# Supplementary material for: Differentiation dynamics of mammary epithelial cells revealed by single-cell RNA sequencing
Source: Nat Commun. 2017 Dec 11;8:2128. doi: 10.1038/s41467-017-02001-5 (PMC5723634; doi:10.1038/s41467-017-02001-5)
Supplement: Supplementary file 4 — Supplementary Data 1 [file 41467_2017_2001_MOESM4_ESM.xlsx]

## Sheet: C1
Supplementary Data 1. Differentially expr essed genes between cluster
Top	Gene	FDR	logFC.vs.C10	logFC.vs.C11	logFC.vs.C12	logFC.vs.C13	logFC.vs.C14	logFC.vs.C15	logFC.vs.C2	logFC.vs.C3	logFC.vs.C4	logFC.vs.C5	logFC.vs.C6	logFC.vs.C7	logFC.vs.C8	logFC.vs.C9	Symbol
1	ENSMUSG00000026158	0	-1.80482	-0.473372	0.453329	0.403104	0.418116	0.470341	0.181864	0.560759	0.544078	0.44106	-0.191348	-0.367407	-1.76508	-0.654289	Ogfrl1
1	ENSMUSG00000026051	0	-0.00200947	-0.0058814	-0.668155	-2.85255	-0.287239	0.0464271	0.0476251	0.0466989	0.0469704	-0.0287737	0.0480338	-0.0228447	0.0131948	0.028851	1500015O10Rik
1	ENSMUSG00000039323	2.47911e-09	-0.0327021	-0.432079	-0.741772	-2.5876	-2.74648	-0.184478	-0.00530054	0.00575825	-0.00387847	0.00575825	-0.00247421	0.00187641	-0.0314645	-0.304168	Igfbp2
1	ENSMUSG00000026185	0	1.36179	-0.360205	0.565881	-1.50463	1.70131	1.07694	1.35776	2.6806	2.66425	0.468332	0.293542	-1.07533	1.32456	0.819712	Igfbp5
1	ENSMUSG00000026177	0	0.00318826	0.00318826	0.000342516	0.00247872	-0.0125485	-1.26706	0.00318826	0.00318826	0.00291294	0.00318826	0.00318826	0.00156419	0.00225229	-0.00887294	Slc11a1
1	ENSMUSG00000026258	8.99705e-92	-0.588977	-0.373851	-0.0320563	0.0560667	0.0608634	0.0428431	-1.03328	0.0616488	0.0195049	0.0506285	-1.72552	-0.0464885	0.0394281	0.0631138	3110079O15Rik
1	ENSMUSG00000041801	0	-0.102968	-0.590897	-1.85172	-1.81547	-1.7173	-1.26473	-0.0435131	-0.00982445	-0.00863366	0.0749035	-0.110613	0.000494054	0.010341	-0.26111	Phlda3
1	ENSMUSG00000026645	5.661e-249	0.00125507	-0.255815	0.0330201	0.0207065	0.0195656	0.0201571	0.0286004	0.0275767	0.0235467	-0.0694689	0.0108434	-0.022501	-0.640178	-1.77915	Olah
1	ENSMUSG00000027186	1.00322e-45	-0.684372	-1.99646	0.545153	0.50019	0.536768	0.545552	0.373084	0.513945	0.538953	0.494953	0.133915	-0.379389	-1.58221	-2.04843	Elf5
1	ENSMUSG00000044349	4.64345e-09	1.31834	1.33022	1.24273	1.33813	1.32984	1.34562	0.230453	-0.674156	0.00535373	-0.0516742	1.30386	1.30997	1.34025	1.35267	Snhg11
1	ENSMUSG00000042845	1.40902e-11	-0.00833297	-0.0464039	0.321813	0.272257	0.325604	0.316302	0.310365	-0.151751	0.301654	-7.05926	0.311475	0.28103	0.180743	-0.0580396	Wfdc12
1	ENSMUSG00000017723	0	2.37204	2.23554	2.05977	2.63524	2.62016	2.69828	-0.149432	-1.10137	-1.09918	1.69681	2.10517	1.72593	2.66325	2.4173	Wfdc2
2	ENSMUSG00000055322	6.32103e-07	0.0133386	-0.361873	-0.219182	-0.560063	-2.10261	-1.80076	0.0290587	0.0407878	0.0409174	0.0456727	0.00276251	-0.022555	0.0354403	-0.386244	Tns1
2	ENSMUSG00000026208	0	0.0125447	0.00424366	4.36275e-06	-0.0154697	-0.0708005	-2.59431	0.00718806	0.00227862	0.0065016	0.0125447	0.0125447	0.00925097	0.0123869	-0.013871	Des
2	ENSMUSG00000026385	3.6899e-84	-1.50621	-1.15835	0.996178	0.245254	-1.10439	-0.0206087	0.380392	0.873109	0.96972	0.57986	-0.554741	-0.659943	-2.77704	-2.19394	Dbi
2	ENSMUSG00000033684	0	1.78259	1.73874	1.74551	1.74681	1.84968	1.80209	0.837534	-0.0907595	0.510612	1.1561	1.63067	0.278576	1.6064	0.55752	Qsox1
2	ENSMUSG00000026818	3.13591e-60	0.248961	0.184447	0.267988	0.267054	0.265086	0.262579	0.261451	0.261319	0.269538	0.242251	0.244234	-0.206279	0.0513008	-1.81874	Cel
2	ENSMUSG00000026822	6.81204e-200	2.7297	1.01341	1.33847	1.23204	2.43167	4.76498	2.20804	4.63062	4.54874	4.83728	0.562078	-1.34606	2.68694	-0.92244	Lcn2
2	ENSMUSG00000050808	0	-1.90999	-3.18169	0.77381	0.575672	0.607834	0.831161	0.423596	0.856799	0.845418	0.706722	-0.0751268	-0.604965	-3.17667	-2.93217	Muc15
2	ENSMUSG00000028132	9.78841e-69	1.73487	1.75463	1.58598	1.73039	1.72749	1.75844	0.623406	-0.736979	0.212605	1.15312	1.66456	1.61465	1.65538	1.60376	Tmem56
2	ENSMUSG00000070702	0	1.66447	0.702177	3.92332	2.43132	3.01088	3.40245	3.9356	3.70456	3.96248	2.52116	3.89271	-1.08298	-2.53997	-4.90767	Csn1s1
2	ENSMUSG00000044156	2.4357e-15	0.153733	0.0329441	0.166223	0.164515	0.164634	0.167498	0.152147	-0.0863002	0.137528	-1.45508	0.157375	0.155294	0.160529	-0.00571292	Hepacam2
3	ENSMUSG00000020423	2.78861e-09	-0.622394	-2.8675	0.577689	-0.376074	-2.73655	-1.4806	-0.483004	0.190117	-0.386837	-0.120841	-0.15637	-0.0178241	-0.740929	-2.20667	Btg2
3	ENSMUSG00000048096	6.32173e-267	0.0026546	-0.376817	-1.59136	-1.90316	-2.27482	-1.69398	0.0225695	0.0364628	0.0298671	-0.0155453	0.0192858	0.00960156	0.0137499	-0.171505	Lmod1
3	ENSMUSG00000026473	0	1.81294	1.77815	2.15265	2.37723	1.8982	2.17356	0.213476	-0.979656	-0.421295	1.57948	1.76474	1.7219	1.90439	1.95613	Glul
3	ENSMUSG00000026678	0	-0.00546558	-0.0529363	-0.0281977	-0.0658947	-0.0943167	-3.66753	0.00105745	0.00226604	0.00140209	-0.00686107	0.00167322	-0.000692293	-0.00546293	-0.0371455	Rgs5
3	ENSMUSG00000067818	2.25457e-190	-0.0648076	-1.52024	-1.835	-3.51192	-5.04468	-4.47792	0.0150387	0.032662	0.015907	-0.023561	0.0191442	0.0255533	-0.0309747	-1.5327	Myl9
3	ENSMUSG00000076434	2.31287e-11	-0.105544	-1.30053	0.400642	0.410753	0.359409	0.411967	0.347292	0.409964	0.38833	0.423543	0.246003	-0.219563	0.0746343	-3.0756	Wfdc3
3	ENSMUSG00000051159	2.31547e-292	1.65265	1.70346	1.53389	1.69257	1.69209	1.6983	0.262648	-0.732559	-0.261956	-1.27257	1.58736	1.64463	1.68344	1.70346	Cited1
3	ENSMUSG00000039131	0	1.48146	1.4964	1.33156	1.49032	1.49398	1.46146	0.010932	-0.897989	-0.55728	0.986117	1.38411	1.43489	1.49793	1.48086	Gipc2
3	ENSMUSG00000028494	1.7291e-53	1.32172	0.371846	1.6699	1.22605	1.80558	1.44313	1.63938	1.7015	1.88795	1.39	1.24237	-0.959566	-1.04054	-1.5508	Plin2
3	ENSMUSG00000001622	0	1.90102	-2.15364	4.00788	3.65053	3.55487	3.82521	3.01343	3.99573	4.08681	3.95993	1.76685	-1.43272	-0.490133	-4.13139	Csn3
3	ENSMUSG00000030669	1.74387e-23	-0.0428028	0.0705441	0.0444102	0.0422265	0.0703101	0.0705441	-0.266301	-0.0823701	-0.236674	-5.52812	0.0393237	0.0680909	0.0171846	0.0705441	Calca
4	ENSMUSG00000038530	0	0.00616581	-0.0027913	-0.0223088	-0.00856663	-0.0341563	-2.61806	0.00682609	0.00620585	0.00711983	0.00812179	0.00699317	0.00389299	0.0065611	0.00250141	Rgs4
4	ENSMUSG00000017002	6.11936e-109	0.304618	0.0394457	-2.12017	0.00035852	0.217868	0.366488	0.149142	0.343435	0.219514	-2.20621	0.0356973	-0.128925	0.247071	-0.216241	Slpi
4	ENSMUSG00000049775	0	0.857061	1.39737	2.361	2.31194	0.618615	0.633249	0.619011	-1.1931	-0.0812488	0.604838	1.75206	2.16951	0.939974	2.05502	Tmsb4x
4	ENSMUSG00000028464	1.51102e-08	-0.159164	-3.26805	-4.18401	-4.37484	-6.7459	-4.70394	-0.254741	0.0784294	-0.178473	-0.0590941	-0.315771	0.0442481	-0.056325	-3.19572	Tpm2
4	ENSMUSG00000028871	8.53991e-06	-1.72947	0.0117036	-0.00129446	-0.165665	-0.0470752	0.0188828	-0.0224576	0.0255314	0.0236253	-0.0541346	-0.129865	-0.0230519	-1.54864	0.0258195	Rspo1
4	ENSMUSG00000000031	3.532e-07	-0.0503824	0.00568213	0.00242243	-0.00255603	0.00406425	-0.0533636	-0.00977965	0.00495009	-0.0136548	-1.46889	0.0048203	0.00568213	-0.00146108	0.00568213	H19
4	ENSMUSG00000031722	0	3.49622	3.50979	3.41243	3.51478	3.517	3.51843	3.10891	0.610172	2.90128	2.45427	3.41947	-0.0388195	3.51132	3.51843	Hp
5	ENSMUSG00000026421	8.9409e-142	-0.325539	-1.4672	-1.19799	-1.75646	-3.62043	-1.26744	-0.762974	0.25192	-0.109954	1.13629	-1.38442	-0.219914	-0.468795	-0.316965	Csrp1
5	ENSMUSG00000038370	0	0.00742559	-0.00136181	-0.00359717	0.00491614	-0.0269617	-1.38485	0.00594036	0.00522957	0.00690111	-0.00890134	0.00742559	0.000882545	0.00676599	-0.0309654	Pcp4l1
5	ENSMUSG00000039196	0	0.00620671	-0.023188	0.00312804	0.0044901	-0.0117443	0.000199381	0.00620671	0.00620671	0.00620671	0.00620671	0.00620671	-0.00947212	0.00539483	-1.87016	Orm1
5	ENSMUSG00000029375	0	1.70982	1.71811	1.60762	1.71577	1.71802	1.71811	0.683498	-1.00511	0.283064	0.691174	1.66302	1.67902	1.71444	1.71811	Cxcl15
5	ENSMUSG00000048583	9.22556e-09	-0.101933	0.00182599	-0.000985573	-0.00665244	-0.00663453	-0.406807	4.26032e-05	-0.00319868	-0.00971884	-3.95161	0.00182599	0.00182599	-0.0242927	-0.00479507	Igf2
5	ENSMUSG00000059412	0	3.50338	3.55357	3.28239	3.54506	3.55201	3.47718	2.3396	-1.25953	1.81373	0.672116	3.38492	3.35366	3.53637	3.53777	Fxyd2
6	ENSMUSG00000026728	4.21401e-16	-0.579936	-0.529496	-0.883693	-0.987199	-2.83057	-4.23528	0.0141921	0.0421551	0.0285386	-0.00589263	-0.0359842	0.00989013	-0.0241146	-0.469319	Vim
6	ENSMUSG00000012350	2.45901e-137	-1.41318	-1.24574	0.611701	0.604332	0.673139	0.670464	0.110977	0.423547	0.402369	0.47234	-0.162367	-0.342932	-1.40108	-0.204664	Ehf
6	ENSMUSG00000024903	1.38301e-125	0.00458479	-0.445167	0.00610359	0.00610359	-0.01674	0.00610359	0.00610359	0.00610359	0.00610359	0.00610359	0.00610359	-0.00109824	-0.0770953	-4.12085	Lao1
6	ENSMUSG00000029378	0	1.79688	1.89927	1.35075	1.79964	1.94293	1.94005	-1.71565	-0.681413	-2.3529	-1.01217	1.18778	1.81776	1.82571	1.94504	Areg
6	ENSMUSG00000030717	5.33972e-58	2.98411	2.2596	2.10991	3.82625	3.78824	3.38269	-0.526623	-1.17659	-1.32499	1.9832	1.64493	1.95647	3.30717	1.56946	Nupr1
6	ENSMUSG00000031891	0	-0.00791232	0.00458675	0.00223864	0.0040597	0.00426145	0.00458675	0.00216306	0.000508386	0.00256206	-1.38679	0.00458675	0.00273654	-0.00516867	0.00458675	Hsd11b2
6	ENSMUSG00000032554	0	3.62767	1.7092	3.92828	3.93754	4.49213	4.82871	3.40897	4.65423	4.8435	4.77164	2.35383	-1.28362	1.3804	-2.32936	Trf
7	ENSMUSG00000026483	4.40633e-09	0.000162469	-0.364065	-0.548575	-0.991196	-2.0222	-0.924858	-0.0012683	0.0317084	0.0253489	0.0234435	-0.0151589	-0.0396142	0.0167991	-0.252839	Fam129a
7	ENSMUSG00000078202	7.41954e-11	-0.0600771	-0.0270971	0.0909415	0.109561	0.0786827	-1.57737	0.0083259	0.0411284	0.0711793	0.0880102	-0.142042	-0.00821891	-0.00558612	0.025921	Nrarp
7	ENSMUSG00000027239	1.94319e-07	0.115683	0.178876	-0.510623	-1.54683	-0.379446	0.238901	0.114321	0.0497762	0.148275	-0.870219	0.1614	0.016196	0.183606	0.248759	Mdk
7	ENSMUSG00000028699	0	1.07402	1.06294	0.973686	1.07746	1.07559	1.07746	0.171394	-0.715779	-0.245769	0.64952	1.02925	1.05709	1.05649	1.04381	Tspan1
7	ENSMUSG00000028773	1.6119e-19	-0.0872175	-0.379391	-0.0259562	-0.103739	-0.352535	-0.124129	-0.00223133	0.00105175	-0.00182432	-0.0540807	-0.00089648	-0.00622046	-1.656	-4.50293	Fabp3
7	ENSMUSG00000063157	3.97923e-281	-0.313917	-3.64084	1.97403	-0.0108241	0.465181	0.998016	2.00488	1.94793	2.00528	0.139821	1.9785	-0.932268	-5.40415	-8.11353	Csn2
7	ENSMUSG00000029304	5.2396e-252	1.88699	1.21205	1.88682	1.87951	1.70917	1.78298	1.87775	1.81223	1.88705	1.89458	1.84993	-0.27189	1.66445	-5.10442	Spp1
7	ENSMUSG00000019818	0	2.57663	2.6089	2.45732	2.8375	3.13544	3.13894	0.196066	-0.949378	-0.325986	1.08878	2.40524	2.47186	2.40429	2.66415	Cd164
7	ENSMUSG00000090137	0	-1.33939	-1.1331	-1.43642	-0.85601	-0.621012	-0.565068	-1.97124	0.0607016	-2.01916	-0.963006	-1.78832	0.0130448	-1.33824	-1.42413	Uba52
7	ENSMUSG00000057913	0	0.0104777	0.024157	0.024157	0.02363	0.0241073	0.024157	0.0123539	-0.00663224	0.00252879	-0.863988	0.024157	0.0236519	0.0205274	0.024157	Gm10032
8	ENSMUSG00000040152	3.48032e-39	-1.32427	-1.33242	-1.70653	-3.79551	-2.83984	-0.776321	-0.407563	0.715899	0.597418	0.535446	-1.10458	-0.195856	-1.12302	-0.315769	Thbs1
8	ENSMUSG00000043421	0	1.81062	1.83894	1.6962	1.24688	1.97382	1.96211	1.83387	1.00036	1.81912	1.82528	1.79091	-0.591053	1.30208	1.30088	Hilpda
8	ENSMUSG00000015134	9.3999e-31	-0.849958	-1.4195	0.48969	0.701903	0.717774	0.721816	-1.38363	0.717683	0.573111	0.714497	-2.56774	-0.380202	0.516978	0.556171	Aldh1a3
8	ENSMUSG00000022015	0	-0.0457998	0	-0.00124436	-0.00486491	-0.000172964	0	-0.0167669	-0.000472659	-0.015211	-2.01545	-0.00216578	-0.000397052	-0.0109852	0	Tnfsf11
9	ENSMUSG00000026872	0	-0.0120695	-0.00448583	-0.00665584	-0.00761079	-0.019861	-1.53617	0.00536342	0.00929345	0.00721378	0.0108375	-0.00653136	-0.00141933	0.00147427	-0.0299635	Zeb2
9	ENSMUSG00000029838	2.92278e-80	2.03552	2.82785	1.26279	1.1583	1.48214	2.99488	-1.39847	-1.33502	-2.39461	2.81766	2.27472	2.91946	2.98915	2.98206	Ptn
9	ENSMUSG00000008540	0	-0.751138	-0.156509	1.25728	0.706261	1.6169	1.83386	1.0622	2.04759	1.89548	1.28096	0.0811568	-1.03362	-1.17568	-0.400569	Mgst1
9	ENSMUSG00000069919	1.19232e-06	0.0310058	0.0721387	0.0587389	0.0676785	0.0695074	0.0721387	-0.0473992	-0.0682854	-0.0758984	-1.70964	0.0663579	0.0713708	0.065787	0.0721387	Hba-a1
10	ENSMUSG00000026628	1.53434e-13	-1.29939	-2.67191	1.14449	-0.224256	-2.71669	-1.54269	-0.608628	0.0974813	-0.69555	-0.534596	0.590362	0.547162	-1.18744	-1.56773	Atf3
10	ENSMUSG00000023224	0	0.0212475	-0.0411533	-0.0368805	-0.00691229	-0.0764264	-1.79843	0.00510743	0.0145149	0.0144392	-0.000602947	0.00835603	0.0102422	0.0169509	-0.0149488	Serping1
10	ENSMUSG00000061937	4.3507e-150	-0.0466864	-2.98897	1.43889	-0.240969	-0.0557816	0.543284	1.4723	1.44846	1.47079	-0.154592	1.44264	-0.692928	-5.30715	-9.29997	Csn1s2a
10	ENSMUSG00000030605	5.85816e-61	1.22102	0.245765	2.44978	1.24901	1.67711	1.20958	1.64759	3.48576	3.47858	3.25014	0.200786	-1.47725	2.62134	-0.359658	Mfge8
10	ENSMUSG00000000792	3.7601e-73	1.12184	1.13203	1.07485	1.13625	1.13579	1.09943	0.715358	-0.585568	0.5271	1.01109	1.11253	1.09121	1.12659	1.00408	Slc5a5
10	ENSMUSG00000038216	0	-0.0298863	0	0	-0.00540747	-0.000537053	0	0	-0.000520763	0	-1.76473	0	-4.06359e-17	-0.00925876	0	Pnmt
11	ENSMUSG00000087006	4.46198e-89	0.522785	0.482496	0.584235	0.573265	0.523556	-2.92206	0.522305	0.616179	0.623482	0.634282	0.481299	-0.250577	0.579607	0.0403617	Gm13889
11	ENSMUSG00000061388	1.10764e-13	-0.0117279	-0.927741	0.0308137	0.0250706	-1.99164	-0.529049	0.027068	0.0343032	0.0329162	-0.0574167	0.0172928	-0.0380528	-0.0804831	-5.62222	Csn1s2b
11	ENSMUSG00000032068	0	2.3004	1.43229	2.94584	3.45896	4.689	4.80651	1.12707	3.20786	3.5007	3.24081	-0.489124	-1.28391	1.7024	2.06635	Plet1
11	ENSMUSG00000018339	6.71302e-300	3.35275	3.41689	2.60648	3.43106	3.43164	3.04444	0.0812759	-1.03924	-0.321397	-1.37306	2.80295	3.09656	3.39875	3.35795	Gpx3
11	ENSMUSG00000016942	1.13802e-65	0.357545	0.38195	0.374273	0.376767	0.381248	0.38195	0.354427	-0.271982	0.328193	-1.84076	0.375964	0.372584	0.369326	0.38195	Tmprss6
12	ENSMUSG00000063275	0	-0.108381	-0.196906	-0.720542	-0.948685	-1.40423	-0.602327	-0.0044498	0.0437707	0.036552	0.0225042	-0.0881115	-0.0203118	-0.143746	-0.267396	Hacd1
12	ENSMUSG00000042745	2.97155e-07	0.151869	0.0627429	0.145883	0.191173	0.161596	-1.15291	0.166974	0.203084	0.206402	0.0275957	0.141552	-0.0717229	0.193046	0.0815015	Id1
12	ENSMUSG00000031328	0	-0.15201	-0.596286	-0.960716	-1.71323	-2.61272	-2.05977	-0.140271	0.104599	0.0154313	-0.00461558	-0.221531	0.0404083	-0.0185811	-0.288494	Flna
12	ENSMUSG00000027800	6.58007e-69	1.19825	1.15751	1.31339	1.65054	0.267399	1.69867	0.238565	1.79859	1.91126	3.81843	-0.855072	-0.894346	3.13413	2.68236	Tm4sf1
12	ENSMUSG00000031596	0	1.13014	1.13275	0.92602	1.00544	1.0693	0.975187	0.095751	-0.322535	-0.029857	0.70361	1.05474	1.07898	1.13521	1.11937	Slc7a2
12	ENSMUSG00000032496	1.469e-168	1.79186	-3.49114	2.26708	2.3472	2.11043	2.17809	1.65339	2.22857	2.29643	2.33096	0.995095	-1.49221	2.15225	-2.37523	Ltf
12	ENSMUSG00000032532	0	1.64114	-0.419947	1.71799	1.73037	1.51906	1.2947	1.5507	1.70331	1.7217	1.60762	1.30419	-0.524894	1.31042	-1.19088	Cck
12	ENSMUSG00000000983	2.26519e-59	-4.10407	-6.24885	1.48897	0.822316	0.982654	1.50146	-1.2373	1.96928	1.64931	0.736327	-3.00777	-1.02838	-4.80713	-6.2286	Wfdc18
13	ENSMUSG00000009876	0	0.0166878	0.0192779	0.00846286	-0.00566501	-0.0154552	-1.87536	0.0124796	0.0230454	0.0234625	0.0257768	0.00499445	-0.0104976	0.0241046	0.01556	Cox4i2
13	ENSMUSG00000001025	8.54176e-79	2.50159	1.43075	0.802538	2.30906	-1.13488	-0.146499	-0.595379	-1.21562	-1.20483	3.24422	-0.230407	1.86117	4.14883	2.39072	S100a6
13	ENSMUSG00000047501	1.15224e-35	1.29961	1.03501	2.39957	3.1236	3.3223	3.29615	-0.485961	-0.242829	-0.566405	1.88999	-0.356105	0.527348	1.02944	1.19987	Cldn4
13	ENSMUSG00000002265	8.67307e-21	-0.237488	0.0255144	0.0180913	-0.0227328	-0.00267879	-0.0195324	0.0346693	-0.00804487	0.0491293	-1.46956	0.0296459	0.0306796	-0.167731	0.0132251	Peg3
13	ENSMUSG00000035686	0	-0.0231602	-0.235462	0.00851433	-0.0243493	-0.049392	-0.0240712	0.00992991	0.00843807	0.00811676	-0.0787658	0.0103142	-0.0206103	-1.43871	-2.44054	Thrsp
13	ENSMUSG00000032353	0	2.127	1.95444	2.4482	2.45794	2.71168	2.77283	1.11895	-1.0058	0.652874	1.77893	2.49141	1.87893	2.07708	1.44004	Tmed3
13	ENSMUSG00000020577	0	2.34412	2.21467	2.02729	2.23593	2.31342	2.35538	0.566191	-0.948478	0.114632	1.22159	2.22053	2.24579	2.29412	2.17925	Tspan13
14	ENSMUSG00000027215	8.20119e-198	0.821905	0.45643	1.14515	1.32616	1.3789	1.2005	0.301219	-0.254332	0.240974	0.896112	0.299924	0.154162	0.266731	0.322943	Cd82
14	ENSMUSG00000027611	3.34001e-06	0.0392633	0.02149	-0.0878831	-0.00612028	-0.0284338	-1.88666	0.0286908	0.023074	0.0301142	0.021629	0.0248329	0.0127464	0.0325218	0.0392633	Procr
14	ENSMUSG00000027907	2.69665e-10	1.14763	0.420184	0.09092	0.947034	0.0341877	-0.360579	-0.379244	-0.82438	-0.989097	1.31647	-0.189339	0.191045	1.89018	1.81693	S100a11
14	ENSMUSG00000070473	0	-0.502858	-0.928755	1.92558	2.2164	2.32181	2.33892	-0.187026	0.0755477	-0.133009	0.0159425	-0.419427	-0.13554	-0.976748	-0.0520964	Cldn3
14	ENSMUSG00000019577	9.8449e-214	1.47172	1.51268	1.58676	0.388986	1.0609	1.65426	1.69737	1.49073	1.68929	1.43954	1.68705	-0.589192	0.964	0.901498	Pdk4
14	ENSMUSG00000030732	2.0882e-78	0.0332376	-0.338859	0.0246125	0.0373487	0.0368738	0.0402957	0.0374673	0.0381923	0.0396121	0.0402957	0.0349789	-0.0496644	-0.246765	-1.41972	Chrdl2
14	ENSMUSG00000043681	1.37205e-104	0.919241	0.929207	0.715806	0.929207	0.928883	0.929207	-0.891907	-0.399936	-1.5593	0.867096	0.803181	0.906795	0.929207	0.929207	Fam25c
14	ENSMUSG00000021728	1.2421e-249	0.122411	0.145432	-0.598592	-0.951761	-0.095132	0.000679548	0.169142	-0.0686773	0.162035	-2.28747	0.168801	0.174011	0.163251	0.180768	Emb
14	ENSMUSG00000005268	6.7145e-300	3.34131	3.28195	3.08274	3.54911	3.5675	3.56361	-0.00269678	-0.998679	-0.567434	0.654011	3.09201	3.13463	3.12781	3.0844	Prlr
15	ENSMUSG00000026832	3.34209e-07	-1.49253	-0.928501	0.316981	0.300558	0.323058	0.319896	0.163928	0.33717	0.333687	0.316149	-0.037331	-0.178154	-0.776785	-1.02183	Cytip
15	ENSMUSG00000048482	4.46069e-100	0.0119102	-0.232491	-0.30528	-0.971603	-1.85575	-0.155319	-0.0474569	0.00441989	-0.0449525	-0.095324	0.0158477	0.0107561	0.00805903	-0.147916	Bdnf
15	ENSMUSG00000027750	5.26077e-09	-0.11755	-0.409496	-1.40027	-1.87242	-1.97498	-1.08182	-0.0293427	0.0107756	-0.016418	-0.0030935	-0.0424266	-0.00366155	-0.0597794	-0.316884	Postn
15	ENSMUSG00000029761	0	-0.178127	-1.35136	-3.32239	-4.04165	-5.26969	-4.54949	-0.407971	0.175844	0.210485	0.217301	-0.707889	0.0636421	0.0815957	-0.947586	Cald1
15	ENSMUSG00000001827	3.14098e-71	0.46412	-1.26945	0.560494	0.560144	0.56369	0.569796	0.38831	0.0147677	0.392705	0.0675252	0.339817	-0.135527	-0.506467	-2.97982	Folr1
15	ENSMUSG00000022108	1.07166e-62	1.22338	0.395066	2.15882	1.492	1.67928	0.918461	1.54706	1.23745	2.0009	1.38953	0.721062	-0.904803	0.91324	0.712149	Itm2b
15	ENSMUSG00000000706	3.53644e-32	0.172869	-2.20244	0.543829	0.549077	0.536807	0.536968	0.470522	0.550096	0.552049	0.556058	0.332831	-0.372712	-0.136788	-2.46552	Btn1a1
16	ENSMUSG00000028128	9.24419e-65	2.3158	2.30479	1.82918	1.82825	2.36711	2.5848	0.0292277	-0.789825	-0.124347	2.21496	0.570996	1.16668	2.15063	2.46072	F3
16	ENSMUSG00000002985	0	0.240639	-1.01477	-4.59018	-4.42381	-3.76405	-0.286814	-0.292151	0.387409	0.202117	0.163344	-0.687823	0.154502	-0.154051	-1.11369	Apoe
16	ENSMUSG00000047631	1.20564e-212	0.225375	0.235172	0.232204	0.233729	0.23476	0.235172	0.187966	-0.140506	0.170392	-1.12325	0.230515	0.23086	0.231322	0.235172	Apof
16	ENSMUSG00000015568	0	-0.0571377	-0.0017146	0.121002	0.0692147	0.0957677	-1.16272	0.124216	0.130321	0.130074	-0.122218	0.109881	-0.122487	-1.20438	-2.1428	Lpl
16	ENSMUSG00000021508	3.99915e-148	0.0379286	-2.21118	-4.59248	-3.46744	-6.16128	-1.21389	-0.07094	0.130569	-0.00772058	0.0108685	-0.0405672	0.0390607	0.0889954	-1.92498	Cxcl14
16	ENSMUSG00000075010	7.21032e-289	2.18463	2.19908	1.5355	2.21327	2.21176	2.2095	-0.824155	-1.14555	-1.61017	1.61547	1.65713	2.1318	2.16016	2.1591	AW112010
17	ENSMUSG00000015932	8.86336e-126	0.371801	-0.698952	-1.44985	-1.28411	-3.30482	-1.55734	-0.646636	-0.372977	-0.758343	-0.000479243	-0.466578	0.260986	0.0565897	-0.47651	Dstn
17	ENSMUSG00000031375	0	0.00180837	-0.381781	-0.970657	-1.22445	-2.23609	-2.80865	0.0170321	0.0225745	0.0146212	-0.0137868	0.00341306	0.0142235	0.00834387	-0.347692	Bgn
17	ENSMUSG00000029283	3.3751e-200	-0.0776732	0.0248488	0.0131741	-0.0204237	0.0132999	0.000202368	0.0104851	-0.00596121	0.00679607	-0.90349	-0.00405381	0.0131004	-0.0470711	-0.0168466	Cdc7
17	ENSMUSG00000053522	0	-0.794916	-1.49539	-3.02003	-2.57999	-4.116	-0.243327	-0.408748	0.251218	0.119901	-0.0873722	-1.02642	-0.161839	-0.404016	-1.06274	Lgals7
17	ENSMUSG00000021795	2.83381e-93	-0.0155124	-0.0903184	0.0183688	0.0162422	0.0162302	0.00748425	0.0106373	0.0145316	0.0178065	-0.545227	0.00715576	-0.0468175	-0.0759865	-1.81105	Sftpd
17	ENSMUSG00000045763	0	0.579097	0.88456	1.87449	2.12433	2.15175	2.1275	-0.595131	1.22895	0.269166	1.97346	-1.04679	-0.537091	1.71683	0.893675	Basp1
18	ENSMUSG00000062515	0	0.0488086	-0.219294	0.0279267	-0.0686793	-0.306967	-4.36407	0.0566324	0.0659688	0.0533728	0.0758044	0.0536085	0.0263031	0.0164492	-0.377339	Fabp4
19	ENSMUSG00000028005	0	-0.0103087	-0.0345008	-0.020603	-0.212003	-0.281854	-1.32014	-0.000921214	0.00179311	0.00207106	0.00230696	-0.00269736	0.00152701	-0.000815606	-0.0267517	Gucy1b3
19	ENSMUSG00000070803	3.74199e-86	-0.99681	-1.8276	0.121099	0.0891489	-0.0693089	0.105226	-0.0936305	0.0801034	0.0779425	-0.11101	-0.336992	-0.109667	-1.27225	-1.08421	Cited4
19	ENSMUSG00000036111	0	-0.0315275	-0.0545628	-1.33378	-1.00765	-0.275229	-0.0931295	-0.0278813	0.0190791	-0.00407449	0.0228152	-0.0173144	0.0182021	-0.00233167	-0.0204003	Lmo1
19	ENSMUSG00000050335	0	2.4462	2.22626	2.13368	3.29822	3.4079	3.26635	-0.0538628	-0.368271	-0.232359	2.81659	-0.39027	0.0718444	3.15064	3.38755	Lgals3
19	ENSMUSG00000000381	3.3734e-55	0.004457	-1.29942	0.0306451	0.013296	-1.55601	-0.775088	0.0331308	0.0371069	0.0368955	0.0375099	0.0338319	-0.0325285	-0.708173	-9.0898	Wap
19	ENSMUSG00000023039	1.32582e-18	1.87374	2.28755	2.37389	2.88654	2.2717	2.91199	0.24685	-1.14392	-0.317975	1.04504	1.01015	2.04352	2.70859	2.53919	Krt7
19	ENSMUSG00000022548	0	-0.00720022	-4.15468	0.109379	0.0641736	-0.0334326	-0.0539087	0.0572089	0.114692	0.112603	0.0121072	-0.0714046	-0.0780121	0.0831644	-2.87698	Apod
20	ENSMUSG00000033910	1.15791e-07	0.00340876	-0.0417333	-0.00335538	-0.147784	-0.416227	-2.36644	0.00948843	0.00833163	0.00948843	0.00948843	0.00865133	0.00465752	0.00667792	-0.0227999	Gucy1a3
20	ENSMUSG00000069792	0	-0.0441526	-0.433251	0.0135589	0.0172084	-0.0284935	-0.00810372	-0.0111575	0.0210028	0.0211214	0.0256168	-0.0224535	0.000249202	-0.0314039	-2.73236	Wfdc17
20	ENSMUSG00000021281	4.74161e-13	-0.348104	0.0103491	0.287803	0.354249	0.354172	0.0929092	-0.589348	0.215178	0.287457	0.349649	-1.29608	-0.177095	-0.031165	0.343915	Tnfaip2
20	ENSMUSG00000010529	2.41816e-257	-0.935606	-0.0418959	0.00312962	-0.00985428	0.0190905	0.0176147	-0.0948901	0.0203155	0.0162322	0.00477399	-0.289184	0.00899753	-0.662258	0.0121665	Gm266
20	ENSMUSG00000024597	1.14246e-35	1.78203	1.79578	1.54776	2.01489	1.77896	2.02586	-0.540326	-0.627509	-0.975007	1.36191	1.57443	1.86479	1.74319	1.87672	Slc12a2
20	ENSMUSG00000035783	0	-0.424081	-3.43551	-4.8299	-6.30346	-7.47971	-5.51962	-0.25452	0.116789	-0.17591	-0.353326	-0.116547	0.0258215	-0.344382	-3.55356	Acta2
21	ENSMUSG00000047907	6.75187e-73	-0.0396384	-0.24953	-0.774602	-1.3524	-1.99527	-0.735996	0.0158082	0.0376518	0.0265348	0.0318999	-0.005365	0.021201	0.0292911	-0.0346309	Tshz2
21	ENSMUSG00000040690	6.97219e-89	-0.0312752	-0.00961486	-0.542749	-1.09837	-0.196002	-0.0550049	-0.016337	0.000273457	0.029639	-0.0157095	-0.0506728	0.0243547	-0.10225	-0.0133798	Col16a1
21	ENSMUSG00000025492	2.42452e-25	0.285019	-1.28195	-2.682	-2.86108	-2.64347	-1.59453	-0.235333	-0.515559	-0.508236	0.267992	0.542897	0.951143	0.877533	0.0854336	Ifitm3
21	ENSMUSG00000001349	0	-0.0676541	-1.81242	-1.76497	-2.87825	-5.41829	-1.2094	-0.00198889	0.0251665	-0.00152937	-0.0431926	-0.00129964	0.0106717	-0.0300556	-1.72246	Cnn1
21	ENSMUSG00000075602	7.62371e-84	0.668036	0.412335	0.480971	0.746813	0.707706	0.656612	-0.964974	-0.474909	-1.69219	0.586205	0.447056	0.7189	0.659514	-0.0407474	Ly6a
22	ENSMUSG00000028673	4.87715e-52	1.17269	1.06021	1.25305	1.20323	1.33034	1.27892	0.486697	-0.669098	0.217977	-0.628412	1.18894	1.03499	1.28717	1.20331	Fuca1
22	ENSMUSG00000042453	5.47752e-21	-0.0344068	-0.052437	-0.236339	-1.35778	-0.279526	0.00103387	-0.00499399	0.00103387	0.000707941	-0.0109582	-0.00302001	0.000273359	-0.0143219	-0.0355518	Reln
22	ENSMUSG00000046727	8.54076e-23	1.65375	1.89674	2.06144	2.48488	2.50414	1.30168	0.344951	-0.175811	0.253806	0.839899	0.35022	0.109478	1.88288	2.00893	Cystm1
22	ENSMUSG00000051439	2.45743e-189	0.37982	-0.476903	1.19775	1.2581	1.26277	1.27563	0.662895	1.13215	1.07969	1.13873	0.0186062	-0.948996	0.169355	-0.457737	Cd14
23	ENSMUSG00000029086	3.75748e-78	0.822211	0.822763	0.796373	0.827385	0.83563	0.836277	0.403479	-0.408742	0.268241	0.479609	0.797917	0.783897	0.834551	0.836277	Prom1
23	ENSMUSG00000019943	4.66866e-20	-1.13358	-0.505929	0.0930064	-0.364531	0.616145	0.623444	-0.512759	1.2805	1.15486	1.29112	-1.8563	-0.816971	0.0906333	0.764794	Atp2b1
23	ENSMUSG00000058056	2.67696e-10	-0.0387013	-0.37439	-2.00184	-1.89717	-3.01358	-0.789737	-0.120136	0.152845	0.136951	0.154023	-0.337827	-0.0642355	0.0597299	-0.10963	Palld
23	ENSMUSG00000061666	3.69511e-23	-0.542041	-0.344908	0.178093	0.215492	0.221943	0.214146	-0.171569	-0.118903	-0.188921	-1.32173	-0.070369	0.119265	-0.164639	0.208223	Gdpd1
23	ENSMUSG00000034634	0	1.04825	0.134309	1.37271	2.01631	2.02433	2.03205	-1.22824	-0.0799287	-2.03611	2.03427	0.610771	0.397845	1.85403	2.02043	Ly6d
24	ENSMUSG00000050234	0	0.00261863	-0.0120844	-0.00675686	-0.00803035	-0.020886	-1.26474	0.00100168	0.000952607	0.00116311	0.00261863	0.00212225	-0.000184537	0.000380428	-0.0383365	Gja4
24	ENSMUSG00000005672	5.92387e-71	-0.958765	-0.591021	0.191583	0.18742	0.207027	0.193957	-0.0210903	0.205873	0.198705	0.195518	-0.285889	-0.141194	-0.328399	-0.0236014	Kit
24	ENSMUSG00000040046	7.71399e-16	0.163423	0.196322	0.1677	0.195173	0.195365	0.196322	-0.00744412	-0.152027	-0.0535895	-1.17016	0.191574	0.193944	0.193395	0.190292	Tph1
24	ENSMUSG00000071076	3.13192e-22	0.562373	-0.0363977	2.8905	1.56076	-0.118403	0.0822004	0.169678	0.32557	0.476523	0.738218	0.544066	0.226578	0.614207	0.690888	Jund
24	ENSMUSG00000032350	0	1.29823	1.34489	0.987601	1.07119	1.32345	1.26088	0.293976	-0.33643	0.114289	0.96223	1.20005	1.16778	1.25034	1.29588	Gclc
24	ENSMUSG00000022991	3.56051e-10	0.234851	-0.842676	0.230234	0.227912	0.191782	0.211306	0.216506	0.234635	0.235087	0.237351	0.186452	-0.21924	0.0612338	-4.85743	Lalba
25	ENSMUSG00000031246	2.72643e-33	0.047436	-0.124345	-0.616802	-1.27187	-1.93949	-1.61916	-0.127177	-0.202349	-0.206328	-0.388427	-0.0171542	0.178559	-0.0641002	-0.0687538	Sh3bgrl
25	ENSMUSG00000028525	7.5769e-19	0.398502	0.266658	0.413553	-0.10393	-1.44366	0.660148	0.603476	1.46982	1.29506	1.44661	-0.175278	-0.903072	0.111816	0.574071	Pde4b
25	ENSMUSG00000007872	1.24881e-09	0.455208	0.460234	0.207132	0.40808	0.22331	-2.57898	0.0113723	-0.333444	-0.254076	-0.982412	0.508082	0.543622	0.566179	0.420138	Id3
25	ENSMUSG00000093674	1.45001e-69	-0.17817	-0.487097	-0.136624	0.386549	0.104252	0.146594	-0.618194	-0.334215	-0.970679	-0.0624868	-0.15737	0.0643741	-0.292849	-0.974774	Rpl41
25	ENSMUSG00000003355	1.56702e-07	0.0528604	-0.949285	-0.0776807	-0.0735875	0.176954	0.223683	0.128176	0.143407	0.158389	0.015046	0.101998	-0.162532	-0.876942	-3.15969	Fkbp11
26	ENSMUSG00000027447	5.86438e-87	1.72491	0.112247	1.51937	1.26553	0.947059	-1.09677	0.963104	1.79343	2.09741	1.45372	-0.00768976	-0.492081	1.88973	0.31468	Cst3
26	ENSMUSG00000048332	7.32179e-87	0.0119691	-0.11995	-1.49035	-1.59818	-1.62516	-1.18413	-0.00302885	-0.0143994	0.0888236	-0.351885	-0.157777	0.0785591	0.118143	-0.0943824	Lhfp
26	ENSMUSG00000036256	9.84615e-27	0.271103	-0.0658991	-1.91623	-0.848	-1.04611	-5.26257	0.417709	0.527957	0.485839	0.409206	0.260162	-0.343109	0.362902	-0.205024	Igfbp7
26	ENSMUSG00000012405	5.34443e-106	-1.05715	-0.47041	-0.636788	-0.635053	-0.0189983	0.293123	-1.06575	-0.0772459	-1.17062	-0.610233	-0.750758	-0.00846393	-0.882338	-0.119772	Rpl15
26	ENSMUSG00000045545	0	-0.135991	-1.9448	-4.22681	-4.34456	-5.27603	-1.11948	-0.150991	0.118891	-0.077366	-0.0771905	-0.105168	0.0248258	-0.108313	-1.84534	Krt14
27	ENSMUSG00000026664	4.45319e-22	1.11999	1.15427	1.06161	1.09398	1.08626	1.01698	0.148276	-0.719807	-0.308658	0.437768	1.09112	1.06434	1.15063	1.19224	Phyh
27	ENSMUSG00000047730	7.30002e-23	-1.07078	-1.64766	0.74365	0.846722	0.85179	0.853986	-0.0877144	0.823443	0.801013	0.8306	-1.00112	-0.567362	0.647223	0.54925	Fcgbp
27	ENSMUSG00000031451	5.39137e-23	0.0120075	0.221111	0.577999	-0.0253363	-0.820268	0.885164	0.578852	1.33507	1.43396	1.51684	-0.427954	-0.948282	1.35057	1.17302	Gas6
27	ENSMUSG00000031827	4.94125e-15	0.182915	-0.660391	-2.75451	-2.41855	-1.5813	0.295615	-0.0351377	0.392757	0.349655	0.357635	-0.565755	-0.34219	0.231305	-0.336908	Cotl1
27	ENSMUSG00000024526	2.03264e-31	0.441425	-0.0695406	0.448853	0.464005	0.429766	0.454349	0.325086	0.420966	0.406629	0.470286	0.161211	-0.438527	0.404496	-2.73593	Cidea
28	ENSMUSG00000027820	3.64992e-47	-0.513775	-1.04227	-0.629908	-0.426158	-2.0867	0.011543	-0.161536	0.118625	0.105993	0.0961659	-0.47366	-0.140427	0.0921304	-0.231279	Mme
28	ENSMUSG00000063316	5.55525e-15	-0.541369	-0.641955	-0.455952	-0.0567646	-0.0596422	0.368193	-1.0155	-0.185233	-1.31324	-0.342217	-0.566446	0.174567	-0.406026	-0.52557	Rpl27
28	ENSMUSG00000044217	6.49483e-69	1.58351	0.158063	1.67418	1.77806	1.77473	1.78031	0.839356	-0.60544	0.646047	1.36396	1.33789	1.16432	1.53019	0.809355	Aqp5
28	ENSMUSG00000037095	9.39926e-43	0.893036	-0.237028	0.874483	0.924242	0.903419	0.886178	0.499879	0.821589	0.7221	0.922555	0.190735	-0.579123	0.833987	-1.22765	Lrg1
29	ENSMUSG00000050737	1.34543e-22	0.545855	0.547856	0.733489	0.689085	0.88933	0.912598	0.655913	0.863278	0.86338	0.907252	0.33455	-0.787377	0.254196	0.408107	Ptges
29	ENSMUSG00000079641	3.62271e-17	-0.473749	-0.372278	-0.222917	-0.160488	-0.0470755	0.132362	-0.716928	-0.345099	-1.1058	-0.19948	-0.449018	-0.233954	-0.476656	-0.421987	Rpl39
29	ENSMUSG00000042613	4.48091e-22	0.349359	-0.0888318	-0.211758	-0.15559	-1.90476	-0.711423	0.0575279	-0.0476125	0.00454331	0.0795103	0.253466	0.13145	0.404122	0.0996426	Pbxip1
29	ENSMUSG00000029359	1.63007e-52	0.257362	0.255568	0.239871	0.261664	0.255174	-0.531306	0.080761	-0.174424	0.0102489	-0.949014	0.25703	0.255269	0.255503	0.264169	Tesc
29	ENSMUSG00000059430	6.75608e-17	-0.0519582	-0.745956	-1.31167	-2.71667	-3.58973	-0.549671	-0.00236303	0.00588472	-0.0113551	0.00646665	-0.00553854	0.00466661	-0.0404794	-0.92307	Actg2
29	ENSMUSG00000057454	1.14075e-28	0.636398	0.659218	0.230965	0.912507	1.13305	1.22158	-0.323337	0.789623	0.720164	0.98156	-1.38309	-0.556515	0.748681	1.01028	Lypd3
29	ENSMUSG00000022037	1.05909e-25	0.637469	0.664154	2.49019	2.57828	1.92185	2.73763	0.74398	1.30897	0.975339	2.6313	0.197401	-0.782888	-0.129596	-0.15534	Clu
30	ENSMUSG00000060802	2.70517e-98	-0.0598939	0.541772	0.718874	-0.0620338	0.994869	0.912604	0.0598857	-0.845591	-0.510817	-2.95296	1.25078	0.912921	-1.10521	0.0962833	B2m
30	ENSMUSG00000029309	0	0.0331163	0.0197809	0.0139411	0.0128536	-0.0304282	-3.31192	0.0425829	0.0376953	0.0399476	0.0452991	0.02625	0.0166182	0.0287197	-0.187405	Sparcl1
30	ENSMUSG00000000184	0	-0.0131867	-0.168039	-0.823313	-1.82459	-1.30976	-1.78958	-0.0037509	0.010868	0.00588376	-0.00333246	-0.000970444	0.00473311	-0.00668894	-0.137934	Ccnd2
30	ENSMUSG00000032085	0	-0.235532	-1.76988	-3.89386	-4.58804	-6.26289	-5.38254	-0.0742477	0.0774919	0.0143341	-0.0992409	-0.170996	0.0118511	-0.0546351	-1.60404	Tagln
30	ENSMUSG00000041841	1.33169e-07	-0.479926	-0.308876	-0.189183	-0.159234	0.133731	0.618333	-0.662179	-0.0211103	-0.807046	0.035217	-0.482773	-0.158008	-0.414026	-0.200604	Rpl37
30	ENSMUSG00000033022	7.53928e-274	0.935718	0.979282	0.852938	0.94916	0.976516	0.977289	-0.107791	-0.707643	-0.609299	-1.16765	0.899752	0.961697	0.956519	0.957991	Cdo1
31	ENSMUSG00000029380	5.41859e-28	0.96651	0.383792	0.751935	1.6852	1.53767	-0.579617	-0.317079	1.69979	1.23855	1.88903	-1.08301	-0.959945	1.63571	1.50971	Cxcl1
31	ENSMUSG00000036402	4.28223e-254	1.53925	1.68666	1.25245	1.1307	1.48691	1.56295	0.607756	-0.588858	0.495263	1.04847	1.30917	1.48213	1.51297	1.76027	Gng12
31	ENSMUSG00000030218	0	0.0305154	-0.070317	-1.01963	-2.50712	-0.659875	-0.537747	-0.118279	0.0546299	-0.240063	-0.0662828	0.0565732	0.0421899	-0.105099	-0.0113341	Mgp
31	ENSMUSG00000022491	3.80362e-292	-0.350531	-0.379408	-0.00145038	-0.378119	-0.273531	-0.0847842	-0.00056183	0.00048805	-1.58618e-05	-0.301806	-0.00073485	0.000776084	-3.26942	-5.0182	Glycam1
31	ENSMUSG00000022836	0	-0.0527916	-1.50518	-1.70159	-3.88997	-5.63303	-3.67441	0.0290235	0.0463141	0.0318707	-0.0368376	0.0253787	0.0300315	-0.0420688	-1.46103	Mylk
32	ENSMUSG00000050315	0	-0.00355784	-0.351565	-0.0701589	-0.233631	-1.9276	-1.06477	0.00652304	0.00847903	0.00842256	0.0110203	0.00747133	0.00218388	0.00702583	-0.17261	Synpo2
32	ENSMUSG00000002944	1.31479e-14	0.0462238	-0.354635	0.103963	0.0338357	0.0226393	-1.42049	0.109357	0.115847	0.115288	0.0686527	0.101417	-0.0675584	-1.00596	-2.37609	Cd36
32	ENSMUSG00000029322	3.08066e-71	0.372194	0.364431	0.311538	0.376563	0.389315	0.365208	-0.282436	-0.39133	-0.611813	-1.21554	0.344132	0.386813	0.374139	0.261302	Plac8
32	ENSMUSG00000074272	1.09592e-07	-0.0219623	-0.266374	1.1568	1.18072	1.32873	1.3269	-0.396775	0.99796	0.685963	1.12858	-1.17641	-0.528316	-0.17627	0.433475	Ceacam1
32	ENSMUSG00000018102	2.80927e-45	1.16934	0.733766	1.4463	1.23998	1.07494	1.08446	0.245925	-1.0212	-0.339899	-0.585478	1.47015	1.57117	0.477908	0.68186	Hist1h2bc
32	ENSMUSG00000024486	8.17162e-193	1.20591	1.54273	1.51585	1.78888	2.00737	1.236	0.210556	1.23298	1.38961	1.80389	-0.44865	-0.24803	1.58283	1.46611	Hbegf
33	ENSMUSG00000016024	8.38107e-276	0.277194	-0.534163	0.321133	0.314247	0.312955	0.314867	0.302719	0.323395	0.32391	0.32649	0.246605	-0.315183	-0.0135178	-1.55525	Lbp
33	ENSMUSG00000050931	1.69251e-150	1.03126	1.16839	0.917271	1.16309	1.18638	1.24605	0.0677527	-0.244275	0.0618209	0.882627	0.425033	0.751111	1.0648	1.21292	Sgms2
33	ENSMUSG00000029718	4.3483e-11	0.132557	0.100386	0.0757817	0.0531034	0.0599147	-1.34154	0.103274	-0.114059	0.0944631	-0.0614187	0.13067	0.129835	0.13145	0.113106	Pcolce
33	ENSMUSG00000037706	4.98225e-27	0.0178471	-1.01221	1.09469	1.04942	0.897084	-0.799209	0.918171	1.02884	1.47627	0.909494	0.145988	-0.977172	-0.0331441	-0.662289	Cd81
33	ENSMUSG00000057060	2.15054e-24	0.177208	0.174634	0.163261	0.180869	0.181671	0.182779	-0.0804303	-0.13482	-0.197005	-0.76997	0.179606	0.177655	0.179859	0.182779	Slc35f3
34	ENSMUSG00000027333	1.00499e-129	0.621459	0.538914	0.605393	0.644928	0.807063	0.838383	0.26532	0.778745	0.73564	0.489048	-0.302026	-0.68599	0.573112	0.448429	Smox
34	ENSMUSG00000029641	2.5253e-15	0.00364748	0.00751813	-0.108887	-0.0247923	-0.144951	-1.52534	-0.00694014	0.00979255	0.00897749	1.78817e-05	-0.00490981	-0.0294946	0.00397206	-0.0519692	Rasl11a
34	ENSMUSG00000070436	1.31966e-13	-0.81352	-0.519626	-1.6082	-2.1841	-2.05983	-2.49033	-0.02683	0.0283439	0.0978046	-0.748716	-0.177131	0.00446549	-0.1538	-0.228811	Serpinh1
34	ENSMUSG00000025351	1.47178e-23	1.45343	1.14231	-0.669684	-0.30844	0.0343952	0.847318	0.354733	-0.0569148	0.442553	0.778861	0.013988	-0.224671	1.82888	1.07405	Cd63
34	ENSMUSG00000049115	1.89186e-80	0.619069	0.616688	0.535614	0.632108	0.632925	0.233102	-0.306467	-0.477177	-0.639315	-1.32275	0.584567	0.627587	0.631373	0.61479	Agtr1a
35	ENSMUSG00000039103	2.81168e-53	0.00385436	-0.201847	-0.483859	-0.638887	-1.78681	-1.03615	0.00469254	0.00656224	0.00506314	-0.0328751	0.00329076	0.00366372	0.00495756	-0.0663658	Nexn
35	ENSMUSG00000032766	4.6003e-60	-0.00185838	-0.114763	-0.0533387	-0.1253	-0.373808	-2.75322	0.00664994	0.0113266	0.00710109	0.0128082	-0.00249036	0.0038028	1.939e-05	-0.0974781	Gng11
35	ENSMUSG00000006269	1.86337e-113	0.0471945	-0.928113	0.457527	0.470758	0.474555	0.470129	0.222195	0.471828	0.465977	0.480974	-0.116775	-0.352122	0.267659	0.0795024	Atp6v1b1
35	ENSMUSG00000033060	1.00961e-61	1.04626	0.913209	0.991	0.895217	0.933129	0.996575	-0.154067	-0.305381	-0.408277	0.884403	0.995714	1.01763	1.04406	1.10732	Lmo7
35	ENSMUSG00000022661	5.29915e-67	1.52418	1.49825	1.3168	1.1932	1.08684	0.940496	-0.0118971	-0.58285	-0.548368	-0.383483	1.45144	0.942374	1.5849	1.56561	Cd200
36	ENSMUSG00000042410	2.06542e-26	1.00738	1.1189	1.02462	1.04386	1.15743	1.23893	0.379076	-0.499171	0.206289	0.983176	1.0285	1.01646	1.01466	1.15397	Agps
36	ENSMUSG00000028214	4.26234e-10	-0.0861108	-0.489985	-0.621494	-1.3556	-2.41533	-1.18152	0.0744639	0.0967527	0.0860665	-0.210377	0.0685037	-0.0678338	0.000681806	-0.165852	Gem
36	ENSMUSG00000001930	3.78164e-14	0.186259	0.188174	0.173421	0.171235	0.166407	0.154063	0.0819409	-0.163806	0.0235478	-0.79122	0.18604	0.18078	0.179406	0.152686	Vwf
36	ENSMUSG00000006205	0	-0.00855168	-0.162676	-0.74699	-1.89385	-0.926508	-1.62236	-0.0341118	0.0058718	-0.0213612	-0.00267186	-0.00863497	0.0146987	-0.00645617	-0.126945	Htra1
36	ENSMUSG00000037742	2.51585e-17	-0.63774	-0.0252211	0.5089	0.0271175	0.259878	0.406256	-0.747184	-0.217714	-0.912759	0.144676	-0.324585	0.150548	-0.330168	0.694234	Eef1a1
36	ENSMUSG00000046402	8.44623e-73	-0.435819	-1.29072	-2.33881	-2.93189	-1.19997	0.140831	-0.00909733	0.234071	0.191887	-0.674104	-0.335617	-0.141516	-0.980831	0.0891363	Rbp1
37	ENSMUSG00000009281	0	0.010099	-0.0562324	-0.049728	-0.00970591	-0.107502	-2.34143	0.00426116	0.00927794	0.00459567	0.0130792	0.000450017	0.00671356	0.00737181	0.00286242	Rarres2
37	ENSMUSG00000035557	0	-0.236498	-1.90694	-5.17295	-4.23323	-5.41751	-1.20382	-0.310051	0.131702	-0.247682	0.0201859	-0.303357	0.0293183	-0.0349292	-2.01849	Krt17
37	ENSMUSG00000036181	2.14279e-07	0.757553	-0.14826	1.35046	0.890292	1.26601	1.13058	0.349446	-0.992214	-0.0415612	0.69434	1.09864	1.49062	0.631885	1.12205	Hist1h1c
37	ENSMUSG00000072949	8.85861e-111	0.189211	0.766027	1.00296	0.337105	1.11289	1.17944	0.0681831	-0.627358	-0.242123	-1.81249	1.08288	0.820084	-0.711553	0.507814	Acot1
37	ENSMUSG00000037071	3.67222e-178	0.841967	1.05708	1.38119	1.23429	1.18398	1.47531	0.972403	1.0011	1.18549	0.933389	0.759825	-0.640063	-0.414374	-2.27436	Scd1
38	ENSMUSG00000090733	6.01277e-66	-0.150667	-0.0745759	-0.510682	-0.281935	-0.102183	0.434486	-0.656084	0.0769491	-0.744764	0.278692	-0.737749	-0.356733	-0.0205374	0.15504	Rps27
38	ENSMUSG00000001520	0	0.00517789	-0.0102182	-0.00212384	-0.0171532	-0.016533	-1.59159	0.00373214	0.00316843	0.00400709	0.00517789	0.00517789	0.00446717	0.00511967	0.00517789	Nrip2
38	ENSMUSG00000031551	5.17778e-49	1.04281	1.04281	1.00101	1.04228	1.04228	1.04281	0.67837	-0.853049	0.434476	1.04281	1.01882	1.00955	1.04262	1.04281	Ido1
39	ENSMUSG00000028517	3.21452e-61	-0.150875	-0.523442	-0.795678	-1.34079	-2.3653	-0.706323	0.0362087	0.106877	0.0939135	0.00226817	-0.0336668	-0.0607116	-0.0214925	-0.289032	Plpp3
39	ENSMUSG00000028832	1.8511e-140	-1.31934	-0.303333	-0.0964189	-0.547687	-0.214732	-0.00650065	-0.0416311	0.0499835	-0.0168269	-0.80424	-0.0991844	-0.0786468	-1.16056	-0.220613	Stmn1
39	ENSMUSG00000041741	1.64475e-16	0.00438466	0.0022663	-0.0172357	-0.107551	-0.0470504	-1.35769	0.00280175	0.0014509	0.00373362	0.00438466	0.00325096	7.73093e-05	0.00305781	-0.00437217	Pde3a
39	ENSMUSG00000050953	1.4148e-06	-0.369157	-0.195241	-1.63647	-2.2536	-1.5311	0.0864901	-0.0714891	0.156187	0.0499355	0.164834	-0.193961	-0.088531	-0.0234909	-0.0671044	Gja1
39	ENSMUSG00000025153	2.52893e-34	-0.0793117	-0.00399506	0.00148653	0.000456815	0.0331007	0.0985519	0.0295616	0.0630117	0.0643873	-0.135694	0.0846364	0.00453468	-0.242964	-1.50715	Fasn
40	ENSMUSG00000009633	8.70338e-207	-0.227554	-1.17155	-0.00893142	-0.158404	-0.259693	-0.238034	0.0512138	0.0741409	0.0729269	0.075173	-0.00453052	-0.0905249	-0.561736	-2.50915	G0s2
40	ENSMUSG00000006333	4.35959e-19	-0.493501	0.575673	0.40459	0.120625	1.08154	1.79776	0.0739587	0.238037	0.0655411	0.276957	0.0301301	-0.267759	-0.355883	0.96179	Rps9
40	ENSMUSG00000019929	0	0.0208003	-0.226916	-0.624266	-2.12565	-1.74128	-0.0725861	0.0227202	0.0458268	0.0325514	0.0206964	0.0186463	0.0546298	0.0278068	-0.177921	Dcn
40	ENSMUSG00000022132	4.79614e-120	0.621754	0.627624	0.584112	0.636808	0.639282	0.640544	0.121987	-0.423572	-0.0848412	-0.634653	0.619477	0.623942	0.626811	0.599438	Cldn10
40	ENSMUSG00000032033	1.2612e-21	-1.25267	-1.2628	0.335377	0.314277	0.12048	0.36059	0.0716066	0.336821	0.358942	0.330461	-0.231089	-0.301904	-1.224	0.0969602	Barx2
40	ENSMUSG00000032307	2.15743e-38	0.464374	0.481941	0.1018	0.409228	0.412276	0.482538	-0.656668	-0.161943	-0.881062	0.421158	0.339361	0.411107	0.502252	0.529379	Ube2q2
40	ENSMUSG00000020473	7.22752e-276	0.0174832	-0.10717	-2.26424	-1.49636	-1.39434	-0.151078	-0.0626113	0.0521336	0.0375764	0.0444175	-0.131699	0.0188045	0.0471747	-0.0618889	Aebp1
41	ENSMUSG00000037166	1.72912e-06	-0.0123966	-0.404542	-0.0626421	-0.496035	-2.44428	-2.5654	-0.00496361	0.00247525	-0.00229024	-0.0174972	0.00314794	-0.00233806	-0.00269994	-0.459904	Ppp1r14a
41	ENSMUSG00000020218	0	-0.0104932	-0.00322411	-0.294618	-0.930581	-0.0408242	-0.00190725	0.00236007	0.00416348	0.00257517	0.00443643	0.00185963	0.000603355	-0.00340853	0.00443643	Wif1
41	ENSMUSG00000018796	3.15e-200	-0.0789357	-0.518505	0.117383	0.0957033	0.0767171	0.0484122	0.126059	0.154557	0.158912	0.0958972	0.0758317	-0.113943	-0.717477	-1.62424	Acsl1
41	ENSMUSG00000032348	8.14493e-38	0.503831	0.507207	0.486556	0.463958	0.498624	0.527203	0.311143	-0.43431	0.141143	-1.15609	0.510219	0.507105	0.504175	0.520582	Gsta4
41	ENSMUSG00000020427	0	-0.0818188	-0.0942574	-2.62096	-2.30537	-0.364033	-0.0421917	-0.067188	0.0189578	-0.0374269	-0.0443244	-0.0361686	-0.000687986	-0.0196217	-0.0822028	Igfbp3
41	ENSMUSG00000024661	1.98323e-47	0.811458	0.352067	0.225393	0.386722	0.00846016	-0.11123	0.77443	0.21035	0.668841	0.051474	0.842725	-0.473294	-0.749541	-1.06259	Fth1
41	ENSMUSG00000024781	1.56957e-60	0.320796	-1.2018	0.474595	0.38553	0.418801	0.356517	0.44412	0.476525	0.474343	0.450634	0.389836	-0.359106	-0.350729	-1.62497	Lipa
42	ENSMUSG00000028780	6.4572e-121	-0.137323	-0.341217	-0.37642	-1.02002	-1.51361	0.0107483	-0.00560946	0.00799677	0.0484826	-0.675343	-0.0133553	0.0162654	-0.079348	-0.107972	Sema3c
42	ENSMUSG00000036570	0	0.00102265	0.00297863	-0.00652532	-0.00455034	-0.0404365	-2.01022	-0.00195629	-0.000225193	0.000319395	0.00297863	-0.00164854	-0.00421838	-0.000683707	0.00297863	Fxyd1
42	ENSMUSG00000031502	1.45001e-112	-0.101742	-0.199218	-0.984701	-3.02337	-1.42948	-2.5434	0.0124129	0.0425566	0.0507011	-0.012906	-0.0226643	0.00674118	-0.00417238	-0.0588967	Col4a1
42	ENSMUSG00000021843	1.75927e-162	1.3635	1.63237	0.96066	0.913421	0.789864	1.24926	-0.0289892	-0.786933	-0.47924	0.744186	1.03593	1.30034	1.39313	1.7296	Ktn1
42	ENSMUSG00000032231	5.67471e-15	0.897433	0.759751	0.626232	1.96444	0.856989	1.55985	0.3077	0.188432	0.382662	2.0005	-0.238377	-0.417182	2.17777	2.32735	Anxa2
43	ENSMUSG00000026399	9.14461e-101	0.404972	0.36591	0.704418	0.721571	0.724189	0.74441	0.388444	0.593619	0.649507	0.670051	-0.0313314	-0.427304	0.4791	0.411218	Cd55
43	ENSMUSG00000040659	8.53542e-20	0.348273	0.571922	-0.666659	0.146763	0.87931	0.702579	-0.624035	1.04498	0.769434	1.26705	-1.77398	-0.658497	0.148837	1.03289	Efhd2
43	ENSMUSG00000030551	0	-0.0835558	-0.0216859	-0.0194435	-0.0443716	-0.0700737	-1.24835	-0.0191918	0.0155901	-0.0370153	-0.0106995	0.0118533	0.00222376	-0.0342775	-0.0262511	Nr2f2
43	ENSMUSG00000036764	2.1365e-168	0.667183	0.690751	0.664465	0.715657	0.715482	0.665897	0.036837	-0.446904	-0.261885	0.262957	0.652783	0.652261	0.653064	0.687528	Dnajc12
43	ENSMUSG00000031503	0	-0.0609574	-0.204266	-0.885733	-2.72711	-1.41693	-1.88108	0.00588496	0.0398991	0.0283589	-0.0439233	-0.00574778	0.00530948	-0.00775204	-0.149404	Col4a2
43	ENSMUSG00000018593	0	-0.137671	-1.2238	-3.02871	-4.40855	-4.58595	-4.8811	0.00660901	0.0660919	0.00823312	-0.349747	-0.0012729	0.0400253	-0.0957527	-1.17677	Sparc
43	ENSMUSG00000017390	2.08782e-44	0.421819	-0.325116	0.902026	0.889225	0.877805	0.951927	0.671825	0.554037	0.789139	0.0407324	0.399412	-0.419401	0.03632	-0.985266	Aldoc
44	ENSMUSG00000070423	0	0	-0.0148515	0	0	-0.0110798	-1.31499	0	-0.000246219	0	0	0	-0.000536117	0	0	Olfr558
44	ENSMUSG00000034127	1.12118e-74	0.00348154	-1.00138	0.375148	0.450238	0.477397	0.510092	0.212288	0.503134	0.47258	0.516466	-0.23479	-0.440594	0.307742	-0.345064	Tspan8
44	ENSMUSG00000062991	0	-0.00891313	-0.283318	-0.766107	-2.00967	-1.69964	-0.0173436	-0.0476122	0.0319313	0.0278153	-0.0023526	-0.107815	-0.0357465	0.00470726	-0.138288	Nrg1
44	ENSMUSG00000056895	8.53812e-24	0.24581	0.293349	0.269049	0.297935	0.298434	0.300622	0.0963508	-0.280367	0.00307284	-0.825593	0.275486	0.292731	0.262824	0.293057	Hist3h2ba
44	ENSMUSG00000018569	0	0.322871	0.305131	1.83782	2.09766	2.13643	2.14678	-0.219612	0.315332	0.0898216	0.774465	-0.723716	-0.326716	0.262581	0.41076	Cldn7
44	ENSMUSG00000021553	2.81029e-65	0.424678	0.00439029	0.619981	0.631318	0.628926	0.625685	0.403805	0.620405	0.622816	0.63426	0.127766	-0.551666	0.423163	-0.62703	Slc28a3
45	ENSMUSG00000057092	6.93527e-297	-0.0395732	-0.85872	-0.260115	0.427139	0.0877392	2.67542	0.200196	1.20669	0.936013	1.45408	-0.862148	-0.998627	-0.0491888	-0.358426	Fxyd3
45	ENSMUSG00000031586	1.0523e-92	0.15556	-0.615543	-0.916645	-1.98492	-3.08381	-1.14101	0.0285102	0.0641662	0.114325	0.223417	-0.0409041	-0.0049705	0.216269	-0.253546	Rbpms
45	ENSMUSG00000020911	9.52868e-52	1.3782	0.72762	3.19106	4.47151	3.02602	4.53045	0.279698	-0.798505	-0.292528	1.11041	1.04365	0.88597	1.58996	1.66982	Krt19
45	ENSMUSG00000001525	2.25614e-259	-2.07568	-0.106008	-0.4887	-0.949192	-0.519304	-0.183586	-0.283873	-0.133415	-0.297363	-1.48917	0.0551757	0.137321	-1.75734	0.184975	Tubb5
45	ENSMUSG00000057863	2.79319e-12	-0.248036	-0.308776	-0.302838	0.154664	0.156125	0.443555	-0.769989	0.128373	-0.920551	0.296681	-0.639319	-0.256662	-0.197873	-0.379205	Rpl36
46	ENSMUSG00000020303	1.37407e-74	0.827895	0.815288	0.533104	0.795671	0.827647	0.8118	0.321417	-0.35056	0.0386282	0.830044	0.736913	0.745463	0.818536	0.774955	Stc2
46	ENSMUSG00000024066	8.34808e-26	0.120163	-1.03344	0.234178	0.208719	0.174515	0.274629	0.264189	0.336407	0.338533	0.0864857	0.188689	-0.268883	-0.268742	-1.69798	Xdh
47	ENSMUSG00000054342	7.79586e-170	0.0345063	-0.664244	0.50109	0.561234	0.569546	0.575067	-0.113127	0.568771	0.541183	0.562614	-0.846093	-0.379127	-0.503694	-0.299153	Kcnn4
47	ENSMUSG00000020186	0	-0.167266	0.014064	-0.0237693	-0.0807515	-0.0223286	-1.42941	-0.00819527	0.0182682	0.00569477	-0.0744348	-0.0187687	-0.0216894	-0.10934	-0.0313504	Csrp2
48	ENSMUSG00000029802	2.23555e-164	0.0159446	0.048818	0.0909465	0.0197459	0.0755872	-0.171373	0.102065	0.104536	0.0983827	-0.111927	0.103423	-0.0674859	-0.401209	-1.33377	Abcg2
48	ENSMUSG00000040952	7.58905e-18	-0.770042	-0.229748	-0.392579	-0.29525	0.234438	0.845482	-0.608253	0.216429	-0.49821	0.505004	-0.726095	-0.253408	-0.584757	0.097535	Rps19
48	ENSMUSG00000040280	0	0.00467272	-0.0314636	0.00098978	-0.00597023	-0.0453485	-3.3818	0.00467272	0.00339182	0.00374645	-0.0216519	0.00467272	0.00267681	0.00431317	-0.0383126	Ndufa4l2
48	ENSMUSG00000021379	4.09303e-279	-0.00077855	-0.0444901	-1.63897	-1.25941	-0.568726	-0.701251	-0.00839706	0.0173182	9.93868e-05	0.00965716	-0.00993857	-0.0102063	-0.00132496	-0.0247532	Id4
48	ENSMUSG00000020566	2.14519e-15	-0.223238	-0.000479269	-0.0257283	-0.0569537	0.0109683	0.0158482	0.0118788	0.015481	0.0155501	0.0158482	0.00436314	-0.00359187	-1.05086	-0.00820115	Atp6v1c2
48	ENSMUSG00000092341	1.40465e-27	1.25559	-0.86207	0.644835	0.523102	-0.493693	-1.50558	-0.0635952	-0.598598	-0.361251	0.262982	0.166211	0.080333	1.01904	-0.984691	Malat1
49	ENSMUSG00000062997	3.20535e-13	-0.586867	-0.361889	-0.403881	-0.0601404	0.252883	0.394554	-0.736107	0.0272808	-0.882539	-0.0348128	-0.682801	-0.330831	-0.586617	-0.546552	Rpl35
49	ENSMUSG00000027171	6.75884e-154	-0.0436279	0.293063	-0.174224	0.0795721	0.384781	0.409819	-0.169404	0.294619	0.280357	0.321194	-0.786017	-0.210518	0.0672254	0.197303	Prrg4
49	ENSMUSG00000029134	3.96769e-148	-0.383978	-0.503118	0.708635	0.717331	0.736009	0.717031	0.508732	0.725276	0.729942	0.735407	0.198147	-0.605393	-0.907281	0.349624	Plb1
50	ENSMUSG00000067274	3.0442e-18	-0.504279	0.421132	0.482186	0.147905	1.51234	1.70033	-0.268142	0.234868	-0.290676	0.230382	-0.198393	-0.31493	-0.474419	0.979182	Rplp0
50	ENSMUSG00000004951	3.33646e-154	-1.06842	-2.79682	-0.694593	-1.10021	-3.65413	-2.48575	-0.404686	0.00169108	-0.244049	1.02011	-0.808816	-0.0589549	-0.216538	-1.64759	Hspb1
50	ENSMUSG00000030170	1.29409e-23	-0.308372	0.382857	0.31889	0.432447	0.475872	0.575886	-0.105099	0.608521	0.580933	0.608347	-0.861028	-0.454174	0.143373	0.240744	Wnt5b
50	ENSMUSG00000037852	6.46013e-17	0.123098	0.0089215	0.16093	0.161677	0.148075	-1.20035	0.128453	0.18413	0.185101	0.0903072	0.0140108	-0.230274	0.187904	0.167258	Cpe
50	ENSMUSG00000021765	0	0.00269632	-0.0437507	-3.04106	-3.33013	-0.950868	-0.0162955	-0.0181664	0.0834449	0.0329253	0.0265867	-0.035512	-0.00837434	0.0346451	0.0172491	Fst
50	ENSMUSG00000036533	4.70925e-143	-0.354134	-0.0787479	-0.334098	-0.32945	0.169066	0.881051	-0.279646	1.17146	1.11771	1.15862	-1.3941	-0.706411	0.286195	0.611894	Cdc42ep3
50	ENSMUSG00000024511	9.06385e-83	0.737685	0.777998	0.711048	0.782321	0.739134	0.828154	-0.135789	-0.492219	-0.444429	0.765082	0.661308	0.73089	0.758143	0.81986	Rab27b
51	ENSMUSG00000033860	1.96163e-132	1.05754	1.06892	0.721863	0.824463	1.01883	1.07658	-0.447498	-0.50317	-0.878326	0.919022	0.940139	1.04388	1.07179	1.07658	Fgg
51	ENSMUSG00000008348	0	0.444503	-2.19168	0.314827	-0.229014	-2.03988	-1.42844	0.0436176	0.0785262	0.0719056	0.276382	-0.00331936	-0.12435	-0.17484	-1.48742	Ubc
51	ENSMUSG00000046364	5.90914e-10	-0.612865	-0.359606	-0.295028	0.0600674	0.109758	0.256655	-0.860332	0.0155276	-1.01298	-0.225525	-0.703812	-0.0368198	-0.426134	-0.175542	Rpl27a
51	ENSMUSG00000004864	4.60475e-54	0.293679	0.403982	0.62785	0.735448	0.754332	0.889299	0.135607	-0.0620927	0.132942	-1.31309	0.287389	0.204485	0.468603	0.565145	Mapk13
52	ENSMUSG00000042485	0	0.0217376	0.00605256	0.00203061	0.0126335	-0.0260846	-2.66583	0.016694	0.0159255	0.0151058	0.0217376	0.0181373	0.00645607	0.0192685	-0.00360924	Mustn1
52	ENSMUSG00000096210	3.76183e-13	0.641009	0.170688	1.07849	0.850146	0.588121	0.684384	0.16538	-0.665213	0.199986	0.228544	0.435675	1.25889	0.712732	0.796309	H1f0
52	ENSMUSG00000035186	0	-0.832945	0.0464355	0.0531799	0.0302446	0.0699289	0.0751468	-0.0723194	0.0136281	-0.0872062	0.0577345	-0.0628769	0.0376716	-1.21302	0.0610153	Ubd
53	ENSMUSG00000051397	1.34844e-134	-0.062332	-0.0272799	0.713425	1.13845	0.991851	1.23301	-0.866462	0.136122	-0.683239	0.843459	-1.14605	-0.143073	0.703639	1.15187	Tacstd2
53	ENSMUSG00000023064	1.70267e-37	-0.00121222	-0.0116226	0.00269223	0.024162	-0.354719	-2.42232	0.0486711	0.0658843	0.072719	0.0787201	0.0340525	-0.0482173	0.0580339	-0.0156481	Sncg
54	ENSMUSG00000068220	0	-0.687567	-1.02107	-2.23008	-1.78037	-4.15144	-4.27536	0.0549176	0.026947	0.0449537	-0.284943	0.0444899	0.0178229	-0.0677474	-1.16925	Lgals1
54	ENSMUSG00000091971	3.05471e-201	-1.49387	-2.94771	0.299499	-0.287071	-1.98865	-3.13691	0.101808	0.0590955	0.0816356	-0.424528	0.128361	0.0415557	-0.797578	-3.04507	Hspa1a
55	ENSMUSG00000026147	3.72055e-117	-0.0240633	-0.190514	0.0218393	-0.606226	0.0646965	0.0742227	0.058764	0.0727524	0.0723759	0.0362765	0.0198336	-0.0900684	-0.404867	-1.04796	Col9a1
55	ENSMUSG00000038393	4.61805e-151	-0.366104	-2.06421	0.329499	0.156834	-0.533034	-2.02042	0.093621	-0.17771	0.0462161	-0.032625	0.19863	0.155686	-0.798477	-1.66667	Txnip
55	ENSMUSG00000029622	4.47368e-13	0.316866	1.06769	1.17544	1.65658	1.69928	1.50193	0.01074	-0.440278	-0.265274	0.847592	0.649987	0.300515	0.507392	0.617967	Arpc1b
55	ENSMUSG00000030792	6.7298e-120	0.898374	0.860949	0.862611	0.929332	0.931256	0.931838	0.215563	-0.199381	-0.00950719	0.602276	0.698239	0.2991	0.90022	0.744527	Dkkl1
56	ENSMUSG00000029003	2.65423e-51	0.165594	0.198303	0.244424	0.287051	0.291002	0.287758	-0.00515845	-0.181814	-0.130344	-0.858201	0.247468	0.232783	0.158718	0.106673	Mad2l2
56	ENSMUSG00000029552	2.02452e-47	0.468418	0.146694	-0.718893	-1.37983	-2.02756	0.612561	0.064047	0.17194	0.0812832	-0.233871	0.323303	0.193025	0.473175	0.218586	Tes
56	ENSMUSG00000010307	9.18617e-116	0.637843	0.651005	0.606182	0.643398	0.644184	0.636912	0.422809	-0.519935	0.277079	0.605477	0.623668	0.632175	0.63569	0.651005	Tmem86a
56	ENSMUSG00000032366	9.51655e-09	-0.0665959	-0.395041	-1.78732	-2.05958	-3.70967	-2.90221	-0.722324	0.139106	-0.170427	1.32679	-1.24514	-0.0302431	0.931677	0.10466	Tpm1
56	ENSMUSG00000035105	4.15438e-27	-0.684496	-0.152073	-0.33796	-1.09571	-0.0709764	0.0822327	-0.438056	0.0778777	0.0547783	0.0822327	-0.815869	-0.0148102	-0.356113	-0.0355901	Egln3
56	ENSMUSG00000023043	0	1.61743	1.50002	3.281	5.06201	5.01327	5.87183	0.174329	-0.112529	0.192274	1.36234	0.0610217	-0.0770472	1.38159	2.74197	Krt18
56	ENSMUSG00000022636	9.00079e-26	0.31084	0.599125	0.61241	0.225901	0.706658	0.867516	-0.544561	-0.371556	-0.807031	0.0368767	0.549969	0.623325	0.655546	0.76826	Alcam
57	ENSMUSG00000007655	0	0.0438487	-0.545384	-0.937366	-1.45109	-2.93316	-2.09527	-0.300033	0.0287943	-0.354725	0.0636076	-0.0396654	0.0606862	0.083162	-0.416655	Cav1
57	ENSMUSG00000030659	4.60713e-118	0.0583543	-0.40962	0.200243	0.189129	0.224264	0.17729	-0.117026	0.0253091	-0.138747	0.102941	-0.00999676	-0.0430796	-0.19253	-1.3891	Nucb2
57	ENSMUSG00000061527	4.00828e-23	-0.00782669	-0.581658	-2.36692	-1.88191	-2.98367	-0.293984	-0.0443877	0.0165342	-0.0356674	0.00178032	-0.0333018	-0.0032605	-0.0107711	-0.510074	Krt5
58	ENSMUSG00000027797	5.971e-97	-1.06293	-0.0482242	-0.519741	-0.659272	-0.283926	0.111873	-0.0876235	0.123771	0.1176	0.0685561	-0.473798	-0.0883354	-0.0954767	0.11273	Dclk1
58	ENSMUSG00000038086	4.29712e-31	-0.0357289	-0.0322072	0.000112614	-0.0161832	-0.203586	-1.3877	0.00620694	0.00850298	0.00616596	-0.00846552	-0.000781143	-0.00646254	0.00783632	-0.00627385	Hspb2
58	ENSMUSG00000038366	2.48989e-135	0.635093	0.629525	0.780437	0.844275	0.812697	0.545335	0.00499516	-0.268991	-0.11447	0.553897	0.593351	0.675442	0.607912	0.763793	Lasp1
58	ENSMUSG00000079620	1.01869e-17	0.193044	0.182265	0.526834	0.5222	0.546712	0.542946	0.30208	0.52583	0.532165	0.526721	0.0375783	-0.524167	0.0115087	0.455124	Muc4
58	ENSMUSG00000024164	6.09633e-09	-0.632404	0.0755124	0.0114118	-0.115363	0.12671	0.142207	-0.235724	0.139306	0.116617	0.0684897	-0.585755	-0.0490292	-1.24347	-0.0443263	C3
59	ENSMUSG00000046330	1.66732e-29	-0.316532	-0.567364	-0.337867	-0.0984121	-0.351258	0.196657	-0.580475	0.146797	-0.732248	0.197169	-0.594998	-0.283113	-0.334901	-0.617967	Rpl37a
59	ENSMUSG00000031870	5.30136e-94	0.647569	0.626855	0.580327	0.592485	0.519201	0.647639	-0.0677601	-0.436037	-0.269617	-0.0404303	0.634321	0.642702	0.655966	0.655565	Pgr
59	ENSMUSG00000018830	0	-0.0227772	-1.22973	-1.68487	-3.08144	-5.07368	-3.53151	0.0194141	0.0376355	0.0312916	0.027047	0.0216112	0.0172891	-0.00952651	-0.892241	Myh11
59	ENSMUSG00000050520	1.06338e-29	0.0883536	-0.115064	0.269762	0.275387	0.277844	0.281503	0.197743	-0.105101	0.139203	-0.778842	0.261895	0.162551	-0.0760766	-0.900663	Cldn8
60	ENSMUSG00000026655	8.44429e-192	0.835981	1.3584	1.17327	1.28132	1.20546	0.812023	0.175416	0.989211	0.867216	1.27704	-0.313568	-0.318326	1.06644	1.46752	Fam107b
60	ENSMUSG00000058600	1.42662e-101	-0.552944	-0.273618	-0.599964	-0.299635	-0.0539538	0.290616	-0.753495	-0.172732	-0.854693	-0.141787	-0.814082	-0.159756	-0.511575	-0.279701	Rpl30
61	ENSMUSG00000033831	1.72859e-96	0.846265	0.851977	0.671688	0.850402	0.85189	0.851977	-0.625759	-0.343587	-1.06857	0.832155	0.726287	0.818784	0.851977	0.851977	Fgb
61	ENSMUSG00000049112	1.55213e-19	-0.203457	-0.564902	-0.322695	-0.425807	-2.39119	-0.224904	-0.00677715	0.00369643	-0.000456524	-0.0087889	-0.0103189	-0.00144861	-0.134359	-0.43382	Oxtr
61	ENSMUSG00000008683	4.25434e-87	-0.908757	0.180132	-0.382982	-0.631334	0.297629	0.837925	-0.551703	0.128899	-0.500781	-0.106698	-0.571623	-0.280679	-0.869245	0.519989	Rps15a
61	ENSMUSG00000020432	3.99264e-09	0.163281	-0.514938	0.0723362	-0.00819633	0.230464	0.168324	0.0426709	-0.00179264	-0.0151292	-1.09357	0.199332	-0.0132763	0.0446838	-0.983897	Tcn2
62	ENSMUSG00000029810	2.18957e-95	0.419749	-0.199635	1.10159	0.371945	0.886814	1.76194	0.958215	-0.424337	0.682054	1.19207	1.24645	0.291662	-0.168069	0.217512	Tmem176b
62	ENSMUSG00000057841	1.06076e-39	-0.785695	0.241928	0.175135	-0.236138	1.12968	1.50675	-0.253003	0.146257	-0.367888	0.20206	-0.127332	-0.244236	-0.663136	0.192044	Rpl32
62	ENSMUSG00000020205	5.48066e-114	-1.11502	-1.19429	1.05366	-0.126146	1.21726	-0.292533	-0.0311858	1.21508	1.27071	1.62704	-1.06658	-0.529383	-2.12967	1.04524	Phlda1
62	ENSMUSG00000034164	7.55953e-34	-0.100246	-0.0417583	-0.80619	-1.62997	-0.279581	-0.493331	-0.0470316	0.00730231	0.00131638	0.00832476	-0.108078	0.00578602	-0.348431	-0.0261544	Emid1
62	ENSMUSG00000057098	0	0.0122654	-0.0105737	-0.00883141	-0.00819722	-0.0413494	-2.4187	0.00570594	0.00859477	0.0073354	0.0122654	0.00140071	0.00320117	0.00935475	-0.0222659	Ebf1
63	ENSMUSG00000030122	5.1664e-173	-0.21869	-0.885976	-0.755183	-0.897049	-2.10402	-1.90098	-0.184021	-0.207417	-0.256433	-0.286532	0.027374	0.269203	-0.0572552	-0.0233315	Ptms
63	ENSMUSG00000030287	1.41337e-91	0.151551	-0.266908	0.352382	0.310789	0.404038	0.412619	0.18697	0.289671	0.349036	-0.8179	0.00324982	-0.12964	0.272227	0.0647019	Itpr2
63	ENSMUSG00000039697	9.35743e-43	-0.704844	-0.382335	-0.113584	-0.399329	-0.161635	-0.169029	-0.169273	0.0959815	0.0701382	0.0717853	-0.509582	-0.0814791	-1.16583	-0.23229	Ncoa7
63	ENSMUSG00000025150	1.14875e-32	-0.0726315	-1.46091	-0.010197	-0.48007	-0.699901	0.148435	0.151916	0.186238	0.190505	0.19828	0.0488251	-0.203068	-0.097542	-0.489867	Cbr2
64	ENSMUSG00000090394	7.2418e-62	1.41991	1.62207	1.11769	0.461727	0.833679	0.698735	0.000214639	-0.624376	-0.29032	1.56538	0.917815	1.18032	1.91881	2.17647	4930523C07Rik
64	ENSMUSG00000015837	1.57316e-25	1.54869	0.953022	0.802095	1.49796	1.52165	1.39149	0.761854	0.815199	1.04055	1.43034	0.346191	-0.700997	1.37481	1.15794	Sqstm1
64	ENSMUSG00000037573	8.16683e-18	-0.0830818	-1.79056	0.450618	0.183484	0.0441253	0.207007	0.125694	0.0169826	0.0853861	-0.359191	0.203275	0.00604777	-0.371922	-1.11973	Tob1
64	ENSMUSG00000064351	1.15004e-29	-0.410595	-0.293475	-0.442422	-0.576503	-0.44335	-0.311686	-0.86139	0.235564	-0.861852	-0.35545	-0.529719	0.0308555	-0.572665	-1.4984	mt-Co1
65	ENSMUSG00000073702	2.54789e-127	-0.457116	-0.376373	-0.414316	-0.259899	-0.0336909	0.376222	-0.594581	-0.197771	-0.801225	0.162475	-0.561417	-0.216991	-0.425986	-0.193013	Rpl31
65	ENSMUSG00000026576	4.9963e-09	0.122397	-0.077063	0.829849	0.917363	0.903558	0.941671	0.294478	-0.118106	0.401934	-1.21565	0.220553	0.231061	0.279696	0.738841	Atp1b1
65	ENSMUSG00000030208	2.46007e-16	1.13696	1.1415	1.50767	2.00119	1.61592	1.98272	-0.291223	0.442373	0.328503	1.69504	-0.667462	0.131394	1.98686	2.20542	Emp1
65	ENSMUSG00000023068	4.82173e-39	0.403626	0.599265	0.407473	0.520437	0.847493	0.846777	0.395877	0.821459	0.769208	0.652232	-0.0448702	-0.634592	0.254226	0.671123	Nus1
65	ENSMUSG00000005161	6.87918e-55	-0.0603663	0.574612	1.07992	0.758992	1.1888	1.06177	0.332276	-0.627607	-0.148534	-1.20675	1.24428	0.837159	-0.314142	0.474265	Prdx2
65	ENSMUSG00000067288	7.5363e-45	-0.0377736	-0.0964005	-0.120052	0.433992	0.611799	0.90658	-0.85246	-0.128408	-1.10302	0.108802	-0.521139	0.0741744	-0.269271	-0.468262	Rps28
66	ENSMUSG00000012848	6.81766e-11	-0.597895	0.908752	0.457225	-0.0608209	1.18266	1.59786	0.0465654	0.177403	-0.000288571	0.36815	0.222583	-0.123926	-0.323323	1.09514	Rps5
66	ENSMUSG00000022010	4.95261e-30	0.0801076	-0.815132	0.554039	0.335233	-3.19887	-1.52316	-0.359231	-0.718362	-0.59212	-0.45201	0.28787	1.16289	0.24951	-0.238902	Tsc22d1
66	ENSMUSG00000020486	0	0.0301593	-0.00276484	0.0213112	0.0147297	0.000270487	-1.52296	0.00858593	-0.00681588	-0.00231395	0.0117366	0.0191151	0.0177789	-0.00646206	-0.0158029	Sept4
66	ENSMUSG00000058672	6.41787e-109	0.367222	0.323267	0.113906	0.564068	0.244313	1.0459	0.381545	1.06292	1.05093	1.15484	-0.495822	-0.672603	0.272384	0.47826	Tubb2a
67	ENSMUSG00000047281	1.85838e-45	1.31636	0.578368	-1.40005	-0.210242	0.0995502	2.84251	0.128643	0.200722	0.234957	2.13771	-0.242475	-0.149535	1.63615	0.955259	Sfn
67	ENSMUSG00000041571	3.69381e-07	-0.409425	-0.559123	-0.240022	-1.05399	-1.83565	-2.41099	-0.0491441	0.234721	0.0329214	0.196811	-0.0297929	0.103338	0.0526133	-0.0201111	Sepw1
67	ENSMUSG00000017493	1.23836e-292	0.0418535	-0.0404692	-0.176524	-1.20923	-0.409676	-2.74523	-0.00186861	0.0501941	0.0465473	0.0438106	-0.0363282	-0.0230147	0.0268351	-0.0330847	Igfbp4
67	ENSMUSG00000052146	1.12672e-28	-0.485984	0.0420222	-0.213214	0.0076331	0.435534	0.791753	-0.680968	-0.0201618	-0.800784	0.0539904	-0.578699	-0.168718	-0.399878	0.296482	Rps10
68	ENSMUSG00000074364	3.48492e-10	-0.00319948	-0.244347	-0.269954	-0.381858	-1.49053	-1.34158	-0.12967	0.0560025	0.00640725	0.0279702	-0.251905	-0.0494207	0.0823044	-0.14142	Ehd2
68	ENSMUSG00000038067	1.42154e-70	1.13998	0.995408	0.857352	1.12122	0.627026	1.1576	0.242642	1.07898	1.00114	1.1576	-0.24134	-0.874495	1.12754	1.06966	Csf3
68	ENSMUSG00000061477	5.13281e-44	-0.722906	-0.0496842	-0.273269	-0.474789	0.228732	0.660712	-0.563511	0.123239	-0.62075	0.0194898	-0.565604	-0.318714	-0.55196	0.245856	Rps7
68	ENSMUSG00000064373	1.00187e-06	-0.0656638	0.0998728	0.37554	-0.0349325	0.157994	0.299937	0.402745	0.531693	0.66552	-1.47565	0.191659	-0.269376	-1.05004	-0.888603	Sepp1
69	ENSMUSG00000028063	3.11051e-54	1.16327	1.30317	0.48056	1.25624	0.553505	1.26617	0.362909	0.786585	1.03724	1.80477	-0.525706	-0.796828	1.52086	1.70301	Lmna
69	ENSMUSG00000034520	0	0.00344693	-3.56295e-05	-0.0491619	-0.135665	-0.0322779	-1.13227	0.000206582	0.00315734	0.00280769	0.00344693	0.00251267	0.000431955	0.000323364	0.00344693	Gjc1
69	ENSMUSG00000034892	1.36566e-103	-0.259886	-0.7675	-0.501132	0.0933782	-0.506703	-0.068858	-0.755613	-0.00318013	-0.902642	-0.0760402	-0.750289	-0.105042	-0.280047	-0.982316	Rps29
69	ENSMUSG00000022353	1.58333e-40	1.11475	1.18054	1.18658	0.683075	-0.0845637	1.29523	-0.0716866	-0.424663	-0.237397	0.725002	1.23256	1.11472	1.16115	0.982327	Mtss1
69	ENSMUSG00000049382	6.22927e-121	1.18871	0.977298	2.15173	2.94481	2.11394	4.85714	0.171515	-0.0443333	0.18331	1.44825	-0.143245	-0.130925	1.188	1.96538	Krt8
70	ENSMUSG00000027562	8.11379e-10	0.158558	-0.0274859	0.53219	0.514755	0.560974	0.452514	0.167437	0.566699	0.557828	0.503743	-0.387809	-0.400464	-1.07172	-0.0117722	Car2
70	ENSMUSG00000023367	1.00676e-42	0.660305	-0.185871	1.11563	0.777929	1.31113	1.32521	0.865754	-0.270531	0.597461	1.30478	1.1692	0.253748	0.0378296	0.586172	Tmem176a
70	ENSMUSG00000025362	6.11059e-18	-0.518532	-0.416118	-0.232994	-0.0356065	0.737128	0.84616	-0.634284	-0.290996	-0.994542	-0.41663	-0.429039	-0.267531	-0.621303	-0.335507	Rps26
70	ENSMUSG00000058571	1.24202e-168	-0.0697489	-0.20209	-0.233623	-0.92154	-0.405374	-0.148685	-0.307104	0.142681	0.129509	0.116281	-0.781701	-0.0671057	0.120526	0.124166	Gpc6
70	ENSMUSG00000020928	0	0.000939261	-0.00735962	0.000939261	-0.000887584	-0.0179702	-1.41165	-0.000298124	0.000939261	0.000939261	0.000939261	0.000939261	6.46987e-05	0.000392101	0.000939261	Higd1b
70	ENSMUSG00000023905	4.1866e-66	1.6619	1.98655	0.0672287	0.496047	1.54721	2.71482	0.165378	0.0303096	0.236045	1.90265	-0.221449	-0.356678	1.72631	2.1283	Tnfrsf12a
70	ENSMUSG00000034786	1.05794e-45	0.535646	0.560827	0.621979	0.654266	0.643638	0.224894	0.0809078	-0.433548	-0.12065	0.0922863	0.552975	0.532087	0.578477	0.490468	Gpsm3
71	ENSMUSG00000038400	2.34203e-21	1.42616	1.41471	-0.707387	-0.159571	1.32279	1.68357	0.605569	0.892729	0.831359	1.72027	0.528725	-0.228434	1.69747	1.45606	Pmepa1
71	ENSMUSG00000021388	0	0.00146506	-0.0316211	-0.00157621	-0.00941588	-0.0537296	-2.58562	0.000578786	0.000466507	-0.000974327	0.00146506	0.000337166	-0.000766916	0.000601448	-0.0110765	Aspn
71	ENSMUSG00000021614	2.07613e-45	-0.0330582	-0.0313591	-0.156705	-1.1433	-0.314472	0.00822087	-0.00251626	0.00587289	0.00235219	-0.0126565	0.00267554	-0.00732947	-0.0140485	-0.0122771	Vcan
71	ENSMUSG00000024754	4.89557e-113	0.583973	0.650053	0.626773	0.591979	0.734572	0.760689	0.0908571	-0.139648	0.0677895	0.442879	0.564571	0.59149	0.597739	0.741515	Tmem2
72	ENSMUSG00000049866	1.39034e-56	-0.314859	-0.0909932	-1.65632	-1.29322	-0.625007	0.322774	-0.0496854	0.134369	0.106901	0.386727	-0.19372	-0.174406	0.0712104	0.27134	Arl4c
72	ENSMUSG00000005583	1.03246e-47	-0.00891804	-0.0975044	-0.0614077	-0.507121	-0.859724	-2.65729	0.00402767	0.00445207	0.00496119	0.00558383	-0.000156369	0.000345656	-0.000494632	-0.0722306	Mef2c
72	ENSMUSG00000069833	8.51084e-26	1.08877	0.999461	0.528481	1.26951	0.26724	0.732249	-0.0152232	0.834496	0.529148	1.47458	-0.523974	-0.521778	1.76881	1.86255	Ahnak
73	ENSMUSG00000005667	9.93536e-26	0.223638	0.324598	-1.04073	-0.0334911	0.348088	0.341267	-0.457121	0.170795	-0.073079	0.231478	-0.674702	-0.168774	0.270978	0.331149	Mthfd2
73	ENSMUSG00000050708	2.45109e-53	0.974122	0.966062	0.443094	0.601133	1.74931	1.29676	0.798555	0.514672	1.02175	0.0485475	0.632626	-0.386659	0.701218	0.4339	Ftl1
73	ENSMUSG00000031584	3.96959e-40	0.414447	0.439895	0.204128	0.559333	0.60139	0.646438	-0.354147	-0.173468	-0.726031	0.268448	0.16992	0.147782	0.383174	0.4121	Gsr
73	ENSMUSG00000004558	6.08963e-147	0.0545769	0.0035634	-0.00572954	-0.239024	-0.378241	-1.08976	0.00952114	-0.0773914	-0.0280345	-0.952081	0.0243935	0.0465778	0.0601681	0.0463615	Ndrg2
74	ENSMUSG00000003617	9.03307e-111	0.277627	-0.703265	0.361706	-0.199193	0.131976	0.762722	0.36823	0.905138	0.868437	0.896806	-0.204865	-0.607502	0.306447	-0.724657	Cp
74	ENSMUSG00000062006	4.80857e-14	-0.31379	-0.0464319	-0.280864	-0.100137	0.0942262	0.63232	-0.570072	-0.0698582	-0.736144	-0.0891258	-0.389157	-0.137412	-0.274191	0.122255	Rpl34
74	ENSMUSG00000030554	2.09986e-15	-0.00793331	-0.482702	-0.151967	-0.971212	-2.91801	-0.479351	0.00817142	0.006953	0.00397468	0.0141697	0.0133825	0.00577548	0.00356948	-0.259166	Synm
74	ENSMUSG00000057113	1.60221e-195	-1.37823	0.505835	-0.685242	-0.777152	0.84247	1.2884	-0.0884492	0.14976	-0.169855	0.132142	0.170997	-0.130769	-1.29492	1.10774	Npm1
74	ENSMUSG00000021268	1.33995e-52	-0.00491458	-0.0434797	-0.384823	-0.473427	-0.292504	-2.56206	0.00731183	0.00923127	0.00329216	0.0123203	0.00234535	0.00360236	0.00347565	-0.0546447	Meg3
75	ENSMUSG00000029672	9.67796e-24	0.332232	0.530649	0.459139	0.100026	0.536007	0.637693	0.225439	-0.42933	0.144373	-1.36601	0.473754	0.616269	-0.254533	0.334846	Fam3c
75	ENSMUSG00000079523	2.8617e-22	-0.761736	0.0757338	-1.30221	-1.44435	-1.60773	-0.66753	-0.871636	0.0282491	-0.673348	-1.29769	-1.11491	-0.0836808	-0.0266811	0.35884	Tmsb10
75	ENSMUSG00000039405	4.55738e-14	0.699585	0.213017	-1.33636	-1.15332	-2.05271	-0.475189	0.265882	-0.333492	0.0803683	0.00291839	0.657432	0.712397	0.709374	0.0881348	Prss23
75	ENSMUSG00000020484	1.98622e-12	0.362016	-0.829915	0.114579	0.283539	0.586899	0.423308	-0.0251555	0.121852	0.0416737	0.0152882	-0.00330324	-0.0422428	-0.299613	-1.64641	Xbp1
75	ENSMUSG00000006360	7.00992e-07	0.453841	-0.743651	1.64614	2.02125	1.88701	-4.04731	0.414612	0.268658	0.0981711	1.49567	0.859364	-0.366337	1.81366	1.71256	Crip1
76	ENSMUSG00000057322	2.6646e-33	-0.0870516	-0.297448	-0.264865	0.113633	0.201101	0.665535	-0.545513	-0.0804731	-0.760921	0.0391717	-0.551568	-0.26191	-0.115281	-0.498605	Rpl38
76	ENSMUSG00000001473	2.84512e-33	0.90194	0.96223	-0.599902	-0.610867	0.091362	0.743539	0.236009	1.01021	0.910224	1.15147	-0.455834	-0.706672	0.711825	0.883602	Tubb6
77	ENSMUSG00000033917	2.54117e-249	1.27158	0.814661	1.411	1.56704	1.55869	1.58424	0.487099	0.0563881	0.2694	-0.469285	0.917426	-0.0743937	0.826396	0.67583	Gde1
77	ENSMUSG00000020349	1.56995e-60	0.314357	0.779831	0.872079	0.863355	1.2363	1.30955	0.249849	0.998694	0.986209	1.06048	-0.152096	-0.451627	0.528711	1.19798	Ppp2ca
77	ENSMUSG00000020444	1.63536e-95	0.528372	0.688197	0.702088	0.76111	0.812569	0.728874	0.0613791	-0.376826	-0.175336	-0.581906	0.795278	0.79185	0.558349	0.583625	Guk1
77	ENSMUSG00000072235	1.32776e-19	0.0888833	0.186739	-0.483555	-0.382051	-0.852592	-2.01385	-0.157943	-0.0237678	-0.180223	-1.56573	0.0419215	0.13304	0.201482	0.311698	Tuba1a
77	ENSMUSG00000025190	1.01788e-47	0.661564	0.615018	0.547562	0.633623	0.664661	0.542425	0.379497	-0.29175	0.278868	-0.498042	0.651002	0.386972	0.439988	0.180307	Got1
78	ENSMUSG00000028413	3.74601e-10	0.212965	0.198668	0.352312	0.340749	0.375702	0.295141	-0.039315	0.0920885	-0.120504	0.183428	0.239944	-0.0684757	-0.0147769	-1.32759	B4galt1
78	ENSMUSG00000030849	1.46761e-95	0.905578	0.8456	0.54458	0.515346	0.454861	0.915852	-0.0871074	-0.276607	-0.290071	0.524775	0.848741	0.730997	0.921487	0.873728	Fgfr2
78	ENSMUSG00000059895	0	0.0631003	0.057056	-0.0191329	0.0178078	-0.0201506	-2.46642	-0.0324239	-0.0284487	-0.0364727	-0.0259422	0.0628369	0.103477	0.0671602	0.0788662	Ptp4a3
79	ENSMUSG00000025780	1.29332e-29	0.233681	0.186309	0.278058	0.283722	0.319077	-0.480202	-0.157751	-0.0981923	-0.328031	-0.68155	0.229181	0.234478	0.309749	0.288234	Itih5
79	ENSMUSG00000030538	8.10438e-42	-0.403794	0.0469178	0.510333	0.492928	0.517447	0.434838	0.233241	-0.246343	0.126658	-0.581273	0.413089	0.22528	-1.11248	-0.328355	Cib1
79	ENSMUSG00000030695	1.0048e-13	1.47174	-0.217565	-0.0649116	0.512563	-0.0516925	0.0526806	0.445513	-0.415086	0.0627309	0.664886	0.895043	0.379427	0.757254	0.314107	Aldoa
79	ENSMUSG00000030782	8.25153e-118	0.00286929	-0.19868	-0.793998	-0.913187	-1.33215	-0.740458	-0.0538771	0.0170659	-0.00241792	-0.000393568	-0.0717428	0.0066158	0.00896064	-0.0765908	Tgfb1i1
79	ENSMUSG00000022587	6.22936e-27	0.490213	-0.116331	1.4658	1.33357	1.16076	2.89738	0.0188181	-0.571476	-0.39207	0.282102	0.552228	0.28428	0.488118	-0.101482	Ly6e
80	ENSMUSG00000027276	9.20322e-36	0.0637112	0.0499847	-1.21323	-0.917535	-0.375481	-0.889528	-0.00229051	-0.0594061	-0.062394	-0.201382	0.0784216	0.0832408	0.0782064	0.0627091	Jag1
80	ENSMUSG00000042784	8.33596e-88	0.0568826	-0.0459713	0.466279	0.489363	0.499798	0.499871	0.213007	0.279698	0.45536	0.0808132	-0.0859382	-0.300272	0.136205	-0.979498	Muc1
80	ENSMUSG00000028266	1.54733e-120	-1.33841	-1.10316	-0.699212	-1.14668	-0.948135	0.23717	-0.129462	0.341872	0.270089	0.0336266	-0.500658	-0.277251	-1.13204	-0.28622	Lmo4
80	ENSMUSG00000048706	2.02302e-73	-0.227556	0.0276626	0.233727	0.32304	0.457448	0.488553	0.109611	0.664322	0.572329	0.613196	-0.48704	-0.399853	0.377002	0.404343	Lurap1l
80	ENSMUSG00000029484	1.56648e-47	0.433488	0.419017	-0.301057	0.115217	0.222806	0.0797923	-0.644665	-0.19465	-0.547045	-0.772122	-0.517271	0.383632	0.667973	0.542776	Anxa3
81	ENSMUSG00000031207	5.68162e-14	-0.0684491	0.368914	-0.981687	-0.445932	-0.354726	-1.13881	-0.730775	0.131944	-0.208349	0.273815	-0.970459	0.0256073	0.314942	0.313466	Msn
81	ENSMUSG00000028262	8.9946e-105	0.807298	0.142676	0.173315	0.409063	1.08036	1.82752	0.817894	-0.0332626	0.919154	1.7638	0.607996	0.123071	1.71622	0.824314	Clca3a2
81	ENSMUSG00000019851	0	0.279115	0.0192524	-1.03369	-1.61835	-1.88796	0.674001	-0.0649257	-0.117438	-0.0317258	0.621054	-0.0278365	0.259633	0.436549	0.213335	Perp
82	ENSMUSG00000041782	8.19349e-07	0.0248201	-0.0155591	0.234076	0.460033	0.576911	0.594626	-0.275829	0.0272044	-0.0546451	0.353462	-0.643145	0.0610908	0.315983	0.437355	Lad1
82	ENSMUSG00000028081	1.1664e-159	-0.816355	0.337662	0.0172511	-0.57814	0.519303	1.14492	-0.174219	-0.0206837	-0.218195	0.0153813	-0.156511	-0.129502	-0.620586	0.922037	Rps3a1
82	ENSMUSG00000000594	3.16453e-10	-0.350598	-1.06922	0.269799	0.166181	0.106461	0.272266	0.154426	0.212246	0.242701	-0.167087	0.0874063	-0.154716	-0.561676	-1.42874	Gm2a
82	ENSMUSG00000039450	2.11941e-40	-0.112409	-0.95373	0.396154	0.308296	0.347053	0.390624	0.218634	0.159941	0.187703	0.0647405	0.192568	-0.091795	-0.391004	-0.479195	Dcxr
83	ENSMUSG00000026864	2.63647e-17	-0.449154	-1.96091	-0.387726	-0.154141	0.455943	0.188235	0.287959	0.681667	0.701082	0.187639	-0.350119	-0.645623	-0.487566	-0.713024	Hspa5
83	ENSMUSG00000027356	2.50493e-51	-0.102793	-0.0447172	-1.19092	-0.539949	-0.389283	0.0959142	-0.309138	0.0994598	-0.322439	0.091312	-0.0941061	-0.141924	-0.111953	0.0724469	Fermt1
83	ENSMUSG00000015312	1.14138e-88	-0.105585	-1.37788	-0.00491701	0.0770552	-2.07294	-1.59957	-0.287023	0.268486	-0.034137	0.0886137	-0.485207	-0.259279	0.458533	-0.639941	Gadd45b
83	ENSMUSG00000000088	2.19616e-48	0.175955	0.528054	0.529342	0.872855	1.14831	1.00164	0.278958	-0.484919	-0.0307575	-1.44678	0.760936	0.415638	-0.445376	-0.249153	Cox5a
83	ENSMUSG00000022676	0	-0.00929084	-0.0375313	-0.591837	-1.03381	-0.313162	-0.0717502	-0.00364895	0.00380984	-0.00348715	-0.00808238	-0.00687775	4.40229e-05	-0.00651102	-0.0639481	Snai2
84	ENSMUSG00000064341	2.57618e-72	0.511913	0.854276	-0.541752	-0.338217	-0.629736	-0.0796059	-0.361022	-0.231156	-0.41121	1.21836	-0.28128	0.00672267	-0.208496	-0.823292	mt-Nd1
85	ENSMUSG00000019907	2.48278e-45	0.124817	-0.259742	-0.689538	-1.06801	-2.38328	-1.41617	-0.0772934	0.00774383	-0.0481345	0.171602	-0.127455	-0.00944353	0.145133	0.102801	Ppp1r12a
85	ENSMUSG00000039676	7.86847e-96	0.602824	0.500368	0.634961	0.658573	0.651821	0.709287	0.141704	-0.490879	-0.110844	0.184548	0.514748	0.539103	0.683556	0.677308	Capsl
85	ENSMUSG00000060036	1.60293e-71	-0.646619	0.694989	0.698585	0.00579883	0.696901	1.39703	-0.158517	0.0110475	-0.26312	0.285055	0.0738029	-0.108644	-0.411122	1.26572	Rpl3
85	ENSMUSG00000098274	1.27409e-102	-0.227047	-0.074608	-0.214508	-0.0274158	0.305187	0.599188	-0.429478	-0.193355	-0.690022	-0.0651916	-0.291766	-0.134372	-0.140985	0.072277	Rpl24
85	ENSMUSG00000043445	7.72205e-55	0.0821191	-1.11936	0.152201	0.235174	0.418438	0.230211	0.346425	0.419663	0.511666	0.295909	0.133256	-0.303927	-0.503993	-0.883003	Pgp
85	ENSMUSG00000045394	0	0.639192	0.48424	1.50139	2.81507	3.87084	4.6021	0.161669	-0.107808	0.398056	0.420131	-0.685694	-0.329003	0.714852	1.36555	Epcam
86	ENSMUSG00000074457	4.46123e-15	0.633884	0.715963	0.0408391	0.146994	0.322111	1.79315	-0.472893	0.2468	0.0657081	1.45196	-1.17978	-0.0950733	1.06592	1.27532	S100a16
86	ENSMUSG00000053931	2.9063e-17	0.618981	0.704152	-0.175308	-0.663588	-0.0428515	0.603218	-0.00223155	-0.479013	-0.244766	0.325772	0.67368	0.916063	0.872279	0.896676	Cnn3
86	ENSMUSG00000070348	1.5603e-15	-1.10046	-0.62405	0.462521	0.447449	0.708222	0.143942	0.172783	0.190826	0.45872	0.653849	-0.143008	0.13575	-0.291618	0.454488	Ccnd1
86	ENSMUSG00000090841	0	0.351791	-0.604981	-1.33782	-1.59686	-3.05511	-2.21361	-0.0551802	-0.0911913	-0.0926625	0.466884	-0.276492	-0.133375	0.363994	-0.48932	Myl6
86	ENSMUSG00000038717	2.44958e-07	-0.193643	-0.452672	-0.283042	-0.0910558	-0.350499	-0.345694	-0.706225	0.00383144	-0.825395	-0.523082	-0.400004	0.152381	-0.298666	-0.506443	Atp5l
86	ENSMUSG00000021660	6.43447e-12	-0.250308	0.249635	0.0685523	0.339876	0.792782	0.99075	-0.632873	-0.274083	-0.965978	0.177513	0.0819798	0.157935	-0.197859	0.950147	Btf3
86	ENSMUSG00000023034	5.13133e-28	-0.711925	-1.75252	0.248033	-0.62761	-1.40185	-0.962716	0.151922	0.299279	0.320864	0.20283	0.11916	-0.0295575	-0.577579	-0.687495	Nr4a1
86	ENSMUSG00000022816	1.17558e-136	-0.00823457	-0.0617287	-0.697651	-1.2824	-0.747915	-1.92509	0.00824136	0.019732	0.0143886	0.00352726	0.00295307	0.0163622	0.00370817	-0.107766	Fstl1
87	ENSMUSG00000026701	2.0804e-40	0.698787	0.732928	0.512691	0.641042	1.17661	1.21341	0.0183365	-0.525873	-0.560603	0.211466	1.00711	0.575257	0.459704	0.665706	Prdx6
87	ENSMUSG00000028195	1.10198e-88	0.102227	-0.295266	1.16719	-0.275082	-0.00575509	0.26696	-0.0326192	1.33972	0.943616	1.35535	-0.644649	-0.237802	0.353807	0.146764	Cyr61
87	ENSMUSG00000043336	1.52965e-98	-0.0111811	-0.0433252	-0.352543	-0.379842	-0.712084	-2.20067	-0.10099	-0.0894035	-0.120377	0.0398347	0.0533163	0.110882	0.0768413	0.0246303	Filip1l
87	ENSMUSG00000002289	2.45284e-14	1.1936	1.03064	0.174272	-0.0932602	-0.026813	0.331237	0.98224	0.243118	0.805664	1.21921	1.22404	-0.160077	0.607188	0.294201	Angptl4
87	ENSMUSG00000024538	0	-0.0555595	-0.0778221	-0.360771	-0.89672	-0.22385	-0.733487	-0.00200235	0.00635081	0.000490109	-0.0658458	-0.00600583	0.00359458	-0.020981	-0.0172976	Ppic
88	ENSMUSG00000037820	1.8675e-62	0.708208	0.595652	0.834424	0.863331	-0.0274397	0.488817	-0.00926818	-0.5122	-0.29536	0.914057	0.90527	0.934512	0.758354	0.791156	Tgm2
88	ENSMUSG00000060636	5.54782e-71	-0.294436	-0.309656	-0.24103	0.0820337	0.252593	0.688664	-0.522064	0.152836	-0.507099	0.627447	-0.65891	-0.244196	-0.253018	-0.0979589	Rpl35a
88	ENSMUSG00000025610	0	-0.00275667	-0.000573097	0.00063728	0.00119974	-0.00658863	-1.3041	0.00315741	0.00329953	0.00373709	0.00373709	0.00129402	0.001907	0.00373709	-0.0033916	Map3k7cl
89	ENSMUSG00000036478	7.61206e-08	-0.192352	-0.893988	0.506134	0.434199	0.457519	-1.1492	-0.852542	0.030883	-1.03168	0.746944	-0.697138	-0.0507196	0.109284	-0.102951	Btg1
89	ENSMUSG00000054693	1.78449e-43	0.683671	0.784358	0.685152	0.636119	0.763089	0.75684	-0.224752	-0.272427	-0.459605	-0.185708	0.666621	0.650146	0.637881	0.741601	Adam10
89	ENSMUSG00000058546	5.85354e-08	-0.423426	-0.459018	-0.312634	0.0375033	-0.028434	0.29754	-0.542922	0.110764	-0.591727	0.416259	-0.824366	-0.394248	-0.280272	-0.0413355	Rpl23a
89	ENSMUSG00000038146	6.73479e-18	-0.0658916	0.0195885	0.141846	0.165718	0.150109	-1.84454	-0.0131032	0.0221759	-0.0218267	-0.0224761	0.0226446	0.0830214	0.0588821	0.085377	Notch3
89	ENSMUSG00000024578	1.50927e-63	-0.0716284	-0.0465853	-0.842797	-3.0042	-0.515164	-0.00594134	-0.0118992	0.00729453	-0.00731791	-0.0411197	-0.0029819	0.00366142	-0.0413282	-0.0656894	Il17b
90	ENSMUSG00000028435	9.16354e-33	1.11157	1.12283	0.10175	0.901149	1.08264	1.13264	0.467585	0.163013	0.524417	0.777975	0.434651	-0.128649	1.01565	1.08577	Aqp3
90	ENSMUSG00000052397	2.12998e-199	0.932359	1.17979	1.58028	1.61616	1.68328	2.30022	0.539377	0.00317715	0.368452	-0.11485	0.74663	-0.0379764	1.15304	1.67218	Ezr
90	ENSMUSG00000008668	1.5565e-12	-0.408222	0.737714	0.429846	0.0488106	1.23892	1.74476	-0.26778	-0.0201502	-0.477259	0.169239	0.119799	-0.0605658	-0.412041	0.810036	Rps18
91	ENSMUSG00000028478	5.4738e-226	-0.743564	-0.508392	0.513988	0.559122	0.866305	0.750801	0.4812	0.406198	0.575941	0.445427	0.232228	-0.307383	-1.46037	-0.0712337	Clta
91	ENSMUSG00000041012	6.32815e-157	0.41231	0.265612	0.913985	0.948218	0.932796	0.992046	0.169626	-0.202539	0.00889788	-0.53345	0.698435	0.382235	0.281148	0.232678	Cmtm8
91	ENSMUSG00000024772	1.17499e-166	1.09446	0.948596	0.819385	0.989641	1.01156	0.677693	0.300639	0.342463	0.315068	1.23859	0.185544	-0.403735	1.04706	1.02032	Ehd1
92	ENSMUSG00000038612	3.56761e-07	-0.163335	0.364298	0.754317	0.607015	1.02531	1.1735	0.447677	0.850732	0.857973	0.702543	0.226224	-0.382231	-0.0496148	0.32345	Mcl1
92	ENSMUSG00000031636	0	-0.300215	-1.06909	-0.250538	-1.30627	-1.97245	-0.327603	0.0893278	0.134545	0.130063	0.125213	-0.0598306	-0.180672	-0.346473	-0.479387	Pdlim3
92	ENSMUSG00000032216	7.40921e-28	-0.820468	-0.0493173	-0.715727	-1.92979	-1.27759	-0.725912	-0.00630696	0.156052	0.0310237	0.0846451	0.213354	0.0883226	-0.678531	0.347578	Nedd4
92	ENSMUSG00000002580	3.01374e-38	0.757834	0.527627	1.30349	1.3652	1.32191	1.29852	0.498244	-0.267056	0.292121	0.230028	0.896841	0.454202	0.48466	0.133974	Mien1
92	ENSMUSG00000032946	0	0.0136026	-0.0352532	0.00903393	0.00334621	-0.0824985	-1.66679	0.00684677	0.0121029	0.0108329	0.0136026	-0.00576734	-0.00841487	0.00805109	-0.0004581	Rasgrp2
93	ENSMUSG00000031633	1.23518e-15	-0.5987	-0.0408742	-0.748566	-1.71248	-1.84455	-1.79659	0.142913	-0.216696	0.0431869	-0.355277	0.427226	0.322552	-0.764794	0.336717	Slc25a4
93	ENSMUSG00000001175	7.70964e-09	0.253364	-0.482299	-0.107249	-0.0241826	-0.34357	-0.855019	0.541555	0.732604	1.07671	1.12531	-0.103648	-0.671347	0.0606584	-0.0823019	Calm1
94	ENSMUSG00000025959	1.1537e-10	-0.187561	0.293683	0.0967273	-0.163262	0.0312559	-0.0390681	-0.49608	0.520683	0.278434	0.4295	-0.973558	-0.202207	-0.397873	0.480461	Klf7
95	ENSMUSG00000025650	0	-0.000541711	-0.06143	-0.353584	-0.997265	-0.322326	0.00523251	-0.0175399	-0.00738318	-0.0239618	0.0233747	0.0116893	0.0183274	0.00623663	-0.051765	Col7a1
95	ENSMUSG00000022150	1.9663e-66	0.131094	0.0554042	0.182936	0.0886585	0.100941	0.200379	0.190449	0.226123	0.227307	0.218255	0.122744	-0.181756	-0.399205	-0.949522	Dab2
96	ENSMUSG00000037894	1.28033e-13	-1.12004	-0.436164	-0.853449	-0.332097	-0.154315	-0.157693	-0.375765	0.0972827	-0.22937	-0.201986	-0.371341	-0.0402659	-1.14023	-0.173826	H2afz
96	ENSMUSG00000031762	0	1.62571	-0.186987	-2.67227	-1.43044	-3.53113	-0.220816	-0.642976	0.435344	-1.44369	0.201182	1.00758	-0.276977	-0.662565	-1.10148	Mt2
96	ENSMUSG00000004044	0	0.103309	-0.298965	-0.480418	-0.471904	-1.8739	-2.20664	-0.0172371	0.00492126	-0.0198434	0.0293733	0.0770675	0.0644428	0.117682	-0.242001	Ptrf
96	ENSMUSG00000024659	1.82501e-305	0.51433	-0.294289	1.51194	2.1432	1.66356	0.859253	-0.21575	-0.0281152	-0.264712	1.5489	-0.408197	-0.134681	1.36614	1.84303	Anxa1
97	ENSMUSG00000064246	4.96873e-66	0.827948	0.608864	-0.373091	-0.412041	0.137991	0.872071	0.653983	0.868237	0.839837	0.874124	0.392842	-0.44488	0.773611	0.366589	Chil1
97	ENSMUSG00000046223	8.35894e-19	1.03844	0.993165	-0.18682	0.69563	0.843425	1.07179	0.0367294	0.510676	0.384269	0.904201	-0.377369	-0.38075	0.966179	0.946008	Plaur
97	ENSMUSG00000031765	1.79488e-46	1.89136	-0.86766	-1.80742	-1.76275	-4.19736	-0.854745	-0.491979	0.437151	-1.2939	0.318186	1.20481	-0.356693	-0.601575	-1.84595	Mt1
98	ENSMUSG00000028333	1.09336e-22	-0.771353	0.227777	-0.80582	-0.114562	0.41094	0.364948	-0.311142	0.307574	0.2199	0.406064	-1.08491	-0.443949	-0.63407	0.524031	Anp32b
98	ENSMUSG00000047675	5.35818e-13	-0.426038	0.10812	-0.232072	-0.186534	0.521416	0.792671	-0.444442	-0.022658	-0.527389	0.106107	-0.426119	-0.281333	-0.519542	0.0822868	Rps8
98	ENSMUSG00000014846	4.66033e-11	0.531079	-0.474425	0.166837	0.393569	-2.1888	-0.705748	0.418883	-0.186246	0.379665	0.124471	0.434482	0.161076	0.769722	0.289345	Tppp3
98	ENSMUSG00000032060	5.50829e-33	-1.2541	-0.891577	-0.0148909	-0.726521	-1.34209	-2.3045	0.0202201	0.315995	0.314615	0.314516	-0.253425	-0.263938	0.0824795	-0.235014	Cryab
98	ENSMUSG00000021477	2.9153e-191	0.688233	-0.26672	-1.82168	-1.30774	-0.17834	0.694776	0.314524	0.393028	0.535472	-0.078466	-0.142658	-0.677186	-0.0175965	-1.29272	Ctsl
98	ENSMUSG00000014313	3.21818e-11	-0.150032	-0.344595	-0.299567	-0.139699	-0.657436	-0.795977	-0.331289	-0.485276	-0.681963	-1.28937	0.0508526	0.286304	-0.620817	-1.00223	Cox6c
99	ENSMUSG00000026393	3.62369e-63	1.04193	0.790235	0.938658	1.10412	0.740038	0.75878	-0.540425	-0.371718	-0.843549	0.0338741	0.356754	0.695528	1.07233	0.666052	Nek7
99	ENSMUSG00000027293	7.28839e-30	0.652235	0.737582	0.739587	1.05708	1.12106	0.92009	0.0617888	0.112218	0.116765	1.07628	0.241331	0.0962209	0.430052	0.668764	Ehd4
99	ENSMUSG00000028583	4.74709e-191	-0.0405503	-0.0880923	-1.05549	-0.981588	-0.523849	0.0186722	0.0161264	0.0300995	0.0187059	0.0218572	-0.0152305	0.00575784	0.0236334	-0.0646809	Pdpn
99	ENSMUSG00000044786	7.37832e-219	-0.396484	-1.73476	0.540868	0.307824	-1.65533	-1.54334	-0.246577	0.391126	0.0758937	0.505404	-0.201014	0.055503	-0.295509	-0.737684	Zfp36
99	ENSMUSG00000024338	4.96552e-18	0.0601458	0.51837	0.965923	0.864862	1.16043	1.19634	0.3733	-0.447929	0.20064	0.887986	0.839609	0.607329	-0.203414	0.743436	Psmb8
99	ENSMUSG00000024248	4.30523e-07	-0.412327	-0.198515	0.248975	-0.154363	-0.0123376	0.140683	-0.74727	-0.149442	-0.958327	-0.369887	-0.134098	0.248594	-0.233184	0.235878	Cox7a2l
100	ENSMUSG00000027533	4.64908e-214	-0.737971	-0.498104	-0.901043	-1.60356	-0.336251	-0.39773	-0.209066	0.235416	0.195532	0.187707	-0.721813	-0.171599	-1.40493	-1.12968	Fabp5
100	ENSMUSG00000061353	4.61893e-73	0.0155752	-0.0426407	-1.07437	-1.09122	-0.545684	-0.700639	0.000733241	0.0262974	0.018115	0.0206539	-0.0331214	-0.00302278	0.0190372	-0.0675688	Cxcl12
100	ENSMUSG00000037580	1.35906e-56	0.532864	0.577609	-0.0353649	-0.171917	0.339723	0.735731	0.21723	0.639951	0.55251	0.737623	-0.129651	-0.517789	0.495625	0.489212	Gch1
100	ENSMUSG00000021453	1.91138e-39	1.44501	0.00515121	1.27326	1.07589	-1.80314	-1.03931	0.151017	-0.800429	-0.501185	1.08913	1.40196	1.04957	0.902102	-0.916804	Gadd45g
101	ENSMUSG00000017009	1.90146e-30	0.879444	0.00107313	0.00411516	0.543892	-0.193954	2.31197	-0.162439	0.450556	0.295575	1.59007	-0.716245	-0.520049	1.24154	1.3658	Sdc4
101	ENSMUSG00000032135	2.59385e-20	-0.0261916	0.03677	-0.216759	-0.00613909	-0.145025	-1.10839	0.0237732	0.0555511	0.0499135	0.0653414	0.00476804	-0.0424306	0.0174771	0.0433775	Mcam
101	ENSMUSG00000039168	1.93677e-23	0.66055	0.350932	0.645739	0.530889	0.362399	0.5484	0.0635218	-0.679221	-0.312581	-0.227667	0.680331	0.725318	0.363247	0.0135701	Dap
102	ENSMUSG00000046447	6.88211e-33	0.919319	0.657046	0.786827	0.846167	0.497924	0.735244	0.00645298	-0.0516715	0.0366703	-0.141861	0.188861	0.169951	1.24712	1.1647	Camk2n1
102	ENSMUSG00000020361	4.65425e-37	1.02068	1.29058	0.562297	0.872991	1.27559	1.3511	0.5417	0.33293	0.512202	1.27614	0.678958	-0.192985	0.926757	1.24913	Hspa4
103	ENSMUSG00000031825	2.47123e-286	0.212374	0.0564191	-1.40089	-1.90631	-0.916421	-1.36835	-0.406604	0.0856623	-0.403206	0.223113	-0.198415	0.0424626	0.178197	-0.137806	Crispld2
103	ENSMUSG00000023048	1.45083e-14	1.07621	0.894031	1.14333	1.36728	1.11481	1.21974	0.342978	-0.305691	0.152206	0.848594	0.590853	0.513628	0.999821	1.12314	Prr13
103	ENSMUSG00000038418	7.17123e-11	-1.27351	-1.92587	0.244565	-0.0609536	-2.30083	-1.81388	-0.299231	0.552666	0.412798	0.219255	-0.550959	-0.0535901	-0.334273	-0.89612	Egr1
103	ENSMUSG00000010663	2.04982e-15	-0.306073	-0.419093	0.163134	0.116656	0.035002	0.128549	0.141148	0.189259	0.202752	-0.0951745	0.0584555	-0.123068	-0.507957	-0.899141	Fads1
104	ENSMUSG00000031320	9.19272e-45	-0.747989	0.379601	0.292931	-0.432064	0.690422	1.25808	-0.0771111	0.194095	0.0137737	0.190026	-0.165926	-0.244076	-0.637032	0.98248	Rps4x
104	ENSMUSG00000034994	7.81805e-07	-0.3004	0.355465	0.787951	0.142612	0.568609	0.693171	-0.501757	-0.285126	-0.832506	-0.150907	-0.00839798	0.166239	-0.195563	0.802938	Eef2
104	ENSMUSG00000071866	2.50272e-16	-0.463285	-1.233	-0.500309	-0.169911	-0.941554	-0.673178	-0.389501	-0.326978	-0.613912	-0.0168269	-0.2332	0.202603	-0.793122	-0.550799	Ppia
104	ENSMUSG00000019326	4.36826e-63	0.00342774	-0.0340883	-0.0705027	-0.21868	-0.356289	-1.22099	0.00166119	0.00384423	0.00422709	0.0045614	0.00305046	0.00210345	0.00312645	-0.0098496	Aoc3
104	ENSMUSG00000022371	5.82931e-113	0.0011515	-0.115899	-0.834489	-1.28959	-0.814995	-0.0641703	-0.0039841	0.0130715	0.00316663	-0.00528314	-0.00127116	0.0108122	0.0038431	-0.0898725	Col14a1
105	ENSMUSG00000005087	1.03026e-16	0.264919	0.150019	-0.390246	-0.337897	-0.195727	0.458052	-0.0711321	0.746667	0.631769	0.751977	-0.732645	-0.353547	0.570654	0.546196	Cd44
105	ENSMUSG00000001604	2.27113e-27	0.241864	0.186435	0.257506	0.248112	0.224375	0.120308	-0.0305756	-0.208264	-0.152181	-0.615486	0.263353	0.281612	0.286982	0.277797	Tcea3
105	ENSMUSG00000031818	2.36976e-80	0.221881	0.731299	0.804835	0.325707	0.837907	0.541154	0.109295	-0.476088	-0.254305	-0.66419	0.804874	0.352739	-0.350045	-0.134316	Cox4i1
105	ENSMUSG00000024140	8.20838e-235	0.0191304	-0.137505	-0.121253	-0.270419	-1.08638	-1.89904	0.0352683	0.0592144	0.0613734	0.0801744	0.0101793	-0.00702641	0.0060454	-0.175216	Epas1
106	ENSMUSG00000026249	9.61901e-46	0.286712	0.335012	0.272724	0.138672	0.286446	-1.14576	0.171565	-0.153953	0.122901	-0.424728	0.299847	0.329641	0.300617	0.344062	Serpine2
106	ENSMUSG00000042675	5.04646e-31	0.521935	0.246843	0.533494	0.33121	0.292341	0.208547	-0.0217364	-0.439874	-0.237801	0.27409	0.599748	0.688345	0.572542	0.415189	Ypel3
106	ENSMUSG00000020000	4.64786e-107	-0.0111408	-0.0533652	-0.728325	-1.16067	-0.606417	-0.0381437	-0.00354089	0.0102654	0.00286463	-0.0341145	-0.00528342	0.00314996	-0.00297936	-0.0301312	Moxd1
106	ENSMUSG00000054871	2.48568e-17	0.547575	0.615534	-0.26671	-0.344913	0.36133	0.575456	-0.457328	-0.36034	-0.75905	0.342027	0.405072	0.537928	0.552467	0.62571	Tmem158
106	ENSMUSG00000015143	1.26252e-07	0.0191095	0.0278423	-1.32994	-1.09708	-1.28736	-0.385085	-0.704296	0.158173	-0.178098	0.61729	-0.850795	0.191359	0.35957	0.399368	Actn1
107	ENSMUSG00000026478	5.94079e-68	0.0471826	0.0843652	-0.349109	-1.37942	-0.57735	-0.640015	-0.0373828	-0.0317248	-0.0471404	-0.399533	0.097596	0.145893	0.114139	0.028505	Lamc1
107	ENSMUSG00000028163	5.68085e-75	0.478528	0.588024	0.427653	0.412636	0.491331	0.805529	0.199222	0.721712	0.610757	0.905477	0.0508862	-0.289654	0.733514	0.803842	Nfkb1
107	ENSMUSG00000036856	3.96028e-26	0.355858	0.463969	0.441516	0.425457	0.318121	0.497174	-0.172357	-0.0355555	-0.287703	-0.670914	0.400418	0.464187	0.398295	0.466735	Wnt4
107	ENSMUSG00000000740	2.97825e-43	-0.548092	0.0583706	-0.0221484	-0.327717	0.334681	0.802288	-0.373532	0.16635	-0.348332	0.440653	-0.426496	-0.278161	-0.362194	0.513771	Rpl13
107	ENSMUSG00000022899	5.00263e-14	-0.590154	0.0914593	0.284634	0.1856	0.306312	0.327159	0.115456	0.218469	0.251865	0.221176	-0.0683042	-0.195827	-0.2111	0.0644409	Slc15a2
107	ENSMUSG00000024646	5.99469e-47	0.189858	-1.15563	0.440316	0.221883	0.0821811	-0.456942	0.326297	0.183561	0.253518	-0.0917137	0.395201	-0.141436	0.106617	-1.29865	Cyb5a
108	ENSMUSG00000026547	3.43674e-57	0.299266	0.576024	0.0334492	0.971801	1.07764	1.1636	-0.104128	-0.597989	-0.264812	0.351125	-0.0797261	0.453682	1.14173	1.91891	Tagln2
108	ENSMUSG00000042367	1.23031e-10	0.293484	0.333941	-0.916794	-0.336969	0.18812	0.343783	0.0724404	-0.197136	-0.0394301	0.345692	0.257091	0.32629	0.332985	0.354363	Gjb3
108	ENSMUSG00000060126	4.0125e-15	-0.120096	0.396307	-0.30008	-0.313887	0.203643	1.43415	0.0241415	0.267873	0.274063	0.363666	-0.263399	-0.304225	0.0625482	0.705499	Tpt1
108	ENSMUSG00000007892	1.04636e-08	-0.0634879	0.508044	0.323985	0.352738	1.19786	1.17327	-0.059388	0.0190044	-0.0653897	-0.0017819	-0.185868	-0.186372	-0.0874979	0.660616	Rplp1
108	ENSMUSG00000024014	1.30166e-14	0.348527	0.0481361	0.593339	0.181223	0.399974	0.490174	0.276006	0.737632	0.697208	0.784971	-0.161677	-0.358022	0.217468	0.266572	Pim1
109	ENSMUSG00000039001	8.77182e-87	-0.249671	-0.165371	-0.145783	0.129389	0.169006	0.480254	-0.525621	0.0289337	-0.722395	-0.0591017	-0.469985	-0.268169	-0.373341	-0.279379	Rps21
109	ENSMUSG00000074129	5.46051e-10	-0.407144	0.774232	0.245278	-0.176088	0.875022	1.29179	-0.0450231	-0.224004	-0.280767	0.171876	0.251866	0.0554763	-0.350476	0.827576	Rpl13a
109	ENSMUSG00000019997	2.9022e-51	-0.0740235	-0.0212673	-0.276983	-1.46031	-0.532628	-0.104018	0.0557506	0.13595	0.129437	0.120769	0.0213415	-0.0594527	0.0336178	0.0361376	Ctgf
110	ENSMUSG00000030793	1.28678e-15	-0.485263	-0.283273	0.175096	0.0480962	0.0290549	-0.10923	0.0123596	-0.0133566	-0.0115526	-0.0703649	-0.0549042	-0.0590683	-0.970769	-0.634848	Pycard
111	ENSMUSG00000006442	1.68017e-09	0.0350641	0.0428466	-1.04216	-0.680377	0.188319	0.240738	0.0760794	0.277674	0.22869	0.224073	-0.157176	-0.267071	-0.124029	-0.404326	Srm
112	ENSMUSG00000029777	4.01481e-76	0.0756555	0.178218	-0.570019	0.199418	0.263761	0.139077	-0.242026	0.127516	-0.0338837	0.207772	-0.572918	-0.153561	0.0433402	0.0218595	Gars
112	ENSMUSG00000020108	6.85654e-74	-0.231783	-1.04381	-0.472926	-0.586304	-0.148258	-0.186888	0.0113227	-0.0236072	-0.0805792	-0.00339132	0.0676356	-0.000695998	-0.157473	-0.874175	Ddit4
112	ENSMUSG00000005125	1.24149e-14	0.533582	-0.134796	0.0439237	0.0378567	0.897197	1.01342	0.162187	0.748868	0.303369	0.640508	0.199575	-0.43367	-0.310426	-0.765372	Ndrg1
113	ENSMUSG00000030744	2.53932e-06	-0.642747	0.658817	0.1465	-0.415267	0.772839	1.36649	-0.0247614	-0.0172977	-0.0951095	0.0120349	0.0946653	-0.0644146	-0.57599	0.971965	Rps3
113	ENSMUSG00000058799	1.6507e-12	-1.09097	-0.0176396	-0.509968	-0.43831	-0.0944739	-0.100097	-0.0640805	0.265259	0.123916	0.27441	-0.358789	-0.0802907	-0.793369	0.242107	Nap1l1
113	ENSMUSG00000035530	5.38393e-57	0.51797	0.468737	-0.173282	0.417935	0.0526582	0.676239	0.0785926	0.175058	0.412048	0.325792	-0.590758	-0.523048	0.589136	0.992408	Eif1
114	ENSMUSG00000028211	1.22402e-07	0.177362	0.10361	0.348194	0.193098	0.266237	0.31091	-0.467445	-0.060408	-0.604233	0.251836	0.299968	0.162872	-0.0368897	0.130371	Trp53inp1
114	ENSMUSG00000028626	2.97535e-86	-0.0269276	-0.023783	-0.499513	-0.85161	-0.220416	0.0234084	-0.0491275	0.0230477	0.0159486	0.0234084	-0.131813	-0.0170395	-0.0535747	0.0208118	Col9a2
114	ENSMUSG00000032359	7.68293e-289	-0.662672	-0.79752	0.90234	0.978733	1.15669	1.15721	0.261394	0.593852	0.603424	0.898265	-0.239695	-0.559128	-0.343395	-0.318901	Ctsh
114	ENSMUSG00000052560	9.227e-127	0.119568	0.0181018	-1.08124	-0.732618	-0.775715	0.128203	-0.0178567	0.101329	-0.0516397	0.129501	0.0743809	0.000321382	0.133904	-0.0172292	Cpne8
114	ENSMUSG00000096215	1.59338e-42	0.427862	-0.576282	0.973003	1.03906	1.05132	1.05994	0.224686	-0.213263	0.0403267	0.240542	0.506072	0.261794	-0.0971808	-1.12748	Smim22
115	ENSMUSG00000008601	1.62904e-130	-0.0508257	0.024364	1.01563	1.1615	1.13722	1.21428	0.130226	-0.26322	-0.0832835	0.471246	0.573981	0.187255	0.0383248	0.52408	Rab25
115	ENSMUSG00000075702	2.0228e-64	-0.0425931	-0.608255	-0.703848	-1.153	-2.91887	-1.38373	-0.00778037	0.0102642	-0.0149417	-0.00998643	0.00615817	0.0209646	-0.0017888	-0.433414	Selm
115	ENSMUSG00000076431	2.05895e-47	-1.47502	-0.163673	-1.5748	-2.19051	-0.662733	0.735654	-0.659292	0.591911	-0.26849	-0.692793	-0.598517	-0.266826	-1.77962	0.096369	Sox4
116	ENSMUSG00000002014	2.66589e-79	-0.120346	-0.623556	0.474836	0.346706	0.793679	0.920293	0.15862	0.151641	0.0512222	0.038798	0.312108	-0.143796	-0.819673	-1.598	Ssr4
116	ENSMUSG00000034880	1.72908e-09	-0.314909	-0.182834	0.171127	0.131931	0.0739101	0.0461281	0.0450812	-0.112947	-0.0628473	-0.894415	0.197308	0.126583	-0.668219	-0.418466	Mrpl34
116	ENSMUSG00000020439	5.73394e-42	0.018765	-0.182931	-0.597565	-0.674163	-1.50183	-0.355947	-0.108526	0.0431568	-0.022125	0.117477	-0.114577	-0.00666296	0.0271707	-0.133104	Smtn
116	ENSMUSG00000038732	6.00441e-157	0.48076	0.608161	0.632077	0.732643	0.733573	0.681418	-0.327958	-0.206758	-0.417684	0.328565	0.0822118	0.408944	0.583467	0.675517	Mboat1
117	ENSMUSG00000049686	9.43345e-11	0.12103	-0.650771	0.170041	0.099739	0.192138	0.22428	0.0888982	0.158386	0.161182	0.0156407	0.00403701	-0.12285	-0.0692125	-0.860766	Orai1
117	ENSMUSG00000020592	2.89728e-31	-0.117278	0.209073	-1.05774	-0.268846	0.175489	0.0319492	-0.388947	-0.0520587	-0.410487	0.112786	-0.471416	0.0612486	0.041198	0.269696	Sdc1
117	ENSMUSG00000022893	1.54274e-78	-0.8876	-0.723737	-0.452574	-1.09386	-2.74428	-1.98456	-0.686992	0.175505	0.12242	0.155981	-1.11246	0.0094432	-0.193121	-0.426198	Adamts1
118	ENSMUSG00000041120	9.78204e-30	0.123729	0.0561797	-0.779447	-0.44085	-0.324578	-1.52736	0.00759696	0.00462969	-0.005193	0.0041757	0.0251667	0.00573437	0.124998	0.0644081	Nbl1
118	ENSMUSG00000025508	1.20423e-67	-0.501935	0.0540345	-0.271109	-0.137053	0.490494	0.356823	-0.381021	0.0638127	-0.474634	0.310408	-0.413603	-0.303823	-0.52378	0.0484095	Rplp2
118	ENSMUSG00000091956	9.04051e-12	-0.268365	-1.42777	0.385957	0.365808	-0.353312	0.535358	0.144171	0.53353	0.526298	0.555596	-0.387295	-0.336862	-0.509633	-1.28428	C2cd4b
118	ENSMUSG00000020388	4.2806e-07	0.163108	-0.345459	-1.26348	-1.36453	-1.88056	0.0937969	-0.150746	-0.1512	-0.235614	-1.07216	0.124572	0.250201	0.262648	-0.183215	Pdlim4
118	ENSMUSG00000052727	1.77648e-24	1.14398	1.21737	0.323309	1.04947	0.619909	0.45271	-0.115609	-0.317433	0.0401547	-1.30245	-0.245293	0.340685	1.31567	1.35312	Map1b
118	ENSMUSG00000024912	1.21135e-57	0.469763	0.539418	-0.087372	0.0835587	0.443409	0.640039	0.0896296	0.538538	0.497388	0.600811	-0.287933	-0.389047	0.508356	0.581692	Fosl1
118	ENSMUSG00000018821	4.84506e-57	0.6344	0.533085	0.828161	0.869916	0.648766	0.738653	0.287079	-0.451209	-0.00437341	-0.368461	0.652016	0.593281	0.495201	0.738449	Avpi1
119	ENSMUSG00000002233	7.53193e-46	0.938894	0.723062	0.119796	0.05528	-0.253594	0.247842	-0.163821	-0.660582	-0.487381	0.442534	0.376478	0.692012	1.32733	0.738592	Rhoc
119	ENSMUSG00000059070	1.6649e-08	-0.312446	0.197214	-0.0255153	0.0153056	0.840778	1.09694	-0.430635	-0.24242	-0.691589	-0.00744538	-0.137218	-0.0422354	-0.208827	0.471369	Rpl18
119	ENSMUSG00000021250	5.42974e-77	-0.405208	-1.70165	2.09268	1.36961	-1.9821	-1.66354	-0.233958	0.46246	-0.152223	0.602793	0.14939	0.192984	0.341891	-0.953242	Fos
120	ENSMUSG00000026234	6.87659e-46	-0.525996	0.776001	-1.42479	-0.424317	0.742281	0.98777	0.054081	0.475576	0.326199	0.613386	-0.430888	-0.669405	-0.465815	1.34229	Ncl
120	ENSMUSG00000004885	2.31381e-43	-0.135404	-0.0341659	0.138534	0.260815	0.332489	0.35156	-0.0112871	0.347236	0.324158	0.252568	-0.492351	-0.311645	-0.709327	-0.322604	Crabp2
120	ENSMUSG00000046768	3.99523e-18	0.00456173	-1.29292	0.0238183	-0.492103	-0.820879	-1.20725	0.196444	0.607768	0.588596	0.619514	-0.261252	-0.402692	0.0763772	-0.259194	Rhoj
121	ENSMUSG00000036390	8.75225e-81	1.50449	1.47531	1.38015	1.16906	0.278845	1.55758	0.25822	-0.356464	0.140527	0.961345	0.812408	0.603684	1.10801	1.24869	Gadd45a
121	ENSMUSG00000025290	4.67346e-23	-0.622703	0.0151087	-0.151732	-0.227161	0.397285	0.76843	-0.309107	0.0269715	-0.299642	0.145535	-0.610444	-0.409012	-0.556045	0.172872	Rps24
121	ENSMUSG00000048758	1.21389e-78	-0.560087	0.110037	-0.110105	-0.210715	0.343818	0.45925	-0.485519	-0.194579	-0.665318	-0.0334007	-0.183219	-0.00225295	-0.434311	0.266516	Rpl29
121	ENSMUSG00000018217	1.76515e-10	0.0107831	-0.218997	-0.275473	-0.549591	-1.40083	-1.15187	0.00515982	0.0294137	0.0250579	0.0340982	-0.0226109	-0.0328934	0.0167979	-0.144295	Pmp22
121	ENSMUSG00000016559	3.90359e-135	-0.0372979	-0.76175	0.506051	1.02526	0.709592	1.30966	0.0180708	-0.649243	-0.21387	-0.390373	-0.00114998	0.348095	-0.329797	0.492026	H3f3b
121	ENSMUSG00000001627	6.24872e-64	0.513774	-0.608934	1.28691	0.527308	-0.0922394	0.90041	0.652841	1.05257	1.02484	1.80026	0.404665	-0.640151	-0.275504	0.122084	Ifrd1
122	ENSMUSG00000028234	8.72366e-53	-0.859283	-0.0756135	-0.107721	-0.416383	0.571418	0.832565	-0.358602	0.0198551	-0.497902	0.151147	-0.368318	-0.253574	-0.818174	0.300834	Rps20
122	ENSMUSG00000034120	3.63221e-72	0.0260041	0.485489	-0.948606	0.123003	0.808456	0.650399	0.0448961	0.386878	0.1819	0.44355	-0.48921	-0.733204	-0.0316048	0.0933173	Srsf2
122	ENSMUSG00000035885	8.36523e-33	0.283846	0.177041	0.60087	0.495034	0.261263	-0.7185	0.0290138	-0.547944	-0.402449	-0.782252	0.76846	0.560783	-0.436686	-0.596499	Cox8a
123	ENSMUSG00000074884	9.19613e-24	-0.246368	-0.846807	-0.152265	-0.108446	-0.360737	-1.29092	-0.628311	-0.0541306	-0.781204	-0.432429	-0.2409	0.215143	-0.465894	-1.06607	Serf2
123	ENSMUSG00000028552	5.57795e-11	0.17109	0.242565	0.182097	0.190105	0.212539	0.241556	-0.0967739	-0.0665015	-0.101857	-0.739651	0.0767408	0.149615	0.236827	0.236157	Eps15
123	ENSMUSG00000037601	0	-0.04463	0.491995	-0.407125	0.502517	1.45939	1.19032	0.173372	-0.122577	0.105055	-0.263699	0.183467	0.157266	-0.594284	0.0850729	Nme1
123	ENSMUSG00000035021	5.65042e-08	0.10777	0.506627	-0.266547	-0.261973	0.52068	0.624398	0.12157	0.559745	0.499127	0.484929	-0.274935	-0.332405	0.165029	0.586587	Baz1a
123	ENSMUSG00000022528	1.02701e-32	-0.156131	-1.31514	0.397773	0.573375	-0.0359831	-0.856512	-0.529162	-0.0930805	-0.608603	0.175352	-0.190278	0.168348	-0.0840896	-1.09173	Hes1
124	ENSMUSG00000007817	2.67471e-100	0.861814	0.922777	0.844621	1.02389	1.03794	1.24606	0.359922	0.511566	0.5428	1.00421	0.347671	-0.138601	1.0446	1.09074	Zmiz1
124	ENSMUSG00000032548	2.49613e-08	0.585427	0.495889	-1.32628	-0.819515	-0.0966259	0.697427	-0.57145	-0.0251738	-0.599554	0.661383	0.113812	0.295937	0.621553	0.472192	Slco2a1
124	ENSMUSG00000054146	2.42327e-29	0.014969	-0.934064	-1.37323	-0.864461	-3.24415	-0.404888	-0.072439	-0.00195393	-0.116318	-0.0775032	-0.0436287	0.0369566	-0.0028177	-0.979241	Krt15
124	ENSMUSG00000020773	4.34176e-09	-0.0957858	-0.0211553	0.0712485	0.248086	0.0112919	-0.0418457	-0.213659	0.188424	0.0614315	0.350497	-0.625569	-0.19605	-0.0044285	0.252693	Trim47
124	ENSMUSG00000060969	5.49104e-14	-0.314955	-0.33607	0.376124	0.276572	0.276078	0.773731	0.389205	0.655638	0.631393	0.704425	0.0994444	-0.157071	-0.488226	-0.0709521	Irx1
125	ENSMUSG00000029822	2.86162e-64	0.20843	0.272608	0.237521	0.434394	0.451722	0.439458	-0.2367	0.10798	0.193642	0.394619	-0.460964	0.0289957	0.434172	0.447702	Osbpl3
125	ENSMUSG00000042462	1.48254e-51	-0.641937	-0.110325	-0.120356	-0.0725924	0.13772	0.170974	0.0412691	0.0167619	0.0109251	-0.251423	0.0921584	0.0535833	-0.709469	-0.186235	Dctpp1
125	ENSMUSG00000021360	1.09696e-14	0.641498	0.453209	0.329827	0.487727	0.0807659	-0.137311	-0.0534069	-0.182486	-0.249737	0.342176	0.613377	0.567374	0.697162	0.559246	Gcnt2
125	ENSMUSG00000034751	1.3975e-32	0.706981	0.733773	0.618263	0.199162	-0.000154337	1.08059	0.285926	0.92437	0.656228	1.50749	-0.0464223	-0.531306	0.59728	0.890052	Mast4
125	ENSMUSG00000049751	7.8125e-13	-0.0622598	-0.581436	-0.28879	0.554111	0.837159	0.86037	-0.598907	-0.22249	-0.789183	-0.0920076	-0.380717	0.0616939	-0.376331	-0.812328	Rpl36al
125	ENSMUSG00000021242	7.1043e-31	0.195133	0.483775	0.657092	0.531546	0.62615	0.314992	0.133137	-0.258262	-0.1542	-1.17993	0.678531	0.254988	-0.360955	-0.494983	Npc2
126	ENSMUSG00000028793	2.48632e-16	0.395153	0.411731	0.582589	0.593692	0.568436	0.765545	0.116631	0.524367	0.446428	0.6788	-0.0403506	-0.218867	0.440051	0.615247	Rnf19b
126	ENSMUSG00000079215	6.41977e-16	0.651401	0.756475	0.384425	0.575137	0.688599	0.829785	-0.0568978	-0.28878	-0.235681	-0.249997	0.54984	0.57005	0.64969	0.744791	Zfp664
126	ENSMUSG00000001847	1.32741e-57	0.929027	1.26907	1.05092	0.939939	1.14446	1.15926	0.18168	-0.0126291	0.0767088	1.32269	0.467308	0.193545	0.763581	1.22978	Rac1
126	ENSMUSG00000049470	6.23738e-120	1.13488	1.27187	0.763772	0.769141	1.00558	1.23076	0.273212	-0.119979	0.0921558	0.897255	0.831501	0.530455	1.16937	1.25502	Aff4
126	ENSMUSG00000096956	5.03502e-75	-0.0123626	-0.0511778	-0.100629	-0.464003	-0.443105	-1.26635	-0.00158474	0.0115364	0.0100202	0.0121924	-0.0288462	-0.00439821	-0.00832519	-0.107098	Snhg18
126	ENSMUSG00000022510	4.41128e-152	0.0121155	-0.0919756	-0.97335	-0.78658	-0.795861	-0.00158382	0.00313834	0.0139688	0.0101491	0.0227088	-0.00765022	0.00521352	0.010632	-0.0484732	Trp63
127	ENSMUSG00000027160	8.11302e-06	-0.618278	-0.00229437	0.164754	-0.15177	0.102635	-0.018951	0.111671	0.054086	0.096873	-0.372166	0.163489	0.0478939	-0.826155	-0.312993	Ccdc34
127	ENSMUSG00000021928	3.59402e-12	0.186771	0.179164	0.236343	-0.0602664	-0.2028	0.180198	0.0812599	-0.129023	-0.00582074	-0.84298	0.236444	0.197394	0.199576	0.20622	Ebpl
127	ENSMUSG00000032324	1.82383e-38	0.832486	0.950906	-0.0963649	-0.302095	0.291912	0.311794	0.171688	-0.464617	-0.147071	-0.515841	0.885705	0.634026	1.16726	0.767531	Tspan3
127	ENSMUSG00000034898	2.03407e-98	0.0030099	-0.0510569	-0.0164112	-0.113633	-0.514455	-1.27617	0.0030099	0.00219209	0.00241733	0.0030099	0.000962904	-0.000687064	0.00174704	-0.0186876	Filip1
128	ENSMUSG00000070544	8.04209e-65	0.545565	0.711334	-0.513082	-0.408712	0.770745	0.896892	0.0414682	0.813995	0.434691	0.53939	-0.339067	-0.582114	0.178753	0.803976	Top1
128	ENSMUSG00000029287	5.36869e-20	0.0128669	-0.170409	-0.379547	-1.28854	-1.14005	-0.279374	0.0495606	0.0736263	0.0728563	0.0795214	-2.66713e-05	-0.0517639	-0.013011	-0.150686	Tgfbr3
128	ENSMUSG00000020460	1.2654e-18	-0.661976	0.245984	-0.102755	-0.273682	0.758693	1.24761	-0.197833	0.0448411	-0.232084	0.268683	-0.229131	-0.251998	-0.745554	0.261558	Rps27a
128	ENSMUSG00000041881	2.64342e-52	0.757829	0.396533	1.1753	1.16583	0.788019	0.801113	-0.103234	-0.680881	-0.625524	-0.235047	0.880427	0.709988	0.231037	-0.07456	Ndufa7
128	ENSMUSG00000024608	1.35981e-21	-0.420072	0.560041	0.281423	-0.252696	0.70104	1.26131	-0.054082	0.0601861	-0.136224	0.0672392	0.0117479	-0.100085	-0.317878	0.573527	Rps14
128	ENSMUSG00000024843	1.16418e-17	-0.481923	-1.27747	0.470154	0.32676	0.157405	0.486896	0.00356143	0.338726	0.248044	0.0463052	-0.155253	-0.199897	-0.391557	-0.844605	Chka
129	ENSMUSG00000053113	3.99698e-10	0.802542	-0.401183	-0.611543	0.340342	-3.28038	-1.54777	-0.412249	-0.157784	-0.612459	0.72375	0.431021	0.304679	0.867012	-0.253698	Socs3
129	ENSMUSG00000034765	4.85989e-45	0.228525	-0.475592	0.48521	0.029556	0.146314	0.702298	0.0582664	0.704162	0.594811	0.724473	-0.330272	-0.125264	0.19353	0.152734	Dusp5
129	ENSMUSG00000024975	3.49427e-46	0.0708321	-0.264712	0.353024	0.286891	-0.0430384	0.321887	-0.100299	0.0208194	-0.163676	-0.127192	0.217224	0.0996034	-0.443973	-1.23037	Pdcd4
130	ENSMUSG00000042712	2.88032e-29	-0.256529	0.217477	0.237286	-0.440418	-0.198838	0.855233	0.50941	-0.329103	0.249658	-0.736873	0.951383	0.47464	-0.650741	-0.440915	Wbp5
130	ENSMUSG00000045128	2.38162e-214	-0.452592	0.56267	0.513459	-0.0687999	0.953279	1.32798	-0.0740863	0.0323815	-0.213052	0.524469	0.0890361	-0.0724401	-0.304509	0.832605	Rpl18a
131	ENSMUSG00000020027	3.66773e-10	0.590715	0.427379	0.435067	0.0381188	0.0812108	0.760818	0.513547	-0.386057	0.466818	-1.08432	0.649193	0.651614	0.603773	0.723983	Socs2
131	ENSMUSG00000052957	4.8279e-77	-0.137766	-0.256158	-0.533397	-0.86451	-1.96339	-0.430531	-0.00794376	0.00809208	0.00542439	0.00964856	-0.0206677	-8.15952e-05	-0.0832617	-0.178713	Gas1
132	ENSMUSG00000027570	9.77289e-10	-0.0521727	0.102553	-0.299002	-0.789992	-0.0174469	0.141236	0.0800423	0.145493	0.139812	0.121997	-0.0390128	-0.0927045	-0.051386	0.100794	Col9a3
132	ENSMUSG00000030342	2.83969e-17	0.892053	0.303494	-0.448398	-0.0850944	0.390637	2.33006	0.409591	-0.365549	0.198034	-0.321527	0.148071	-0.310324	0.483296	1.03477	Cd9
132	ENSMUSG00000030647	3.68347e-26	-0.301159	-0.314464	0.45579	0.320786	0.349639	0.590486	0.147966	-0.0814495	0.046855	-0.675074	0.464802	0.0456503	-1.14824	-1.08485	Ndufc2
133	ENSMUSG00000046623	3.55338e-12	0.295402	0.310609	-0.663341	-0.0513161	0.291007	0.310609	0.0247159	-0.154156	-0.116663	0.310609	0.220966	0.278186	0.305422	0.310609	Gjb4
133	ENSMUSG00000025503	1.3381e-45	-0.471912	-1.0243	0.702643	0.571244	0.527702	0.702003	0.323525	-0.0722832	0.203981	-0.00657886	0.28142	-0.134202	-1.14674	-0.753284	Taldo1
133	ENSMUSG00000060938	1.8441e-36	-0.314867	0.302223	0.283629	0.102808	0.712105	1.31133	-0.217799	-0.0787716	-0.351795	0.196758	-0.136046	-0.144619	-0.178897	0.609132	Rpl26
133	ENSMUSG00000021127	1.50586e-06	-0.828715	-1.09424	0.0723175	-1.56776	-2.78724	-0.738954	-0.216507	0.261648	0.171078	0.674701	-0.370467	0.196059	-0.812382	-0.150972	Zfp36l1
133	ENSMUSG00000023004	5.47456e-111	-1.06739	-0.466643	-0.0911853	-0.0730076	-0.143339	-0.752719	0.0341768	0.237691	0.179808	0.00481687	-0.287221	-0.196226	-0.970048	-0.00410651	Tuba1b
134	ENSMUSG00000026020	1.34268e-09	0.0474298	0.394448	-1.46704	-0.956932	-0.470745	0.469247	-0.128726	0.307452	0.0724777	0.4019	-0.364485	-0.402246	0.00843609	0.437279	Nop58
134	ENSMUSG00000028495	2.46544e-20	-0.597512	0.162597	0.038604	0.00397739	0.532485	1.17701	-0.406216	0.15909	-0.415663	0.272893	-0.343353	-0.229021	-0.513949	0.521392	Rps6
134	ENSMUSG00000001270	8.8021e-14	-0.00574671	-0.555667	-0.315198	-1.41132	-2.32684	-1.30477	0.0112116	0.0223619	0.0186528	-0.0141631	-0.0257072	0.00962747	-0.012085	-0.711172	Ckb
134	ENSMUSG00000045027	2.58394e-64	0.594258	0.625513	0.520684	0.537099	0.63441	0.636629	-0.0342879	-0.468329	-0.282463	0.620983	0.301044	0.377484	0.52147	0.636629	Prss22
134	ENSMUSG00000090877	3.18723e-60	-0.496546	-1.18792	0.0920282	-0.0773671	-1.1635	-0.938147	-0.0227781	0.0520175	0.0194073	-0.137678	0.0679548	0.0278996	-0.304002	-1.3138	Hspa1b
135	ENSMUSG00000020044	6.47644e-67	-0.356227	-0.545406	-0.862971	-1.13425	-1.49221	-2.04417	-0.00123895	0.246805	0.225081	0.194743	-0.0959937	-0.0355197	0.0719449	-0.0538571	Timp3
135	ENSMUSG00000042354	1.93857e-14	0.268093	0.375584	-1.06428	-0.479764	0.468535	0.467264	-0.0168234	0.342308	0.170181	0.439317	-0.273658	-0.379031	0.269757	0.465264	Gnl3
136	ENSMUSG00000026131	3.07998e-28	1.12113	0.846646	-0.0217731	-0.3769	-1.18608	0.545282	-0.231354	0.0186339	-0.231789	0.560766	0.435212	0.403074	1.01815	0.662003	Dst
136	ENSMUSG00000038900	2.31674e-20	-0.529973	0.88361	0.0643412	-0.26573	1.30537	1.74463	-0.140913	0.230235	-0.197051	0.5456	-0.16117	-0.331811	-0.339491	1.1085	Rpl12
136	ENSMUSG00000027803	6.80862e-22	-0.0378134	0.375304	0.0351937	0.0311549	0.148	0.451956	0.181826	0.65824	0.723145	0.572275	-0.298334	-0.300575	0.38496	0.525329	Wwtr1
137	ENSMUSG00000001435	9.82632e-198	0.0147455	-0.0966138	-0.538176	-0.710656	-0.622331	-1.38554	-0.033434	0.0130356	0.00318391	-0.0152491	-0.0606108	0.00496055	0.00681288	-0.114205	Col18a1
137	ENSMUSG00000024587	1.38086e-111	0.231396	0.165833	-1.04113	0.0344709	0.36951	0.359926	-0.282606	0.304281	0.119224	0.372905	-0.762326	-0.205626	0.0234752	0.135567	Nars
138	ENSMUSG00000062098	5.86321e-06	-0.0109537	0.0354466	0.0666706	0.0791244	0.090493	-0.974416	-0.044729	-0.0609174	-0.0302117	0.110569	0.0689115	0.104606	0.0817772	0.0451736	Btbd3
138	ENSMUSG00000037379	5.98401e-204	-0.00999085	-0.144699	-0.36167	-1.1764	-0.971039	-0.0595911	-0.00481634	0.00477854	-0.00443214	0.00637122	-0.00397746	0.000670402	-0.0188271	-0.119295	Spon2
138	ENSMUSG00000063229	4.69323e-06	0.321013	-1.34156	-0.811216	-0.535652	0.523862	0.518549	0.314651	0.026901	0.377311	0.0737205	0.133721	-0.164278	-0.0956774	-0.680704	Ldha
138	ENSMUSG00000049422	5.15282e-34	0.194994	0.114308	0.870568	0.952255	0.976498	0.742725	0.187381	-0.298557	-0.0635611	-0.325893	0.539914	0.405992	-0.842508	-0.217029	Chchd10
138	ENSMUSG00000032803	1.13898e-46	-0.124113	0.470577	-0.209835	-0.263525	0.550409	0.733102	-0.0140442	0.667705	0.483829	0.619457	-0.296347	-0.256656	0.075775	0.638466	Cdv3
138	ENSMUSG00000000567	5.62667e-08	-0.27591	-0.157976	0.636523	0.148724	0.175179	1.68085	-0.408291	0.544401	-0.0457248	1.49616	-0.314726	0.195786	0.313049	0.314042	Sox9
139	ENSMUSG00000056501	1.54661e-23	0.194662	-1.14617	-0.957022	-0.778485	-1.30368	-0.385598	0.321531	0.811603	0.74475	0.875101	-0.165945	-0.611553	-0.480065	-1.2741	Cebpb
139	ENSMUSG00000049327	5.3767e-14	0.57743	0.780669	0.60268	0.659741	0.7119	1.02784	-0.108758	-0.247113	-0.179659	0.787203	0.560071	0.596884	0.320545	0.704497	Setd8
139	ENSMUSG00000043154	1.09515e-55	-0.0812321	0.0449765	-0.193945	-0.0434433	-0.130173	0.184585	-0.252782	0.242349	0.191464	0.286535	-0.626295	-0.145843	-0.118136	0.111593	Ppp2r3a
140	ENSMUSG00000028645	3.21148e-27	0.750943	0.67011	0.0742585	0.078411	0.653013	0.957359	0.348266	0.590553	0.669198	0.868968	-0.0903358	-0.526615	0.592092	0.372173	Slc2a1
140	ENSMUSG00000066043	1.16078e-26	0.484109	0.517204	0.449405	0.603025	0.543035	0.432746	-0.134831	-0.207352	-0.339852	0.603384	0.287217	0.443882	0.481913	0.628326	Phactr4
140	ENSMUSG00000047139	4.29216e-196	-0.400339	0.0851885	1.50058	1.03063	0.391583	2.75721	-0.346017	-0.212023	-0.912304	-0.475754	0.811247	0.126873	-0.461344	0.543077	Cd24a
141	ENSMUSG00000025289	1.08602e-59	-0.342812	0.0431825	0.144158	-0.159108	0.322489	0.319097	0.272539	0.562626	0.51092	0.292603	0.000560316	-0.488772	-0.637023	-1.0011	Prdx4
141	ENSMUSG00000041959	2.47088e-07	0.957632	0.434424	-0.925637	-0.332202	-0.0496083	1.09277	-0.3518	-0.140206	-0.361696	-0.28459	-0.752021	-0.233593	1.30382	1.65943	S100a10
141	ENSMUSG00000053898	4.32977e-15	0.341314	0.1379	0.737372	0.443942	0.0801185	-0.290872	0.543687	0.416878	0.513019	0.404375	0.497391	-0.344915	0.108152	0.130741	Ech1
141	ENSMUSG00000017778	1.99763e-34	0.0624651	-0.166165	0.630721	0.698144	0.391916	-0.124589	-0.43029	-0.470745	-0.78203	-1.09585	0.290171	0.556323	-0.379937	-0.901532	Cox7c
141	ENSMUSG00000060675	1.68451e-118	0.295142	0.545232	0.674593	0.764412	0.811974	0.199108	0.201543	-0.114794	0.00584449	0.294018	0.55529	0.208027	0.0610995	0.226846	Pla2g16
142	ENSMUSG00000010095	4.95048e-61	0.664085	0.328035	-0.353225	-0.0892961	-0.508402	0.820615	0.403086	0.790703	0.81845	0.857974	-0.0964568	-0.688619	0.494763	0.102603	Slc3a2
143	ENSMUSG00000032501	1.18547e-58	-0.192031	-0.36098	0.601818	0.226685	-0.353659	0.762006	-0.0825807	0.823903	0.454912	0.474195	-0.458556	-0.18662	0.0822978	0.480227	Trib1
144	ENSMUSG00000025980	2.71572e-128	-1.08562	-0.154129	-0.789928	-0.266557	0.287021	0.149889	-0.0225011	0.0935001	-0.0443756	-0.0578421	0.00532011	-0.0644652	-1.09914	-0.192472	Hspd1
144	ENSMUSG00000008575	8.37196e-36	-1.06361	-0.82389	-0.420613	-1.22897	-0.842606	0.237885	-0.179256	0.755143	0.290778	0.541675	-0.571112	-0.603229	-0.825442	-0.182746	Nfib
145	ENSMUSG00000047215	7.05819e-73	-0.482912	0.431719	0.263819	-0.183178	0.787703	1.12831	-0.0235512	-0.0130068	-0.0457643	-0.0469276	-0.0836782	-0.153813	-0.476515	0.848373	Rpl9
145	ENSMUSG00000030432	1.41716e-138	-0.589766	0.0448361	-0.0788816	0.0257214	0.784874	1.14222	-0.417175	-0.0288906	-0.567172	0.0543253	-0.290774	-0.20985	-0.612374	0.0287636	Rpl28
145	ENSMUSG00000030790	2.10997e-27	0.00527821	-0.0939164	-0.413015	-1.10798	-0.289913	0.000184382	0.00441857	-0.00383716	-0.0360348	0.0418877	-0.00779621	0.0145791	-0.00212278	-0.0244731	Adm
145	ENSMUSG00000031488	7.41529e-164	0.314981	0.490091	0.743836	0.853952	0.876317	0.88957	-0.255102	0.451603	0.111559	0.728293	-0.336206	-0.0585337	0.341588	0.675653	Rab11fip1
145	ENSMUSG00000015176	2.63222e-10	0.0533255	0.164768	-0.915531	-0.345795	0.276599	0.319622	0.115641	0.334769	0.239172	0.277145	-0.1331	-0.321698	-0.0518545	0.0240509	Nolc1
146	ENSMUSG00000032518	3.0749e-08	-0.89202	0.403542	0.098831	-0.242756	1.1755	1.45161	-0.181266	0.129028	-0.217091	0.266636	-0.148649	-0.23928	-0.804294	0.679473	Rpsa
146	ENSMUSG00000064370	2.51794e-67	0.204442	0.682617	-0.263238	-0.493136	-0.0106665	-0.0803401	-0.0850541	-0.565825	-0.429694	-0.044932	0.304019	0.219793	-0.612243	-1.1241	mt-Cytb
147	ENSMUSG00000025927	1.06084e-07	0.185687	0.0966672	-0.11584	-0.33901	-0.467963	0.359135	-0.110019	-0.272952	-0.202721	-0.988517	0.116054	0.356629	0.284618	0.27385	Tfap2b
147	ENSMUSG00000091086	8.34146e-08	-0.0770626	-0.100448	-0.0862847	0.138274	0.16433	0.314831	-0.456048	0.142578	-0.499783	0.305631	-0.266016	0.0749435	-0.00123271	-0.0582269	Rpl6l
147	ENSMUSG00000018585	8.15852e-44	0.441813	0.403956	0.759384	0.903341	0.887064	0.684942	-0.286402	-0.643875	-0.59158	-0.422698	0.204182	0.688064	0.156433	-0.0539668	Atox1
147	ENSMUSG00000018932	6.52539e-21	1.14445	0.728234	-0.0471408	0.301228	0.134717	1.22841	-0.100352	0.0124519	0.2546	1.28029	-0.393146	-0.0818198	0.972049	1.00724	Map2k3
148	ENSMUSG00000074578	4.69078e-56	-0.781109	0.10574	-0.458365	-0.228427	0.477035	0.589305	-0.584508	0.15406	-0.756467	-0.47093	-0.0323698	0.116711	-0.469478	0.0147491	Zfos1
148	ENSMUSG00000000078	1.52501e-10	0.0386282	0.0530095	1.57414	0.868278	0.143301	0.586202	-0.113548	0.543909	0.0956467	0.841131	0.0468363	-0.0139183	-0.355511	0.798393	Klf6
148	ENSMUSG00000075705	1.16913e-18	0.286313	-0.455675	-0.489074	-1.08207	-1.85136	-0.227998	0.24157	-0.30076	0.0762572	-0.189767	0.486867	0.214905	-0.186022	-0.855915	Msrb1
149	ENSMUSG00000026879	6.92367e-11	0.517334	0.0848048	-0.75817	0.155686	-0.704646	-2.14991	-0.356535	-0.499024	-0.520139	-0.119766	0.0315162	0.564805	0.758394	0.333253	Gsn
149	ENSMUSG00000005054	1.64416e-16	1.17757	1.22584	0.200689	0.473049	1.29921	1.81779	0.183759	0.288138	0.56843	1.15936	-0.674163	-0.571187	0.227922	1.10305	Cstb
149	ENSMUSG00000022094	1.22157e-18	0.47618	0.156615	0.352842	0.302632	0.244639	0.567655	0.3656	0.48643	0.508082	0.527822	0.219084	-0.412269	0.292384	-0.102621	Slc39a14
149	ENSMUSG00000032526	1.48361e-14	-0.387095	-0.579294	-0.0770872	-0.00404065	0.133288	0.106556	0.0321081	0.0525137	0.0875854	-0.190022	-0.0364485	0.00323438	-0.751147	-0.938817	Deb1
150	ENSMUSG00000061024	1.74966e-09	0.0509708	0.309478	-0.882577	-0.247917	0.475869	0.527706	0.0921228	0.344525	0.277337	0.505057	-0.237681	-0.430448	0.166326	0.260864	Rrs1
150	ENSMUSG00000021876	4.23779e-50	0.0135157	-0.119029	-0.511901	-0.997852	-0.639296	-0.266812	0.00730361	0.00942524	0.00367216	-0.0289993	0.0134072	0.0123844	0.0152411	-0.019409	Rnase4
150	ENSMUSG00000015656	1.4843e-49	-1.21386	-1.37799	0.200078	0.0142542	-0.762818	-1.20845	0.222283	0.154306	-0.0714801	-0.86138	0.767866	-0.220063	-1.00917	-0.736239	Hspa8
150	ENSMUSG00000045690	1.11749e-20	-0.101889	-0.067906	-0.364851	0.0983323	0.0363728	-0.0296488	-0.478627	0.0908259	-0.565817	0.19284	-0.439116	-0.00119563	-0.0887252	-0.312324	Wdr89
151	ENSMUSG00000023939	4.56462e-135	0.0920406	0.0521084	1.13432	1.10469	0.928629	1.06832	0.30536	-0.244896	0.18189	0.157425	0.457432	0.263021	0.0664219	0.444366	Mrpl14
152	ENSMUSG00000003429	2.82877e-122	-0.63162	0.296902	0.217031	-0.0393896	0.833549	1.01624	-0.187892	-0.156523	-0.36494	0.107483	0.117849	-0.0508667	-0.612932	0.297668	Rps11
152	ENSMUSG00000039202	1.7075e-34	0.488951	0.618447	0.339251	0.456814	0.570278	0.624633	-0.00377234	-0.178976	-0.139184	-0.149968	0.321296	0.476978	0.555349	0.620745	Abhd2
152	ENSMUSG00000039952	8.80439e-23	-0.302354	0.124505	-0.307024	-1.38273	-0.393996	-0.458838	0.0145077	0.0650379	0.127915	0.14527	0.149067	0.156395	0.047384	0.273557	Dag1
152	ENSMUSG00000020917	7.11042e-17	0.068301	0.100627	0.320738	0.348793	0.254234	0.196679	0.192633	0.0214453	0.186272	-0.0140113	0.297406	0.0892996	-0.371759	-0.905427	Acly
153	ENSMUSG00000041559	1.85087e-198	-0.0071688	-0.124988	-0.139803	-1.08557	-0.937321	-0.106277	0.00296552	0.00411422	0.00379528	0.00479505	0.00479505	0.00383649	-0.00911714	-0.0692286	Fmod
153	ENSMUSG00000027495	7.66489e-35	0.39706	0.441792	0.471149	0.445966	0.538396	0.464046	-0.210007	-0.183272	-0.505513	0.163417	0.470729	0.380357	-0.169361	0.144394	Fam210b
153	ENSMUSG00000020859	5.78075e-25	0.17275	0.707527	0.0152561	0.224127	0.679461	0.551327	0.100858	0.64424	0.516089	0.693449	-0.152524	-0.323075	0.388824	0.650027	Spag9
153	ENSMUSG00000038679	1.99245e-07	-0.377864	0.0396026	0.844737	0.473122	0.476098	1.13719	0.290885	0.111698	0.380976	-1.13474	0.555013	0.0959843	-0.434634	0.262753	Trps1
153	ENSMUSG00000062328	3.99864e-23	-0.503946	0.258905	0.176441	-0.177422	0.520263	1.35364	-0.371008	-0.00392168	-0.485882	0.475341	-0.381403	-0.278164	-0.33087	0.622873	Rpl17
154	ENSMUSG00000073676	5.3998e-19	-1.11602	-0.582053	-0.510645	-0.603959	0.115559	0.126271	-0.186504	-0.176067	-0.32504	-0.375463	0.20395	0.204261	-1.31317	-1.11986	Hspe1
154	ENSMUSG00000032418	1.12777e-26	0.317672	0.035138	0.348098	0.358378	0.381353	0.44492	0.19945	0.325981	0.315721	0.294926	0.0529056	-0.220267	0.00557185	-0.80591	Me1
154	ENSMUSG00000024158	1.73859e-106	0.440858	0.41251	0.691961	0.761476	0.708274	0.679854	0.152336	-0.411072	0.0479371	-0.0379989	0.33387	0.493139	0.253443	0.363479	Hagh
155	ENSMUSG00000057278	1.73948e-15	-0.593792	-0.31197	-0.652321	-0.0511903	-0.0946888	0.104553	-0.537851	0.0338937	-0.615147	-0.401074	-0.423352	0.03172	-0.611666	-0.0317834	Snrpg
155	ENSMUSG00000038872	2.58827e-11	-0.0645509	0.159297	0.214656	0.0950527	0.111395	-1.18615	-0.017646	0.0396928	-0.00472723	0.121162	0.167454	0.110976	-0.125036	0.000323022	Zfhx3
155	ENSMUSG00000018677	2.22212e-18	0.371018	0.405634	0.385072	0.441456	0.513007	0.407287	-0.0606922	-0.269964	-0.16341	0.104291	0.395862	0.431448	0.272947	0.37106	Slc25a39
155	ENSMUSG00000047547	3.83748e-136	0.992825	0.617222	-0.0207781	0.607407	0.509118	0.946528	0.0430289	-0.033317	0.198228	1.17007	-0.193344	-0.00412699	1.13864	0.86236	Cltb
156	ENSMUSG00000028207	7.32154e-44	-0.0454861	-0.0866568	-0.566153	-1.15719	-0.772469	-0.321036	-0.0502701	0.00383844	-0.064707	-0.0628082	-0.0023333	0.0304884	0.00599962	-0.0496441	Asph
156	ENSMUSG00000058013	3.00175e-30	-0.0818432	0.236978	-0.294469	0.00499927	0.34262	-0.712514	-0.0743073	0.36575	0.254376	0.178487	-0.559893	-0.212547	0.0952271	0.320964	Sept11
156	ENSMUSG00000003545	1.56995e-60	0.00867474	-0.724473	1.69836	1.12549	-0.766777	-0.854003	0.0602647	0.829003	0.516992	0.331672	0.163476	-0.0700692	0.966311	-0.316597	Fosb
156	ENSMUSG00000048200	1.0763e-52	-0.364576	-0.708411	0.500693	0.501268	0.459418	0.522953	0.306428	0.254072	0.305676	0.359491	0.229976	-0.209637	-0.5314	-0.720539	Cracr2b
156	ENSMUSG00000037805	1.79625e-06	-0.729892	0.254717	0.321052	-0.298412	0.37495	1.10504	-0.379841	0.16009	-0.565479	0.415448	-0.0235613	-0.141226	-0.673664	0.507437	Rpl10a
156	ENSMUSG00000041731	7.10592e-24	0.00149889	-0.200753	-0.112813	-0.386129	-1.35216	-0.203237	-0.00011973	0.00840683	0.00709291	0.00901883	-0.00485347	-0.0158535	0.00499048	-0.196808	Pgm5
157	ENSMUSG00000029614	2.15918e-18	-0.565322	0.0259309	-0.091443	-0.0951484	0.557646	1.0271	-0.385274	-0.0594036	-0.549265	0.352662	-0.228511	-0.166266	-0.435131	0.380009	Rpl6
157	ENSMUSG00000053907	9.11761e-09	0.548219	0.276791	-0.997615	-0.251071	0.282193	0.0149194	0.0189923	0.654033	0.472906	0.694101	-0.368814	-0.534102	0.685167	0.434696	Mat2a
157	ENSMUSG00000053560	2.81419e-09	-0.495071	-1.4789	-0.154741	0.12576	-0.714583	-0.179352	-0.191065	0.12144	-0.0335592	0.519507	-0.352564	-0.112214	-0.372274	-0.854341	Ier2
157	ENSMUSG00000007041	1.31202e-20	0.34404	0.640001	0.700098	1.19575	1.26405	1.4179	0.0967344	-0.297589	-0.0293026	1.17079	-0.116287	-0.0921446	0.269689	1.11996	Clic1
158	ENSMUSG00000026639	0	-0.0394404	-0.195428	-0.545797	-0.723802	-1.31886	0.0529049	0.0366792	0.0622753	0.0537599	0.0674298	0.0066978	-6.55239e-05	-0.0516395	-0.131912	Lamb3
158	ENSMUSG00000017707	1.26827e-45	0.803067	-0.456957	1.15908	1.34615	1.19634	0.938159	0.0676064	0.189791	-0.0579158	0.0598962	0.166694	-0.279616	0.488375	-0.256382	Serinc3
158	ENSMUSG00000079435	8.21603e-16	-0.552018	0.0713392	-0.0237506	-0.0733841	0.522769	0.755665	-0.448886	0.0284885	-0.613919	0.432942	-0.359596	-0.24179	-0.468449	0.151923	Rpl36a
158	ENSMUSG00000034109	9.79616e-190	0.047605	-0.0903669	-0.768143	-1.23536	-0.203612	-0.0757878	-0.0560774	0.224056	0.0496612	0.281472	-0.134695	-0.212968	0.0707655	0.205258	Golim4
158	ENSMUSG00000074227	1.24231e-172	0.251275	-0.149768	0.610612	0.857441	0.81904	1.99699	-0.00607242	-0.344123	-0.279468	0.388565	0.0871384	-0.00342438	0.273111	-0.0038167	Spint2
158	ENSMUSG00000021699	9.19259e-39	-0.42489	0.247666	0.16571	0.162979	0.381263	0.491706	-0.153969	0.340352	0.297162	0.51301	-0.541569	-0.192227	-0.187699	0.41017	Pde4d
159	ENSMUSG00000039221	1.31287e-23	-0.917152	-0.0781982	-0.181098	-0.160544	0.612592	-0.0048651	-0.484823	0.218751	-0.482194	-0.035114	-0.537593	-0.176067	-1.12993	-0.184302	Rpl22l1
159	ENSMUSG00000028967	9.92177e-09	0.61551	0.49454	0.267888	-2.05952	-0.300893	0.10138	0.173007	0.678266	0.847714	0.975505	-0.103038	-0.026051	-0.03645	0.230688	Errfi1
159	ENSMUSG00000054717	1.0688e-15	-0.96726	-0.07002	0.168255	-0.0411747	0.0731895	0.00585405	-0.227121	-0.0809966	-0.182668	-0.196392	-0.423523	0.0893799	-0.982921	0.157901	Hmgb2
159	ENSMUSG00000022241	1.9959e-124	-0.0542612	0.0801147	-0.738933	-0.0890513	0.0912107	0.136065	-0.114137	0.124282	0.055898	-0.0114826	-0.346347	-0.175739	-0.0703649	0.0306014	Tars
159	ENSMUSG00000025731	6.86594e-79	0.216056	0.370597	0.702553	0.723375	0.755304	0.757061	0.245787	-0.324398	-0.00965271	0.144621	0.57379	0.356155	0.142744	0.334112	0610011F06Rik
159	ENSMUSG00000025064	1.19336e-103	0.00847104	-0.168532	-0.681389	-0.821018	-1.24886	-0.0342813	-0.00770454	0.0121505	0.00445501	-0.00162851	0.0108074	0.00322286	0.00682486	-0.166317	Col17a1
160	ENSMUSG00000028640	2.44918e-32	-0.246996	-0.560458	-0.949863	-1.26416	-1.01259	0.0856394	-0.0682743	0.168775	0.138831	0.0821085	-0.355164	-0.0944509	-0.458675	-0.365974	Tfap2c
160	ENSMUSG00000071415	2.28011e-06	-0.412126	0.278535	0.257723	0.0713649	0.976237	1.26162	-0.279534	-0.110258	-0.437365	0.0870415	-0.209278	-0.142578	-0.334557	0.411249	Rpl23
160	ENSMUSG00000064210	1.65509e-18	0.403799	0.489625	0.0080096	0.227949	0.185228	0.404806	-0.468302	0.172644	-0.212397	0.45998	-0.37103	0.135526	0.58623	0.719185	Ano6
161	ENSMUSG00000054428	4.00963e-20	0.286478	-0.19481	0.58434	0.328013	-0.0728493	0.174035	0.052023	-0.591834	-0.400471	-1.04895	0.699397	0.445155	0.206932	0.184115	Atpif1
161	ENSMUSG00000060032	5.31585e-61	0.368437	-0.129156	0.698766	0.927466	0.818271	0.964072	-0.46487	-0.183752	-0.743846	0.034963	0.0773478	0.141227	-0.0658725	-0.932674	H2afj
161	ENSMUSG00000019433	2.93527e-49	0.0358051	0.143459	0.334039	0.453922	0.435657	0.0929241	-0.369164	-0.216024	-0.358381	-0.0804963	-0.244707	0.197833	-0.114903	0.14151	Gipc1
162	ENSMUSG00000059291	2.29593e-42	-0.528318	0.229517	0.426213	0.218015	1.15744	1.30318	-0.194017	-0.123826	-0.445873	0.110486	0.0599398	-0.0945605	-0.487868	0.219897	Rpl11
162	ENSMUSG00000000303	6.08623e-25	0.286617	0.884307	0.543263	0.777672	1.22762	1.49204	-0.370261	0.284216	-0.029544	0.954523	-0.4983	0.131323	0.390393	1.14252	Cdh1
162	ENSMUSG00000020402	5.04999e-11	0.0935078	0.302834	0.577387	0.699737	0.64825	0.305627	0.12297	-0.653407	-0.301991	0.241909	0.73238	0.605695	0.0484387	0.63314	Vdac1
162	ENSMUSG00000050299	2.88932e-18	-0.0202498	-0.202076	-0.23194	0.171181	0.090363	0.33698	-0.469789	0.0759073	-0.584203	0.0406304	-0.335242	-0.0478406	0.000582432	-0.333418	Gm9843
163	ENSMUSG00000032399	3.65288e-40	-0.674309	0.62173	0.0547215	-0.347064	0.530694	1.31614	-0.187068	-0.042994	-0.300489	0.511112	-0.0870558	-0.152436	-0.36283	0.82274	Rpl4
163	ENSMUSG00000024236	1.43473e-18	0.360482	0.339601	0.289174	0.0800555	-0.616943	0.689206	-0.545243	0.0690174	-0.615539	0.757997	-0.126444	0.137807	0.586633	0.754745	Svil
164	ENSMUSG00000028755	1.77571e-06	0.263928	0.234403	-0.857285	-0.560063	-0.0802306	0.328657	0.18421	0.201819	0.218676	0.155566	0.151653	-0.18847	0.151726	0.0645768	Cda
164	ENSMUSG00000037563	1.46755e-165	-0.351555	0.396407	0.106101	-0.0601367	0.701296	1.13935	-0.144464	0.0391564	-0.227272	0.344808	-0.10528	-0.159408	-0.256813	0.458446	Rps16
164	ENSMUSG00000033577	1.14045e-27	-0.260381	-0.342823	0.400511	0.334027	0.380034	0.398757	-0.105373	0.32043	0.305817	0.383604	-0.482975	-0.228003	0.00156021	0.0590134	Myo6
164	ENSMUSG00000048490	3.53763e-74	0.792685	0.860045	-0.0305347	-0.310795	0.432298	1.48213	0.264812	0.748094	0.523112	1.0156	0.333731	-0.438526	0.61674	0.955735	Nrip1
165	ENSMUSG00000002602	5.49229e-85	-0.0113755	-0.0900916	-0.649294	-0.619982	-0.586213	-1.20933	0.00099744	0.0136485	0.00981834	0.0242323	-0.0116941	0.0122979	0.00852566	-0.103677	Axl
165	ENSMUSG00000003814	3.7614e-61	-0.294093	-0.556254	0.0559834	0.0502919	0.78448	0.744732	0.487723	0.234959	0.819839	0.0161126	0.198589	-0.106107	-0.258791	0.226029	Calr
165	ENSMUSG00000021957	8.4349e-124	-0.538376	-0.0599016	0.632439	0.593605	0.574677	0.626643	0.222902	0.146328	0.200375	0.240337	0.259493	-0.111946	-0.946132	-0.828959	Tkt
166	ENSMUSG00000026670	2.11103e-32	0.0991796	0.32078	0.150855	0.0744597	0.121645	0.229534	0.150917	0.579431	0.442897	0.571575	-0.319748	-0.501623	0.0540265	0.433822	Uap1
166	ENSMUSG00000052837	1.09459e-20	0.356839	-1.29023	0.16359	0.728367	-1.35294	-1.32455	-0.011301	-0.0504863	-0.0241657	1.26874	-0.278874	-0.181095	0.485966	-0.33108	Junb
166	ENSMUSG00000051627	6.20102e-29	-0.738259	-0.622618	0.206252	-0.0383143	0.297893	0.250851	-0.0154293	-0.0553977	0.0910498	0.226821	-0.183448	0.185273	-0.443682	0.109786	Hist1h1e
167	ENSMUSG00000039195	2.67958e-12	0.162496	-0.436006	0.214005	0.30762	0.310074	0.567203	0.0356849	-0.225936	-0.0045325	-0.217538	0.105765	0.271715	-0.0737155	-1.14396	1110008P14Rik
167	ENSMUSG00000070493	2.70265e-47	0.277437	0.343415	0.26714	0.590286	0.592876	-0.0961289	0.286242	-0.425487	0.0514811	-0.482558	0.672268	0.295348	-0.199988	0.0875957	Chchd2
167	ENSMUSG00000021131	6.60372e-13	-0.396228	-0.15047	-1.00228	-0.212467	0.147107	0.283057	-0.370629	0.0389175	-0.380611	-0.183501	-0.44084	-0.101172	-0.621189	-0.101636	Erh
167	ENSMUSG00000040666	1.06932e-295	-0.00373983	-0.156819	-0.0571433	-0.18319	-1.2267	-0.19005	0.00360857	0.0161465	0.0133724	0.0172542	-0.00368258	-0.00868102	0.00199802	-0.123116	Sh3bgr
167	ENSMUSG00000095677	1.31069e-07	-0.332559	-0.0707176	0.185272	0.0924915	0.142495	0.101367	-0.104578	-0.128173	-0.234148	-0.600066	0.105275	0.09228	-0.415474	-0.066804	Dynlt1f
168	ENSMUSG00000004451	3.21964e-22	0.143541	0.318055	0.202848	0.362396	0.48093	0.352991	-0.0903116	0.256069	0.152217	0.406363	-0.577207	-0.306024	0.2601	0.308773	Ralb
168	ENSMUSG00000034640	3.37549e-07	0.182234	-0.0259629	0.0522015	-0.18025	-1.76444	-0.234322	0.109552	0.270744	0.22868	0.08668	0.116647	-0.170357	0.22006	0.171849	Tiparp
168	ENSMUSG00000004207	9.8245e-45	-0.149741	-0.375367	0.0298453	-0.233044	-0.136609	-0.0942048	0.230029	0.660889	0.58227	0.249814	-0.437218	-0.500786	-0.501363	-0.610487	Psap
168	ENSMUSG00000009291	1.41119e-13	0.930803	0.910917	-0.077948	0.352272	0.793182	0.806783	-0.0470626	0.229904	0.367198	0.801153	-0.550304	-0.194009	0.984697	0.984684	Pttg1ip
168	ENSMUSG00000053559	9.32741e-183	0.132427	0.232325	0.723376	0.785937	0.782885	0.725916	-0.181309	-0.159952	-0.269803	0.712409	0.251088	0.155281	0.254262	0.429945	Smagp
168	ENSMUSG00000023944	1.77007e-39	-0.742199	0.228617	0.183343	0.0340096	0.621579	0.744338	0.302981	-0.241026	0.102266	-0.321073	0.510027	-0.0126654	-0.595408	0.521323	Hsp90ab1
169	ENSMUSG00000037242	2.24323e-10	1.11219	1.14938	-0.844044	-0.319332	0.19925	0.510454	-0.0374967	0.260285	0.121823	1.25002	0.198408	0.384919	1.14486	1.31969	Clic4
169	ENSMUSG00000041697	4.41434e-26	0.39041	-0.0599302	0.325073	0.311427	-0.00137202	-0.352825	0.0621155	-0.507483	-0.3198	-1.13652	0.35643	0.197421	-0.475633	-1.14838	Cox6a1
169	ENSMUSG00000001911	1.86802e-20	-0.638357	-0.208774	-0.635001	-1.34219	-1.47483	0.170411	-0.0121918	0.395303	0.304742	0.395287	-0.169154	-0.11588	-0.478319	0.12889	Nfix
170	ENSMUSG00000044147	6.24808e-52	0.2074	0.359131	-0.0899974	-0.130372	0.462638	1.11397	0.000525243	0.659132	0.58219	0.717289	-0.643446	-0.470288	0.299394	0.762478	Arf6
171	ENSMUSG00000060143	2.62785e-46	-0.195337	-0.236641	-0.0605293	0.0947038	0.0849663	0.134291	-0.423132	-0.0405481	-0.530459	-0.0918625	-0.121461	0.0986003	-0.176634	-0.338115	Gm10076
172	ENSMUSG00000025781	1.67071e-15	-0.301609	0.207859	0.828163	0.399964	0.608991	0.231072	0.0741837	-0.400644	-0.254217	-0.54956	0.772732	0.450082	-0.658738	0.174803	Atp5c1
172	ENSMUSG00000024501	5.81066e-177	-0.0672832	-0.114328	-0.291948	-0.988317	-0.879048	-0.142177	0.0037958	0.00531071	0.00523417	-0.0302884	-0.00934428	-0.00161612	-0.00283971	-0.126005	Dpysl3
173	ENSMUSG00000023175	1.26966e-115	0.964893	0.799996	1.00106	1.0986	1.48607	1.32417	0.358107	-0.246852	0.117673	0.297363	0.464958	-0.128056	0.999319	1.16793	Bsg
174	ENSMUSG00000043716	1.76984e-36	-0.659343	0.0235776	-0.312991	-0.748832	-0.150216	0.772126	-0.361153	0.112863	-0.400508	0.199996	-0.430403	-0.287301	-0.551811	0.697368	Rpl7
174	ENSMUSG00000029673	1.77101e-14	-0.0696956	0.106722	-0.207215	-1.06626	-0.605953	0.484471	0.17058	0.556522	0.514973	0.508057	-0.181244	-0.246252	0.0774918	0.273904	Auts2
174	ENSMUSG00000038296	2.3775e-174	-0.189458	0.0101664	-0.283922	-1.05572	-0.584263	-0.176334	-0.0283152	-0.126408	-0.0291607	0.061302	0.0189337	0.120758	-0.0529941	0.0819656	Galnt18
174	ENSMUSG00000060591	9.8517e-27	0.23594	-0.418987	-0.576599	-0.847662	-1.03374	-0.498795	-0.105635	-0.453162	-0.42627	0.239945	0.373497	0.629934	0.0291397	0.3224	Ifitm2
174	ENSMUSG00000019961	9.88089e-18	-0.711118	0.0109593	0.0485765	-0.090359	0.0292367	0.0472112	-0.154205	0.141033	0.0515401	-0.0773841	-0.342332	-0.0711692	-0.642049	0.162724	Tmpo
174	ENSMUSG00000022956	8.21614e-66	-0.129336	0.0610308	0.376255	0.278481	0.710201	0.41542	0.177874	-0.274694	-0.0239758	-0.654046	0.424198	0.306436	-0.983587	-0.666214	Atp5o
175	ENSMUSG00000053007	1.0832e-38	-0.971329	-0.235433	-0.0291581	-0.272342	-0.931722	-0.121702	-0.396834	0.143359	-0.0485193	0.0525833	-0.491564	-0.0788445	-0.445863	0.0468036	Creb5
175	ENSMUSG00000002043	1.36397e-29	0.237893	0.394336	0.800285	0.672891	0.720855	0.88004	0.191516	-0.242093	-0.0383638	-0.183632	0.627075	0.429372	0.170707	0.0811726	Trappc6a
175	ENSMUSG00000006356	5.85486e-136	0.194315	0.248249	0.511724	1.06869	1.14734	0.261906	0.146731	0.160128	0.0914105	0.522863	0.0113182	-0.432531	0.294869	1.39874	Crip2
176	ENSMUSG00000053317	6.34543e-42	-0.0837793	-0.559602	0.286083	0.245655	0.594293	0.447176	0.0358184	-0.181958	-0.155826	-1.1241	0.44832	0.230548	-0.998622	-1.20121	Sec61b
176	ENSMUSG00000028766	4.61967e-07	0.00433817	-0.586968	-0.222691	-0.378306	-1.27257	0.0857036	0.0491041	0.161348	0.155313	0.107391	-0.105907	-0.122458	0.0928817	-0.0406224	Alpl
176	ENSMUSG00000018965	2.70231e-10	-0.100957	0.0813341	-0.037136	0.0102236	-0.411488	0.0901763	-0.282779	0.296049	0.0434817	0.15366	-0.783623	-0.362255	-0.0946079	0.435167	Ywhah
176	ENSMUSG00000020163	2.80173e-10	0.457701	-0.302815	0.306164	0.666295	0.0405714	-0.359683	-0.318887	-0.442433	-0.743898	-0.368282	0.412636	0.448672	-0.291817	-1.06796	Uqcr11
176	ENSMUSG00000001833	1.16838e-15	-0.202836	0.0715426	-0.336099	-0.403022	-0.4528	-1.8008	-0.0132829	0.113337	0.142668	0.367244	-0.202289	-0.189602	-0.139184	0.127468	Sept7
176	ENSMUSG00000020538	1.4386e-34	0.0271474	-0.0440344	0.101543	0.0771531	0.0571413	0.179422	-0.0424305	-0.0202669	-0.0544403	0.042185	0.0588016	0.0488335	-0.329384	-0.773476	Srebf1
176	ENSMUSG00000011179	4.11766e-29	0.0790932	0.0832158	-1.11153	-1.21459	-0.457594	0.0477882	-0.129355	0.0943004	-0.0339245	0.128329	-0.109744	0.0188771	-0.00536386	-0.177188	Odc1
177	ENSMUSG00000027808	6.90447e-06	0.0711857	-0.320768	-0.10187	0.0698883	0.47832	0.381909	0.0669909	0.187537	0.149178	-0.398197	-0.0181221	-0.243119	-0.575784	-1.20841	Serp1
177	ENSMUSG00000042659	5.76351e-43	-0.0961015	0.265139	0.534977	0.545302	0.349219	0.636785	0.158081	0.530601	0.367824	0.366942	-0.0377443	-0.307297	-0.0479184	-0.0160122	Arrdc4
177	ENSMUSG00000032381	8.75949e-09	-0.167915	-0.0361571	0.170228	0.27994	0.263053	0.159561	0.054319	-0.148431	-0.0205169	-0.61941	0.133163	0.137741	-0.353424	-0.0386708	Fam96a
178	ENSMUSG00000042747	9.27242e-16	-0.12534	-0.464322	0.415906	0.157756	0.347712	0.351704	-0.0242073	0.0748737	-0.0304821	-0.0685437	0.146852	0.063383	-0.369665	-1.25637	Krtcap2
178	ENSMUSG00000029675	1.50858e-146	-0.0256719	-0.172901	-0.370706	-0.923518	-0.871598	-1.37421	-0.00542365	0.00458577	-0.00035513	-0.0255688	-0.00727486	0.00258036	-0.0228677	-0.128472	Eln
178	ENSMUSG00000054452	2.67834e-38	0.171127	0.260416	0.80771	0.5037	0.387995	0.509099	0.181022	-0.213278	0.0982235	-0.314302	0.578665	0.592536	0.314782	0.568718	Aes
178	ENSMUSG00000015575	1.52952e-45	0.884642	0.675371	0.831609	1.01655	1.08374	0.928358	0.321933	-0.363651	0.0076743	-0.413992	0.743586	0.3017	0.269017	0.472663	Atp6v0e
178	ENSMUSG00000023951	6.79381e-59	0.615829	0.344759	-0.0232055	-0.697726	0.263385	0.721775	0.442848	0.182336	0.401665	0.433642	0.551248	0.0503525	0.564894	0.0415626	Vegfa
179	ENSMUSG00000032024	3.4218e-279	-0.001682	-0.137908	-0.109663	-0.344451	-1.11208	-0.031382	0.00148007	0.00285592	0.00525053	0.00609905	0.0037636	-0.000461954	-0.00139812	-0.0638461	Clmp
179	ENSMUSG00000017404	2.99429e-16	-0.376164	0.307984	0.190066	-0.0339645	0.730618	1.08213	-0.085522	-0.201409	-0.286192	0.255974	0.0208202	-0.0670332	-0.355487	0.5323	Rpl19
179	ENSMUSG00000040681	1.55663e-18	-0.178573	0.639863	0.0815466	-0.0472681	0.126037	0.844994	-0.232623	-0.144107	-0.2156	0.119133	-0.179069	0.183077	-0.00818831	1.24589	Hmgn1
179	ENSMUSG00000055839	2.57681e-11	0.55636	0.198299	0.0416889	0.33504	-0.182121	0.0708223	-0.299034	-0.520199	-0.700181	-0.0468069	0.254726	0.518549	0.481279	0.169725	Tceb2
180	ENSMUSG00000009927	5.47097e-12	-0.39803	-0.0713899	-0.516898	-0.290356	0.126058	0.42622	-0.39642	-0.0772873	-0.532193	0.33443	-0.398631	-0.250454	-0.385804	-0.0900775	Rps25
180	ENSMUSG00000042406	1.45244e-25	0.262265	0.2134	-0.219054	-0.210515	0.246239	0.79624	0.203252	0.660161	0.509846	0.594826	-0.22756	-0.622481	0.0749907	0.408951	Atf4
181	ENSMUSG00000042312	3.94139e-72	0.915132	0.599977	0.664335	0.890586	0.737808	0.640663	0.104177	-0.253517	-0.14902	0.867215	0.253865	-0.0119148	0.857283	0.684301	S100a13
181	ENSMUSG00000042116	5.83624e-278	-0.0377818	-0.198325	-0.470287	-0.983248	-1.19062	-0.0779131	-0.00332534	0.00661359	0.000708328	0.0113007	-0.0118272	-0.00935868	-0.0121439	-0.117931	Vwa1
181	ENSMUSG00000034566	5.74196e-45	0.137055	0.198512	0.734585	0.557351	0.627907	0.339121	0.210351	-0.479792	-0.122425	-0.466689	0.739606	0.312729	-0.300269	0.132855	Atp5h
182	ENSMUSG00000052512	4.63969e-57	0.543945	0.545698	-0.468138	-0.445566	0.0947363	0.656114	-0.414558	0.592154	0.0486292	0.953021	-0.664707	-0.18313	0.683136	0.946364	Nav2
182	ENSMUSG00000020372	5.68662e-06	-0.622739	0.597372	0.00846302	-0.425727	1.1597	1.59855	-0.0372948	0.0611569	-0.191717	0.239999	0.0959545	-0.128552	-0.668019	0.504839	Gnb2l1
183	ENSMUSG00000008136	4.15695e-132	0.418383	-0.0258674	-0.958027	-1.00479	0.156838	0.552015	-0.174336	0.130343	0.0176762	0.525114	-0.32767	-0.0380198	0.485678	0.384543	Fhl2
183	ENSMUSG00000061983	1.64475e-16	-0.720053	0.138274	-0.20331	-0.316152	0.733811	1.0362	-0.122802	0.338894	0.0331833	0.54274	-0.434433	-0.45662	-0.662292	0.419224	Rps12
183	ENSMUSG00000036199	5.91751e-47	0.637436	0.0310105	0.895428	0.737028	0.344288	-0.0274868	0.113176	-0.354434	-0.280056	-0.169066	0.770425	0.364216	0.244673	-0.389124	Ndufa13
184	ENSMUSG00000028062	4.75854e-70	0.314489	0.00585246	0.8761	0.627683	0.363545	0.46652	0.243977	-0.314197	-0.0152395	0.294813	0.715617	0.449894	0.142233	-0.315635	Lamtor2
184	ENSMUSG00000025856	1.18411e-135	0.243082	0.281015	-0.0885387	-0.641741	-0.797511	-1.71279	0.0298203	0.0399303	0.0842257	0.574574	0.0522564	0.0213518	0.486052	0.488967	Pdgfa
185	ENSMUSG00000027397	5.17617e-07	0.213159	0.271416	0.138429	-0.409441	0.17669	0.474275	0.259532	0.448647	0.406567	0.457095	0.0841236	-0.214193	-0.165634	0.0281067	Slc20a1
185	ENSMUSG00000031059	3.90111e-43	0.273458	0.298302	0.661917	0.426718	0.567089	0.487748	0.138663	-0.383456	-0.165981	-0.126333	0.75283	0.336927	-0.149705	-0.0900609	Ndufb11
185	ENSMUSG00000061878	6.60784e-269	0.0154423	-0.117669	-0.321701	-0.467445	-1.37465	0.00420896	-0.066235	-0.0609151	-0.105135	0.138915	-0.00564329	0.026983	0.0788445	-0.0668194	Sphk1
185	ENSMUSG00000021290	8.45804e-08	0.202545	-0.221119	0.0880891	0.32719	0.152282	-0.39184	-0.279703	-0.442049	-0.694945	-0.673188	-0.0306622	0.210224	-0.311272	-0.916427	2010107E04Rik
185	ENSMUSG00000022565	6.5881e-11	0.645251	0.847117	0.113964	0.50121	0.371937	0.269605	-0.306939	-0.12873	-0.297358	0.738069	0.0615943	0.541466	0.906416	0.95288	Plec
185	ENSMUSG00000073411	1.4724e-99	0.51749	0.383964	0.864846	0.749064	0.978643	1.53027	0.490815	-0.50564	0.216629	1.15332	0.671635	0.107532	0.0231002	0.683738	H2-D1
185	ENSMUSG00000024516	3.64267e-06	0.264311	-0.570748	0.417507	0.438128	0.457856	0.54579	0.0993026	-0.0600853	0.194061	0.0200255	0.00400619	0.181589	-0.351808	-1.05127	Sec11c
185	ENSMUSG00000064345	7.16979e-14	0.19601	0.00771208	-0.672149	-0.259207	-0.653168	-0.427808	-0.554424	-0.098465	-0.631613	0.149002	-0.44852	0.104864	-0.26176	-0.844756	mt-Nd2
186	ENSMUSG00000002980	1.89833e-16	0.365093	0.53778	-0.437758	0.229955	0.218299	-0.821145	0.419105	0.360037	0.521771	0.570198	0.316484	-0.227587	0.7623	0.562067	Bcam
186	ENSMUSG00000009585	2.55753e-44	-0.243884	-1.02912	0.494323	0.208548	-0.166713	0.800824	-0.157967	0.260637	-0.106837	0.427907	-0.1058	-0.211547	-0.348887	-0.14014	Apobec3
186	ENSMUSG00000003541	1.30568e-16	0.49977	-0.385007	0.111712	-0.153579	-0.460369	0.330516	-0.233105	0.798184	0.168058	1.35031	-0.760527	-0.609507	0.362085	0.385194	Ier3
186	ENSMUSG00000005871	1.1631e-24	0.455558	0.559105	0.404164	0.461466	0.592451	0.644211	0.0609226	-0.168619	0.0560666	0.226351	0.318133	0.438197	0.447713	0.66847	Apc
187	ENSMUSG00000034226	7.03818e-41	-0.532884	-0.556594	0.455688	0.474276	0.49283	0.490924	0.147778	0.268438	0.250141	0.162514	-0.0026955	-0.14296	-0.265422	-0.0175102	Rhov
187	ENSMUSG00000031274	6.99959e-161	-0.19044	-0.119798	-0.295668	-1.06776	-0.900942	-0.0792613	0.00195449	0.105845	0.0215989	0.0335174	-0.0294493	-0.0682213	0.0304971	-0.134674	Col4a5
187	ENSMUSG00000032562	1.31501e-32	0.511344	0.724926	0.508096	0.206307	0.0310778	-0.00184599	0.211799	-0.108643	0.160616	0.60844	0.563705	0.582182	0.716196	1.29762	Gnai2
187	ENSMUSG00000047714	1.2408e-19	-0.338113	-0.660417	0.688821	0.755589	0.684001	0.648209	-0.0580273	0.614507	0.632276	0.075615	-0.724339	-0.40169	0.02845	0.131482	Ppp1r2
187	ENSMUSG00000022952	1.03252e-36	0.855376	0.894964	-0.962134	-0.921119	-0.521794	1.20365	-0.223959	-0.164245	-0.275815	0.910155	0.261891	0.666245	1.03078	1.09666	Runx1
187	ENSMUSG00000097971	1.89624e-07	-0.710238	-0.292241	-0.154879	-0.657788	0.144785	0.0632973	-0.440913	0.0829132	-0.311317	-0.576506	-0.325898	0.0734472	-0.828561	-0.324122	Gm26917
187	ENSMUSG00000034295	6.03774e-09	-0.0273918	-0.138101	-0.231553	-0.39748	-1.11378	-0.020996	0.00813824	0.0169035	0.0161698	-0.0126616	-0.00756442	-0.00336127	-0.0152683	-0.121477	Fhod3
188	ENSMUSG00000028152	3.53578e-139	-0.0254859	0.012233	-0.649924	-0.826052	-0.398423	0.0177656	-0.0290018	0.00477806	0.0304844	-0.69932	-0.089492	0.0185017	0.0165557	0.0558743	Tspan5
188	ENSMUSG00000046718	1.87048e-18	-0.257287	-0.196979	0.585307	0.431605	0.536896	0.27151	0.222366	-0.0983427	0.14059	0.17474	0.354171	0.103353	-0.740696	-0.70313	Bst2
189	ENSMUSG00000026748	6.8735e-256	-0.103375	-0.237087	-0.590487	-1.07399	-1.17149	-0.0798685	-0.0307928	0.062012	0.050192	0.0643403	-0.134652	0.000753893	-0.115192	-0.0402662	Plxdc2
189	ENSMUSG00000028776	5.66341e-200	0.916566	0.368317	-0.11148	-0.998376	-1.41162	-1.87922	0.195505	-0.00960775	0.292052	0.136041	-0.017309	0.0622308	0.241621	0.543721	Tinagl1
189	ENSMUSG00000029580	6.48357e-266	0.137614	-0.343101	-0.412197	-0.673768	-1.67184	-1.54144	-0.118067	-0.277865	0.0652919	0.816755	-0.251407	0.269028	-0.0664619	-0.554374	Actb
189	ENSMUSG00000019505	2.24094e-09	0.326659	-1.04719	-0.221251	0.330542	-1.11248	-1.14178	0.000762827	-0.27758	-0.305236	-0.1488	0.0781556	-0.0798355	-0.0208813	-0.658393	Ubb
189	ENSMUSG00000022892	6.22979e-218	0.147456	-0.146013	-0.356261	-0.644749	-1.28814	0.426978	0.212113	-0.0966614	0.61534	0.73994	-0.252945	0.175572	0.941017	0.834457	App
190	ENSMUSG00000019966	2.34254e-133	0.19782	-0.0576983	-0.682284	-1.27429	-1.55984	-0.364146	0.0807538	0.154706	0.21523	-0.0241888	0.011371	-0.073322	0.18683	0.142167	Kitl
190	ENSMUSG00000033545	6.34691e-15	0.255986	0.435684	0.121132	0.0991751	0.415557	0.560268	-0.370745	-0.0987124	-0.422122	0.0196894	0.129268	0.196121	0.213102	0.387426	Znrf1
190	ENSMUSG00000021109	6.09633e-09	0.495276	0.397947	-0.349531	-1.16788	-0.895957	-0.747483	-0.484702	-0.283144	-0.73268	0.164428	0.408767	0.516073	0.410874	0.362084	Hif1a
191	ENSMUSG00000004610	8.84433e-40	0.458751	0.238655	0.56903	0.400265	0.454392	0.242684	0.295116	-0.261666	0.0637893	0.0171364	0.608876	0.440955	0.141011	0.290882	Etfb
191	ENSMUSG00000034686	5.69038e-19	-0.0450261	-0.192231	-0.381446	-0.299417	-1.20924	-0.144377	-0.0294719	0.0079132	0.00354108	-0.085655	-0.0513405	-0.00444266	0.0785929	-0.0165416	Prr7
191	ENSMUSG00000022433	2.8521e-75	0.531955	0.836243	0.793844	0.750923	1.0096	0.714442	-0.0543239	-0.0189419	0.0438791	0.358522	0.297034	0.417062	0.807727	0.875266	Csnk1e
191	ENSMUSG00000046434	3.08299e-06	-0.478039	-0.0250708	-0.42169	-0.180387	0.0897394	-0.00463186	-0.375612	-0.0249149	-0.377326	-0.0978913	-0.260047	0.0366471	-0.368296	0.0726672	Hnrnpa1
192	ENSMUSG00000025794	3.59127e-10	-0.609434	0.14859	0.100434	0.0903909	0.536615	0.887289	-0.137211	0.0845239	-0.29093	0.233157	-0.222074	-0.333398	-0.621781	0.284418	Rpl14
192	ENSMUSG00000045136	1.199e-11	-0.552345	0.28986	0.305153	0.379993	0.384211	0.464228	-0.000865077	0.270676	0.184179	-0.67044	-0.146319	-0.202631	-0.117646	0.237221	Tubb2b
193	ENSMUSG00000028249	3.31572e-23	0.769561	0.476024	0.578657	0.522364	0.874271	1.528	0.285977	0.261825	0.466599	1.09046	-0.138634	-0.250493	0.524696	0.596582	Sdcbp
193	ENSMUSG00000064181	1.49424e-16	0.607942	0.602517	0.773394	0.764551	0.868202	0.835137	0.31516	-0.120198	0.260456	0.406625	0.295704	0.113976	0.520081	0.593096	Rab3ip
193	ENSMUSG00000033863	2.40011e-130	0.203408	-0.0929912	0.409445	-0.103143	-0.371239	-1.68405	0.0169159	0.19906	0.127464	0.19569	0.119541	-0.106404	-0.107423	-0.0599679	Klf9
194	ENSMUSG00000038467	7.21257e-15	0.922671	0.744282	0.403173	0.964682	1.22414	0.981135	0.10163	0.183175	0.250722	0.789011	0.0199187	0.0413648	0.734084	0.980792	Chmp4b
194	ENSMUSG00000030256	1.32303e-10	0.274103	0.133979	0.41654	0.36333	-0.423251	0.722973	-0.549649	-0.176507	-0.666994	0.490528	0.0077043	0.447616	0.806918	0.632316	Bhlhe41
194	ENSMUSG00000030759	7.2844e-16	-0.212111	-0.162755	0.290643	0.298962	0.400129	0.502039	-0.0413716	0.45923	0.290368	0.516942	-0.370195	-0.366907	0.19153	-0.0116726	Far1
194	ENSMUSG00000020846	9.61296e-83	0.0114016	0.0250755	-0.692392	-1.00929	-0.628407	0.0749896	0.0465136	0.187635	0.17126	0.187446	-0.011067	-0.0426011	0.0330929	0.0152466	Fam101b
195	ENSMUSG00000016319	1.75635e-10	-0.486959	0.142908	-0.368059	-0.0364712	0.914982	0.376279	0.0890214	-0.215973	-0.130257	-0.919223	0.609152	0.198451	-0.985856	-0.0135252	Slc25a5
195	ENSMUSG00000029405	1.19916e-13	0.474718	0.521964	0.132973	0.330306	0.343802	0.535187	0.116052	-0.334648	-0.08261	-0.0624046	0.626248	0.496641	0.553397	0.573012	G3bp2
195	ENSMUSG00000036854	2.39842e-262	-0.0281237	-0.235054	-0.0740246	-0.154605	-1.16471	-0.581621	-0.0146409	-0.00377737	-0.00441362	0.0171314	-0.0320616	-0.0104213	-0.0218208	-0.165274	Hspb6
195	ENSMUSG00000044279	1.4499e-155	0.357117	0.500659	0.677254	0.829404	0.844497	0.847939	-0.164518	0.0245424	-0.0622787	0.114196	-0.0597141	0.137131	0.274233	0.378428	Crb3
196	ENSMUSG00000016252	5.2039e-08	0.267814	-0.278465	0.176319	0.345923	-0.0802061	-0.234125	-0.25329	-0.526596	-0.641381	-0.520234	0.290193	0.491842	-0.200167	-0.662891	Atp5e
196	ENSMUSG00000083012	2.54497e-24	0.597628	0.762616	0.528991	0.561529	0.679167	0.551835	-0.0193777	-0.0809265	-0.12207	0.155905	0.408871	0.193575	0.545491	0.575586	Fam220a
196	ENSMUSG00000029860	2.30252e-19	0.109857	0.034213	-0.0306737	-0.386584	-0.658817	-0.133443	-0.443532	0.198322	-0.133105	0.40455	-0.452436	-0.0304068	0.230884	0.0117022	Zyx
196	ENSMUSG00000030282	7.68547e-10	-0.240124	-0.0462808	0.362963	0.466203	0.471271	0.483383	-0.0178918	0.358973	0.335252	0.287464	-0.4173	-0.23301	-0.167264	0.138021	Cmas
196	ENSMUSG00000078812	6.34034e-34	-0.0509974	-0.00661468	-1.14182	-0.382612	0.134007	0.529477	0.102377	-0.104222	0.0973185	0.376794	-0.305147	-0.257742	-0.540566	0.262505	Eif5a
197	ENSMUSG00000069662	1.58085e-16	0.0493024	0.353091	-0.470882	-0.354414	-0.792968	-0.519247	-0.0966799	-0.195868	-0.250664	-1.10708	0.421154	0.358757	0.00322345	0.30308	Marcks
197	ENSMUSG00000031490	2.04149e-11	0.498484	0.413565	-0.890172	0.312876	0.441702	0.286538	-0.476206	0.178401	-0.180353	0.756979	-0.509331	-0.0927533	0.18971	-0.0802489	Eif4ebp1
198	ENSMUSG00000026083	2.45346e-30	0.0193361	0.454483	-0.696939	-0.0885967	0.0673095	0.291751	-0.246461	0.543043	0.180049	0.640232	-0.762723	-0.517149	-0.127695	0.102796	Eif5b
198	ENSMUSG00000009549	1.30365e-11	0.496063	0.310857	0.565329	0.402686	0.235328	0.445642	0.186213	-0.460195	-0.10798	-0.208914	0.662511	0.557589	0.305071	-0.0654825	Srp14
198	ENSMUSG00000005483	1.71621e-73	-0.56229	-1.51152	0.661066	-0.0339024	-1.19951	-0.818732	0.280187	0.192254	0.210195	0.575242	0.546609	0.118178	-0.237001	-0.959388	Dnajb1
199	ENSMUSG00000030265	1.03204e-34	0.520732	0.760674	0.231051	0.456595	0.77831	0.759458	0.0151681	0.429186	0.245544	0.451354	-0.109943	-0.147176	0.448136	1.04287	Kras
199	ENSMUSG00000055723	3.97059e-12	0.268826	0.561392	0.449926	0.612524	0.7321	0.70516	-0.291054	0.26458	-0.101684	0.367447	-0.502333	-0.190037	0.192449	0.708639	Rras2
199	ENSMUSG00000020225	2.20928e-28	0.713255	0.57333	0.758382	0.852378	0.921138	0.887057	0.264155	-0.170135	0.207545	0.139768	0.468461	0.374398	0.438002	0.509573	Tmbim4
199	ENSMUSG00000025809	2.83529e-17	0.637048	0.325679	-1.09917	-0.933699	-1.06487	-1.70413	-0.105461	0.0131536	0.0245292	0.13393	-0.120152	0.0853959	0.81457	0.346973	Itgb1
200	ENSMUSG00000020075	8.87804e-10	0.107925	0.336273	-0.88655	-0.221855	0.382819	0.293877	-0.131222	0.3015	0.0766852	0.356907	-0.226872	-0.230035	0.126407	0.238961	Ddx21
200	ENSMUSG00000053253	1.26873e-39	0.683061	0.888142	0.276364	0.507749	1.0189	1.00323	0.0552031	0.339656	0.463904	0.888983	-0.419663	-0.271663	0.216663	0.60801	Ndfip2
200	ENSMUSG00000040652	2.24379e-14	0.351016	0.287563	-0.166695	-0.0331054	-0.083253	-1.44784	0.00770519	-0.31588	-0.143551	-0.00487029	0.281036	0.309124	0.407864	0.331218	Oaz2
200	ENSMUSG00000002064	4.72984e-37	0.172834	0.359524	0.491439	0.566816	0.7919	0.646418	0.14546	-0.262798	-0.0688407	-0.150221	0.538273	0.293078	0.0660025	0.107107	Sdf2
201	ENSMUSG00000027405	3.86902e-06	-0.0529005	0.182552	-0.837235	-0.207976	0.283074	0.249644	-0.085674	0.0277078	-0.0787502	0.130247	-0.126958	-0.220627	0.0277248	0.225615	Nop56
201	ENSMUSG00000074656	1.17133e-11	0.179847	0.161953	-0.995453	-0.205229	0.290921	0.437138	-0.467601	0.153187	-0.309992	0.157088	-0.525043	-0.273876	-0.00765806	0.108185	Eif2s2
201	ENSMUSG00000008682	4.33023e-24	-0.400155	-0.0170468	0.478936	0.124464	0.787211	1.03907	-0.0068933	0.111687	-0.117452	0.190331	-0.00527373	-0.293032	-0.496638	0.456085	Rpl10
201	ENSMUSG00000030541	3.35153e-105	-0.555204	-0.204936	0.181238	-0.119824	0.126452	-0.239106	0.092767	0.0586217	0.078396	-0.44918	-0.0181375	-0.133063	-0.647736	-0.169244	Idh2
201	ENSMUSG00000025481	1.1589e-33	0.723217	0.660794	0.520879	0.591707	0.68716	1.12644	-0.123718	-0.383465	-0.57475	-0.119738	0.571858	0.475628	0.469282	0.485094	Urah
201	ENSMUSG00000052151	9.62244e-12	0.0333958	0.317207	0.598039	0.97557	1.03446	1.16481	-0.339348	0.0318544	-0.0777577	0.52365	-0.583692	-0.0294289	0.0354337	0.77587	Plpp2
201	ENSMUSG00000020458	1.00035e-11	0.544967	0.891597	-0.525976	-0.11557	0.635457	1.04058	-0.197031	-0.0376359	-0.0320947	0.296757	-0.616724	-0.139715	0.372821	1.2742	Rtn4
201	ENSMUSG00000018583	3.94294e-27	-0.0487688	0.533131	-0.3139	0.223312	0.504277	0.707509	0.0848853	0.53453	0.383994	0.741168	-0.297388	-0.503685	0.00135523	0.547103	G3bp1
202	ENSMUSG00000061518	3.11531e-40	0.186293	0.183317	0.156566	0.45882	0.463807	0.128363	0.00164684	-0.397134	-0.289059	-1.04539	0.359517	0.251898	-0.604223	-0.604566	Cox5b
202	ENSMUSG00000095098	2.3199e-151	0.000318549	-0.0803552	-0.577649	-1.15299	-1.07897	-0.271581	-0.12402	-0.0275941	-0.136345	0.0367831	-0.0554768	0.0536514	0.018748	-0.0548075	Ccdc85b
203	ENSMUSG00000025967	1.54276e-17	-0.667515	0.609398	0.0599412	-0.232923	1.27375	1.61062	-0.164809	0.126809	-0.320616	-0.131903	0.00927682	-0.107092	-0.595478	0.492977	Eef1b2
203	ENSMUSG00000028889	6.9778e-16	0.475613	0.740664	-0.122202	0.23652	0.968275	1.00677	0.180305	0.446639	0.482912	0.584157	-0.158375	-0.310783	0.396131	0.669157	Yrdc
203	ENSMUSG00000066278	1.77851e-26	0.614601	0.0611868	0.861022	0.985342	1.09091	0.578709	0.28108	0.0562115	0.320779	0.547879	0.18908	-0.238886	0.47874	0.29234	Vps37b
203	ENSMUSG00000056737	1.8179e-39	0.0307069	-0.741872	0.486644	0.775886	0.765475	0.75755	0.114618	0.0728305	0.150262	0.654418	-0.135501	-0.106121	0.277462	-0.0184437	Capg
203	ENSMUSG00000032051	3.89044e-63	0.81366	0.626302	0.75775	0.893181	0.979575	1.0658	0.0437717	-0.21534	-0.153303	0.135775	0.264085	0.184807	0.566693	0.46869	Fdx1
204	ENSMUSG00000028044	6.46872e-10	-0.637428	-0.0609519	-0.10491	-0.47466	0.142145	0.322759	0.0266399	0.232242	0.168167	-0.329297	-0.136502	-0.272346	-0.699679	-0.118782	Cks1b
204	ENSMUSG00000029616	3.68772e-14	-0.488551	0.0182235	0.162464	-0.0100014	0.31563	0.204691	-0.00507359	-0.107265	-0.0973955	-0.871399	0.16762	0.157351	-0.426195	-0.133063	Erp29
204	ENSMUSG00000022895	2.04217e-18	0.616081	0.82309	1.12827	0.758386	1.28181	1.64594	0.418139	0.351312	0.572234	0.727298	0.583568	0.0786581	0.444292	0.943495	Ets2
205	ENSMUSG00000052684	7.32924e-215	-0.504284	-1.27811	1.20644	-0.267305	-1.79159	-2.1859	-0.546703	0.425657	-0.578853	0.414775	-0.321934	-0.00447732	-0.0377525	-0.914811	Jun
205	ENSMUSG00000054808	1.06078e-109	0.0698344	0.137496	-0.49938	-0.834496	-0.980538	-0.563557	-0.339997	0.349819	0.156126	0.90934	-0.727697	-0.0433124	0.0132461	0.259219	Actn4
205	ENSMUSG00000050912	1.04026e-10	0.314397	0.426601	0.0927971	0.0585061	0.104274	0.185786	-0.101398	-0.255834	-0.327129	-0.752101	0.451965	0.485874	0.224211	0.600867	Tmem123
205	ENSMUSG00000020733	1.14317e-16	-0.135321	0.213707	0.858945	0.895106	0.850765	0.88735	0.18381	0.243787	0.295917	0.23617	0.108923	-0.146683	-0.578348	0.295377	Slc9a3r1
205	ENSMUSG00000035356	6.88377e-37	0.0388347	-0.501536	0.668779	0.718088	0.336958	-0.386766	-0.230861	0.51593	0.359174	0.678925	-0.458592	-0.154375	0.45534	0.332727	Nfkbiz
206	ENSMUSG00000027111	1.68467e-17	0.685211	0.827607	-0.230276	-1.17826	-0.444367	1.36608	0.0111059	0.0968004	0.16656	0.212351	0.30103	0.601844	0.329533	0.541069	Itga6
206	ENSMUSG00000028998	1.47658e-44	0.156304	-0.138655	0.369061	0.497569	0.116453	0.390716	-0.294008	-0.321219	-0.659856	-0.365133	0.222074	0.33608	-0.0492003	-0.281789	Tomm7
206	ENSMUSG00000029430	1.06069e-08	-0.383093	0.434601	-1.12264	-0.0981885	0.521283	0.486494	-0.104963	0.217088	0.171853	0.176557	-0.448372	-0.266519	-0.547665	0.492293	Ran
206	ENSMUSG00000020267	6.86744e-22	-0.364844	0.217087	0.226311	0.199858	0.283022	0.68935	0.0545172	-0.440332	-0.272298	-0.459365	0.716856	0.487998	-0.43733	-0.0702664	Hint1
206	ENSMUSG00000049517	2.24999e-29	-0.456216	0.22707	0.00216759	-0.114127	0.204689	0.943208	-0.264397	0.072397	-0.269975	0.317937	-0.348297	-0.206351	-0.387272	0.411569	Rps23
206	ENSMUSG00000022890	2.12157e-29	0.376414	0.220635	0.679916	0.66563	0.457217	0.293377	0.207002	-0.5748	-0.179956	-0.299315	0.654645	0.529556	-0.0489078	-0.251314	Atp5j
207	ENSMUSG00000006219	1.68737e-85	0.00948464	-0.0409438	-0.618975	-0.792954	-1.15163	-0.315569	-0.00463327	-0.0244733	0.00964134	-0.413473	-0.0276558	0.0443563	-0.00302584	-0.105484	Fblim1
207	ENSMUSG00000000058	1.56875e-08	0.325998	0.252018	-0.265596	-0.0149329	-0.366864	-0.408502	-0.291469	-0.251694	-0.574587	0.291494	-0.210062	0.156053	0.420775	0.386506	Cav2
208	ENSMUSG00000035642	9.42758e-11	-0.117543	-0.0747	0.114295	-0.0218908	-0.104871	-0.137451	0.0774859	0.00465151	0.0386493	-0.616631	0.10566	0.0276548	-0.180115	-0.144594	Aamdc
208	ENSMUSG00000003970	1.97641e-19	-0.558871	0.458064	0.137238	-0.280011	0.641818	0.986986	-0.102434	-0.0773358	-0.188306	0.392052	-0.0713093	-0.105692	-0.535851	0.603137	Rpl8
208	ENSMUSG00000055044	1.46653e-44	-0.512615	-0.136647	-0.0258562	0.342068	0.449523	-0.108172	0.250524	0.332784	0.452974	0.273376	-0.0356255	-0.366824	-0.123926	0.208195	Pdlim1
209	ENSMUSG00000056708	5.79326e-21	-0.0739681	-0.567373	0.879419	0.494336	0.768006	0.52032	0.000221173	0.591601	0.350624	0.888093	-0.34001	-0.359701	-0.589435	0.00884642	Ier5
209	ENSMUSG00000028447	5.4706e-99	0.430672	0.472106	0.928599	0.969506	0.948004	0.93829	0.189739	-0.298446	0.0106156	-0.416258	0.456526	0.348028	0.30453	0.367715	Dctn3
209	ENSMUSG00000090862	7.08779e-147	-0.498656	0.22275	-0.139487	0.0357503	0.82349	1.15952	-0.348536	0.0652313	-0.471697	0.138578	-0.328881	-0.267531	-0.389388	0.364188	Rps13
209	ENSMUSG00000021025	1.38803e-13	-0.854531	-0.980373	0.814688	1.84663	0.762073	0.196087	-0.646611	0.430315	-0.0638232	0.761386	-1.08595	-0.164131	-0.249061	0.908523	Nfkbia
209	ENSMUSG00000061232	1.43509e-42	0.206426	0.203997	0.632087	0.480344	1.37698	1.58336	0.484352	-0.325121	0.269816	1.1271	0.697646	0.216278	-0.672304	0.245821	H2-K1
210	ENSMUSG00000026469	5.79204e-07	0.129491	0.132979	0.0690294	-0.109302	-0.154186	0.150897	0.0309058	0.0137544	0.0361739	-0.686878	0.142445	0.138839	0.138344	0.230325	Xpr1
210	ENSMUSG00000075706	1.10606e-08	-0.108284	-0.0346594	0.506297	0.879561	0.619649	0.71624	0.278734	0.510606	0.640061	0.708482	-0.199363	-0.550264	-0.62925	0.263008	Gpx4
210	ENSMUSG00000043091	2.40515e-32	0.307028	-0.131234	-0.643215	0.0332026	0.0341002	0.184206	0.000419726	0.239083	0.174323	0.300262	-0.371957	-0.458027	0.201678	0.0268505	Tuba1c
211	ENSMUSG00000026238	1.5859e-33	-0.694847	-0.572071	-0.266076	0.413586	-0.0555798	0.372365	-0.17006	-0.477941	-0.457847	-0.23107	-0.0283411	0.0324159	-0.82153	0.586972	Ptma
211	ENSMUSG00000027087	1.4163e-32	0.848588	0.75428	0.532061	0.149178	0.429261	0.882562	0.0817485	0.37201	0.294291	0.617975	0.116817	-0.00544769	0.894214	0.810541	Itgav
211	ENSMUSG00000027712	3.61637e-12	0.27771	0.488543	-0.0887992	0.348538	0.249647	-0.0751631	-0.00756269	0.0122403	0.145992	1.08475	-0.334561	-0.158932	0.659953	0.812487	Anxa5
211	ENSMUSG00000029108	5.95622e-41	0.0124342	-0.150045	-0.39847	-0.48857	-1.02492	-0.0323278	0.0111802	0.0118037	0.00852226	-0.00213316	0.00462002	0.00364292	0.00995181	-0.0697664	Pcdh7
211	ENSMUSG00000036751	1.7635e-45	0.0175032	-0.215031	0.379517	0.620312	0.559568	0.122983	-0.14694	-0.55591	-0.612422	-0.833606	0.382222	0.234564	-0.622158	-0.730509	Cox6b1
211	ENSMUSG00000040883	1.89813e-65	0.27836	0.306811	0.580625	0.57293	0.529124	0.476407	0.204942	-0.205055	0.075319	-0.145923	0.469604	0.229401	0.234111	0.0250687	Tmem205
211	ENSMUSG00000024208	1.8837e-08	0.165862	-0.299358	0.299209	0.308621	-0.0497894	0.393134	-0.061971	-0.357334	-0.213101	-0.469544	0.122314	0.540283	0.120409	-0.0836683	Uqcc2
212	ENSMUSG00000027315	3.01981e-14	0.44424	0.21443	0.676429	0.829831	0.838607	0.84938	-0.25056	-0.121621	-0.228324	0.308376	-0.161741	0.197968	0.447985	0.41608	Spint1
212	ENSMUSG00000029390	8.26291e-07	-0.0624121	-0.263656	-0.233999	0.140158	0.261746	0.214915	-0.414543	0.0210611	-0.427069	-0.0475793	-0.433663	-0.107179	-0.0517823	-0.30579	Tmed2
212	ENSMUSG00000037960	7.73072e-09	0.663816	0.472015	0.35151	0.638935	0.669975	0.523084	-0.239278	-0.0260565	-0.00697797	0.529249	-0.452201	0.201314	0.599779	0.536236	Card19
213	ENSMUSG00000028465	6.73759e-71	-0.00771073	-0.0302041	-0.341748	-1.03815	-1.33774	-1.19171	-0.0813737	0.0815887	0.0413795	0.20243	-0.212896	-0.0446117	0.0590621	0.118408	Tln1
213	ENSMUSG00000063882	4.07288e-16	0.0144431	0.338605	0.350774	-0.138321	0.515414	0.0684554	-0.00604206	-0.395145	-0.356905	-0.619553	0.662322	0.390033	-0.283439	-0.225618	Uqcrh
213	ENSMUSG00000039910	7.24585e-80	-0.297692	-0.616764	0.427329	0.18863	-0.786052	0.0362566	0.113452	0.664181	0.606619	0.570533	-0.434319	-0.462579	-0.993746	-1.19936	Cited2
213	ENSMUSG00000036461	2.23841e-36	0.445695	0.90191	0.14375	0.158344	0.730051	1.05996	-0.223599	-0.113495	-0.18182	0.670335	0.0930216	0.532895	0.318667	0.922604	Elf1
214	ENSMUSG00000047945	4.38055e-16	-0.591631	0.138258	-0.489358	-1.44992	-1.22724	0.704289	0.14415	0.513601	0.323903	-0.828915	0.130643	-0.122823	-0.504063	0.0124106	Marcksl1
214	ENSMUSG00000032026	7.22705e-08	-0.152943	-0.325267	-0.26252	-0.316823	-1.49363	-0.526632	0.101351	0.228784	0.307315	0.325398	-0.099587	-0.106858	-0.543056	-0.623455	Rexo2
214	ENSMUSG00000047446	6.34166e-15	-0.504777	-0.245246	0.347117	0.187571	0.301648	0.127201	0.161415	0.371395	0.31951	0.147727	0.0316554	-0.244385	-0.2333	-0.533653	Arl4a
215	ENSMUSG00000024190	9.81489e-10	0.010761	-0.993806	0.899557	0.4232	-1.18525	-1.12106	-0.0998506	0.719575	0.367172	0.584016	-0.348967	-0.155474	0.368667	-0.0955033	Dusp1
216	ENSMUSG00000006304	8.90386e-10	0.615309	0.766419	-0.0207108	0.316409	0.37417	0.316381	0.0108957	-0.0341711	0.21385	0.803002	-0.243797	0.106461	0.775189	1.21165	Arpc2
216	ENSMUSG00000052534	9.76507e-23	-0.83273	-0.302565	-0.468916	-0.538592	-0.676997	-0.169224	0.0545249	0.419707	0.400649	0.422613	-0.321459	-0.251787	-0.214288	0.251929	Pbx1
216	ENSMUSG00000004665	5.79903e-139	0.104855	0.0227945	-0.883576	-1.1182	-1.05541	-0.887541	-0.132288	-0.0759473	-0.0918163	0.250571	-0.0794134	0.188114	0.227127	0.110664	Cnn2
216	ENSMUSG00000005148	7.76928e-15	0.310044	0.590693	0.516254	0.310521	0.86387	1.13483	-0.0681664	0.317656	0.198154	0.903121	-0.263493	-0.0945264	0.21054	0.984899	Klf5
216	ENSMUSG00000021493	2.99123e-08	0.257097	0.058293	-1.01907	-0.864565	-1.20123	-0.374486	-0.243124	-0.187202	-0.234534	0.127098	-0.176282	0.271418	0.339171	0.192845	Pdlim7
217	ENSMUSG00000025666	1.56901e-26	-0.171944	-0.214243	-0.440158	-0.801231	-1.0994	-0.239693	-0.0234463	0.0306604	0.0296749	0.0226896	-0.102126	-0.0441832	-0.322033	-0.179052	Tmem47
217	ENSMUSG00000052997	1.05812e-18	-0.195499	0.00546361	-0.151235	-0.100005	-0.0549611	-0.998011	-0.0122903	0.03905	0.0273411	-0.0766125	-0.0629777	-0.0909903	-0.243608	-0.0485193	Uba2
218	ENSMUSG00000044986	3.43274e-28	-0.0764566	0.162933	0.309434	0.301611	0.351581	0.330248	0.0549885	-0.299969	-0.0680624	-0.53451	0.252963	0.224727	0.00830043	0.233097	Tst
218	ENSMUSG00000044533	7.29961e-28	-0.527458	0.493235	0.026383	-0.0392152	0.801636	0.874808	-0.155991	-0.0525384	-0.337035	0.164619	0.11394	-0.153763	-0.562414	0.654355	Rps2
219	ENSMUSG00000051391	2.5097e-83	0.441642	0.760688	-0.155337	0.0338955	0.678259	0.648991	-0.0140345	0.181949	0.030034	0.204452	0.0715661	0.0874339	0.439671	0.769046	Ywhag
219	ENSMUSG00000063694	5.71536e-09	0.120554	-0.211269	-0.298913	0.213398	0.140461	-0.340553	-0.426859	-0.0808384	-0.317466	-0.238893	-0.603255	-0.0280535	-0.242878	-0.722207	Cycs
220	ENSMUSG00000053819	9.52439e-37	0.17422	0.320637	-0.0464363	-0.50784	-0.15218	-0.248268	-0.198786	0.471475	0.146839	0.630399	-0.628809	-0.333824	0.258707	0.548085	Camk2d
220	ENSMUSG00000028809	9.84679e-27	0.285954	0.729837	0.203787	0.317984	0.485304	0.623674	0.112449	0.0516623	0.0811877	0.387795	0.050432	-0.0437637	0.326221	1.19403	Srrm1
220	ENSMUSG00000023067	3.42353e-12	0.97776	0.567341	0.374742	-0.343873	-0.652181	-0.320023	0.0200257	0.372245	0.301027	1.03758	0.0110812	0.0766634	1.06905	0.820789	Cdkn1a
221	ENSMUSG00000045954	4.21598e-13	-0.65037	-0.293877	-0.426765	-0.705676	-1.15067	-0.43083	-0.26553	0.0418765	0.0267013	0.0305105	-0.489922	-0.0201159	-0.0954753	-0.0638496	Sdpr
221	ENSMUSG00000019590	1.39575e-165	0.359351	0.277945	0.535163	0.654792	0.728944	0.776913	-0.122999	-0.275092	-0.292392	0.258531	0.258134	0.332563	0.451673	0.41923	Cyb561
222	ENSMUSG00000020321	1.66254e-16	-0.0764048	-0.504899	0.34479	0.180401	0.238784	0.213403	0.213709	-0.246764	0.0778778	-0.0398341	0.428803	0.00935216	-0.861085	-0.846378	Mdh1
223	ENSMUSG00000021939	3.4228e-12	0.9044	0.364336	0.301233	0.390692	0.367767	0.894761	0.296938	-0.0116839	0.351854	1.09831	0.250937	-0.192246	0.37099	-0.781756	Ctsb
223	ENSMUSG00000024736	1.09346e-21	-0.0461748	-0.14177	-0.107909	-0.377119	-1.06398	-0.0377626	-0.0207981	-0.0165411	-0.0205321	-0.22489	0.0414776	0.0424149	-0.0860769	-0.0571491	Tmem132a
223	ENSMUSG00000024985	5.38822e-30	-0.768838	-0.837795	0.30354	-0.0799957	-0.403181	0.0114261	0.0076156	0.289966	0.168334	0.278531	-0.0796442	-0.177106	-0.496523	-0.644808	Tcf7l2
224	ENSMUSG00000032047	7.41572e-14	-0.418956	-0.0158693	0.15602	-0.111429	0.0703493	-0.122204	0.153721	0.148759	0.159063	-0.147031	0.12657	-0.100826	-0.662545	-0.0191059	Acat1
224	ENSMUSG00000020585	1.27083e-06	0.583106	0.370965	0.15945	-0.32133	-0.12267	0.141127	0.132904	-0.497868	-0.188678	0.0510249	0.704704	0.438271	0.4737	0.790173	Laptm4a
224	ENSMUSG00000022500	4.20801e-15	0.498111	0.0243899	0.370738	0.494844	0.354226	0.220547	0.264219	0.515634	0.347459	0.535449	0.0345036	-0.555779	0.294826	0.299297	Litaf
225	ENSMUSG00000016427	4.92392e-16	0.432045	-0.0446088	-0.0784805	0.0862924	-0.166596	-0.197358	-0.109518	-0.231261	-0.377972	-0.29491	0.271882	0.356382	-0.0664632	-1.13405	Ndufa1
225	ENSMUSG00000019734	1.96012e-23	0.183471	0.114579	0.677358	0.736215	0.732229	0.761936	-0.0241629	-0.174155	-0.216353	-0.149185	0.303381	0.154264	0.284356	0.302797	Tmc4
225	ENSMUSG00000041417	1.25121e-23	0.350734	-0.259202	0.423473	0.153182	-1.32724	0.182336	0.499442	0.135322	0.510147	0.141369	0.425298	-0.100508	-0.0483461	-0.590073	Pik3r1
225	ENSMUSG00000051483	5.79763e-36	0.21592	0.140056	0.425666	0.358373	0.328329	0.356475	0.203579	-0.224256	-0.00431113	-0.260595	0.444946	0.333199	0.0529142	0.110748	Cbr1
225	ENSMUSG00000041488	7.00317e-130	0.539512	0.694861	0.545808	0.374114	0.780418	0.935127	0.117618	0.350124	0.321658	0.492125	0.00144344	-0.101058	0.506562	0.590747	Stx3
226	ENSMUSG00000003051	2.01224e-12	0.23357	-0.614603	0.671781	0.768752	0.739762	0.789444	0.156246	0.224529	0.258759	0.52946	0.0304602	-0.219042	0.472669	0.42927	Elf3
226	ENSMUSG00000035199	2.36914e-29	0.784456	0.642666	0.271674	0.475755	0.6731	0.757173	0.168733	-0.375764	0.0217753	0.915326	0.367098	0.211779	0.695479	0.72006	Arl6ip5
226	ENSMUSG00000032330	1.19955e-07	0.250336	-0.0891206	0.498425	0.483086	0.3317	-0.276606	-0.0093198	-0.538653	-0.422683	-0.654708	0.479758	0.534766	-0.332291	-0.596467	Cox7a2
226	ENSMUSG00000017781	1.37729e-11	0.233377	0.205748	-0.0276779	0.303501	0.395769	0.536001	0.0982897	0.478943	0.485772	0.167046	-0.217669	-0.237202	0.140662	0.374255	Pitpna
226	ENSMUSG00000039218	9.80152e-46	0.679293	0.858523	-0.230594	0.0956077	0.800222	1.0221	0.109263	0.0685828	0.0703236	0.456393	0.0225708	-0.117701	0.912719	1.16423	Srrm2
227	ENSMUSG00000026727	2.13574e-218	0.00769545	-0.110276	-0.494044	-0.848334	-1.24551	-0.530568	0.0396419	0.0443041	0.0718438	0.0155508	0.0379786	-0.0288993	0.0226426	-0.0431483	Rsu1
227	ENSMUSG00000061787	1.18211e-73	-0.539631	0.131654	-0.0807713	-0.138328	0.535218	0.954058	-0.301889	-0.0766583	-0.428839	-0.0618774	-0.293658	-0.264827	-0.557664	0.164843	Rps17
227	ENSMUSG00000078974	2.2713e-11	-0.13395	-0.431554	-0.317684	-0.0578089	-0.174137	-0.287965	-0.39135	-0.0993294	-0.481825	-0.499938	-0.363481	0.00617155	-0.353159	-0.737245	Sec61g
228	ENSMUSG00000044408	2.85658e-10	-0.407098	-0.144034	0.0215598	-0.349358	-0.211672	-0.210915	0.0661258	-0.0452809	0.0200075	-0.106235	0.161595	0.0725056	-0.755991	-0.0701604	Sptssa
228	ENSMUSG00000038274	5.65783e-14	-0.116086	0.220975	0.016257	0.235503	0.520245	0.918294	-0.223033	-0.01681	-0.383268	0.376498	-0.222443	-0.244904	-0.103776	0.176995	Fau
229	ENSMUSG00000029247	6.26068e-13	-0.618676	0.118413	0.248289	0.169104	0.401486	0.370453	-0.00846426	-0.0488611	-0.131696	0.0234838	0.279839	0.178442	-0.348743	0.300547	Paics
230	ENSMUSG00000019738	2.86062e-09	-0.180005	-0.326831	-0.0844338	0.0628457	-0.093777	-0.0511435	-0.0895497	-0.00670311	-0.0770097	-0.247382	-0.0129378	0.00464615	-0.300603	-0.817639	Polr2i
230	ENSMUSG00000020029	3.03084e-07	-0.365173	-0.0511692	0.130928	-0.389367	0.378168	-0.39341	0.369019	0.532117	0.617245	0.364018	0.0863155	-0.242548	-0.663333	0.158364	Nudt4
230	ENSMUSG00000062867	2.6226e-44	-0.705244	0.158417	-0.0734005	0.27638	0.49408	0.274751	-0.042055	0.170847	-0.0721352	0.429273	0.155401	-0.0697004	-0.593	0.366912	Impdh2
231	ENSMUSG00000031231	1.92984e-34	0.0868165	-0.13115	0.253898	0.323152	0.399257	0.180186	-0.0722452	-0.549645	-0.457235	-0.937773	0.413468	0.324639	-0.564203	-0.935076	Cox7b
231	ENSMUSG00000018171	1.93977e-73	0.766739	0.600089	0.286266	0.336577	0.628317	0.876789	-0.21378	-0.308318	-0.458536	0.423611	0.416566	0.472616	0.71811	0.669756	Vmp1
231	ENSMUSG00000021701	1.99806e-11	0.317315	0.445974	0.172716	0.215198	0.147186	0.823533	-0.399233	-0.308236	-0.465399	0.435648	-0.072321	0.536761	0.451831	0.737807	Plk2
232	ENSMUSG00000027540	1.39556e-19	0.671016	0.760315	0.0790286	0.0887856	0.518991	0.549472	0.102015	-0.0915916	-0.0519068	0.508551	0.443496	0.414411	0.664331	0.8152	Ptpn1
232	ENSMUSG00000038650	2.51421e-35	0.753856	0.784537	0.685835	1.01482	1.12279	1.23127	0.00277374	-0.387994	-0.240428	0.913502	0.210501	0.328913	0.525406	1.02528	Rnh1
232	ENSMUSG00000003072	1.94458e-12	0.0319514	0.256353	0.363949	0.37652	0.663874	0.277226	0.222207	-0.369706	-0.0346991	-0.471781	0.662428	0.196438	-0.350355	-0.0352295	Atp5d
232	ENSMUSG00000041308	1.57994e-127	0.0712321	0.0721888	-0.368184	-1.16353	-1.21333	0.0821195	-0.105159	-0.119174	-0.109412	0.110261	0.0367457	0.156054	0.121229	0.190266	Sntb2
232	ENSMUSG00000059534	3.15665e-14	0.187047	-0.371074	0.303501	0.334291	-0.282733	-0.689702	-0.217588	-0.556214	-0.588157	-0.928825	0.406028	0.439502	-0.439266	-0.851259	Uqcr10
232	ENSMUSG00000039680	1.78456e-08	-0.0262641	-0.775697	-0.0808574	-0.0631746	-0.489282	-0.145445	0.140137	0.162839	0.163587	-0.162877	0.101872	-0.120461	-0.229029	-1.00965	Mrps6
233	ENSMUSG00000026566	2.43743e-20	0.00621379	-0.210261	0.178806	0.11555	0.394712	0.509616	0.130306	0.306943	0.275613	-0.0527888	-0.150788	-0.387521	-0.293242	-0.1412	Mpzl1
233	ENSMUSG00000027673	5.06393e-24	-0.33988	0.119009	0.43024	-0.00504512	0.430397	0.326495	0.100892	-0.0575023	0.00289119	-0.620815	0.333263	0.102335	-0.872416	-0.369621	Ndufb5
233	ENSMUSG00000031995	5.59027e-71	0.0140122	-0.150944	0.61111	0.791391	0.814647	0.859715	-0.20862	0.209904	-0.0335083	0.313969	-0.392699	-0.27812	0.236274	0.224474	St14
233	ENSMUSG00000032220	4.12097e-61	0.66263	0.718662	-0.0882457	0.220583	0.593395	0.644788	-0.170779	0.198893	-0.0642376	0.796022	-0.0802268	-0.090015	0.600208	0.715148	Myo1e
233	ENSMUSG00000018567	6.43186e-42	0.488677	0.264643	0.805867	0.587767	0.590389	0.706059	0.36342	-0.203667	0.14009	-0.190098	0.678648	0.198974	0.242953	0.281457	Gabarap
234	ENSMUSG00000026568	1.2987e-09	0.191828	0.43801	0.67431	0.682144	0.671553	0.862127	0.425984	-0.0105397	0.357958	0.200389	0.618501	0.155433	-0.135341	-0.590099	Mpc2
234	ENSMUSG00000026615	5.14392e-20	0.143926	0.595483	-0.195296	-0.0741817	0.461052	0.455772	0.126338	0.503238	0.404255	0.346107	-0.0806385	-0.265838	0.0420668	0.542419	Eprs
234	ENSMUSG00000025813	2.59945e-54	0.304976	0.411871	0.558243	0.558415	0.581568	0.608936	0.107001	0.110242	0.0789861	-0.377719	0.328582	0.10495	0.367735	0.222552	Homer2
235	ENSMUSG00000019737	1.00636e-12	-0.320883	-0.0378969	0.444212	0.445286	0.476512	0.485196	0.0873631	0.0375769	0.0447178	0.378566	0.217483	-0.00396464	-0.498887	-0.06593	Syne4
235	ENSMUSG00000019960	8.43375e-19	-0.251045	-0.53682	-0.0068594	-1.31435	-0.837451	0.619307	0.00152942	0.473238	0.451488	0.802332	-0.492231	-0.302692	-0.252351	0.332233	Dusp6
235	ENSMUSG00000022533	4.13341e-29	0.734013	0.662159	0.389769	0.503753	0.593214	0.966417	-0.0326153	-0.146196	-0.0585781	0.386704	0.498339	0.474808	0.696315	0.501337	Atp13a3
237	ENSMUSG00000041025	2.57011e-39	-0.306161	-0.2981	-0.487832	-0.848479	-0.334512	0.0616957	-0.0816481	0.188669	0.133808	0.170707	-0.11445	-0.00126078	0.041329	0.0521384	Iffo2
237	ENSMUSG00000022354	2.1883e-13	-0.0199141	0.166365	0.495817	0.200621	0.133412	-0.05773	0.105507	-0.190308	-0.0643134	-0.9458	0.403195	0.156009	-0.789354	-0.943915	Ndufb9
237	ENSMUSG00000055447	4.31958e-29	-0.762885	0.224963	0.134289	0.0911971	0.129169	-0.0295298	-0.110909	0.282436	0.291433	0.287123	-0.549121	-0.219986	-0.758112	0.071929	Cd47
237	ENSMUSG00000071644	1.85383e-16	-0.596427	0.36011	0.0300661	-0.339522	1.01886	1.07929	-0.209053	-0.190386	-0.366135	-0.432942	0.110006	0.122149	-0.848136	0.388606	Eef1g
238	ENSMUSG00000065990	2.69465e-53	0.347804	0.557582	0.495677	0.66311	0.738434	0.72333	0.308031	-0.131865	0.151637	0.0497118	0.574181	0.331179	0.173719	0.472455	Aurkaip1
238	ENSMUSG00000029649	6.52352e-18	0.232769	0.392063	0.388521	0.505087	0.73147	0.807109	0.135413	-0.516591	-0.191159	-0.0176842	0.459043	0.369277	-0.176953	0.0826371	Pomp
239	ENSMUSG00000028273	2.80944e-12	0.156549	0.323821	0.0389911	0.0582609	0.388661	0.112079	-0.32033	0.0790607	-0.112631	0.0822014	-0.334816	0.193314	0.0736991	0.473255	Pdlim5
239	ENSMUSG00000030738	9.00308e-33	0.0554226	0.86894	-0.499995	0.296217	0.761549	0.886532	0.0481189	0.10044	0.182355	0.486675	-0.0404465	0.053532	0.094418	0.883573	Eif3c
240	ENSMUSG00000029632	1.37527e-101	0.410662	-0.0593526	-0.0696216	0.262776	0.490922	1.55861	-0.0167178	-0.382172	-0.261526	-0.928841	0.0475858	-0.0396523	-0.351806	-0.535253	Ndufa4
240	ENSMUSG00000020737	4.31338e-21	-0.172176	0.416988	0.0968837	0.412931	0.832288	0.746588	0.0239696	-0.260605	-0.157289	-0.795759	0.256046	0.194367	-0.309566	0.533913	Hn1
240	ENSMUSG00000025868	1.13394e-43	0.124797	0.235681	0.692648	0.396554	0.350643	0.476931	0.0307874	-0.363876	-0.192758	-0.384109	0.63127	0.382574	-0.0283409	0.222654	Higd2a
241	ENSMUSG00000041355	1.07267e-23	-0.325938	-0.232086	-0.296721	-0.205267	0.403912	0.446985	0.0737887	0.205285	0.163194	-0.418177	-0.110526	-0.229242	-0.721735	-1.01605	Ssr2
241	ENSMUSG00000042608	7.11635e-10	0.356269	0.425554	0.18781	0.0919462	0.540181	0.590732	-0.0396631	0.401169	0.278554	0.551524	-0.188417	-0.205583	0.210508	0.48848	Stk40
241	ENSMUSG00000036940	5.2354e-07	0.283636	0.750046	0.0588408	0.216568	0.715948	0.785147	-0.169151	0.134575	0.0141196	0.521414	0.0295257	0.248726	0.394348	0.779105	Kdm1a
241	ENSMUSG00000023089	5.44758e-13	0.0857311	-0.374484	-0.187407	0.123781	-0.257421	-0.449582	-0.111629	-0.102773	-0.223581	-0.888989	-0.0125357	0.0302529	-0.476051	-0.917734	Ndufa5
241	ENSMUSG00000031681	4.87306e-18	0.0443911	0.123602	-0.400342	-1.03777	-0.712549	0.135013	-0.0762203	0.00489192	-0.0144629	0.173871	-0.00410515	0.124844	0.0727732	0.15623	Smad1
241	ENSMUSG00000022174	7.012e-14	0.556633	0.228331	0.440314	0.574973	0.749984	0.525111	0.348727	-0.314645	0.196987	-0.208679	0.677101	0.362057	0.214345	-0.218538	Dad1
241	ENSMUSG00000025428	9.83893e-10	-0.39174	0.230584	0.00208997	-0.329169	0.21367	0.0637501	0.125626	-0.119604	0.132096	0.280179	0.0787458	-0.0729623	-0.908533	-0.0702872	Atp5a1
242	ENSMUSG00000030057	1.32684e-28	0.187055	0.446319	-0.614111	-0.194037	0.363579	0.737174	0.273728	0.244744	0.482197	0.882627	-0.0963175	-0.546495	0.033331	0.773875	Cnbp
242	ENSMUSG00000001794	7.1001e-45	0.561878	0.528866	-0.516585	-0.318843	-0.218623	0.487667	-0.113472	0.0217213	0.248777	0.906733	-0.701201	-0.13817	0.666168	0.914319	Capns1
242	ENSMUSG00000037405	1.75266e-12	-0.152602	0.0221009	-0.920437	-0.900126	-0.666012	0.118304	-0.119969	0.116	-0.00287327	0.186773	-0.215052	-0.145401	-0.284537	0.108299	Icam1
244	ENSMUSG00000027613	7.67495e-15	0.383186	0.569161	-0.797779	0.0295788	0.513494	0.742097	0.00701463	0.256702	0.222713	0.845084	-0.50375	-0.512729	0.209789	0.502554	Eif6
244	ENSMUSG00000055320	2.84068e-12	0.0919598	0.107793	-0.295147	-0.83332	-0.486056	-0.00580807	-0.353547	0.170212	0.0652787	0.146882	-0.467194	0.0710229	0.159328	0.260635	Tead1
244	ENSMUSG00000049760	1.82079e-33	0.213	0.138574	0.647342	0.597309	0.805141	0.76224	0.0425594	-0.188991	-0.263183	0.0948087	0.593231	0.381515	-0.025259	0.157485	2410015M20Rik
244	ENSMUSG00000047407	6.72619e-100	0.414028	0.49538	0.261437	0.301251	1.01855	1.49791	-0.291193	-0.0741591	-0.334594	0.849206	-0.0489655	0.226637	0.250821	0.753301	Tgif1
245	ENSMUSG00000018770	4.38853e-24	-0.227451	0.115518	-0.0897997	-0.112656	0.441518	0.180679	0.0627071	-0.101796	0.0631589	-0.399251	0.27759	0.0858529	-0.874436	-0.387251	Atp5g3
245	ENSMUSG00000041453	5.27589e-11	-0.350067	0.247437	0.129835	-0.104003	0.521844	0.43364	-0.15812	-0.113314	-0.270518	0.351724	-0.228566	-0.21833	-0.0825662	0.763551	Rpl21
245	ENSMUSG00000071172	1.01456e-64	-0.510579	0.239605	-0.934869	-0.366274	0.381211	0.328464	-0.178674	0.111572	0.00658145	0.141203	-0.687749	-0.304437	-0.446831	0.484768	Srsf3
245	ENSMUSG00000056612	6.73124e-69	0.0483603	0.597892	0.128146	0.567286	0.968337	0.905982	-0.307065	0.119448	-0.125759	-0.0629544	-0.00703971	0.236801	0.106523	0.491123	Ppp1r14b
246	ENSMUSG00000026003	1.59608e-33	0.602929	0.312021	0.73354	0.528486	0.865181	0.866436	0.356152	-0.0704855	0.135031	0.299106	0.544722	-0.0653517	0.617775	0.214036	Acadl
246	ENSMUSG00000033307	1.16273e-78	-0.439999	-0.888035	-1.03751	-0.647949	-0.836673	0.459145	-0.0464943	-0.0735329	-0.329989	-0.0677434	0.0132069	-0.128185	-0.926755	-0.736803	Mif
246	ENSMUSG00000054889	1.4596e-12	0.451451	0.280633	-0.59019	-0.562362	-0.497358	0.571994	-0.280054	-0.240623	-0.291106	-0.0678959	0.03789	0.458409	0.585392	0.519111	Dsp
246	ENSMUSG00000041736	5.29232e-122	0.444701	0.339056	0.584406	1.09955	0.89508	0.623272	0.252903	-0.313987	0.0157141	0.505238	0.312735	0.0827147	0.521374	0.402304	Tspo
247	ENSMUSG00000031245	1.37775e-85	-0.386564	-0.13433	0.148184	0.0371319	0.0343188	0.0993812	-0.02833	0.0157518	0.00525774	-0.00144235	-0.00300477	0.0343588	-0.61542	-0.188046	Hmgn5
247	ENSMUSG00000027763	4.44227e-23	0.0511443	0.0712681	-0.349051	-0.769856	-1.30116	-0.697259	-0.110405	0.0807381	0.034073	0.376886	-0.0416501	0.110526	0.242153	0.244155	Mbnl1
247	ENSMUSG00000028618	1.29413e-69	0.544334	0.310978	0.603904	0.327881	0.801346	0.996695	0.453545	-0.204267	0.339814	-0.368252	0.478639	-0.172793	0.160605	0.14717	Tmem59
247	ENSMUSG00000040824	5.88082e-06	-0.284297	-0.221729	-0.249357	0.0831186	-0.414104	0.108622	-0.382163	-0.241946	-0.60007	-0.459411	0.00625071	0.178545	-0.259187	-0.224749	Snrpd2
247	ENSMUSG00000055148	5.24157e-63	-0.209478	-0.316798	0.23476	0.0516873	-0.938108	-1.27355	0.0466657	0.101678	0.0786315	-0.980032	0.117531	-0.0774988	-0.021577	-0.344223	Klf2
248	ENSMUSG00000006301	8.34185e-29	0.222177	0.228355	0.119627	0.321728	0.403749	0.208807	0.140159	0.400611	0.368214	0.558562	-0.186893	-0.197475	0.259372	0.434474	Tmbim1
248	ENSMUSG00000019054	5.22096e-17	0.213831	0.327256	0.314631	0.528963	0.545925	0.438264	0.0716629	-0.256359	-0.0159468	0.00205075	0.409727	0.458521	0.287523	0.490768	Fis1
249	ENSMUSG00000086290	7.69259e-22	-0.69679	-0.0621544	-0.329916	-0.168091	-0.0630919	0.0198195	-0.138302	0.0870387	-0.138462	-0.0863049	-0.0601518	-0.0449982	-0.365154	-0.0345716	Snhg12
249	ENSMUSG00000028964	2.95176e-12	0.0838933	0.101692	1.01852	0.558534	0.231223	0.650913	0.287556	-0.313758	-0.0236968	0.0758453	0.663625	0.337198	-0.179886	0.10566	Park7
249	ENSMUSG00000029455	3.00906e-30	-0.0343596	-0.548705	-0.507803	-0.866795	-1.24144	-0.76709	0.156386	0.238137	0.248363	0.304085	-0.0691372	-0.234651	-0.217839	-0.486861	Aldh2
249	ENSMUSG00000023915	3.66195e-22	0.49316	0.348376	0.217413	-0.0671687	-0.0343418	0.0444593	-0.138165	-0.283212	-0.379684	-0.429512	0.366631	0.433106	0.458966	0.0607692	Tnfrsf21
250	ENSMUSG00000028419	1.74109e-33	0.331372	-0.0032192	0.561583	0.539102	0.22329	0.376399	0.21424	-0.446143	-0.0470716	-0.300305	0.477638	0.378299	0.181464	0.193542	Chmp5
250	ENSMUSG00000034006	8.22179e-20	0.699752	0.553031	-0.781556	-0.834941	0.393408	0.903341	0.427307	0.298828	0.454285	0.817369	0.386125	-0.254925	0.344653	0.623464	Pqlc1
250	ENSMUSG00000092274	3.03993e-13	0.984375	0.557255	-0.179244	-0.441428	-0.189077	1.42738	0.148625	0.134055	0.0825818	1.05473	0.539709	-0.286088	0.532162	0.798617	Neat1
250	ENSMUSG00000024921	3.48057e-06	-0.169819	-0.111018	-0.203998	-0.96535	-1.01078	-0.0973417	0.0214596	0.0657809	0.0549735	-0.044098	0.0270169	-0.00713429	-0.179498	-0.0113446	Smarca2
251	ENSMUSG00000068523	1.55239e-11	0.520226	-0.18446	-0.0448268	0.695211	0.752579	-0.0398086	-0.436846	0.225078	-0.261904	0.342371	-0.616128	-0.0991555	0.382099	-0.242091	Gng5
251	ENSMUSG00000028945	1.11542e-08	0.490388	0.491557	-0.417873	-0.285772	0.205448	0.111257	0.114702	0.194107	0.273586	0.922974	0.00496635	-0.122599	0.349509	0.0352785	Rheb
251	ENSMUSG00000001036	4.00648e-45	0.397412	0.259931	0.356317	0.411176	0.197852	-0.567448	-0.0872973	-0.166011	-0.131398	0.3945	0.178889	0.353538	0.434955	0.401754	Epn2
252	ENSMUSG00000090553	6.0854e-12	-0.710074	0.0988799	-0.239724	0.0484399	0.485525	0.529393	-0.173364	-0.124288	-0.296346	-0.348066	-0.0470014	0.0764523	-0.791891	0.184522	Snrpe
252	ENSMUSG00000026991	7.88315e-16	-0.108709	-0.13354	-0.598603	-0.844885	-0.257082	0.013182	-0.0204301	0.048368	0.0910859	-0.0302057	-0.0920935	-0.0544351	-0.0253647	0.0979407	Pkp4
252	ENSMUSG00000063457	9.83917e-13	-0.504881	0.189816	-0.170122	-0.440648	0.324621	0.653264	-0.259683	-0.069882	-0.379585	0.418893	-0.254394	-0.235926	-0.311611	0.289785	Rps15
252	ENSMUSG00000023010	6.07446e-12	0.404136	-0.0224991	0.697418	0.757531	1.11712	1.46976	0.425192	-0.00409807	0.424133	0.550359	0.185837	-0.124997	-0.136602	-0.499383	Tmbim6
252	ENSMUSG00000036438	2.8797e-13	-0.207642	-0.532654	-0.176117	-0.351124	-1.27046	-0.791899	0.108938	-0.3233	0.0251994	-0.559493	0.18034	0.0613424	-0.461881	0.207327	Calm2
253	ENSMUSG00000059005	1.15402e-27	-0.813733	-0.318434	-0.770095	-0.456214	-0.0993179	-0.0572996	-0.214136	-0.0465878	-0.160583	0.0307549	-0.360527	-0.050074	-0.747666	0.110273	Hnrnpa3
253	ENSMUSG00000057421	5.12778e-34	0.118159	0.289126	0.431778	0.596786	0.652418	0.723388	-0.199876	0.293834	0.0618741	0.666197	-0.537623	-0.255357	-0.110859	0.542446	Las1l
253	ENSMUSG00000079197	1.15464e-15	0.13396	0.290918	0.307178	0.457995	0.532184	0.651895	0.156425	-0.326766	-0.0404637	0.0353217	0.445681	0.457814	-0.00996411	0.335819	Psme2
253	ENSMUSG00000032423	7.70724e-07	-0.0507196	0.402519	-0.60889	-0.275478	0.356012	0.437346	0.07175	0.421765	0.267687	0.317492	-0.181115	-0.260629	-0.000278222	0.444287	Syncrip
253	ENSMUSG00000008393	1.9627e-12	-0.075789	-0.0850206	-0.228005	0.0210755	-0.149989	-0.512547	-0.137282	-0.0083313	-0.12282	-0.61809	-0.112602	-0.00733778	-0.0646777	-0.226915	Carhsp1
254	ENSMUSG00000028648	5.13398e-09	0.0726784	-0.234469	0.0781935	0.162515	-0.164425	-0.325252	-0.288578	-0.189769	-0.472878	-0.311666	-0.00945729	0.161542	-0.0537686	-0.535131	Ndufs5
254	ENSMUSG00000019777	9.04872e-13	-0.257565	0.0511716	-0.226796	-0.259815	-0.105968	-0.0568004	-0.0624587	-0.0606617	-0.0538361	-0.645154	0.00499679	0.0394577	-0.23761	0.161129	Hdac2
254	ENSMUSG00000031799	5.54172e-15	0.239999	0.415508	-1.00396	-0.94488	-0.552111	-0.56451	-0.463841	0.00847946	-0.126346	0.23533	-0.55834	0.0101106	0.70192	0.916922	Tpm4
254	ENSMUSG00000031917	1.51324e-12	0.0840959	0.241887	-0.562602	-0.150678	0.308152	0.283163	0.0220145	0.133556	0.131155	0.166965	-0.0603325	-0.221732	0.067654	0.202198	Nip7
254	ENSMUSG00000001056	4.88548e-201	-0.161005	0.577077	-0.198234	0.310407	1.07765	1.00868	-0.0335804	0.103199	-0.0524583	0.198493	0.175816	0.0125085	-0.435943	0.380943	Nhp2
255	ENSMUSG00000034160	5.68991e-14	0.326833	0.183931	0.0484113	-0.161994	0.272749	0.401714	-0.310405	-0.158167	-0.40029	-0.741597	0.181429	0.180722	0.416512	-0.0029555	Ogt
255	ENSMUSG00000023232	6.65305e-25	0.544506	0.37772	0.282596	0.488519	0.541461	0.772288	-0.140941	-0.0494606	-0.0951062	0.179023	-0.235112	0.116141	0.597534	0.526049	Serinc2
255	ENSMUSG00000024335	2.17271e-22	0.163841	0.153483	0.220761	0.155103	0.19833	0.298742	0.109506	0.502689	0.45436	0.458736	0.0230674	-0.209859	0.186848	0.440499	Brd2
255	ENSMUSG00000036372	2.08208e-07	0.0583977	-0.393794	0.261859	0.166963	0.108613	0.393834	-0.233106	-0.206891	-0.467356	-0.457498	0.111047	0.146033	-0.229182	-1.01155	Tmem258
256	ENSMUSG00000040564	3.81365e-118	0.448062	0.205085	-0.490245	-1.49176	-0.994248	0.559258	-0.0274153	0.0180331	-0.073695	0.0333818	0.158538	0.254306	-0.0863716	0.247978	Apoc1
256	ENSMUSG00000031939	8.44103e-23	-0.240042	-0.583326	-0.533591	-0.39863	-0.140596	-0.21661	-0.0959754	0.179881	-0.0311786	0.123316	-0.244532	-0.28896	-0.250886	-0.932702	Taf1d
256	ENSMUSG00000024048	1.91317e-31	0.16886	0.443411	-0.062492	-0.304275	-0.0144206	0.613653	-0.310891	-0.280102	-0.0378876	0.642434	-0.65529	0.0627486	0.690351	0.730833	Myl12a
257	ENSMUSG00000037060	3.66492e-93	0.321755	-0.234529	-0.314558	-0.251675	-1.30918	-1.65116	-0.309096	0.167556	-0.349185	0.722381	-0.216443	0.0568575	0.616393	0.305715	Prkcdbp
257	ENSMUSG00000059796	3.25207e-29	-0.28538	0.176827	-0.817123	-0.0506312	0.885177	0.80233	-0.00869109	0.0861153	-0.0124081	0.0719909	-0.318356	-0.51108	-0.463111	0.233917	Eif4a1
257	ENSMUSG00000046876	2.76047e-90	0.0578912	0.0473162	-0.559768	-0.901964	-0.676318	-0.0253516	-0.0844656	0.0875706	0.0639147	0.0891026	-0.115971	-0.000355739	0.118341	0.0690621	Atxn1
257	ENSMUSG00000046516	5.60245e-20	0.332747	-0.147819	0.532312	0.657919	0.147915	-0.066158	-0.21314	-0.309371	-0.506907	-0.454481	0.130787	0.38157	0.27866	-0.18158	Cox17
257	ENSMUSG00000073639	6.70863e-10	0.290272	-0.482884	-0.180089	-0.146397	-0.228667	0.216016	-0.0161548	-0.308671	-0.196473	0.2587	0.115821	0.00741032	0.0553147	-1.09086	Rab18
257	ENSMUSG00000025068	9.50102e-13	0.114392	-0.0916803	-0.945815	-0.850974	-0.295066	0.496675	0.138317	0.194419	0.175155	0.463236	-0.0447186	-0.252468	-0.097779	0.0988722	Gsto1
258	ENSMUSG00000028383	5.54722e-15	0.463411	0.466831	0.690523	0.540915	0.607978	0.645135	0.313945	0.0504793	0.279626	0.282885	0.499712	-0.108455	0.0909283	0.500353	Hsdl2
259	ENSMUSG00000028719	9.90779e-15	0.429635	0.49287	0.851543	0.842523	0.969798	0.878291	0.014243	-0.295575	-0.181911	0.224132	0.164083	0.227721	0.060053	0.515882	Cmpk1
259	ENSMUSG00000053716	4.19248e-21	0.475498	0.435846	-0.223414	-0.304121	0.264829	0.467014	-0.0409904	-0.0568378	-0.0784179	0.388099	0.344847	0.339544	0.445914	0.333623	Dusp7
260	ENSMUSG00000022564	1.75264e-20	0.449854	0.422198	0.412978	0.453712	0.517275	0.445384	-0.055664	-0.296317	-0.191554	0.0373349	0.374957	0.343941	0.432104	0.274185	Grina
260	ENSMUSG00000095041	7.75334e-12	0.129467	0.0753535	0.512046	0.496477	0.392784	0.225057	-0.189778	-0.232949	-0.426951	-0.143584	0.310254	0.295354	0.0347302	0.0552169	PISD
261	ENSMUSG00000027953	6.13844e-10	0.142106	0.0414597	0.324166	0.139934	0.21296	0.188739	0.14629	-0.178834	0.00535629	-0.383687	0.306553	0.204831	-0.000789736	-0.728526	Slc50a1
261	ENSMUSG00000037712	2.331e-19	0.0840746	0.132038	-0.474675	-1.0931	-1.28044	-1.0775	-0.0286132	0.282401	0.166918	0.33674	-0.145334	0.0295423	-0.0999032	-0.0541976	Fermt2
262	ENSMUSG00000037152	6.77266e-16	0.357439	0.00556737	0.546565	0.478338	0.122633	-0.0193204	-0.112446	-0.467105	-0.410154	-0.63345	0.435349	0.499991	-0.0170979	-0.451623	Ndufc1
262	ENSMUSG00000084786	2.28369e-97	0.45234	0.0954904	0.624377	1.02287	0.88638	0.907769	-0.0729794	-0.488257	-0.457264	-0.526804	0.447309	0.488704	0.185512	0.0449841	Ubl5
262	ENSMUSG00000044894	7.72371e-15	0.299538	-0.0556183	-0.330613	0.189593	-0.0375294	-0.415085	-0.0904234	-0.385451	-0.323078	-0.733311	0.171075	0.385098	-0.325765	-1.08207	Uqcrq
262	ENSMUSG00000056209	1.94275e-13	-0.440113	0.116063	-0.397035	-0.319366	0.117257	0.289149	-0.0593103	0.285374	0.0522918	0.236703	-0.181993	-0.19658	-0.666234	0.255656	Npm3
264	ENSMUSG00000076437	7.1104e-27	-0.525534	0.0873842	0.279765	0.00129692	0.344835	0.164691	0.0108249	-0.0770948	-0.0858188	-0.45741	0.347372	0.144868	-0.416197	0.166981	2700094K13Rik
264	ENSMUSG00000006519	1.3986e-16	-0.236809	0.248438	0.474696	0.438837	0.799163	0.512844	0.156253	0.404873	0.495005	0.260591	-0.325755	-0.420282	-0.593925	-0.14726	Cyba
265	ENSMUSG00000031960	3.53062e-20	0.100822	0.172429	-0.440685	0.0265588	0.406125	0.446483	0.038094	0.293135	0.218237	0.174975	-0.168962	-0.342992	0.00833623	0.250729	Aars
265	ENSMUSG00000041057	7.04119e-80	0.136308	0.338991	-0.707417	-0.161373	0.338388	0.410838	-0.103661	0.304639	0.127025	0.405175	-0.3266	-0.282561	0.142934	0.33125	Wdr43
266	ENSMUSG00000035048	2.47387e-15	0.245143	-0.132252	0.678001	0.609279	0.22682	0.209872	-0.00572502	-0.284598	-0.24153	0.0634713	0.421441	0.48352	-0.00675523	-0.358017	Anapc13
266	ENSMUSG00000024038	6.90117e-20	0.268461	-0.262576	0.649473	0.611856	0.264136	-0.0307738	0.11578	-0.158371	-0.157331	-0.421984	0.57381	0.347918	-0.217584	-0.904117	Ndufv3
267	ENSMUSG00000035498	7.35437e-15	0.650961	0.816643	-0.563958	-0.807643	0.159645	1.09946	-0.144726	0.34549	0.109013	0.795451	-0.168056	-0.0888667	0.605295	0.836122	Cdcp1
268	ENSMUSG00000032383	6.18219e-12	-0.285718	-0.463824	-0.243725	-0.351685	0.194401	0.161786	0.0315002	-0.191021	-0.0368069	-0.899151	0.0537043	-0.0548802	-0.361241	-0.753545	Ppib
269	ENSMUSG00000063524	5.65783e-14	-0.0918617	-0.875729	-0.343358	-0.582245	-0.425238	0.0532266	0.0667176	-0.0457173	0.0367478	0.343026	-0.142996	-0.112645	-0.515996	-0.858007	Eno1
269	ENSMUSG00000038690	9.37037e-09	0.16614	-0.199464	0.338372	0.48734	0.252579	-0.0118286	-0.0614103	-0.470355	-0.439607	-0.87782	0.336847	0.301237	-0.389619	-1.04472	Atp5j2
269	ENSMUSG00000020869	3.85744e-23	0.0701589	0.405153	-0.203578	0.175189	0.557213	0.528789	0.0260063	0.325401	0.278992	0.245515	-0.334239	-0.358009	-0.0599379	0.105651	Lrrc59
270	ENSMUSG00000031299	6.63366e-78	-0.185029	-0.0900876	0.0833879	0.0312101	-0.0413934	0.10736	-0.0687739	-0.0702971	-0.0865418	-0.0625259	0.0994426	0.106993	-0.720307	-0.381423	Pdha1
270	ENSMUSG00000027506	4.39259e-10	0.493575	0.104924	0.556594	0.758087	0.877078	1.26741	-0.0551469	-0.255296	-0.169296	0.149361	0.190753	0.359129	0.159416	0.23678	Tpd52
270	ENSMUSG00000063406	3.41764e-20	0.188042	0.334194	-0.402706	-0.284098	0.330839	0.367925	0.00656619	0.463627	0.205153	0.455746	-0.116577	-0.41352	-0.161428	0.334449	Tmed5
271	ENSMUSG00000030431	3.25424e-27	-0.207035	-0.169383	0.0593223	0.431139	0.557475	0.743143	-0.0842898	0.368606	0.200218	0.441953	-0.30142	-0.267126	-0.357638	-0.420501	Tmem238
272	ENSMUSG00000007891	9.65245e-51	0.616989	-0.10569	0.454426	0.96277	1.08715	1.00826	0.33966	-0.0797369	0.0380377	0.27497	0.587399	-0.158449	0.625599	-0.943863	Ctsd
272	ENSMUSG00000071655	2.70806e-07	0.380167	0.577798	0.503027	0.643668	0.601845	0.43319	0.192416	-0.414221	-0.0831774	0.484847	0.518983	0.486908	0.387715	0.748112	Ubxn1
273	ENSMUSG00000069769	7.91167e-28	0.2573	0.315844	0.4312	0.436697	0.454085	0.596919	0.177105	-0.0800269	0.187451	-0.655717	0.292113	0.324494	0.317317	0.441294	Msi2
273	ENSMUSG00000025372	5.02016e-09	0.22806	-0.168031	0.164659	0.554689	-0.0391911	0.897082	-0.0876843	0.484332	0.363531	0.723165	-0.451028	-0.349252	0.594647	0.404651	Baiap2
273	ENSMUSG00000061613	6.79337e-44	0.0328141	0.239297	-0.680359	0.121771	0.309142	0.488282	-0.078555	0.291678	0.0506298	0.260033	-0.442437	-0.457178	-0.0640981	0.27575	U2af1
274	ENSMUSG00000026755	3.1258e-53	0.297827	0.385708	0.199029	0.468498	0.531657	0.368439	-0.0651999	-0.301716	-0.212273	-0.267702	0.24347	0.390995	0.162999	0.376707	Arpc5l
274	ENSMUSG00000035268	9.94852e-12	0.30369	0.308606	0.683621	0.700024	0.665733	-0.340425	0.0521555	-0.0646965	-0.0874921	-0.249952	0.377967	0.298528	0.383106	0.560429	Pkig
274	ENSMUSG00000030654	4.51851e-12	0.217752	0.358519	0.549604	0.411498	0.476715	0.411491	0.102308	-0.245126	0.0563636	-0.800658	0.437841	0.449031	0.261012	0.666686	Arl6ip1
275	ENSMUSG00000006728	1.1717e-06	-0.648639	0.340678	0.0284028	-0.268606	0.424232	0.4071	-0.0954315	-0.0909243	-0.19346	-0.643017	0.211396	0.248481	-0.459517	0.428597	Cdk4
275	ENSMUSG00000061315	2.55592e-09	-0.506414	0.34418	0.00253863	-0.221034	0.494717	0.80434	-0.144528	-0.294297	-0.433021	0.143119	0.350559	0.135733	-0.325949	0.677392	Naca
275	ENSMUSG00000013076	7.44591e-15	0.111352	0.111789	-0.617096	-1.05717	-1.07675	0.0346626	0.0615731	0.277528	0.340427	0.257301	-0.152544	0.0212186	0.163692	0.202475	Amotl1
276	ENSMUSG00000032666	1.54583e-17	-0.356962	-0.167755	-0.561887	-1.00253	-0.678107	0.0825814	0.15556	0.236973	0.370945	-0.0544465	-0.119216	-0.177352	-0.339812	-0.0550245	1700025G04Rik
276	ENSMUSG00000015094	5.7953e-07	0.307559	0.0673855	0.579215	0.490008	0.58478	0.324192	0.0759086	-0.179879	-0.123488	0.0580721	0.500526	0.284683	0.238195	-0.0850024	Npdc1
276	ENSMUSG00000086503	4.98273e-07	-0.0469051	0.108271	0.903192	-0.341256	0.629966	0.725251	-0.0882988	-0.343349	-0.229339	-0.584437	0.325344	0.104695	0.241517	0.358225	Xist
276	ENSMUSG00000030536	8.59312e-10	0.163886	0.647371	0.532613	0.639466	0.720635	0.518711	-0.104185	0.484096	0.342658	0.744981	-0.332144	-0.161454	0.255872	0.652749	Iqgap1
276	ENSMUSG00000062825	3.00693e-12	0.382985	-0.179207	-0.0609843	-0.242204	-0.34852	0.792648	-0.478565	-0.470592	-0.558281	0.375717	-0.39635	0.39207	0.194208	0.142783	Actg1
277	ENSMUSG00000003380	6.9569e-11	0.473936	0.0770052	0.49936	0.525313	0.147203	0.269247	0.42265	0.310579	0.476935	0.708727	0.216112	-0.255224	0.26069	-0.101548	Rabac1
277	ENSMUSG00000045193	2.13865e-62	0.556004	0.806294	0.590621	0.324233	0.113127	0.798011	-0.0538177	-0.43422	-0.254946	0.351934	0.191929	0.353248	0.739223	1.00406	Cirbp
277	ENSMUSG00000056201	4.82108e-25	0.13971	0.74783	-0.730195	-0.534033	-0.0925079	-0.0445842	-0.0625651	-0.473023	-0.233287	-0.110887	0.0672236	0.402736	0.160728	0.855263	Cfl1
278	ENSMUSG00000015961	5.17876e-24	0.179624	0.689213	0.149935	0.345129	0.617524	0.892393	-0.203973	-0.0432038	-0.2315	0.786614	-0.025093	0.154586	0.173075	0.808506	Adss
278	ENSMUSG00000031996	8.02834e-09	-0.257615	-0.169358	-0.708564	-1.14064	-1.05327	-0.453774	0.186637	0.136759	0.276444	0.115629	-0.0957912	-0.0142187	-0.118107	0.365999	Aplp2
279	ENSMUSG00000028412	2.90074e-16	-0.0992885	0.276721	0.258685	0.257397	0.395032	0.366674	-0.199658	0.175065	0.0385765	0.272825	-0.381904	0.015416	-0.087307	0.245662	Slc44a1
279	ENSMUSG00000028691	1.04263e-09	0.0631712	-0.351622	-0.3671	0.148463	-0.0320987	0.754585	0.409303	-0.214646	0.225776	-0.079997	0.0376343	-0.522073	-0.612383	-0.349261	Prdx1
281	ENSMUSG00000026281	2.70681e-73	-0.498476	0.0923907	0.0420328	-0.151994	0.0551801	0.121562	0.0167106	0.0361934	0.0378005	-0.213789	0.0409614	0.0222932	-0.574858	0.0561409	Dtymk
281	ENSMUSG00000028010	3.27362e-13	-0.130865	0.193949	-0.505011	0.00612388	0.367915	0.362857	-0.159724	0.28733	0.0643476	0.380505	-0.428192	-0.24303	-0.0962087	0.271418	Gar1
281	ENSMUSG00000023106	1.16308e-07	0.184391	0.3983	-0.230387	0.397147	0.647561	0.651307	-0.337028	0.0984767	-0.208418	0.329093	-0.438873	-0.0714639	0.152403	0.361196	Denr
281	ENSMUSG00000032294	4.85133e-26	0.774612	-0.427343	0.0218596	0.393629	0.171733	0.777891	0.211089	-0.524472	-0.146267	0.112865	0.5525	0.434796	0.567816	-0.265473	Pkm
281	ENSMUSG00000020644	9.39731e-08	-0.223404	-0.935228	0.429447	-0.0543674	-0.976368	-0.0178702	0.440972	0.521093	0.542726	0.195885	0.209586	-0.290993	-0.25221	-0.87555	Id2
282	ENSMUSG00000066456	1.60784e-42	-0.693624	-0.31864	0.138292	-0.614247	-0.678746	-0.915783	0.0126379	0.161486	0.195956	-0.488026	-0.194713	-0.0781029	-0.108387	0.0851473	Hmgn3
283	ENSMUSG00000039105	5.32947e-20	0.666065	0.159793	0.893968	1.09065	0.822058	1.09854	0.0385838	-0.410961	-0.141351	-0.0249993	0.232333	0.471085	0.376436	0.0617291	Atp6v1g1
284	ENSMUSG00000028639	1.80411e-06	-0.302767	0.264304	-0.242617	-0.166378	-0.0549923	-0.269318	0.0505958	-0.274	0.0370896	-0.184261	0.120453	0.239539	-0.185136	0.923737	Ybx1
284	ENSMUSG00000022450	1.79186e-09	0.235205	-0.258805	0.746544	0.418895	0.131063	-0.0102027	-0.142565	-0.337401	-0.552814	-0.278714	0.379128	0.289158	0.048575	-0.460476	Ndufa6
285	ENSMUSG00000005103	1.95843e-12	0.0462756	0.0730182	-0.405285	-0.222498	-0.125422	-0.0127795	-0.373343	-0.0241869	-0.204432	0.213767	-0.369855	0.161835	0.21772	0.229971	Wdr1
285	ENSMUSG00000022186	2.25538e-08	-0.324411	-0.371429	-0.348553	-0.968053	-0.80073	-0.473643	0.0231387	-0.0468927	-0.00421917	-0.0277498	0.0425687	0.122767	-0.476286	-0.521884	Oxct1
285	ENSMUSG00000003955	3.24565e-24	-0.0488628	0.0307903	-0.158102	-0.428027	-0.128121	-0.683131	-0.0296435	-0.143688	-0.113381	-0.705822	0.213086	0.219724	-0.0447684	0.111815	Fam162a
286	ENSMUSG00000045503	1.55784e-44	0.282371	0.655897	0.431574	0.609063	0.869104	0.807428	-0.097358	-0.172123	-0.184037	0.393128	0.271323	0.378773	0.586321	0.637879	Sys1
287	ENSMUSG00000054364	4.63778e-77	-0.513284	-0.386409	0.0949075	-0.0658637	-0.131989	-1.41664	-0.41977	0.0844697	-0.425395	-0.724094	-0.142269	0.127392	-0.53279	-0.303857	Rhob
288	ENSMUSG00000029994	1.27791e-07	-0.00877966	0.19696	0.269351	0.272994	0.236834	0.257388	-0.085901	-0.0976316	-0.110303	-0.571177	0.0678653	0.132776	0.0490904	0.287711	Anxa4
288	ENSMUSG00000035674	1.54879e-31	-0.0281454	-0.285718	0.204838	0.314952	-0.152187	-0.371114	-0.217359	-0.241312	-0.54354	-0.677836	0.120723	0.235022	-0.24111	-0.8607	Ndufa3
288	ENSMUSG00000035873	6.31153e-74	0.0944228	0.0572708	-0.847788	-0.872067	-0.967218	0.0564298	-0.00835253	0.0747848	0.0818455	0.15177	-0.189737	-0.0430168	0.102706	0.0790411	Pawr
288	ENSMUSG00000020483	2.15555e-15	-0.344476	0.0507062	0.0823534	-0.0815354	-0.0341628	0.305816	0.212879	0.25686	0.349961	-0.035914	0.194746	-0.00196136	-0.742447	-0.193776	Dynll2
289	ENSMUSG00000052681	2.57375e-10	0.263686	0.277897	-0.125422	-0.289042	0.0836639	0.400015	0.0604486	0.491513	0.467627	0.870343	-0.362066	-0.431357	-0.0179035	0.463878	Rap1b
289	ENSMUSG00000021917	3.00933e-08	0.470683	0.575578	0.251316	0.269974	0.694597	0.984156	0.218004	-0.243897	0.0953512	-0.247234	0.580136	0.291521	0.111297	0.217789	Spcs1
290	ENSMUSG00000036752	1.33747e-14	0.337919	0.407028	0.161837	0.864231	1.04836	0.880168	0.250565	0.348147	0.536676	0.487197	-0.230475	-0.426703	0.312247	0.601796	Tubb4b
290	ENSMUSG00000067367	2.9205e-15	-0.221097	0.15645	-0.726715	-0.199926	0.13681	0.198116	-0.0946921	0.181933	0.0742018	0.261705	-0.299012	-0.210474	-0.276214	0.049576	Lyar
291	ENSMUSG00000018920	1.68084e-11	-0.131105	0.158565	0.00904777	0.200909	0.27289	0.677791	-0.0125997	0.333572	0.327887	0.685846	-0.35984	-0.247894	0.245736	0.341144	Cxcl16
292	ENSMUSG00000019947	4.89208e-32	0.166387	-0.0582038	-0.603491	-0.632433	-1.18788	-0.266241	-0.384456	-0.122071	-0.568893	0.109123	0.186399	0.335827	-0.0133364	0.0710553	Arid5b
292	ENSMUSG00000022452	3.78612e-11	0.325038	0.213591	0.927537	1.01489	0.767965	0.431256	0.195691	-0.296916	0.123067	-0.316253	0.540674	0.432243	0.0737377	-0.0417684	Smdt1
292	ENSMUSG00000057561	2.05875e-27	0.618131	0.728291	-0.286755	-0.244926	0.463962	0.788561	-0.0938891	-0.045452	-0.0846332	0.552486	-0.0111133	0.0408157	0.477422	0.983446	Eif1a
293	ENSMUSG00000054091	2.64951e-09	0.452611	-0.0243821	0.391245	0.0970211	-0.247937	0.37218	0.0829842	-0.316678	-0.190109	-0.239748	0.547407	0.491547	0.281354	-0.39174	1810037I17Rik
293	ENSMUSG00000028392	1.07591e-39	0.0504241	-0.303993	0.394579	0.468158	0.478503	0.485297	-0.155582	-0.0207185	-0.100775	0.269253	-0.161124	0.0572953	-0.450906	-0.0957448	Bspry
293	ENSMUSG00000028936	3.44088e-28	-0.631892	0.0602891	0.0882265	-0.0915656	0.456218	0.842132	-0.24367	-0.15075	-0.423981	0.221855	-0.14639	-0.14977	-0.530595	0.396461	Rpl22
294	ENSMUSG00000035247	1.06777e-31	0.390513	0.674691	0.288453	0.340086	0.622711	0.708545	0.0198414	0.0576731	0.146685	0.534019	0.043825	0.127096	0.24291	0.7378	Hectd1
294	ENSMUSG00000022884	7.34543e-10	0.326167	0.488775	0.598194	0.635323	0.259145	0.27861	-0.0624288	-0.2611	-0.376781	0.000655794	0.633074	0.331174	0.436436	0.419694	Eif4a2
295	ENSMUSG00000020018	4.81449e-23	-0.386169	-0.0373576	-0.424844	0.0319109	0.297194	0.183005	-0.371448	-0.0255146	-0.449193	-0.283988	-0.302326	0.115267	-0.392669	0.244335	Snrpf
296	ENSMUSG00000063480	1.48957e-06	-0.0458638	0.0437276	-0.821579	-0.0580376	0.190253	0.13987	-0.156	0.219922	-0.124766	0.153344	-0.179665	-0.176836	-0.0217686	-0.12831	Nhp2l1
297	ENSMUSG00000028788	1.02749e-14	0.292463	0.627643	0.518941	0.382053	0.888512	0.929874	0.0139555	0.437784	0.415053	0.417402	-0.0477146	-0.104168	0.324867	0.851254	Ptp4a2
297	ENSMUSG00000039016	2.41608e-08	0.130709	0.0913587	0.0886616	0.233353	0.3392	0.273741	-0.0236755	-0.248667	-0.141981	-0.715329	0.246915	0.316541	0.0650886	-0.522685	Timm8b
297	ENSMUSG00000020844	1.3832e-177	-0.416653	-0.355083	-0.170877	-0.420752	-0.965009	0.0110317	-0.0170838	0.045832	0.0564135	0.0365161	-0.00134696	0.011795	-0.308356	-0.0832822	Nxn
297	ENSMUSG00000020671	4.49983e-14	0.356224	0.815731	0.0162192	0.0216169	0.151187	0.474742	0.090488	0.111154	0.131219	0.360556	0.0406633	0.0782753	0.354476	0.785585	Rab10
298	ENSMUSG00000050856	1.32571e-16	0.183847	-0.526155	-0.00882834	0.281992	-0.383202	-0.808928	-0.193413	-0.260231	-0.402035	-0.499647	0.0605453	0.281927	-0.315508	-0.997374	Atp5k
298	ENSMUSG00000090258	1.27263e-34	0.390314	0.237448	0.550849	0.52307	0.347206	0.413846	0.127322	-0.16828	-0.0495375	-0.0926565	0.46388	0.394458	0.237171	0.200524	Churc1
299	ENSMUSG00000026360	1.66958e-18	-0.0727432	-0.304786	-0.101602	-0.426522	-1.16455	-0.116079	-0.048148	-0.0256831	-0.0575827	-0.522328	5.47043e-05	0.0408295	-0.0811866	-0.237568	Rgs2
299	ENSMUSG00000000628	2.07107e-23	0.465228	0.465866	0.364885	0.314879	0.315842	0.546319	-0.282219	0.0783454	-0.40976	0.565011	0.425239	0.149807	0.390292	0.110113	Hk2
299	ENSMUSG00000031807	1.34648e-27	-0.447482	0.101906	0.73445	0.383336	0.784054	0.572252	0.00363193	-0.225827	-0.16465	-0.235849	0.518409	0.376056	-0.485306	0.160316	Pgls
299	ENSMUSG00000001504	8.37355e-19	-0.33005	-0.665975	0.18222	0.112461	0.132953	0.656019	0.0969305	0.255061	0.196068	0.289486	-0.0253172	-0.115907	-0.48773	-0.84083	Irx2
300	ENSMUSG00000024583	3.57937e-26	0.262006	0.728388	0.223097	0.364256	0.896114	0.991923	0.24628	0.0223591	0.266273	0.447575	0.0916407	-0.147805	0.053644	0.373299	Txnl1
301	ENSMUSG00000026353	3.3372e-21	0.578857	0.830395	-0.0813972	0.044208	0.241451	0.887399	0.0820266	0.292102	0.236326	0.716392	-0.0439637	-0.102727	0.449349	0.811254	Ubxn4
301	ENSMUSG00000060743	1.86639e-19	-0.524963	-0.183686	0.0734524	-0.156971	-0.304747	0.181794	-0.212625	-0.419416	-0.529229	-0.689411	0.207703	0.338279	-0.481967	0.302827	H3f3a
301	ENSMUSG00000025381	4.42444e-07	-0.11881	-0.0837701	0.565963	0.290213	0.660244	0.785107	0.316779	-0.0379372	0.21158	-0.00119075	0.530644	0.0427019	-0.239233	0.0172472	Cnpy2
302	ENSMUSG00000024812	2.31571e-32	0.195943	0.33093	-0.0471323	0.20347	0.300892	0.703472	-0.312002	0.179981	-0.0148046	0.549878	-0.33813	0.0451289	0.210869	0.577674	Tjp2
303	ENSMUSG00000026510	8.42058e-11	-0.357339	-0.0877797	0.248671	0.0910482	0.316907	0.540804	-0.0977502	0.329322	0.226858	0.357928	-0.341632	-0.159185	-0.070919	0.207266	Trp53bp2
303	ENSMUSG00000030103	1.05116e-08	0.341968	0.0601707	0.368112	0.325387	-1.01278	0.342447	0.0716847	-0.228425	0.0519056	0.618247	0.516073	0.515953	0.369535	0.0426615	Bhlhe40
303	ENSMUSG00000025509	1.15482e-16	-0.0328218	-0.508584	0.266323	0.37617	0.421323	-0.292779	0.181863	0.0443811	0.152208	0.0557792	0.294691	-0.0705562	-0.211527	-0.403858	Pnpla2
303	ENSMUSG00000021282	6.66762e-11	0.357007	0.62858	-0.595061	0.0810274	0.788463	1.11865	0.175649	0.261508	0.430033	0.832337	-0.0150265	-0.308606	-0.0346214	0.722782	Eif5
304	ENSMUSG00000073481	1.57875e-07	-0.0524343	0.0473893	0.238965	0.10196	0.043012	0.205022	0.291902	0.272801	0.322447	0.344073	0.195073	-0.194816	-0.512453	-0.147458	Marc2
304	ENSMUSG00000014956	8.27329e-23	-0.359227	-0.465296	0.0395016	0.0400657	-0.619109	-0.728991	0.0988644	0.044674	0.302675	0.0305994	-0.285958	-0.224336	-0.798272	-0.0734498	Ppp1cb
305	ENSMUSG00000046865	1.89917e-08	-0.334609	0.0889629	-0.730029	-0.0882654	0.37595	0.349789	0.0137453	0.240101	0.10993	0.361925	-0.30551	-0.304918	-0.212907	0.29151	Fbl
305	ENSMUSG00000001552	2.9598e-10	0.47503	0.688149	0.0588745	0.415985	0.468161	1.31333	-0.0244459	0.286831	0.173844	0.590966	-0.235904	-0.0445638	0.486626	0.694001	Jup
306	ENSMUSG00000028382	6.39146e-07	0.335993	0.706335	0.604472	0.697627	1.00797	1.02471	-0.028253	0.0740919	-0.0408061	0.0505651	0.214527	0.213929	0.154298	0.775847	Ptbp3
306	ENSMUSG00000031708	1.34473e-12	0.043094	0.121002	0.574483	0.370534	-0.0891958	0.488816	0.248667	-0.223037	0.0795814	-0.302178	0.596863	0.309569	-0.308718	-0.3127	Tecr
306	ENSMUSG00000010406	2.4626e-10	0.317804	0.289248	0.319364	0.476901	0.686449	0.597235	-0.260088	-0.285054	-0.505878	0.474414	0.152622	0.417489	0.304964	0.121188	Mrpl52
307	ENSMUSG00000051154	1.75615e-08	-0.18472	-0.0868781	0.279882	0.149637	0.167351	0.0732955	0.000184073	-0.155801	-0.139203	-0.572354	0.221558	0.168366	-0.268378	-0.0865286	Commd3
307	ENSMUSG00000034252	2.54658e-06	0.206631	0.705692	0.00953205	-0.0478453	0.482992	0.681071	-0.0382386	0.255924	0.180014	0.537351	0.0286225	0.13262	0.418763	0.836701	Senp6
307	ENSMUSG00000025144	1.11115e-17	-0.16486	-0.0574222	0.317107	0.12651	0.172824	-0.203864	0.120197	-0.0260515	-0.0100624	-0.178784	0.346169	0.0715448	-0.560393	-0.136929	Stra13
307	ENSMUSG00000059323	1.7183e-07	0.357953	0.0433657	0.50739	0.508398	0.294257	0.32922	0.325647	-0.148042	0.187993	0.409561	0.360115	0.116036	0.190517	0.397588	Tonsl
307	ENSMUSG00000024914	4.43263e-09	0.434552	0.556806	0.436932	0.407692	0.169311	0.409988	0.0449963	0.0714525	0.267489	0.271985	0.101996	0.295978	0.65084	0.924676	Drap1
308	ENSMUSG00000032314	2.40792e-09	-0.136017	0.173257	0.36287	0.140344	0.353077	0.269213	0.284045	0.109577	0.277371	0.121878	0.209296	-0.0866777	-0.448578	-0.0742526	Etfa
308	ENSMUSG00000006740	4.89918e-25	0.534762	0.817387	-0.205896	-0.0649613	0.0936481	0.323154	-0.0407779	-0.0359719	-0.0021166	0.171937	0.0450082	0.156893	0.479642	0.798132	Kif5b
309	ENSMUSG00000035093	1.41755e-17	0.157175	-0.186608	0.108704	0.0625649	-0.118724	0.147305	0.0168019	0.144405	0.0918087	0.153311	0.00321211	-0.117158	-0.132747	-0.720326	Secisbp2l
309	ENSMUSG00000031007	1.35627e-45	0.275232	-0.516611	0.215475	0.243821	0.511027	0.597985	0.285019	0.208124	0.423191	-0.271384	0.0699773	-0.368909	-0.00284936	-0.162556	Atp6ap2
309	ENSMUSG00000044080	1.78714e-38	0.745033	-0.124541	0.587752	0.57325	0.566207	0.802995	0.197627	-0.380627	-0.0823293	0.781633	0.239806	0.142577	0.433833	0.00711603	S100a1
309	ENSMUSG00000038695	1.39582e-37	-0.338077	-0.3979	-0.0609085	-0.549963	-1.01803	-0.299786	-0.046278	-0.0076782	-0.0290017	-0.0225965	-0.0269416	0.0176511	-0.362477	-0.317458	Josd2
309	ENSMUSG00000030774	3.47925e-12	0.424586	0.524338	0.142193	0.398523	0.51734	0.897551	0.155199	-0.0906786	0.160341	0.045232	0.250982	0.176743	0.617713	0.615801	Pak1
310	ENSMUSG00000022283	2.55827e-24	-0.610268	0.340415	-0.51824	-0.610664	0.486002	0.978229	-0.369759	0.29732	-0.160277	-0.165614	-0.553381	-0.297315	-0.590993	0.892867	Pabpc1
311	ENSMUSG00000054065	7.41725e-11	0.255696	0.285189	-0.390719	-0.0495011	-0.247573	0.499919	-0.286627	-0.0315621	-0.179995	0.393128	-0.500685	0.0283319	0.175029	0.306543	Pkp3
311	ENSMUSG00000020477	4.16323e-10	-0.244248	-0.168449	0.186335	0.252351	0.187675	0.0935892	0.135712	0.063181	0.112227	-0.732924	0.145155	0.151296	-0.314605	-0.243153	Mrps24
311	ENSMUSG00000022336	3.02522e-14	-0.768809	0.310469	-0.000954768	-0.531022	0.261827	0.564361	-0.321251	0.0658279	-0.383533	0.13683	-0.0492357	-0.125204	-0.53085	0.676406	Eif3e
311	ENSMUSG00000033306	6.57646e-87	0.173457	0.23001	-0.0228922	-1.00993	-1.21845	-0.928829	0.019246	-0.00450693	0.0568542	0.180006	0.419513	0.387079	0.204063	0.669292	Lpp
312	ENSMUSG00000000563	5.99116e-15	-0.134838	0.198352	0.27285	0.140319	0.643547	0.432054	0.241491	-0.105831	0.118946	-0.28221	0.428997	0.053278	-0.751771	-0.0578765	Atp5f1
312	ENSMUSG00000033379	3.41876e-16	0.699508	0.145129	0.418174	0.535037	0.563007	0.494656	0.277523	-0.265777	0.239948	-0.0615261	0.433874	0.363546	0.421283	0.134041	Atp6v0b
312	ENSMUSG00000005610	1.91019e-27	0.185259	0.753961	-0.59127	-0.259332	0.0585109	0.44806	0.0502763	0.222439	0.233461	-0.0892071	-0.0285244	-0.149088	-0.0175203	0.960668	Eif4g2
312	ENSMUSG00000019873	2.87081e-94	0.119309	0.103437	-0.544586	-0.901178	-0.284704	-0.189058	-0.0013237	0.161609	0.202828	0.112781	-0.149818	0.0361617	0.201362	0.226982	Reep3
313	ENSMUSG00000020745	5.57002e-08	0.42242	0.680215	0.211773	0.196306	0.484895	0.504344	0.0894912	0.277012	0.238652	0.399593	0.0305628	-0.0847453	0.424765	0.958884	Pafah1b1
314	ENSMUSG00000016382	1.71193e-37	-0.194968	-0.149093	-0.488233	-0.750191	-0.443385	-0.766758	-0.166906	0.0227522	0.0126516	0.103049	-0.395195	-0.0829555	-0.250321	0.0239372	Pls3
314	ENSMUSG00000001247	2.14713e-12	0.136602	0.505844	0.0816418	0.611484	0.802449	0.98606	-0.0652632	-0.225095	-0.126734	0.37401	0.031941	0.106297	0.346038	0.57871	Lsr
314	ENSMUSG00000024339	2.15422e-21	0.0849633	0.171495	0.4764	0.499087	0.544788	0.576046	0.208925	-0.300742	0.142004	0.452838	0.35757	0.319772	-0.0522056	0.375033	Tap2
314	ENSMUSG00000059734	5.25124e-12	0.187421	0.116626	0.412278	0.307606	0.301636	0.383804	0.2523	-0.280863	0.0356344	-0.285644	0.508113	0.356999	-0.15472	-0.0081825	Ndufs8
315	ENSMUSG00000021134	1.1402e-46	0.514314	0.597472	-0.279079	0.319763	0.65323	0.75907	0.0975832	0.25006	0.213353	0.655406	-0.24453	-0.469348	0.510719	0.663103	Srsf5
315	ENSMUSG00000040048	1.31453e-08	0.130472	-0.0042212	0.550945	0.379264	0.212956	0.0893461	0.323769	-0.130305	0.150506	-0.254116	0.569682	0.174374	-0.256419	-0.216747	Ndufb10
316	ENSMUSG00000021411	1.78214e-46	0.0128294	-0.253595	-0.708397	-0.968284	-0.905261	0.213544	-0.136635	0.31472	0.178321	0.384706	-0.539538	-0.216775	0.323711	0.0847391	Pxdc1
317	ENSMUSG00000109324	2.41062e-65	-0.291745	0.357234	-0.803996	-0.334213	0.200551	0.39177	0.0937355	-0.032605	0.0407192	-0.079271	0.0327579	-0.0862017	-0.23103	0.456455	Prmt1
318	ENSMUSG00000023020	9.02356e-14	0.167491	-0.0152426	0.648413	0.484212	0.451275	0.493174	0.159258	-0.274009	-0.0096519	-0.306766	0.509239	0.41222	-0.0530122	-0.0164021	Cox14
319	ENSMUSG00000049550	2.83906e-10	-0.0220291	0.230327	0.273399	0.38684	0.340594	0.283303	-0.218208	0.200287	0.0125437	0.440724	-0.468391	-0.0758381	0.460653	0.607927	Clip1
320	ENSMUSG00000026502	3.27581e-24	0.400184	0.598234	-0.0678038	0.355709	0.717106	0.565219	-0.0197877	0.134768	0.0291378	0.239481	0.185657	0.108196	0.0781341	0.58173	Desi2
321	ENSMUSG00000032575	3.50397e-24	-0.151413	-0.733029	-0.130679	0.111474	0.580771	0.540533	-0.0208959	0.095259	0.0823579	-0.381546	-0.276611	-0.163192	-0.220908	-0.392833	Manf
321	ENSMUSG00000021149	3.3793e-48	0.0961879	0.520524	-0.535609	-0.208725	0.500224	0.476174	0.0275238	0.346626	0.237159	0.304301	-0.288115	-0.313823	0.0226598	0.572726	Gtpbp4
322	ENSMUSG00000106918	1.03815e-09	-0.0854778	-0.314583	0.314421	0.292294	0.292937	-0.0185515	-0.338608	-0.120124	-0.413562	-0.234585	-0.316413	0.0151833	-0.221075	-0.445198	Mrpl33
322	ENSMUSG00000030035	2.54785e-06	0.114948	0.174673	0.244251	0.158854	0.144117	0.0784596	-0.0176482	-0.180094	-0.143093	-0.448797	0.252758	0.23623	0.118408	0.218147	Wbp1
323	ENSMUSG00000026202	1.30903e-20	0.588198	0.256457	-0.399189	0.382937	0.573989	0.807625	0.159183	0.152131	0.176334	0.582854	-0.00936799	-0.267267	0.414773	0.0393284	Tuba4a
323	ENSMUSG00000001089	9.04051e-12	0.293278	0.580415	-0.726043	-1.02039	-0.313789	0.162344	0.00517031	0.0299886	0.0549051	0.524094	0.295743	0.270411	0.631209	0.740723	Luzp1
324	ENSMUSG00000028082	2.88977e-19	0.295646	0.344817	0.316945	0.107274	-0.485364	0.408513	0.128787	-0.281088	-0.0324943	0.418307	0.4247	0.380515	0.424016	0.40145	Sh3d19
324	ENSMUSG00000036693	1.44571e-06	-0.00348489	0.223118	-0.600539	0.0105439	0.220588	0.204956	-0.10134	0.152333	0.0593923	0.306821	-0.257694	-0.22047	0.023683	0.227029	Nop14
324	ENSMUSG00000031813	3.51554e-25	0.110792	0.245408	0.443098	0.38638	0.364127	0.492286	0.156317	-0.22139	-0.000461214	-0.048124	0.410484	0.261617	0.0625415	0.194285	Mvb12a
325	ENSMUSG00000041126	6.24669e-35	-0.605399	0.296338	0.564924	-0.136563	0.329532	0.420703	-0.0162857	-0.271512	-0.17244	-0.658092	0.551193	0.414594	-0.542618	0.449124	H2afv
325	ENSMUSG00000024359	8.18672e-07	0.164208	0.694783	-0.614438	0.0363241	0.658048	0.622038	0.0759276	0.257246	0.288414	0.565407	-0.192785	-0.25313	-0.147521	0.545883	Hspa9
325	ENSMUSG00000071654	1.34802e-31	-0.0776864	-0.0520737	0.375134	0.431646	0.441408	0.451954	-0.0152157	-0.17538	-0.22175	0.0751071	0.312577	0.320421	-0.223993	0.0434703	Uqcc3
326	ENSMUSG00000064326	3.27398e-21	-0.586548	-0.0204702	-0.0189094	-0.582526	-0.253705	-0.0823157	-0.00168402	0.0200952	-0.0116216	-0.0886394	0.14769	0.0680603	-0.333272	0.100488	Siva1
326	ENSMUSG00000022698	5.00296e-15	-0.188556	0.202628	-0.274904	-0.103114	0.330878	0.40719	0.225338	0.40039	0.448754	0.322707	-0.0443906	-0.340273	-0.420502	0.370521	Naa50
327	ENSMUSG00000015092	5.0352e-12	-0.0571718	0.110328	0.5652	0.35552	0.17414	0.397006	0.205827	-0.440406	-0.00778138	-0.0179234	0.37556	0.41232	-0.455915	-0.164651	Edf1
327	ENSMUSG00000023087	1.27433e-10	0.216753	0.416893	0.0740564	-0.131435	0.238409	0.601772	-0.306746	0.0912081	-0.0570519	0.342051	-0.282199	0.0750291	0.291696	0.556039	Noct
327	ENSMUSG00000028609	1.01705e-13	-0.359518	-0.00684419	-0.316726	-0.0918882	0.13325	0.224686	0.0938171	0.149119	0.154743	0.0914875	-0.0735461	-0.175566	-0.587642	0.0945331	Magoh
328	ENSMUSG00000016921	4.25853e-10	-0.127701	0.308511	-0.533684	-0.0313163	0.559555	0.621567	-0.0330238	0.384731	0.147691	0.179184	-0.302247	-0.323198	-0.259106	0.304825	Srsf6
328	ENSMUSG00000031505	4.3149e-41	0.347146	0.25474	0.557063	0.520815	0.553396	0.723027	0.160881	-0.325964	-0.0795403	0.0399887	0.424714	0.269268	0.039223	0.343514	Carkd
328	ENSMUSG00000021870	6.79925e-08	-0.416567	-0.299249	0.00415823	-0.411217	-1.15596	-0.237731	0.022555	0.131164	0.0560671	0.207979	0.00265118	-0.0885314	-0.424562	-0.124067	Slmap
328	ENSMUSG00000040481	8.4338e-09	0.0413031	0.434673	-0.00495191	-0.102474	0.133485	0.407466	-0.310161	0.146359	-0.0415129	0.284357	-0.0784892	0.171011	0.221457	0.551822	Bptf
329	ENSMUSG00000055204	9.1554e-18	-0.0205534	0.447357	0.138398	-0.117836	0.413061	0.520674	-0.0383806	0.367392	0.194154	0.0551096	0.0730765	-0.108237	0.09256	0.612904	Ankrd17
329	ENSMUSG00000038387	5.16827e-06	-0.0306305	0.12303	0.185258	-0.283026	-1.05623	-0.643012	0.0655321	0.0228653	0.162661	0.328447	0.23189	0.30782	0.200743	0.154506	Rras
329	ENSMUSG00000040462	2.63781e-13	0.151582	0.085428	0.283301	0.233894	0.349786	0.301709	0.0596631	0.0117099	0.0581741	-0.486815	0.0602581	-0.103597	0.106736	0.0256531	Os9
329	ENSMUSG00000035929	3.00918e-08	0.026811	0.0574922	0.166574	0.184886	-0.736189	-0.039014	-0.422771	-0.154787	-0.592885	0.461984	0.170521	0.194407	-0.18455	-0.157696	H2-Q4
329	ENSMUSG00000025066	9.53424e-07	-0.18931	0.402703	-0.320582	-0.112493	-0.176164	0.0677096	0.105171	0.158362	0.250753	0.592404	0.0191728	-0.0848286	-0.0365638	0.977178	Sfr1
330	ENSMUSG00000014769	1.22811e-12	-0.141339	0.235077	0.444806	0.320873	0.736729	0.93238	0.158037	-0.245839	-0.156155	-0.329653	0.55056	0.208713	-0.316147	0.314306	Psmb1
331	ENSMUSG00000036112	1.12965e-08	0.0412363	0.6351	-0.309425	0.246661	0.432859	0.422655	-0.17846	0.224785	-0.104618	0.418404	-0.226299	-0.0296941	0.0629358	0.92331	Metap2
331	ENSMUSG00000056313	1.11202e-17	-0.0677319	-0.738566	0.118341	0.286403	-0.0307663	0.311791	0.0662215	0.403438	0.265301	0.793384	-0.193807	-0.297354	0.151899	0.148585	1810011O10Rik
332	ENSMUSG00000026223	2.97128e-24	0.616106	0.391901	0.180187	-0.652047	-0.324952	0.491781	0.253662	-0.251538	0.0749655	0.15797	0.547417	0.393859	0.528021	0.346757	Itm2c
332	ENSMUSG00000061904	4.75004e-07	-0.372451	0.464459	0.197025	0.203946	0.80708	0.520097	0.188337	-0.0691655	0.106713	-0.193035	0.228232	-0.162418	-0.713075	0.560851	Slc25a3
332	ENSMUSG00000022139	1.55804e-10	0.735564	0.49999	-0.142311	0.0271816	-0.253438	0.0875679	0.00298753	-0.1092	0.0413964	0.383383	0.29862	0.415738	0.651289	0.796408	Mbnl2
332	ENSMUSG00000005846	2.58473e-06	-0.134608	0.283848	-0.692674	-0.0553659	0.525801	0.589546	0.00865483	0.140206	0.0655847	0.217969	-0.0693317	-0.273214	-0.147374	0.362367	Rsl1d1
332	ENSMUSG00000022865	6.9608e-09	-0.102509	0.618226	0.274335	-0.0819417	0.772545	1.1248	-0.100553	0.275965	-0.0695673	0.151672	0.0401155	-0.159152	0.0571267	0.734048	Cxadr
332	ENSMUSG00000024360	3.19845e-18	0.3178	0.664084	-0.30029	-0.0695924	0.669027	0.706764	0.168795	0.354974	0.347587	0.670376	0.0504593	-0.160995	0.295655	0.630239	Etf1
333	ENSMUSG00000067995	1.56853e-62	-0.0869896	-0.0443282	-0.649217	-0.49079	-0.215622	0.188321	-0.0303877	0.0357167	0.0197175	0.18917	-0.0664193	-0.105312	-0.10001	0.107114	Gtf2f2
334	ENSMUSG00000060152	2.14415e-08	-0.294215	-0.181177	0.20247	0.240487	0.238478	-0.152341	0.182463	0.00627096	0.142379	-0.384563	0.212066	-0.00208933	-0.500775	-0.262713	Pop5
335	ENSMUSG00000031075	2.23332e-19	0.682883	0.317657	0.680516	0.445452	0.0775516	0.583776	0.286557	0.0708815	0.405573	-0.604015	0.494317	0.320443	0.285204	0.283174	Ano1
336	ENSMUSG00000042079	2.16368e-13	-0.0335918	0.217522	-0.881963	-0.120805	0.280182	0.644358	-0.0592804	0.171033	0.0608474	0.580488	-0.408974	-0.414765	-0.0491269	0.506526	Hnrnpf
336	ENSMUSG00000021709	5.30084e-06	0.141014	0.22886	0.131206	-0.165045	0.166387	0.882278	0.00556308	0.41655	0.306996	0.503045	-0.28181	-0.211986	0.24862	0.42422	Erbb2ip
336	ENSMUSG00000071528	1.75654e-09	0.425664	-0.117735	-0.129306	0.475781	0.188876	-0.137732	-0.183613	-0.142102	-0.426136	-0.768299	-0.0504313	0.227314	0.0285253	-0.486287	Usmg5
337	ENSMUSG00000018417	1.25817e-08	0.109789	0.338767	0.0976462	-0.0153033	0.30545	-0.803385	-0.0991502	-0.0935157	-0.128518	-0.00511403	0.108608	0.174108	0.27016	0.449023	Myo1b
337	ENSMUSG00000043866	4.28953e-67	-0.0112646	0.406072	0.513058	0.615092	0.811003	0.76491	0.00745496	0.146769	0.201492	0.378421	0.139621	0.223393	-0.0194079	0.361325	Taf10
337	ENSMUSG00000020376	6.34131e-23	0.342747	0.352197	0.652828	0.567436	0.605826	0.798107	0.170673	0.0875678	0.162934	-0.215433	0.313155	0.0509333	0.330543	0.333059	Rnf130
338	ENSMUSG00000032434	1.26458e-08	0.289992	0.136698	0.220062	0.270301	0.379616	0.34873	0.0651611	-0.128716	0.0324576	-0.0268302	0.229926	0.17676	0.15582	-0.55087	Cmtm6
338	ENSMUSG00000022146	8.67024e-08	0.555924	0.551937	-0.249432	-0.162375	-0.0878953	0.292768	-0.0831877	0.271807	0.113763	0.670331	-0.131441	-0.0431077	0.639201	0.50071	Osmr
339	ENSMUSG00000037822	4.65053e-08	0.272714	-0.0300428	0.61204	0.420397	0.305024	0.259117	0.0275591	-0.288912	-0.240277	-0.200759	0.494724	0.40448	-0.0541192	0.131028	Smim14
339	ENSMUSG00000058558	6.90667e-09	-0.422699	0.196604	-0.130457	-0.0145316	0.659602	1.09366	-0.339882	-0.00183604	-0.396511	0.345771	-0.419997	-0.290502	-0.372496	0.595311	Rpl5
339	ENSMUSG00000033685	6.23307e-22	0.306856	-0.719391	0.143795	-0.264338	-0.429709	0.723911	0.356503	0.444717	0.383557	0.319262	0.426628	-0.188394	0.273563	-0.234924	Ucp2
339	ENSMUSG00000006057	5.19093e-77	-0.0414325	-0.0651076	-0.0478794	0.555121	0.822057	0.585177	0.109283	0.0681257	0.13026	-0.120066	0.107206	0.0693816	-0.746555	-0.605577	Atp5g1
340	ENSMUSG00000026341	1.24919e-23	0.0647046	0.202055	-0.622886	-0.40315	-0.0994604	-0.0448218	-0.196048	0.0986317	0.0462336	0.325709	-0.549597	-0.0535839	-0.103349	0.375815	Actr3
340	ENSMUSG00000028729	2.05619e-06	-0.030607	0.140297	-0.667105	-0.035616	0.164096	0.268915	-0.039206	-0.00319718	0.0575676	0.17952	-0.188115	-0.195337	-0.0802865	0.104667	Ebna1bp2
340	ENSMUSG00000020089	6.34164e-12	0.079646	0.179714	-0.256727	0.213003	0.47338	0.536756	0.0181788	-0.0998248	-0.0413354	-0.531727	0.10808	0.0879325	-0.20128	0.183565	Ppa1
340	ENSMUSG00000020048	4.34941e-25	-0.119972	-0.809571	0.0614055	-0.774778	0.0500234	0.191335	0.305323	0.0297508	0.553193	-0.158682	0.101215	0.142156	-0.307511	-0.0391368	Hsp90b1
340	ENSMUSG00000025393	2.48382e-23	-0.0206416	0.248392	0.204132	0.143309	0.319139	-0.186833	0.385659	-0.389224	0.0938069	-0.355147	0.593664	0.119406	-0.784238	-0.0349859	Atp5b
340	ENSMUSG00000022136	2.97552e-08	0.659233	0.233784	0.378327	0.327607	0.555269	0.469134	0.320229	-0.145896	0.20347	0.175251	0.511367	0.377274	0.490978	0.023549	Dnajc3
340	ENSMUSG00000021458	4.92125e-68	0.218553	0.156611	-0.297082	-0.914484	-0.698187	-0.43524	0.0639405	0.114762	0.0582742	0.213783	0.294269	0.130931	0.128546	-0.169622	2010111I01Rik
340	ENSMUSG00000048285	1.16487e-38	-0.0158704	-0.14934	-0.580116	-0.395111	-0.971146	0.0675069	-0.0849453	0.130887	0.152985	0.233612	-0.256601	0.0338877	-0.032369	0.0547317	Frmd6
341	ENSMUSG00000054312	3.4899e-10	0.01323	-0.403466	0.356518	0.372076	0.14881	-0.0626788	-0.0829873	-0.175365	-0.265561	-0.471694	0.248092	0.262935	-0.225643	-0.767458	Mrps21
341	ENSMUSG00000031513	2.59725e-24	0.30378	0.358763	0.125177	0.171613	0.322454	0.200718	0.049025	-0.137069	0.0369643	-0.320549	0.155454	0.255963	0.275122	0.240839	Leprotl1
341	ENSMUSG00000022443	1.45943e-17	0.469093	0.651659	-0.108453	-0.529158	0.343801	0.20685	-0.327609	-0.0159419	-0.134331	0.587471	-0.129078	0.365186	0.475919	0.510059	Myh9
341	ENSMUSG00000005873	5.07684e-25	-0.38835	-0.473929	0.401943	-0.117407	0.0256823	0.746728	0.159629	0.346639	0.498275	0.309334	-0.382549	-0.204939	-0.643903	-0.755628	Reep5
342	ENSMUSG00000031848	7.47107e-31	-0.18304	0.330388	0.636448	0.403755	0.671647	0.7778	0.252174	-0.193744	0.124862	-0.1962	0.467425	0.40296	-0.475765	0.378751	Lsm4
342	ENSMUSG00000006169	1.0199e-07	0.262156	0.332262	-0.0241746	-0.103238	0.448859	0.569584	-0.0361907	0.346372	0.117374	0.37885	-0.0405276	-0.107259	-0.0970081	0.19095	Clint1
342	ENSMUSG00000020580	2.38349e-08	0.402164	0.574872	-0.0390951	-0.053195	0.150967	-0.237384	-0.286418	0.281883	-0.057179	0.718645	-0.282377	-0.0105053	0.486804	0.742634	Rock2
343	ENSMUSG00000026305	1.03184e-27	0.636554	0.482842	-0.416168	-0.136125	-0.497537	0.292092	-0.224288	0.055572	-0.0514948	0.793249	-0.429362	0.00956015	0.649641	0.806569	Lrrfip1
343	ENSMUSG00000050732	4.73869e-13	-0.0477688	0.0722811	0.629589	0.629654	0.481703	1.04563	0.353748	0.0169802	0.307892	0.0624316	0.396705	-0.071274	-0.52183	0.158329	Vamp8
343	ENSMUSG00000033998	7.33594e-45	0.340777	-0.0825838	0.686738	0.363653	0.498605	1.14311	0.298661	0.000223727	0.204744	0.275122	0.468939	0.0047972	0.0427585	-0.0241278	Kcnk1
343	ENSMUSG00000022051	1.70097e-10	0.0856283	0.121224	0.310987	0.0673195	0.212547	0.15016	-0.15932	-0.236448	-0.38631	-0.115783	0.342974	0.334951	0.0380299	0.358374	Bnip3l
343	ENSMUSG00000021377	2.54483e-20	-0.712719	-0.0233637	-0.655987	-0.529465	-0.621542	-0.179438	-0.0332339	0.0779283	0.0394433	0.06656	-0.132766	-0.0530013	-0.486886	0.366823	Dek
344	ENSMUSG00000024974	3.46843e-06	-0.532684	0.140407	-0.245163	-0.266868	-0.0565378	0.0581559	0.0866747	0.177491	0.18731	0.0503869	-0.124944	-0.188422	-0.612547	0.143296	Smc3
345	ENSMUSG00000020571	1.53889e-07	-0.155324	-0.36114	-0.290708	-0.138536	0.351374	0.486019	0.060044	-0.280262	0.00893293	-0.694592	0.0580986	0.119469	-0.246002	-0.43263	Pdia6
345	ENSMUSG00000024953	3.24912e-58	0.632014	0.523485	0.855573	0.652153	0.576507	0.469279	0.357002	-0.396462	0.138006	0.221665	0.509177	0.239593	0.399569	0.507754	Prdx5
346	ENSMUSG00000029229	5.63877e-22	0.18998	0.665792	0.455162	0.155981	0.889013	0.985388	-0.159042	0.014684	-0.0155452	0.527467	-0.171842	0.165682	-0.0184996	0.756714	Chic2
346	ENSMUSG00000029467	2.10588e-06	0.35176	0.141193	-0.262799	-0.946271	-1.17423	-0.401859	0.0944876	0.0705171	0.0906272	0.12257	0.343596	0.329022	0.363489	0.369491	Atp2a2
346	ENSMUSG00000021823	8.77039e-146	0.12331	0.16893	-0.22844	-0.953757	-1.08739	-0.71995	-0.200223	0.177859	0.0290904	0.470767	-0.277962	0.0556198	0.213376	0.213289	Vcl
347	ENSMUSG00000020088	1.84943e-06	0.455991	0.464376	-0.0992254	0.174756	0.469157	0.470647	0.256823	0.311413	0.415941	0.350866	0.0555905	-0.195898	0.271352	0.351932	Sar1a
347	ENSMUSG00000037710	1.03889e-09	0.209369	0.164343	-0.0031142	-0.193347	-0.438125	0.0942668	0.158715	-0.256281	0.0612299	-0.319968	0.43474	0.384347	0.0884129	0.0331264	Cisd1
348	ENSMUSG00000073616	3.35733e-09	0.219673	-0.280811	0.143688	0.109735	-0.103426	-0.199531	-0.245407	-0.27496	-0.475688	-0.480079	0.107123	0.308685	-0.0182227	-0.687091	Myeov2
348	ENSMUSG00000030224	4.73732e-09	0.0586797	0.651293	-0.650978	-0.323388	0.464685	0.408678	-0.0500489	0.226214	0.163197	0.121233	-0.289965	-0.173554	0.0774639	0.728373	Strap
348	ENSMUSG00000030890	1.52109e-149	-0.158281	-0.151125	-0.405468	-0.56598	-0.958401	-0.757511	-0.0469518	0.0849252	0.0380162	0.0451068	-0.100383	-0.0842769	-0.188337	-0.127571	Ilk
348	ENSMUSG00000020250	1.0257e-17	0.500281	0.628949	-0.232085	-0.286967	0.201872	0.725088	0.297288	0.41478	0.418126	0.501451	0.142216	-0.210731	0.380938	0.628547	Txnrd1
348	ENSMUSG00000063856	6.94892e-71	0.376891	0.0681686	0.430927	1.01151	0.801475	0.404594	-0.0345551	-0.0543862	-0.0733482	-0.326685	0.274874	0.257596	0.0567932	-0.585127	Gpx1
348	ENSMUSG00000038412	2.36495e-07	0.174402	-0.108599	-0.346868	0.00114687	0.155399	0.341908	-0.0255855	-0.104697	-0.076298	-0.676098	0.00554923	0.0936849	-0.0899166	-0.25127	Higd1a
348	ENSMUSG00000064215	9.63631e-13	0.0856499	-0.577441	0.126593	-0.196148	-0.259801	-0.282756	0.371694	0.102931	0.411618	0.150043	0.31071	-0.271124	-0.163987	-0.610669	Ifi27
350	ENSMUSG00000026688	8.94771e-06	0.297485	0.0142684	0.253636	0.183384	0.0744784	-0.957789	0.0245466	-0.13963	-0.164467	-0.0186052	0.212208	0.00936187	0.199437	0.0416449	Mgst3
350	ENSMUSG00000070733	5.07333e-06	0.113487	0.146066	-0.1901	-0.730497	-0.470667	0.12777	-0.0229639	0.0924145	0.0341364	0.230933	0.0272942	0.0234267	0.15538	0.188996	Fryl
351	ENSMUSG00000045624	1.17995e-07	0.105725	0.225708	-0.557797	-0.0655599	0.173545	0.192609	-0.0175655	0.198227	0.0939832	0.3234	-0.177554	-0.167555	0.0590032	0.256229	Esf1
352	ENSMUSG00000037475	9.52365e-24	0.174475	0.158422	0.0730515	0.050934	0.0988394	0.261544	-0.28258	-0.111353	-0.408805	-0.318323	0.0878538	0.170553	0.17844	0.289029	Thoc2
352	ENSMUSG00000030701	3.89092e-15	-0.219564	-0.258993	-0.294982	-0.682195	-0.309174	0.250175	-0.0922194	0.166917	0.212564	0.171584	-0.382297	-0.0884032	0.138318	0.0809608	Plekhb1
353	ENSMUSG00000068882	9.04818e-09	-0.104498	0.224259	-0.823987	-0.258775	0.172133	0.498752	0.0661561	0.0383266	0.0616235	0.091682	-0.0242096	-0.134144	-0.256834	0.436193	Ssb
354	ENSMUSG00000076432	1.2611e-21	0.292254	0.490377	-0.103625	0.256352	0.114512	0.198831	0.0187959	-0.251156	0.0658105	-0.0815737	-0.0445181	0.0619058	0.451301	0.905369	Ywhaq
355	ENSMUSG00000067847	6.52695e-10	0.465424	-0.137319	0.122534	0.53012	0.213606	0.112878	-0.190111	-0.288907	-0.464907	-0.438585	0.188237	0.352911	0.226683	-0.642112	Romo1
355	ENSMUSG00000032253	2.79754e-16	-0.55899	-0.141433	0.195004	-0.0695069	0.0200415	0.00527924	-0.0333765	0.110165	0.0611104	-0.100784	-0.0717475	-0.0468497	-0.305924	0.0831756	Phip
355	ENSMUSG00000021520	5.19821e-19	0.288561	-0.00837466	0.191998	0.494871	0.34633	0.311248	0.123215	-0.453152	-0.207107	-0.473437	0.21833	0.227472	-0.258387	-0.537055	Uqcrb
356	ENSMUSG00000020260	1.95291e-22	0.241823	0.219068	-0.0735702	-0.143458	0.0416271	-0.0977304	-0.196565	0.181071	-0.0388586	0.164217	-0.403465	-0.0463868	0.264493	0.173559	Pofut2
357	ENSMUSG00000034343	9.05826e-13	0.516649	0.445162	0.346285	0.445607	0.668272	0.714039	0.145663	0.113828	0.2359	0.612999	0.0231349	0.0320396	0.466395	0.238583	Ube2f
357	ENSMUSG00000026970	1.25874e-22	0.540458	0.547146	-0.628304	-0.527893	-0.0479415	-0.11578	-0.298434	0.420296	0.232734	0.642914	-0.540076	-0.0263231	0.691228	0.865016	Rbms1
357	ENSMUSG00000024194	1.14556e-22	-0.0345036	0.046404	0.554122	0.313845	0.348654	0.306094	0.204306	-0.153523	0.081522	-0.0923824	0.458544	0.279277	-0.314996	-0.205707	Cuta
358	ENSMUSG00000004285	7.97834e-45	0.606281	0.560155	0.683558	0.885765	0.85971	0.992916	0.341183	-0.22631	0.247021	0.459672	0.460823	0.103059	0.580937	0.559536	Atp6v1f
358	ENSMUSG00000022205	9.89612e-10	-0.194946	0.0893239	-0.538571	-0.516127	0.269695	0.637351	0.0457469	0.375818	0.218472	0.4103	-0.415282	-0.423058	-0.627094	0.0258445	Sub1
359	ENSMUSG00000054766	2.08185e-10	-0.451048	0.405933	-0.859324	-0.290892	0.318838	0.576878	-0.202432	0.161874	-0.0116694	0.208568	-0.166154	0.0750606	-0.291622	0.712245	Set
359	ENSMUSG00000027829	1.059e-08	-0.0992369	-0.120458	0.496586	0.0545849	-0.315349	-0.198013	-0.0331225	0.459198	0.364442	0.683585	-0.351126	-0.285506	-0.0987785	0.514244	Ccnl1
360	ENSMUSG00000040435	2.4195e-09	0.326333	-0.507557	0.879133	0.313879	-0.735669	-0.95935	0.0570931	0.470404	0.390923	0.624083	-0.0970955	-0.0846491	0.574556	0.058756	Ppp1r15a
360	ENSMUSG00000048277	7.43908e-14	0.052214	0.142417	0.506653	0.622287	0.570449	0.491315	0.0585483	-0.222004	-0.0312922	0.187279	0.299347	0.286195	0.230524	0.280403	Syngr2
360	ENSMUSG00000021102	5.30964e-10	0.298371	0.416266	-0.0108856	0.239794	0.635277	0.695805	0.230972	0.240881	0.393972	0.166657	0.019127	0.0556133	0.0879013	0.320036	Glrx5
360	ENSMUSG00000023022	1.25341e-08	-0.0152065	0.0400596	-0.356471	-0.828739	-0.136809	0.369536	-0.150584	0.13864	-0.0819803	-0.017123	0.159966	0.0411509	0.210355	0.294606	Lima1
361	ENSMUSG00000031734	4.30899e-18	-0.2868	-0.18987	0.365049	0.312692	0.490451	0.76585	0.00758588	0.254989	0.250223	-0.133131	-0.449883	-0.24449	-0.327053	0.126182	Irx3
361	ENSMUSG00000022358	5.43966e-28	-0.101198	-0.214928	-0.505872	-0.623836	-0.969832	-0.336827	-0.0729834	0.0641875	0.0302553	0.112169	-0.204839	-0.0704937	-0.0182461	-0.0921077	Fbxo32
361	ENSMUSG00000006818	3.74231e-13	0.301796	0.172234	0.0488786	0.162725	0.316166	0.328852	0.337167	0.154058	0.345054	-0.0295348	0.0752058	-0.341322	-0.383685	-0.278546	Sod2
361	ENSMUSG00000071662	2.63548e-07	0.0302203	-0.0251553	0.149389	0.237253	0.198429	0.148308	0.176658	-0.175388	0.108872	-0.50225	0.218353	0.169306	0.0189378	0.0363266	Polr2g
363	ENSMUSG00000032883	2.74065e-16	-0.126141	0.185508	-0.116628	-0.423949	0.291811	0.425881	0.2806	0.266495	0.316695	0.256883	0.369487	0.0251134	-0.475273	0.31398	Acsl3
363	ENSMUSG00000027602	8.38353e-06	0.701476	0.285926	0.191436	0.0208391	-0.500067	-0.282544	0.16356	-0.221327	0.102636	0.104243	-0.0107895	0.158167	0.622529	0.311285	Map1lc3a
364	ENSMUSG00000000787	1.05018e-32	0.442252	0.606745	-0.325713	-0.659536	-0.240932	0.390402	0.196055	0.446935	0.456522	0.48227	0.25808	-0.0710162	0.0660223	0.353027	Ddx3x
364	ENSMUSG00000060002	7.27032e-27	0.191251	-0.521889	0.456542	0.309683	0.159175	0.22318	0.231915	0.213609	0.266404	0.114159	0.264563	-0.0587544	-0.226061	-0.688457	Chpt1
364	ENSMUSG00000062929	3.44212e-09	0.0218668	-0.126572	-0.312458	-0.737353	-1.0781	-0.341648	-0.336366	-0.0631764	-0.282339	0.104922	-0.275832	0.143239	-0.00749613	0.170686	Cfl2
365	ENSMUSG00000050608	1.58923e-08	0.201182	0.101266	-0.171583	0.0936082	0.21607	-0.00120935	0.190639	-0.271943	-0.0158573	-0.741479	0.275203	0.151294	-0.274498	-0.0328232	Minos1
365	ENSMUSG00000034868	3.27008e-15	-0.0960466	0.077085	0.62807	0.671746	0.640367	0.434245	-0.00648616	-0.244738	-0.171527	-0.0599779	0.0933065	0.242552	0.307828	0.471435	Myl12b
365	ENSMUSG00000024072	1.04007e-06	0.131527	0.0541425	0.125816	0.16268	0.0388704	0.212666	0.149027	-0.387925	-0.0338713	-0.0217345	0.251553	0.155369	-0.218892	-0.0474545	Yipf4
366	ENSMUSG00000025647	8.48402e-23	0.37161	-0.297008	0.394411	0.506056	0.467118	0.47066	0.247906	0.0447038	0.260632	0.258265	0.268597	-0.0165411	0.523351	0.13179	Shisa5
366	ENSMUSG00000034345	4.4255e-18	0.205731	0.256486	0.311835	0.315893	0.461617	0.382395	-0.0372158	-0.229882	-0.254866	-0.375512	0.377767	0.371929	-0.0443503	0.392123	Gtf2h5
368	ENSMUSG00000026479	6.82656e-29	0.238453	0.0893487	-0.536348	-0.736076	-0.997576	0.232273	-0.218041	-0.0123208	-0.263676	0.179781	-0.00745821	0.149497	0.292736	0.11251	Lamc2
368	ENSMUSG00000042622	2.54973e-53	0.529912	0.373897	0.171527	-0.115316	0.672588	0.685415	0.0919535	0.276151	0.292693	0.730537	0.0982779	0.176396	0.470283	0.820582	Maff
369	ENSMUSG00000062647	9.40987e-25	-0.546331	0.166223	0.256739	0.0168782	0.885902	0.96993	0.0758794	0.127956	-0.0369456	0.155969	0.262952	-0.1952	-0.384416	0.498211	Rpl7a
369	ENSMUSG00000030842	9.37725e-19	0.245373	0.290962	0.193669	0.342707	0.333234	0.361538	-0.0351035	-0.312479	-0.121572	0.0716954	0.169692	0.297227	0.0836896	0.175565	Lamtor1
370	ENSMUSG00000035851	1.48048e-14	0.235688	0.401224	0.226015	0.0781503	0.248661	0.238899	0.0819815	0.422644	0.283317	0.439812	0.0913169	-0.14517	0.251456	0.877412	Ythdc1
370	ENSMUSG00000038489	1.1268e-07	0.254031	-0.0182079	-0.493277	0.0939726	0.0764986	0.219037	-0.245466	-0.0818997	-0.339619	0.146815	-0.00192338	0.119836	0.222208	-0.316181	Polr2l
370	ENSMUSG00000022312	4.53272e-15	-0.558002	0.323579	0.703878	0.149199	0.94679	1.10854	-0.126239	-0.120796	-0.235119	0.118143	0.138934	0.112737	-0.2901	0.841596	Eif3h
371	ENSMUSG00000016344	1.16368e-07	-0.020539	-0.198522	0.362394	0.222487	0.115089	0.102119	0.0450938	-0.228725	-0.094091	-0.152902	0.263371	0.364526	0.0146021	-0.00912728	Ppdpf
371	ENSMUSG00000041084	2.25885e-08	-0.245005	-0.0863973	-0.168636	-0.230467	0.147517	0.0671069	-0.108957	-0.0718826	-0.113277	-0.545579	0.0492702	0.0796711	-0.426525	-0.273445	Ostc
371	ENSMUSG00000022285	3.42486e-09	0.270879	0.462472	0.0681231	0.0975069	-0.107274	0.45273	-0.224548	0.181245	-0.0038956	0.417162	-0.335538	0.00572314	0.371069	0.874802	Ywhaz
372	ENSMUSG00000032679	2.95379e-140	0.0229331	-0.0498158	0.0614752	-0.00028072	-0.86582	-0.0726389	0.0390889	0.108012	0.132134	-0.0237566	-0.0593661	-0.148628	-0.0101157	-0.226892	Cd59a
372	ENSMUSG00000031812	2.19115e-14	0.333762	-0.423364	-0.076722	0.0407328	-0.434034	0.26578	0.354357	-0.102732	0.111753	-0.353723	0.487644	-0.0702424	-0.0830054	-0.878022	Map1lc3b
372	ENSMUSG00000032504	1.69135e-09	0.228901	0.367147	0.210401	0.34006	0.444622	0.620672	-0.00040702	0.31019	0.29737	0.585245	-0.191819	-0.0620478	0.262222	0.296915	Pdcd6ip
372	ENSMUSG00000051510	1.51888e-17	0.559275	0.545251	0.0742603	-0.0599665	0.462587	0.568298	-0.0315695	-0.0109791	-0.00218076	0.523112	0.103361	0.0622404	0.405275	0.606646	Mafg
373	ENSMUSG00000029038	2.44622e-21	0.211029	0.254308	0.3266	0.406045	0.425253	0.400472	0.0337858	-0.237886	-0.0143722	-0.078467	0.123182	0.344358	0.101152	0.184509	Ssu72
373	ENSMUSG00000045962	3.19745e-26	0.297771	0.624636	0.313374	0.284459	0.423973	0.470964	-0.113266	0.185241	-0.00490559	0.216357	0.16632	0.154183	0.369321	0.684994	Wnk1
374	ENSMUSG00000025630	4.08527e-10	0.135385	0.216878	-0.39616	-0.0152276	0.042313	0.391923	0.0691182	-0.347799	-0.100541	0.195237	0.210655	0.169073	-0.0357048	0.238573	Hprt
374	ENSMUSG00000028426	2.82745e-12	0.13889	0.628709	-0.0394888	0.182836	0.640938	0.803961	0.0408691	0.0242755	0.108944	0.24506	0.144406	0.110328	0.290614	0.699219	Rad23b
375	ENSMUSG00000028792	4.12121e-32	-0.0327968	0.353375	0.342204	0.280786	0.47731	0.678674	0.254158	0.325745	0.28265	0.443106	0.261435	-0.176388	-0.157193	-0.0651528	Ak2
375	ENSMUSG00000036499	1.83571e-52	0.206029	0.090919	-0.612616	-0.2533	0.0413969	-0.00832937	-0.220476	0.231769	0.0425265	0.145116	-0.347411	-0.120052	0.178125	0.288425	Eea1
375	ENSMUSG00000056851	1.7427e-07	-0.312055	0.603996	0.283024	0.185942	0.664029	0.91417	0.0302437	0.347266	0.142321	0.0531735	0.12938	0.0494386	-0.208125	0.85549	Pcbp2
377	ENSMUSG00000020440	2.25984e-14	-0.0820699	0.35036	0.397184	0.505602	0.866915	1.12708	-0.0018886	-0.320375	-0.119994	-0.296485	-0.0726298	0.263657	0.128068	0.630881	Arf5
377	ENSMUSG00000021892	6.14567e-10	0.12797	-0.256991	0.0263481	-0.59505	-0.904018	0.205211	0.182124	0.159291	0.20406	-0.217287	0.124959	-0.232824	-0.238895	-0.382233	Sh3bp5
378	ENSMUSG00000052040	1.26162e-07	0.181667	0.186685	-0.0280323	-0.0211339	0.235855	0.347148	-0.313834	0.141076	-0.0674847	0.167022	-0.281513	0.0450592	0.406867	0.374818	Klf13
379	ENSMUSG00000020358	1.5125e-58	-0.260217	0.57056	-0.608543	-0.200838	0.721581	1.14445	0.0578145	0.35335	0.341228	0.103841	-0.142187	-0.276229	-0.194288	0.757488	Hnrnpab
380	ENSMUSG00000035011	7.81276e-21	0.170352	0.41103	-0.304991	-0.0754159	0.316367	0.35132	-0.20235	0.197951	0.0769961	0.63004	-0.475608	-0.156202	0.287808	0.508654	Zbtb7a
383	ENSMUSG00000040225	8.67682e-09	0.0361169	0.645008	-0.313309	-0.305803	0.430125	0.625079	-0.104839	0.0815711	-0.0366677	-0.111079	-0.00378888	-0.141218	0.104737	0.853438	Prrc2c
383	ENSMUSG00000026994	1.71232e-11	0.313255	0.337736	0.380495	0.433726	0.638026	0.764315	-0.182181	0.117385	-0.0200126	0.373942	-0.251676	-0.0406124	0.34959	0.465517	Galnt3
383	ENSMUSG00000006932	7.77849e-08	-0.588985	0.0112088	0.087937	-0.0498303	0.0633704	0.275601	-0.0374569	0.108543	0.0950093	-0.0739254	-0.0129672	0.0935182	-0.23227	0.27192	Ctnnb1
383	ENSMUSG00000021024	1.38976e-15	-0.244739	0.109097	-0.0380434	0.132994	0.308131	0.419017	0.118252	-0.0655249	0.161261	0.0154697	-0.0417519	-0.0527194	-0.585193	0.161969	Psma6
384	ENSMUSG00000028291	1.72243e-24	0.217863	0.574914	0.318044	0.345197	0.438931	0.625428	-0.0546921	-0.0618716	-0.0497638	0.0957942	-0.00265	0.217005	0.0403769	0.609807	Akirin2
384	ENSMUSG00000078713	1.97619e-14	-0.0533437	0.104674	-0.623616	0.00380839	0.282011	0.150569	-0.119648	0.17891	0.0213286	0.198383	-0.17522	-0.156147	-0.27527	0.0258353	Tomm5
384	ENSMUSG00000021585	2.01383e-14	0.224908	0.181463	0.115788	0.266514	0.262093	0.224943	-0.0962179	0.13965	-0.00870451	0.538717	-0.321034	-0.158882	0.273817	0.466754	Cast
385	ENSMUSG00000013593	1.59768e-14	-0.199928	0.258685	0.426038	0.0735441	0.18043	-0.0730664	0.102776	-0.356136	-0.119883	-0.248768	0.437574	0.330598	-0.313433	-0.0113151	Ndufs2
385	ENSMUSG00000040616	4.46062e-13	0.0747191	0.00267414	-0.317424	-0.740933	-0.525405	-0.128769	-0.0112155	-0.0362712	-0.0641367	0.0422583	-0.00341972	0.0165168	-0.0404092	-0.0257655	Tmem51
385	ENSMUSG00000037815	6.7293e-14	0.369612	0.566184	-0.282569	-0.0869185	0.132877	0.458485	-0.103881	0.102936	-0.0105433	0.544795	0.0297131	0.19875	0.364913	0.828283	Ctnna1
385	ENSMUSG00000040385	4.2391e-10	-0.240473	0.157472	0.366293	0.684858	0.978258	0.618606	0.171505	0.0345899	0.268311	0.130445	-0.0282332	0.0114865	-0.24444	0.188899	Ppp1ca
386	ENSMUSG00000038708	2.00586e-14	0.334707	0.458161	0.179607	0.388081	0.604518	0.596801	-0.106005	0.179862	0.0159571	0.237848	-0.0411075	-0.0337849	0.382569	0.690841	Golga4
386	ENSMUSG00000022708	6.59859e-09	-0.0994593	-0.084751	-0.0622704	-0.971472	-0.969821	-0.421907	0.00460163	0.276256	0.248385	0.564773	0.0192599	0.0529303	0.1983	0.694923	Zbtb20
387	ENSMUSG00000037072	9.45868e-09	0.281362	-0.037607	0.310938	-0.1363	0.258254	-0.490399	0.0835301	-0.398669	-0.0864378	-0.289549	0.397506	0.249522	0.024589	0.0110736	Sep15
387	ENSMUSG00000036371	2.42327e-29	-0.528439	0.22137	-0.562488	-0.206856	0.123465	0.419967	0.0199105	-0.0355189	-0.0413732	0.187159	-0.0825399	-0.184782	-0.630085	0.592074	Serbp1
387	ENSMUSG00000035828	1.34478e-18	-0.0134061	-0.622098	0.28892	0.212008	-0.163172	0.0364731	-0.0788506	-0.102912	-0.0822663	0.0537592	0.0902774	0.146746	-0.140346	-0.336304	Pim3
388	ENSMUSG00000003873	9.98195e-09	0.095683	0.247679	0.232595	0.256515	0.194685	0.172814	0.0448056	-0.364721	-0.0347482	-0.281501	0.299136	0.351844	0.0534531	0.341872	Bax
388	ENSMUSG00000091537	2.63039e-06	-0.186927	-0.325466	-0.311945	0.102667	-0.00516663	-0.238105	-0.298042	0.0305322	-0.261937	-0.562041	-0.405204	0.0781583	-0.249476	-0.298132	Tma7
389	ENSMUSG00000032959	1.60585e-11	-0.0348114	-0.0323418	-0.344091	-0.154587	-0.0994184	0.190154	-0.245108	-0.109265	-0.420444	-0.359492	-0.0750429	0.219959	-0.187016	-0.167857	Pebp1
390	ENSMUSG00000005687	1.15146e-16	-0.239899	-0.0280445	-0.0641186	-0.0552942	0.346889	0.524618	0.0533278	0.183209	0.19211	-0.0453033	-0.0434284	-0.195179	-0.583543	0.105973	Bcas2
391	ENSMUSG00000018286	2.63753e-07	0.150238	0.166046	0.0228137	0.254087	0.518028	0.78245	0.328644	-0.0517544	0.254368	0.175586	0.137596	-0.138839	-0.274423	0.0428642	Psmb6
392	ENSMUSG00000031029	8.22589e-12	-0.621031	0.502859	0.517127	-0.337543	0.66864	0.962285	-0.0529084	0.144372	-0.120753	0.0564577	0.115805	-0.0306533	-0.453355	0.760558	Eif3f
392	ENSMUSG00000038462	3.50967e-11	-0.153525	0.338047	0.411697	0.308385	0.762642	0.556408	0.0668314	-0.142444	-0.039126	0.0236672	0.343991	0.295797	-0.60984	0.198424	Uqcrfs1
393	ENSMUSG00000030189	1.41624e-06	-0.0333728	0.268704	-0.209902	-0.0276834	0.34111	0.371024	-0.126569	0.287812	0.113916	0.445023	-0.135279	-0.0112776	0.0904373	0.406035	Ybx3
393	ENSMUSG00000024750	2.20113e-07	0.448595	0.412553	0.313974	-0.255741	0.854241	0.625199	-0.0618642	-0.284297	-0.171274	0.796525	0.0827527	0.106143	-0.467532	0.605202	Zfand5
394	ENSMUSG00000021040	7.83794e-21	0.0241044	0.0545692	0.178591	0.259614	0.205477	-0.0229392	-0.172283	-0.227015	-0.361391	-0.396083	0.0609087	0.221081	-0.0917349	-0.133649	Slirp
397	ENSMUSG00000018076	7.92739e-11	0.21906	0.361767	0.162432	-0.110181	0.0301565	0.411601	-0.063586	0.337732	0.181608	0.472791	0.0117513	0.0427272	0.306581	0.452707	Med13l
397	ENSMUSG00000035086	1.83355e-06	0.0874131	0.195248	0.113876	0.233043	0.177564	0.177903	-0.070399	-0.159948	-0.0985099	-0.500666	0.0394728	0.158188	0.166754	0.301524	Becn1
398	ENSMUSG00000047126	4.23834e-10	0.284902	0.39461	0.227055	0.185023	0.51879	0.348765	0.067826	0.321793	0.294764	0.286544	0.025934	-0.087134	0.129058	0.171255	Cltc
398	ENSMUSG00000001289	7.10431e-20	0.266976	0.489352	0.713579	0.350457	0.369701	1.01963	0.0886515	-0.157073	-0.121682	0.395525	0.273932	0.194325	0.549509	0.754018	Pfdn5
399	ENSMUSG00000028798	5.89229e-129	-0.36563	0.391066	0.467492	0.360412	0.978188	1.01438	0.164959	-0.0986193	-0.0136188	0.133911	0.47727	0.17701	-0.575733	0.358334	Eif3i
399	ENSMUSG00000029713	1.35057e-41	0.264947	0.348948	0.778207	0.729894	0.589809	0.3758	0.220757	-0.1608	0.117537	0.334307	0.206782	-0.169696	0.192489	0.525687	Gnb2
399	ENSMUSG00000018446	4.45728e-20	-0.368055	0.270416	-0.417464	0.120926	0.585923	0.529844	0.11681	0.234047	0.18967	0.0653896	-0.0114718	-0.104098	-0.532565	0.230557	C1qbp
400	ENSMUSG00000050552	1.38402e-22	0.0986718	-0.0490563	0.470393	0.421426	0.24359	0.299546	0.186818	-0.0877591	0.0778045	-0.107241	0.429629	0.106095	-0.16593	-0.301179	Lamtor4
400	ENSMUSG00000024571	2.70836e-31	0.113173	0.545627	-0.288853	-0.0426742	0.584039	0.732597	0.196885	0.313153	0.320009	0.327086	0.0900229	-0.189806	0.184649	0.711954	Gm16286
401	ENSMUSG00000025504	2.77393e-08	0.376036	0.352538	0.27783	0.439813	0.331398	0.646742	-0.169524	0.0974612	-0.0111311	0.508632	-0.291232	-0.0900028	0.425841	0.457939	Eps8l2
401	ENSMUSG00000031504	5.53729e-13	0.102173	0.0139009	0.190551	-0.357887	-1.00432	0.210698	0.147451	0.0285534	0.150551	0.358152	0.153213	-0.0361446	0.098096	-0.0353379	Rab20
401	ENSMUSG00000031565	2.61755e-51	0.488647	0.217403	-0.269815	-0.681031	-0.0536406	0.457749	-0.0972928	0.171598	0.262753	0.488674	-0.405726	0.222721	0.589404	0.615761	Fgfr1
402	ENSMUSG00000027637	1.62629e-12	0.2044	0.132969	-0.53325	-0.236123	0.395507	0.119261	0.233959	0.294119	0.394961	-0.0634428	0.124383	-0.235006	-0.279076	-0.212861	1110008F13Rik
402	ENSMUSG00000078578	8.89468e-12	0.327323	0.598311	0.0353674	0.0984726	0.322232	0.844608	-0.0262195	0.150033	0.0806587	0.685408	-0.164632	-0.317308	0.302768	0.737992	Ube2d3
402	ENSMUSG00000070319	8.60065e-12	-0.0724098	0.137759	-0.719234	-0.113842	0.347775	0.459974	0.0129535	0.172024	0.0982391	0.256678	-0.155303	-0.296594	-0.304839	0.0835307	Eif3g
402	ENSMUSG00000005417	2.29517e-11	0.333961	0.43947	0.275597	0.268017	0.346191	-0.876843	-0.163816	0.18534	0.0184657	0.497219	-0.0175857	0.136677	0.472986	0.577836	Mprip
402	ENSMUSG00000043998	3.30469e-07	0.196359	0.156004	-0.208911	0.0560683	0.385516	0.333973	0.0188696	0.294868	0.256377	0.469622	-0.173764	-0.185945	0.181088	0.106863	Mgat2
402	ENSMUSG00000014301	1.42587e-09	-0.111862	-0.333952	0.482553	0.507502	0.482908	0.339604	0.206806	0.0206965	0.16876	-0.272733	0.391746	0.113002	-0.133741	-0.293709	Pam16
403	ENSMUSG00000008475	9.0119e-12	-0.168022	-0.134918	-0.35957	-0.912124	-0.208514	0.211889	-0.180499	-0.132679	-0.0915025	-0.269648	-0.340262	-0.0691842	-0.328681	0.0849193	Arpc5
403	ENSMUSG00000028843	7.58875e-07	-0.345274	-0.589725	0.396251	0.077828	0.152454	0.101486	0.0196795	0.0749163	-0.0565304	0.162123	0.0401231	0.0420729	-0.365327	-0.0672013	Sh3bgrl3
403	ENSMUSG00000036299	1.34964e-16	0.462797	-0.00905079	0.559947	0.409172	0.0133502	0.440266	0.216269	-0.343621	0.0921971	-0.28041	0.359732	0.375674	0.34078	0.199925	BC031181
404	ENSMUSG00000028248	2.45222e-16	0.284453	0.130948	0.0627444	0.0940077	0.136985	0.210466	-0.140645	-0.233236	-0.281141	-0.296811	0.236089	0.356223	0.442628	0.492848	Pnisr
404	ENSMUSG00000056429	3.30986e-28	0.475903	0.427207	0.340874	0.474697	0.498761	0.466957	0.173095	0.3092	0.370453	0.371575	0.21572	-0.01225	0.291362	0.16763	Tgoln1
405	ENSMUSG00000032667	8.26268e-19	0.3439	0.265589	0.256084	0.391317	0.457568	0.297251	-0.229211	-0.21076	-0.250649	0.151179	-0.15766	0.230223	0.293012	0.542325	Pon2
405	ENSMUSG00000022404	2.18478e-06	-0.0636757	0.144132	0.302795	0.174942	0.252877	0.224787	-0.0227192	-0.0925672	-0.136023	-0.453883	0.222494	0.196653	-0.0427514	-0.056119	Slc25a17
406	ENSMUSG00000026509	2.19235e-47	0.29663	0.514664	-0.101944	0.219234	0.227674	0.127915	-0.248778	-0.0119879	-0.157975	0.482689	-0.247976	0.123717	0.515569	0.517106	Capn2
406	ENSMUSG00000029030	1.20063e-18	0.132284	-0.0604232	0.0508907	-0.442197	-1.02475	-0.74959	-0.205052	0.0427465	-0.101183	0.240402	-0.217579	0.0683488	0.12764	0.173553	Tprgl
406	ENSMUSG00000035569	3.86364e-12	0.0588345	0.501512	-0.370299	-0.458636	0.249358	0.328075	-0.194611	0.366006	0.184395	0.345238	-0.336965	-0.0843087	0.237709	0.535911	Ankrd11
406	ENSMUSG00000017188	2.6452e-12	-0.0699829	0.0373176	0.432238	0.465469	0.261767	0.139485	0.136999	-0.251014	0.0438978	-0.0433322	0.324587	0.308073	-0.22716	0.136488	Coa3
407	ENSMUSG00000029465	6.80728e-22	0.0822599	0.280942	0.144085	0.490152	0.736833	0.595	0.311614	-0.116311	0.179113	0.179797	0.393629	-0.13903	-0.0746884	0.317218	Arpc3
408	ENSMUSG00000004591	4.66866e-20	0.114357	0.605476	-0.0366757	-0.0552797	0.381756	0.545737	-0.197396	0.328835	0.085272	0.533258	-0.0877538	-0.0772116	0.203353	0.748987	Pkn2
408	ENSMUSG00000002416	3.78607e-11	0.330963	-0.0989486	-0.0681118	0.202736	-0.0125197	-0.19493	-0.107991	-0.303312	-0.422402	-0.225435	0.10434	0.109556	-0.164319	-0.658695	Ndufb2
408	ENSMUSG00000000957	2.58473e-06	0.196379	0.213824	-0.131684	-0.167964	-0.00226343	0.103156	0.0433275	-0.158458	-0.000841101	-0.411863	0.107942	0.278817	0.381047	0.412615	Mmp14
408	ENSMUSG00000021486	7.6564e-15	-0.120242	0.00674845	0.0247148	0.0244054	0.311815	0.156421	-0.279359	-0.0385922	-0.18177	0.256975	-0.160403	0.0407734	-0.181164	9.94528e-05	Prelid1
409	ENSMUSG00000004085	2.51627e-06	0.11256	0.112616	-0.214758	-0.413463	-0.796677	-0.931697	-0.0165689	0.114483	0.0701456	0.273856	-0.00894383	0.0382173	0.265782	0.243179	Zak
409	ENSMUSG00000022270	7.33292e-13	0.554183	0.390799	0.655742	-0.265604	-0.424084	0.922144	0.157342	-0.0947218	0.107367	0.23356	0.509261	0.247542	0.13127	-0.081476	Fam134b
410	ENSMUSG00000094483	2.28049e-16	-0.0686365	0.332207	-0.312111	-0.601173	-0.285409	0.160213	0.0212497	0.351469	0.281151	-0.00732487	0.0161073	-0.00478709	0.0940478	0.366465	Purb
411	ENSMUSG00000030201	1.65591e-64	-0.00630902	0.186771	-0.461535	-0.682867	-0.0176985	0.202334	0.0352107	0.0952324	0.124904	0.0362953	0.0827297	0.0975012	0.151397	0.12449	Lrp6
411	ENSMUSG00000022781	1.99256e-14	0.304164	0.564206	-0.0176163	0.143224	0.21464	0.530989	-0.13746	0.0584366	0.00156086	0.400202	-0.10575	-0.0534907	0.336773	0.76143	Pak2
412	ENSMUSG00000028035	1.46293e-08	-0.0341692	-0.349946	0.139181	-0.086071	-0.149087	-0.874657	-0.0453195	-0.183883	-0.0913992	-0.166565	0.212641	0.12674	0.0764702	-0.116123	Dnajb4
413	ENSMUSG00000030795	2.15565e-06	-0.0111071	0.385671	0.00303996	0.164412	0.29412	0.108992	-0.0899592	0.00020607	-0.0866157	-0.0523842	-0.218284	-0.228386	0.18763	0.825547	Fus
413	ENSMUSG00000035242	2.88697e-09	-0.0607085	-0.347809	-0.438213	-0.175248	-0.634329	-0.184067	-0.300739	0.176481	-0.274092	0.260802	-0.263621	-0.114853	-0.262854	-0.239033	Oaz1
414	ENSMUSG00000027660	8.68677e-09	0.111264	0.3699	0.150645	0.00939687	0.617577	0.600968	0.0100079	0.299426	0.262175	0.577176	-0.16115	-0.223198	0.238581	0.0337029	Skil
414	ENSMUSG00000014294	1.27398e-07	0.00247157	-0.392315	0.185007	0.361434	-0.104337	-0.536345	-0.0881372	-0.245005	-0.297025	-0.284694	0.192229	0.310719	-0.264058	-0.798275	Ndufa2
415	ENSMUSG00000039640	9.11855e-34	-0.218612	0.170305	-0.497767	0.0814661	0.441477	0.383574	0.0825673	0.164323	0.169092	0.0354562	-0.0101862	-0.168691	-0.501328	-0.0764392	Mrpl12
417	ENSMUSG00000032515	2.52208e-17	0.00372859	-0.626349	0.290349	-0.29574	-0.857579	-0.106679	-0.0774264	0.242527	0.133634	0.389193	-0.0935939	0.0565144	0.0609134	-0.0798385	Csrnp1
417	ENSMUSG00000056629	7.51046e-14	0.174118	-0.12208	0.532243	0.446687	0.244197	0.499197	0.277624	-0.19607	0.213063	-0.087032	0.458444	0.262493	0.0111642	-0.170192	Fkbp2
419	ENSMUSG00000039607	7.74976e-07	0.143342	0.141429	-0.156226	-0.671985	-0.850932	-0.353835	-0.0503416	-0.120718	-0.054344	0.126107	0.231014	0.298175	0.314826	0.199992	Rbms3
420	ENSMUSG00000052033	7.56807e-56	-0.107368	0.132081	-0.49633	-0.530733	0.0860572	0.169803	0.00860463	0.0944492	0.0209159	-0.0421138	-0.085542	-0.0116921	-0.242274	0.0178506	Pfdn4
420	ENSMUSG00000036241	9.88807e-11	0.310062	0.575998	0.334591	0.338232	0.541709	0.588442	-0.0491292	0.0186282	0.0267312	0.0650675	0.317231	0.31823	0.334524	0.628403	Ube2r2
420	ENSMUSG00000028745	3.81003e-37	0.233348	0.264736	-0.360435	-0.647943	-1.01527	-0.00176991	0.0592171	-0.133635	0.0390251	0.135555	0.193944	0.219412	0.121756	0.244947	Capzb
420	ENSMUSG00000032288	3.88516e-17	-0.0556715	0.218695	0.157499	0.287124	0.511039	0.457578	0.0258165	-0.180393	-0.172308	0.161694	0.34453	0.283216	-0.108653	0.266485	Imp3
421	ENSMUSG00000053119	5.25933e-13	0.233344	0.0459428	0.455435	0.554322	0.224739	0.0786731	-0.0837841	-0.159322	-0.185567	-0.0233826	0.257739	0.330674	0.284064	0.371386	Chmp3
421	ENSMUSG00000007739	9.94685e-67	-0.373831	0.614471	0.20723	0.149309	0.718706	0.89426	-0.0180322	0.0333026	-0.156664	0.377131	0.24244	0.0735651	-0.323471	0.690636	Cct4
422	ENSMUSG00000027523	1.19144e-06	-0.194915	0.33482	0.127718	-0.326789	0.088194	-0.761306	0.277011	-0.0287798	0.305733	0.286227	0.169855	-0.0749244	0.0229	0.637664	Gnas
423	ENSMUSG00000028822	2.65364e-18	0.275748	0.198776	0.351154	0.0660443	0.0965638	0.15184	0.080544	-0.252551	-0.06039	0.0713898	0.430105	0.221104	0.211492	0.0710987	Tmem50a
424	ENSMUSG00000064363	8.50647e-17	0.126312	0.557585	-0.133668	-0.433094	-0.0451802	0.133301	-0.132569	-0.243631	-0.253897	0.0625002	0.231221	0.272756	-0.463089	-0.787508	mt-Nd4
425	ENSMUSG00000021417	9.1512e-25	-0.139969	0.19828	0.400631	-0.000453161	0.362555	0.461152	0.168899	-0.131699	-0.00940884	-0.295924	0.388608	0.203723	-0.152747	0.216787	Eci2
426	ENSMUSG00000009013	1.41271e-22	-0.0816596	-0.0722781	-0.414688	-0.227029	-0.949924	-1.14439	0.0231675	-0.23495	-0.112049	-0.549772	0.496529	0.337846	0.468399	0.310505	Dynll1
427	ENSMUSG00000030779	6.57582e-26	0.334075	0.556279	0.0340464	0.0928137	0.404807	0.419195	-0.031148	0.0648731	0.0472971	0.196004	0.0328006	0.0469915	0.268734	0.52879	Rbbp6
427	ENSMUSG00000020849	2.90345e-13	-0.140189	0.35401	0.0736198	0.347673	0.778295	0.998491	0.0780881	-0.0353746	0.141791	-0.111479	-0.0572763	-0.213661	-0.327625	0.762843	Ywhae
427	ENSMUSG00000064367	2.05513e-18	0.40769	0.0929282	-0.203482	0.0268103	0.179207	0.0772509	-0.280558	-0.305976	-0.447998	-0.288367	0.10396	0.209261	-0.108582	-0.549453	mt-Nd5
428	ENSMUSG00000022911	1.47617e-10	0.0567026	0.447749	0.0568909	-0.302867	-0.0218279	0.412732	0.131022	0.338284	0.272367	0.440307	0.104985	-0.148009	0.139564	0.618623	Arl13b
428	ENSMUSG00000024925	3.26574e-10	-0.374	-0.118128	0.226109	0.0731531	0.206348	0.172516	0.117177	0.00705355	0.0743301	-0.333533	0.134353	0.0288979	-0.465003	-0.305255	Rnaseh2c
429	ENSMUSG00000051223	6.77266e-16	0.205525	0.403553	-0.430879	-0.0357344	0.612971	0.605763	0.101955	0.313186	0.31888	0.062894	-0.247104	-0.309452	-0.0300225	0.446814	Bzw1
429	ENSMUSG00000036707	1.41e-13	0.302218	0.518724	0.210934	0.307154	0.460284	0.660243	-0.026933	0.198054	0.196045	0.378934	-0.0556681	-0.0138977	0.297309	0.489085	Cab39
429	ENSMUSG00000024576	2.68038e-17	0.226606	0.455266	-0.149303	-0.247693	-0.0182586	0.60994	0.0678289	0.0266262	0.0392105	0.273034	0.0154412	-0.0838241	0.137254	0.763785	Csnk1a1
430	ENSMUSG00000039361	5.15306e-39	-0.0154317	0.08751	0.00225277	-0.52363	-0.325497	-0.847597	-0.100407	0.0821041	-0.0189687	0.00639476	-0.113707	0.0701353	-0.041566	0.0582135	Picalm
430	ENSMUSG00000018293	6.81449e-10	0.0702264	-0.107808	-0.558898	-0.351325	-0.93856	-0.333564	-0.303108	-0.0128171	-0.282654	0.196331	-0.345875	0.0115193	-0.00633722	-0.158518	Pfn1
430	ENSMUSG00000022255	2.7644e-10	0.32854	0.628701	-0.609728	-0.355056	0.472664	0.449947	-0.0433862	0.0848626	0.118101	0.429333	-0.0557721	0.0862703	0.331221	0.620052	Mtdh
431	ENSMUSG00000028530	2.52356e-06	0.308358	0.486509	-0.0507085	-0.162125	0.376678	0.455471	0.0933068	0.296014	0.234161	0.567741	0.0218618	-0.0961515	0.291632	0.546076	Jak1
431	ENSMUSG00000021114	2.84631e-51	0.23429	0.244331	0.374734	0.526295	0.507119	0.38353	0.146344	-0.183739	0.000664742	0.0150994	0.30819	0.288867	0.0368956	0.266269	Atp6v1d
432	ENSMUSG00000019210	1.89736e-12	0.540519	-0.258571	0.436677	0.590847	0.591515	0.603906	0.20226	-0.291586	-0.0480422	-0.0800735	0.387587	0.0794323	0.169314	-0.422834	Atp6v1e1
432	ENSMUSG00000006315	1.41263e-10	-0.215998	-0.156627	0.140281	0.265548	0.362381	0.322234	-0.0314665	-0.064628	-0.029687	-0.170887	0.0365075	0.161173	-0.50227	-0.29073	Tmem147
432	ENSMUSG00000022744	3.14226e-13	0.158703	0.295321	-0.360066	-0.367334	-0.154205	0.106354	0.0785749	0.326335	0.380645	0.0847286	-0.189581	-0.25611	0.179052	0.232529	Cldnd1
432	ENSMUSG00000025204	1.49552e-29	0.00723937	0.0268378	0.318048	0.240884	0.184202	0.133561	0.136411	-0.0193772	0.0936409	-0.656449	0.121403	0.0469746	-0.513262	-0.42955	Ndufb8
433	ENSMUSG00000047721	6.79925e-08	0.0646017	0.0780051	-0.211211	0.310643	0.319597	0.333583	-0.252947	0.0115665	-0.25531	0.121983	-0.12454	0.107527	0.0541752	-0.0505954	Bola2
433	ENSMUSG00000098178	1.30918e-10	-0.393793	0.111432	-0.064527	-0.000348063	0.717909	0.687508	0.11731	0.44961	0.370618	-0.0113053	0.0831975	-0.217968	-0.475687	-0.854019	Gm42418
434	ENSMUSG00000028161	2.67258e-07	0.319791	0.4911	-0.306025	-0.00871995	-0.00672483	0.652883	-0.207537	0.0683134	-0.242312	0.649508	0.165432	0.251252	0.355368	0.561783	Ppp3ca
434	ENSMUSG00000070394	3.83543e-09	0.170831	-0.153019	0.407525	0.27663	-0.109661	0.0283909	-0.00183763	-0.265506	-0.195511	-0.288926	0.324245	0.360407	0.145182	-0.292302	Tmem256
435	ENSMUSG00000062963	4.60821e-18	0.121363	0.0326489	0.339533	0.419535	0.457562	0.336362	0.134752	-0.125629	-0.0560028	-0.2196	0.373699	0.172973	-0.0397216	-6.85192e-05	Ufc1
435	ENSMUSG00000058569	5.28339e-111	0.274947	0.284779	-0.0380803	0.165258	0.925827	0.732092	0.26199	0.0224336	0.282701	0.0411644	0.0844683	-0.175371	0.081489	0.385641	Tmed9
436	ENSMUSG00000025982	2.7074e-10	-0.0877974	0.170736	-0.0716236	-0.156815	0.446012	0.472499	0.0817138	0.200733	0.175733	0.310625	-0.183181	-0.379956	-0.231839	0.475162	Sf3b1
436	ENSMUSG00000028053	2.10726e-08	0.256678	0.54856	0.0858031	0.0678517	0.331465	0.498185	-0.0433833	0.126867	0.0603126	0.209143	0.0777334	0.0616335	0.381237	0.535555	Ash1l
436	ENSMUSG00000053565	2.22393e-07	-0.288075	0.422868	0.65865	0.113464	0.597647	1.03832	0.0287349	-0.0699099	-0.123399	0.497145	0.409997	0.227898	-0.231061	0.629578	Eif3k
436	ENSMUSG00000025510	2.19406e-12	0.293854	0.151587	-0.354025	0.0121321	-0.399735	-0.571987	0.0479833	-0.347852	-0.0622648	-0.305057	0.29312	0.322356	0.333821	0.277111	Cd151
437	ENSMUSG00000026821	2.28011e-06	0.321638	0.399787	0.602433	0.176745	-0.0579064	0.935253	0.207572	0.0709379	0.250338	0.675486	0.244629	0.0296442	0.385712	0.537458	Ralgds
437	ENSMUSG00000028470	2.43112e-43	0.19037	0.321503	0.62071	0.522017	0.395564	0.665049	0.196569	0.000330971	0.141602	0.132538	0.387516	0.112231	-0.010884	0.275618	Hint2
437	ENSMUSG00000025130	2.83817e-15	-0.0343042	0.0806953	0.318809	0.0673762	0.748997	0.688108	0.107264	0.316761	0.210475	-0.228443	0.362924	0.076332	-0.189956	-0.374686	P4hb
437	ENSMUSG00000024012	8.68836e-32	-0.116031	0.280932	0.465625	0.449758	0.463773	0.156621	0.0603849	-0.0588291	0.018121	-0.190378	0.243487	0.280288	-0.127612	0.367023	Mtch1
438	ENSMUSG00000026796	3.06505e-07	0.263558	0.0781338	0.0582705	0.348996	0.313656	0.485619	-0.0903078	0.265611	0.14274	0.474915	-0.306357	-0.104501	0.335361	0.299575	Fam129b
438	ENSMUSG00000024042	7.42688e-10	0.00596006	-0.545239	0.173066	-0.0798557	-0.184974	0.263088	-0.0307124	0.252674	0.110935	0.163445	-0.0197245	-0.121295	0.159075	-0.0491476	Sik1
439	ENSMUSG00000022812	1.8263e-21	0.371028	0.451438	0.486702	0.356056	0.33321	0.333066	0.172277	0.0934005	0.236603	0.245514	0.411099	0.179017	0.404732	0.730785	Gsk3b
440	ENSMUSG00000027133	3.64162e-07	-0.132846	-0.343801	-0.0556491	0.126351	-0.0770923	0.090636	-0.0956493	-0.321219	-0.399151	-0.360263	0.332723	0.37685	-0.424757	-0.567381	Nop10
440	ENSMUSG00000037266	1.56519e-10	0.148226	-0.125962	0.294736	0.168455	0.29163	-0.0129081	-0.219678	-0.330871	-0.382037	-0.539857	0.173293	0.295972	0.280448	-0.0949585	Rsrp1
441	ENSMUSG00000030067	1.92815e-92	0.11372	-0.163549	-0.561133	-0.810619	-0.889922	0.419906	-0.160393	0.0702653	-0.0400457	0.219546	0.0363493	0.174954	0.511389	0.486136	Foxp1
443	ENSMUSG00000003161	9.63743e-43	0.149159	0.172971	0.589836	0.486677	0.392512	0.209808	0.0218844	-0.128144	-0.105191	0.279544	0.20119	0.0849994	0.112484	0.394981	Sri
444	ENSMUSG00000027620	2.77954e-12	0.108535	0.595549	0.365186	0.0444279	0.665301	0.421055	-0.150277	0.0284013	-0.0981879	0.517661	0.0258757	0.0431938	0.41524	0.726237	Rbm39
444	ENSMUSG00000032112	2.28023e-14	0.091433	0.211509	0.0342042	0.222845	0.369922	0.373985	-0.0175524	-0.215976	-0.101753	-0.414221	0.160916	0.251227	0.197918	0.110235	Trappc4
445	ENSMUSG00000021910	1.66272e-11	0.369502	0.458921	0.295104	0.0294133	0.270656	0.352449	-0.262411	-0.017659	-0.318586	-0.181094	0.124248	0.239464	0.427892	0.525735	Nisch
446	ENSMUSG00000027108	6.78112e-08	-0.301233	0.134882	0.128348	0.091237	0.261624	0.342489	-0.0119213	-0.126884	-0.114486	-0.100237	0.145805	0.189084	-0.448532	0.233582	Ola1
447	ENSMUSG00000026895	7.32152e-12	0.139295	0.133091	0.322804	0.178513	0.277287	0.354864	0.169916	-0.179517	0.0202044	-0.268903	0.42132	0.306682	-0.27861	-0.046717	Ndufa8
447	ENSMUSG00000071014	2.49289e-09	0.0044116	-0.00628858	0.00406854	0.0311814	0.111045	0.0804542	0.0844976	-0.127941	-0.034695	-0.237897	0.160305	0.0806282	-0.566997	-0.614559	Ndufb6
448	ENSMUSG00000004040	2.88671e-08	0.141182	0.295003	-0.310819	-0.443443	0.0357764	0.4639	0.0792877	0.363839	0.266159	0.412544	0.117293	-0.0826132	0.145619	0.483149	Stat3
449	ENSMUSG00000030452	1.29375e-06	0.0715316	0.17772	-0.569959	-0.518885	-0.0301918	0.284754	-0.175653	-0.0209606	-0.119109	-0.00725565	-0.151128	0.00655944	0.086833	0.211543	Nipa2
449	ENSMUSG00000031737	8.88755e-15	-0.490154	-0.244419	0.0604493	-0.334045	-0.0718124	0.52628	0.0435519	0.214401	0.229548	0.0331932	-0.161859	-0.0601846	-0.431044	0.224141	Irx5
450	ENSMUSG00000048874	4.4932e-07	-0.0803323	0.383649	0.241063	0.292765	0.505316	0.566039	-0.230925	0.00557859	-0.0865792	0.303283	0.0384052	0.19662	0.261417	0.622817	Phf3
451	ENSMUSG00000044627	3.60536e-14	0.185319	0.245232	0.211262	0.205962	0.418938	0.524501	0.144	-0.351588	-0.00727329	0.107303	0.414562	0.29062	-0.0762504	0.138786	Swi5
451	ENSMUSG00000028868	4.55517e-06	0.228354	0.454673	0.510008	0.386099	0.281273	0.240078	-0.0820091	0.0413302	0.0591938	0.388661	0.0103384	0.207602	0.306758	0.718457	Wasf2
451	ENSMUSG00000029048	1.88345e-36	0.290016	0.389233	0.41551	0.580891	0.676472	0.617163	0.264204	-0.0562035	0.201981	0.0620107	0.363777	0.198378	0.228155	0.108965	Rer1
451	ENSMUSG00000033938	1.3932e-14	0.25288	0.0487161	0.395288	0.762011	0.397848	0.0172338	-0.0039786	-0.248221	-0.127427	-0.241669	0.272867	0.275396	-0.17337	-0.445034	Ndufb7
452	ENSMUSG00000032966	6.49739e-22	0.102575	0.439058	-0.163082	0.133202	0.0597052	-0.714925	-0.201604	-0.210919	-0.397332	-0.176754	-0.0146589	0.145278	0.175906	0.548918	Fkbp1a
452	ENSMUSG00000032336	2.63411e-14	-0.000319416	-0.0366729	-0.36903	-0.350313	-0.847934	-0.459924	-0.0317184	0.0432973	0.026982	0.00509726	-0.0387559	0.0584259	0.140844	0.0196922	Nptn
453	ENSMUSG00000022111	1.13414e-06	0.0247585	0.269579	-0.530014	-0.0312699	0.343647	0.54167	-0.0618544	0.235569	0.115826	0.237883	-0.317523	-0.222877	-0.228586	0.157378	Uchl3
455	ENSMUSG00000025283	9.51047e-42	0.146831	-0.411795	-0.0552296	-0.118788	-0.439582	0.219283	0.0173143	0.112571	-0.0639202	0.026231	0.157886	-0.102298	-0.753925	-0.391332	Sat1
455	ENSMUSG00000028522	4.52759e-10	0.292151	0.527196	0.0595013	0.275256	0.344346	0.206796	-0.0699777	0.0680216	-0.009908	0.232769	0.0254195	0.10057	0.326424	0.635459	Mier1
455	ENSMUSG00000036781	3.79141e-47	0.0165989	-0.0139107	0.362554	0.631881	0.646983	1.01269	0.0104076	-0.155906	-0.0618115	0.0454399	0.141922	0.130355	-0.387839	-0.425376	Rps27l
456	ENSMUSG00000004667	3.61051e-07	-0.286011	-0.046271	-0.0293604	0.17065	0.412999	0.425213	0.144924	0.0430047	0.16207	0.0550522	0.156163	-0.0780409	-0.44028	-0.0142425	Polr2e
456	ENSMUSG00000093904	4.05542e-23	0.122346	0.254536	-0.437985	-0.0778245	0.360251	0.353875	-0.23746	0.0732406	-0.251167	0.103035	-0.14363	0.0118442	0.114015	0.320507	Tomm20
457	ENSMUSG00000007867	2.47182e-12	0.198041	0.226055	0.58153	0.322635	0.142324	-0.000207424	0.254671	-0.0173349	0.135887	0.0382505	0.287114	-0.0447026	0.308408	0.501124	Ift43
458	ENSMUSG00000024844	2.22109e-41	-0.407925	-0.0272375	-0.0362782	-0.0373133	0.01023	0.143934	-0.0154144	0.0645269	0.0722903	-0.265801	-0.052186	0.00826644	-0.486661	-0.042551	Banf1
459	ENSMUSG00000029198	2.89345e-07	0.320428	0.493333	0.115543	0.437858	0.513332	0.57868	0.0782502	0.125703	0.0392934	0.440388	0.13922	-0.103497	0.0220878	0.222824	Grpel1
459	ENSMUSG00000021361	3.82508e-14	-0.126964	-0.0680835	0.283962	0.169642	0.181557	0.315254	0.121356	-0.260565	-0.074388	-0.484986	0.386844	0.166242	-0.553796	-0.284582	Tmem14c
459	ENSMUSG00000005732	8.19178e-14	-0.579912	0.401149	-0.39744	0.322254	0.568497	0.526092	-0.0248887	0.107602	0.219134	-0.0145774	-0.326545	-0.200993	-0.407177	0.610492	Ranbp1
460	ENSMUSG00000026434	9.88246e-07	-0.561532	0.370191	0.126795	0.00161142	0.227124	0.172123	-0.0649075	-0.0108923	0.0424691	0.325427	0.0614954	0.22621	-0.549273	0.502552	Nucks1
460	ENSMUSG00000002010	4.56363e-41	-0.195534	0.087233	0.164783	0.054397	0.103492	0.06014	0.14025	-0.0336934	0.0400221	0.0947856	0.232062	0.0316399	-0.487923	-0.132868	Idh3g
460	ENSMUSG00000031078	2.97327e-22	0.356155	0.496527	0.285575	0.181303	0.427802	0.56961	-0.0287678	-0.024738	0.0137856	0.344643	-0.0315807	0.0715893	0.416511	0.516788	Cttn
460	ENSMUSG00000020022	8.41848e-09	-0.0135902	-0.421362	-0.245389	0.187577	-0.250009	-0.260111	-0.257832	-0.122917	-0.344495	-0.198633	-0.214666	0.0443031	-0.304962	-0.574396	Ndufa12
461	ENSMUSG00000025981	7.66885e-11	-0.0912484	0.0896178	0.106225	-0.179196	0.157712	0.21838	0.0943133	0.206757	0.307467	0.545788	-0.14214	-0.329952	-0.600672	-0.101285	Coq10b
461	ENSMUSG00000004264	8.94742e-13	-0.243371	0.490228	-0.113961	0.0992491	0.832317	0.776586	0.088065	-0.0750015	-0.00100237	0.244946	0.139371	0.0573597	-0.343587	0.67129	Phb2
461	ENSMUSG00000040415	9.26757e-14	0.399831	0.262465	0.107963	0.0240675	-0.17488	-0.639619	-0.0839452	-0.169421	-0.175303	0.240438	0.235222	0.307399	0.472712	0.394066	Dtx3
462	ENSMUSG00000003032	4.32584e-28	-0.144024	0.128164	0.863582	0.726361	0.146503	0.548566	0.137964	0.269148	0.442459	0.557878	0.119293	0.226294	0.642946	0.972853	Klf4
462	ENSMUSG00000031532	4.9963e-09	0.408001	0.295887	-0.319858	-0.451395	0.285733	0.302372	0.258597	-0.0265172	0.277741	-0.00134808	0.169705	-0.0276121	0.288192	0.22437	Saraf
462	ENSMUSG00000039219	2.72347e-19	-0.0560443	0.5293	-0.0684572	-0.1318	0.346193	0.578215	0.0935002	0.154899	0.15021	0.0430535	0.182414	-0.105602	0.0144116	0.438067	Arid4b
463	ENSMUSG00000024829	2.78867e-15	-0.136049	0.052356	0.00105174	0.165769	0.256946	0.274564	0.000545591	-0.0227393	-0.0268827	-0.164961	-0.0351902	0.0290416	-0.441709	-0.00115874	Mrpl21
464	ENSMUSG00000075701	1.74659e-11	0.268778	-0.153728	-0.147872	-0.0248663	0.341034	0.247241	0.0440459	-0.0643858	0.0184799	-0.260626	0.0224174	-0.026539	-0.118483	-0.598063	Vimp
465	ENSMUSG00000000171	2.13538e-26	-0.182876	0.0476627	0.0797911	0.182873	0.336349	0.18191	0.118649	-0.0722971	0.0369195	-0.0808162	0.221171	-0.00750267	-0.43385	-0.0593398	Sdhd
465	ENSMUSG00000048076	8.67931e-08	0.362137	0.398088	0.230229	0.571034	0.887138	0.702113	0.189738	-0.0379407	0.198162	0.363639	0.00833568	-0.18444	0.236869	0.402841	Arf1
466	ENSMUSG00000046432	1.86791e-09	-0.181474	0.469057	0.399221	-0.302808	-0.189084	0.546971	0.210314	-0.204094	0.157635	-0.466371	0.386465	0.366895	-0.2448	0.340743	Ngfrap1
468	ENSMUSG00000038235	1.61332e-31	0.422214	0.0594569	0.103698	0.381866	0.448972	0.887426	0.0720547	-0.00261628	0.100552	0.127034	0.0547346	0.0184286	0.239022	0.209263	F11r
469	ENSMUSG00000034024	3.87819e-09	-0.414671	0.550234	0.0189929	0.10351	0.670726	0.728279	0.0329434	-0.136403	-0.0584542	-0.136971	0.211645	0.065945	-0.371161	0.413303	Cct2
469	ENSMUSG00000055681	2.88571e-08	0.0973968	-0.383535	0.221069	0.130199	0.370259	0.348556	0.175952	-0.10158	0.124113	0.0631067	0.330413	-0.0200164	-0.28702	-0.647878	Cope
469	ENSMUSG00000051495	4.73732e-09	-0.18466	-0.336952	0.00383396	-0.577949	-0.0643116	0.166153	0.149176	0.235583	0.198936	0.106486	0.0662442	-0.0708401	-0.448013	-0.030833	Irf2bp2
470	ENSMUSG00000033916	2.58608e-32	0.524675	0.216885	0.659311	0.753334	0.506644	0.61415	0.216423	-0.314298	-0.0507691	0.350525	0.244652	0.128965	0.32627	0.299637	Chmp2a
471	ENSMUSG00000001964	7.42921e-38	-0.0290529	-0.0297508	-0.647695	-0.729948	-0.711951	-0.354353	0.0702692	0.143808	0.146554	0.131043	-0.0962671	-0.122197	-0.0332594	0.123124	Emd
472	ENSMUSG00000039953	5.43755e-97	-0.00732412	-0.104688	-0.0766914	-0.358337	-0.744357	-0.131018	0.0256177	0.00798272	0.0659236	-0.135119	0.143175	0.163338	-0.0266406	-0.180726	Clstn1
473	ENSMUSG00000033940	1.46599e-11	0.24843	0.277569	0.450335	0.457033	0.615303	0.427603	0.156988	-0.135648	0.0227292	0.0658487	0.342398	0.324703	0.0816323	0.277506	Brk1
474	ENSMUSG00000042682	3.15186e-26	0.403864	0.113369	0.514277	0.105719	0.475386	-0.000714935	0.280276	-0.0647911	0.2792	-0.169967	0.141163	0.0704603	0.210088	0.100553	Selk
474	ENSMUSG00000020949	1.58273e-39	-0.332455	-0.129811	0.127659	0.161852	0.174583	0.214393	0.0728691	-0.003471	0.0484453	-0.351839	0.0895669	0.0767139	-0.420778	-0.0119203	Fkbp3
475	ENSMUSG00000067006	1.22694e-15	-0.104361	0.145014	-0.436621	-0.298179	-0.926009	0.649717	-0.137888	0.22531	-0.0604413	0.478659	-0.248519	-0.221668	0.513738	0.0512793	Serpinb5
475	ENSMUSG00000021877	2.04632e-10	0.375147	0.0868772	-0.351277	-0.23765	0.603489	0.146784	0.280971	0.0692034	0.260742	0.277383	0.109389	-0.361128	0.12174	0.173245	Arf4
475	ENSMUSG00000020362	4.28454e-06	-0.139247	0.105921	0.0527143	-0.0318524	0.228025	0.18184	-0.125095	0.00695439	-0.101626	-0.429469	0.0221532	0.12008	-0.133388	0.0557138	Cnot6
476	ENSMUSG00000039067	4.12024e-15	-0.0413265	0.230608	-0.449689	-0.15976	0.0828924	0.283204	0.165517	0.192594	0.367937	0.338791	0.0180807	-0.195273	-0.214415	0.166132	Psmd7
476	ENSMUSG00000033020	2.64639e-07	-0.146764	-0.108761	-0.134798	0.250496	0.08439	0.313401	-0.117186	-0.319294	-0.253058	-0.0505365	0.130298	0.152484	-0.112557	-0.0285158	Polr2f
477	ENSMUSG00000007039	6.84947e-09	-0.339979	0.450385	0.370277	0.295243	0.177543	0.0998489	0.15979	-0.0489401	0.112115	-0.120509	0.243037	0.168911	0.151414	0.472256	Ddah2
478	ENSMUSG00000050212	7.06762e-09	-0.0636246	-0.457953	0.507715	0.249237	0.237095	-0.443402	0.169632	0.205723	0.218138	-0.0234972	0.190438	0.028111	-0.00755847	-0.100267	Eva1b
479	ENSMUSG00000021606	1.39255e-08	0.232586	0.00383526	0.306344	0.372464	0.0761409	0.190059	0.114853	-0.19628	-0.104742	-0.37427	0.335768	0.352348	-0.282328	-0.337301	Ndufs6
480	ENSMUSG00000023286	2.67438e-06	0.198961	0.447827	-0.0741812	0.230048	0.707199	0.626641	0.0558547	0.216155	0.151453	0.232821	-0.00722516	-0.173356	0.137129	0.407453	Ube2j2
481	ENSMUSG00000051579	8.06358e-08	-0.175035	0.0522755	-0.00781354	-0.254815	0.306095	0.425145	0.239202	0.217473	0.281925	-0.274302	0.211008	-0.0954589	-0.363611	0.212518	Tceal8
481	ENSMUSG00000048100	3.02465e-39	0.058365	-0.06889	-0.549445	-0.0644222	-0.177598	0.191544	0.0479653	-0.0424627	0.0578927	-0.0577993	0.0322926	0.0482019	0.0104166	0.106472	Taf13
482	ENSMUSG00000037062	5.42976e-11	0.209069	0.577297	0.48784	0.323674	0.491515	0.247942	-0.053666	0.12845	-0.00032373	0.384476	0.0204232	0.0308576	0.0387688	0.710191	Sh3glb1
482	ENSMUSG00000022551	3.94425e-06	0.0344382	0.0988615	-0.0316484	0.116217	0.195666	0.152903	0.132825	-0.132593	0.100586	-0.174892	0.124344	0.103013	-0.536668	-0.195861	Cyc1
484	ENSMUSG00000030357	2.9247e-09	-0.495858	-0.0219537	-0.215677	-0.25188	-0.259922	0.289894	0.0665107	-0.00985846	0.0780218	-0.0877985	-0.0343772	0.00933826	-0.572211	-0.110152	Fkbp4
485	ENSMUSG00000014867	9.43554e-10	0.24244	0.0402156	0.224361	0.202008	0.480428	0.474293	0.102226	0.206768	0.198982	0.0632836	0.200129	-0.0213038	0.0685724	-0.532286	Surf4
485	ENSMUSG00000018666	3.4581e-38	-0.422591	-0.143082	-0.200902	-0.0820216	-0.0426634	0.136699	-0.0713797	-0.109012	-0.0855087	-0.507695	-0.0634302	-0.0152409	-0.534905	-0.163967	Cbx1
485	ENSMUSG00000015671	1.81467e-46	0.137592	0.206555	-0.0437375	0.370599	0.61259	0.789127	0.266857	-0.260502	0.133433	-0.112831	0.180016	0.0462562	-0.207295	0.290432	Psma2
485	ENSMUSG00000024099	8.10394e-13	0.046709	0.0914793	0.298506	0.323988	0.235305	0.256294	0.111448	-0.220716	-0.0678784	-0.364733	0.315062	0.299968	-0.272513	0.025833	Ndufv2
486	ENSMUSG00000002379	1.04335e-11	-0.0152647	-0.214402	0.069274	-0.122832	-0.512372	0.161646	0.184848	-0.108703	0.00540476	-0.407791	0.222421	0.191888	-0.323547	-0.754597	Ndufa11
487	ENSMUSG00000032320	1.57579e-10	0.392812	0.142192	-0.165572	-0.276076	0.0274641	0.228082	0.171468	-0.0856211	0.125257	-0.310186	0.249121	0.0947416	0.480154	0.218005	Rcn2
487	ENSMUSG00000017428	1.34473e-12	0.12325	0.396743	-0.337388	0.0731307	0.36912	0.521935	0.0498367	0.152945	0.235734	0.246908	-0.168937	-0.137921	0.12142	0.648675	Psmd11
488	ENSMUSG00000027940	5.50799e-29	0.34072	0.504253	-0.218052	0.215871	0.498758	0.530687	-0.250429	-0.0968347	-0.183283	0.157783	-0.406553	-0.156001	0.521557	0.752978	Tpm3
488	ENSMUSG00000015714	1.0785e-16	0.303485	0.24441	0.309729	0.526269	0.571864	0.493403	0.0399548	-0.117186	0.141836	0.230843	-0.0503394	0.117043	0.366701	0.261715	Cers2
488	ENSMUSG00000042323	3.64877e-06	-0.175459	0.435009	0.150352	-0.0424154	0.0442821	0.199323	-0.249778	0.11856	-0.107494	-0.00265498	-0.0487833	0.159086	-0.0912693	0.490199	Pbrm1
488	ENSMUSG00000024067	1.75932e-08	-0.268684	0.0201961	0.238604	0.150131	0.120465	0.231282	0.095977	-0.0118412	0.0767197	-0.0409202	0.157812	0.0832713	-0.447848	0.0540719	Dpy30
489	ENSMUSG00000004032	4.68918e-49	-0.212476	-0.140502	-0.164095	-0.592255	-0.412257	0.0890716	0.0696788	0.101132	0.126282	0.05806	0.00481303	-0.0476394	-0.110753	-0.15897	Gstm5
489	ENSMUSG00000029642	1.24763e-08	-0.0923696	0.12175	-0.154788	0.0698501	0.632225	0.502896	-0.259739	0.0668964	-0.281453	0.0572152	-0.216117	-0.149395	-0.250797	0.148457	Polr1d
489	ENSMUSG00000020315	1.85663e-43	-0.0163626	0.233513	0.0783918	-0.382194	-0.219735	-0.89831	0.118681	-0.0308829	0.130138	-0.185462	0.289871	0.244346	0.178646	0.456801	Sptbn1
489	ENSMUSG00000024002	2.99074e-07	0.0822189	0.497592	0.129408	0.0745104	0.326344	0.283269	-0.089114	0.170371	0.0452045	0.241669	-0.0759592	0.029275	0.132633	0.491913	Brd4
490	ENSMUSG00000027248	2.93688e-12	0.206568	-0.33794	0.156333	0.170781	0.729411	0.735592	0.27475	-0.0632196	0.33567	0.0363365	0.162014	-0.0626056	0.0702281	0.505234	Pdia3
490	ENSMUSG00000036432	2.45846e-06	-0.0257559	0.0475524	-0.111252	-0.465561	-0.0220285	0.229189	0.0549981	0.251021	0.210137	0.157467	-0.0313962	-0.172306	-0.0911703	0.197748	Siah2
490	ENSMUSG00000019362	6.01976e-09	0.0549397	-0.0166808	0.310691	0.736757	0.673459	0.262702	0.200506	0.227664	0.32773	-0.0704822	0.121181	-0.0994374	-0.0507062	-0.00569563	D8Ertd738e
491	ENSMUSG00000028759	1.17813e-10	0.00149095	0.305662	-0.0323088	-0.0861014	0.08969	0.162683	-0.112533	-0.0251234	-0.0744003	0.128153	0.0610189	0.10915	0.177632	0.683953	Hp1bp3
491	ENSMUSG00000051695	1.2894e-07	0.0305625	0.365982	0.296079	0.275744	0.81117	0.660256	0.14081	0.296379	0.331877	0.137664	0.129198	-0.1119	-0.0752877	0.399101	Pcbp1
491	ENSMUSG00000021905	3.22878e-11	0.1392	0.403163	0.140027	0.223871	0.274664	0.427681	-0.236606	-0.0334659	-0.24258	0.0911502	-0.113615	0.115425	0.133229	0.218048	Dph3
491	ENSMUSG00000025651	6.30933e-38	-0.117655	-0.0186323	-0.0159344	-0.0310581	0.0782751	0.176738	0.0635504	-0.100145	0.0155419	0.281048	0.0618551	-0.00216146	-0.529917	-0.283385	Uqcrc1
491	ENSMUSG00000019659	8.88627e-16	0.0580313	0.141824	0.370984	0.640818	0.369819	0.403399	-0.0423222	0.00052088	0.00270019	0.0659767	-0.0271102	0.175543	0.117328	0.432945	Ccdc12
493	ENSMUSG00000037058	6.52695e-10	0.106668	0.163008	0.342396	-0.0201662	0.0367125	0.35664	0.157874	-0.288442	0.00431919	-0.551781	0.426156	0.342197	-0.191891	0.418478	Paip2
493	ENSMUSG00000006050	2.56921e-21	0.315499	0.0934756	0.377435	0.518616	0.608339	0.480655	0.122099	-0.15663	0.0708984	-0.19396	0.237333	0.13258	0.126704	-0.0340916	Sra1
494	ENSMUSG00000016256	5.78738e-07	0.283704	0.511034	0.282202	0.0340081	0.314234	0.211797	0.193686	-0.164322	0.112799	-0.00889998	0.34055	0.212799	0.231241	-0.213979	Ctsz
494	ENSMUSG00000016534	1.92681e-12	0.531178	0.423117	0.0663364	-0.23625	0.128255	0.363446	0.0123478	-0.190139	-0.0932767	-0.156117	0.390913	0.215487	0.482567	0.29334	Lamp2
494	ENSMUSG00000029621	6.41912e-08	0.0469774	0.279701	0.23491	0.448617	0.718936	0.624892	-0.0925299	-0.214627	-0.22333	-0.334205	0.26408	0.210336	-0.0998791	0.214669	Arpc1a
494	ENSMUSG00000033004	1.78974e-22	0.0108556	0.12996	-0.442465	-0.624246	-0.247877	-0.253642	-0.0959132	0.150681	-0.00924232	0.185108	-0.0513941	0.0292848	0.0980419	0.219387	Mycbp2
494	ENSMUSG00000025016	4.01309e-31	0.434596	0.510662	0.40655	0.480497	0.687298	0.796748	0.065857	-0.119648	0.0260933	0.138292	0.188741	0.325776	0.299677	0.408469	Tm9sf3
495	ENSMUSG00000025364	1.09696e-07	-0.0855555	0.444558	-0.47071	0.0192966	0.576231	0.672292	0.188598	-0.0854865	0.0756272	0.5262	0.264775	0.158896	-0.176155	0.410112	Pa2g4
495	ENSMUSG00000024997	1.14883e-23	-0.101712	0.0640672	0.368748	0.416233	0.386516	0.306401	0.0190696	-0.185643	-0.100624	-0.294389	0.309797	0.180198	-0.393092	-0.201931	Prdx3
496	ENSMUSG00000041408	1.30685e-09	0.125937	0.486844	0.110765	0.197217	0.483685	0.416075	-0.129336	0.13103	0.0961381	0.365395	0.00139438	-0.0385267	0.161263	0.565995	Wapl
497	ENSMUSG00000027593	1.6839e-07	-0.341321	0.391755	-0.0281136	0.154274	0.487865	0.385166	0.211127	0.272774	0.351801	0.0258669	-0.0313244	-0.143012	-0.168529	0.657419	Raly
498	ENSMUSG00000028559	2.13678e-10	0.143952	0.116637	0.249893	0.255963	0.218151	0.294173	-0.0456749	-0.038698	-0.0865519	-0.374697	0.0307705	0.147518	0.225187	0.24709	Osbpl9
499	ENSMUSG00000040297	1.6183e-23	0.265916	0.255965	-0.151011	-0.667108	-0.402699	0.280673	0.074124	0.241999	0.199971	0.247508	0.0423289	-0.108104	0.219103	0.277649	Suco
499	ENSMUSG00000022863	4.73884e-12	0.426911	0.15943	0.0635551	-0.0211937	0.268781	0.560273	0.141198	-0.0258534	0.143925	-0.330548	0.251583	0.142145	0.228938	0.0202537	Btg3
501	ENSMUSG00000017466	6.52284e-10	-0.00265335	0.191579	0.14259	-0.37404	-0.46977	-0.427343	0.140355	0.316941	0.227298	0.496333	0.0789518	-0.18359	0.0930092	-0.0822084	Timp2
502	ENSMUSG00000048234	6.90654e-11	0.196766	0.235314	0.0262227	-0.228245	0.443153	0.544632	0.187109	0.213809	0.249987	0.131186	0.06663	-0.111758	-0.0262486	-0.0638058	Rnf149
502	ENSMUSG00000026457	3.57579e-08	0.280526	0.476188	0.616606	0.560062	0.584067	0.734224	-0.224841	-0.076615	-0.234139	0.31274	0.21763	0.246448	0.238313	0.567275	Adipor1
502	ENSMUSG00000028837	1.80436e-08	0.104642	0.379876	-0.178516	0.284174	0.551886	0.7454	0.259016	-0.150046	0.115003	0.236016	0.18189	-0.120558	-0.399962	0.0108485	Psmb2
502	ENSMUSG00000047260	1.81116e-41	0.0661235	0.198073	0.072235	0.27264	0.700873	0.824297	0.0753128	0.134845	0.183566	0.269168	0.0628614	-0.0531131	-0.00373132	-0.0720565	Emc6
503	ENSMUSG00000037876	6.22261e-46	-0.0417219	0.194419	0.212479	-0.787111	-0.60382	0.591061	0.0655733	0.360457	0.384615	0.356742	-0.00314751	-0.0171433	0.127763	0.471773	Jmjd1c
503	ENSMUSG00000024498	1.51607e-12	0.0335665	0.349517	-0.326112	-0.222737	0.169916	0.348261	-0.087586	0.244136	0.0834529	0.276664	-0.130756	-0.166409	0.0648232	0.370401	Tcerg1
504	ENSMUSG00000031839	3.83596e-05	0.134852	-0.222512	0.0657617	-0.0937284	0.00899033	0.119575	0.075748	-0.0560682	0.0700998	-0.573876	0.0765991	0.0789553	-0.110581	-0.0206838	Hsbp1
507	ENSMUSG00000002881	1.66328e-34	0.193668	0.250897	0.361492	0.218848	0.117269	-0.682888	-0.0598425	0.253236	0.0766774	0.26831	0.0340171	-0.06704	0.148273	0.40758	Nab1
507	ENSMUSG00000015839	7.25615e-37	0.172824	0.067607	-0.57137	-0.368439	-0.283301	-0.0760276	0.0442592	0.0382388	0.134785	0.205204	0.0917849	0.0540837	0.154161	0.054331	Nfe2l2
508	ENSMUSG00000027404	4.86724e-12	-0.226362	0.204222	-0.554982	-0.22145	0.218851	0.359765	0.211857	0.099266	0.355502	0.249081	-0.169433	-0.299323	-0.321069	0.444392	Snrpb
508	ENSMUSG00000001016	3.18369e-12	-0.406073	0.129306	-0.251071	-0.223399	0.245174	0.271049	0.00997856	0.020704	0.0602551	-0.308491	0.041411	-0.0398835	-0.247373	0.304142	Ilf2
509	ENSMUSG00000066551	2.1512e-07	-0.570963	-0.191572	-0.495121	-0.356345	-0.447105	-0.201986	-0.0820938	-0.261509	-0.292477	-0.0786272	-0.072686	-0.0490289	-0.602458	0.455973	Hmgb1
509	ENSMUSG00000019970	1.79224e-10	0.660042	0.691735	0.350031	-0.185331	-0.366009	1.27142	0.0276789	0.273832	-0.0263769	0.49147	0.299937	0.189253	0.192587	0.55844	Sgk1
511	ENSMUSG00000052738	8.92e-07	0.00339006	0.115763	0.129107	0.0396574	0.125477	0.0894678	0.165237	-0.156371	0.0562259	-0.0573061	0.223142	0.0592143	-0.439577	-0.205948	Suclg1
511	ENSMUSG00000002477	1.43416e-32	-0.437401	0.276897	-0.528869	0.0151155	0.544979	0.525141	-0.0239452	0.0793216	0.0618186	0.142317	-0.252918	-0.280215	-0.423318	0.317113	Snrpd1
512	ENSMUSG00000030591	2.90953e-23	-0.166101	0.334318	0.316085	0.388103	0.825564	0.685166	0.018117	-0.125289	0.0158242	-0.187111	0.0846963	-0.0258715	-0.196331	0.107675	Psmd8
512	ENSMUSG00000030884	4.96198e-11	-0.244583	0.022371	0.180834	0.0242701	0.255336	0.196509	0.122643	-0.0279088	0.0121214	0.335407	0.23166	0.0110274	-0.484426	0.0999955	Uqcrc2
513	ENSMUSG00000028156	1.43491e-08	0.378755	0.549979	-0.462617	-0.374457	0.165461	0.596127	-0.0694514	0.0716983	-0.00578575	0.234983	-0.113372	-0.0808289	0.260062	0.603607	Eif4e
513	ENSMUSG00000025724	7.13385e-17	-0.147343	0.112622	-0.102039	0.0881147	0.328048	0.402691	0.17144	0.0970562	0.164449	-0.50589	0.159992	-0.103293	-0.376382	-0.0656208	Sec11a
513	ENSMUSG00000022641	1.79401e-25	-0.21413	-0.0430195	-0.278267	-0.581487	-0.374582	-0.0487792	-0.0868871	0.0166972	-0.0195606	-0.0125374	-0.0693485	0.0182308	-0.0661457	0.0986115	Bbx
514	ENSMUSG00000030062	8.28542e-19	-0.0115168	-0.169208	0.0274025	0.143611	0.287547	0.327593	-0.0724417	0.0357699	0.0038798	-0.0577756	0.00273056	0.0549656	-0.0828956	-0.519453	Rpn1
515	ENSMUSG00000028820	1.30922e-10	-0.381136	0.180553	-0.615621	-0.202164	0.331378	0.27728	-0.0219241	0.290069	0.180523	0.0016318	-0.247797	-0.282962	-0.399823	0.405084	Sfpq
516	ENSMUSG00000006005	4.88949e-06	-0.33737	0.337986	-0.50529	-0.19565	-0.0371529	0.222115	-0.26068	0.104681	-0.0663939	-0.0811411	-0.432751	-0.135256	-0.291867	0.512205	Tpr
516	ENSMUSG00000003269	2.79001e-10	0.0977482	0.460589	0.337897	0.351579	0.441701	0.551507	-0.0397611	-0.00590503	-0.0273058	-0.0967842	0.157756	0.118364	0.277496	0.560467	Cyth2
516	ENSMUSG00000035133	1.89857e-12	0.256048	0.0171637	-0.466404	-0.356999	-0.726907	0.566924	0.0268007	0.322249	0.272572	0.546009	-0.302784	-0.149136	0.414817	0.47742	Arhgap5
517	ENSMUSG00000029076	4.16514e-13	0.435984	0.240186	0.205701	0.35055	0.314337	0.322905	0.0423695	-0.12298	-0.0486871	0.0369814	0.339071	0.269452	0.457101	0.281173	Sdf4
517	ENSMUSG00000018340	9.35753e-87	-0.342255	-0.086721	-0.0929973	-0.563495	-0.776828	-0.490279	0.106939	-0.0541849	0.119359	0.0948626	0.112276	0.0165993	-0.033266	-0.0890257	Anxa6
518	ENSMUSG00000079477	2.47237e-07	0.484285	0.372174	0.118556	0.328264	0.356038	0.178309	0.0868627	0.00284037	0.13221	0.31368	-0.0369208	-0.127896	0.194032	0.165219	Rab7
519	ENSMUSG00000027067	2.50053e-11	-0.421074	0.234013	-0.0236711	0.139016	0.305561	0.368254	0.00746924	0.096189	0.131857	-0.000137192	0.0031511	0.0410802	-0.316206	0.382258	Ssrp1
519	ENSMUSG00000033161	9.4917e-35	0.537556	0.0440913	-0.0773763	-0.197073	-0.767323	1.0062	0.0142235	0.0562385	0.0870091	-0.275367	-0.0302394	0.0998776	0.595461	0.415066	Atp1a1
519	ENSMUSG00000029066	4.84874e-07	0.126497	0.231844	-0.206465	0.0810078	0.199785	0.193938	0.163928	-0.120535	0.087444	-0.48658	0.209694	0.256562	-0.176214	-0.0747296	Mrpl20
519	ENSMUSG00000020219	4.64034e-06	0.00870851	-0.0417712	0.228384	0.648632	0.671129	0.458531	0.050302	-0.112289	-0.0349214	-0.375146	0.219314	0.13235	-0.351715	-0.36894	Timm13
520	ENSMUSG00000024081	1.73819e-08	-0.0036218	0.252604	-0.458523	0.08163	0.279739	0.252761	-0.0515933	0.190892	0.0859265	0.125314	-0.216658	-0.0765063	0.0209286	0.26389	Cebpz
520	ENSMUSG00000024425	5.24345e-10	0.15182	0.120371	0.124016	0.118011	0.273006	0.297991	0.136994	0.0603045	0.128041	-0.364864	0.0762409	-0.0136658	0.0426945	-0.090444	Ndfip1
521	ENSMUSG00000027091	1.81913e-10	0.125047	0.394073	-0.14088	0.0911187	0.531058	0.535205	-0.0677668	0.0598597	0.019004	0.152983	-0.0576249	-0.13105	0.133443	0.659168	Zc3h15
521	ENSMUSG00000001416	3.5762e-36	-0.259645	0.178203	-0.601616	-0.278653	0.122068	0.229891	0.0707571	0.0489144	0.0533098	0.096204	0.0582519	-0.233987	-0.423766	0.274799	Cct3
522	ENSMUSG00000062981	1.3268e-08	-0.366803	-0.247801	0.130863	0.0309025	-0.244696	-0.184282	0.112422	-0.0340822	0.0759285	-0.188762	0.208808	0.119879	-0.45963	-0.226965	Mrpl42
522	ENSMUSG00000006058	8.39401e-27	0.195067	0.0953958	0.308646	0.400449	0.356532	0.156401	-0.0351274	-0.0561665	0.00847743	-0.423702	-0.0757939	0.133049	0.105294	0.118019	Snf8
523	ENSMUSG00000021270	1.57754e-12	-0.497574	-0.708326	-0.819022	-0.41087	-0.173282	0.00665353	0.253635	0.285969	0.433857	-0.669194	-0.00862874	-0.432715	-0.472302	-0.633466	Hsp90aa1
525	ENSMUSG00000024290	9.80923e-11	0.113822	0.405218	-0.321547	-0.103664	-0.0164865	-0.846719	-0.182571	-0.00266089	-0.129405	0.268739	-0.0504623	0.0290789	0.157808	0.419067	Rock1
526	ENSMUSG00000033228	2.10791e-14	0.097529	0.510243	-0.0707701	0.0689355	0.388265	0.522645	-0.0792104	0.112784	0.0962892	0.296725	-0.171079	0.0225963	0.20542	0.657239	Scaf11
527	ENSMUSG00000028416	9.9966e-43	0.0806187	-0.00621023	0.338437	0.67618	0.451345	0.30369	0.0568493	-0.104074	0.00339586	-0.169958	0.297138	0.161821	0.0503033	0.0575129	Bag1
527	ENSMUSG00000021756	3.00186e-68	0.16851	0.18565	-0.050981	-0.0451361	-0.627068	-0.0427594	-0.212208	0.10509	-0.145096	0.194587	0.00887845	0.135171	0.248599	0.216553	Il6st
528	ENSMUSG00000021807	4.17601e-06	-0.395739	0.206456	0.275564	-0.145789	0.148562	0.430939	-0.144408	-0.143813	-0.3329	-0.194876	0.253132	0.259588	-0.291483	0.0371589	2700060E02Rik
528	ENSMUSG00000022216	2.29563e-08	-0.0236929	0.213942	0.271672	0.373415	0.618217	0.637629	0.0913203	-0.249022	-0.19851	0.304748	0.389255	0.243436	-0.191488	0.511039	Psme1
530	ENSMUSG00000041028	1.74892e-11	0.296862	0.230621	0.397318	0.554544	0.538127	0.535284	0.0503006	-0.126587	0.0173134	0.306313	0.259992	0.279472	0.175125	0.441143	Ghitm
531	ENSMUSG00000040407	1.46447e-07	0.18217	0.438546	0.268933	0.273401	0.555594	0.501782	-0.16568	-0.169502	-0.299645	0.181683	0.261158	0.220686	0.197273	0.407722	Akap9
532	ENSMUSG00000041629	2.54399e-09	0.260822	0.522346	-0.183716	-0.109132	0.260085	0.0702547	0.00794975	0.0316848	0.0590802	0.249231	0.0603245	-0.00988066	0.279371	0.685266	Fam104a
533	ENSMUSG00000015619	5.37215e-14	0.157892	-0.140734	0.38834	0.254741	0.00491966	0.873768	0.132486	0.140533	0.0116027	-0.166333	0.352295	-0.0125552	0.0115256	0.185406	Gata3
533	ENSMUSG00000055302	2.51806e-11	-0.014989	-0.141543	-0.596545	-0.19937	-0.394079	-0.212986	-0.254937	-0.11661	-0.319276	-0.143852	-0.154705	0.0533434	-0.0238652	0.171466	Mrfap1
533	ENSMUSG00000004980	8.00009e-13	-0.318615	0.0106357	-0.408703	-0.253489	0.0645693	0.158597	0.0938997	-0.0686604	0.131361	-0.232667	0.0145562	-0.0268264	-0.578447	-0.0418655	Hnrnpa2b1
533	ENSMUSG00000030869	3.40719e-09	0.0288767	-0.247003	0.0252667	0.27936	-0.0382646	-0.110229	-0.0838169	-0.244043	-0.300988	-0.0335062	0.117656	0.16906	-0.284226	-0.470293	Ndufab1
534	ENSMUSG00000040128	2.38166e-10	0.00956088	-0.0572698	0.738502	0.51182	-0.004295	0.307733	-0.237094	-0.139411	-0.339718	0.455295	-0.0381516	0.152609	-0.16892	0.634434	Pnrc1
534	ENSMUSG00000022462	6.72445e-19	0.0275005	0.237544	-0.298394	-0.430002	-0.118144	0.205768	-0.202017	0.298365	-0.0210111	0.0520059	0.0365684	-0.0107359	-0.110362	-0.142152	Slc38a2
534	ENSMUSG00000024096	5.44532e-24	0.0970104	0.0854323	0.523944	0.672067	0.522832	0.673696	0.0449539	-0.0483058	0.053685	0.29283	0.254774	0.183868	-0.145291	0.196779	Ralbp1
535	ENSMUSG00000029131	2.79878e-07	0.0540628	0.0400364	-0.326671	0.0760325	0.0772206	0.0101734	-0.217434	-0.000504955	-0.241947	0.0238489	-0.254492	0.0234973	0.0373144	0.230684	Dnajb6
535	ENSMUSG00000014856	1.5813e-14	0.141026	0.174745	0.311169	0.339813	0.508284	0.476198	0.122541	-0.18426	-0.0205909	0.0165675	0.321536	0.237763	-0.0780445	-0.124523	Tmem208
536	ENSMUSG00000029064	5.00414e-08	0.205778	0.392655	0.165515	0.197073	0.377022	0.141685	-0.0481313	0.273896	0.160578	0.134381	-0.0548792	0.0713344	0.286638	0.747652	Gnb1
536	ENSMUSG00000000346	1.95517e-29	0.125193	0.274742	0.577345	0.504937	0.429922	0.521796	0.125875	0.110667	0.173078	0.190814	0.206034	0.0381785	0.103379	0.3252	Dazap2
537	ENSMUSG00000020954	1.16495e-23	0.315814	0.467071	-0.0397212	-0.115127	0.15869	-0.0435692	-0.0890781	0.104522	0.0435541	0.173392	0.107448	0.208335	0.39145	0.541432	Strn3
539	ENSMUSG00000026260	3.6727e-33	-0.305543	-0.0034517	0.18968	0.0338031	0.197437	0.0384521	-0.0501951	-0.148792	-0.128311	-0.0430666	0.14215	0.12482	-0.463582	-0.119495	Ndufa10
539	ENSMUSG00000027236	1.21458e-07	0.184486	0.0175546	-0.514108	0.161822	0.366919	0.2407	-0.224258	0.232601	-0.090525	0.348083	-0.266073	-0.232372	-0.0519608	-0.1043	Eif3j1
540	ENSMUSG00000031701	3.9986e-12	0.195092	0.473218	-0.116692	0.222591	0.570701	0.71508	0.214032	0.14251	0.296731	0.256099	0.0836324	-0.128415	-0.0242251	0.325474	Dnaja2
540	ENSMUSG00000022378	5.23155e-41	0.0757203	0.166898	-0.27256	-0.611983	-0.47637	0.309276	-0.145458	-0.0622436	-0.146639	0.064801	-0.13659	0.0765162	0.0291472	0.203189	Fam49b
540	ENSMUSG00000055762	2.55087e-16	-0.258395	-0.0242694	0.126867	0.0157715	0.379999	0.902723	0.032781	-0.287744	-0.275871	0.106384	0.224129	-0.0398263	-0.370674	0.0976845	Eef1d
540	ENSMUSG00000024811	6.57191e-10	-0.0195206	0.374251	0.0186031	-0.254963	0.284582	0.351154	-0.0114713	0.0231723	-0.0115618	0.0553945	0.155298	0.109405	0.0983235	0.596748	Tnks2
541	ENSMUSG00000027422	1.34792e-34	0.0825763	-0.276632	-0.683693	-0.711807	-0.53524	-0.163057	-0.192571	0.15825	0.0234701	0.413939	-0.270619	-0.0887008	-0.201864	-0.453089	Rrbp1
542	ENSMUSG00000029422	1.4512e-06	0.0104584	0.147758	0.0966696	0.044413	0.155313	0.169309	-0.25069	-0.11577	-0.202337	-0.101542	-0.290313	-0.00236114	0.147967	0.46539	Rsrc2
542	ENSMUSG00000079111	8.52221e-08	0.069993	0.147189	-0.28495	-0.140443	0.367105	0.242844	0.103998	0.194494	0.183494	0.1761	0.0510485	-0.245593	-0.0872831	-0.0409791	Kdelr2
543	ENSMUSG00000031198	2.27443e-29	-0.4452	0.140622	0.252944	-0.0491522	0.205905	-0.170017	0.156225	0.123952	0.159917	0.0631116	0.25295	0.0693902	-0.449818	-0.0342117	Fundc2
545	ENSMUSG00000014077	3.92524e-28	0.199619	0.166374	0.446495	0.520906	0.467958	0.230943	-0.0899866	-0.00832808	-0.050176	-0.127311	0.129562	0.174383	0.141437	0.31977	Chp1
545	ENSMUSG00000020149	2.47094e-06	0.133104	0.165439	0.300355	0.166079	0.416792	0.447216	0.191909	0.208108	0.312924	0.214165	0.158638	-0.222576	-0.266831	0.0025241	Rab1a
547	ENSMUSG00000062397	3.48277e-06	0.119506	0.503299	0.224459	0.388878	0.78356	0.645149	-0.00528117	-0.0159587	-0.0586068	0.265572	0.189323	0.164727	-0.202903	0.209365	Zfp706
547	ENSMUSG00000033047	2.67674e-18	-0.141569	0.430634	0.21903	0.357926	0.566534	0.570714	0.105431	-0.0296353	-0.039428	0.049984	0.322263	0.251076	-0.0422889	0.308674	Eif3l
549	ENSMUSG00000042133	1.25817e-08	0.0336812	0.423132	-0.334511	-0.130694	0.256962	0.489234	-0.168533	0.112425	0.0153746	0.212308	-0.265063	-0.115271	-0.195908	0.665199	Ppig
549	ENSMUSG00000073155	3.17385e-08	0.222738	0.314236	0.156418	0.13764	0.225056	0.324219	-0.21705	-0.153811	-0.294756	-0.128483	-0.00891474	0.247221	0.0847782	0.4586	1810058I24Rik
550	ENSMUSG00000014504	4.27618e-32	-0.0686132	-0.282457	-0.370934	-0.0248079	0.179762	0.00492653	-0.0741646	-0.022935	-0.113383	-0.329648	-0.0724944	-0.0327798	-0.428397	-0.103516	Srp19
552	ENSMUSG00000054604	6.67317e-09	0.0616582	0.455479	0.177027	0.200877	0.458415	0.37248	-0.0195146	0.279002	0.123883	0.299249	0.0797917	0.0191227	0.128192	0.571726	Cggbp1
553	ENSMUSG00000041740	1.55291e-06	0.363906	0.397315	-0.390061	0.00467916	0.206743	0.304407	-0.0671265	-0.0375363	-0.0921852	0.268158	0.0117439	0.0371144	0.386699	0.658346	Rnf10
554	ENSMUSG00000028851	1.05932e-09	-0.0199431	0.342553	-0.0627516	0.351063	0.262267	0.402671	-0.0911741	-0.14834	-0.0561259	0.0186687	-0.141744	0.0808005	0.0295141	0.650154	Nudc
556	ENSMUSG00000041645	8.90052e-10	0.292405	0.421988	-0.570245	0.0130264	0.332576	0.15198	0.00861746	0.0891581	0.112591	0.252436	-0.105908	-0.0658179	0.251967	0.556756	Ddx24
557	ENSMUSG00000020547	5.35304e-11	0.0929924	0.13138	0.156731	0.25136	0.465468	0.655378	-0.130288	-0.190156	-0.268421	0.208945	0.30457	0.192959	0.0684807	0.12241	Bzw2
558	ENSMUSG00000025745	3.30373e-09	-0.061941	0.264289	0.0318619	-0.308424	0.0531023	0.108259	0.202581	0.136206	0.237809	-0.0376907	0.237537	-0.0148862	-0.198381	0.247777	Hadha
558	ENSMUSG00000019428	1.87487e-13	0.147382	0.290405	0.447981	0.336012	0.234401	0.465591	0.130578	-0.220598	0.0656676	-0.0352168	0.377734	0.273013	0.217521	0.358152	Fkbp8
560	ENSMUSG00000022185	4.04243e-06	-0.111438	0.14094	-0.223107	0.0611409	0.289814	0.305141	-0.0615985	0.247043	0.128101	0.477511	0.0378596	-0.102043	-0.0877429	0.423142	Acin1
561	ENSMUSG00000026878	3.03266e-07	0.39257	0.52115	0.0634764	0.160015	0.303996	0.302302	0.0590327	-0.0544744	0.0316541	-0.0039565	0.223576	0.10731	0.302489	0.500479	Rab14
562	ENSMUSG00000026750	6.64752e-14	-0.0951182	0.1827	0.0489347	0.214686	0.378474	0.495833	0.221149	-0.0938344	0.106095	0.0157672	0.200637	0.0682333	-0.427738	0.102436	Psmb7
562	ENSMUSG00000015937	2.06671e-09	-0.279923	0.33248	0.229746	0.121015	0.437485	0.390629	0.0207548	0.059793	0.147417	0.00607227	-0.0100395	0.0712357	-0.0127248	0.601694	H2afy
563	ENSMUSG00000037373	6.52682e-07	-0.104626	0.0936164	-0.246885	-0.0949345	0.0753225	-0.0117369	-0.212659	-0.0416142	-0.162693	-0.0511535	-0.252317	0.0461443	-0.0963269	0.212175	Ctbp1
563	ENSMUSG00000047843	1.25817e-08	0.445477	0.247357	-0.00762276	0.200143	0.135953	0.404203	-0.072463	0.0511593	0.0824292	0.110618	-0.195848	0.0802775	0.427156	0.672041	Bri3
563	ENSMUSG00000006095	1.12703e-10	0.0519071	0.11803	0.200951	0.218574	0.0766686	0.35575	0.0843817	-0.26816	0.0393712	-0.0920221	0.191353	0.190975	0.0130714	0.187043	Tbcb
564	ENSMUSG00000101609	4.88123e-24	0.336055	0.395044	-0.403165	-0.223687	0.370401	0.505791	-0.201651	0.211516	0.0707953	0.295777	-0.206884	-0.161434	0.403763	0.422113	Kcnq1ot1
565	ENSMUSG00000028797	2.93592e-61	0.0761185	0.0732255	0.539311	0.625503	0.677814	0.481749	-0.058854	-0.266648	-0.191428	-0.056212	0.297166	0.259362	0.0461447	0.196427	Tmem234
565	ENSMUSG00000029922	4.1018e-12	0.0785562	0.400017	0.161413	0.306301	0.519271	0.749496	-0.0699134	0.110209	0.111579	-0.127698	-0.276073	-0.0385881	-0.123362	0.568207	Mkrn1
565	ENSMUSG00000041560	1.28282e-09	-0.272568	0.0185096	0.0932293	-0.518264	-0.206203	0.512938	-0.216731	0.0481888	-0.316756	0.193989	-0.101667	-0.0318994	-0.0401462	0.695549	Gltscr2
566	ENSMUSG00000037499	6.84947e-09	0.138657	0.21132	0.307804	-0.156076	-0.31548	-0.156725	0.100686	-0.051377	0.0308735	0.256672	0.333074	0.21705	0.528739	0.168704	Nenf
567	ENSMUSG00000027184	4.03647e-09	-0.176207	0.275385	-0.261987	-0.0697272	0.312953	0.366285	-0.0580657	0.0518218	-0.0081111	-0.438073	0.038061	0.0205521	-0.260087	0.269786	Caprin1
567	ENSMUSG00000000568	2.82013e-30	-0.362492	0.167939	-0.352996	-0.509859	0.0889517	0.196134	-0.0759644	0.268501	0.270852	0.331972	-0.322456	-0.150635	-0.207392	0.331965	Hnrnpd
567	ENSMUSG00000031715	8.35309e-09	-0.248822	0.404638	-0.461255	-0.136455	0.241456	0.218982	-0.176384	0.269787	0.121366	0.302293	-0.384151	-0.279089	-0.0738895	0.495755	Smarca5
567	ENSMUSG00000022505	2.05769e-76	0.0738498	0.075353	-0.00148531	-0.101957	-0.752596	0.0684135	-0.0518122	-0.137549	0.0388332	0.444017	-0.21192	0.217362	0.241617	0.406281	Emp2
568	ENSMUSG00000032212	3.37744e-10	0.0810843	0.405524	-0.304522	0.0638101	0.358683	0.566595	0.0456546	0.216924	0.125284	0.475207	0.0437606	-0.203053	0.119702	0.46038	Sltm
568	ENSMUSG00000025871	1.54896e-13	0.276874	0.15007	0.0698036	0.212756	-0.00401755	-0.00363735	-0.00422251	-0.0831368	-0.0218955	-0.409587	0.136443	0.240317	0.267944	0.164927	4833439L19Rik
569	ENSMUSG00000027566	3.62931e-30	-0.186689	-0.0687966	-0.368023	0.195219	0.364516	0.610256	0.215216	-0.217711	0.0231859	-0.483055	0.161939	-0.078053	-0.533732	-0.207042	Psma7
569	ENSMUSG00000042737	2.16215e-09	0.201373	-0.15182	0.379838	0.350769	0.119068	-0.0342851	-0.0280938	-0.0389396	-0.162947	-0.0200775	0.19746	0.200706	0.0417718	-0.54859	Dpm3
570	ENSMUSG00000060904	9.51388e-26	0.0304161	-0.0329419	-0.586947	-0.50312	-0.16063	0.14843	-0.0202367	0.0282554	0.00380718	0.129301	-0.23184	-0.244204	-0.185929	0.0145824	Arl1
571	ENSMUSG00000020719	1.31726e-19	0.33984	0.190649	0.184322	0.0642656	-0.219251	0.581635	0.0993343	-0.183737	0.00519429	0.164083	0.0823548	-0.129695	0.274114	0.582941	Ddx5
571	ENSMUSG00000015536	8.06355e-21	0.0807979	0.0539765	-0.234123	-0.589357	-0.370628	0.13321	0.145397	0.0156175	0.109931	0.0928196	0.201352	0.0222629	-0.294578	-0.146112	Mocs2
571	ENSMUSG00000025613	8.01176e-08	-0.410176	0.248248	-0.456788	-0.177272	0.206509	0.279413	0.0707574	0.1025	0.0717185	0.0272663	-0.0343445	-0.146149	-0.444099	0.185716	Cct8
574	ENSMUSG00000006373	6.32034e-28	0.263287	0.416352	0.0440807	0.156312	0.414019	0.299075	0.205044	-0.0285398	0.143774	0.0500445	0.174584	2.22102e-05	0.399902	0.447612	Pgrmc1
574	ENSMUSG00000027881	1.80286e-06	-0.178784	0.0035124	-0.0996924	-0.0552609	0.433111	0.316477	-0.00631453	0.27407	0.229788	0.346853	-0.0914331	-0.192053	-0.0213026	0.242923	Prpf38b
578	ENSMUSG00000062203	8.90596e-22	0.0011606	0.437631	-0.434503	0.0462993	0.50996	0.558719	0.0784267	0.137823	0.18392	0.349195	-0.0265922	-0.153383	-0.133263	0.298656	Gspt1
580	ENSMUSG00000030704	3.05814e-10	0.0714796	0.143441	-0.447519	-0.644514	-0.279299	0.175835	-0.0466447	0.0743145	-0.00583297	0.293992	-0.114569	-0.0719593	0.224202	0.378447	Rab6a
580	ENSMUSG00000030751	7.27231e-09	-0.212763	0.0060235	0.00114688	0.114159	0.215106	0.400102	0.0602051	-0.115233	-0.00430508	-0.136498	0.0955744	-0.00234394	-0.423595	0.0438557	Psma1
581	ENSMUSG00000024091	5.55754e-08	0.232405	0.478761	-0.117145	0.0917754	0.259072	0.350143	0.178419	0.0134583	0.197431	0.531921	-0.0444964	-0.161967	0.0628045	0.619745	Vapa
582	ENSMUSG00000039630	2.56998e-06	-0.319241	0.105578	-0.031052	-0.0348015	0.147821	0.12137	0.039546	0.262613	0.226155	-0.120433	-0.0423528	-0.0697308	-0.261023	0.102882	Hnrnpu
582	ENSMUSG00000034269	6.55604e-14	0.123457	0.260724	-0.180015	-0.324931	0.0689063	0.179869	-0.19539	-0.0958165	-0.160803	-0.0924925	0.00964369	0.142543	0.141197	0.282106	Setd5
583	ENSMUSG00000028124	3.07638e-11	0.389956	0.322772	-0.297565	-0.0171509	0.291328	0.490585	0.0959312	0.0594143	0.0351544	0.0955374	0.29452	0.0658885	0.12629	0.217242	Gclm
583	ENSMUSG00000029840	6.27697e-11	0.0762783	0.48717	0.181912	-0.0143083	0.0650853	0.158304	-0.0356054	0.101839	0.0608809	-0.222353	0.142788	0.186669	0.119731	0.51337	Mtpn
585	ENSMUSG00000022234	1.59678e-16	-0.454138	0.246171	-0.0712305	-0.0392645	0.560625	0.57738	-0.0137354	0.0471725	-0.06168	0.221641	0.14461	-0.0363521	-0.483004	0.494778	Cct5
586	ENSMUSG00000015804	1.73355e-09	0.0802328	0.180844	0.150247	0.245927	0.133917	0.142655	-0.00714275	-0.167499	-0.0646951	-0.383593	0.211064	0.252815	0.0932233	0.209366	Med28
586	ENSMUSG00000038502	0.000124339	-0.312548	0.240999	0.105754	-0.174735	-0.115518	0.257569	0.0404133	-0.130923	-0.0434823	-0.487546	0.200133	0.168078	-0.145038	0.224469	Ptov1
586	ENSMUSG00000007850	9.34996e-07	-0.274214	0.353925	-0.349312	-0.32693	0.0661184	-0.0187349	0.0774631	0.274067	0.287697	-0.247264	-0.0234576	-0.0977372	-0.196685	0.234611	Hnrnph1
588	ENSMUSG00000041133	2.33391e-06	-0.430155	0.204907	-0.248728	-0.624385	-0.208484	0.0293168	0.0665548	0.0205766	0.0883171	-0.0202706	0.114498	0.0430608	-0.446112	0.341978	Smc1a
588	ENSMUSG00000006024	9.44014e-20	0.401824	0.383739	0.226053	0.445127	0.503264	0.563024	0.168316	-0.147537	0.0451578	0.303244	0.187456	0.0425904	0.235364	0.185566	Napa
588	ENSMUSG00000021427	4.22497e-08	-0.0860503	-0.0735184	-0.468541	-0.375851	0.0758062	-0.111712	-0.166784	0.0971504	-0.0209872	-0.267609	-0.216358	-0.184163	-0.204656	-0.465941	Ssr1
589	ENSMUSG00000027828	1.08935e-08	-0.00607489	0.0782589	-0.245682	-0.29255	0.225456	-0.0140139	-0.0225469	0.041141	-0.0395372	-0.44981	0.118211	-0.0750924	-0.256832	-0.125791	Ssr3
589	ENSMUSG00000030341	6.71284e-24	0.420767	0.258751	-0.387483	-0.467829	-0.136429	-0.0736846	0.00677169	-0.0189204	-0.0639231	0.318621	0.185818	0.0435917	0.378648	0.349332	Tnfrsf1a
589	ENSMUSG00000020224	1.53625e-06	0.0350651	-0.0629784	-0.359127	0.204054	0.2441	0.274896	-0.173895	0.0755417	-0.176098	-0.0390569	-0.305501	-0.126529	0.00405713	-0.00450489	Llph
590	ENSMUSG00000023456	2.35052e-08	-0.0401168	-0.280475	-0.174658	-0.0164942	0.130839	-0.0360558	0.200476	-0.296129	0.0107936	0.0436354	0.239264	0.0657932	-0.259526	-0.0969828	Tpi1
590	ENSMUSG00000033487	3.17241e-26	0.228315	0.0870187	-0.465653	-0.283933	0.355988	0.446308	-0.0543567	0.215675	0.0305944	0.215583	-0.00789923	-0.0809692	0.111809	0.079177	Fndc3a
591	ENSMUSG00000032249	3.51325e-21	-0.433774	0.0156359	0.472731	0.161088	0.0615593	0.145449	0.0993911	-0.0925825	-0.00250227	-0.134135	0.190248	0.0777436	-0.37727	0.181175	Anp32a
591	ENSMUSG00000024991	1.46884e-08	-0.109599	0.515064	-0.425326	-0.298748	0.409393	0.421271	-0.109466	0.255485	0.0204156	0.334603	-0.27127	-0.127902	-0.237321	0.601769	Eif3a
592	ENSMUSG00000015733	1.93332e-18	0.0230125	0.0759154	-0.480166	-0.238627	-0.402356	-0.240658	0.0314005	0.0135114	0.0658591	0.177075	-0.206846	-0.306036	-0.0399494	0.361096	Capza2
592	ENSMUSG00000032525	9.10813e-25	0.0321641	-0.201238	0.495496	0.056903	0.707252	0.259539	-0.0778618	0.11654	0.0690269	-0.320759	0.124597	0.059184	0.223677	0.110948	Nktr
592	ENSMUSG00000063200	6.575e-29	-0.367093	-0.103904	0.13015	0.110614	0.00652435	0.106077	-0.129966	-0.019048	-0.0807954	0.229058	-0.202113	-0.036057	-0.473357	0.139616	Nol7
593	ENSMUSG00000058267	1.4472e-07	-0.195742	0.000629072	0.170973	0.250162	0.302025	0.333109	0.0843566	-0.124516	-0.0414092	0.0175703	0.154276	0.126949	-0.436759	0.133268	Mrps14
597	ENSMUSG00000040731	1.86366e-29	0.0472176	0.292009	-0.579107	-0.194104	0.243961	0.457891	-0.0662616	0.0245327	-0.00901741	0.103488	-0.205104	-0.235961	-0.0243219	0.373077	Eif4h
601	ENSMUSG00000027479	5.5403e-08	0.145084	0.409487	-0.252822	-0.374286	-0.0904712	0.259395	-0.0276388	0.286952	0.160754	0.272353	-0.246566	-0.104872	0.169264	0.476464	Mapre1
601	ENSMUSG00000054823	1.11982e-12	0.282671	0.420665	0.233823	0.0277099	0.359923	0.515781	0.00526533	0.0448848	0.102712	0.208256	0.161208	0.129042	0.291923	0.576765	Whsc1l1
601	ENSMUSG00000020720	5.73513e-33	0.219665	0.386913	-0.227122	0.136474	0.434203	0.537081	0.153762	0.0645184	0.241967	0.413482	-0.00296812	-0.103139	0.100395	0.411447	Psmd12
602	ENSMUSG00000028173	1.62533e-09	0.322959	0.241054	-0.0836221	-0.546207	-0.399531	-0.0382566	0.0532219	-0.068272	-0.0341097	0.270205	0.331515	0.223609	0.239571	0.0908289	Wls
603	ENSMUSG00000028563	5.99313e-06	0.342642	0.238055	0.296246	0.369616	0.412009	0.310959	0.0296158	-0.122624	0.0322255	-0.125849	0.0835011	0.163088	0.207166	0.0410018	Tm2d1
604	ENSMUSG00000031622	6.10688e-24	0.192774	0.27592	-0.0243449	0.0186046	0.361404	0.523031	0.184323	0.106466	0.120877	-0.0964617	0.0566725	-0.178409	-0.0590163	0.324192	Sin3b
605	ENSMUSG00000020232	1.18184e-06	-0.139514	-0.0792636	0.226002	0.139277	0.0515316	-0.210831	-0.0920846	-0.243365	-0.255251	-0.262563	0.180216	0.219119	-0.0937137	0.143702	Hmg20b
605	ENSMUSG00000024346	2.37875e-13	-0.0610905	0.29092	0.3134	0.498511	0.521902	0.292018	-0.0170162	-0.18362	-0.086901	-0.218733	-0.00509432	0.130216	-0.0596463	0.0393615	Pfdn1
606	ENSMUSG00000069744	1.13068e-07	0.187976	0.0180672	0.00387842	0.355094	0.405695	0.512776	0.221826	-0.242234	-0.00102568	-0.15855	0.277098	0.0163047	-0.239009	0.0118861	Psmb3
606	ENSMUSG00000022961	3.17818e-07	0.385208	0.282397	-0.459742	-0.493107	-0.322307	-0.197554	-0.211412	0.294046	0.00091208	0.405017	-0.285034	-0.128623	0.417039	0.31612	Son
607	ENSMUSG00000043991	2.61355e-15	0.148839	0.409419	0.238377	0.274388	0.141917	0.121903	0.0122538	0.0216281	0.165166	0.279739	0.164574	0.266768	0.33131	0.572007	Pura
608	ENSMUSG00000028649	3.16493e-17	0.0389511	0.0790083	-0.313581	-0.193348	-0.247373	-0.266044	-0.200647	0.106483	-0.124901	-0.111323	-0.1259	0.133469	0.344225	0.361246	Macf1
608	ENSMUSG00000070047	3.09639e-23	0.116287	0.292446	-0.166889	-0.452963	-0.402778	0.099604	-0.0206497	0.143417	0.0512917	0.441374	0.186744	0.127743	0.220837	0.302329	Fat1
610	ENSMUSG00000027810	8.02834e-09	-0.351359	0.031858	0.135996	0.0481654	0.226284	0.199402	-0.0956612	0.00537942	-0.120784	0.133396	0.0439821	0.00999386	-0.386116	0.170903	Eif2a
611	ENSMUSG00000004535	7.34859e-09	0.470458	0.360651	0.143624	-0.25426	0.0838273	0.855039	0.230804	-0.188406	0.0992165	0.388535	0.37085	0.0834986	-0.0259098	0.283585	Tax1bp1
612	ENSMUSG00000028603	5.37717e-28	0.266812	0.135901	0.522022	0.496017	0.347818	0.241153	0.182254	-0.155284	-0.0128238	-0.0167451	0.340628	0.169193	0.15495	0.277076	Scp2
614	ENSMUSG00000019710	3.72999e-14	-0.0527498	0.146188	0.50385	0.235827	0.289048	0.390237	0.0493915	-0.104282	-0.160441	0.0212124	0.3271	0.195495	-0.0355347	0.212877	Mrpl24
614	ENSMUSG00000035227	3.8729e-07	0.207203	-0.20241	0.250707	0.339603	0.614655	0.639953	0.0465711	-0.162084	-0.0295435	-0.267067	0.12153	0.0295805	-0.453057	-0.528593	Spcs2
614	ENSMUSG00000021764	3.0687e-06	-0.0268132	0.11239	0.016217	0.0467797	0.212782	0.299715	-0.0493284	-0.154516	-0.214277	-0.427746	0.134328	0.09844	-0.403756	-0.18764	Ndufs4
618	ENSMUSG00000021546	4.31375e-09	-0.0161329	0.27751	-0.4809	-0.0928933	0.259632	0.366379	0.125711	0.0198252	0.1297	0.205421	-0.212677	-0.297724	-0.132691	0.334319	Hnrnpk
619	ENSMUSG00000020496	8.4595e-09	-0.120959	0.197082	-0.0592852	-0.027237	-0.115298	-0.142449	0.120167	-0.137989	0.0764873	-0.226471	0.191879	0.247034	-0.0863886	0.106871	Rnf187
621	ENSMUSG00000091896	9.83917e-13	0.174957	0.20151	-0.336918	0.056348	-0.0624233	0.0502608	-0.192734	0.0533496	-0.159695	0.0785816	-0.176694	0.0128079	0.1599	0.308322	Ube2d2a
622	ENSMUSG00000021967	4.79748e-08	0.0334737	-0.0477652	0.238577	0.330218	0.36554	0.303905	-0.0618295	-0.188363	-0.123409	-0.302759	0.157856	0.231735	-0.176384	-0.281008	Mrpl57
622	ENSMUSG00000024097	7.31875e-28	-0.0998721	-0.0743974	-0.515885	-0.142227	0.16448	0.152128	-0.047101	0.150285	0.0724586	0.348167	-0.257404	-0.224	0.114554	0.182993	Srsf7
624	ENSMUSG00000002984	2.69162e-07	-0.000607959	0.240092	-0.416489	0.0852344	0.354462	0.275348	-0.0143779	0.0353112	0.100183	0.160811	-0.10396	-0.0296464	-0.170228	0.191876	Tomm40
625	ENSMUSG00000020708	1.04713e-07	0.116753	0.0675601	-0.207775	0.256225	0.209266	0.370735	0.194916	0.0246487	0.225827	0.122456	0.0465538	0.000872745	-0.095951	0.156428	Psmc5
625	ENSMUSG00000004843	3.5658e-23	-0.195532	0.213759	0.337128	0.282402	0.411327	0.7681	0.0179845	0.0975867	0.104301	0.428571	-0.187555	-0.176236	-0.0276097	0.49804	Chmp2b
626	ENSMUSG00000039041	9.76235e-33	0.303196	0.323041	-0.12698	0.248254	0.436052	0.563852	0.134777	0.090291	0.239828	0.235107	-0.00924144	-0.125795	0.167729	0.354222	Adrm1
626	ENSMUSG00000028790	6.22228e-07	-0.0726349	0.38526	-0.0674951	0.0611227	0.361134	0.415507	-0.14008	0.0767937	-0.0715242	0.088026	-0.172408	-0.0874758	0.0920384	0.441991	Khdrbs1
627	ENSMUSG00000037720	8.71026e-12	0.0931353	0.146501	0.0880114	0.166381	0.219326	0.132489	0.110776	-0.0803142	0.0531728	-0.342467	0.240916	0.132003	-0.0214925	-0.0776178	Tmem33
628	ENSMUSG00000035585	3.95092e-22	-0.366754	0.0466663	0.0906308	-0.0103724	-0.00413318	0.0593533	0.0633254	-0.0909767	0.00494356	-0.0543051	0.158609	0.0472798	-0.368063	0.184039	Tsen34
629	ENSMUSG00000002778	1.61558e-17	-0.00915684	0.173914	0.403597	0.259486	0.355624	0.175688	0.0435348	-0.0954474	-0.120629	-0.0562988	0.329147	0.164779	-0.0476964	0.215091	Kdelr1
630	ENSMUSG00000028034	4.45302e-16	0.0714904	0.377986	0.113369	0.0913672	0.568233	0.462903	0.070742	-0.0537551	0.0459599	-0.148098	0.183028	0.185558	0.273632	0.370703	Fubp1
630	ENSMUSG00000021248	2.20708e-22	0.431839	0.0237668	0.249015	0.478212	0.524805	0.693321	0.0798426	-0.196852	-0.0289344	0.0589954	0.178979	0.104905	0.245837	0.0958952	Tmed10
631	ENSMUSG00000021576	2.41608e-08	0.103285	0.378106	-0.132057	0.323122	0.618188	0.66301	0.0716869	-0.00159754	0.149555	0.269633	0.0466855	-0.0156872	0.0163347	0.505576	Pdcd6
633	ENSMUSG00000025135	2.80013e-09	0.0305161	0.0747146	0.272785	0.000117067	-0.241377	-0.199497	0.0663286	-0.0359602	-0.0117676	-0.201766	0.298076	0.238839	0.0597183	0.290208	Anapc11
634	ENSMUSG00000004897	3.36412e-52	-0.352265	0.205491	0.0031778	0.318867	0.635	0.463052	-0.12772	0.237792	0.222521	0.302195	-0.349576	-0.109478	-0.250302	0.590737	Hdgf
638	ENSMUSG00000018501	5.42296e-08	0.0614165	0.337013	0.189783	0.0949457	0.212026	-0.069442	-0.0554893	-0.0348325	-0.00440937	0.0270159	0.113666	0.265776	0.149854	0.603695	Ncor1
640	ENSMUSG00000002395	9.24913e-29	0.0355433	0.46787	0.506625	-0.120492	0.404905	0.798512	0.0874374	0.0957118	0.0277523	0.461416	0.214234	0.0736799	0.218281	0.462182	Use1
641	ENSMUSG00000031447	2.40265e-09	0.427136	0.0400414	0.0771006	-0.117942	-0.432814	-0.354087	0.0416626	-0.287889	-0.0385457	-0.152386	0.0824084	0.156708	0.269274	0.033407	Lamp1
642	ENSMUSG00000040785	9.90464e-07	-0.146565	0.290372	0.0110938	-0.450582	0.0687913	0.26295	-0.0862976	-0.0496436	-0.086278	-0.31743	0.138516	0.207365	0.0106765	0.311252	Ttc3
644	ENSMUSG00000022403	1.28397e-06	-0.040139	0.110363	0.260388	0.243851	0.200971	0.203117	-0.112414	-0.0759358	-0.269144	-0.140992	0.0907714	0.12382	-0.196854	0.213418	St13
645	ENSMUSG00000020153	1.09953e-12	-0.00420867	-0.219646	0.194788	0.330717	0.00864808	-0.168308	0.135429	-0.0610509	0.083066	-0.00219033	0.206057	0.136509	-0.420384	-0.443481	Ndufs7
646	ENSMUSG00000087260	1.69073e-06	0.0159501	0.014182	0.235377	0.375166	0.167174	0.114416	0.18017	-0.00240254	0.153017	-0.216072	0.226561	0.205961	-0.110702	0.0427108	Lamtor5
647	ENSMUSG00000032050	9.27233e-10	0.0960243	0.435636	-0.175729	-0.00403461	0.297608	0.342463	-0.0193764	0.240022	0.0930466	0.292581	-0.0467201	-0.0359167	0.0292581	0.2262	Rdx
648	ENSMUSG00000026087	1.26404e-07	-0.398701	0.119128	0.159498	0.0711562	0.109084	0.230608	-0.10833	0.0161802	-0.162924	-0.125453	0.0354937	0.0996296	-0.366435	-0.0280184	Mrpl30
649	ENSMUSG00000036427	8.60289e-11	-0.301043	-0.011926	-0.00135772	-0.108134	0.0227946	-0.141633	-0.146782	-0.0297262	-0.247211	-0.190657	0.106421	0.0166121	-0.270255	0.0804484	Gpi1
649	ENSMUSG00000058655	4.53386e-17	-0.34396	0.220006	0.0756425	-0.103496	0.385503	0.519972	-0.182523	0.0426045	-0.234973	0.0307967	0.161351	0.134114	-0.217011	0.308337	Eif4b
650	ENSMUSG00000071072	1.11179e-26	-0.0512954	0.10038	-0.580416	-0.0824335	-0.105063	0.221342	-0.119228	0.0798048	-0.0667957	0.319278	-0.242777	-0.226259	-0.204088	0.338343	Ptges3
651	ENSMUSG00000027835	9.43305e-20	0.310329	0.371972	-0.125804	0.0867631	0.337645	0.283499	-0.042461	0.0732553	-0.03672	0.386675	0.000166575	-0.106584	0.222701	0.398393	Pdcd10
651	ENSMUSG00000078348	1.46472e-07	-0.220165	0.0800526	0.141763	0.23896	0.269652	0.266649	0.06767	-0.146852	0.00184973	-0.270746	0.169846	0.152306	-0.405164	0.126984	Sf3b5
653	ENSMUSG00000029472	1.10256e-20	-0.36542	-0.0888019	-0.180097	-0.441315	-0.359217	-0.492869	-0.0555363	0.167402	0.0461366	-0.0903672	-0.189173	-0.132106	-0.403654	-0.0110191	Anapc5
653	ENSMUSG00000008036	2.50699e-09	-0.13924	-0.0673731	0.232677	0.310477	0.359479	0.0404592	0.00714607	-0.235612	-0.127407	-0.162555	0.197281	0.221792	-0.216042	-0.331302	Ap2s1
654	ENSMUSG00000023852	2.19226e-07	0.0375515	0.287338	-0.360245	-0.472871	0.287928	0.308402	-0.0981711	0.228388	0.087727	0.347222	-0.08679	-0.170942	0.07503	0.356158	Chd1
656	ENSMUSG00000025935	3.8929e-08	0.16217	-0.150487	0.320004	0.449262	0.551731	0.542019	0.0570575	0.0192553	0.132912	0.156424	0.104544	-0.0280686	0.0925887	-0.502827	Tram1
657	ENSMUSG00000019579	2.71338e-15	0.0220363	-0.0393383	0.0198292	0.165833	0.508364	0.461581	0.0752454	-0.0513043	0.0358942	-0.129053	0.114313	0.0346723	-0.169179	-0.483954	Mydgf
659	ENSMUSG00000047187	6.2298e-09	0.382833	0.236142	0.317115	0.130503	0.459171	0.645436	0.21251	-0.0621361	0.215435	0.285395	0.199685	0.0245232	0.113384	0.306944	Rab2a
660	ENSMUSG00000058756	1.49267e-10	0.139285	0.141769	0.362222	0.243284	0.0691515	-0.540746	0.0698532	0.0387341	0.0559464	0.30721	0.256283	0.143003	0.341766	0.306381	Thra
662	ENSMUSG00000020612	1.66678e-07	0.400347	0.287625	-0.251745	-0.176704	0.235133	-0.437027	0.147312	0.0454647	0.239358	0.190797	-0.0501124	-0.108966	0.140331	0.332672	Prkar1a
662	ENSMUSG00000034243	1.55184e-18	0.0619855	0.050697	0.357398	0.261325	0.341447	0.258579	-0.184227	0.00238411	-0.125238	0.311652	-0.0829307	0.131448	0.240062	0.136525	Golgb1
664	ENSMUSG00000090000	2.2423e-08	0.197486	0.0250721	-0.237542	0.11855	0.479437	0.366808	-0.0751262	0.0171759	-0.065955	-0.213236	-0.149503	-0.0523864	0.00490303	-0.52794	Ier3ip1
665	ENSMUSG00000025337	1.14541e-21	0.356507	0.231537	0.149928	0.437413	0.367241	0.463254	0.0662211	-0.001625	0.0354195	0.340009	0.0569751	-0.133655	0.347189	0.430523	Sbds
666	ENSMUSG00000036835	3.67253e-22	0.0459915	-0.069184	0.369466	0.490062	0.365873	0.282118	0.0589265	0.0143782	0.0480354	0.0708563	0.105984	0.0446955	-0.135629	-0.134827	Psenen
666	ENSMUSG00000020922	7.9203e-06	0.112551	0.36818	-0.106125	-0.00863508	0.421154	0.568849	0.0333978	0.180521	0.160513	-0.0665529	0.0617097	-0.00393346	0.0620347	0.391598	Lsm12
667	ENSMUSG00000005506	3.8504e-09	0.122917	0.396675	0.137264	-0.064638	0.0882225	0.237544	-0.122835	0.161293	0.0243989	-0.168286	0.0584076	0.160293	0.140355	0.340599	Celf1
669	ENSMUSG00000029823	1.20614e-06	0.258111	0.480495	0.1577	-0.00255823	0.159535	0.439091	-0.0215934	0.0312659	-0.0512399	0.395668	0.230217	0.0731232	0.379859	0.559054	Luc7l2
670	ENSMUSG00000042541	1.35152e-09	-0.251377	-0.139546	-0.0173815	-0.0811315	-0.198897	-0.230574	-0.0924259	-0.0173547	-0.0939732	-0.420188	-0.325034	-0.149492	-0.247027	-0.0205571	Shfm1
675	ENSMUSG00000000827	6.21749e-26	0.155782	0.229159	0.0990746	0.278732	0.375459	0.282159	-0.11803	-0.133614	-0.217617	0.334924	0.0107531	0.0343928	0.13419	0.354678	Tpd52l2
675	ENSMUSG00000056076	1.3946e-07	-0.0536297	0.196092	-0.335271	0.0226041	0.189772	0.315512	-0.0924073	0.220267	0.15079	0.328933	-0.281758	-0.170631	-0.164417	0.239264	Eif3b
676	ENSMUSG00000027706	8.73292e-07	0.407806	-0.0454267	-0.208629	0.0324494	0.148427	0.379224	0.0973747	-0.0670734	0.00663908	-0.0401992	0.123949	-0.00697908	0.0360457	-0.0846199	Sec62
677	ENSMUSG00000029169	2.87586e-12	-0.0217011	0.278196	-0.292941	-0.106584	0.150143	0.229378	-0.0577636	0.208376	0.112396	0.165564	-0.108773	-0.0400595	0.00779712	0.143643	Dhx15
678	ENSMUSG00000085438	4.74462e-06	0.038119	0.0592868	0.173354	0.183781	-0.0314052	-0.275062	-0.0545363	0.0223044	-0.0284406	-0.349206	0.153547	0.179051	0.136999	0.227327	1700020I14Rik
678	ENSMUSG00000045983	2.24456e-16	0.09179	0.403997	-0.138125	0.0851106	0.327374	0.4287	-0.120153	0.24257	0.0656203	0.295266	-0.237762	-0.0285535	-0.000424337	0.187262	Eif4g1
679	ENSMUSG00000029767	7.60811e-28	0.091819	0.0927547	-0.325354	-0.42599	-0.00722379	-0.124666	0.0108948	0.110438	0.101852	0.0869995	-0.0480991	-0.0868008	0.0619332	-0.0213456	Calu
679	ENSMUSG00000017776	1.55449e-06	0.0846974	0.227353	-0.0793374	0.0135247	0.252539	0.16511	-0.135645	0.216076	0.104901	0.162115	-0.218302	-0.110862	0.0286887	0.32148	Crk
682	ENSMUSG00000026977	2.93125e-37	0.0583453	0.30541	0.346312	0.0859656	0.462585	0.553624	-0.125418	0.07593	0.00521482	0.157423	-0.0161966	0.0272611	-0.0735277	0.487069	March7
682	ENSMUSG00000047459	2.36884e-08	0.158373	0.0858301	0.264832	0.290943	0.0550618	-0.165346	0.186778	-0.274786	0.0640071	-0.271197	0.248365	0.23913	-0.0618653	0.104889	Dynlrb1
682	ENSMUSG00000057522	2.57895e-35	0.103251	-0.0189584	0.144133	-0.0269314	-0.511829	-0.717282	-0.118322	-0.132607	-0.208507	0.21934	0.14601	0.165754	0.0253387	0.256212	Spop
683	ENSMUSG00000028692	2.52271e-08	0.0660364	0.275817	0.456923	0.312619	0.561997	0.566953	0.135079	-0.257408	-0.0735268	0.0765901	0.343539	0.105607	0.07231	0.466992	Akr1a1
683	ENSMUSG00000030629	2.83981e-17	0.214146	0.021065	0.468636	0.407275	0.284773	0.326938	-0.00398638	-0.252708	-0.0561195	-0.195436	0.103313	0.16354	-0.206874	0.129978	Zfand6
687	ENSMUSG00000024181	4.27411e-07	-0.0188377	0.0651865	0.270161	0.243641	0.328564	0.262666	0.108746	-0.0619106	0.0481929	-0.297617	0.243258	0.0933608	-0.286234	0.0882632	Mrpl28
689	ENSMUSG00000010376	3.49926e-06	-0.18999	0.0208025	-0.101373	-0.0235466	-0.0979241	-0.0241246	0.119587	-0.243413	-0.00495333	-0.44715	0.200318	0.23208	-0.244265	-0.0925046	Nedd8
689	ENSMUSG00000004771	9.41807e-16	0.322868	0.290533	0.259897	0.33648	0.487073	0.615912	0.0413268	0.0928217	0.104884	0.232327	-0.0917389	-0.101223	0.241509	0.257592	Rab11a
689	ENSMUSG00000037916	1.19816e-07	-0.0219488	0.0193464	0.234284	0.174847	0.0967476	-0.0337927	0.13471	-0.103527	0.0228094	0.171533	0.201087	0.088971	-0.357572	0.173295	Ndufv1
690	ENSMUSG00000029328	1.4157e-20	-0.175618	0.414093	-0.503655	-0.339658	0.342738	0.399092	-0.00693678	0.0899846	0.0653044	0.279511	-0.137263	-0.100565	-0.110704	0.583293	Hnrnpdl
690	ENSMUSG00000031556	8.20998e-05	0.0668524	0.0440117	0.0232999	0.00732683	0.0407894	0.224329	0.0785423	-0.109284	0.024693	-0.337919	0.185555	0.148863	-0.0117845	-0.00809777	Tm2d2
690	ENSMUSG00000019132	1.58105e-07	-0.0567521	0.200674	0.159084	-0.193747	-0.0705594	0.23966	-0.0451416	0.189085	0.245866	0.0805773	-0.144175	-0.0551426	-0.070784	-0.0394471	BC005537
691	ENSMUSG00000024758	3.28024e-25	0.00397782	-0.0148512	0.308323	0.438113	0.577778	0.2122	0.0630807	0.069225	0.100661	-0.0664746	0.130811	-0.0383541	-0.247974	-0.216276	Rtn3
692	ENSMUSG00000025260	1.43156e-06	-0.179249	-0.0116186	-0.0479497	-0.543229	-0.335199	0.348988	0.022949	-0.0328637	-0.0382141	0.00623984	0.260492	0.158416	-0.361835	0.188933	Hsd17b10
692	ENSMUSG00000004865	3.48284e-09	-0.0237205	0.337896	-0.230806	0.0946551	0.347088	0.442595	-0.00162656	0.0697521	0.0631198	0.00984025	0.0012961	0.0378552	0.0537837	0.271402	Srpk1
693	ENSMUSG00000055436	8.02834e-09	-0.00025433	0.414548	-0.0866776	-0.302695	0.470416	0.457864	-0.0367806	0.12749	-0.00341075	-0.142335	0.0559651	-0.162906	0.0872493	0.581244	Srsf11
694	ENSMUSG00000019471	2.90687e-22	-0.330168	-0.0709707	-0.0395469	0.0457915	0.100001	0.197309	-0.00588579	-0.0481095	-0.0979261	-0.0886433	0.0864979	0.0610389	-0.410484	0.258749	Cdc37
695	ENSMUSG00000057236	2.57134e-05	-0.15885	0.0634349	-0.187833	-0.0308947	0.0789292	0.188154	0.0453607	-0.174995	-0.0966399	-0.359686	0.0602002	0.0276756	-0.146651	0.185222	Rbbp4
695	ENSMUSG00000063077	5.30095e-08	0.187176	0.355035	0.230522	0.20157	0.330809	0.325127	-0.0112131	0.0628031	0.0898209	-0.244632	0.144862	0.162361	0.194588	0.434909	Kif1b
695	ENSMUSG00000020485	1.33962e-09	-0.19494	-0.0578104	0.192988	0.362067	0.426385	0.406334	0.0752025	-0.0264312	0.0038729	-0.00901832	0.245662	0.0801867	-0.315349	0.0625762	Supt4a
698	ENSMUSG00000019877	6.00553e-09	0.242757	0.370556	0.131078	0.065099	0.243991	-0.0276975	0.0521833	0.125203	0.0648504	-0.060128	0.0794536	0.0566091	0.100752	0.415437	Serinc1
698	ENSMUSG00000025132	5.4015e-07	0.20603	0.307158	-0.0209692	0.454721	0.504277	0.0794922	-0.0458752	0.142643	0.107505	0.257248	-0.231815	-0.221899	0.239421	0.476202	Arhgdia
699	ENSMUSG00000021771	4.83205e-09	7.94114e-05	0.439733	0.132766	0.0755958	0.451082	0.391851	0.197176	0.0204879	0.149777	0.179126	0.107088	-0.125976	-0.275411	0.333104	Vdac2
700	ENSMUSG00000050565	1.19957e-26	-0.0154007	0.113157	-0.0595672	-0.466428	0.0844393	0.26043	0.0703152	0.0774209	0.144306	0.09794	0.150864	0.005969	-0.094963	0.0766026	Tor1aip2
700	ENSMUSG00000024695	1.06701e-06	-0.307754	0.335781	0.0663702	-0.150882	0.11675	0.0291545	-0.0570762	0.190413	0.225046	-0.0460271	0.0162105	-0.0016059	-0.184655	0.333869	Zfp91
701	ENSMUSG00000061665	1.27342e-19	0.13484	0.236312	0.253882	0.310212	0.350896	0.651028	0.0323767	0.0302155	-0.0436341	0.122754	0.0818982	0.105705	0.147291	0.292314	Cd2ap
702	ENSMUSG00000027170	2.40422e-07	-0.27261	0.330366	0.289815	0.0362409	0.564953	0.701405	-0.0399173	-0.0088016	-0.123659	0.134686	0.274812	0.0989593	-0.225804	0.537799	Eif3m
702	ENSMUSG00000022858	9.93067e-37	-0.173587	-0.221597	-0.23631	-0.310483	-0.576171	-0.454321	-0.209172	0.182776	-0.072106	0.0510167	-0.307937	0.000339121	0.0396252	0.0575814	Tra2b
703	ENSMUSG00000010067	2.80751e-07	0.154456	0.163569	-0.151677	-0.24526	-0.0577573	0.165612	0.0686105	0.235523	0.180156	0.224004	-0.0437553	-0.224696	0.0442914	0.137165	Rassf1
704	ENSMUSG00000030417	1.45149e-06	0.374362	0.241814	-0.232451	0.194951	-0.136925	-0.150183	-0.181352	-0.141249	-0.22023	-0.316749	-0.0257114	0.229988	0.240286	0.229336	Pdcd5
705	ENSMUSG00000001472	2.37421e-11	0.284052	0.355671	0.23526	0.536828	0.507385	0.601574	-0.0480873	0.0554729	0.00342953	0.27321	-0.0939539	-0.0645883	0.303233	0.396409	Tcf25
705	ENSMUSG00000022400	1.98707e-13	-0.177937	-0.232213	-0.111331	0.279052	0.278627	0.177753	-0.052049	-0.156844	-0.154785	0.019583	-0.0898576	0.036657	-0.332102	-0.551514	Rbx1
707	ENSMUSG00000026032	9.91308e-14	0.0983002	-0.0841809	0.483122	0.31028	0.126278	0.142121	0.117431	-0.149643	-0.0763504	-0.229049	0.262127	0.17694	-0.313966	-0.295817	Ndufb3
709	ENSMUSG00000027433	1.03598e-22	-0.12726	0.251266	-0.402576	-0.00736665	0.213701	0.213996	-0.15023	0.0366016	-0.118257	-0.0420677	-0.132402	-0.0765906	-0.119996	0.23381	Xrn2
709	ENSMUSG00000006589	2.85326e-37	0.0102405	0.389469	-0.349366	-0.0867549	0.487053	0.552393	0.0752318	-0.117905	-0.00477941	0.310722	0.0553445	0.0722081	-0.0216379	0.424562	Aprt
711	ENSMUSG00000009907	3.96911e-23	0.104352	0.337901	-0.0989659	0.202812	0.34974	0.392315	-0.155701	0.0737276	-0.0708077	0.199671	-0.178658	-0.0407356	0.117054	0.451527	Vps4b
711	ENSMUSG00000026511	3.27796e-15	0.0248638	-0.0793308	0.0130178	0.299596	0.609612	0.517708	0.0306644	0.188639	0.114943	0.337516	-0.0462063	0.01626	-0.146414	-0.140724	Srp9
711	ENSMUSG00000023904	1.86092e-23	0.126107	0.00681973	0.529768	-0.0311879	-0.644811	-0.727649	0.0266983	-0.191973	-0.0922167	-0.427677	0.161392	0.188865	-0.0218413	0.35429	Hcfc1r1
712	ENSMUSG00000045767	4.11302e-11	0.171545	0.115619	-0.295227	-0.29167	-0.612917	-0.605005	-0.11101	0.0584126	-0.0589032	-0.0374861	0.116387	0.148754	0.274999	0.22798	B230219D22Rik
714	ENSMUSG00000009863	2.93701e-21	0.0362713	0.127278	0.0650081	-0.0407417	0.00821758	0.217629	0.0712689	-0.191647	-0.0335329	-0.0821585	0.080682	0.0982439	-0.413205	-0.244374	Sdhb
716	ENSMUSG00000024387	2.9742e-09	-0.0192031	0.0664169	0.0843023	0.256013	0.341023	0.341369	0.159139	0.00833685	0.102538	0.0765148	0.268524	0.0258087	-0.193463	0.0843455	Csnk2b
718	ENSMUSG00000107002	3.79282e-21	-0.198273	-0.00206734	0.154943	0.164924	0.281981	0.203035	-0.0155743	0.100621	0.0242019	-0.274107	0.0141125	0.00713202	-0.304742	-0.231411	0610012G03Rik
719	ENSMUSG00000017677	1.30072e-24	-0.0311331	0.117879	-0.209966	-0.480917	-0.160331	0.246795	0.022923	0.0762655	0.0155633	0.0780385	-0.0155289	-0.100799	-0.00677578	0.251155	Wsb1
720	ENSMUSG00000037197	8.11302e-06	-0.0266939	0.30677	-0.247635	0.03203	0.184783	0.281961	-0.146691	0.116594	-0.0646553	0.265893	-0.240597	-0.0338678	0.0101045	0.486845	Rbm17
723	ENSMUSG00000029094	1.77563e-24	0.216524	0.214197	-0.22912	-0.463745	-0.29464	-0.0248769	-0.106815	0.0597461	-0.0262023	0.282178	-0.0848508	-0.0239796	0.310396	0.422291	Afap1
723	ENSMUSG00000032002	2.764e-06	0.100923	0.294981	-0.390016	0.0174282	0.385029	0.419822	-0.105498	0.145652	-0.0128553	-0.0779564	-0.223644	-0.204257	-0.173804	0.0120392	Dcun1d5
725	ENSMUSG00000068739	5.91373e-16	0.0821565	-0.139704	-0.411278	0.14977	0.288201	0.35529	-0.121502	-0.0476297	-0.159214	0.190813	-0.130548	-0.0196474	-0.0444657	-0.400775	Sars
727	ENSMUSG00000031683	4.32573e-22	-0.190891	-0.0235748	0.412595	0.398295	0.368656	0.250646	0.0131661	0.00275976	0.0991352	0.0313965	0.0269056	0.190878	-0.0708839	0.133868	Lsm6
728	ENSMUSG00000040459	0.0081981	0.063008	0.131925	0.0310278	-0.0710969	0.101099	0.179798	-0.180454	0.0956286	-0.0691302	-0.1686	-0.154274	0.013424	0.0940715	0.312372	Arglu1
731	ENSMUSG00000017421	2.24678e-11	-0.216599	0.127439	0.0208349	0.0409506	0.22779	0.149949	-0.00507302	-0.0071783	-0.0869491	-0.314976	0.184675	0.161823	-0.158909	0.243648	Zfp207
732	ENSMUSG00000063870	1.32713e-06	0.100059	0.429258	0.0343238	0.0186737	-0.0337919	0.166387	-0.0438344	0.263288	0.113534	0.275491	0.136602	0.0332522	0.234093	0.465808	Chd4
736	ENSMUSG00000021969	7.5322e-24	0.0963808	0.218944	-0.33387	-0.370594	0.133132	0.327732	-0.00967394	0.0864891	0.0705111	0.155776	0.0585598	0.0696931	0.129101	0.312109	Zdhhc20
736	ENSMUSG00000057130	1.0023e-12	-0.0668511	0.214576	-0.249601	-0.143963	0.269656	0.396804	0.0218574	0.193084	0.121789	0.0857026	-0.142686	-0.119391	-0.0788483	-0.113857	Txnl4a
737	ENSMUSG00000027806	1.57201e-19	-0.0331977	0.00143079	0.236316	-0.450055	-0.126528	0.214762	0.0768665	0.244713	0.163516	0.235684	0.18368	0.048601	0.100215	-0.0405747	Tsc22d2
737	ENSMUSG00000029623	1.50402e-17	-0.262055	-0.077656	-0.45575	0.119691	0.0564494	0.0292091	-0.192476	-0.0678642	-0.183152	-0.133066	-0.100673	0.185015	-0.185348	-0.110429	Pdap1
739	ENSMUSG00000020390	1.93088e-07	0.0382712	0.439844	0.199472	-0.281509	0.186671	0.733981	-0.0898281	-0.0316747	-0.0759909	0.13622	0.101117	0.043995	-0.00795028	0.464476	Ube2b
740	ENSMUSG00000060073	5.87336e-23	0.161563	0.379577	-0.0102759	0.367421	0.475391	0.717368	0.103898	-0.107289	0.13501	0.249087	-0.0305365	-0.0945344	0.0718909	0.363515	Psma3
741	ENSMUSG00000030335	5.69289e-10	-0.0776223	-0.0912879	-0.109361	0.172444	0.22357	-0.0102573	0.0882413	0.0321566	0.00697716	0.214548	0.130752	-0.105721	-0.333173	-0.291874	Mrpl51
745	ENSMUSG00000012422	2.76819e-06	-0.0562362	0.168384	-0.0502848	0.211653	0.446765	0.205321	-0.077836	-0.0230363	-0.0718746	-0.307555	-0.100899	0.0182446	-0.155504	-0.394215	Tmem167
746	ENSMUSG00000037361	2.7467e-06	-0.061208	0.369962	-0.139324	0.252677	0.407868	0.452856	0.0248157	-0.189084	-0.0841902	0.0338834	-0.00757664	0.0357998	-0.117538	0.370929	Sf3b6
747	ENSMUSG00000019179	7.7181e-14	-0.0323381	0.239559	0.0183154	0.0709362	0.154378	0.262907	0.133353	-0.232473	0.0225367	-0.283971	0.320734	0.176134	-0.351391	0.11364	Mdh2
749	ENSMUSG00000068823	5.10949e-06	0.038105	0.337166	0.0935967	0.0665083	0.0979409	0.13742	-0.116432	0.15181	-0.0631806	-0.325369	0.064604	0.0852928	0.106723	0.548211	Csde1
751	ENSMUSG00000014226	6.08036e-09	-0.224345	0.110142	-0.383513	-0.275881	0.0890881	0.360065	0.0957501	0.0480871	0.170821	0.00503571	-0.0351556	-0.0655966	-0.348977	0.344386	Cacybp
751	ENSMUSG00000022800	2.42779e-06	0.172291	0.318272	-0.229402	-0.055706	0.210501	0.385472	-0.0426573	-0.00838947	-0.0370951	-0.00746227	0.00973075	0.0534651	0.118035	0.480064	Fyttd1
752	ENSMUSG00000063787	1.5594e-19	-0.0631991	0.0989002	0.180236	0.35004	0.347342	0.364749	0.0133599	-0.0774927	-0.043759	-0.0726182	0.163939	0.141844	-0.310086	-0.0163581	Chchd1
753	ENSMUSG00000031353	1.83006e-13	-0.255521	0.0957285	-0.404889	-0.320883	-0.0991369	0.0323343	0.0134214	0.148463	0.152991	0.167045	-0.130124	-0.102122	-0.273056	0.227921	Rbbp7
754	ENSMUSG00000051234	4.13532e-08	0.0783557	0.101819	-0.442605	-0.220171	0.222009	0.206396	-0.0425353	-0.0889173	-0.0159678	-0.0185566	-0.013631	0.0527053	-0.121286	0.277203	Rnf7
754	ENSMUSG00000001105	3.05005e-17	0.000397036	-0.184268	-0.107017	-0.0267307	-0.0586844	0.0887352	-0.0467308	-0.0726822	-0.0560864	-0.0834849	0.18718	0.105206	-0.331784	-0.456475	Ift20
755	ENSMUSG00000028367	1.95808e-22	0.0660426	0.333502	0.213757	0.527275	0.358356	0.230442	0.123762	-0.18273	-0.116247	-0.207301	0.141018	-0.196977	-0.178364	0.376545	Txn1
755	ENSMUSG00000059518	6.01571e-06	0.00712705	-0.0766727	0.123766	0.204747	0.00868956	0.109072	-0.0343724	-0.156293	-0.164787	-0.331736	0.213166	0.15625	-0.0815925	-0.183826	Znhit1
755	ENSMUSG00000022200	2.27436e-06	0.0125523	-0.0868012	0.222682	0.134286	0.384434	0.572337	0.0942956	0.217209	0.17683	0.285043	0.196514	-0.00253473	-0.288874	-0.0575849	Golph3
757	ENSMUSG00000033751	8.69101e-16	-0.0419705	0.167914	-0.329561	0.162247	0.329436	0.40454	0.135957	0.144971	0.135193	0.102085	0.0183443	-0.182729	-0.186245	-0.141528	Gadd45gip1
757	ENSMUSG00000024853	1.59135e-06	-0.301738	0.31637	0.153835	0.223682	0.212533	0.322174	0.0909434	-0.140329	0.0159748	-0.148257	0.221933	0.0792174	-0.391414	0.36095	Sf3b2
758	ENSMUSG00000020570	9.82347e-10	0.242113	0.0812974	0.202869	0.238814	0.166237	0.429477	0.176414	-0.0357499	0.101847	0.266219	0.188196	0.123969	0.0132927	0.133696	Sypl
759	ENSMUSG00000018042	2.62057e-06	0.241616	0.204317	0.112392	0.19759	-0.211692	-0.352947	0.0379898	-0.213913	0.0217014	0.327965	0.0972402	0.230065	0.0982969	0.0597385	Cyb5r3
760	ENSMUSG00000027304	1.40774e-15	0.031574	0.343877	-0.386272	-0.0332609	0.139223	0.227474	-0.081558	0.153386	-0.0314059	0.281548	0.00522151	0.0215357	0.172345	0.472609	Rtf1
760	ENSMUSG00000002015	6.16578e-08	0.209158	-0.0494942	0.0645046	-0.0228016	0.1797	0.457362	0.155549	-0.119774	0.105055	0.135246	0.285777	0.119146	-0.044249	-0.0138385	Bcap31
763	ENSMUSG00000026034	7.63321e-07	-0.346192	-0.173349	0.229769	-0.0322635	0.13139	-0.249149	-0.115691	-0.0204887	-0.161069	-0.146166	0.0580033	0.0579159	-0.228362	-0.0120145	Clk1
764	ENSMUSG00000008859	5.31339e-21	0.0674566	0.311883	0.259726	0.28448	0.36465	0.464797	-0.0603646	0.118053	0.0892556	0.00571038	-0.180616	0.062917	0.114995	0.461582	Rala
767	ENSMUSG00000038374	6.86645e-06	-0.262068	0.0707455	-0.402287	-0.142572	0.174306	0.286454	0.00450022	0.0133281	0.0443467	0.116835	-0.167978	-0.216186	-0.194217	0.153261	Rbm8a
769	ENSMUSG00000032239	3.8306e-34	-0.109488	-0.0703884	0.366408	0.330342	0.445163	0.511379	-0.102868	0.202977	-0.10686	0.101343	0.182809	0.0540827	-0.0495103	0.0303054	Rp9
771	ENSMUSG00000035027	4.97969e-11	0.192338	0.376171	-0.0700839	0.309877	0.482931	0.530709	-0.0100562	-0.158307	-0.0344731	-0.0354909	0.222087	0.186667	0.108782	0.261077	Map2k2
772	ENSMUSG00000068749	1.02237e-14	-0.104998	0.261485	-0.0813116	0.147826	0.435232	0.493049	0.0497605	-0.00995071	-0.0688052	-0.0672096	0.263001	0.0219878	-0.273823	0.250198	Psma5
772	ENSMUSG00000045948	4.27546e-09	-0.225889	-0.0447947	0.181243	0.238621	0.205011	0.126436	-0.00721423	-0.0829479	-0.0181787	-0.290615	0.144129	0.039052	-0.312136	-0.19973	Mrps12
775	ENSMUSG00000021996	7.22882e-09	-0.144698	0.349643	-0.0156482	0.0131711	0.383063	0.400739	0.171829	-0.0497068	0.0785849	-0.104261	0.175303	-0.00996625	-0.0274266	0.404703	Esd
776	ENSMUSG00000019432	1.49279e-12	-0.309319	0.164871	-0.119149	-0.0649666	0.016731	0.100921	0.0475477	-0.02281	0.0217258	0.0617796	-0.00344199	-0.0508734	-0.285598	0.172507	Ddx39b
778	ENSMUSG00000062270	1.95784e-07	0.365442	-0.0141975	-0.0643465	0.0805714	-0.39519	-0.40046	-0.139737	-0.142222	-0.177816	-0.0168478	-0.246523	0.170704	0.195616	0.180209	Morf4l1
780	ENSMUSG00000016308	5.89333e-14	0.16111	0.228556	-0.326807	-0.145482	0.305593	0.346223	0.124098	0.144746	0.184827	-0.0135579	0.0303513	-0.0846427	-0.175475	-0.075601	Ube2a
780	ENSMUSG00000023307	6.87324e-20	-0.0502808	0.359624	-0.112236	-0.115719	0.364425	0.302365	-0.0204017	-0.0083366	0.0443756	0.112614	-0.0309971	0.0267437	-0.0372037	0.465716	March5
782	ENSMUSG00000005779	4.1486e-06	-0.153942	0.114744	-0.0233531	-0.0478051	0.396511	0.52447	0.164347	-0.125088	0.0676232	-0.23245	0.236014	-0.00418124	-0.323555	0.138021	Psmb4
783	ENSMUSG00000053768	1.78241e-17	-0.247186	0.126645	0.179979	0.0450425	0.0203038	-0.0933212	0.0112897	-0.0773557	-0.048021	-0.274962	0.126122	0.148506	-0.312347	0.20576	Chchd3
784	ENSMUSG00000057666	1.50813e-16	-0.0409193	-0.339874	-0.45475	0.019677	-0.194859	-0.230832	0.181563	-0.0848031	0.100702	0.120912	0.134502	0.00475159	-0.401763	-0.137099	Gapdh
786	ENSMUSG00000010608	5.63535e-06	0.102909	0.409952	-0.125625	0.0313623	0.538791	0.529683	-0.0263329	0.172794	0.0609336	-0.175914	-0.0137488	-0.173901	0.106141	0.516322	Rbm25
787	ENSMUSG00000021264	7.50249e-11	-0.301333	0.177759	-0.071153	-0.157432	0.254993	0.246106	0.0618083	0.124162	0.140112	0.129055	0.168582	0.00140393	-0.184791	0.423176	Yy1
788	ENSMUSG00000019494	6.62093e-09	0.14788	0.130656	0.274021	0.241945	0.174088	0.228931	0.151783	-0.118176	0.127068	0.0464274	0.245664	0.169286	-0.044302	0.0675952	Cops6
792	ENSMUSG00000068290	5.29401e-07	0.253621	0.179578	0.373276	0.32461	0.120697	0.333868	0.146698	-0.068867	0.0500214	0.063208	0.265034	0.132369	0.0932858	0.0700052	Ddrgk1
792	ENSMUSG00000062604	1.26024e-12	-0.191291	0.103511	0.112481	-0.370104	-0.570987	0.156714	0.0310787	-0.0180374	-0.072764	-0.321304	0.286793	0.219067	-0.392755	0.296233	Srpk2
792	ENSMUSG00000030007	8.93379e-21	-0.103549	0.309902	-0.109155	0.111982	0.443622	0.659748	0.148455	-0.109742	0.0801062	0.00933125	0.213226	0.0244847	-0.157366	0.271187	Cct7
794	ENSMUSG00000061136	1.40205e-14	-0.12834	0.242729	-0.0631503	0.300116	0.468206	0.462678	-0.0312176	0.0724183	0.0369414	-0.197618	-0.135906	-0.0519092	-0.130553	0.419557	Prpf40a
795	ENSMUSG00000027011	2.55325e-06	-0.283951	-0.113918	-0.0360187	-0.230871	0.164317	0.211637	-0.0564238	0.0225468	-0.00319386	-0.219629	-0.00700376	0.0495442	-0.183283	0.132771	Ube2e3
795	ENSMUSG00000030403	7.98953e-10	0.312281	0.328864	-0.456657	-0.406139	-0.228202	-0.443716	-0.167875	-0.151855	-0.162066	0.163659	-0.205308	0.0900113	0.268703	0.378683	Vasp
796	ENSMUSG00000019804	4.12796e-17	0.00526392	-0.17795	0.196882	0.105121	0.196619	-0.0396667	0.15084	0.0307072	0.208721	-0.285735	0.142468	0.0477036	-0.382381	-0.320639	Snx3
796	ENSMUSG00000022193	6.59881e-20	0.107255	-0.103473	-0.0330553	0.318928	0.35233	0.344984	0.0675601	-0.206211	-0.0512369	-0.248925	0.119748	0.0370418	-0.181961	-0.3388	Psmb5
797	ENSMUSG00000034932	1.94925e-13	0.0315674	0.276305	0.348814	0.420326	0.41564	0.414252	-0.153044	-0.173053	-0.197546	-0.139008	-0.0357889	0.180177	-0.273973	0.047258	Mrpl54
798	ENSMUSG00000029068	8.80166e-08	0.219283	0.261848	0.261624	0.103664	0.34965	0.38427	0.0401379	0.0900156	-0.00140198	-0.0759822	0.263679	0.0902244	0.249045	0.191663	Ccnl2
800	ENSMUSG00000019998	1.12204e-33	0.21364	-0.136756	-0.195389	-0.417966	-0.465265	-0.139966	-0.0138469	-0.0679394	-0.0208135	0.0117704	-0.0163682	-0.00757132	0.0972283	0.156085	Stx7
806	ENSMUSG00000006299	2.11878e-08	-0.131069	-0.0332404	-0.401321	-0.0786956	0.213757	0.171934	0.01227	0.0077041	0.00522356	-0.0939061	-0.063318	-0.0466071	-0.256552	-0.032947	Aamp
806	ENSMUSG00000046229	4.93858e-12	-0.0094943	0.0576673	0.335144	0.205806	0.134961	-0.00329541	-0.0338719	-0.129668	-0.0814554	-0.0671352	0.170613	0.197029	-0.110622	-0.0256528	Scand1
807	ENSMUSG00000026740	3.90577e-20	0.213781	0.266722	0.0725982	-0.38186	0.0877965	0.284628	-0.023901	-0.0629017	-0.0259937	0.132214	0.131818	0.151865	0.166537	0.363799	Dnajc1
807	ENSMUSG00000025609	2.71138e-27	0.219558	0.301361	0.271648	0.20986	0.386822	0.439117	0.0111144	0.0906454	0.0656138	-0.0361536	0.168631	0.100681	0.309271	0.355517	Mkln1
808	ENSMUSG00000028580	3.3998e-07	0.0198824	0.320549	0.0686778	0.00873756	0.362353	0.441823	-0.0757047	0.0941903	-0.0385128	-0.0678007	0.17075	0.110587	0.0618522	0.404988	Pum1
809	ENSMUSG00000018326	7.05639e-07	0.135092	0.375825	-0.228882	-0.0134276	0.188773	-0.363317	0.0419162	0.0945733	0.146634	0.252316	-0.0493002	-0.0304589	0.159279	0.199865	Ywhab
809	ENSMUSG00000022338	1.91851e-16	-0.128168	-0.107729	-0.295409	-0.106909	0.0934476	0.212909	0.0249934	-0.0865681	-0.0117144	-0.0277598	0.0540577	-0.0298893	-0.342232	-0.356276	Eny2
810	ENSMUSG00000028029	4.38402e-06	-0.252694	0.0359616	0.144955	0.229154	0.183822	0.158661	-0.111566	0.000130367	-0.175747	-0.0826069	0.0621069	0.0901366	-0.332437	0.0224509	Aimp1
812	ENSMUSG00000068798	5.15743e-06	0.0877631	0.149774	-0.285753	-0.213848	-0.428072	-0.564954	-0.0847433	0.165559	-0.0148046	0.316438	-0.251819	-0.211479	-0.094542	0.135165	Rap1a
813	ENSMUSG00000031229	8.64555e-07	-0.298641	0.375561	-0.123537	-0.42611	0.160502	0.206166	-0.0464326	0.123683	0.0577567	-0.196458	0.0705401	-0.0143342	-0.371009	0.320715	Atrx
814	ENSMUSG00000021500	1.20132e-06	-0.180777	0.342056	-0.231167	-0.120951	0.174844	0.319545	-0.073474	0.128484	0.0469158	0.233623	-0.204591	-0.0952685	-0.127266	0.256182	Ddx46
816	ENSMUSG00000028191	3.69818e-33	-0.0183919	0.351147	0.136264	-0.0143566	0.467628	0.50261	-0.0105669	0.0320113	-0.00728986	0.174265	-0.141305	-0.102576	-0.20698	0.400142	Bcl10
817	ENSMUSG00000078453	7.44053e-15	-0.252403	-0.192021	0.0367725	-0.0180487	-0.313518	0.166846	-0.0982386	-0.105927	-0.135901	-0.335153	0.128524	0.0839282	-0.340749	-0.294333	Abracl
818	ENSMUSG00000029147	1.33348e-28	-0.00101204	0.302623	-0.325979	0.190753	0.374848	0.403634	-0.0419209	0.0217235	0.0468216	0.15422	-0.044781	-0.0999712	0.0677154	0.316968	Ppm1g
818	ENSMUSG00000020994	9.57544e-16	-0.216669	0.169763	-0.380936	-0.252966	0.126531	0.120192	-0.0942361	0.0771009	-0.0421449	-0.191459	-0.17694	-0.192794	-0.0953243	0.217671	Pnn
820	ENSMUSG00000032301	6.05155e-16	-0.138463	0.126437	-0.190932	-0.0603591	0.147335	0.275246	0.108746	-0.194204	0.0223677	0.0928725	0.225424	0.0981077	-0.341549	0.116213	Psma4
821	ENSMUSG00000006412	4.66702e-17	0.216605	0.363906	-0.133793	0.207507	0.513263	0.565728	0.0896485	0.00907355	0.127705	0.187211	0.038017	-0.0464633	0.312817	0.459473	Pfdn2
821	ENSMUSG00000061032	4.78165e-05	0.00350892	0.255646	-0.1526	0.0586396	0.151497	0.251172	0.0808698	-0.037024	0.0990546	0.347019	-0.0784353	-0.201097	-0.016271	0.442139	Rrp1
822	ENSMUSG00000005625	1.01018e-13	0.251658	0.290255	0.0914441	0.450804	0.321836	0.503637	0.0986203	-0.208184	0.071454	-0.0279798	0.0765844	0.100393	0.0947856	0.449168	Psmd4
824	ENSMUSG00000026254	2.05976e-18	-0.146296	0.17379	-0.0402178	-0.0875343	0.305928	0.349723	-0.108748	-0.0240129	-0.168851	-0.167446	-0.0110162	0.0277817	-0.261298	0.177626	Eif4e2
824	ENSMUSG00000027642	6.65461e-06	0.0275033	-0.148109	0.266595	0.387456	0.411222	0.306071	0.14266	-0.112441	0.0563025	-0.0776346	0.210126	0.100007	-0.196391	-0.286818	Rpn2
827	ENSMUSG00000028410	5.96551e-07	-0.208879	-0.44737	-0.138439	-0.177216	-0.683143	-0.296558	-0.00441096	0.148408	0.00513002	-0.265018	0.0166221	-0.0370512	-0.281237	-0.387374	Dnaja1
827	ENSMUSG00000040242	1.32729e-15	0.171822	0.262934	0.0116055	0.155466	0.138889	0.0110606	-0.123969	0.00722211	-0.0612232	0.082895	-0.0228749	0.15402	0.327645	0.325807	Fgfr1op2
830	ENSMUSG00000022521	9.35138e-07	0.0494581	0.333482	-0.127884	-0.261857	-0.0401361	0.256224	-0.0951785	0.128454	0.00903619	0.199311	-0.0355132	-0.0101536	0.0304193	0.392823	Crebbp
831	ENSMUSG00000019188	1.08394e-12	0.199264	0.141261	0.0571163	0.281473	0.458995	0.45675	-0.105396	-0.00190935	-0.123953	-0.218374	0.0399441	0.0573913	0.0901867	-0.173982	H13
832	ENSMUSG00000037608	3.08599e-05	-0.116566	0.255743	-0.168422	-0.0437213	0.177058	0.183042	-0.147528	-0.0154608	-0.191814	-0.104064	0.0532286	0.051051	-0.055115	0.276026	Bclaf1
833	ENSMUSG00000037236	6.9369e-07	-0.264139	0.366058	-0.293335	-0.29413	0.0437675	0.178014	0.00735592	0.0416865	0.000270289	-0.23723	0.0831279	-0.0582679	-0.124816	0.376804	Matr3
834	ENSMUSG00000005881	1.76642e-10	0.101647	0.217016	0.323198	0.022711	0.311226	0.607913	0.0235705	-0.113886	-0.0348933	-0.109245	0.257869	0.156716	0.0600187	0.251949	Ergic3
837	ENSMUSG00000030002	9.38219e-12	0.00490038	0.26213	0.0169907	0.184136	0.272344	0.492926	-0.15159	0.146479	-0.0856622	0.194433	0.0770828	0.031936	-0.0382369	0.305796	Dusp11
837	ENSMUSG00000031954	1.55551e-06	-0.299294	0.196927	-0.249388	0.00873344	-0.0106519	0.0728798	-0.0243342	0.11746	0.0487199	-0.0977934	-0.103589	0.00305622	-0.202214	0.274811	Cfdp1
837	ENSMUSG00000068039	5.52168e-07	-0.27903	0.353981	-0.142633	-0.013615	0.401068	0.438086	-0.0652944	-0.0238998	-0.054027	0.0517382	0.00891032	-0.0227916	-0.282134	0.336889	Tcp1
840	ENSMUSG00000032745	1.27375e-12	-0.144355	0.0514981	-0.0149606	-0.00794495	0.283581	0.149951	-0.0783773	-0.00545226	-0.0257605	-0.222287	-0.167569	-0.170472	-0.0395824	0.427106	Gpbp1
842	ENSMUSG00000031176	6.99971e-09	0.206528	-0.0746448	0.388838	0.261322	0.0549511	0.035857	0.0178853	-0.16381	-0.0363434	-0.137943	0.158395	0.185115	0.132768	0.336631	Dynlt3
845	ENSMUSG00000028757	1.73704e-08	-0.0553442	-0.319855	0.0406257	-0.0144666	0.288456	0.247392	0.137157	0.105195	0.13317	-0.0931479	0.159318	-0.0779004	-0.221666	-0.215777	Ddost
846	ENSMUSG00000038646	4.19128e-08	-0.0272292	0.0529417	0.0700788	0.23246	0.145854	0.219961	-0.134849	-0.149435	-0.165402	-0.276487	-0.0183204	0.0912488	-0.207956	0.0300219	Fam103a1
849	ENSMUSG00000021413	1.30746e-06	-0.0726043	-0.0328494	-0.414796	-0.238888	0.0479657	-0.00367422	-0.104753	0.0368814	-0.114918	0.0768095	-0.140786	-0.0679065	-0.0136629	0.184463	Prpf4b
853	ENSMUSG00000029817	1.84998e-08	-0.183032	-0.0273173	0.409963	0.26295	0.447172	0.378744	-0.0766894	0.160241	-0.00720077	-0.233159	0.0917481	0.0278562	-0.00176651	0.125413	Tra2a
853	ENSMUSG00000040028	1.87578e-06	-0.0455962	0.317231	-0.234276	-0.146355	0.130321	0.225397	0.0318561	0.0759935	0.0973802	0.13332	0.0260573	-0.0724177	-0.0538115	0.175247	Elavl1
854	ENSMUSG00000006699	1.28991e-05	0.128893	0.0667223	0.0848802	0.0761984	0.21489	0.139125	0.11184	0.0144566	0.111038	0.0678646	0.00805605	-0.218248	-0.14818	0.465356	Cdc42
855	ENSMUSG00000033701	9.37104e-18	-0.0500454	0.191818	-0.107108	0.00579118	0.168224	0.534563	-0.0131241	-0.03932	-0.0785558	-0.217697	0.179658	0.0947318	0.0151662	0.36038	Acbd6
858	ENSMUSG00000024146	0.000125939	-0.00118358	-0.011134	0.0792508	0.179952	0.0567385	0.0513507	-0.0729351	-0.0739834	-0.0819827	-0.288418	0.0486784	0.00415216	-0.142224	0.200716	Cript
859	ENSMUSG00000038803	2.57882e-09	0.258088	-0.115654	0.310182	0.312467	0.180634	-0.10268	-0.0453619	-0.0420306	-0.0854601	0.0778993	0.155374	0.203316	0.286803	-0.0716925	Ost4
862	ENSMUSG00000035478	5.57795e-11	-0.187585	0.0462105	-0.285763	-0.0651069	0.163212	0.254426	-0.0117279	0.0502878	0.0799979	-0.177038	0.0788831	0.166983	-0.147811	0.151062	Mbd3
869	ENSMUSG00000031879	2.96004e-05	0.0878433	0.278369	0.0814148	0.129904	0.112409	-0.175229	-0.00705835	-0.0385493	0.050334	-0.279925	0.0323692	0.125432	0.0484419	0.347645	Fam96b
870	ENSMUSG00000025979	2.8675e-08	0.138875	0.161359	-0.0367944	0.0598897	0.216707	0.305455	-0.0381917	-0.180487	-0.118814	0.0533915	0.091727	0.0432309	-0.0137492	0.294515	Mob4
871	ENSMUSG00000020803	2.12771e-16	0.102262	0.0984675	0.0584094	0.433669	0.205296	0.371205	0.0849743	0.0425503	0.0833661	0.23672	0.185381	0.0799139	-0.0517857	0.27466	Txndc17
872	ENSMUSG00000062580	2.73991e-30	0.126422	0.287913	-0.178698	0.155377	0.415231	0.337585	0.0749177	0.0907271	0.164593	0.165441	-0.128395	-0.0494204	0.122424	0.365434	Timm17a
873	ENSMUSG00000004268	2.2093e-13	-0.236847	0.070606	-0.325668	0.0780743	0.475711	0.451094	0.0104954	0.0291533	0.0148023	0.229955	0.0606424	-0.0702783	-0.258955	0.104467	Emg1
879	ENSMUSG00000077450	1.27872e-06	0.20015	0.181838	0.030464	-0.0137481	-0.210834	-0.164112	-0.100345	-0.0558178	-0.181973	-0.0468296	0.0403336	-0.004383	0.171746	0.0790362	Rab11b
880	ENSMUSG00000030120	5.67924e-08	0.0976851	0.131717	-0.182731	-0.274045	-0.380652	-0.185819	-0.00665587	-0.054879	-0.032094	0.00747317	0.0886218	0.19516	-0.000602092	0.179714	Mlf2
882	ENSMUSG00000030663	5.45552e-06	0.0533444	0.186938	-0.153007	0.23418	0.0481546	-0.0335941	-0.141648	-0.114832	-0.125664	0.203358	-0.238558	0.0305607	-0.0916575	0.182647	1110004F10Rik
883	ENSMUSG00000042520	1.54636e-10	0.0373234	0.206203	-0.0393648	0.111621	0.229119	0.157723	-0.12467	0.0723495	-0.0711746	-0.16933	-0.0373142	0.054389	0.133571	0.297905	Ubap2l
885	ENSMUSG00000074748	8.34301e-07	0.0208983	0.264248	-0.0328118	0.0997143	0.450025	0.328848	-0.0692914	0.063348	0.0985406	0.0154317	-0.163536	-0.035421	0.0988204	0.405244	Atxn7l3b
889	ENSMUSG00000031422	2.78376e-06	0.0979797	-0.359259	-0.409163	-0.338148	0.346198	0.301057	0.00376615	0.0462995	0.119884	0.0247638	-0.182765	-0.176654	-0.0348043	0.201007	Morf4l2
890	ENSMUSG00000056342	9.01097e-06	0.133459	0.294197	-0.268171	-0.0987625	0.124825	0.314318	-0.109702	0.042882	-0.0621486	0.22512	-0.00206733	0.0616239	0.203426	0.38974	Usp34
893	ENSMUSG00000043962	3.57647e-17	-0.0721902	0.281403	-0.160089	0.0603075	0.31864	0.217771	-0.132328	0.14873	-0.0249657	0.135813	-0.184077	-0.123303	-0.0529324	0.32881	Thrap3
893	ENSMUSG00000022427	1.40327e-06	-0.25059	0.288471	0.0325135	0.233338	0.514693	0.419541	0.0228164	-0.0812229	0.0121008	-0.282818	0.0791635	0.0960092	-0.295659	0.41254	Tomm22
894	ENSMUSG00000000326	5.14767e-37	-0.0939726	0.0490483	-0.0386436	0.0515468	-0.518571	-0.0571012	-0.0364493	-0.0669941	-0.0500428	-0.175739	0.0539143	0.00104007	-0.136772	0.0683692	Comt
897	ENSMUSG00000036323	3.20363e-09	-0.104786	0.244185	0.0683078	0.100597	0.362006	0.357218	-0.0727855	-0.169455	-0.142579	-0.130074	0.10564	0.0443991	-0.266396	0.182582	Srp72
907	ENSMUSG00000004096	7.48082e-13	-0.195874	0.0699957	0.103192	0.249512	0.193616	0.0355893	0.118061	-0.0754767	0.0494726	-0.16593	0.0587473	0.0873971	-0.287715	-0.0182106	Cwc15
913	ENSMUSG00000060373	3.8424e-06	-0.159861	0.333676	-0.0942634	0.126308	0.303929	0.559783	0.0494499	0.1852	0.0717942	0.176717	0.128112	-0.178427	-0.212308	0.433064	Hnrnpc
915	ENSMUSG00000002102	0.000409637	-0.00128166	-0.06543	-0.074961	0.188513	0.0612778	0.118831	0.0301519	-0.000976859	0.0885654	0.296736	0.0647543	-0.0443158	-0.146475	0.00639714	Psmc3
917	ENSMUSG00000008140	7.96905e-06	0.0171188	0.00106827	-0.159912	-0.375827	-0.117424	0.019166	0.0629167	-0.0785839	0.00145326	-0.210706	0.216552	0.0371924	-0.202436	0.0282873	Emc10
918	ENSMUSG00000021963	2.44578e-14	-0.0465067	-0.117164	-0.377229	0.028011	0.0301521	-0.0123445	-0.0736277	0.0876083	-0.0394375	0.131443	-0.196285	-0.126888	-0.12128	-0.108999	Sap18
920	ENSMUSG00000027282	6.84545e-11	0.0782709	0.234073	0.0980306	0.0582249	0.217339	0.292274	0.0530186	0.0464683	0.0481739	-0.210531	0.147711	0.158715	-0.249751	0.116632	Mtch2
920	ENSMUSG00000028676	1.14263e-06	-0.0252145	0.0923881	-0.231605	-0.163864	0.0710036	0.0481062	-0.0230053	0.0674469	0.023671	-0.154398	-0.0291625	0.00719869	0.0176372	0.365637	Srsf10
920	ENSMUSG00000021218	6.12434e-09	-0.174505	0.118078	0.245301	0.29221	0.41292	0.380932	0.0363335	-0.128822	-0.0497954	0.206415	0.146727	0.0312463	-0.316732	0.138558	Gdi2
924	ENSMUSG00000059355	3.75068e-18	-0.0633262	0.105403	0.140623	0.169001	0.315533	0.23413	0.0650253	-0.0673858	0.0364368	0.193726	0.197248	0.106789	-0.200652	0.0581078	Wdr83os
928	ENSMUSG00000034088	8.28701e-16	0.101271	0.30846	-0.0573904	-0.00586702	0.357058	0.570581	0.0901636	0.193683	0.132745	0.224196	0.138333	-0.182279	-0.182415	-0.0730879	Hdlbp
931	ENSMUSG00000029655	1.09414e-17	0.150534	0.294017	-0.0937639	0.0853074	0.330585	0.370308	-0.000533351	-0.0122252	0.00435882	0.18824	-0.076934	-0.166617	0.126964	0.298506	N4bp2l2
937	ENSMUSG00000021832	2.15388e-12	-0.162345	0.0912685	-0.322588	-0.0876603	0.120672	0.195024	-0.0342199	-0.0329266	-0.0640272	0.0210249	-0.017829	-0.0931338	-0.267587	0.0193242	Psmc6
938	ENSMUSG00000061111	0.000298692	-0.0599088	-0.0723966	0.14452	0.0730768	0.110073	0.0137551	-0.0702354	-0.0648615	-0.0844884	-0.20275	-0.056476	0.15562	-0.146869	-0.0493862	Fam195b
939	ENSMUSG00000022635	2.83092e-11	0.102371	0.2027	-0.34406	0.0249351	-0.00880284	0.0785894	-0.0608402	0.0985752	0.0971295	0.0940285	-0.22375	0.044989	0.0893131	0.251432	Zcrb1
969	ENSMUSG00000038615	1.42742e-12	0.139034	0.172796	0.163501	0.324836	0.143639	-0.0404417	-0.0687461	0.0864811	0.106419	0.0370721	-0.127897	0.10505	0.199385	0.173104	Nfe2l1
970	ENSMUSG00000021111	5.22956e-05	-0.0857805	0.250244	-0.101111	-0.207596	-0.0266213	0.0820626	-0.123468	0.0383657	-0.0206081	-0.160732	-0.0849212	0.022044	-0.131653	0.265995	Papola
972	ENSMUSG00000025326	5.11631e-07	0.0942439	0.279451	-0.247749	-0.0292808	0.151953	0.138163	-0.0740881	0.00406215	-0.00273688	0.150203	-0.0966572	0.0667197	0.119357	0.357973	Ube3a
978	ENSMUSG00000021774	3.59416e-07	-0.0887898	0.198978	-0.257112	-0.0605567	0.161159	0.292701	0.0168727	0.0979392	0.111355	-0.235229	-0.0838386	-0.0245712	-0.186723	0.204728	Ube2e1
985	ENSMUSG00000042043	2.2632e-14	-0.154292	0.311895	0.245545	0.306854	0.33983	0.530116	-0.0629506	-0.131929	-0.146399	-0.271905	-0.0913069	0.0780204	-0.135608	0.109128	Tbca
987	ENSMUSG00000028165	2.6175e-29	0.0317393	0.2185	-0.132075	-0.0355694	0.392367	0.357202	-0.0908195	0.0235761	0.0214983	-0.0553128	-0.126486	0.0205278	-0.117367	0.00414048	Cisd2
994	ENSMUSG00000008763	5.19115e-12	0.0760856	0.0850906	-0.0848148	-0.329331	-0.0972422	0.389579	-0.0553528	0.0213128	0.00731266	-0.0756958	-0.0380882	0.0361568	0.0510092	-0.0119886	Man1a2
995	ENSMUSG00000036275	3.69381e-07	0.147705	0.103948	0.0401207	-0.175411	-0.0158113	0.0105291	0.01413	-0.0810109	-0.0541276	-0.235939	0.129142	0.144929	0.20234	0.15417	9530068E07Rik
996	ENSMUSG00000063015	3.68876e-09	-0.15859	0.00330271	0.18221	-0.298302	-0.471294	0.21199	-0.038225	0.0804487	0.0535154	0.192289	-0.0119811	-0.00134798	-0.064069	0.227139	Ccni
997	ENSMUSG00000026155	3.80323e-10	0.180931	0.244809	-0.31654	-0.183912	-0.133497	0.251448	-0.024391	0.0265755	0.00886087	-0.0326293	0.0669692	0.129618	0.127402	0.363128	Smap1
999	ENSMUSG00000011114	4.01558e-11	0.0747621	-0.0216386	-0.0534239	0.102508	0.275591	0.17058	-0.0620615	-0.0339508	-0.105566	0.270748	-0.0731855	-0.0507136	-0.0678689	0.0669907	Tbrg1
1001	ENSMUSG00000033543	4.34082e-05	0.0769899	0.247433	0.0591184	0.0493129	0.17182	0.247017	-0.0643271	-0.0125003	0.0113642	-0.166398	0.0908337	0.151189	-0.0126064	0.127659	Gtf2a2
1001	ENSMUSG00000038762	4.52619e-10	-0.0902924	0.0783309	-0.248431	0.0863187	0.208783	0.209876	0.0196627	0.08915	0.0460187	0.140866	0.0297595	-0.0275729	-0.249082	0.0414467	Abcf1
1003	ENSMUSG00000031783	0.00102901	0.0749055	0.176773	-0.115812	0.111908	0.0925098	0.236103	0.0570142	0.0466181	0.137253	0.0624836	-0.0371235	-0.0534058	0.0289033	0.336987	Polr2c
1009	ENSMUSG00000029203	8.90613e-19	0.176701	0.291746	-0.124394	0.168273	0.366192	0.171925	0.0753117	0.0735471	0.112554	0.243232	0.115778	-0.0112989	0.0285439	0.277026	Ube2k
1016	ENSMUSG00000007815	1.28661e-05	0.129136	0.0683101	0.0882946	0.219673	0.204058	-0.361426	0.0675846	-0.149909	-0.00463858	-0.286596	0.0361898	-0.13405	0.0731272	0.229682	Rhoa
1017	ENSMUSG00000026021	6.42024e-19	-0.00805925	0.172458	-0.184497	0.166812	0.389522	0.411654	-0.0172802	-0.0565651	-0.0527798	0.0277793	-0.132805	-0.121357	-0.282803	0.247558	Sumo1
1018	ENSMUSG00000025544	5.26293e-08	0.133186	0.0721297	0.130298	0.195338	0.186452	0.223218	0.00630805	0.0364828	0.0768248	-0.210596	0.110362	0.122461	0.110568	-0.0015991	Tm9sf2
1021	ENSMUSG00000036309	0.00531082	0.113787	-0.123261	-0.144994	0.0227414	0.0502328	0.126262	-0.00208067	-0.132351	-0.140125	-0.21825	0.144757	0.113156	0.0723202	0.0233497	Skp1a
1023	ENSMUSG00000039615	1.19969e-11	0.0342949	0.125982	0.190032	0.303272	0.264414	0.139708	0.0459864	-0.116228	0.0948134	-0.0612966	0.0204435	0.0956344	0.126708	0.265091	Stub1
1037	ENSMUSG00000053453	3.00326e-10	-0.131739	-0.139423	-0.295092	0.012367	0.100744	0.191756	0.0397826	0.0353427	-0.000320385	-0.237073	0.0226145	-0.0745078	-0.141294	-0.0303355	Thoc7
1052	ENSMUSG00000028452	4.18474e-06	0.226207	0.199606	-0.134516	0.14906	0.195064	0.360707	-0.0405831	0.0530082	-0.0253593	0.242377	-0.00552975	-0.0588525	0.0264386	0.019053	Vcp
1055	ENSMUSG00000025410	7.96181e-05	-0.139251	-0.0630337	0.118862	0.107669	0.0224497	0.284924	-0.0212108	-0.143011	-0.0842017	0.0557513	0.068001	0.00847992	-0.066476	0.204567	Dctn2
1057	ENSMUSG00000078671	2.53118e-10	-0.0667101	0.0675961	0.0162052	-0.293227	0.133786	0.33944	-0.0881447	0.08992	-0.00503989	0.0746944	0.0144204	0.0208057	-0.101954	0.271655	Chd2
1058	ENSMUSG00000032199	0.00233687	0.124796	0.23781	-0.10367	0.0931329	0.121753	0.101634	-0.0929832	-0.137286	-0.130464	-0.104206	-0.0128813	0.0945852	0.0417548	0.292527	Polr2m
1060	ENSMUSG00000020368	3.82027e-10	-0.0894213	-0.00753425	-0.161319	-0.339969	-0.1138	-0.190021	-0.0423842	-0.105459	0.0337221	-0.213958	-0.0315863	0.12517	-0.105111	0.216068	Canx
1068	ENSMUSG00000054405	1.68331e-09	-0.0358966	0.0684891	-0.319572	-0.0973127	-0.441489	-0.0303548	-0.0392822	0.0165267	-0.0515438	0.0958661	-0.0433495	0.0561157	0.0558894	0.243614	Dnajc8
[truncated: 12 more rows]
