# Supplementary material for: Differentiation dynamics of mammary epithelial cells revealed by single-cell RNA sequencing
Source: Nat Commun. 2017 Dec 11;8:2128. doi: 10.1038/s41467-017-02001-5 (PMC5723634; doi:10.1038/s41467-017-02001-5)
Supplement: Supplementary file 5 — Supplementary Data 2 [file 41467_2017_2001_MOESM5_ESM.xlsx]

## Sheet: C2
Supplementary Data 2
Top	Gene	FDR	logFC.vs.C1	logFC.vs.C10	logFC.vs.C11	logFC.vs.C12	logFC.vs.C13	logFC.vs.C14	logFC.vs.C15	logFC.vs.C3	logFC.vs.C4	logFC.vs.C5	logFC.vs.C6	logFC.vs.C7	logFC.vs.C8	logFC.vs.C9	Symbol
1	ENSMUSG00000026158	3.13823e-22	-0.181864	-1.98669	-0.655237	0.271464	0.221239	0.236252	0.288477	0.378895	0.362213	0.259196	-0.373212	-0.549271	-1.94695	-0.836153	Ogfrl1
1	ENSMUSG00000026051	0	-0.0476251	-0.0496345	-0.0535065	-0.71578	-2.90018	-0.334864	-0.00119794	-0.000926184	-0.000654657	-0.0763988	0.000408758	-0.0704697	-0.0344302	-0.018774	1500015O10Rik
1	ENSMUSG00000039323	7.7659e-09	0.00530054	-0.0274015	-0.426778	-0.736471	-2.58229	-2.74118	-0.179177	0.0110588	0.00142207	0.0110588	0.00282633	0.00717695	-0.026164	-0.298867	Igfbp2
1	ENSMUSG00000026185	2.01494e-86	-1.35776	0.00403636	-1.71796	-0.791877	-2.86239	0.343552	-0.280815	1.32284	1.30649	-0.889426	-1.06422	-2.43309	-0.0332031	-0.538046	Igfbp5
1	ENSMUSG00000026177	0	-0.00318826	0	0	-0.00284574	-0.000709539	-0.0157367	-1.27025	0	-0.000275322	0	0	-0.00162407	-0.000935976	-0.0120612	Slc11a1
1	ENSMUSG00000026258	0	1.03328	0.4443	0.659426	1.00122	1.08934	1.09414	1.07612	1.09493	1.05278	1.08391	-0.692247	0.986789	1.07271	1.09639	3110079O15Rik
1	ENSMUSG00000026645	2.85788e-18	-0.0286004	-0.0273453	-0.284415	0.00441966	-0.00789389	-0.0090348	-0.00844334	-0.00102372	-0.0050537	-0.0980693	-0.017757	-0.0511014	-0.668779	-1.80775	Olah
1	ENSMUSG00000026832	1.3807e-164	-0.163928	-1.65646	-1.09243	0.153053	0.13663	0.15913	0.155968	0.173242	0.169759	0.152221	-0.201259	-0.342082	-0.940713	-1.18575	Cytip
1	ENSMUSG00000027186	1.83211e-130	-0.373084	-1.05746	-2.36955	0.172069	0.127106	0.163684	0.172468	0.140861	0.165869	0.121869	-0.239169	-0.752473	-1.9553	-2.42152	Elf5
1	ENSMUSG00000042845	8.87372e-15	-0.310365	-0.318698	-0.356769	0.0114486	-0.0381075	0.0152396	0.00593708	-0.462116	-0.00871067	-7.36962	0.00111051	-0.0293345	-0.129622	-0.368404	Wfdc12
1	ENSMUSG00000017723	0	0.149432	2.52148	2.38497	2.2092	2.78467	2.76959	2.84771	-0.951937	-0.949748	1.84624	2.2546	1.87536	2.81269	2.56674	Wfdc2
2	ENSMUSG00000055322	6.67567e-10	-0.0290587	-0.0157201	-0.390931	-0.248241	-0.589122	-2.13167	-1.82982	0.0117291	0.0118586	0.016614	-0.0262962	-0.0516137	0.00638161	-0.415303	Tns1
2	ENSMUSG00000026208	0	-0.00718806	0.00535663	-0.0029444	-0.0071837	-0.0226578	-0.0779886	-2.6015	-0.00490944	-0.000686455	0.00535663	0.00535663	0.00206291	0.00519881	-0.021059	Des
2	ENSMUSG00000041801	1.03543e-16	0.0435131	-0.0594545	-0.547384	-1.80821	-1.77196	-1.67379	-1.22121	0.0336887	0.0348795	0.118417	-0.0671	0.0440072	0.0538541	-0.217597	Phlda3
2	ENSMUSG00000026818	9.23961e-33	-0.261451	-0.0124905	-0.0770042	0.00653662	0.00560268	0.00363516	0.00112831	-0.000131673	0.0080865	-0.0191998	-0.0172171	-0.46773	-0.21015	-2.08019	Cel
2	ENSMUSG00000026822	0	-2.20804	0.521657	-1.19464	-0.869573	-0.976008	0.223627	2.55693	2.42257	2.3407	2.62923	-1.64597	-3.5541	0.4789	-3.13048	Lcn2
2	ENSMUSG00000050808	1.81583e-19	-0.423596	-2.33359	-3.60529	0.350214	0.152076	0.184238	0.407565	0.433204	0.421822	0.283126	-0.498722	-1.02856	-3.60027	-3.35577	Muc15
2	ENSMUSG00000039131	0	-0.010932	1.47052	1.48546	1.32062	1.47939	1.48305	1.45052	-0.908921	-0.568212	0.975185	1.37318	1.42396	1.48699	1.46993	Gipc2
2	ENSMUSG00000070702	5.32273e-25	-3.9356	-2.27112	-3.23342	-0.0122743	-1.50428	-0.924716	-0.533145	-0.231039	0.0268851	-1.41443	-0.0428834	-5.01858	-6.47557	-8.84326	Csn1s1
2	ENSMUSG00000044156	3.0946e-09	-0.152147	0.00158562	-0.119203	0.0140762	0.0123677	0.0124868	0.0153502	-0.238448	-0.0146193	-1.60723	0.00522723	0.0031465	0.00838183	-0.15786	Hepacam2
3	ENSMUSG00000026385	8.54237e-23	-0.380392	-1.8866	-1.53874	0.615786	-0.135138	-1.48478	-0.401001	0.492717	0.589328	0.199468	-0.935133	-1.04034	-3.15743	-2.57434	Dbi
3	ENSMUSG00000026678	0	-0.00105745	-0.00652304	-0.0539938	-0.0292552	-0.0669522	-0.0953741	-3.66859	0.00120859	0.00034464	-0.00791852	0.000615769	-0.00174975	-0.00652038	-0.038203	Rgs5
3	ENSMUSG00000050737	8.68335e-65	-0.655913	-0.110059	-0.108058	0.0775758	0.0331715	0.233416	0.256685	0.207365	0.207466	0.251338	-0.321364	-1.44329	-0.401718	-0.247807	Ptges
3	ENSMUSG00000067818	2.49674e-94	-0.0150387	-0.0798463	-1.53527	-1.85004	-3.52696	-5.05972	-4.49296	0.0176233	0.000868292	-0.0385997	0.00410552	0.0105146	-0.0460134	-1.54773	Myl9
3	ENSMUSG00000049775	3.17491e-43	-0.619011	0.238049	0.77836	1.74199	1.69293	-0.000396532	0.0142378	-1.81212	-0.70026	-0.0141731	1.13305	1.55049	0.320963	1.43601	Tmsb4x
3	ENSMUSG00000001622	2.10634e-28	-3.01343	-1.11242	-5.16707	0.994449	0.6371	0.541443	0.811776	0.982301	1.07338	0.9465	-1.24658	-4.44615	-3.50356	-7.14482	Csn3
3	ENSMUSG00000029378	0	1.71565	3.51253	3.61492	3.0664	3.51529	3.65858	3.6557	1.03424	-0.637248	0.703483	2.90343	3.53341	3.54136	3.66069	Areg
3	ENSMUSG00000015134	1.13644e-125	1.38363	0.533674	-0.0358657	1.87332	2.08553	2.10141	2.10545	2.10132	1.95674	2.09813	-1.18411	1.00343	1.90061	1.9398	Aldh1a3
3	ENSMUSG00000030669	2.70732e-44	0.266301	0.223498	0.336845	0.310711	0.308527	0.336611	0.336845	0.18393	0.0296266	-5.26182	0.305624	0.334392	0.283485	0.336845	Calca
4	ENSMUSG00000020423	3.05624e-29	0.483004	-0.13939	-2.3845	1.06069	0.10693	-2.25355	-0.997595	0.673121	0.0961668	0.362163	0.326634	0.46518	-0.257925	-1.72367	Btg2
4	ENSMUSG00000026393	1.12622e-23	0.540425	1.58236	1.33066	1.47908	1.64454	1.28046	1.2992	0.168707	-0.303124	0.574299	0.897179	1.23595	1.61275	1.20648	Nek7
4	ENSMUSG00000038530	0	-0.00682609	-0.000660278	-0.00961739	-0.0291349	-0.0153927	-0.0409824	-2.62488	-0.000620236	0.000293738	0.0012957	0.000167079	-0.0029331	-0.00026499	-0.00432468	Rgs4
4	ENSMUSG00000017002	2.90753e-122	-0.149142	0.155476	-0.109696	-2.26931	-0.148783	0.0687265	0.217346	0.194293	0.0703727	-2.35535	-0.113444	-0.278067	0.0979291	-0.365383	Slpi
4	ENSMUSG00000076434	0	-0.347292	-0.452835	-1.64782	0.0533504	0.0634611	0.0121169	0.0646755	0.0626721	0.0410378	0.0762511	-0.101288	-0.566855	-0.272658	-3.42289	Wfdc3
4	ENSMUSG00000001025	1.03275e-30	0.595379	3.09697	2.02613	1.39792	2.90444	-0.539501	0.44888	-0.620236	-0.609453	3.8396	0.364972	2.45655	4.74421	2.9861	S100a6
4	ENSMUSG00000028132	2.08139e-54	-0.623406	1.11147	1.13123	0.962577	1.10699	1.10408	1.13503	-1.36038	-0.410801	0.529719	1.04115	0.99124	1.03198	0.980356	Tmem56
4	ENSMUSG00000029838	1.52551e-270	1.39847	3.434	4.22632	2.66126	2.55677	2.88061	4.39335	0.063457	-0.996142	4.21613	3.6732	4.31794	4.38762	4.38053	Ptn
4	ENSMUSG00000000031	0	0.00977965	-0.0406027	0.0154618	0.0122021	0.00722362	0.0138439	-0.0435839	0.0147297	-0.00387513	-1.45911	0.0146	0.0154618	0.00831857	0.0154618	H19
4	ENSMUSG00000031722	0	-3.10891	0.38731	0.400882	0.303525	0.405877	0.408098	0.409525	-2.49873	-0.207622	-0.654641	0.310567	-3.14773	0.402418	0.409525	Hp
4	ENSMUSG00000032068	9.55503e-17	-1.12707	1.17334	0.305229	1.81877	2.33189	3.56194	3.67945	2.0808	2.37363	2.11374	-1.61619	-2.41098	0.575335	0.939282	Plet1
5	ENSMUSG00000048096	1.52048e-255	-0.0225695	-0.0199149	-0.399386	-1.61393	-1.92573	-2.29739	-1.71655	0.0138933	0.0072976	-0.0381148	-0.0032837	-0.0129679	-0.00881952	-0.194074	Lmod1
5	ENSMUSG00000038370	0	-0.00594036	0.00148523	-0.00730217	-0.00953753	-0.00102422	-0.032902	-1.39079	-0.000710788	0.000960751	-0.0148417	0.00148523	-0.00505781	0.000825632	-0.0369058	Pcp4l1
5	ENSMUSG00000012350	2.8054e-181	-0.110977	-1.52415	-1.35672	0.500725	0.493356	0.562162	0.559487	0.31257	0.291393	0.361363	-0.273343	-0.453909	-1.51206	-0.31564	Ehf
5	ENSMUSG00000016024	9.78631e-62	-0.302719	-0.0255259	-0.836883	0.0184134	0.0115271	0.0102355	0.0121479	0.0206759	0.0211903	0.0237701	-0.0561144	-0.617903	-0.316237	-1.85797	Lbp
5	ENSMUSG00000030717	3.90718e-43	0.526623	3.51073	2.78622	2.63653	4.35287	4.31486	3.90931	-0.649962	-0.798362	2.50982	2.17155	2.48309	3.8338	2.09608	Nupr1
5	ENSMUSG00000048583	5.42672e-134	-4.26032e-05	-0.101975	0.00178339	-0.00102818	-0.00669504	-0.00667713	-0.40685	-0.00324129	-0.00976144	-3.95165	0.00178339	0.00178339	-0.0243354	-0.00483767	Igf2
5	ENSMUSG00000059412	7.32435e-102	-2.3396	1.16378	1.21397	0.942791	1.20546	1.21241	1.13758	-3.59913	-0.525867	-1.66748	1.04532	1.01406	1.19677	1.19817	Fxyd2
5	ENSMUSG00000000983	2.59218e-59	1.2373	-2.86677	-5.01155	2.72628	2.05962	2.21996	2.73877	3.20658	2.88661	1.97363	-1.77047	0.208919	-3.56983	-4.9913	Wfdc18
6	ENSMUSG00000026421	0	0.762974	0.437435	-0.704227	-0.435018	-0.993489	-2.85746	-0.504463	1.01489	0.65302	1.89927	-0.621442	0.54306	0.294178	0.446009	Csrp1
6	ENSMUSG00000026728	1.56079e-107	-0.0141921	-0.594128	-0.543688	-0.897885	-1.00139	-2.84476	-4.24947	0.0279631	0.0143465	-0.0200847	-0.0501763	-0.00430193	-0.0383066	-0.483511	Vim
6	ENSMUSG00000028464	0	0.254741	0.0955766	-3.01331	-3.92927	-4.1201	-6.49116	-4.4492	0.33317	0.0762684	0.195647	-0.0610296	0.298989	0.198416	-2.94098	Tpm2
6	ENSMUSG00000028871	0	0.0224576	-1.70701	0.0341612	0.0211631	-0.143207	-0.0246176	0.0413404	0.047989	0.0460829	-0.031677	-0.107407	-0.000594306	-1.52619	0.0482771	Rspo1
6	ENSMUSG00000029375	2.92194e-88	-0.683498	1.02632	1.03461	0.92412	1.03227	1.03452	1.03461	-1.68861	-0.400434	0.00767522	0.979519	0.995517	1.03094	1.03461	Cxcl15
6	ENSMUSG00000030605	5.26732e-09	-1.64759	-0.426566	-1.40183	0.802189	-0.398579	0.0295218	-0.43801	1.83817	1.83099	1.60255	-1.4468	-3.12484	0.973748	-2.00725	Mfge8
6	ENSMUSG00000019818	0	-0.196066	2.38056	2.41284	2.26125	2.64143	2.93938	2.94287	-1.14544	-0.522052	0.892717	2.20918	2.27579	2.20822	2.46808	Cd164
6	ENSMUSG00000031891	0	-0.00216306	-0.0100754	0.00242369	7.55846e-05	0.00189664	0.00209839	0.00242369	-0.00165467	0.000398996	-1.38895	0.00242369	0.000573479	-0.00733173	0.00242369	Hsd11b2
6	ENSMUSG00000032554	0	-3.40897	0.218703	-1.69977	0.519306	0.528564	1.08316	1.41974	1.24526	1.43453	1.36267	-1.05514	-4.69259	-2.02857	-5.73834	Trf
7	ENSMUSG00000078202	2.5215e-11	-0.0083259	-0.068403	-0.035423	0.0826156	0.101235	0.0703568	-1.58569	0.0328025	0.0628534	0.0796843	-0.150367	-0.0165448	-0.013912	0.0175951	Nrarp
7	ENSMUSG00000027239	5.29394e-50	-0.114321	0.00136152	0.0645551	-0.624944	-1.66115	-0.493767	0.12458	-0.064545	0.0339536	-0.984541	0.0470788	-0.0981251	0.0692845	0.134438	Mdk
7	ENSMUSG00000019943	2.4219e-41	0.512759	-0.620817	0.00682992	0.605766	0.148228	1.1289	1.1362	1.79326	1.66762	1.80388	-1.34354	-0.304211	0.603393	1.27755	Atp2b1
7	ENSMUSG00000090137	1.11391e-218	1.97124	0.631851	0.838133	0.534819	1.11523	1.35023	1.40617	2.03194	-0.0479255	1.00823	0.18292	1.98428	0.632996	0.547103	Uba52
7	ENSMUSG00000043681	1.18036e-94	0.891907	1.81115	1.82111	1.60771	1.82111	1.82079	1.82111	0.491971	-0.667389	1.759	1.69509	1.7987	1.82111	1.82111	Fam25c
7	ENSMUSG00000057913	0	-0.0123539	-0.00187617	0.0118031	0.0118031	0.0112761	0.0117534	0.0118031	-0.0189861	-0.00982511	-0.876342	0.0118031	0.011298	0.00817349	0.0118031	Gm10032
8	ENSMUSG00000026483	9.67628e-09	0.0012683	0.00143077	-0.362796	-0.547307	-0.989927	-2.02093	-0.92359	0.0329767	0.0266172	0.0247118	-0.0138906	-0.0383459	0.0180674	-0.251571	Fam129a
8	ENSMUSG00000026872	0	-0.00536342	-0.0174329	-0.00984925	-0.0120193	-0.0129742	-0.0252244	-1.54153	0.00393003	0.00185036	0.0054741	-0.0118948	-0.00678275	-0.00388915	-0.0353269	Zeb2
8	ENSMUSG00000040152	7.16363e-07	0.407563	-0.91671	-0.924857	-1.29897	-3.38795	-2.43227	-0.368758	1.12346	1.00498	0.943009	-0.697014	0.211707	-0.715457	0.0917939	Thbs1
8	ENSMUSG00000039196	0	-0.00620671	0	-0.0293947	-0.00307867	-0.00171662	-0.017951	-0.00600733	0	0	0	0	-0.0156788	-0.00081188	-1.87636	Orm1
8	ENSMUSG00000028494	0	-1.63938	-0.317658	-1.26753	0.0305206	-0.413326	0.166197	-0.196245	0.0621179	0.248567	-0.249382	-0.397007	-2.59895	-2.67992	-3.19018	Plin2
8	ENSMUSG00000036256	5.21342e-12	-0.417709	-0.146606	-0.483608	-2.33394	-1.26571	-1.46381	-5.68028	0.110248	0.0681297	-0.0085035	-0.157547	-0.760818	-0.054807	-0.622733	Igfbp7
8	ENSMUSG00000063157	0	-2.00488	-2.3188	-5.64572	-0.0308547	-2.0157	-1.5397	-1.00686	-0.0569519	0.000398912	-1.86506	-0.0263826	-2.93715	-7.40903	-10.1184	Csn2
8	ENSMUSG00000074272	7.65138e-24	0.396775	0.374813	0.130401	1.55357	1.57749	1.72551	1.72367	1.39473	1.08274	1.52535	-0.779638	-0.131541	0.220505	0.83025	Ceacam1
8	ENSMUSG00000022015	0	0.0167669	-0.0290329	0.0167669	0.0155225	0.011902	0.0165939	0.0167669	0.0162942	0.00155592	-1.99868	0.0146011	0.0163698	0.00578168	0.0167669	Tnfsf11
8	ENSMUSG00000018339	0	-0.0812759	3.27148	3.33562	2.52521	3.34978	3.35037	2.96316	-1.12052	-0.402673	-1.45433	2.72168	3.01529	3.31748	3.27667	Gpx3
9	ENSMUSG00000023224	0	-0.00510743	0.01614	-0.0462607	-0.041988	-0.0120197	-0.0815338	-1.80354	0.00940748	0.00933178	-0.00571038	0.0032486	0.00513478	0.0118435	-0.0200562	Serping1
9	ENSMUSG00000027562	0	-0.167437	-0.0088796	-0.194923	0.364753	0.347317	0.393537	0.285076	0.399262	0.390391	0.336306	-0.555247	-0.567902	-1.23916	-0.179209	Car2
9	ENSMUSG00000024903	6.29521e-12	-0.00610359	-0.0015188	-0.451271	0	0	-0.0228436	0	0	0	0	0	-0.00720183	-0.0831989	-4.12695	Lao1
9	ENSMUSG00000043421	5.15781e-07	-1.83387	-0.0232509	0.00507007	-0.137666	-0.58699	0.139954	0.128244	-0.833509	-0.0147526	-0.00858951	-0.0429603	-2.42492	-0.531791	-0.532989	Hilpda
9	ENSMUSG00000031551	2.10559e-10	-0.67837	0.364438	0.364438	0.322642	0.363911	0.363909	0.364438	-1.53142	-0.243894	0.364438	0.340451	0.331176	0.364247	0.364438	Ido1
9	ENSMUSG00000069919	2.06848e-13	0.0473992	0.0784049	0.119538	0.106138	0.115078	0.116907	0.119538	-0.0208863	-0.0284992	-1.66224	0.113757	0.11877	0.113186	0.119538	Hba-a1
9	ENSMUSG00000020577	0	-0.566191	1.77792	1.64848	1.4611	1.66974	1.74723	1.78919	-1.51467	-0.451559	0.655396	1.65434	1.67959	1.72793	1.61306	Tspan13
10	ENSMUSG00000038900	3.975e-06	0.140913	-0.38906	1.02452	0.205254	-0.124817	1.44629	1.88554	0.371148	-0.0561382	0.686513	-0.020257	-0.190898	-0.198578	1.24941	Rpl12
10	ENSMUSG00000087006	5.80004e-45	-0.522305	0.000480107	-0.0398089	0.0619296	0.0509596	0.00125072	-3.44436	0.0938739	0.101177	0.111977	-0.0410056	-0.772882	0.0573019	-0.481943	Gm13889
10	ENSMUSG00000027800	0	-0.238565	0.959685	0.918942	1.07482	1.41198	0.0288332	1.4601	1.56002	1.67269	3.57986	-1.09364	-1.13291	2.89557	2.4438	Tm4sf1
10	ENSMUSG00000028773	5.43983e-08	0.00223133	-0.0849861	-0.37716	-0.0237248	-0.101508	-0.350304	-0.121897	0.00328308	0.000407009	-0.0518493	0.00133485	-0.00398913	-1.65377	-4.5007	Fabp3
10	ENSMUSG00000029304	0	-1.87775	0.00924658	-0.665697	0.00907727	0.00176837	-0.16858	-0.0947703	-0.0655137	0.00929911	0.0168289	-0.027813	-2.14964	-0.213298	-6.98217	Spp1
10	ENSMUSG00000047501	6.34871e-83	0.485961	1.78557	1.52097	2.88553	3.60956	3.80826	3.78211	0.243132	-0.080444	2.37595	0.129856	1.01331	1.5154	1.68583	Cldn4
10	ENSMUSG00000038216	0	0	-0.0298863	0	0	-0.00540747	-0.000537053	0	-0.000520763	0	-1.76473	0	-4.06359e-17	-0.00925876	0	Pnmt
10	ENSMUSG00000005268	0	0.00269678	3.34401	3.28464	3.08544	3.55181	3.5702	3.5663	-0.995982	-0.564737	0.656707	3.09471	3.13732	3.1305	3.08709	Prlr
10	ENSMUSG00000036533	1.55583e-29	0.279646	-0.074488	0.200898	-0.0544519	-0.0498039	0.448711	1.1607	1.4511	1.39736	1.43826	-1.11445	-0.426765	0.565841	0.891539	Cdc42ep3
11	ENSMUSG00000048482	0	0.0474569	0.0593672	-0.185035	-0.257823	-0.924146	-1.80829	-0.107862	0.0518768	0.00250439	-0.0478671	0.0633046	0.058213	0.0555159	-0.100459	Bdnf
11	ENSMUSG00000042745	0	-0.166974	-0.0151052	-0.104231	-0.0210917	0.0241984	-0.00537839	-1.31989	0.0361099	0.0394272	-0.139379	-0.0254224	-0.238697	0.0260714	-0.0854729	Id1
11	ENSMUSG00000070473	0	0.187026	-0.315831	-0.741729	2.11261	2.40342	2.50884	2.52595	0.262574	0.054017	0.202969	-0.232401	0.0514864	-0.789722	0.13493	Cldn3
11	ENSMUSG00000000792	5.18049e-49	-0.715358	0.406485	0.416672	0.359491	0.420887	0.420432	0.384075	-1.30093	-0.188258	0.29573	0.397177	0.375849	0.411227	0.288717	Slc5a5
11	ENSMUSG00000021281	7.67984e-42	0.589348	0.241243	0.599697	0.87715	0.943596	0.94352	0.682257	0.804525	0.876805	0.938997	-0.706728	0.412253	0.558183	0.933263	Tnfaip2
11	ENSMUSG00000016942	9.31887e-304	-0.354427	0.00311724	0.0275221	0.0198455	0.0223399	0.0268204	0.0275221	-0.626409	-0.026234	-2.19519	0.0215361	0.0181567	0.0148984	0.0275221	Tmprss6
11	ENSMUSG00000024597	6.51893e-24	0.540326	2.32235	2.3361	2.08808	2.55521	2.31928	2.56619	-0.0871834	-0.434682	1.90223	2.11476	2.40511	2.28351	2.41704	Slc12a2
11	ENSMUSG00000075010	2.08035e-91	0.824155	3.00878	3.02323	2.35965	3.03743	3.03592	3.03366	-0.321397	-0.786019	2.43963	2.48129	2.95596	2.98432	2.98325	AW112010
12	ENSMUSG00000009876	0	-0.0124796	0.0042082	0.00679839	-0.00401669	-0.0181446	-0.0279347	-1.88784	0.0105658	0.0109829	0.0132972	-0.0074851	-0.0229772	0.0116251	0.00308046	Cox4i2
12	ENSMUSG00000027907	4.78441e-38	0.379244	1.52688	0.799428	0.470164	1.32628	0.413432	0.0186653	-0.445136	-0.609853	1.69572	0.189905	0.570289	2.26943	2.19617	S100a11
12	ENSMUSG00000029761	1.08829e-57	0.407971	0.229844	-0.943386	-2.91442	-3.63368	-4.86172	-4.14152	0.583815	0.618456	0.625272	-0.299918	0.471613	0.489567	-0.539615	Cald1
12	ENSMUSG00000057454	1.03511e-58	0.323337	0.959735	0.982555	0.554302	1.23584	1.45639	1.54491	1.11296	1.0435	1.3049	-1.05975	-0.233178	1.07202	1.33362	Lypd3
12	ENSMUSG00000047631	8.08874e-284	-0.187966	0.0374093	0.0472057	0.0442379	0.0457628	0.046794	0.0472057	-0.328472	-0.017574	-1.31122	0.0425494	0.0428941	0.0433566	0.0472057	Apof
12	ENSMUSG00000032496	0	-1.65339	0.138465	-5.14454	0.613688	0.69381	0.457035	0.524701	0.575171	0.643039	0.677563	-0.658299	-3.1456	0.498855	-4.02862	Ltf
12	ENSMUSG00000032532	1.02051e-198	-1.5507	0.0904417	-1.97065	0.167285	0.179667	-0.0316419	-0.256004	0.152608	0.170994	0.0569202	-0.246515	-2.0756	-0.240278	-2.74159	Cck
13	ENSMUSG00000015932	5.39055e-10	0.646636	1.01844	-0.052316	-0.803211	-0.637476	-2.65818	-0.910703	0.273659	-0.111707	0.646157	0.180058	0.907622	0.703226	0.170126	Dstn
13	ENSMUSG00000027611	0	-0.0286908	0.0105724	-0.00720081	-0.116574	-0.0348111	-0.0571247	-1.91535	-0.00561684	0.00142339	-0.00706188	-0.00385794	-0.0159445	0.00383097	0.0105724	Procr
13	ENSMUSG00000028128	1.69789e-256	-0.0292277	2.28657	2.27557	1.79995	1.79902	2.33788	2.55557	-0.819053	-0.153574	2.18573	0.541768	1.13745	2.1214	2.4315	F3
13	ENSMUSG00000061937	5.97899e-105	-1.4723	-1.51898	-4.46126	-0.0334101	-1.71327	-1.52808	-0.929012	-0.0238338	-0.00150903	-1.62689	-0.0296598	-2.16522	-6.77944	-10.7723	Csn1s2a
13	ENSMUSG00000002265	1.19917e-37	-0.0346693	-0.272157	-0.00915495	-0.0165781	-0.0574021	-0.0373481	-0.0542017	-0.0427142	0.01446	-1.50423	-0.00502344	-0.00398975	-0.2024	-0.0214442	Peg3
13	ENSMUSG00000002985	0	0.292151	0.53279	-0.722616	-4.29803	-4.13166	-3.4719	0.00533709	0.67956	0.494269	0.455496	-0.395672	0.446653	0.1381	-0.821543	Apoe
13	ENSMUSG00000047730	2.21058e-82	0.0877144	-0.983067	-1.55995	0.831364	0.934436	0.939504	0.9417	0.911157	0.888727	0.918315	-0.913408	-0.479647	0.734937	0.636964	Fcgbp
14	ENSMUSG00000040690	7.13469e-78	0.016337	-0.0149383	0.0067221	-0.526412	-1.08203	-0.179665	-0.0386679	0.0166104	0.045976	0.000627463	-0.0343358	0.0406917	-0.0859133	0.00295718	Col16a1
14	ENSMUSG00000040659	2.48888e-30	0.624035	0.972308	1.19596	-0.0426232	0.770798	1.50335	1.32661	1.66902	1.39347	1.89108	-1.14994	-0.0344613	0.772872	1.65693	Efhd2
14	ENSMUSG00000061388	0	-0.027068	-0.0387959	-0.954809	0.00374561	-0.00199743	-2.01871	-0.556117	0.00723517	0.00584818	-0.0844848	-0.00977524	-0.0651208	-0.107551	-5.64929	Csn1s2b
14	ENSMUSG00000019577	9.27095e-45	-1.69737	-0.225658	-0.184697	-0.110617	-1.30839	-0.636477	-0.043113	-0.206644	-0.00808181	-0.25783	-0.0103246	-2.28657	-0.733373	-0.795875	Pdk4
14	ENSMUSG00000053522	1.05299e-11	0.408748	-0.386167	-1.08664	-2.61128	-2.17124	-3.70725	0.165421	0.659966	0.528649	0.321376	-0.617675	0.246909	0.00473269	-0.653992	Lgals7
14	ENSMUSG00000021728	3.11565e-141	-0.169142	-0.0467302	-0.0237094	-0.767734	-1.1209	-0.264274	-0.168462	-0.237819	-0.0071064	-2.45661	-0.000340168	0.00486952	-0.00589089	0.0116268	Emb
15	ENSMUSG00000028478	0	-0.4812	-1.22476	-0.989593	0.0327876	0.0779217	0.385105	0.2696	-0.0750024	0.0947408	-0.0357737	-0.248972	-0.788583	-1.94157	-0.552434	Clta
15	ENSMUSG00000042453	1.93968e-36	0.00499399	-0.0294128	-0.047443	-0.231345	-1.35279	-0.274532	0.00602786	0.00602786	0.00570193	-0.00596417	0.00197399	0.00526735	-0.00932789	-0.0305579	Reln
15	ENSMUSG00000029283	5.10821e-06	-0.0104851	-0.0881582	0.0143637	0.00268904	-0.0309088	0.00281486	-0.0102827	-0.0164463	-0.003689	-0.913975	-0.0145389	0.00261537	-0.0575562	-0.0273317	Cdc7
15	ENSMUSG00000032353	2.41706e-78	-1.11895	1.00804	0.835487	1.32924	1.33899	1.59272	1.65388	-2.12475	-0.46608	0.659976	1.37246	0.759971	0.958124	0.321086	Tmed3
15	ENSMUSG00000000706	1.2967e-237	-0.470522	-0.297653	-2.67296	0.0733068	0.0785553	0.0662851	0.0664461	0.0795744	0.081527	0.0855365	-0.137691	-0.843234	-0.60731	-2.93604	Btn1a1
16	ENSMUSG00000047907	1.43285e-70	-0.0158082	-0.0554466	-0.265338	-0.79041	-1.36821	-2.01108	-0.751804	0.0218437	0.0107266	0.0160917	-0.0211732	0.00539278	0.013483	-0.0504391	Tshz2
16	ENSMUSG00000031375	2.67507e-182	-0.0170321	-0.0152237	-0.398813	-0.987689	-1.24148	-2.25312	-2.82569	0.00554248	-0.00241083	-0.0308189	-0.013619	-0.00280859	-0.0086882	-0.364724	Bgn
16	ENSMUSG00000029380	1.12195e-42	0.317079	1.28359	0.700871	1.06901	2.00228	1.85475	-0.262538	2.01686	1.55563	2.20611	-0.765929	-0.642866	1.95279	1.82679	Cxcl1
16	ENSMUSG00000036111	0	0.0278813	-0.00364613	-0.0266814	-1.3059	-0.979772	-0.247347	-0.0652481	0.0469604	0.0238069	0.0506965	0.0105669	0.0460834	0.0255497	0.00748103	Lmo1
16	ENSMUSG00000050335	1.87127e-10	0.0538628	2.50006	2.28012	2.18754	3.35208	3.46176	3.32021	-0.314408	-0.178496	2.87045	-0.336407	0.125707	3.2045	3.44141	Lgals3
16	ENSMUSG00000021508	2.66044e-115	0.07094	0.108869	-2.14024	-4.52154	-3.3965	-6.09034	-1.14295	0.201509	0.0632194	0.0818085	0.0303728	0.110001	0.159935	-1.85404	Cxcl14
16	ENSMUSG00000075602	0	0.964974	1.63301	1.37731	1.44594	1.71179	1.67268	1.62159	0.490065	-0.727213	1.55118	1.41203	1.68387	1.62449	0.924226	Ly6a
17	ENSMUSG00000062515	0	-0.0566324	-0.00782377	-0.275926	-0.0287057	-0.125312	-0.3636	-4.42071	0.00933636	-0.0032596	0.019172	-0.00302395	-0.0303293	-0.0401832	-0.433971	Fabp4
17	ENSMUSG00000008540	1.95761e-57	-1.0622	-1.81333	-1.2187	0.195089	-0.355934	0.554706	0.771662	0.985395	0.833285	0.218764	-0.981039	-2.09581	-2.23787	-1.46276	Mgst1
17	ENSMUSG00000035686	9.35237e-08	-0.00992991	-0.0330901	-0.245392	-0.00141558	-0.0342792	-0.0593219	-0.0340011	-0.00149184	-0.00181315	-0.0886957	0.00038427	-0.0305402	-1.44864	-2.45047	Thrsp
17	ENSMUSG00000045763	7.01382e-26	0.595131	1.17423	1.47969	2.46962	2.71946	2.74688	2.72263	1.82408	0.864297	2.56859	-0.451659	0.0580401	2.31196	1.48881	Basp1
17	ENSMUSG00000022661	3.66309e-178	0.0118971	1.53608	1.51015	1.3287	1.2051	1.09874	0.952393	-0.570953	-0.536471	-0.371586	1.46333	0.954271	1.5968	1.57751	Cd200
17	ENSMUSG00000024486	2.45803e-33	-0.210556	0.995352	1.33218	1.30529	1.57832	1.79682	1.02545	1.02242	1.17905	1.59333	-0.659206	-0.458586	1.37227	1.25555	Hbegf
18	ENSMUSG00000031328	1.18621e-11	0.140271	-0.0117384	-0.456015	-0.820445	-1.57296	-2.47244	-1.9195	0.24487	0.155702	0.135656	-0.0812602	0.180679	0.12169	-0.148223	Flna
18	ENSMUSG00000028005	0	0.000921214	-0.00938744	-0.0335796	-0.0196818	-0.211082	-0.280933	-1.31922	0.00271432	0.00299227	0.00322817	-0.00177615	0.00244822	0.000105608	-0.0258305	Gucy1b3
18	ENSMUSG00000030732	4.90437e-09	-0.0374673	-0.00422979	-0.376326	-0.0128549	-0.000118606	-0.000593573	0.00282837	0.00072492	0.0021448	0.00282837	-0.00248842	-0.0871317	-0.284232	-1.45719	Chrdl2
18	ENSMUSG00000025492	0	0.235333	0.520352	-1.04662	-2.44667	-2.62574	-2.40814	-1.3592	-0.280225	-0.272903	0.503325	0.77823	1.18648	1.11287	0.320767	Ifitm3
18	ENSMUSG00000022548	0	-0.0572089	-0.0644091	-4.21189	0.05217	0.00696467	-0.0906415	-0.111118	0.0574831	0.0553943	-0.0451018	-0.128613	-0.135221	0.0259555	-2.93419	Apod
19	ENSMUSG00000044349	5.74053e-192	-0.230453	1.08788	1.09976	1.01227	1.10768	1.09939	1.11517	-0.904609	-0.225099	-0.282127	1.07341	1.07952	1.1098	1.12222	Snhg11
19	ENSMUSG00000051159	6.47299e-63	-0.262648	1.39001	1.44081	1.27124	1.42992	1.42944	1.43565	-0.995207	-0.524603	-1.53522	1.32471	1.38198	1.4208	1.44081	Cited1
19	ENSMUSG00000033910	9.18653e-69	-0.00948843	-0.00607967	-0.0512217	-0.0128438	-0.157272	-0.425716	-2.37593	-0.0011568	0	0	-0.000837101	-0.00483091	-0.00281051	-0.0322883	Gucy1a3
19	ENSMUSG00000002944	0	-0.109357	-0.0631336	-0.463992	-0.00539441	-0.0755217	-0.0867181	-1.52984	0.00648938	0.00593027	-0.0407047	-0.0079408	-0.176916	-1.11532	-2.48545	Cd36
19	ENSMUSG00000054342	3.69632e-129	0.113127	0.147633	-0.551117	0.614217	0.674361	0.682673	0.688194	0.681898	0.65431	0.675741	-0.732967	-0.266	-0.390567	-0.186026	Kcnn4
19	ENSMUSG00000001827	4.10241e-197	-0.38831	0.0758102	-1.65776	0.172184	0.171834	0.17538	0.181486	-0.373542	0.004395	-0.320785	-0.0484931	-0.523837	-0.894777	-3.36813	Folr1
19	ENSMUSG00000022108	1.79308e-30	-1.54706	-0.323676	-1.15199	0.611763	-0.0550538	0.13222	-0.628595	-0.309601	0.453845	-0.157525	-0.825993	-2.45186	-0.633816	-0.834907	Itm2b
19	ENSMUSG00000044217	2.91833e-37	-0.839356	0.744149	-0.681293	0.834828	0.938708	0.935376	0.940955	-1.4448	-0.193309	0.5246	0.498537	0.324961	0.690835	-0.0300005	Aqp5
20	ENSMUSG00000031246	1.738e-111	0.127177	0.174613	0.00283195	-0.489624	-1.14469	-1.81232	-1.49198	-0.0751713	-0.0791509	-0.26125	0.110023	0.305736	0.0630771	0.0584234	Sh3bgrl
20	ENSMUSG00000029134	2.47885e-292	-0.508732	-0.89271	-1.01185	0.199903	0.208599	0.227277	0.208299	0.216544	0.22121	0.226675	-0.310585	-1.11413	-1.41601	-0.159108	Plb1
20	ENSMUSG00000051397	2.37451e-117	0.866462	0.80413	0.839182	1.57989	2.00492	1.85831	2.09947	1.00258	0.183223	1.70992	-0.279583	0.72339	1.5701	2.01833	Tacstd2
20	ENSMUSG00000058056	6.77027e-13	0.120136	0.0814352	-0.254254	-1.8817	-1.77703	-2.89344	-0.6696	0.272981	0.257088	0.27416	-0.217691	0.0559009	0.179866	0.0105062	Palld
20	ENSMUSG00000015568	0	-0.124216	-0.181354	-0.125931	-0.00321437	-0.0550012	-0.0284483	-1.28693	0.00610538	0.00585784	-0.246433	-0.0143347	-0.246703	-1.32859	-2.26702	Lpl
20	ENSMUSG00000010529	1.3549e-201	0.0948901	-0.840716	0.0529943	0.0980197	0.0850358	0.113981	0.112505	0.115206	0.111122	0.0996641	-0.194294	0.103888	-0.567368	0.107057	Gm266
20	ENSMUSG00000035783	9.4381e-08	0.25452	-0.169561	-3.18099	-4.57538	-6.04895	-7.22519	-5.2651	0.371308	0.0786102	-0.0988059	0.137973	0.280341	-0.0898618	-3.29904	Acta2
21	ENSMUSG00000048332	4.81338e-83	0.00302885	0.014998	-0.116922	-1.48732	-1.59515	-1.62213	-1.18111	-0.0113705	0.0918524	-0.348856	-0.154748	0.0815879	0.121172	-0.0913535	Lhfp
21	ENSMUSG00000059430	5.07553e-20	0.00236303	-0.0495952	-0.743593	-1.30931	-2.71431	-3.58737	-0.547308	0.00824776	-0.00899208	0.00882968	-0.00317551	0.00702964	-0.0381164	-0.920707	Actg2
21	ENSMUSG00000031596	1.03969e-120	-0.095751	1.03439	1.037	0.830269	0.909693	0.973551	0.879436	-0.418286	-0.125608	0.607859	0.958987	0.983225	1.03946	1.02361	Slc7a2
21	ENSMUSG00000071076	0	-0.169678	0.392695	-0.206076	2.72082	1.39109	-0.288081	-0.0874778	0.155892	0.306845	0.56854	0.374388	0.0569001	0.444528	0.52121	Jund
21	ENSMUSG00000021795	1.11532e-09	-0.0106373	-0.0261498	-0.100956	0.00773144	0.00560482	0.0055929	-0.0031531	0.00389427	0.00716913	-0.555865	-0.00348159	-0.0574548	-0.0866238	-1.82169	Sftpd
21	ENSMUSG00000024781	5.44818e-206	-0.44412	-0.123324	-1.64592	0.0304756	-0.0585896	-0.0253193	-0.0876026	0.032405	0.0302235	0.00651389	-0.0542837	-0.803226	-0.794849	-2.06909	Lipa
22	ENSMUSG00000027750	4.89283e-164	0.0293427	-0.0882078	-0.380153	-1.37093	-1.84307	-1.94564	-1.05248	0.0401183	0.0129246	0.0262492	-0.0130839	0.0256811	-0.0304367	-0.287541	Postn
22	ENSMUSG00000050234	0	-0.00100168	0.00161695	-0.013086	-0.00775854	-0.00903203	-0.0218877	-1.26574	-4.90717e-05	0.000161429	0.00161695	0.00112057	-0.00118622	-0.000621251	-0.0393381	Gja4
22	ENSMUSG00000005672	1.87846e-33	0.0210903	-0.937675	-0.569931	0.212673	0.20851	0.228117	0.215047	0.226963	0.219795	0.216608	-0.264799	-0.120104	-0.307309	-0.00251117	Kit
22	ENSMUSG00000030170	2.41602e-18	0.105099	-0.203273	0.487956	0.423989	0.537546	0.580971	0.680985	0.713619	0.686031	0.713446	-0.755929	-0.349075	0.248472	0.345843	Wnt5b
22	ENSMUSG00000000184	0	0.0037509	-0.00943582	-0.164289	-0.819562	-1.82083	-1.306	-1.78583	0.0146189	0.00963465	0.000418441	0.00278045	0.008484	-0.00293804	-0.134183	Ccnd2
22	ENSMUSG00000031827	0	0.0351377	0.218053	-0.625254	-2.71937	-2.38341	-1.54617	0.330753	0.427895	0.384792	0.392773	-0.530617	-0.307052	0.266443	-0.301771	Cotl1
22	ENSMUSG00000049115	2.16832e-35	0.306467	0.925536	0.923155	0.842081	0.938575	0.939392	0.539569	-0.17071	-0.332849	-1.01629	0.891034	0.934054	0.93784	0.921257	Agtr1a
23	ENSMUSG00000027820	0	0.161536	-0.352239	-0.880739	-0.468373	-0.264622	-1.92516	0.173079	0.280161	0.267528	0.257702	-0.312125	0.0211087	0.253666	-0.0697435	Mme
23	ENSMUSG00000007872	8.12163e-19	-0.0113723	0.443836	0.448861	0.19576	0.396707	0.211937	-2.59035	-0.344816	-0.265448	-0.993784	0.49671	0.532249	0.554807	0.408766	Id3
23	ENSMUSG00000030218	8.40861e-09	0.118279	0.148795	0.0479624	-0.901355	-2.38884	-0.541595	-0.419468	0.172909	-0.121783	0.0519967	0.174853	0.160469	0.0131801	0.106945	Mgp
23	ENSMUSG00000040046	9.27958e-23	0.00744412	0.170868	0.203766	0.175144	0.202617	0.202809	0.203766	-0.144582	-0.0461454	-1.16272	0.199018	0.201388	0.200839	0.197736	Tph1
23	ENSMUSG00000010307	8.66694e-08	-0.422809	0.215034	0.228196	0.183373	0.220588	0.221374	0.214103	-0.942744	-0.14573	0.182668	0.200859	0.209366	0.212881	0.228196	Tmem86a
23	ENSMUSG00000001349	0	0.00198889	-0.0656653	-1.81043	-1.76298	-2.87626	-5.4163	-1.20742	0.0271554	0.000459519	-0.0412037	0.000689252	0.0126606	-0.0280667	-1.72047	Cnn1
23	ENSMUSG00000000381	9.72266e-55	-0.0331308	-0.0286738	-1.33255	-0.00248574	-0.0198349	-1.58914	-0.808219	0.00397611	0.00376471	0.00437904	0.000701027	-0.0656593	-0.741304	-9.12293	Wap
23	ENSMUSG00000022636	2.02409e-15	0.544561	0.8554	1.14369	1.15697	0.770462	1.25122	1.41208	0.173005	-0.26247	0.581437	1.09453	1.16789	1.20011	1.31282	Alcam
24	ENSMUSG00000042613	0	-0.0575279	0.291831	-0.14636	-0.269286	-0.213118	-1.96229	-0.768951	-0.10514	-0.0529846	0.0219824	0.195938	0.0739223	0.346594	0.0421146	Pbxip1
24	ENSMUSG00000029086	1.1662e-42	-0.403479	0.418732	0.419284	0.392894	0.423906	0.432151	0.432798	-0.812221	-0.135238	0.0761296	0.394438	0.380418	0.431072	0.432798	Prom1
24	ENSMUSG00000020205	2.34591e-58	0.0311858	-1.08383	-1.16311	1.08485	-0.09496	1.24844	-0.261347	1.24627	1.3019	1.65822	-1.03539	-0.498198	-2.09848	1.07643	Phlda1
24	ENSMUSG00000069792	0	0.0111575	-0.0329951	-0.422094	0.0247164	0.0283659	-0.0173361	0.00305376	0.0321603	0.0322789	0.0367743	-0.011296	0.0114067	-0.0202465	-2.7212	Wfdc17
24	ENSMUSG00000033022	8.58878e-114	0.107791	1.04351	1.08707	0.960728	1.05695	1.08431	1.08508	-0.599853	-0.501508	-1.05986	1.00754	1.06949	1.06431	1.06578	Cdo1
25	ENSMUSG00000032348	1.11202e-195	-0.311143	0.192687	0.196064	0.175413	0.152815	0.187481	0.21606	-0.745453	-0.17	-1.46724	0.199076	0.195962	0.193032	0.209439	Gsta4
25	ENSMUSG00000034634	3.87102e-144	1.22824	2.27648	1.36254	2.60094	3.24454	3.25256	3.26028	1.14831	-0.807873	3.2625	1.83901	1.62608	3.08226	3.24867	Ly6d
26	ENSMUSG00000028699	2.14774e-235	-0.171394	0.902625	0.891543	0.802292	0.906069	0.904193	0.906069	-0.887172	-0.417163	0.478126	0.85786	0.8857	0.8851	0.872416	Tspan1
26	ENSMUSG00000029309	0	-0.0425829	-0.00946661	-0.0228021	-0.0286419	-0.0297294	-0.0730112	-3.35451	-0.00488766	-0.00263534	0.00271615	-0.016333	-0.0259647	-0.0138633	-0.229988	Sparcl1
26	ENSMUSG00000006269	1.73065e-40	-0.222195	-0.175	-1.15031	0.235332	0.248563	0.25236	0.247934	0.249633	0.243782	0.258779	-0.338969	-0.574317	0.0454647	-0.142692	Atp6v1b1
26	ENSMUSG00000012405	5.96529e-96	1.06575	0.00859695	0.59534	0.428961	0.430696	1.04675	1.35887	0.988503	-0.104872	0.455516	0.314991	1.05729	0.183411	0.945978	Rpl15
26	ENSMUSG00000032085	0	0.0742477	-0.161284	-1.69564	-3.81961	-4.51379	-6.18865	-5.30829	0.15174	0.0885818	-0.0249932	-0.0967487	0.0860988	0.0196126	-1.52979	Tagln
27	ENSMUSG00000050315	4.90989e-08	-0.00652304	-0.0100809	-0.358089	-0.0766819	-0.240154	-1.93413	-1.07129	0.00195599	0.00189953	0.00449727	0.000948296	-0.00433915	0.000502794	-0.179133	Synpo2
27	ENSMUSG00000067274	1.82319e-11	0.268142	-0.236137	0.689274	0.750328	0.416047	1.78049	1.96848	0.503009	-0.0225343	0.498523	0.0697489	-0.0467882	-0.206278	1.24732	Rplp0
27	ENSMUSG00000029359	5.27174e-21	-0.080761	0.176601	0.174807	0.15911	0.180903	0.174413	-0.612067	-0.255185	-0.0705122	-1.02978	0.176269	0.174508	0.174742	0.183408	Tesc
27	ENSMUSG00000033060	1.90412e-99	0.154067	1.20033	1.06728	1.14507	1.04928	1.0872	1.15064	-0.151314	-0.25421	1.03847	1.14978	1.17169	1.19813	1.26139	Lmo7
27	ENSMUSG00000032033	1.48145e-29	-0.0716066	-1.32428	-1.33441	0.263771	0.242671	0.0488739	0.288984	0.265215	0.287335	0.258855	-0.302695	-0.373511	-1.2956	0.0253537	Barx2
27	ENSMUSG00000046402	3.27979e-69	0.00909733	-0.426722	-1.28162	-2.32971	-2.92279	-1.19087	0.149928	0.243168	0.200984	-0.665007	-0.32652	-0.132419	-0.971734	0.0982336	Rbp1
27	ENSMUSG00000022991	6.44887e-190	-0.216506	0.0183452	-1.05918	0.0137279	0.0114064	-0.0247236	-0.00519997	0.0181289	0.0185815	0.0208455	-0.0300535	-0.435746	-0.155272	-5.07393	Lalba
28	ENSMUSG00000028673	2.01464e-49	-0.486697	0.685992	0.573518	0.766351	0.716532	0.843642	0.792223	-1.15579	-0.26872	-1.11511	0.702248	0.54829	0.800477	0.716614	Fuca1
28	ENSMUSG00000001930	4.8181e-07	-0.0819409	0.104318	0.106233	0.0914799	0.0892941	0.0844664	0.0721219	-0.245747	-0.0583931	-0.873161	0.104099	0.0988391	0.0974656	0.0707449	Vwf
28	ENSMUSG00000030208	1.76761e-40	0.291223	1.42818	1.43272	1.7989	2.29241	1.90714	2.27394	0.733595	0.619726	1.98627	-0.37624	0.422616	2.27809	2.49665	Emp1
28	ENSMUSG00000070436	6.10237e-12	0.02683	-0.78669	-0.492796	-1.58137	-2.15727	-2.033	-2.4635	0.0551738	0.124635	-0.721886	-0.150301	0.0312954	-0.12697	-0.201981	Serpinh1
28	ENSMUSG00000020473	0	0.0626113	0.0800945	-0.0445588	-2.20162	-1.43375	-1.33173	-0.088467	0.114745	0.100188	0.107029	-0.0690881	0.0814158	0.109786	0.00072249	Aebp1
28	ENSMUSG00000063316	1.30686e-96	1.0155	0.474128	0.373541	0.559545	0.958732	0.955855	1.38369	0.830264	-0.29774	0.67328	0.449051	1.19006	0.609471	0.489927	Rpl27
28	ENSMUSG00000003355	1.1337e-282	-0.128176	-0.0753152	-1.07746	-0.205856	-0.201763	0.0487782	0.0955075	0.0152315	0.0302136	-0.11313	-0.0261772	-0.290707	-1.00512	-3.28787	Fkbp11
29	ENSMUSG00000033684	8.59136e-74	-0.837534	0.945052	0.90121	0.907976	0.909278	1.01215	0.964559	-0.928293	-0.326922	0.318565	0.793137	-0.558958	0.768869	-0.280014	Qsox1
29	ENSMUSG00000033860	2.44923e-33	0.447498	1.50504	1.51642	1.16936	1.27196	1.46633	1.52408	-0.0556715	-0.430828	1.36652	1.38764	1.49138	1.51929	1.52408	Fgg
29	ENSMUSG00000039103	9.99475e-68	-0.00469254	-0.000838174	-0.206539	-0.488552	-0.643579	-1.79151	-1.04085	0.0018697	0.000370604	-0.0375676	-0.00140178	-0.00102881	0.000265026	-0.0710584	Nexn
29	ENSMUSG00000020427	0	0.067188	-0.0146309	-0.0270695	-2.55377	-2.23818	-0.296845	0.0249962	0.0861457	0.0297611	0.0228636	0.0310194	0.0665	0.0475663	-0.0150148	Igfbp3
30	ENSMUSG00000028214	0	-0.0744639	-0.160575	-0.564448	-0.695958	-1.43007	-2.4898	-1.25598	0.0222888	0.0116026	-0.284841	-0.00596022	-0.142298	-0.0737821	-0.240316	Gem
30	ENSMUSG00000029718	0	-0.103274	0.0292827	-0.00288821	-0.0274924	-0.0501708	-0.0433595	-1.44481	-0.217334	-0.00881105	-0.164693	0.0273958	0.0265606	0.0281759	0.00983222	Pcolce
30	ENSMUSG00000006205	1.80443e-141	0.0341118	0.0255601	-0.128564	-0.712878	-1.85974	-0.892396	-1.58824	0.0399836	0.0127506	0.0314399	0.0254768	0.0488105	0.0276556	-0.0928334	Htra1
30	ENSMUSG00000032307	4.61715e-121	0.656668	1.12104	1.13861	0.758467	1.0659	1.06894	1.13921	0.494725	-0.224395	1.07783	0.996029	1.06777	1.15892	1.18605	Ube2q2
30	ENSMUSG00000041841	1.13388e-18	0.662179	0.182253	0.353303	0.472996	0.502946	0.795911	1.28051	0.641069	-0.144867	0.697396	0.179406	0.504171	0.248154	0.461575	Rpl37
30	ENSMUSG00000023039	8.10421e-206	-0.24685	1.62689	2.0407	2.12704	2.63969	2.02485	2.66514	-1.39077	-0.564825	0.798191	0.763303	1.79667	2.46174	2.29234	Krt7
30	ENSMUSG00000046727	1.15548e-196	-0.344951	1.3088	1.55179	1.71649	2.13993	2.15919	0.95673	-0.520763	-0.0911459	0.494948	0.00526826	-0.235474	1.53793	1.66398	Cystm1
30	ENSMUSG00000024526	9.53418e-30	-0.325086	0.116339	-0.394627	0.123767	0.138919	0.10468	0.129263	0.0958799	0.0815433	0.1452	-0.163876	-0.763613	0.0794101	-3.06102	Cidea
31	ENSMUSG00000060802	1.41835e-72	-0.0598857	-0.11978	0.481886	0.658989	-0.121919	0.934983	0.852718	-0.905477	-0.570702	-3.01285	1.1909	0.853036	-1.16509	0.0363977	B2m
31	ENSMUSG00000033831	2.6854e-22	0.625759	1.47202	1.47774	1.29745	1.47616	1.47765	1.47774	0.282171	-0.442807	1.45791	1.35205	1.44454	1.47774	1.47774	Fgb
31	ENSMUSG00000070803	1.33862e-41	0.0936305	-0.90318	-1.73397	0.214729	0.182779	0.0243216	0.198857	0.173734	0.171573	-0.0173794	-0.243361	-0.0160369	-1.17861	-0.990579	Cited4
31	ENSMUSG00000029641	1.24427e-12	0.00694014	0.0105876	0.0144583	-0.101947	-0.0178521	-0.138011	-1.5184	0.0167327	0.0159176	0.00695803	0.00203034	-0.0225545	0.0109122	-0.0450291	Rasl11a
31	ENSMUSG00000030538	7.86261e-18	-0.233241	-0.637035	-0.186323	0.277092	0.259687	0.284206	0.201597	-0.479584	-0.106583	-0.814514	0.179848	-0.00796048	-1.34572	-0.561596	Cib1
31	ENSMUSG00000031451	1.69536e-77	-0.578852	-0.566844	-0.357741	-0.000853114	-0.604188	-1.39912	0.306312	0.756218	0.855111	0.937987	-1.00681	-1.52713	0.771723	0.594168	Gas6
31	ENSMUSG00000018593	5.33981e-147	-0.00660901	-0.14428	-1.23041	-3.03532	-4.41516	-4.59256	-4.88771	0.0594829	0.00162411	-0.356356	-0.00788191	0.0334163	-0.102362	-1.18337	Sparc
32	ENSMUSG00000026473	1.57499e-83	-0.213476	1.59946	1.56468	1.93917	2.16375	1.68472	1.96008	-1.19313	-0.634771	1.36601	1.55126	1.50843	1.69091	1.74265	Glul
32	ENSMUSG00000027447	1.24509e-15	-0.963104	0.761806	-0.850857	0.556265	0.302431	-0.0160451	-2.05987	0.830328	1.13431	0.490614	-0.970794	-1.45519	0.926627	-0.648424	Cst3
32	ENSMUSG00000028525	0	-0.603476	-0.204974	-0.336818	-0.189923	-0.707406	-2.04714	0.0566725	0.866341	0.691588	0.843137	-0.778754	-1.50655	-0.49166	-0.0294046	Pde4b
32	ENSMUSG00000032766	5.08242e-56	-0.00664994	-0.00850832	-0.121413	-0.0599887	-0.13195	-0.380458	-2.75987	0.00467665	0.000451149	0.00615828	-0.0091403	-0.00284714	-0.00663055	-0.104128	Gng11
32	ENSMUSG00000034127	2.42686e-20	-0.212288	-0.208807	-1.21367	0.16286	0.23795	0.265109	0.297804	0.290846	0.260292	0.304178	-0.447078	-0.652882	0.0954537	-0.557352	Tspan8
32	ENSMUSG00000018569	0	0.219612	0.542483	0.524743	2.05743	2.31727	2.35604	2.36639	0.534944	0.309434	0.994077	-0.504104	-0.107103	0.482193	0.630372	Cldn7
33	ENSMUSG00000028517	5.25003e-180	-0.0362087	-0.187083	-0.55965	-0.831886	-1.377	-2.40151	-0.742532	0.0706687	0.0577049	-0.0339405	-0.0698755	-0.0969203	-0.0577012	-0.325241	Plpp3
33	ENSMUSG00000028832	3.88511e-255	0.0416311	-1.27771	-0.261702	-0.0547878	-0.506056	-0.173101	0.0351305	0.0916146	0.0248043	-0.762609	-0.0575533	-0.0370157	-1.11893	-0.178982	Stmn1
33	ENSMUSG00000029822	4.7491e-23	0.2367	0.44513	0.509309	0.474222	0.671094	0.688422	0.676159	0.344681	0.430343	0.63132	-0.224263	0.265696	0.670873	0.684402	Osbpl3
33	ENSMUSG00000050953	4.77407e-189	0.0714891	-0.297668	-0.123752	-1.56498	-2.18211	-1.45961	0.157979	0.227676	0.121425	0.236324	-0.122472	-0.0170419	0.0479981	0.00438468	Gja1
33	ENSMUSG00000093674	6.44448e-70	0.618194	0.440024	0.131098	0.48157	1.00474	0.722446	0.764789	0.28398	-0.352485	0.555707	0.460824	0.682568	0.325345	-0.35658	Rpl41
33	ENSMUSG00000051439	2.19849e-40	-0.662895	-0.283075	-1.1398	0.534855	0.595207	0.599873	0.612731	0.469259	0.416794	0.475834	-0.644289	-1.61189	-0.49354	-1.12063	Cd14
34	ENSMUSG00000025959	4.84408e-12	0.49608	0.308519	0.789762	0.592807	0.332817	0.527336	0.457012	1.01676	0.774513	0.92558	-0.477479	0.293872	0.0982067	0.976541	Klf7
34	ENSMUSG00000059291	2.21893e-10	0.194017	-0.334301	0.423534	0.62023	0.412032	1.35145	1.49719	0.0701911	-0.251856	0.304503	0.253957	0.0994564	-0.293851	0.413914	Rpl11
34	ENSMUSG00000019929	0	-0.0227202	-0.00191988	-0.249636	-0.646986	-2.14837	-1.764	-0.0953063	0.0231066	0.00983123	-0.0020238	-0.00407389	0.0319096	0.00508666	-0.200641	Dcn
34	ENSMUSG00000061666	1.81152e-09	0.171569	-0.370472	-0.173339	0.349662	0.387061	0.393512	0.385715	0.0526661	-0.0173515	-1.15016	0.1012	0.290834	0.00693055	0.379792	Gdpd1
34	ENSMUSG00000020911	0	-0.279698	1.0985	0.447922	2.91136	4.19181	2.74633	4.25075	-1.0782	-0.572226	0.830712	0.763955	0.606273	1.31026	1.39013	Krt19
34	ENSMUSG00000022836	0	-0.0290235	-0.0818151	-1.53421	-1.73061	-3.91899	-5.66205	-3.70343	0.0172906	0.00284719	-0.065861	-0.00364476	0.00100807	-0.0710923	-1.49006	Mylk
34	ENSMUSG00000092341	7.24424e-55	0.0635952	1.31918	-0.798475	0.70843	0.586697	-0.430097	-1.44198	-0.535002	-0.297656	0.326577	0.229807	0.143928	1.08263	-0.921096	Malat1
35	ENSMUSG00000009281	0	-0.00426116	0.00583782	-0.0604935	-0.0539892	-0.0139671	-0.111763	-2.34569	0.00501678	0.000334517	0.00881804	-0.00381114	0.0024524	0.00311065	-0.00139873	Rarres2
35	ENSMUSG00000020218	0	-0.00236007	-0.0128533	-0.00558418	-0.296978	-0.932941	-0.0431843	-0.00426732	0.00180341	0.000215097	0.00207636	-0.000500438	-0.00175671	-0.0057686	0.00207636	Wif1
35	ENSMUSG00000045545	3.88986e-06	0.150991	0.015	-1.79381	-4.07582	-4.19356	-5.12504	-0.968489	0.269882	0.0736252	0.0738007	0.0458232	0.175817	0.0426784	-1.69435	Krt14
35	ENSMUSG00000035105	2.09093e-29	0.438056	-0.24644	0.285983	0.100096	-0.657657	0.36708	0.520289	0.515934	0.492834	0.520289	-0.377813	0.423246	0.0819427	0.402466	Egln3
35	ENSMUSG00000022491	6.88318e-06	0.00056183	-0.349969	-0.378846	-0.000888553	-0.377557	-0.272969	-0.0842224	0.00104988	0.000545968	-0.301244	-0.00017302	0.00133791	-3.26885	-5.01764	Glycam1
36	ENSMUSG00000027171	1.74333e-48	0.169404	0.125776	0.462467	-0.00482042	0.248976	0.554184	0.579223	0.464022	0.449761	0.490598	-0.616613	-0.0411144	0.236629	0.366706	Prrg4
36	ENSMUSG00000057841	0	0.253003	-0.532692	0.494931	0.428138	0.0168643	1.38268	1.75975	0.399259	-0.114885	0.455063	0.12567	0.00876655	-0.410134	0.445046	Rpl32
36	ENSMUSG00000031502	0	-0.0124129	-0.114155	-0.211631	-0.997114	-3.03578	-1.4419	-2.55581	0.0301437	0.0382883	-0.0253188	-0.0350771	-0.00567167	-0.0165852	-0.0713095	Col4a1
36	ENSMUSG00000037742	1.07635e-56	0.747184	0.109444	0.721963	1.25608	0.774301	1.00706	1.15344	0.52947	-0.165575	0.89186	0.422599	0.897732	0.417015	1.44142	Eef1a1
36	ENSMUSG00000035557	3.08366e-09	0.310051	0.0735531	-1.59689	-4.8629	-3.92318	-5.10746	-0.893771	0.441753	0.062369	0.330237	0.00669388	0.339369	0.275122	-1.70844	Krt17
36	ENSMUSG00000072949	4.83515e-118	-0.0681831	0.121028	0.697844	0.934781	0.268922	1.04471	1.11126	-0.695541	-0.310307	-1.88067	1.0147	0.751901	-0.779737	0.439631	Acot1
37	ENSMUSG00000001520	0	-0.00373214	0.00144575	-0.0139503	-0.00585598	-0.0208853	-0.0202651	-1.59532	-0.000563709	0.000274954	0.00144575	0.00144575	0.000735031	0.00138753	0.00144575	Nrip2
37	ENSMUSG00000031503	0	-0.00588496	-0.0668424	-0.210151	-0.891618	-2.73299	-1.42282	-1.88696	0.0340141	0.022474	-0.0498083	-0.0116327	-0.000575481	-0.013637	-0.155289	Col4a2
37	ENSMUSG00000021379	3.21507e-69	0.00839706	0.00761851	-0.036093	-1.63058	-1.25101	-0.560329	-0.692854	0.0257152	0.00849645	0.0180542	-0.00154151	-0.00180921	0.0070721	-0.0163562	Id4
37	ENSMUSG00000021553	6.00875e-17	-0.403805	0.0208727	-0.399415	0.216176	0.227513	0.225122	0.22188	0.2166	0.219011	0.230455	-0.276039	-0.955471	0.0193583	-1.03084	Slc28a3
37	ENSMUSG00000037071	1.13716e-13	-0.972403	-0.130436	0.0846751	0.408784	0.261889	0.211578	0.502908	0.0286971	0.21309	-0.0390147	-0.212579	-1.61247	-1.38678	-3.24676	Scd1
38	ENSMUSG00000005087	1.63771e-59	0.0711321	0.336051	0.221151	-0.319114	-0.266765	-0.124595	0.529184	0.817799	0.702901	0.823109	-0.661513	-0.282415	0.641786	0.617328	Cd44
38	ENSMUSG00000090733	1.234e-32	0.656084	0.505417	0.581508	0.145402	0.374148	0.5539	1.09057	0.733033	-0.0886807	0.934775	-0.0816654	0.29935	0.635546	0.811124	Rps27
38	ENSMUSG00000041741	0	-0.00280175	0.00158291	-0.000535448	-0.0200375	-0.110352	-0.0498521	-1.36049	-0.00135085	0.000931874	0.00158291	0.000449215	-0.00272444	0.000256059	-0.00717392	Pde3a
38	ENSMUSG00000040952	5.85686e-57	0.608253	-0.16179	0.378504	0.215674	0.313003	0.842691	1.45373	0.824682	0.110042	1.11326	-0.117842	0.354845	0.0234953	0.705788	Rps19
38	ENSMUSG00000037706	2.83391e-131	-0.918171	-0.900323	-1.93038	0.176516	0.131246	-0.0210868	-1.71738	0.110665	0.558104	-0.00867637	-0.772183	-1.89534	-0.951315	-1.58046	Cd81
38	ENSMUSG00000062991	3.86226e-50	0.0476122	0.038699	-0.235705	-0.718495	-1.96206	-1.65202	0.0302686	0.0795435	0.0754275	0.0452596	-0.0602027	0.0118657	0.0523194	-0.0906757	Nrg1
38	ENSMUSG00000056895	8.74696e-13	-0.0963508	0.149459	0.196998	0.172698	0.201584	0.202083	0.204272	-0.376718	-0.0932779	-0.921944	0.179135	0.196381	0.166473	0.196706	Hist3h2ba
38	ENSMUSG00000024066	4.36619e-198	-0.264189	-0.144026	-1.29763	-0.0300119	-0.055471	-0.0896743	0.0104391	0.072217	0.0743438	-0.177704	-0.0755005	-0.533072	-0.532931	-1.96217	Xdh
39	ENSMUSG00000026664	1.6775e-42	-0.148276	0.971712	1.00599	0.913336	0.945703	0.93798	0.868705	-0.868082	-0.456934	0.289493	0.942847	0.916062	1.00235	1.04397	Phyh
39	ENSMUSG00000008348	5.898e-06	-0.0436176	0.400885	-2.23529	0.271209	-0.272631	-2.0835	-1.47206	0.0349086	0.0282881	0.232765	-0.0469369	-0.167967	-0.218458	-1.53104	Ubc
39	ENSMUSG00000037166	0	0.00496361	-0.00743297	-0.399579	-0.0576785	-0.491072	-2.43931	-2.56043	0.00743885	0.00267337	-0.0125336	0.00811155	0.00262555	0.00226366	-0.45494	Ppp1r14a
39	ENSMUSG00000031586	1.68592e-93	-0.0285102	0.12705	-0.644054	-0.945155	-2.01343	-3.11232	-1.16953	0.035656	0.0858152	0.194907	-0.0694142	-0.0334807	0.187759	-0.282056	Rbpms
39	ENSMUSG00000021765	0	0.0181664	0.0208628	-0.0255843	-3.0229	-3.31196	-0.932702	0.00187098	0.101611	0.0510917	0.0447531	-0.0173456	0.0097921	0.0528116	0.0354156	Fst
39	ENSMUSG00000050520	8.09508e-43	-0.197743	-0.10939	-0.312808	0.0720191	0.0776435	0.0801011	0.0837593	-0.302845	-0.0585399	-0.976586	0.0641519	-0.0351921	-0.27382	-1.09841	Cldn8
40	ENSMUSG00000036570	0	0.00195629	0.00297893	0.00493491	-0.00456903	-0.00259406	-0.0384802	-2.00827	0.00173109	0.00227568	0.00493491	0.000307746	-0.00226209	0.00127258	0.00493491	Fxyd1
40	ENSMUSG00000032366	8.46954e-38	0.722324	0.655728	0.327283	-1.06499	-1.33726	-2.98735	-2.17988	0.86143	0.551897	2.04912	-0.522812	0.692081	1.654	0.826984	Tpm1
40	ENSMUSG00000037095	4.92378e-20	-0.499879	0.393157	-0.736907	0.374604	0.424363	0.40354	0.386299	0.32171	0.222221	0.422676	-0.309144	-1.079	0.334108	-1.72753	Lrg1
41	ENSMUSG00000027333	1.51416e-27	-0.26532	0.356139	0.273594	0.340073	0.379608	0.541744	0.573063	0.513425	0.47032	0.223728	-0.567346	-0.95131	0.307792	0.183109	Smox
41	ENSMUSG00000029810	2.66382e-10	-0.958215	-0.538466	-1.15785	0.143374	-0.58627	-0.0714009	0.803727	-1.38255	-0.276162	0.23385	0.288239	-0.666553	-1.12628	-0.740703	Tmem176b
41	ENSMUSG00000032350	7.20798e-194	-0.293976	1.00426	1.05092	0.693626	0.77721	1.02947	0.966907	-0.630406	-0.179687	0.668255	0.90607	0.873808	0.956366	1.0019	Gclc
41	ENSMUSG00000024661	1.39727e-14	-0.77443	0.0370283	-0.422363	-0.549037	-0.387707	-0.765969	-0.885659	-0.56408	-0.105588	-0.722956	0.0682955	-1.24772	-1.52397	-1.83702	Fth1
42	ENSMUSG00000004951	8.17099e-91	0.404686	-0.663733	-2.39213	-0.289907	-0.695527	-3.24944	-2.08107	0.406377	0.160637	1.4248	-0.40413	0.345731	0.188149	-1.24291	Hspb1
42	ENSMUSG00000030551	0	0.0191918	-0.064364	-0.00249407	-0.000251738	-0.0251798	-0.0508819	-1.22916	0.0347819	-0.0178235	0.00849229	0.0310451	0.0214156	-0.0150857	-0.00705931	Nr2f2
42	ENSMUSG00000018796	8.49285e-65	-0.126059	-0.204995	-0.644564	-0.00867626	-0.030356	-0.0493423	-0.0776471	0.0284974	0.0328531	-0.0301622	-0.0502276	-0.240002	-0.843536	-1.7503	Acsl1
42	ENSMUSG00000020566	2.13371e-16	-0.0118788	-0.235117	-0.0123581	-0.0376071	-0.0688324	-0.000910473	0.00396942	0.00360221	0.00367126	0.00396942	-0.00751565	-0.0154707	-1.06274	-0.0200799	Atp6v1c2
42	ENSMUSG00000064373	2.81441e-14	-0.402745	-0.468409	-0.302872	-0.0272046	-0.437677	-0.244751	-0.102808	0.128948	0.262775	-1.8784	-0.211086	-0.672121	-1.45278	-1.29135	Sepp1
42	ENSMUSG00000024511	4.21033e-35	0.135789	0.873474	0.913787	0.846837	0.91811	0.874923	0.963943	-0.35643	-0.30864	0.900871	0.797097	0.866679	0.893932	0.955649	Rab27b
43	ENSMUSG00000029622	1.91226e-09	-0.01074	0.306126	1.05695	1.1647	1.64584	1.68854	1.49119	-0.451018	-0.276014	0.836852	0.639247	0.289775	0.496652	0.607227	Arpc1b
43	ENSMUSG00000030287	4.23463e-11	-0.18697	-0.0354192	-0.453879	0.165412	0.123819	0.217067	0.225649	0.102701	0.162066	-1.00487	-0.18372	-0.316611	0.0852568	-0.122268	Itpr2
43	ENSMUSG00000070423	0	0	0	-0.0148515	0	0	-0.0110798	-1.31499	-0.000246219	0	0	0	-0.000536117	0	0	Olfr558
43	ENSMUSG00000017390	3.07793e-10	-0.671825	-0.250005	-0.996941	0.230201	0.2174	0.205981	0.280103	-0.117787	0.117314	-0.631092	-0.272413	-1.09123	-0.635505	-1.65709	Aldoc
43	ENSMUSG00000025153	3.85931e-225	-0.0295616	-0.108873	-0.0335567	-0.0280751	-0.0291048	0.00353905	0.0689903	0.0334501	0.0348257	-0.165256	0.0550748	-0.025027	-0.272525	-1.53671	Fasn
44	ENSMUSG00000026576	4.02776e-09	-0.294478	-0.172081	-0.371541	0.535371	0.622885	0.60908	0.647193	-0.412585	0.107456	-1.51013	-0.0739247	-0.0634175	-0.0147825	0.444363	Atp1b1
44	ENSMUSG00000029552	3.98985e-08	-0.064047	0.404371	0.0826471	-0.78294	-1.44387	-2.09161	0.548514	0.107893	0.0172362	-0.297918	0.259256	0.128978	0.409128	0.154539	Tes
44	ENSMUSG00000068220	4.19593e-35	-0.0549176	-0.742484	-1.07599	-2.28499	-1.83528	-4.20636	-4.33028	-0.0279705	-0.00996388	-0.339861	-0.0104277	-0.0370947	-0.122665	-1.22417	Lgals1
45	ENSMUSG00000026655	3.4369e-20	-0.175416	0.660565	1.18298	0.997852	1.1059	1.03004	0.636607	0.813795	0.6918	1.10162	-0.488984	-0.493742	0.891026	1.2921	Fam107b
45	ENSMUSG00000007655	4.94632e-20	0.300033	0.343882	-0.24535	-0.637333	-1.15105	-2.63313	-1.79524	0.328828	-0.0546916	0.363641	0.260368	0.36072	0.383195	-0.116622	Cav1
45	ENSMUSG00000057863	9.37618e-105	0.769989	0.521953	0.461213	0.467152	0.924653	0.926114	1.21354	0.898362	-0.150562	1.06667	0.13067	0.513328	0.572116	0.390785	Rpl36
46	ENSMUSG00000030849	2.35562e-54	0.0871074	0.992685	0.932708	0.631688	0.602453	0.541969	1.00296	-0.189499	-0.202963	0.611883	0.935848	0.818105	1.00859	0.960835	Fgfr2
46	ENSMUSG00000020186	1.13484e-08	0.00819527	-0.159071	0.0222593	-0.015574	-0.0725562	-0.0141333	-1.42121	0.0264635	0.01389	-0.0662395	-0.0105734	-0.0134941	-0.101145	-0.0231552	Csrp2
46	ENSMUSG00000057060	1.07047e-64	0.0804303	0.257638	0.255065	0.243692	0.2613	0.262101	0.263209	-0.0543901	-0.116574	-0.68954	0.260037	0.258085	0.260289	0.263209	Slc35f3
46	ENSMUSG00000036181	1.91788e-143	-0.349446	0.408106	-0.497706	1.00102	0.540846	0.916566	0.781135	-1.34166	-0.391007	0.344894	0.749191	1.14117	0.282439	0.772609	Hist1h1c
46	ENSMUSG00000061527	8.74794e-08	0.0443877	0.0365611	-0.53727	-2.32253	-1.83753	-2.93929	-0.249596	0.0609219	0.00872035	0.0461681	0.0110859	0.0411272	0.0336166	-0.465686	Krt5
47	ENSMUSG00000009633	2.6478e-07	-0.0512138	-0.278768	-1.22276	-0.0601452	-0.209618	-0.310907	-0.289247	0.0229271	0.0217131	0.0239592	-0.0557443	-0.141739	-0.61295	-2.56036	G0s2
47	ENSMUSG00000040280	0	-0.00467272	0	-0.0361363	-0.00368294	-0.0106429	-0.0500212	-3.38647	-0.0012809	-0.000926267	-0.0263246	0	-0.00199591	-0.00035955	-0.0429854	Ndufa4l2
47	ENSMUSG00000020349	2.46335e-12	-0.249849	0.0645079	0.529982	0.62223	0.613506	0.986448	1.0597	0.748844	0.736359	0.810631	-0.401945	-0.701477	0.278861	0.948129	Ppp2ca
47	ENSMUSG00000023043	0	-0.174329	1.4431	1.32569	3.10667	4.88768	4.83894	5.6975	-0.286857	0.0179451	1.18801	-0.113307	-0.251376	1.20726	2.56764	Krt18
47	ENSMUSG00000004864	5.79603e-88	-0.135607	0.158073	0.268375	0.492244	0.599842	0.618726	0.753692	-0.197699	-0.00266424	-1.4487	0.151782	0.0688782	0.332997	0.429538	Mapk13
48	ENSMUSG00000038393	6.83895e-53	-0.093621	-0.459725	-2.15783	0.235878	0.0632134	-0.626655	-2.11404	-0.271331	-0.0474049	-0.126246	0.105009	0.0620654	-0.892098	-1.76029	Txnip
48	ENSMUSG00000029322	1.41273e-160	0.282436	0.65463	0.646867	0.593974	0.658999	0.671751	0.647644	-0.108893	-0.329377	-0.933099	0.626569	0.669249	0.656575	0.543738	Plac8
48	ENSMUSG00000036402	3.50039e-36	-0.607756	0.931493	1.0789	0.64469	0.522941	0.879155	0.955198	-1.19661	-0.112493	0.440716	0.701413	0.874377	0.905214	1.15252	Gng12
48	ENSMUSG00000034164	0	0.0470316	-0.0532147	0.00527326	-0.759158	-1.58293	-0.232549	-0.4463	0.0543339	0.048348	0.0553564	-0.0610465	0.0528176	-0.3014	0.0208772	Emid1
48	ENSMUSG00000038067	2.72567e-21	-0.242642	0.897336	0.752766	0.61471	0.878577	0.384384	0.914959	0.83634	0.758501	0.914959	-0.483982	-1.11714	0.884897	0.827017	Csf3
48	ENSMUSG00000018830	0	-0.0194141	-0.0421913	-1.24914	-1.70429	-3.10085	-5.09309	-3.55092	0.0182214	0.0118775	0.00763284	0.00219704	-0.002125	-0.0289406	-0.911655	Myh11
48	ENSMUSG00000079620	1.87266e-17	-0.30208	-0.109035	-0.119815	0.224755	0.220121	0.244632	0.240866	0.22375	0.230085	0.224641	-0.264502	-0.826247	-0.290571	0.153044	Muc4
49	ENSMUSG00000062997	1.47007e-15	0.736107	0.14924	0.374218	0.332227	0.675967	0.98899	1.13066	0.763388	-0.146432	0.701295	0.0533065	0.405277	0.149491	0.189555	Rpl35
49	ENSMUSG00000042410	6.42234e-17	-0.379076	0.628304	0.739825	0.64554	0.66478	0.778354	0.859857	-0.878247	-0.172787	0.6041	0.649425	0.637379	0.635588	0.774894	Agps
49	ENSMUSG00000057092	1.20163e-126	-0.200196	-0.239769	-1.05892	-0.460311	0.226944	-0.112456	2.47523	1.00649	0.735818	1.25388	-1.06234	-1.19882	-0.249384	-0.558622	Fxyd3
49	ENSMUSG00000037852	7.21036e-08	-0.128453	-0.00535538	-0.119531	0.0324768	0.0332241	0.0196224	-1.3288	0.0556768	0.0566481	-0.0381457	-0.114442	-0.358727	0.0594508	0.0388052	Cpe
49	ENSMUSG00000054693	1.52151e-107	0.224752	0.908423	1.00911	0.909904	0.860871	0.987841	0.981591	-0.0476756	-0.234853	0.0390436	0.891373	0.874898	0.862633	0.966353	Adam10
49	ENSMUSG00000043445	2.98203e-139	-0.346425	-0.264306	-1.46578	-0.194224	-0.111251	0.0720124	-0.116215	0.0732377	0.165241	-0.0505162	-0.213169	-0.650352	-0.850418	-1.22943	Pgp
50	ENSMUSG00000079641	6.9537e-12	0.716928	0.243179	0.34465	0.494011	0.55644	0.669853	0.84929	0.371829	-0.388869	0.517448	0.267911	0.482975	0.240272	0.294942	Rpl39
50	ENSMUSG00000029802	1.13418e-186	-0.102065	-0.0861202	-0.0532468	-0.0111184	-0.082319	-0.0264776	-0.273438	0.00247137	-0.00368213	-0.213992	0.00135785	-0.169551	-0.503274	-1.43584	Abcg2
50	ENSMUSG00000049112	2.33738e-21	0.00677715	-0.19668	-0.558125	-0.315918	-0.41903	-2.38441	-0.218127	0.0104736	0.00632063	-0.00201175	-0.00354172	0.00532854	-0.127582	-0.427043	Oxtr
50	ENSMUSG00000042485	0	-0.016694	0.00504358	-0.0106415	-0.0146634	-0.00406051	-0.0427786	-2.68252	-0.000768522	-0.00158823	0.00504358	0.00144324	-0.010238	0.00257448	-0.0203033	Mustn1
50	ENSMUSG00000031870	3.73679e-60	0.0677601	0.71533	0.694615	0.648088	0.660245	0.586962	0.715399	-0.368277	-0.201857	0.0273298	0.702081	0.710462	0.723726	0.723325	Pgr
50	ENSMUSG00000025150	1.49457e-121	-0.151916	-0.224548	-1.61283	-0.162114	-0.631986	-0.851818	-0.00348155	0.0343216	0.0385889	0.0463634	-0.103091	-0.354985	-0.249458	-0.641783	Cbr2
50	ENSMUSG00000001525	2.02452e-28	0.283873	-1.79181	0.177865	-0.204827	-0.665318	-0.235431	0.100288	0.150458	-0.0134904	-1.2053	0.339049	0.421194	-1.47346	0.468848	Tubb5
51	ENSMUSG00000046364	3.68636e-78	0.860332	0.247467	0.500726	0.565304	0.920399	0.97009	1.11699	0.875859	-0.152649	0.634807	0.15652	0.823512	0.434198	0.684789	Rpl27a
51	ENSMUSG00000036764	4.66246e-101	-0.036837	0.630347	0.653914	0.627628	0.67882	0.678645	0.62906	-0.483741	-0.298722	0.22612	0.615946	0.615424	0.616227	0.650691	Dnajc12
51	ENSMUSG00000023064	1.84048e-43	-0.0486711	-0.0498833	-0.0602937	-0.0459789	-0.0245091	-0.40339	-2.47099	0.0172131	0.0240479	0.030049	-0.0146186	-0.0968884	0.00936279	-0.0643193	Sncg
51	ENSMUSG00000091971	3.86875e-191	-0.101808	-1.59567	-3.04952	0.197691	-0.388879	-2.09046	-3.23872	-0.0427129	-0.0201727	-0.526337	0.0265524	-0.0602526	-0.899386	-3.14688	Hspa1a
51	ENSMUSG00000035186	1.15583e-85	0.0723194	-0.760625	0.118755	0.125499	0.102564	0.142248	0.147466	0.0859476	-0.0148868	0.130054	0.0094425	0.109991	-1.1407	0.133335	Ubd
51	ENSMUSG00000024164	1.85203e-14	0.235724	-0.39668	0.311237	0.247136	0.120362	0.362435	0.377932	0.375031	0.352341	0.304214	-0.350031	0.186695	-1.00775	0.191398	C3
51	ENSMUSG00000025190	6.84784e-08	-0.379497	0.282067	0.23552	0.168065	0.254125	0.285164	0.162927	-0.671247	-0.10063	-0.877539	0.271505	0.00747423	0.0604906	-0.19919	Got1
52	ENSMUSG00000030122	3.72842e-136	0.184021	-0.0346691	-0.701955	-0.571161	-0.713028	-1.91999	-1.71696	-0.0233956	-0.0724114	-0.102511	0.211395	0.453225	0.126766	0.16069	Ptms
52	ENSMUSG00000070348	7.0624e-38	-0.172783	-1.27325	-0.796833	0.289739	0.274667	0.53544	-0.0288401	0.0180436	0.285938	0.481066	-0.31579	-0.0370329	-0.4644	0.281705	Ccnd1
53	ENSMUSG00000012848	3.54969e-08	-0.0465654	-0.64446	0.862187	0.410659	-0.107386	1.13609	1.5513	0.130837	-0.0468539	0.321584	0.176017	-0.170492	-0.369889	1.04857	Rps5
53	ENSMUSG00000022353	3.43716e-96	0.0716866	1.18644	1.25223	1.25826	0.754762	-0.0128771	1.36691	-0.352977	-0.16571	0.796689	1.30425	1.18641	1.23284	1.05401	Mtss1
53	ENSMUSG00000064341	1.55004e-54	0.361022	0.872935	1.2153	-0.18073	0.0228052	-0.268714	0.281416	0.129866	-0.0501881	1.57938	0.0797417	0.367745	0.152526	-0.46227	mt-Nd1
54	ENSMUSG00000041571	9.14769e-234	0.0491441	-0.360281	-0.509979	-0.190878	-1.00484	-1.78651	-2.36185	0.283865	0.0820656	0.245955	0.0193513	0.152482	0.101757	0.029033	Sepw1
54	ENSMUSG00000031765	9.44816e-16	0.491979	2.38334	-0.37568	-1.31544	-1.27078	-3.70538	-0.362766	0.92913	-0.801924	0.810165	1.69679	0.135286	-0.109596	-1.35397	Mt1
54	ENSMUSG00000018102	2.4491e-92	-0.245925	0.923417	0.487841	1.20038	0.994056	0.829015	0.838531	-1.26713	-0.585824	-0.831403	1.22422	1.32525	0.231983	0.435935	Hist1h2bc
54	ENSMUSG00000022893	3.87345e-34	0.686992	-0.200608	-0.0367457	0.234418	-0.406868	-2.05729	-1.29756	0.862497	0.809412	0.842973	-0.425473	0.696435	0.493871	0.260793	Adamts1
55	ENSMUSG00000038086	0	-0.00620694	-0.0419359	-0.0384142	-0.00609433	-0.0223901	-0.209793	-1.39391	0.00229604	-4.09823e-05	-0.0146725	-0.00698808	-0.0126695	0.00162938	-0.0124808	Hspb2
55	ENSMUSG00000039450	4.45947e-09	-0.218634	-0.331043	-1.17236	0.177521	0.0896629	0.12842	0.171991	-0.0586923	-0.030931	-0.153893	-0.0260653	-0.310429	-0.609637	-0.697828	Dcxr
55	ENSMUSG00000047714	4.88124e-32	0.0580273	-0.280086	-0.602389	0.746849	0.813616	0.742028	0.706237	0.672535	0.690303	0.133642	-0.666312	-0.343663	0.0864774	0.189509	Ppp1r2
56	ENSMUSG00000026147	3.31108e-226	-0.058764	-0.0828273	-0.249278	-0.0369247	-0.66499	0.00593243	0.0154586	0.0139883	0.0136118	-0.0224875	-0.0389304	-0.148832	-0.463631	-1.10672	Col9a1
56	ENSMUSG00000026399	1.65903e-17	-0.388444	0.016528	-0.0225349	0.315974	0.333127	0.335744	0.355966	0.205174	0.261062	0.281607	-0.419776	-0.815748	0.0906557	0.0227735	Cd55
56	ENSMUSG00000057098	0	-0.00570594	0.00655942	-0.0162797	-0.0145373	-0.0139032	-0.0470554	-2.4244	0.00288882	0.00162946	0.00655942	-0.00430523	-0.00250477	0.00364881	-0.0279718	Ebf1
57	ENSMUSG00000022132	1.27415e-50	-0.121987	0.499767	0.505637	0.462125	0.514822	0.517295	0.518558	-0.545559	-0.206828	-0.756639	0.49749	0.501956	0.504824	0.477452	Cldn10
57	ENSMUSG00000033577	2.18521e-28	0.105373	-0.155008	-0.23745	0.505884	0.4394	0.485407	0.50413	0.425803	0.41119	0.488976	-0.377602	-0.12263	0.106933	0.164386	Myo6
57	ENSMUSG00000037573	1.30094e-26	-0.125694	-0.208776	-1.91626	0.324924	0.0577898	-0.0815687	0.0813135	-0.108711	-0.0403078	-0.484885	0.0775807	-0.119646	-0.497616	-1.24543	Tob1
57	ENSMUSG00000038732	1.63687e-144	0.327958	0.808718	0.936119	0.960034	1.0606	1.06153	1.00938	0.121199	-0.0897267	0.656523	0.41017	0.736902	0.911425	1.00347	Mboat1
57	ENSMUSG00000021477	4.97335e-153	-0.314524	0.373709	-0.581244	-2.1362	-1.62226	-0.492864	0.380252	0.0785036	0.220947	-0.39299	-0.457182	-0.99171	-0.332121	-1.60724	Ctsl
57	ENSMUSG00000021614	1.01374e-07	0.00251626	-0.030542	-0.0288429	-0.154189	-1.14078	-0.311955	0.0107371	0.00838915	0.00486845	-0.0101403	0.0051918	-0.00481321	-0.0115322	-0.00976079	Vcan
58	ENSMUSG00000048706	1.19937e-16	-0.109611	-0.337167	-0.0819486	0.124116	0.213429	0.347836	0.378942	0.554711	0.462718	0.503585	-0.596652	-0.509464	0.26739	0.294732	Lurap1l
58	ENSMUSG00000029003	1.74326e-14	0.00515845	0.170753	0.203462	0.249583	0.292209	0.296161	0.292916	-0.176655	-0.125186	-0.853042	0.252627	0.237941	0.163877	0.111831	Mad2l2
59	ENSMUSG00000046330	2.11903e-07	0.580475	0.263943	0.0131104	0.242607	0.482063	0.229216	0.777132	0.727272	-0.151774	0.777643	-0.0145237	0.297362	0.245574	-0.0374921	Rpl37a
59	ENSMUSG00000031488	3.17113e-34	0.255102	0.570083	0.745193	0.998938	1.10905	1.13142	1.14467	0.706705	0.366661	0.983395	-0.0811039	0.196568	0.59669	0.930755	Rab11fip1
59	ENSMUSG00000021699	3.67189e-15	0.153969	-0.270921	0.401634	0.319679	0.316948	0.535232	0.645675	0.494321	0.451131	0.666978	-0.3876	-0.0382577	-0.0337302	0.564139	Pde4d
60	ENSMUSG00000020432	4.04932e-11	-0.0426709	0.12061	-0.557609	0.0296653	-0.0508672	0.187793	0.125653	-0.0444635	-0.0578001	-1.13624	0.156661	-0.0559472	0.00201294	-1.02657	Tcn2
60	ENSMUSG00000020303	4.79905e-22	-0.321417	0.506478	0.493871	0.211687	0.474254	0.50623	0.490383	-0.671977	-0.282789	0.508627	0.415496	0.424046	0.497119	0.453538	Stc2
60	ENSMUSG00000020486	0	-0.00858593	0.0215734	-0.0113508	0.0127253	0.00614376	-0.00831544	-1.53154	-0.0154018	-0.0108999	0.00315063	0.0105292	0.00919302	-0.015048	-0.0243888	Sept4
60	ENSMUSG00000058600	3.18375e-13	0.753495	0.20055	0.479877	0.15353	0.45386	0.699541	1.04411	0.580763	-0.101198	0.611708	-0.0605871	0.593739	0.24192	0.473794	Rpl30
60	ENSMUSG00000001473	2.32855e-21	-0.236009	0.665931	0.726221	-0.835911	-0.846877	-0.144647	0.50753	0.7742	0.674214	0.915463	-0.691844	-0.942681	0.475815	0.647593	Tubb6
61	ENSMUSG00000026701	1.30636e-24	-0.0183365	0.680451	0.714592	0.494355	0.622705	1.15827	1.19508	-0.544209	-0.57894	0.193129	0.988778	0.55692	0.441367	0.64737	Prdx6
61	ENSMUSG00000005667	2.31965e-205	0.457121	0.680759	0.781719	-0.583613	0.42363	0.805209	0.798388	0.627916	0.384042	0.688599	-0.217581	0.288347	0.728099	0.788271	Mthfd2
61	ENSMUSG00000030554	0	-0.00817142	-0.0161047	-0.490873	-0.160138	-0.979383	-2.92618	-0.487522	-0.00121842	-0.00419674	0.00599826	0.00521106	-0.00239594	-0.00460194	-0.267337	Synm
61	ENSMUSG00000008683	7.14619e-55	0.551703	-0.357055	0.731835	0.168721	-0.0796316	0.849332	1.38963	0.680602	0.0509217	0.445005	-0.0199198	0.271024	-0.317542	1.07169	Rps15a
61	ENSMUSG00000017493	0	0.00186861	0.0437221	-0.0386006	-0.174655	-1.20736	-0.407807	-2.74336	0.0520628	0.0484159	0.0456792	-0.0344596	-0.0211461	0.0287037	-0.0312161	Igfbp4
62	ENSMUSG00000049866	2.35364e-43	0.0496854	-0.265173	-0.0413078	-1.60663	-1.24353	-0.575322	0.372459	0.184054	0.156587	0.436413	-0.144035	-0.12472	0.120896	0.321025	Arl4c
62	ENSMUSG00000028211	9.01745e-112	0.467445	0.644807	0.571055	0.815639	0.660543	0.733682	0.778355	0.407037	-0.136788	0.719281	0.767413	0.630317	0.430555	0.597816	Trp53inp1
62	ENSMUSG00000029672	7.84271e-15	-0.225439	0.106793	0.30521	0.233701	-0.125413	0.310568	0.412254	-0.654769	-0.0810653	-1.59145	0.248315	0.39083	-0.479972	0.109407	Fam3c
62	ENSMUSG00000039405	1.76893e-202	-0.265882	0.433702	-0.0528657	-1.60224	-1.41921	-2.31859	-0.741071	-0.599374	-0.185514	-0.262964	0.39155	0.446515	0.443492	-0.177747	Prss23
62	ENSMUSG00000022899	1.14784e-45	-0.115456	-0.70561	-0.023997	0.169178	0.0701439	0.190856	0.211702	0.103013	0.136408	0.10572	-0.18376	-0.311283	-0.326556	-0.0510154	Slc15a2
63	ENSMUSG00000027797	8.08193e-24	0.0876235	-0.975309	0.0393994	-0.432117	-0.571649	-0.196302	0.199497	0.211394	0.205224	0.15618	-0.386175	-0.000711813	-0.00785319	0.200354	Dclk1
63	ENSMUSG00000023367	6.68554e-21	-0.865754	-0.205449	-1.05162	0.249876	-0.0878251	0.445375	0.459457	-1.13629	-0.268293	0.439026	0.303447	-0.612006	-0.827924	-0.279582	Tmem176a
63	ENSMUSG00000054871	9.42284e-138	0.457328	1.0049	1.07286	0.190618	0.112415	0.818658	1.03278	0.0969882	-0.301722	0.799356	0.862401	0.995256	1.0098	1.08304	Tmem158
63	ENSMUSG00000034520	1.38657e-28	-0.000206582	0.00324035	-0.000242212	-0.0493685	-0.135871	-0.0324845	-1.13247	0.00295076	0.00260111	0.00324035	0.00230609	0.000225373	0.000116782	0.00324035	Gjc1
63	ENSMUSG00000035356	1.64438e-91	0.230861	0.269696	-0.270674	0.89964	0.948949	0.56782	-0.155905	0.746792	0.590035	0.909786	-0.22773	0.076486	0.686202	0.563588	Nfkbiz
64	ENSMUSG00000026864	1.1824e-13	-0.287959	-0.737113	-2.24887	-0.675686	-0.442101	0.167983	-0.0997243	0.393707	0.413123	-0.10032	-0.638078	-0.933583	-0.775525	-1.00098	Hspa5
64	ENSMUSG00000028195	1.84301e-13	0.0326192	0.134846	-0.262647	1.1998	-0.242463	0.0268641	0.299579	1.37234	0.976235	1.38797	-0.61203	-0.205183	0.386427	0.179383	Cyr61
64	ENSMUSG00000000088	1.72766e-58	-0.278958	-0.103002	0.249096	0.250385	0.593897	0.869349	0.72268	-0.763877	-0.309715	-1.72574	0.481979	0.13668	-0.724334	-0.52811	Cox5a
64	ENSMUSG00000020928	0	0.000298124	0.00123738	-0.0070615	0.00123738	-0.00058946	-0.0176721	-1.41135	0.00123738	0.00123738	0.00123738	0.00123738	0.000362823	0.000690225	0.00123738	Higd1b
64	ENSMUSG00000064351	1.64647e-13	0.86139	0.450795	0.567915	0.418968	0.284887	0.418041	0.549705	1.09695	-0.000462252	0.50594	0.331671	0.892246	0.288725	-0.637009	mt-Co1
65	ENSMUSG00000074457	2.04677e-45	0.472893	1.10678	1.18886	0.513732	0.619887	0.795004	2.26604	0.719693	0.538601	1.92486	-0.706884	0.37782	1.53882	1.74822	S100a16
65	ENSMUSG00000058571	3.31698e-42	0.307104	0.237355	0.105013	0.0734805	-0.614436	-0.0982706	0.158418	0.449784	0.436613	0.423385	-0.474597	0.239998	0.42763	0.43127	Gpc6
65	ENSMUSG00000021388	0	-0.000578786	0.000886272	-0.0321999	-0.00215499	-0.00999466	-0.0543084	-2.5862	-0.000112279	-0.00155311	0.000886272	-0.00024162	-0.0013457	2.26616e-05	-0.0116553	Aspn
65	ENSMUSG00000067288	3.63478e-79	0.85246	0.814686	0.75606	0.732408	1.28645	1.46426	1.75904	0.724052	-0.250561	0.961262	0.331321	0.926634	0.583189	0.384198	Rps28
66	ENSMUSG00000027276	1.16435e-225	0.00229051	0.0660017	0.0522752	-1.21094	-0.915244	-0.373191	-0.887237	-0.0571156	-0.0601035	-0.199091	0.0807121	0.0855313	0.0804969	0.0649996	Jag1
66	ENSMUSG00000050931	4.29165e-22	-0.0677527	0.963505	1.10064	0.849519	1.09534	1.11862	1.1783	-0.312028	-0.0059318	0.814875	0.357281	0.683359	0.997046	1.14517	Sgms2
66	ENSMUSG00000019851	4.41219e-06	0.0649257	0.344041	0.0841781	-0.968761	-1.55343	-1.82303	0.738927	-0.0525124	0.0331999	0.685979	0.0370892	0.324559	0.501475	0.278261	Perp
66	ENSMUSG00000021843	1.21095e-09	0.0289892	1.39249	1.66136	0.989649	0.94241	0.818853	1.27825	-0.757944	-0.450251	0.773175	1.06492	1.32933	1.42212	1.75858	Ktn1
66	ENSMUSG00000005583	0	-0.00402767	-0.0129457	-0.101532	-0.0654354	-0.511149	-0.863752	-2.66132	0.000424394	0.000933515	0.00155616	-0.00418404	-0.00368202	-0.00452231	-0.0762583	Mef2c
67	ENSMUSG00000049382	0	-0.171515	1.01719	0.805783	1.98021	2.7733	1.94243	4.68562	-0.215848	0.011795	1.27674	-0.31476	-0.30244	1.01648	1.79387	Krt8
67	ENSMUSG00000052146	2.81349e-38	0.680968	0.194983	0.72299	0.467754	0.688601	1.1165	1.47272	0.660806	-0.119816	0.734958	0.102269	0.51225	0.28109	0.977449	Rps10
68	ENSMUSG00000020027	4.39639e-43	-0.513547	0.0771683	-0.0861676	-0.0784802	-0.475428	-0.432336	0.247271	-0.899604	-0.0467286	-1.59787	0.135646	0.138067	0.0902258	0.210436	Socs2
68	ENSMUSG00000061477	5.63557e-24	0.563511	-0.159395	0.513827	0.290242	0.0887219	0.792243	1.22422	0.686751	-0.0572386	0.583001	-0.00209315	0.244797	0.0115516	0.809367	Rps7
68	ENSMUSG00000021268	2.09033e-31	-0.00731183	-0.0122264	-0.0507915	-0.392135	-0.480739	-0.299816	-2.56938	0.00191944	-0.00401967	0.00500845	-0.00496648	-0.00370947	-0.00383618	-0.0619565	Meg3
69	ENSMUSG00000027495	1.72379e-07	0.210007	0.607067	0.651799	0.681156	0.655973	0.748403	0.674053	0.0267355	-0.295506	0.373424	0.680736	0.590364	0.0406458	0.354401	Fam210b
69	ENSMUSG00000019907	4.21879e-92	0.0772934	0.20211	-0.182449	-0.612245	-0.990713	-2.30599	-1.33887	0.0850372	0.0291589	0.248895	-0.0501611	0.0678499	0.222427	0.180094	Ppp1r12a
69	ENSMUSG00000034892	1.05491e-12	0.755613	0.495727	-0.0118862	0.254481	0.848991	0.24891	0.686755	0.752433	-0.147029	0.679573	0.00532434	0.650571	0.475566	-0.226703	Rps29
69	ENSMUSG00000006360	4.93356e-08	-0.414612	0.0392297	-1.15826	1.23152	1.60664	1.4724	-4.46192	-0.145954	-0.31644	1.08105	0.444752	-0.780949	1.39904	1.29795	Crip1
69	ENSMUSG00000023944	2.49212e-17	-0.302981	-1.04518	-0.0743639	-0.119638	-0.268972	0.318598	0.441357	-0.544007	-0.200715	-0.624054	0.207046	-0.315647	-0.89839	0.218342	Hsp90ab1
70	ENSMUSG00000042784	2.51872e-37	-0.213007	-0.156124	-0.258978	0.253272	0.276356	0.286791	0.286864	0.0666914	0.242353	-0.132194	-0.298945	-0.513279	-0.0768016	-1.1925	Muc1
70	ENSMUSG00000090841	0	0.0551802	0.406971	-0.549801	-1.28264	-1.54168	-2.99993	-2.15843	-0.0360111	-0.0374823	0.522064	-0.221312	-0.0781947	0.419174	-0.43414	Myl6
70	ENSMUSG00000015837	5.14777e-23	-0.761854	0.786838	0.191168	0.0402411	0.736102	0.759792	0.629635	0.0533444	0.278692	0.668484	-0.415663	-1.46285	0.612957	0.396082	Sqstm1
70	ENSMUSG00000058672	2.04402e-09	-0.381545	-0.014323	-0.0582782	-0.267639	0.182523	-0.137232	0.664355	0.681378	0.669388	0.773297	-0.877366	-1.05415	-0.109161	0.0967152	Tubb2a
70	ENSMUSG00000039676	7.69673e-30	-0.141704	0.46112	0.358664	0.493257	0.516869	0.510117	0.567583	-0.632583	-0.252548	0.042844	0.373044	0.397399	0.541852	0.535604	Capsl
70	ENSMUSG00000024646	3.42094e-08	-0.326297	-0.136438	-1.48193	0.114019	-0.104413	-0.244116	-0.783238	-0.142736	-0.0727785	-0.418011	0.0689037	-0.467733	-0.219679	-1.62495	Cyb5a
71	ENSMUSG00000045394	1.46665e-11	-0.161669	0.477523	0.322571	1.33972	2.6534	3.70917	4.44044	-0.269477	0.236387	0.258462	-0.847363	-0.490672	0.553183	1.20388	Epcam
72	ENSMUSG00000090394	1.10747e-14	-0.000214639	1.4197	1.62186	1.11747	0.461513	0.833465	0.698521	-0.62459	-0.290535	1.56516	0.9176	1.1801	1.9186	2.17626	4930523C07Rik
72	ENSMUSG00000057113	2.28473e-154	0.0884492	-1.28978	0.594284	-0.596793	-0.688703	0.93092	1.37685	0.238209	-0.0814053	0.220591	0.259446	-0.0423199	-1.20647	1.19619	Npm1
72	ENSMUSG00000059895	4.76332e-09	0.0324239	0.0955242	0.0894799	0.013291	0.0502318	0.0122733	-2.43399	0.00397524	-0.00404878	0.0064817	0.0952608	0.135901	0.0995841	0.11129	Ptp4a3
73	ENSMUSG00000029484	2.75018e-31	0.644665	1.07815	1.06368	0.343608	0.759882	0.867472	0.724457	0.450015	0.0976202	-0.127457	0.127394	1.0283	1.31264	1.18744	Anxa3
73	ENSMUSG00000052512	3.22942e-39	0.414558	0.958503	0.960255	-0.0535805	-0.031008	0.509294	1.07067	1.00671	0.463187	1.36758	-0.250149	0.231428	1.09769	1.36092	Nav2
73	ENSMUSG00000022587	6.52511e-175	-0.0188181	0.471394	-0.135149	1.44698	1.31475	1.14194	2.87857	-0.590294	-0.410888	0.263284	0.533409	0.265462	0.4693	-0.1203	Ly6e
73	ENSMUSG00000060636	8.23184e-09	0.522064	0.227628	0.212409	0.281035	0.604098	0.774657	1.21073	0.6749	0.0149654	1.14951	-0.136845	0.277868	0.269046	0.424105	Rpl35a
74	ENSMUSG00000073702	9.5769e-17	0.594581	0.137464	0.218207	0.180265	0.334681	0.56089	0.970802	0.396809	-0.206644	0.757056	0.0331632	0.37759	0.168595	0.401568	Rpl31
74	ENSMUSG00000031636	2.95715e-10	-0.0893278	-0.389542	-1.15842	-0.339866	-1.3956	-2.06177	-0.416931	0.0452168	0.0407347	0.0358854	-0.149158	-0.27	-0.435801	-0.568715	Pdlim3
74	ENSMUSG00000024578	0	0.0118992	-0.0597291	-0.0346861	-0.830898	-2.9923	-0.503265	0.0059579	0.0191938	0.00458134	-0.0292204	0.00891734	0.0155607	-0.029429	-0.0537901	Il17b
75	ENSMUSG00000026131	4.45161e-92	0.231354	1.35249	1.078	0.20958	-0.145546	-0.954731	0.776635	0.249988	-0.000435631	0.792119	0.666566	0.634428	1.24951	0.893357	Dst
75	ENSMUSG00000079523	1.60952e-13	0.871636	0.1099	0.94737	-0.430577	-0.572712	-0.736098	0.204106	0.899885	0.198288	-0.426058	-0.243273	0.787955	0.844955	1.23048	Tmsb10
75	ENSMUSG00000030659	9.14163e-12	0.117026	0.175381	-0.292593	0.317269	0.306156	0.341291	0.294316	0.142336	-0.0217204	0.219968	0.10703	0.0739467	-0.0755036	-1.27207	Nucb2
75	ENSMUSG00000031633	4.51545e-23	-0.142913	-0.741614	-0.183788	-0.89148	-1.85539	-1.98746	-1.93951	-0.359609	-0.0997265	-0.49819	0.284312	0.179638	-0.907707	0.193803	Slc25a4
75	ENSMUSG00000041881	1.47821e-69	0.103234	0.861063	0.499767	1.27853	1.26907	0.891253	0.904347	-0.577648	-0.52229	-0.131814	0.98366	0.813221	0.33427	0.0286736	Ndufa7
76	ENSMUSG00000062006	1.05618e-122	0.570072	0.256282	0.52364	0.289208	0.469935	0.664298	1.20239	0.500213	-0.166072	0.480946	0.180914	0.43266	0.295881	0.692326	Rpl34
76	ENSMUSG00000042367	3.13108e-20	-0.0724404	0.221044	0.2615	-0.989234	-0.409409	0.11568	0.271343	-0.269577	-0.111871	0.273252	0.184651	0.25385	0.260544	0.281922	Gjb3
76	ENSMUSG00000022010	1.67335e-07	0.359231	0.439339	-0.4559	0.91327	0.694465	-2.83964	-1.16393	-0.359131	-0.232889	-0.0927782	0.647101	1.52212	0.608742	0.120329	Tsc22d1
76	ENSMUSG00000032231	3.9927e-171	-0.3077	0.589733	0.452052	0.318533	1.65674	0.54929	1.25215	-0.119268	0.0749622	1.69281	-0.546076	-0.724882	1.87007	2.01965	Anxa2
76	ENSMUSG00000035530	5.11335e-14	-0.0785926	0.439377	0.390144	-0.251875	0.339342	-0.0259344	0.597647	0.0964656	0.333456	0.2472	-0.669351	-0.60164	0.510543	0.913815	Eif1
76	ENSMUSG00000024338	9.78731e-25	-0.3733	-0.313154	0.145069	0.592623	0.491562	0.787129	0.823042	-0.821229	-0.17266	0.514686	0.466309	0.234028	-0.576714	0.370136	Psmb8
76	ENSMUSG00000024659	4.166e-39	0.21575	0.73008	-0.0785388	1.72769	2.35896	1.87931	1.075	0.187635	-0.0489614	1.76465	-0.192447	0.0810693	1.58189	2.05878	Anxa1
77	ENSMUSG00000028063	1.33586e-29	-0.362909	0.800357	0.940256	0.117651	0.893328	0.190596	0.903257	0.423676	0.674333	1.44186	-0.888615	-1.15974	1.15795	1.3401	Lmna
77	ENSMUSG00000047281	1.18287e-200	-0.128643	1.18772	0.449724	-1.5287	-0.338885	-0.0290933	2.71387	0.0720784	0.106314	2.00907	-0.371119	-0.278179	1.5075	0.826615	Sfn
77	ENSMUSG00000038366	2.26566e-35	-0.00499516	0.630098	0.624529	0.775442	0.83928	0.807702	0.54034	-0.273986	-0.119465	0.548902	0.588356	0.670447	0.602917	0.758797	Lasp1
77	ENSMUSG00000023905	3.42531e-09	-0.165378	1.49652	1.82117	-0.0981496	0.330669	1.38183	2.54944	-0.135069	0.0706664	1.73727	-0.386827	-0.522056	1.56094	1.96292	Tnfrsf12a
77	ENSMUSG00000069833	1.00928e-34	0.0152232	1.10399	1.01468	0.543705	1.28473	0.282463	0.747472	0.849719	0.544371	1.4898	-0.508751	-0.506555	1.78403	1.87777	Ahnak
78	ENSMUSG00000036856	1.7178e-11	0.172357	0.528215	0.636326	0.613873	0.597814	0.490478	0.669531	0.136801	-0.115346	-0.498557	0.572775	0.636544	0.570652	0.639092	Wnt4
78	ENSMUSG00000014846	8.24224e-30	-0.418883	0.112197	-0.893308	-0.252046	-0.025314	-2.60768	-1.12463	-0.605128	-0.0392174	-0.294411	0.0155988	-0.257807	0.350839	-0.129537	Tppp3
78	ENSMUSG00000022037	9.2243e-13	-0.74398	-0.106511	-0.0798259	1.74621	1.8343	1.17787	1.99365	0.564989	0.231359	1.88732	-0.546579	-1.52687	-0.873576	-0.89932	Clu
78	ENSMUSG00000032060	1.91226e-09	-0.0202201	-1.27432	-0.911798	-0.0351109	-0.746741	-1.36231	-2.32472	0.295775	0.294395	0.294296	-0.273645	-0.284158	0.0622594	-0.255234	Cryab
78	ENSMUSG00000023034	1.60989e-109	-0.151922	-0.863847	-1.90444	0.0961114	-0.779532	-1.55377	-1.11464	0.147357	0.168943	0.0509081	-0.0327617	-0.181479	-0.729501	-0.839416	Nr4a1
78	ENSMUSG00000022676	1.68672e-99	0.00364895	-0.00564189	-0.0338824	-0.588188	-1.03016	-0.309513	-0.0681012	0.00745879	0.000161798	-0.00443343	-0.0032288	0.00369297	-0.00286207	-0.0602992	Snai2
79	ENSMUSG00000000303	2.2814e-61	0.370261	0.656878	1.25457	0.913524	1.14793	1.59788	1.8623	0.654477	0.340717	1.32478	-0.12804	0.501584	0.760653	1.51278	Cdh1
79	ENSMUSG00000004558	1.10613e-37	-0.00952114	0.0450557	-0.00595774	-0.0152507	-0.248545	-0.387762	-1.09928	-0.0869125	-0.0375557	-0.961602	0.0148724	0.0370567	0.0506469	0.0368403	Ndrg2
79	ENSMUSG00000032359	1.84635e-81	-0.261394	-0.924066	-1.05891	0.640945	0.717339	0.895291	0.895817	0.332458	0.34203	0.636871	-0.501089	-0.820522	-0.604789	-0.580295	Ctsh
79	ENSMUSG00000022150	3.28247e-09	-0.190449	-0.0593547	-0.135045	-0.00751247	-0.10179	-0.0895074	0.00992972	0.035674	0.036858	0.0278066	-0.0677049	-0.372205	-0.589654	-1.13997	Dab2
79	ENSMUSG00000025610	0	-0.00315741	-0.00591408	-0.00373051	-0.00252013	-0.00195767	-0.00974604	-1.30726	0.000142118	0.000579674	0.000579674	-0.00186339	-0.00125042	0.000579674	-0.00654901	Map3k7cl
80	ENSMUSG00000027803	5.19589e-28	-0.181826	-0.219639	0.193479	-0.146632	-0.150671	-0.0338252	0.27013	0.476415	0.541319	0.39045	-0.48016	-0.482401	0.203135	0.343503	Wwtr1
80	ENSMUSG00000005161	6.24489e-63	-0.332276	-0.392643	0.242336	0.747641	0.426716	0.856526	0.729494	-0.959884	-0.48081	-1.53903	0.912002	0.504883	-0.646418	0.141989	Prdx2
80	ENSMUSG00000021250	4.05676e-97	0.233958	-0.17125	-1.46769	2.32664	1.60357	-1.74814	-1.42958	0.696418	0.0817347	0.836751	0.383348	0.426942	0.575849	-0.719284	Fos
80	ENSMUSG00000038146	0	0.0131032	-0.0527884	0.0326917	0.154949	0.178822	0.163213	-1.83144	0.0352791	-0.00872356	-0.00937292	0.0357478	0.0961245	0.0719853	0.0984802	Notch3
81	ENSMUSG00000031207	3.58234e-126	0.730775	0.662326	1.09969	-0.250912	0.284843	0.376049	-0.408034	0.862719	0.522426	1.00459	-0.239685	0.756382	1.04572	1.04424	Msn
81	ENSMUSG00000006442	1.66479e-183	-0.0760794	-0.0410153	-0.0332328	-1.11824	-0.756456	0.112239	0.164658	0.201595	0.15261	0.147994	-0.233255	-0.343151	-0.200109	-0.480405	Srm
81	ENSMUSG00000043154	6.17929e-08	0.252782	0.17155	0.297759	0.0588376	0.209339	0.12261	0.437368	0.495131	0.444246	0.539317	-0.373512	0.106939	0.134646	0.364375	Ppp2r3a
81	ENSMUSG00000008668	1.78881e-22	0.26778	-0.140442	1.00549	0.697626	0.316591	1.5067	2.01254	0.24763	-0.209479	0.437019	0.387579	0.207214	-0.14426	1.07782	Rps18
82	ENSMUSG00000028583	1.81203e-67	-0.0161264	-0.0566767	-0.104219	-1.07162	-0.997715	-0.539976	0.00254585	0.0139731	0.00257951	0.00573079	-0.0313569	-0.0103685	0.00750702	-0.0808073	Pdpn
82	ENSMUSG00000000594	1.22296e-88	-0.154426	-0.505024	-1.22364	0.115373	0.0117545	-0.047965	0.117839	0.0578192	0.088275	-0.321514	-0.06702	-0.309142	-0.716102	-1.58317	Gm2a
82	ENSMUSG00000024912	1.34234e-09	-0.0896296	0.380133	0.449789	-0.177002	-0.00607088	0.35378	0.55041	0.448909	0.407758	0.511181	-0.377563	-0.478677	0.418726	0.492062	Fosl1
83	ENSMUSG00000004885	5.55402e-42	0.0112871	-0.124117	-0.0228788	0.149821	0.272102	0.343776	0.362848	0.358523	0.335445	0.263856	-0.481064	-0.300358	-0.69804	-0.311317	Crabp2
83	ENSMUSG00000050708	3.36249e-10	-0.798555	0.175566	0.167506	-0.355462	-0.197423	0.95075	0.498207	-0.283883	0.223195	-0.750008	-0.165929	-1.18521	-0.0973372	-0.364656	Ftl1
83	ENSMUSG00000021453	2.2446e-13	-0.151017	1.29399	-0.145866	1.12225	0.924876	-1.95416	-1.19033	-0.951446	-0.652203	0.938118	1.25094	0.898549	0.751084	-1.06782	Gadd45g
83	ENSMUSG00000060036	9.29026e-08	0.158517	-0.488102	0.853507	0.857103	0.164316	0.855418	1.55555	0.169565	-0.104603	0.443572	0.23232	0.0498734	-0.252605	1.42424	Rpl3
83	ENSMUSG00000024538	7.11197e-26	0.00200235	-0.0535572	-0.0758197	-0.358769	-0.894717	-0.221848	-0.731485	0.00835315	0.00249245	-0.0638435	-0.00400348	0.00559692	-0.0189786	-0.0152953	Ppic
84	ENSMUSG00000023068	9.66503e-23	-0.395877	0.00774838	0.203388	0.0115955	0.12456	0.451616	0.450899	0.425582	0.37333	0.256355	-0.440748	-1.03047	-0.141651	0.275246	Nus1
84	ENSMUSG00000000740	1.67249e-177	0.373532	-0.17456	0.431902	0.351383	0.0458151	0.708213	1.17582	0.539882	0.0251998	0.814185	-0.0529645	0.0953706	0.0113379	0.887303	Rpl13
84	ENSMUSG00000032946	0	-0.00684677	0.0067558	-0.0421	0.00218716	-0.00350056	-0.0893452	-1.67363	0.00525613	0.00398615	0.0067558	-0.0126141	-0.0152616	0.00120432	-0.00730487	Rasgrp2
85	ENSMUSG00000000628	1.93052e-36	0.282219	0.747447	0.748085	0.647104	0.597099	0.598061	0.828538	0.360565	-0.12754	0.847231	0.707458	0.432026	0.672511	0.392332	Hk2
85	ENSMUSG00000061353	1.21974e-43	-0.000733241	0.014842	-0.0433739	-1.0751	-1.09195	-0.546417	-0.701372	0.0255641	0.0173818	0.0199206	-0.0338547	-0.00375602	0.0183039	-0.0683021	Cxcl12
85	ENSMUSG00000032216	1.49587e-172	0.00630696	-0.814161	-0.0430103	-0.70942	-1.92348	-1.27128	-0.719605	0.162359	0.0373306	0.0909521	0.219661	0.0946295	-0.672225	0.353885	Nedd4
85	ENSMUSG00000000567	1.72846e-18	0.408291	0.132382	0.250315	1.04481	0.557016	0.58347	2.08914	0.952693	0.362566	1.90445	0.0935653	0.604078	0.72134	0.722333	Sox9
86	ENSMUSG00000025503	3.61869e-08	-0.323525	-0.795438	-1.34782	0.379118	0.247719	0.204177	0.378478	-0.395808	-0.119544	-0.330104	-0.042105	-0.457727	-1.47027	-1.07681	Taldo1
86	ENSMUSG00000038717	4.62289e-08	0.706225	0.512582	0.253554	0.423183	0.615169	0.355726	0.360532	0.710057	-0.11917	0.183143	0.306221	0.858606	0.407559	0.199783	Atp5l
86	ENSMUSG00000007892	0	0.059388	-0.00409994	0.567432	0.383373	0.412126	1.25725	1.23266	0.0783924	-0.0060017	0.0576061	-0.12648	-0.126984	-0.0281099	0.720004	Rplp1
87	ENSMUSG00000028266	6.29068e-106	0.129462	-1.20895	-0.973702	-0.56975	-1.01722	-0.818673	0.366632	0.471333	0.399551	0.163089	-0.371196	-0.147789	-1.00258	-0.156758	Lmo4
87	ENSMUSG00000020444	8.98027e-30	-0.0613791	0.466993	0.626818	0.640709	0.699731	0.75119	0.667495	-0.438205	-0.236715	-0.643286	0.733899	0.730471	0.49697	0.522246	Guk1
87	ENSMUSG00000002289	8.59136e-74	-0.98224	0.211355	0.0484043	-0.807968	-1.0755	-1.00905	-0.651004	-0.739122	-0.176576	0.236972	0.241797	-1.14232	-0.375053	-0.688039	Angptl4
88	ENSMUSG00000026249	6.15333e-09	-0.171565	0.115147	0.163446	0.101159	-0.0328935	0.114881	-1.31733	-0.325518	-0.0486639	-0.596293	0.128282	0.158076	0.129051	0.172497	Serpine2
88	ENSMUSG00000031762	1.62927e-57	0.642976	2.26869	0.455989	-2.02929	-0.78746	-2.88816	0.42216	1.07832	-0.800712	0.844158	1.65056	0.365999	-0.0195891	-0.458504	Mt2
88	ENSMUSG00000075702	4.12953e-127	0.00778037	-0.0348127	-0.600475	-0.696068	-1.14522	-2.91109	-1.37595	0.0180445	-0.00716137	-0.00220605	0.0139385	0.0287449	0.00599157	-0.425634	Selm
88	ENSMUSG00000020484	8.86061e-41	0.0251555	0.387171	-0.80476	0.139734	0.308694	0.612055	0.448463	0.147008	0.0668292	0.0404437	0.0218523	-0.0170873	-0.274457	-1.62125	Xbp1
88	ENSMUSG00000034786	3.12923e-118	-0.0809078	0.454738	0.479919	0.541071	0.573359	0.56273	0.143986	-0.514455	-0.201558	0.0113784	0.472067	0.451179	0.497569	0.40956	Gpsm3
89	ENSMUSG00000048200	2.11322e-179	-0.306428	-0.671004	-1.01484	0.194264	0.19484	0.15299	0.216524	-0.0523561	-0.000752849	0.0530622	-0.0764524	-0.516065	-0.837828	-1.02697	Cracr2b
89	ENSMUSG00000036478	4.53253e-49	0.852542	0.66019	-0.041446	1.35868	1.28674	1.31006	-0.296657	0.883425	-0.179134	1.59949	0.155403	0.801822	0.961826	0.74959	Btg1
89	ENSMUSG00000020388	2.70421e-143	0.150746	0.313855	-0.194712	-1.11273	-1.21378	-1.72982	0.244543	-0.000453827	-0.0848682	-0.921413	0.275319	0.400947	0.413394	-0.0324688	Pdlim4
89	ENSMUSG00000052727	3.21132e-15	0.115609	1.25959	1.33298	0.438918	1.16508	0.735518	0.568319	-0.201824	0.155763	-1.18684	-0.129684	0.456294	1.43128	1.46873	Map1b
89	ENSMUSG00000035885	6.39298e-10	-0.0290138	0.254832	0.148027	0.571857	0.46602	0.232249	-0.747513	-0.576957	-0.431463	-0.811266	0.739447	0.531769	-0.4657	-0.625513	Cox8a
90	ENSMUSG00000031818	2.48456e-10	-0.109295	0.112586	0.622004	0.69554	0.216412	0.728612	0.431859	-0.585383	-0.3636	-0.773485	0.695579	0.243444	-0.45934	-0.243611	Cox4i1
90	ENSMUSG00000025650	1.38166e-277	0.0175399	0.0169982	-0.0438901	-0.336044	-0.979725	-0.304786	0.0227724	0.0101567	-0.0064219	0.0409147	0.0292293	0.0358673	0.0237766	-0.0342251	Col7a1
90	ENSMUSG00000022816	1.51197e-273	-0.00824136	-0.0164759	-0.06997	-0.705893	-1.29064	-0.756156	-1.93333	0.0114906	0.00614728	-0.0047141	-0.00528829	0.00812085	-0.00453319	-0.116008	Fstl1
90	ENSMUSG00000010663	8.72552e-25	-0.141148	-0.447221	-0.56024	0.0219863	-0.0244914	-0.106146	-0.0125989	0.0481108	0.0616047	-0.236322	-0.0826923	-0.264215	-0.649105	-1.04029	Fads1
90	ENSMUSG00000034765	4.4702e-22	-0.0582664	0.170258	-0.533859	0.426943	-0.0287104	0.0880471	0.644032	0.645896	0.536545	0.666206	-0.388539	-0.183531	0.135264	0.0944674	Dusp5
91	ENSMUSG00000017009	7.97394e-18	0.162439	1.04188	0.163512	0.166554	0.706331	-0.0315156	2.47441	0.612995	0.458013	1.75251	-0.553806	-0.35761	1.40398	1.52824	Sdc4
91	ENSMUSG00000046223	3.11718e-17	-0.0367294	1.00171	0.956435	-0.22355	0.658901	0.806696	1.03506	0.473947	0.34754	0.867472	-0.414098	-0.41748	0.929449	0.909279	Plaur
91	ENSMUSG00000047139	3.57207e-19	0.346017	-0.0543222	0.431205	1.8466	1.37664	0.7376	3.10322	0.133993	-0.566287	-0.129737	1.15726	0.47289	-0.115328	0.889094	Cd24a
92	ENSMUSG00000037820	2.14125e-11	0.00926818	0.717476	0.60492	0.843693	0.872599	-0.0181716	0.498085	-0.502932	-0.286092	0.923326	0.914539	0.943781	0.767622	0.800424	Tgm2
92	ENSMUSG00000006333	8.68444e-47	-0.0739587	-0.567459	0.501715	0.330631	0.0466664	1.00758	1.7238	0.164078	-0.00841764	0.202998	-0.0438286	-0.341717	-0.429841	0.887832	Rps9
92	ENSMUSG00000019997	3.56782e-56	-0.0557506	-0.129774	-0.0770179	-0.332734	-1.51606	-0.588379	-0.159769	0.0801995	0.073686	0.0650189	-0.0344091	-0.115203	-0.0221328	-0.019613	Ctgf
92	ENSMUSG00000025351	5.08334e-09	-0.354733	1.09869	0.787578	-1.02442	-0.663173	-0.320338	0.492584	-0.411648	0.0878192	0.424128	-0.340745	-0.579404	1.47415	0.719315	Cd63
92	ENSMUSG00000037960	5.45862e-37	0.239278	0.903095	0.711293	0.590788	0.878214	0.909254	0.762363	0.213222	0.2323	0.768527	-0.212922	0.440593	0.839057	0.775515	Card19
92	ENSMUSG00000073411	3.52107e-23	-0.490815	0.0266746	-0.106851	0.374031	0.258249	0.487828	1.03945	-0.996455	-0.274186	0.66251	0.18082	-0.383284	-0.467715	0.192923	H2-D1
93	ENSMUSG00000034226	4.85971e-24	-0.147778	-0.680662	-0.704373	0.30791	0.326498	0.345051	0.343145	0.12066	0.102363	0.0147352	-0.150474	-0.290738	-0.4132	-0.165289	Rhov
93	ENSMUSG00000096215	1.50288e-54	-0.224686	0.203176	-0.800968	0.748316	0.814377	0.826632	0.835254	-0.437949	-0.184359	0.0158559	0.281386	0.0371074	-0.321867	-1.35216	Smim22
93	ENSMUSG00000043336	2.11822e-06	0.10099	0.089809	0.0576648	-0.251553	-0.278852	-0.611094	-2.09968	0.0115865	-0.0193867	0.140825	0.154306	0.211872	0.177831	0.12562	Filip1l
94	ENSMUSG00000028413	2.04129e-06	0.039315	0.25228	0.237983	0.391627	0.380064	0.415017	0.334456	0.131404	-0.0811892	0.222743	0.279259	-0.0291607	0.0245382	-1.28827	B4galt1
94	ENSMUSG00000030282	4.58187e-33	0.0178918	-0.222232	-0.028389	0.380855	0.484094	0.489163	0.501275	0.376865	0.353144	0.305356	-0.399409	-0.215118	-0.149372	0.155913	Cmas
94	ENSMUSG00000032548	8.18072e-77	0.57145	1.15688	1.06734	-0.754833	-0.248065	0.474824	1.26888	0.546276	-0.0281036	1.23283	0.685262	0.867387	1.193	1.04364	Slco2a1
94	ENSMUSG00000071415	4.7491e-23	0.279534	-0.132592	0.558069	0.537257	0.350899	1.25577	1.54115	0.169276	-0.157831	0.366576	0.0702559	0.136956	-0.0550226	0.690783	Rpl23
94	ENSMUSG00000018821	4.32386e-14	-0.287079	0.347321	0.246005	0.541082	0.582837	0.361686	0.451574	-0.738288	-0.291453	-0.65554	0.364937	0.306202	0.208122	0.451369	Avpi1
95	ENSMUSG00000026234	1.74716e-28	-0.054081	-0.580077	0.72192	-1.47887	-0.478398	0.6882	0.933689	0.421495	0.272118	0.559305	-0.484969	-0.723486	-0.519896	1.28821	Ncl
95	ENSMUSG00000025780	6.39993e-24	0.157751	0.391432	0.34406	0.435809	0.441473	0.476828	-0.322451	0.0595589	-0.170279	-0.523799	0.386932	0.392229	0.4675	0.445985	Itih5
95	ENSMUSG00000041959	1.3613e-214	0.3518	1.30943	0.786224	-0.573838	0.019598	0.302191	1.44457	0.211594	-0.00989691	0.0672096	-0.400221	0.118207	1.65562	2.01123	S100a10
95	ENSMUSG00000042462	1.30498e-176	-0.0412691	-0.683206	-0.151595	-0.161625	-0.113862	0.0964506	0.129705	-0.0245072	-0.030344	-0.292692	0.0508893	0.0123142	-0.750738	-0.227504	Dctpp1
95	ENSMUSG00000054146	1.10782e-13	0.072439	0.087408	-0.861625	-1.30079	-0.792022	-3.17171	-0.332449	0.0704851	-0.043879	-0.00506417	0.0288104	0.109396	0.0696213	-0.906802	Krt15
95	ENSMUSG00000057322	1.83885e-09	0.545513	0.458462	0.248065	0.280648	0.659147	0.746614	1.21105	0.46504	-0.215407	0.584685	-0.00605456	0.283603	0.430233	0.0469084	Rpl38
96	ENSMUSG00000028755	4.37702e-163	-0.18421	0.0797184	0.0501932	-1.0415	-0.744272	-0.26444	0.144447	0.0176095	0.0344663	-0.0286441	-0.032557	-0.37268	-0.0324841	-0.119633	Cda
96	ENSMUSG00000039697	7.84846e-16	0.169273	-0.535571	-0.213062	0.0556895	-0.230055	0.00763797	0.000243955	0.265255	0.239411	0.241058	-0.340309	0.0877939	-0.996558	-0.0630166	Ncoa7
96	ENSMUSG00000015656	2.51563e-56	-0.222283	-1.43615	-1.60027	-0.0222052	-0.208029	-0.985101	-1.43074	-0.0679776	-0.293763	-1.08366	0.545583	-0.442346	-1.23145	-0.958522	Hspa8
96	ENSMUSG00000004044	0	0.0172371	0.120546	-0.281728	-0.463181	-0.454667	-1.85666	-2.18941	0.0221583	-0.0026064	0.0466104	0.0943046	0.0816799	0.134919	-0.224764	Ptrf
96	ENSMUSG00000044147	4.37817e-31	-0.000525243	0.206875	0.358605	-0.0905226	-0.130897	0.462113	1.11345	0.658607	0.581665	0.716764	-0.643972	-0.470813	0.298869	0.761952	Arf6
97	ENSMUSG00000030792	9.04439e-69	-0.215563	0.682811	0.645386	0.647048	0.713769	0.715693	0.716275	-0.414944	-0.22507	0.386713	0.482676	0.0835366	0.684657	0.528964	Dkkl1
97	ENSMUSG00000049422	4.7235e-10	-0.187381	0.0076125	-0.0730734	0.683187	0.764873	0.789117	0.555344	-0.485938	-0.250942	-0.513275	0.352532	0.218611	-1.02989	-0.40441	Chchd10
97	ENSMUSG00000034994	1.47799e-53	0.501757	0.201357	0.857222	1.28971	0.64437	1.07037	1.19493	0.216632	-0.330749	0.350851	0.493359	0.667996	0.306194	1.3047	Eef2
97	ENSMUSG00000032803	3.85297e-31	0.0140442	-0.110069	0.484621	-0.195791	-0.24948	0.564453	0.747146	0.681749	0.497873	0.633501	-0.282302	-0.242612	0.0898192	0.65251	Cdv3
97	ENSMUSG00000076431	1.34495e-06	0.659292	-0.815728	0.495619	-0.915505	-1.53122	-0.00344088	1.39495	1.2512	0.390802	-0.0335015	0.0607746	0.392466	-1.12033	0.755661	Sox4
97	ENSMUSG00000046768	7.79825e-87	-0.196444	-0.191882	-1.48936	-0.172626	-0.688547	-1.01732	-1.40369	0.411324	0.392152	0.42307	-0.457696	-0.599137	-0.120067	-0.455638	Rhoj
98	ENSMUSG00000003617	7.25054e-31	-0.36823	-0.0906029	-1.0715	-0.00652433	-0.567423	-0.236254	0.394492	0.536908	0.500207	0.528576	-0.573095	-0.975732	-0.0617833	-1.09289	Cp
98	ENSMUSG00000002233	1.18965e-29	0.163821	1.10271	0.886883	0.283617	0.219101	-0.0897726	0.411663	-0.496761	-0.32356	0.606355	0.540299	0.855832	1.49115	0.902413	Rhoc
98	ENSMUSG00000047675	1.00515e-12	0.444442	0.0184037	0.552562	0.21237	0.257908	0.965858	1.23711	0.421784	-0.0829465	0.550549	0.0183228	0.163109	-0.0751001	0.526729	Rps8
98	ENSMUSG00000032135	4.04228e-274	-0.0237732	-0.0499648	0.0129968	-0.240532	-0.0299123	-0.168798	-1.13216	0.0317779	0.0261403	0.0415682	-0.0190051	-0.0662038	-0.00629603	0.0196043	Mcam
98	ENSMUSG00000022371	2.13328e-263	0.0039841	0.0051356	-0.111915	-0.830505	-1.28561	-0.811011	-0.0601862	0.0170556	0.00715073	-0.00129904	0.00271294	0.0147963	0.0078272	-0.0858884	Col14a1
98	ENSMUSG00000015176	4.62091e-159	-0.115641	-0.0623153	0.0491274	-1.03117	-0.461436	0.160958	0.203981	0.219128	0.123531	0.161504	-0.248741	-0.437339	-0.167495	-0.09159	Nolc1
99	ENSMUSG00000020000	2.53366e-261	0.00354089	-0.00759989	-0.0498243	-0.724784	-1.15713	-0.602876	-0.0346028	0.0138062	0.00640552	-0.0305736	-0.00174254	0.00669085	0.000561523	-0.0265903	Moxd1
99	ENSMUSG00000024248	2.44731e-18	0.74727	0.334943	0.548755	0.996245	0.592907	0.734932	0.887953	0.597828	-0.211057	0.377383	0.613172	0.995864	0.514086	0.983148	Cox7a2l
99	ENSMUSG00000062328	1.82519e-270	0.371008	-0.132938	0.629913	0.547449	0.193586	0.891272	1.72465	0.367087	-0.114874	0.846349	-0.0103943	0.0928441	0.0401382	0.993882	Rpl17
100	ENSMUSG00000027570	1.69634e-08	-0.0800423	-0.132215	0.0225106	-0.379045	-0.870034	-0.0974892	0.061194	0.0654508	0.0597694	0.0419548	-0.119055	-0.172747	-0.131428	0.0207515	Col9a3
100	ENSMUSG00000028262	3.45707e-54	-0.817894	-0.0105961	-0.675218	-0.644579	-0.408831	0.262462	1.00962	-0.851156	0.10126	0.945909	-0.209898	-0.694823	0.898325	0.00642006	Clca3a2
100	ENSMUSG00000060938	1.68914e-268	0.217799	-0.0970684	0.520021	0.501427	0.320607	0.929903	1.52912	0.139027	-0.133997	0.414557	0.0817523	0.0731796	0.0389016	0.826931	Rpl26
100	ENSMUSG00000053113	4.06459e-10	0.412249	1.21479	0.0110666	-0.199294	0.752592	-2.86813	-1.13553	0.254465	-0.20021	1.136	0.84327	0.716929	1.27926	0.158551	Socs3
100	ENSMUSG00000038679	1.2896e-06	-0.290885	-0.668749	-0.251282	0.553852	0.182237	0.185213	0.846308	-0.179186	0.090091	-1.42562	0.264128	-0.194901	-0.725519	-0.0281321	Trps1
101	ENSMUSG00000031584	3.22858e-29	0.354147	0.768593	0.794042	0.558275	0.913479	0.955537	1.00058	0.180679	-0.371884	0.622594	0.524067	0.501928	0.737321	0.766247	Gsr
101	ENSMUSG00000002580	4.07879e-22	-0.498244	0.259591	0.0293828	0.805241	0.866956	0.823666	0.80028	-0.7653	-0.206123	-0.268215	0.398597	-0.0440423	-0.0135835	-0.36427	Mien1
101	ENSMUSG00000021360	2.09841e-51	0.0534069	0.694905	0.506616	0.383234	0.541134	0.134173	-0.0839043	-0.129079	-0.19633	0.395583	0.666784	0.620781	0.750569	0.612653	Gcnt2
101	ENSMUSG00000053559	1.66647e-34	0.181309	0.313736	0.413635	0.904685	0.967246	0.964194	0.907226	0.0213569	-0.0884938	0.893718	0.432397	0.33659	0.435571	0.611254	Smagp
102	ENSMUSG00000027160	1.47517e-13	-0.111671	-0.729949	-0.113965	0.0530829	-0.263441	-0.00903614	-0.130622	-0.0575847	-0.0147977	-0.483837	0.0518178	-0.0637768	-0.937826	-0.424664	Ccdc34
102	ENSMUSG00000027315	2.08507e-223	0.25056	0.6948	0.464991	0.926989	1.08039	1.08917	1.09994	0.128939	0.0222361	0.558937	0.0888198	0.448528	0.698546	0.666641	Spint1
102	ENSMUSG00000008575	2.14911e-08	0.179256	-0.884354	-0.644634	-0.241357	-1.04972	-0.66335	0.417141	0.934399	0.470034	0.720931	-0.391856	-0.423973	-0.646186	-0.0034901	Nfib
102	ENSMUSG00000022094	6.56344e-10	-0.3656	0.11058	-0.208985	-0.0127582	-0.0629678	-0.120962	0.202054	0.120829	0.142481	0.162221	-0.146516	-0.777869	-0.073216	-0.468221	Slc39a14
102	ENSMUSG00000058546	2.03998e-09	0.542922	0.119496	0.0839037	0.230288	0.580425	0.514488	0.840462	0.653686	-0.0488048	0.959181	-0.281444	0.148675	0.26265	0.501587	Rpl23a
102	ENSMUSG00000024140	1.19326e-264	-0.0352683	-0.0161378	-0.172773	-0.156522	-0.305687	-1.12165	-1.93431	0.0239461	0.0261051	0.0449062	-0.0250889	-0.0422947	-0.0292229	-0.210484	Epas1
103	ENSMUSG00000063229	2.85532e-16	-0.314651	0.00636191	-1.65621	-1.12587	-0.850303	0.209211	0.203898	-0.28775	0.0626603	-0.24093	-0.18093	-0.478929	-0.410328	-0.995355	Ldha
103	ENSMUSG00000018932	2.34823e-12	0.100352	1.2448	0.828586	0.0532115	0.401581	0.235069	1.32876	0.112804	0.354952	1.38064	-0.292793	0.0185326	1.0724	1.1076	Map2k3
103	ENSMUSG00000052957	7.31873e-10	0.00794376	-0.129822	-0.248214	-0.525453	-0.856566	-1.95545	-0.422588	0.0160358	0.0133681	0.0175923	-0.0127239	0.00786216	-0.0753179	-0.170769	Gas1
103	ENSMUSG00000021242	3.80046e-07	-0.133137	0.0619964	0.350638	0.523955	0.398409	0.493013	0.181855	-0.391399	-0.287337	-1.31307	0.545394	0.12185	-0.494092	-0.62812	Npc2
104	ENSMUSG00000019326	4.71926e-258	-0.00166119	0.00176655	-0.0357495	-0.0721639	-0.220341	-0.35795	-1.22266	0.00218303	0.0025659	0.0029002	0.00138927	0.000442256	0.00146526	-0.0115108	Aoc3
104	ENSMUSG00000023004	8.14465e-09	-0.0341768	-1.10157	-0.50082	-0.125362	-0.107184	-0.177516	-0.786896	0.203514	0.145632	-0.02936	-0.321398	-0.230403	-1.00422	-0.0382833	Tuba1b
105	ENSMUSG00000028081	7.05912e-57	0.174219	-0.642136	0.511881	0.19147	-0.403921	0.693522	1.31914	0.153535	-0.0439762	0.1896	0.0177077	0.044717	-0.446367	1.09626	Rps3a1
105	ENSMUSG00000025362	6.75065e-16	0.634284	0.115752	0.218166	0.401291	0.598678	1.37141	1.48044	0.343288	-0.360257	0.217654	0.205245	0.366754	0.0129814	0.298778	Rps26
105	ENSMUSG00000091956	3.93566e-83	-0.144171	-0.412536	-1.57194	0.241786	0.221637	-0.497483	0.391187	0.389359	0.382127	0.411425	-0.531466	-0.481033	-0.653804	-1.42845	C2cd4b
105	ENSMUSG00000021109	2.78194e-49	0.484702	0.979978	0.882649	0.135171	-0.683177	-0.411255	-0.262781	0.201558	-0.247979	0.64913	0.893469	1.00078	0.895576	0.846785	Hif1a
105	ENSMUSG00000021127	1.20794e-12	0.216507	-0.612208	-0.877729	0.288824	-1.35126	-2.57073	-0.522447	0.478155	0.387585	0.891208	-0.153961	0.412566	-0.595875	0.0655352	Zfp36l1
105	ENSMUSG00000052560	3.70171e-109	0.0178567	0.137425	0.0359585	-1.06338	-0.714761	-0.757858	0.14606	0.119186	-0.033783	0.147358	0.0922376	0.0181781	0.151761	0.000627457	Cpne8
106	ENSMUSG00000061024	9.71698e-21	-0.0921228	-0.041152	0.217355	-0.9747	-0.34004	0.383746	0.435584	0.252403	0.185214	0.412934	-0.329804	-0.522571	0.0742028	0.168741	Rrs1
106	ENSMUSG00000015143	5.99054e-111	0.704296	0.723406	0.732139	-0.625649	-0.392788	-0.583062	0.319211	0.862469	0.526198	1.32159	-0.146499	0.895655	1.06387	1.10366	Actn1
106	ENSMUSG00000001270	4.85424e-167	-0.0112116	-0.0169583	-0.566878	-0.326409	-1.42253	-2.33805	-1.31598	0.0111503	0.00744115	-0.0253747	-0.0369188	-0.00158413	-0.0232966	-0.722383	Ckb
107	ENSMUSG00000026478	2.30957e-06	0.0373828	0.0845654	0.121748	-0.311726	-1.34204	-0.539967	-0.602632	0.00565795	-0.00975758	-0.362151	0.134979	0.183276	0.151522	0.0658878	Lamc1
107	ENSMUSG00000002014	5.74631e-102	-0.15862	-0.278966	-0.782176	0.316216	0.188086	0.635059	0.761673	-0.00697913	-0.107398	-0.119822	0.153488	-0.302416	-0.978293	-1.75662	Ssr4
107	ENSMUSG00000046623	1.56318e-14	-0.0247159	0.270686	0.285893	-0.688057	-0.076032	0.266291	0.285893	-0.178872	-0.141379	0.285893	0.19625	0.25347	0.280706	0.285893	Gjb4
107	ENSMUSG00000021928	1.26444e-28	-0.0812599	0.105512	0.0979046	0.155084	-0.141526	-0.28406	0.0989382	-0.210283	-0.0870806	-0.92424	0.155184	0.116134	0.118316	0.12496	Ebpl
108	ENSMUSG00000074129	1.37918e-277	0.0450231	-0.362121	0.819255	0.290301	-0.131065	0.920046	1.33681	-0.178981	-0.235744	0.216899	0.29689	0.100499	-0.305453	0.872599	Rpl13a
108	ENSMUSG00000058799	2.26902e-08	0.0640805	-1.02689	0.0464408	-0.445888	-0.374229	-0.0303935	-0.0360166	0.32934	0.187997	0.338491	-0.294709	-0.0162102	-0.729289	0.306187	Nap1l1
108	ENSMUSG00000072235	2.26836e-142	0.157943	0.246826	0.344682	-0.325612	-0.224108	-0.694649	-1.85591	0.134175	-0.0222799	-1.40779	0.199864	0.290983	0.359425	0.469641	Tuba1a
109	ENSMUSG00000026547	5.41179e-118	0.104128	0.403394	0.680152	0.137577	1.07593	1.18177	1.26773	-0.49386	-0.160684	0.455253	0.0244021	0.55781	1.24586	2.02304	Tagln2
109	ENSMUSG00000039001	2.30242e-09	0.525621	0.27595	0.36025	0.379839	0.65501	0.694627	1.00587	0.554555	-0.196774	0.46652	0.055636	0.257452	0.15228	0.246242	Rps21
109	ENSMUSG00000020460	5.7312e-238	0.197833	-0.464143	0.443818	0.095078	-0.0758487	0.956526	1.44545	0.242674	-0.0342511	0.466516	-0.0312982	-0.0541651	-0.547721	0.459391	Rps27a
109	ENSMUSG00000018171	5.80149e-34	0.21378	0.980518	0.813869	0.500045	0.550357	0.842097	1.09057	-0.0945382	-0.244756	0.63739	0.630346	0.686395	0.93189	0.883535	Vmp1
109	ENSMUSG00000022510	3.20557e-138	-0.00313834	0.00897712	-0.095114	-0.976489	-0.789719	-0.799	-0.00472216	0.0108304	0.00701079	0.0195705	-0.0107886	0.00207518	0.00749364	-0.0516116	Trp63
110	ENSMUSG00000026970	2.24056e-09	0.298434	0.838892	0.84558	-0.32987	-0.229459	0.250493	0.182655	0.718731	0.531168	0.941348	-0.241642	0.272111	0.989662	1.16345	Rbms1
110	ENSMUSG00000049686	5.11553e-10	-0.0888982	0.0321314	-0.73967	0.0811429	0.0108408	0.10324	0.135381	0.0694874	0.0722841	-0.0732575	-0.0848612	-0.211748	-0.158111	-0.949664	Orai1
110	ENSMUSG00000030647	3.06019e-09	-0.147966	-0.449126	-0.462431	0.307823	0.172819	0.201672	0.44252	-0.229416	-0.101111	-0.82304	0.316835	-0.102316	-1.29621	-1.23282	Ndufc2
110	ENSMUSG00000034880	1.77085e-06	-0.0450812	-0.359991	-0.227916	0.126046	0.08685	0.0288288	0.00104684	-0.158028	-0.107929	-0.939496	0.152226	0.0815021	-0.7133	-0.463547	Mrpl34
111	ENSMUSG00000064246	2.98868e-108	-0.653983	0.173966	-0.0451185	-1.02707	-1.06602	-0.515992	0.218088	0.214254	0.185854	0.220141	-0.261141	-1.09886	0.119628	-0.287394	Chil1
111	ENSMUSG00000046447	2.51223e-32	-0.00645298	0.912866	0.650593	0.780374	0.839714	0.491471	0.728791	-0.0581245	0.0302174	-0.148314	0.182408	0.163498	1.24066	1.15825	Camk2n1
111	ENSMUSG00000030744	1.32676e-233	0.0247614	-0.617985	0.683578	0.171261	-0.390506	0.7976	1.39125	0.00746371	-0.070348	0.0367964	0.119427	-0.0396531	-0.551228	0.996726	Rps3
111	ENSMUSG00000000078	8.64551e-10	0.113548	0.152177	0.166558	1.68769	0.981827	0.256849	0.69975	0.657457	0.209195	0.95468	0.160385	0.0996302	-0.241962	0.911942	Klf6
111	ENSMUSG00000035021	2.30242e-09	-0.12157	-0.0138	0.385056	-0.388117	-0.383544	0.399109	0.502828	0.438174	0.377557	0.363359	-0.396505	-0.453975	0.0434582	0.465017	Baz1a
112	ENSMUSG00000029287	1.46302e-23	-0.0495606	-0.0366936	-0.21997	-0.429108	-1.3381	-1.18962	-0.328934	0.0240657	0.0232958	0.0299609	-0.0495872	-0.101324	-0.0625716	-0.200247	Tgfbr3
112	ENSMUSG00000030793	1.62441e-18	-0.0123596	-0.497622	-0.295632	0.162737	0.0357366	0.0166953	-0.12159	-0.0257162	-0.0239122	-0.0827245	-0.0672638	-0.0714279	-0.983129	-0.647207	Pycard
112	ENSMUSG00000041012	1.10063e-114	-0.169626	0.242683	0.095986	0.744359	0.778592	0.76317	0.82242	-0.372165	-0.160728	-0.703077	0.528809	0.212609	0.111521	0.0630521	Cmtm8
112	ENSMUSG00000001175	3.82316e-22	-0.541555	-0.288192	-1.02385	-0.648805	-0.565738	-0.885125	-1.39657	0.191049	0.535151	0.583753	-0.645204	-1.2129	-0.480897	-0.623857	Calm1
113	ENSMUSG00000031320	2.7579e-166	0.0771111	-0.670878	0.456712	0.370042	-0.354953	0.767533	1.3352	0.271206	0.0908848	0.267137	-0.0888145	-0.166964	-0.559921	1.05959	Rps4x
113	ENSMUSG00000038418	2.00162e-53	0.299231	-0.974278	-1.62664	0.543796	0.238277	-2.0016	-1.51465	0.851897	0.712029	0.518486	-0.251728	0.245641	-0.035042	-0.596889	Egr1
114	ENSMUSG00000039168	1.05517e-18	-0.0635218	0.597028	0.28741	0.582217	0.467367	0.298877	0.484878	-0.742743	-0.376102	-0.291189	0.616809	0.661796	0.299725	-0.0499517	Dap
114	ENSMUSG00000055044	5.16075e-10	-0.250524	-0.763139	-0.387172	-0.276381	0.0915432	0.198999	-0.358696	0.0822598	0.202449	0.022852	-0.28615	-0.617349	-0.374451	-0.0423291	Pdlim1
115	ENSMUSG00000021660	3.37334e-40	0.632873	0.382565	0.882509	0.701426	0.97275	1.42566	1.62362	0.35879	-0.333105	0.810386	0.714853	0.790809	0.435014	1.58302	Btf3
115	ENSMUSG00000022565	3.98448e-13	0.306939	0.95219	1.15406	0.420903	0.808149	0.678876	0.576544	0.178209	0.00958125	1.04501	0.368534	0.848405	1.21336	1.25982	Plec
115	ENSMUSG00000024608	1.12877e-23	0.054082	-0.36599	0.614123	0.335505	-0.198614	0.755122	1.31539	0.114268	-0.0821418	0.121321	0.06583	-0.0460032	-0.263796	0.627609	Rps14
116	ENSMUSG00000027293	6.50143e-24	-0.0617888	0.590446	0.675793	0.677798	0.99529	1.05927	0.858301	0.0504293	0.0549762	1.01449	0.179543	0.0344321	0.368263	0.606975	Ehd4
116	ENSMUSG00000025481	6.43587e-33	0.123718	0.846935	0.784511	0.644596	0.715425	0.810878	1.25016	-0.259748	-0.451033	0.00397977	0.695576	0.599346	0.593	0.608811	Urah
116	ENSMUSG00000044279	1.70387e-10	0.164518	0.521635	0.665177	0.841771	0.993922	1.00901	1.01246	0.18906	0.102239	0.278714	0.104804	0.301649	0.438751	0.542946	Crb3
117	ENSMUSG00000028645	6.43293e-10	-0.348266	0.402677	0.321844	-0.274007	-0.269855	0.304747	0.609093	0.242287	0.320932	0.520702	-0.438602	-0.874881	0.243826	0.0239067	Slc2a1
117	ENSMUSG00000070493	4.54761e-08	-0.286242	-0.00880438	0.0571729	-0.0191018	0.304044	0.306635	-0.382371	-0.711728	-0.234761	-0.7688	0.386027	0.00910649	-0.48623	-0.198646	Chchd2
117	ENSMUSG00000060126	2.83504e-28	-0.0241415	-0.144237	0.372166	-0.324222	-0.338028	0.179501	1.41001	0.243731	0.249921	0.339524	-0.28754	-0.328366	0.0384068	0.681358	Tpt1
118	ENSMUSG00000025508	2.64518e-11	0.381021	-0.120914	0.435055	0.109912	0.243968	0.871514	0.737843	0.444833	-0.0936131	0.691428	-0.032582	0.0771981	-0.142759	0.42943	Rplp2
118	ENSMUSG00000045128	2.06539e-15	0.0740863	-0.378506	0.636756	0.587546	0.00528641	1.02737	1.40207	0.106468	-0.138966	0.598555	0.163122	0.0016463	-0.230423	0.906692	Rpl18a
118	ENSMUSG00000024754	1.07275e-35	-0.0908571	0.493116	0.559196	0.535916	0.501122	0.643715	0.669832	-0.230505	-0.0230676	0.352022	0.473714	0.500633	0.506882	0.650658	Tmem2
119	ENSMUSG00000028626	3.11024e-14	0.0491275	0.0221998	0.0253445	-0.450385	-0.802482	-0.171288	0.0725359	0.0721752	0.065076	0.0725359	-0.0826859	0.032088	-0.00444723	0.0699393	Col9a2
119	ENSMUSG00000041120	4.43302e-28	-0.00759696	0.116132	0.0485827	-0.787044	-0.448447	-0.332175	-1.53496	-0.00296727	-0.01279	-0.00342125	0.0175698	-0.00186259	0.117401	0.0568112	Nbl1
119	ENSMUSG00000021957	1.79007e-17	-0.222902	-0.761278	-0.282803	0.409538	0.370703	0.351775	0.403741	-0.0765736	-0.0225264	0.017435	0.0365915	-0.334848	-1.16903	-1.05186	Tkt
119	ENSMUSG00000042354	1.16864e-20	0.0168234	0.284916	0.392408	-1.04746	-0.46294	0.485358	0.484087	0.359131	0.187004	0.45614	-0.256834	-0.362208	0.28658	0.482087	Gnl3
119	ENSMUSG00000075705	1.87043e-27	-0.24157	0.0447432	-0.697245	-0.730644	-1.32364	-2.09293	-0.469568	-0.54233	-0.165312	-0.431337	0.245297	-0.0266644	-0.427592	-1.09749	Msrb1
120	ENSMUSG00000028495	1.30471e-07	0.406216	-0.191296	0.568812	0.44482	0.410193	0.9387	1.58323	0.565306	-0.00944741	0.679109	0.0628626	0.177194	-0.107733	0.927608	Rps6
120	ENSMUSG00000001604	1.29424e-35	0.0305756	0.272439	0.217011	0.288082	0.278688	0.254951	0.150884	-0.177688	-0.121606	-0.58491	0.293929	0.312187	0.317557	0.308372	Tcea3
120	ENSMUSG00000079215	1.06733e-58	0.0568978	0.708299	0.813373	0.441323	0.632035	0.745497	0.886682	-0.231882	-0.178783	-0.193099	0.606738	0.626947	0.706588	0.801689	Zfp664
121	ENSMUSG00000052684	6.16424e-95	0.546703	0.0424189	-0.731409	1.75314	0.279397	-1.24488	-1.6392	0.97236	-0.0321502	0.961478	0.224769	0.542225	0.50895	-0.368108	Jun
121	ENSMUSG00000049327	2.54697e-94	0.108758	0.686188	0.889426	0.711438	0.768498	0.820657	1.1366	-0.138355	-0.0709016	0.895961	0.668828	0.705641	0.429302	0.813255	Setd8
121	ENSMUSG00000055320	4.89796e-29	0.353547	0.445507	0.46134	0.0583999	-0.479773	-0.132509	0.347739	0.523759	0.418826	0.500429	-0.113647	0.42457	0.512875	0.614182	Tead1
121	ENSMUSG00000020108	5.67196e-26	-0.0113227	-0.243105	-1.05513	-0.484249	-0.597627	-0.15958	-0.19821	-0.0349298	-0.0919018	-0.014714	0.056313	-0.0120187	-0.168795	-0.885498	Ddit4
121	ENSMUSG00000046718	1.05666e-06	-0.222366	-0.479653	-0.419345	0.362941	0.20924	0.31453	0.0491442	-0.320709	-0.0817756	-0.0476259	0.131806	-0.119013	-0.963062	-0.925496	Bst2
121	ENSMUSG00000048758	5.25376e-65	0.485519	-0.0745678	0.595556	0.375414	0.274804	0.829338	0.944769	0.290941	-0.179799	0.452119	0.3023	0.483266	0.0512088	0.752036	Rpl29
122	ENSMUSG00000056501	7.95036e-73	-0.321531	-0.126869	-1.4677	-1.27855	-1.10002	-1.62521	-0.707129	0.490073	0.423219	0.55357	-0.487476	-0.933084	-0.801596	-1.59563	Cebpb
122	ENSMUSG00000028333	1.83511e-13	0.311142	-0.460211	0.538919	-0.494678	0.19658	0.722082	0.67609	0.618716	0.531042	0.717206	-0.773772	-0.132807	-0.322927	0.835173	Anp32b
122	ENSMUSG00000021025	1.14367e-69	0.646611	-0.20792	-0.333762	1.4613	2.49324	1.40868	0.842698	1.07693	0.582788	1.408	-0.439338	0.48248	0.39755	1.55513	Nfkbia
122	ENSMUSG00000098274	1.64306e-11	0.429478	0.202432	0.35487	0.214971	0.402062	0.734665	1.02867	0.236123	-0.260544	0.364287	0.137712	0.295106	0.288494	0.501755	Rpl24
123	ENSMUSG00000074884	2.08631e-11	0.628311	0.381942	-0.218497	0.476046	0.519865	0.267573	-0.662612	0.57418	-0.152894	0.195882	0.387411	0.843454	0.162416	-0.43776	Serf2
123	ENSMUSG00000032418	1.49893e-08	-0.19945	0.118222	-0.164312	0.148648	0.158928	0.181903	0.24547	0.12653	0.11627	0.0954753	-0.146545	-0.419717	-0.193878	-1.00536	Me1
124	ENSMUSG00000055723	9.93894e-09	0.291054	0.55988	0.852445	0.74098	0.903578	1.02315	0.996214	0.555634	0.189369	0.6585	-0.21128	0.101017	0.483502	0.999693	Rras2
124	ENSMUSG00000052151	6.85279e-23	0.339348	0.372744	0.656555	0.937387	1.31492	1.3738	1.50416	0.371203	0.261591	0.862998	-0.244343	0.309919	0.374782	1.11522	Plpp2
124	ENSMUSG00000024236	2.54846e-52	0.545243	0.905725	0.884844	0.834417	0.625299	-0.0717004	1.23445	0.61426	-0.0702957	1.30324	0.4188	0.68305	1.13188	1.29999	Svil
124	ENSMUSG00000010095	8.38226e-08	-0.403086	0.260999	-0.0750517	-0.756312	-0.492382	-0.911488	0.417528	0.387616	0.415364	0.454888	-0.499543	-1.0917	0.0916767	-0.300484	Slc3a2
125	ENSMUSG00000026628	1.97509e-67	0.608628	-0.690765	-2.06328	1.75312	0.384372	-2.10806	-0.934057	0.706109	-0.0869223	0.0740319	1.19899	1.15579	-0.578814	-0.959106	Atf3
125	ENSMUSG00000016559	8.06913e-36	-0.0180708	-0.0553687	-0.779821	0.48798	1.00719	0.691521	1.29159	-0.667314	-0.231941	-0.408444	-0.0192208	0.330024	-0.347868	0.473955	H3f3b
125	ENSMUSG00000049751	8.9414e-13	0.598907	0.536647	0.0174708	0.310117	1.15302	1.43607	1.45928	0.376417	-0.190276	0.5069	0.21819	0.660601	0.222576	-0.213421	Rpl36al
126	ENSMUSG00000025980	5.31239e-43	0.0225011	-1.06312	-0.131627	-0.767427	-0.244056	0.309522	0.17239	0.116001	-0.0218744	-0.0353409	0.0278213	-0.0419641	-1.07664	-0.16997	Hspd1
126	ENSMUSG00000017778	7.0062e-08	0.43029	0.492755	0.264126	1.06101	1.12843	0.822207	0.305701	-0.0404542	-0.35174	-0.665563	0.720462	0.986613	0.0503528	-0.471242	Cox7c
126	ENSMUSG00000096956	2.90618e-56	0.00158474	-0.0107778	-0.049593	-0.0990441	-0.462418	-0.44152	-1.26477	0.0131212	0.011605	0.0137772	-0.0272615	-0.00281347	-0.00674045	-0.105513	Snhg18
126	ENSMUSG00000032501	1.93504e-07	0.0825807	-0.10945	-0.2784	0.684398	0.309265	-0.271078	0.844586	0.906484	0.537493	0.556776	-0.375976	-0.104039	0.164878	0.562808	Trib1
126	ENSMUSG00000041731	4.31592e-22	0.00011973	0.00161862	-0.200633	-0.112693	-0.386009	-1.35204	-0.203117	0.00852656	0.00721264	0.00913856	-0.00473374	-0.0157338	0.0051102	-0.196688	Pgm5
127	ENSMUSG00000025289	3.93908e-27	-0.272539	-0.615351	-0.229357	-0.128381	-0.431647	0.0499502	0.0465576	0.290087	0.238381	0.0200638	-0.271979	-0.761311	-0.909562	-1.27364	Prdx4
127	ENSMUSG00000054428	3.51265e-49	-0.052023	0.234455	-0.246833	0.532317	0.27599	-0.124872	0.122012	-0.643857	-0.452494	-1.10097	0.647374	0.393132	0.154909	0.132092	Atpif1
127	ENSMUSG00000028967	8.4857e-14	-0.173007	0.442503	0.321533	0.0948814	-2.23253	-0.4739	-0.0716274	0.505259	0.674707	0.802498	-0.276045	-0.199058	-0.209457	0.0576808	Errfi1
127	ENSMUSG00000030695	1.50932e-11	-0.445513	1.02623	-0.663078	-0.510425	0.0670494	-0.497206	-0.392833	-0.8606	-0.382783	0.219372	0.44953	-0.0660859	0.311741	-0.131406	Aldoa
127	ENSMUSG00000009291	8.89701e-13	0.0470626	0.977865	0.95798	-0.0308854	0.399335	0.840245	0.853846	0.276966	0.414261	0.848216	-0.503241	-0.146947	1.03176	1.03175	Pttg1ip
127	ENSMUSG00000005054	1.63385e-41	-0.183759	0.993814	1.04208	0.0169298	0.28929	1.11546	1.63404	0.104379	0.384671	0.975604	-0.857922	-0.754946	0.0441634	0.919294	Cstb
127	ENSMUSG00000034898	7.76603e-214	-0.0030099	0	-0.0540668	-0.0194211	-0.116643	-0.517464	-1.27918	-0.000817813	-0.000592578	0	-0.002047	-0.00369697	-0.00126286	-0.0216975	Filip1
128	ENSMUSG00000031490	2.05285e-94	0.476206	0.97469	0.889771	-0.413965	0.789082	0.917908	0.762745	0.654608	0.295853	1.23319	-0.0331245	0.383453	0.665917	0.395958	Eif4ebp1
128	ENSMUSG00000096210	4.68372e-26	-0.16538	0.47563	0.00530841	0.913112	0.684767	0.422742	0.519004	-0.830592	0.0346067	0.0631644	0.270295	1.09351	0.547352	0.630929	H1f0
128	ENSMUSG00000025731	9.66181e-63	-0.245787	-0.0297313	0.12481	0.456766	0.477588	0.509517	0.511274	-0.570185	-0.25544	-0.101166	0.328003	0.110368	-0.103043	0.0883251	0610011F06Rik
128	ENSMUSG00000056612	7.69543e-61	0.307065	0.355426	0.904957	0.435211	0.874351	1.2754	1.21305	0.426513	0.181307	0.244111	0.300026	0.543866	0.413589	0.798189	Ppp1r14b
129	ENSMUSG00000078812	3.63204e-13	-0.102377	-0.153375	-0.108992	-1.2442	-0.484989	0.0316299	0.4271	-0.206599	-0.0050588	0.274416	-0.407525	-0.360119	-0.642943	0.160128	Eif5a
130	ENSMUSG00000008601	6.37484e-29	-0.130226	-0.181052	-0.105862	0.885409	1.03127	1.00699	1.08405	-0.393446	-0.213509	0.34102	0.443755	0.0570289	-0.0919012	0.393854	Rab25
130	ENSMUSG00000037379	1.50596e-18	0.00481634	-0.00517451	-0.139883	-0.356854	-1.17159	-0.966223	-0.0547748	0.00959488	0.000384197	0.0111876	0.000838881	0.00548674	-0.0140108	-0.114479	Spon2
130	ENSMUSG00000032399	6.68735e-11	0.187068	-0.487241	0.808798	0.24179	-0.159996	0.717763	1.50321	0.144074	-0.11342	0.69818	0.100013	0.0346328	-0.175762	1.00981	Rpl4
130	ENSMUSG00000018217	3.84849e-10	-0.00515982	0.00562327	-0.224156	-0.280633	-0.55475	-1.40599	-1.15703	0.0242539	0.0198981	0.0289383	-0.0277707	-0.0380532	0.0116381	-0.149455	Pmp22
130	ENSMUSG00000064210	1.34496e-151	0.468302	0.872101	0.957927	0.476311	0.696251	0.65353	0.873108	0.640946	0.255905	0.928281	0.0972721	0.603828	1.05453	1.18749	Ano6
130	ENSMUSG00000045027	1.97779e-46	0.0342879	0.628546	0.659801	0.554972	0.571387	0.668698	0.670917	-0.434041	-0.248175	0.65527	0.335331	0.411772	0.555758	0.670917	Prss22
130	ENSMUSG00000003541	1.55163e-62	0.233105	0.732875	-0.151901	0.344818	0.0795261	-0.227264	0.563621	1.03129	0.401164	1.58341	-0.527421	-0.376401	0.59519	0.6183	Ier3
131	ENSMUSG00000038400	1.52048e-24	-0.605569	0.820593	0.809136	-1.31296	-0.76514	0.717219	1.078	0.28716	0.225789	1.1147	-0.0768444	-0.834003	1.0919	0.850495	Pmepa1
131	ENSMUSG00000028793	2.59691e-24	-0.116631	0.278522	0.295101	0.465958	0.477061	0.451806	0.648914	0.407736	0.329797	0.562169	-0.156981	-0.335498	0.32342	0.498616	Rnf19b
131	ENSMUSG00000028780	1.33905e-14	0.00560946	-0.131713	-0.335607	-0.37081	-1.01441	-1.508	0.0163578	0.0136062	0.054092	-0.669734	-0.00774586	0.0218748	-0.0737385	-0.102362	Sema3c
132	ENSMUSG00000037242	3.65407e-14	0.0374967	1.14969	1.18687	-0.806547	-0.281836	0.236747	0.54795	0.297782	0.159319	1.28752	0.235904	0.422415	1.18236	1.35719	Clic4
132	ENSMUSG00000054808	3.65161e-09	0.339997	0.409832	0.477494	-0.159383	-0.494499	-0.640541	-0.22356	0.689816	0.496123	1.24934	-0.3877	0.296685	0.353243	0.599216	Actn4
132	ENSMUSG00000037580	1.42302e-31	-0.21723	0.315634	0.360379	-0.252595	-0.389146	0.122494	0.518501	0.422722	0.33528	0.520394	-0.346881	-0.735019	0.278395	0.271982	Gch1
132	ENSMUSG00000031995	1.98767e-07	0.20862	0.222632	0.0576755	0.819729	1.00001	1.02327	1.06834	0.418524	0.175111	0.522589	-0.184079	-0.0695	0.444893	0.433094	St14
132	ENSMUSG00000020917	3.2159e-06	-0.192633	-0.124332	-0.0920058	0.128105	0.15616	0.061601	0.00404561	-0.171188	-0.00636111	-0.206644	0.104773	-0.103334	-0.564392	-1.09806	Acly
133	ENSMUSG00000030256	8.8546e-19	0.549649	0.823751	0.683627	0.966188	0.912979	0.126398	1.27262	0.373141	-0.117345	1.04018	0.557353	0.997264	1.35657	1.18196	Bhlhe41
134	ENSMUSG00000026639	2.99596e-41	-0.0366792	-0.0761196	-0.232107	-0.582477	-0.760481	-1.35554	0.0162257	0.0255961	0.0170806	0.0307506	-0.0299814	-0.0367447	-0.0883187	-0.168591	Lamb3
134	ENSMUSG00000027356	2.64592e-12	0.309138	0.206345	0.264421	-0.881785	-0.23081	-0.0801446	0.405052	0.408598	-0.0133007	0.40045	0.215032	0.167214	0.197185	0.381585	Fermt1
134	ENSMUSG00000020402	5.2035e-61	-0.12297	-0.0294625	0.179864	0.454417	0.576766	0.52528	0.182656	-0.776378	-0.424962	0.118938	0.60941	0.482725	-0.0745316	0.51017	Vdac1
135	ENSMUSG00000026020	6.82892e-17	0.128726	0.176156	0.523173	-1.33831	-0.828206	-0.342019	0.597973	0.436178	0.201204	0.530626	-0.235759	-0.27352	0.137162	0.566005	Nop58
135	ENSMUSG00000053898	2.13051e-27	-0.543687	-0.202373	-0.405787	0.193685	-0.0997456	-0.463569	-0.834559	-0.12681	-0.0306685	-0.139313	-0.046296	-0.888602	-0.435535	-0.412946	Ech1
135	ENSMUSG00000032324	3.12364e-11	-0.171688	0.660799	0.779218	-0.268052	-0.473783	0.120225	0.140106	-0.636304	-0.318759	-0.687529	0.714017	0.462338	0.995574	0.595843	Tspan3
135	ENSMUSG00000022956	1.09928e-33	-0.177874	-0.30721	-0.116843	0.198382	0.100607	0.532327	0.237546	-0.452568	-0.20185	-0.83192	0.246325	0.128562	-1.16146	-0.844088	Atp5o
136	ENSMUSG00000063275	6.67728e-303	0.0044498	-0.103932	-0.192456	-0.716093	-0.944235	-1.39978	-0.597877	0.0482205	0.0410018	0.026954	-0.0836617	-0.015862	-0.139297	-0.262946	Hacd1
136	ENSMUSG00000042712	1.00684e-20	-0.50941	-0.76594	-0.291933	-0.272124	-0.949828	-0.708248	0.345823	-0.838513	-0.259753	-1.24628	0.441973	-0.0347703	-1.16015	-0.950326	Wbp5
136	ENSMUSG00000018585	2.23251e-13	0.286402	0.728215	0.690359	1.04579	1.18974	1.17347	0.971344	-0.357473	-0.305178	-0.136296	0.490585	0.974466	0.442835	0.232436	Atox1
137	ENSMUSG00000030790	8.24147e-192	-0.00441857	0.000859643	-0.098335	-0.417434	-1.1124	-0.294332	-0.00423419	-0.00825573	-0.0404533	0.0374691	-0.0122148	0.0101605	-0.00654135	-0.0288917	Adm
137	ENSMUSG00000032220	5.6481e-42	0.170779	0.833409	0.889441	0.0825337	0.391363	0.764175	0.815567	0.369672	0.106542	0.966801	0.0905526	0.0807645	0.770987	0.885928	Myo1e
138	ENSMUSG00000020163	7.32763e-23	0.318887	0.776589	0.0160727	0.625052	0.985182	0.359459	-0.0407952	-0.123545	-0.425011	-0.0493945	0.731523	0.76756	0.0270706	-0.749072	Uqcr11
138	ENSMUSG00000032381	7.10124e-16	-0.054319	-0.222234	-0.0904761	0.115909	0.225621	0.208734	0.105242	-0.20275	-0.0748359	-0.673729	0.0788436	0.0834219	-0.407743	-0.0929898	Fam96a
138	ENSMUSG00000047446	9.75342e-39	-0.161415	-0.666192	-0.406661	0.185702	0.0261557	0.140233	-0.0342144	0.20998	0.158095	-0.0136882	-0.12976	-0.4058	-0.394715	-0.695069	Arl4a
138	ENSMUSG00000001627	2.13349e-32	-0.652841	-0.139067	-1.26178	0.634069	-0.125533	-0.745081	0.247568	0.399731	0.371997	1.14742	-0.248177	-1.29299	-0.928346	-0.530758	Ifrd1
138	ENSMUSG00000022890	5.66389e-08	-0.207002	0.169412	0.0136329	0.472914	0.458628	0.250215	0.0863748	-0.781802	-0.386958	-0.506317	0.447643	0.322555	-0.25591	-0.458316	Atp5j
139	ENSMUSG00000037563	9.75573e-21	0.144464	-0.207091	0.540871	0.250565	0.0843271	0.84576	1.28382	0.18362	-0.0828085	0.489272	0.0391842	-0.014944	-0.112349	0.60291	Rps16
139	ENSMUSG00000020361	5.75909e-19	-0.5417	0.478984	0.748884	0.0205973	0.331291	0.733888	0.809399	-0.20877	-0.0294984	0.734437	0.137258	-0.734685	0.385056	0.707434	Hspa4
140	ENSMUSG00000063882	2.59258e-14	0.00604206	0.0204852	0.344647	0.356816	-0.132279	0.521456	0.0744974	-0.389103	-0.350863	-0.613511	0.668364	0.396075	-0.277397	-0.219576	Uqcrh
140	ENSMUSG00000058013	1.87226e-07	0.0743073	-0.00753581	0.311286	-0.220161	0.0793066	0.416927	-0.638206	0.440058	0.328684	0.252795	-0.485585	-0.138239	0.169534	0.395271	Sept11
140	ENSMUSG00000074364	6.43058e-09	0.12967	0.12647	-0.114677	-0.140284	-0.252188	-1.36086	-1.21191	0.185672	0.136077	0.15764	-0.122236	0.080249	0.211974	-0.0117502	Ehd2
140	ENSMUSG00000021876	2.14818e-188	-0.00730361	0.00621204	-0.126333	-0.519204	-1.00516	-0.646599	-0.274116	0.00212163	-0.00363145	-0.0363029	0.0061036	0.00508083	0.00793752	-0.0267126	Rnase4
140	ENSMUSG00000021701	3.25952e-11	0.399233	0.716548	0.845206	0.571949	0.61443	0.546419	1.22277	0.0909966	-0.0661668	0.834881	0.326912	0.935994	0.851063	1.13704	Plk2
141	ENSMUSG00000034640	1.31229e-06	-0.109552	0.0726821	-0.135514	-0.05735	-0.289802	-1.87399	-0.343874	0.161193	0.119128	-0.0228716	0.00709537	-0.279909	0.110508	0.062297	Tiparp
141	ENSMUSG00000030432	7.49168e-09	0.417175	-0.172591	0.462011	0.338293	0.442896	1.20205	1.5594	0.388284	-0.149996	0.4715	0.126401	0.207325	-0.195199	0.445939	Rpl28
141	ENSMUSG00000036751	5.52738e-56	0.14694	0.164444	-0.068091	0.526457	0.767252	0.706509	0.269924	-0.408969	-0.465481	-0.686665	0.529163	0.381504	-0.475218	-0.583569	Cox6b1
141	ENSMUSG00000039952	2.48636e-10	-0.0145077	-0.316862	0.109998	-0.321531	-1.39724	-0.408504	-0.473346	0.0505302	0.113407	0.130762	0.134559	0.141887	0.0328763	0.259049	Dag1
142	ENSMUSG00000041697	2.2243e-06	-0.0621155	0.328294	-0.122046	0.262957	0.249312	-0.0634876	-0.414941	-0.569598	-0.381916	-1.19863	0.294315	0.135306	-0.537748	-1.21049	Cox6a1
142	ENSMUSG00000042675	5.53565e-15	0.0217364	0.543671	0.268579	0.55523	0.352946	0.314077	0.230283	-0.418138	-0.216065	0.295827	0.621484	0.710082	0.594279	0.436926	Ypel3
142	ENSMUSG00000032526	4.79705e-34	-0.0321081	-0.419203	-0.611402	-0.109195	-0.0361488	0.10118	0.0744477	0.0204056	0.0554773	-0.222131	-0.0685566	-0.0288738	-0.783255	-0.970925	Deb1
142	ENSMUSG00000034006	2.59474e-111	-0.427307	0.272445	0.125724	-1.20886	-1.26225	-0.033899	0.476034	-0.128479	0.0269781	0.390062	-0.0411822	-0.682232	-0.0826537	0.196157	Pqlc1
143	ENSMUSG00000003545	3.22869e-50	-0.0602647	-0.0515899	-0.784737	1.6381	1.06523	-0.827042	-0.914268	0.768738	0.456727	0.271407	0.103211	-0.130334	0.906047	-0.376862	Fosb
143	ENSMUSG00000020044	1.09668e-255	0.00123895	-0.354988	-0.544167	-0.861732	-1.13301	-1.49097	-2.04293	0.248044	0.22632	0.195982	-0.0947547	-0.0342808	0.0731839	-0.0526182	Timp3
143	ENSMUSG00000024843	9.35748e-17	-0.00356143	-0.485484	-1.28103	0.466593	0.323199	0.153843	0.483335	0.335165	0.244483	0.0427438	-0.158815	-0.203459	-0.395119	-0.848167	Chka
144	ENSMUSG00000041559	1.57862e-181	-0.00296552	-0.0101343	-0.127954	-0.142768	-1.08854	-0.940287	-0.109242	0.0011487	0.000829757	0.00182953	0.00182953	0.000870966	-0.0120827	-0.0721942	Fmod
144	ENSMUSG00000028163	2.85105e-13	-0.199222	0.279306	0.388802	0.228431	0.213414	0.292109	0.606306	0.52249	0.411535	0.706254	-0.148336	-0.488877	0.534291	0.60462	Nfkb1
144	ENSMUSG00000023232	1.73111e-22	0.140941	0.685447	0.518661	0.423538	0.629461	0.682402	0.91323	0.0914808	0.0458352	0.319965	-0.0941706	0.257082	0.738475	0.66699	Serinc2
144	ENSMUSG00000041417	1.15014e-28	-0.499442	-0.148708	-0.758643	-0.0759689	-0.34626	-1.82668	-0.317106	-0.36412	0.0107052	-0.358073	-0.074144	-0.59995	-0.547788	-1.08951	Pik3r1
145	ENSMUSG00000027533	1.211e-16	0.209066	-0.528905	-0.289038	-0.691977	-1.39449	-0.127185	-0.188664	0.444482	0.404598	0.396773	-0.512747	0.0374668	-1.19586	-0.920615	Fabp5
145	ENSMUSG00000003429	4.70081e-07	0.187892	-0.443728	0.484794	0.404923	0.148503	1.02144	1.20413	0.0313695	-0.177048	0.295376	0.305741	0.137026	-0.42504	0.485561	Rps11
145	ENSMUSG00000024014	7.41611e-06	-0.276006	0.0725215	-0.22787	0.317333	-0.0947832	0.123968	0.214168	0.461626	0.421202	0.508965	-0.437683	-0.634028	-0.0585378	-0.00943392	Pim1
146	ENSMUSG00000049517	7.33385e-74	0.264397	-0.191819	0.491467	0.266565	0.15027	0.469086	1.2076	0.336794	-0.0055777	0.582335	-0.0839001	0.0580463	-0.122874	0.675966	Rps23
147	ENSMUSG00000025781	7.68434e-07	-0.0741837	-0.375793	0.133675	0.753979	0.325781	0.534807	0.156888	-0.474828	-0.328401	-0.623744	0.698548	0.375898	-0.732921	0.100619	Atp5c1
147	ENSMUSG00000027215	1.0035e-10	-0.301219	0.520686	0.155211	0.843927	1.02494	1.07768	0.899278	-0.555551	-0.0602441	0.594893	-0.00129504	-0.147057	-0.0344872	0.0217249	Cd82
147	ENSMUSG00000053931	1.44694e-16	0.00223155	0.621213	0.706384	-0.173076	-0.661356	-0.0406199	0.605449	-0.476782	-0.242535	0.328004	0.675912	0.918294	0.874511	0.898908	Cnn3
147	ENSMUSG00000053907	1.81232e-83	-0.0189923	0.529227	0.257799	-1.01661	-0.270063	0.263201	-0.00407295	0.635041	0.453914	0.675109	-0.387807	-0.553094	0.666174	0.415704	Mat2a
147	ENSMUSG00000030541	3.31706e-124	-0.092767	-0.647971	-0.297703	0.0884714	-0.212591	0.0336854	-0.331873	-0.0341453	-0.0143709	-0.541947	-0.110904	-0.22583	-0.740503	-0.262011	Idh2
147	ENSMUSG00000091086	1.48016e-33	0.456048	0.378986	0.355601	0.369764	0.594322	0.620379	0.770879	0.598627	-0.0437343	0.76168	0.190033	0.530992	0.454816	0.397821	Rpl6l
147	ENSMUSG00000020439	1.34069e-37	0.108526	0.127291	-0.0744049	-0.489038	-0.565637	-1.39331	-0.247421	0.151683	0.0864014	0.226004	-0.00605096	0.101863	0.135697	-0.0245778	Smtn
148	ENSMUSG00000026083	2.35275e-18	0.246461	0.265797	0.700944	-0.450478	0.157864	0.31377	0.538212	0.789504	0.426509	0.886693	-0.516262	-0.270688	0.118765	0.349257	Eif5b
148	ENSMUSG00000074578	1.45854e-18	0.584508	-0.196601	0.690247	0.126143	0.356081	1.06154	1.17381	0.738568	-0.171959	0.113578	0.552138	0.701219	0.11503	0.599257	Zfos1
148	ENSMUSG00000051627	7.82369e-08	0.0154293	-0.72283	-0.607189	0.221681	-0.022885	0.313322	0.266281	-0.0399684	0.106479	0.242251	-0.168018	0.200702	-0.428253	0.125215	Hist1h1e
149	ENSMUSG00000022952	1.98732e-69	0.223959	1.07934	1.11892	-0.738175	-0.69716	-0.297835	1.42761	0.059714	-0.0518561	1.13411	0.48585	0.890204	1.25474	1.32061	Runx1
150	ENSMUSG00000060032	8.60293e-107	0.46487	0.833307	0.335714	1.16364	1.39234	1.28314	1.42894	0.281117	-0.278976	0.499833	0.542218	0.606097	0.398997	-0.467805	H2afj
150	ENSMUSG00000044786	3.20422e-18	0.246577	-0.149907	-1.48819	0.787445	0.554401	-1.40875	-1.29676	0.637703	0.322471	0.751981	0.0455627	0.30208	-0.0489324	-0.491107	Zfp36
150	ENSMUSG00000018677	1.10587e-09	0.0606922	0.43171	0.466326	0.445764	0.502148	0.5737	0.467979	-0.209272	-0.102717	0.164983	0.456555	0.492141	0.333639	0.431753	Slc25a39
150	ENSMUSG00000045690	4.50118e-44	0.478627	0.376738	0.410721	0.113777	0.57696	0.515	0.448979	0.569453	-0.0871899	0.671467	0.039511	0.477432	0.389902	0.166304	Wdr89
151	ENSMUSG00000001435	3.66099e-181	0.033434	0.0481795	-0.0631798	-0.504742	-0.677222	-0.588897	-1.3521	0.0464696	0.0366179	0.0181849	-0.0271767	0.0383946	0.0402469	-0.0807712	Col18a1
152	ENSMUSG00000043716	1.36468e-17	0.361153	-0.29819	0.384731	0.0481627	-0.387678	0.210937	1.13328	0.474016	-0.0393545	0.56115	-0.0692495	0.0738519	-0.190658	1.05852	Rpl7
152	ENSMUSG00000059070	4.90099e-27	0.430635	0.118188	0.627848	0.405119	0.44594	1.27141	1.52758	0.188214	-0.260954	0.423189	0.293417	0.388399	0.221807	0.902004	Rpl18
152	ENSMUSG00000020321	2.45965e-24	-0.213709	-0.290114	-0.718608	0.131081	-0.0333078	0.0250751	-0.000305544	-0.460473	-0.135831	-0.253543	0.215094	-0.204357	-1.07479	-1.06009	Mdh1
153	ENSMUSG00000036390	8.23831e-43	-0.25822	1.24628	1.21709	1.12193	0.910836	0.0206257	1.29936	-0.614684	-0.117693	0.703126	0.554188	0.345464	0.849787	0.990467	Gadd45a
153	ENSMUSG00000040681	1.9441e-32	0.232623	0.0540506	0.872486	0.31417	0.185355	0.358661	1.07762	0.0885164	0.0170235	0.351757	0.0535541	0.4157	0.224435	1.47852	Hmgn1
153	ENSMUSG00000024158	2.27179e-56	-0.152336	0.288522	0.260174	0.539624	0.60914	0.555938	0.527518	-0.563408	-0.104399	-0.190335	0.181534	0.340803	0.101107	0.211143	Hagh
154	ENSMUSG00000090862	1.65834e-264	0.348536	-0.15012	0.571285	0.209049	0.384286	1.17203	1.50806	0.413767	-0.123162	0.487114	0.0196546	0.0810051	-0.040852	0.712724	Rps13
154	ENSMUSG00000025064	1.93672e-60	0.00770454	0.0161756	-0.160828	-0.673684	-0.813314	-1.24115	-0.0265768	0.019855	0.0121596	0.00607603	0.0185119	0.0109274	0.0145294	-0.158613	Col17a1
155	ENSMUSG00000017707	6.84977e-38	-0.0676064	0.73546	-0.524563	1.09147	1.27854	1.12874	0.870553	0.122185	-0.125522	-0.00771013	0.0990873	-0.347222	0.420769	-0.323989	Serinc3
155	ENSMUSG00000066043	1.82126e-33	0.134831	0.61894	0.652035	0.584236	0.737856	0.677866	0.567577	-0.0725213	-0.205021	0.738215	0.422048	0.578713	0.616744	0.763157	Phactr4
155	ENSMUSG00000057278	2.17852e-06	0.537851	-0.0559412	0.225881	-0.11447	0.486661	0.443162	0.642404	0.571745	-0.0772964	0.136777	0.114498	0.569571	-0.073815	0.506067	Snrpg
155	ENSMUSG00000035642	9.80627e-11	-0.0774859	-0.195028	-0.152186	0.0368092	-0.0993767	-0.182357	-0.214937	-0.0728344	-0.0388366	-0.694116	0.0281746	-0.0498311	-0.257601	-0.222079	Aamdc
155	ENSMUSG00000032047	2.47339e-24	-0.153721	-0.572677	-0.16959	0.00229895	-0.26515	-0.0833718	-0.275925	-0.00496232	0.00534206	-0.300752	-0.0271513	-0.254547	-0.816266	-0.172827	Acat1
156	ENSMUSG00000052534	1.35874e-12	-0.0545249	-0.887255	-0.35709	-0.523441	-0.593117	-0.731522	-0.223749	0.365183	0.346124	0.368088	-0.375984	-0.306312	-0.268812	0.197404	Pbx1
156	ENSMUSG00000062098	4.80578e-07	0.044729	0.0337753	0.0801756	0.1114	0.123853	0.135222	-0.929687	-0.0161884	0.0145173	0.155298	0.11364	0.149335	0.126506	0.0899026	Btbd3
156	ENSMUSG00000028419	1.9699e-07	-0.21424	0.117132	-0.217459	0.347343	0.324862	0.00905054	0.162159	-0.660382	-0.261311	-0.514545	0.263398	0.164059	-0.0327757	-0.0206979	Chmp5
156	ENSMUSG00000053317	4.13549e-106	-0.0358184	-0.119598	-0.59542	0.250265	0.209836	0.558475	0.411357	-0.217776	-0.191645	-1.15992	0.412502	0.19473	-1.03444	-1.23702	Sec61b
156	ENSMUSG00000025372	2.47818e-35	0.0876843	0.315745	-0.0803471	0.252344	0.642374	0.0484931	0.984766	0.572016	0.451215	0.810849	-0.363343	-0.261568	0.682331	0.492336	Baiap2
156	ENSMUSG00000020644	1.08503e-37	-0.440972	-0.664376	-1.3762	-0.0115243	-0.495339	-1.41734	-0.458842	0.0801214	0.101755	-0.245087	-0.231385	-0.731965	-0.693182	-1.31652	Id2
157	ENSMUSG00000028435	3.9174e-56	-0.467585	0.643987	0.655243	-0.365835	0.433564	0.615058	0.665053	-0.304572	0.0568318	0.31039	-0.032934	-0.596234	0.548068	0.618184	Aqp3
157	ENSMUSG00000030782	4.86824e-67	0.0538771	0.0567464	-0.144803	-0.740121	-0.859309	-1.27827	-0.686581	0.070943	0.0514592	0.0534835	-0.0178657	0.0604929	0.0628377	-0.0227138	Tgfb1i1
157	ENSMUSG00000031825	3.02561e-18	0.406604	0.618978	0.463023	-0.994284	-1.4997	-0.509817	-0.96175	0.492266	0.00339816	0.629717	0.208189	0.449066	0.584801	0.268797	Crispld2
158	ENSMUSG00000079435	2.79926e-34	0.448886	-0.103132	0.520225	0.425136	0.375502	0.971655	1.20455	0.477375	-0.165033	0.881828	0.0892904	0.207096	-0.0195624	0.60081	Rpl36a
158	ENSMUSG00000068523	7.12165e-08	0.436846	0.957071	0.252386	0.392019	1.13206	1.18942	0.397037	0.661923	0.174942	0.779217	-0.179283	0.33769	0.818944	0.194755	Gng5
158	ENSMUSG00000028766	2.14437e-09	-0.0491041	-0.044766	-0.636072	-0.271795	-0.42741	-1.32167	0.0365994	0.112244	0.106209	0.0582873	-0.155011	-0.171562	0.0437775	-0.0897266	Alpl
158	ENSMUSG00000047407	1.35861e-182	0.291193	0.705222	0.786573	0.55263	0.592444	1.30974	1.7891	0.217034	-0.043401	1.1404	0.242228	0.51783	0.542014	1.04449	Tgif1
158	ENSMUSG00000024501	1.39612e-14	-0.0037958	-0.071079	-0.118124	-0.295744	-0.992113	-0.882844	-0.145973	0.00151491	0.00143837	-0.0340842	-0.0131401	-0.00541192	-0.00663551	-0.129801	Dpysl3
158	ENSMUSG00000024587	3.43186e-09	0.282606	0.514002	0.448439	-0.758521	0.317077	0.652116	0.642532	0.586887	0.40183	0.655511	-0.47972	0.0769804	0.306081	0.418173	Nars
159	ENSMUSG00000028207	1.16979e-92	0.0502701	0.00478401	-0.0363867	-0.515883	-1.10692	-0.722199	-0.270766	0.0541085	-0.0144369	-0.0125381	0.0479368	0.0807585	0.0562697	0.000625972	Asph
159	ENSMUSG00000033545	5.77353e-33	0.370745	0.626731	0.806429	0.491877	0.469921	0.786303	0.931013	0.272033	-0.0513762	0.390435	0.500013	0.566866	0.583848	0.758171	Znrf1
159	ENSMUSG00000020859	1.68896e-20	-0.100858	0.0718922	0.606669	-0.085602	0.123269	0.578603	0.450469	0.543382	0.415231	0.592591	-0.253382	-0.423933	0.287966	0.549169	Spag9
159	ENSMUSG00000090877	4.35772e-38	0.0227781	-0.473768	-1.16514	0.114806	-0.054589	-1.14072	-0.915369	0.0747956	0.0421854	-0.1149	0.0907329	0.0506777	-0.281224	-1.29102	Hspa1b
160	ENSMUSG00000028552	6.37157e-10	0.0967739	0.267863	0.339338	0.278871	0.286879	0.309313	0.338329	0.0302724	-0.00508332	-0.642877	0.173515	0.246389	0.333601	0.332931	Eps15
160	ENSMUSG00000030536	1.72572e-12	0.104185	0.268071	0.751556	0.636797	0.743651	0.82482	0.622896	0.58828	0.446843	0.849166	-0.22796	-0.0572696	0.360057	0.756933	Iqgap1
160	ENSMUSG00000037805	2.25458e-17	0.379841	-0.350051	0.634558	0.700893	0.0814287	0.754792	1.48488	0.539931	-0.185638	0.795289	0.35628	0.238615	-0.293823	0.887278	Rpl10a
160	ENSMUSG00000024772	1.18491e-23	-0.300639	0.793822	0.647956	0.518745	0.689001	0.710924	0.377054	0.0418234	0.0144286	0.937953	-0.115096	-0.704375	0.746424	0.719683	Ehd1
160	ENSMUSG00000025068	6.34106e-17	-0.138317	-0.0239248	-0.229997	-1.08413	-0.989291	-0.433382	0.358359	0.0561023	0.0368385	0.32492	-0.183035	-0.390784	-0.236096	-0.0394444	Gsto1
160	ENSMUSG00000095041	2.3456e-08	0.189778	0.319245	0.265132	0.701825	0.686255	0.582562	0.414836	-0.0431703	-0.237173	0.0461945	0.500033	0.485132	0.224509	0.244995	PISD
161	ENSMUSG00000019433	2.98233e-23	0.369164	0.404969	0.512622	0.703203	0.823085	0.804821	0.462088	0.153139	0.0107824	0.288667	0.124457	0.566997	0.254261	0.510674	Gipc1
161	ENSMUSG00000001911	3.90429e-26	0.0121918	-0.626166	-0.196583	-0.622809	-1.32999	-1.46264	0.182603	0.407495	0.316934	0.407478	-0.156962	-0.103688	-0.466127	0.141081	Nfix
161	ENSMUSG00000053253	2.7134e-13	-0.0552031	0.627858	0.832939	0.221161	0.452546	0.963694	0.948027	0.284453	0.408701	0.83378	-0.474866	-0.326866	0.161459	0.552807	Ndfip2
161	ENSMUSG00000032518	6.57566e-28	0.181266	-0.710754	0.584809	0.280097	-0.0614894	1.35677	1.63287	0.310295	-0.0358243	0.447903	0.032617	-0.058014	-0.623028	0.86074	Rpsa
161	ENSMUSG00000047547	1.83043e-25	-0.0430289	0.949796	0.574193	-0.0638071	0.564378	0.466089	0.903499	-0.0763459	0.155199	1.12704	-0.236373	-0.0471559	1.09561	0.819331	Cltb
161	ENSMUSG00000024953	5.39605e-19	-0.357002	0.275012	0.166482	0.498571	0.295151	0.219505	0.112277	-0.753464	-0.218996	-0.135337	0.152175	-0.117409	0.0425669	0.150752	Prdx5
162	ENSMUSG00000074227	3.20538e-12	0.00607242	0.257348	-0.143696	0.616684	0.863514	0.825113	2.00306	-0.33805	-0.273395	0.394637	0.0932108	0.00264804	0.279183	0.00225572	Spint2
162	ENSMUSG00000050299	9.69909e-40	0.469789	0.449539	0.267713	0.237849	0.64097	0.560152	0.80677	0.545696	-0.114414	0.51042	0.134547	0.421949	0.470372	0.136371	Gm9843
162	ENSMUSG00000040666	1.82183e-268	-0.00360857	-0.0073484	-0.160427	-0.0607518	-0.186799	-1.23031	-0.193659	0.0125379	0.00976382	0.0136456	-0.00729115	-0.0122896	-0.00161055	-0.126725	Sh3bgr
163	ENSMUSG00000026879	6.37489e-13	0.356535	0.873869	0.44134	-0.401635	0.51222	-0.348111	-1.79338	-0.142489	-0.163604	0.236769	0.388051	0.92134	1.11493	0.689788	Gsn
163	ENSMUSG00000034109	2.78068e-160	0.0560774	0.103682	-0.0342895	-0.712065	-1.17928	-0.147535	-0.0197104	0.280133	0.105739	0.33755	-0.0786172	-0.15689	0.126843	0.261336	Golim4
163	ENSMUSG00000055447	7.37864e-09	0.110909	-0.651976	0.335872	0.245198	0.202106	0.240078	0.0813793	0.393345	0.402342	0.398032	-0.438212	-0.109077	-0.647203	0.182838	Cd47
164	ENSMUSG00000004451	2.59514e-09	0.0903116	0.233853	0.408367	0.29316	0.452708	0.571242	0.443302	0.34638	0.242528	0.496674	-0.486895	-0.215713	0.350411	0.399084	Ralb
164	ENSMUSG00000026510	9.284e-35	0.0977502	-0.259589	0.00997057	0.346421	0.188798	0.414657	0.638554	0.427073	0.324608	0.455679	-0.243882	-0.0614346	0.0268312	0.305017	Trp53bp2
164	ENSMUSG00000001847	2.99128e-45	-0.18168	0.747347	1.08739	0.869241	0.758259	0.962775	0.977575	-0.194309	-0.104971	1.14101	0.285628	0.0118654	0.581901	1.0481	Rac1
164	ENSMUSG00000005483	1.577e-13	-0.280187	-0.842476	-1.79171	0.38088	-0.314089	-1.4797	-1.09892	-0.0879325	-0.0699912	0.295055	0.266422	-0.162009	-0.517187	-1.23957	Dnajb1
165	ENSMUSG00000028044	2.68307e-39	-0.0266399	-0.664068	-0.0875918	-0.13155	-0.5013	0.115505	0.296119	0.205602	0.141527	-0.355936	-0.163142	-0.298986	-0.726319	-0.145421	Cks1b
165	ENSMUSG00000053819	1.49819e-26	0.198786	0.373005	0.519422	0.152349	-0.309054	0.0466056	-0.0494824	0.670261	0.345624	0.829185	-0.430023	-0.135038	0.457492	0.746871	Camk2d
165	ENSMUSG00000069769	7.2299e-18	-0.177105	0.080195	0.138739	0.254094	0.259592	0.27698	0.419814	-0.257132	0.0103453	-0.832823	0.115008	0.147388	0.140212	0.264189	Msi2
165	ENSMUSG00000022892	3.02103e-18	-0.212113	-0.0646571	-0.358126	-0.568374	-0.856862	-1.50025	0.214865	-0.308774	0.403227	0.527827	-0.465058	-0.0365406	0.728904	0.622344	App
165	ENSMUSG00000052397	1.51118e-130	-0.539377	0.392983	0.640415	1.04091	1.07678	1.14391	1.76085	-0.5362	-0.170925	-0.654226	0.207253	-0.577353	0.613664	1.1328	Ezr
166	ENSMUSG00000028691	8.48064e-34	-0.409303	-0.346132	-0.760925	-0.776403	-0.260841	-0.441402	0.345281	-0.623949	-0.183528	-0.4893	-0.371669	-0.931377	-1.02169	-0.758564	Prdx1
166	ENSMUSG00000047215	4.89871e-42	0.0235512	-0.459361	0.45527	0.28737	-0.159627	0.811254	1.15186	0.0105444	-0.0222131	-0.0233764	-0.060127	-0.130262	-0.452964	0.871925	Rpl9
166	ENSMUSG00000029673	1.22943e-158	-0.17058	-0.240276	-0.0638589	-0.377795	-1.23685	-0.776533	0.313891	0.385941	0.344392	0.337476	-0.351825	-0.416832	-0.0930887	0.103324	Auts2
166	ENSMUSG00000019966	1.24633e-264	-0.0807538	0.117066	-0.138452	-0.763038	-1.35504	-1.6406	-0.4449	0.0739523	0.134476	-0.104943	-0.0693829	-0.154076	0.106076	0.0614131	Kitl
166	ENSMUSG00000025393	8.33537e-07	-0.385659	-0.406301	-0.137268	-0.181527	-0.24235	-0.0665202	-0.572492	-0.774883	-0.291853	-0.740806	0.208004	-0.266253	-1.1699	-0.420645	Atp5b
166	ENSMUSG00000036461	3.66824e-28	0.223599	0.669294	1.12551	0.36735	0.381943	0.953651	1.28356	0.110105	0.0417796	0.893934	0.316621	0.756494	0.542267	1.1462	Elf1
166	ENSMUSG00000020267	3.07212e-11	-0.0545172	-0.419361	0.16257	0.171794	0.145341	0.228504	0.634833	-0.494849	-0.326815	-0.513883	0.662339	0.433481	-0.491848	-0.124784	Hint1
167	ENSMUSG00000003051	1.44096e-53	-0.156246	0.077324	-0.770849	0.515535	0.612506	0.583516	0.633198	0.0682825	0.102513	0.373214	-0.125786	-0.375288	0.316423	0.273024	Elf3
167	ENSMUSG00000038612	5.23752e-09	-0.447677	-0.611012	-0.0833794	0.306639	0.159338	0.577636	0.725825	0.403055	0.410296	0.254866	-0.221453	-0.829908	-0.497292	-0.124227	Mcl1
167	ENSMUSG00000029614	1.62491e-182	0.385274	-0.180048	0.411205	0.293831	0.290125	0.942919	1.41237	0.32587	-0.163992	0.737936	0.156762	0.219008	-0.049857	0.765283	Rpl6
167	ENSMUSG00000052837	6.20948e-34	0.011301	0.36814	-1.27893	0.174891	0.739668	-1.34164	-1.31325	-0.0391853	-0.0128647	1.28004	-0.267573	-0.169794	0.497267	-0.319779	Junb
167	ENSMUSG00000017781	2.86402e-14	-0.0982897	0.135087	0.107459	-0.125968	0.205211	0.297479	0.437711	0.380653	0.387482	0.0687565	-0.315959	-0.335492	0.0423727	0.275965	Pitpna
168	ENSMUSG00000041782	7.26132e-29	0.275829	0.300649	0.260269	0.509905	0.735862	0.85274	0.870455	0.303033	0.221183	0.629291	-0.367317	0.336919	0.591811	0.713183	Lad1
168	ENSMUSG00000020846	8.41891e-73	-0.0465136	-0.035112	-0.021438	-0.738905	-1.05581	-0.674921	0.028476	0.141121	0.124747	0.140933	-0.0575806	-0.0891146	-0.0134207	-0.0312669	Fam101b
168	ENSMUSG00000023048	2.83504e-43	-0.342978	0.733227	0.551052	0.800351	1.0243	0.771827	0.876767	-0.64867	-0.190772	0.505616	0.247875	0.17065	0.656842	0.780166	Prr13
169	ENSMUSG00000047945	3.51839e-24	-0.14415	-0.735781	-0.00589123	-0.633508	-1.59407	-1.37139	0.560139	0.369451	0.179753	-0.973064	-0.0135068	-0.266973	-0.648213	-0.131739	Marcksl1
169	ENSMUSG00000022884	3.96255e-11	0.0624288	0.388596	0.551204	0.660623	0.697752	0.321574	0.341039	-0.198671	-0.314352	0.0630845	0.695503	0.393602	0.498865	0.482122	Eif4a2
169	ENSMUSG00000061232	1.20594e-06	-0.484352	-0.277925	-0.280355	0.147735	-0.00400837	0.892628	1.09901	-0.809473	-0.214535	0.642744	0.213294	-0.268074	-1.15666	-0.238531	H2-K1
169	ENSMUSG00000064370	3.24843e-37	0.0850541	0.289496	0.767671	-0.178184	-0.408082	0.0743876	0.00471399	-0.480771	-0.34464	0.0401221	0.389073	0.304847	-0.527189	-1.03904	mt-Cytb
170	ENSMUSG00000031799	2.97834e-12	0.463841	0.70384	0.879349	-0.540118	-0.481039	-0.0882702	-0.100669	0.472321	0.337496	0.699171	-0.0944992	0.473952	1.16576	1.38076	Tpm4
170	ENSMUSG00000038872	4.74189e-06	0.017646	-0.0469049	0.176943	0.232302	0.112699	0.129041	-1.16851	0.0573388	0.0129188	0.138808	0.1851	0.128622	-0.10739	0.0179691	Zfhx3
171	ENSMUSG00000016319	2.4129e-15	-0.0890214	-0.57598	0.053887	-0.45708	-0.125493	0.825961	0.287257	-0.304994	-0.219279	-1.00824	0.52013	0.10943	-1.07488	-0.102547	Slc25a5
171	ENSMUSG00000060143	6.17664e-18	0.423132	0.227795	0.186491	0.362603	0.517836	0.508098	0.557423	0.382584	-0.107327	0.33127	0.301671	0.521732	0.246498	0.0850175	Gm10076
171	ENSMUSG00000044533	3.51541e-15	0.155991	-0.371467	0.649226	0.182374	0.116776	0.957627	1.0308	0.103453	-0.181045	0.32061	0.269931	0.00222782	-0.406423	0.810346	Rps2
172	ENSMUSG00000028640	1.15511e-13	0.0682743	-0.178722	-0.492183	-0.881588	-1.19588	-0.944315	0.153914	0.23705	0.207105	0.150383	-0.28689	-0.0261766	-0.3904	-0.297699	Tfap2c
172	ENSMUSG00000015312	1.34253e-261	0.287023	0.181438	-1.09086	0.282106	0.364079	-1.78592	-1.31254	0.555509	0.252886	0.375637	-0.198184	0.0277445	0.745557	-0.352918	Gadd45b
172	ENSMUSG00000036199	2.55084e-30	-0.113176	0.52426	-0.082166	0.782252	0.623852	0.231111	-0.140663	-0.467611	-0.393232	-0.282242	0.657249	0.251039	0.131497	-0.502301	Ndufa13
173	ENSMUSG00000038296	5.91505e-153	0.0283152	-0.161142	0.0384817	-0.255606	-1.02741	-0.555948	-0.148019	-0.0980928	-0.000845468	0.0896172	0.0472489	0.149074	-0.0246788	0.110281	Galnt18
173	ENSMUSG00000033917	4.42432e-76	-0.487099	0.784485	0.327562	0.923902	1.07994	1.07159	1.09714	-0.430711	-0.217699	-0.956384	0.430327	-0.561493	0.339297	0.188731	Gde1
173	ENSMUSG00000075706	8.50587e-14	-0.278734	-0.387017	-0.313393	0.227563	0.600827	0.340916	0.437506	0.231872	0.361327	0.429748	-0.478097	-0.828998	-0.907983	-0.0157262	Gpx4
173	ENSMUSG00000017404	6.72863e-17	0.085522	-0.290642	0.393506	0.275588	0.0515575	0.81614	1.16766	-0.115887	-0.20067	0.341496	0.106342	0.0184888	-0.269965	0.617822	Rpl19
173	ENSMUSG00000044986	3.57254e-12	-0.0549885	-0.131445	0.107944	0.254445	0.246623	0.296593	0.27526	-0.354957	-0.123051	-0.589499	0.197974	0.169738	-0.046688	0.178109	Tst
174	ENSMUSG00000015961	5.51373e-18	0.203973	0.383597	0.893186	0.353908	0.549102	0.821497	1.09637	0.160769	-0.0275274	0.990587	0.17888	0.358559	0.377047	1.01248	Adss
174	ENSMUSG00000070544	1.53243e-14	-0.0414682	0.504097	0.669866	-0.55455	-0.45018	0.729277	0.855424	0.772527	0.393223	0.497922	-0.380536	-0.623583	0.137285	0.762507	Top1
174	ENSMUSG00000004207	1.24388e-14	-0.230029	-0.37977	-0.605396	-0.200184	-0.463073	-0.366638	-0.324234	0.43086	0.352241	0.0197852	-0.667247	-0.730815	-0.731392	-0.840516	Psap
174	ENSMUSG00000054889	2.07774e-10	0.280054	0.731505	0.560687	-0.310135	-0.282307	-0.217304	0.852049	0.0394314	-0.0110514	0.212159	0.317945	0.738463	0.865446	0.799166	Dsp
175	ENSMUSG00000028776	2.27854e-99	-0.195505	0.721061	0.172812	-0.306984	-1.19388	-1.60713	-2.07472	-0.205113	0.0965475	-0.0594637	-0.212814	-0.133274	0.0461164	0.348216	Tinagl1
175	ENSMUSG00000056737	3.5784e-19	-0.114618	-0.0839115	-0.85649	0.372025	0.661268	0.650857	0.642931	-0.0417879	0.0356434	0.5398	-0.250119	-0.220739	0.162843	-0.133062	Capg
175	ENSMUSG00000019734	8.21724e-07	0.0241629	0.207634	0.138742	0.701521	0.760378	0.756392	0.786099	-0.149992	-0.192191	-0.125022	0.327544	0.178427	0.308519	0.326959	Tmc4
175	ENSMUSG00000030701	2.3188e-18	0.0922194	-0.127345	-0.166774	-0.202763	-0.589975	-0.216954	0.342394	0.259136	0.304784	0.263803	-0.290077	0.0038162	0.230537	0.17318	Plekhb1
175	ENSMUSG00000005148	7.93791e-18	0.0681664	0.378211	0.65886	0.58442	0.378687	0.932037	1.20299	0.385823	0.266321	0.971287	-0.195327	-0.02636	0.278707	1.05307	Klf5
175	ENSMUSG00000050912	1.60172e-15	0.101398	0.415796	0.527999	0.194195	0.159904	0.205672	0.287185	-0.154436	-0.225731	-0.650703	0.553363	0.587272	0.325609	0.702265	Tmem123
175	ENSMUSG00000022433	5.39809e-82	0.0543239	0.586279	0.890567	0.848168	0.805247	1.06393	0.768766	0.0353821	0.098203	0.412846	0.351358	0.471386	0.862051	0.92959	Csnk1e
175	ENSMUSG00000022528	1.01336e-17	0.529162	0.373031	-0.785974	0.926935	1.10254	0.493179	-0.32735	0.436081	-0.0794409	0.704514	0.338884	0.69751	0.445072	-0.562569	Hes1
176	ENSMUSG00000002602	4.77944e-80	-0.00099744	-0.0123729	-0.091089	-0.650292	-0.62098	-0.58721	-1.21033	0.0126511	0.0088209	0.0232349	-0.0126915	0.0113005	0.00752822	-0.104674	Axl
176	ENSMUSG00000020592	7.8472e-35	0.388947	0.271668	0.598019	-0.668791	0.120101	0.564435	0.420896	0.336888	-0.0215406	0.501733	-0.0824698	0.450195	0.430145	0.658643	Sdc1
177	ENSMUSG00000030342	3.99604e-53	-0.409591	0.482463	-0.106097	-0.857988	-0.494685	-0.0189541	1.92047	-0.77514	-0.211556	-0.731118	-0.261519	-0.719914	0.0737049	0.625176	Cd9
177	ENSMUSG00000055839	1.59472e-63	0.299034	0.855394	0.497333	0.340723	0.634074	0.116913	0.369857	-0.221165	-0.401147	0.252227	0.55376	0.817583	0.780313	0.468759	Tceb2
178	ENSMUSG00000023951	3.03637e-10	-0.442848	0.172981	-0.0980894	-0.466053	-1.14057	-0.179463	0.278927	-0.260512	-0.0411833	-0.00920631	0.1084	-0.392495	0.122046	-0.401285	Vegfa
178	ENSMUSG00000024975	5.77527e-20	0.100299	0.171132	-0.164413	0.453324	0.38719	0.057261	0.422187	0.121119	-0.0633769	-0.0268925	0.317524	0.199903	-0.343674	-1.13007	Pdcd4
179	ENSMUSG00000025967	7.33719e-146	0.164809	-0.502706	0.774207	0.22475	-0.0681137	1.43856	1.77542	0.291618	-0.155807	0.0329058	0.174086	0.0577169	-0.430669	0.657786	Eef1b2
179	ENSMUSG00000030759	1.83965e-35	0.0413716	-0.170739	-0.121384	0.332014	0.340334	0.441501	0.543411	0.500602	0.331739	0.558313	-0.328824	-0.325535	0.232902	0.029699	Far1
179	ENSMUSG00000061315	4.37119e-64	0.144528	-0.361886	0.488708	0.147066	-0.076506	0.639245	0.948868	-0.14977	-0.288494	0.287647	0.495087	0.280261	-0.181422	0.82192	Naca
180	ENSMUSG00000019737	1.3507e-21	-0.0873631	-0.408246	-0.12526	0.356849	0.357923	0.389149	0.397833	-0.0497862	-0.0426453	0.291203	0.13012	-0.0913277	-0.586251	-0.153293	Syne4
180	ENSMUSG00000032024	1.15887e-252	-0.00148007	-0.00316207	-0.139388	-0.111143	-0.345931	-1.11356	-0.032862	0.00137585	0.00377046	0.00461898	0.00228352	-0.00194203	-0.0028782	-0.0653261	Clmp
180	ENSMUSG00000009927	8.17535e-50	0.39642	-0.00160951	0.32503	-0.120477	0.106065	0.522478	0.82264	0.319133	-0.135773	0.73085	-0.00221065	0.145967	0.0106166	0.306343	Rps25
181	ENSMUSG00000022564	7.55212e-47	0.055664	0.505518	0.477862	0.468642	0.509376	0.572939	0.501048	-0.240653	-0.13589	0.092999	0.430621	0.399606	0.487768	0.329849	Grina
181	ENSMUSG00000024516	1.16881e-14	-0.0993026	0.165008	-0.670051	0.318204	0.338825	0.358553	0.446488	-0.159388	0.0947583	-0.0792771	-0.0952965	0.082286	-0.451111	-1.15057	Sec11c
181	ENSMUSG00000038274	3.4229e-21	0.223033	0.106947	0.444008	0.23929	0.458536	0.743278	1.14133	0.206223	-0.160235	0.599531	0.000590075	-0.0218703	0.119257	0.400028	Fau
182	ENSMUSG00000025927	4.80779e-15	0.110019	0.295706	0.206686	-0.0058211	-0.228991	-0.357944	0.469153	-0.162934	-0.0927018	-0.878498	0.226073	0.466648	0.394637	0.383869	Tfap2b
182	ENSMUSG00000028788	5.77954e-21	-0.0139555	0.278507	0.613687	0.504986	0.368097	0.874557	0.915918	0.423828	0.401098	0.403447	-0.0616701	-0.118124	0.310911	0.837298	Ptp4a2
182	ENSMUSG00000020458	1.20248e-41	0.197031	0.741998	1.08863	-0.328946	0.0814607	0.832488	1.23761	0.159395	0.164936	0.493788	-0.419693	0.0573152	0.569852	1.47123	Rtn4
182	ENSMUSG00000025868	2.62646e-13	-0.0307874	0.0940098	0.204893	0.66186	0.365766	0.319856	0.446144	-0.394664	-0.223546	-0.414896	0.600483	0.351787	-0.0591283	0.191867	Higd2a
183	ENSMUSG00000031274	2.08749e-149	-0.00195449	-0.192394	-0.121752	-0.297622	-1.06971	-0.902897	-0.0812158	0.10389	0.0196444	0.0315629	-0.0314038	-0.0701758	0.0285426	-0.136629	Col4a5
183	ENSMUSG00000042116	1.59885e-249	0.00332534	-0.0344564	-0.195	-0.466961	-0.979922	-1.18729	-0.0745877	0.00993893	0.00403367	0.0146261	-0.00850186	-0.00603334	-0.00881859	-0.114606	Vwa1
183	ENSMUSG00000019590	5.47738e-89	0.122999	0.482349	0.400944	0.658162	0.777791	0.851943	0.899912	-0.152093	-0.169393	0.38153	0.381133	0.455562	0.574672	0.542229	Cyb561
183	ENSMUSG00000045136	8.84108e-30	0.000865077	-0.55148	0.290725	0.306018	0.380858	0.385076	0.465093	0.271541	0.185044	-0.669575	-0.145453	-0.201766	-0.116781	0.238086	Tubb2b
184	ENSMUSG00000086503	1.31027e-08	0.0882988	0.0413937	0.19657	0.99149	-0.252957	0.718264	0.81355	-0.25505	-0.141041	-0.496138	0.413643	0.192994	0.329816	0.446524	Xist
184	ENSMUSG00000024339	2.26351e-06	-0.208925	-0.123962	-0.0374301	0.267474	0.290161	0.335863	0.367121	-0.509667	-0.0669214	0.243913	0.148645	0.110846	-0.261131	0.166108	Tap2
184	ENSMUSG00000007041	2.41591e-16	-0.0967344	0.247306	0.543267	0.603364	1.09901	1.16731	1.32116	-0.394323	-0.126037	1.07406	-0.213022	-0.188879	0.172954	1.02322	Clic1
185	ENSMUSG00000026469	1.69441e-16	-0.0309058	0.0985854	0.102073	0.0381236	-0.140208	-0.185092	0.119991	-0.0171515	0.0052681	-0.717784	0.111539	0.107933	0.107438	0.19942	Xpr1
185	ENSMUSG00000034566	4.32502e-21	-0.210351	-0.0732951	-0.0118387	0.524234	0.347001	0.417557	0.128771	-0.690142	-0.332776	-0.67704	0.529255	0.102379	-0.510619	-0.0774953	Atp5h
185	ENSMUSG00000034295	6.61563e-245	-0.00813824	-0.0355301	-0.146239	-0.239691	-0.405618	-1.12192	-0.0291343	0.00876528	0.00803155	-0.0207998	-0.0157027	-0.0114995	-0.0234065	-0.129616	Fhod3
185	ENSMUSG00000064345	3.29125e-07	0.554424	0.750434	0.562136	-0.117725	0.295217	-0.0987441	0.126616	0.455959	-0.0771885	0.703426	0.105904	0.659288	0.292664	-0.290332	mt-Nd2
186	ENSMUSG00000039195	1.30849e-12	-0.0356849	0.126811	-0.471691	0.17832	0.271935	0.274389	0.531518	-0.261621	-0.0402174	-0.253223	0.0700799	0.23603	-0.1094	-1.17964	1110008P14Rik
186	ENSMUSG00000002980	1.95946e-80	-0.419105	-0.0540124	0.118675	-0.856863	-0.18915	-0.200806	-1.24025	-0.0590684	0.102665	0.151093	-0.102621	-0.646692	0.343194	0.142962	Bcam
186	ENSMUSG00000031917	3.78154e-29	-0.0220145	0.0620814	0.219873	-0.584617	-0.172693	0.286137	0.261148	0.111542	0.109141	0.14495	-0.082347	-0.243747	0.0456395	0.180184	Nip7
186	ENSMUSG00000018920	4.69237e-14	0.0125997	-0.118505	0.171165	0.0216475	0.213508	0.28549	0.690391	0.346172	0.340487	0.698446	-0.347241	-0.235295	0.258335	0.353744	Cxcl16
186	ENSMUSG00000024985	9.60275e-33	-0.0076156	-0.776453	-0.845411	0.295924	-0.0876113	-0.410796	0.00381048	0.28235	0.160718	0.270915	-0.0872598	-0.184722	-0.504139	-0.652424	Tcf7l2
187	ENSMUSG00000036940	1.36512e-116	0.169151	0.452787	0.919197	0.227992	0.385719	0.885099	0.954298	0.303726	0.183271	0.690565	0.198677	0.417877	0.5635	0.948257	Kdm1a
187	ENSMUSG00000039910	1.55325e-24	-0.113452	-0.411144	-0.730216	0.313877	0.0751777	-0.899503	-0.0771952	0.550729	0.493168	0.457081	-0.547771	-0.57603	-1.1072	-1.31281	Cited2
187	ENSMUSG00000022051	6.21843e-24	0.15932	0.244949	0.280545	0.470308	0.22664	0.371868	0.30948	-0.0771279	-0.22699	0.0435378	0.502294	0.494272	0.19735	0.517695	Bnip3l
187	ENSMUSG00000060969	1.19381e-09	-0.389205	-0.70416	-0.725274	-0.0130807	-0.112633	-0.113126	0.384526	0.266433	0.242188	0.31522	-0.28976	-0.546276	-0.877431	-0.460157	Irx1
187	ENSMUSG00000020580	3.59738e-36	0.286418	0.688582	0.86129	0.247322	0.233223	0.437384	0.0490337	0.5683	0.229239	1.00506	0.00404026	0.275912	0.773221	1.02905	Rock2
187	ENSMUSG00000097971	4.6274e-48	0.440913	-0.269325	0.148672	0.286034	-0.216875	0.585698	0.50421	0.523826	0.129596	-0.135593	0.115014	0.51436	-0.387648	0.11679	Gm26917
188	ENSMUSG00000042608	6.51207e-10	0.0396631	0.395932	0.465217	0.227473	0.131609	0.579844	0.630395	0.440832	0.318218	0.591187	-0.148754	-0.16592	0.250171	0.528143	Stk40
188	ENSMUSG00000022241	1.05069e-08	0.114137	0.0598755	0.194251	-0.624796	0.0250853	0.205347	0.250202	0.238419	0.170035	0.102654	-0.232211	-0.0616028	0.0437718	0.144738	Tars
189	ENSMUSG00000073481	1.8513e-09	-0.291902	-0.344337	-0.244513	-0.0529373	-0.189942	-0.24889	-0.0868804	-0.0191019	0.0305444	0.0521707	-0.096829	-0.486718	-0.804356	-0.439361	Marc2
189	ENSMUSG00000061787	5.66527e-10	0.301889	-0.237741	0.433544	0.221118	0.163562	0.837107	1.25595	0.225231	-0.126949	0.240012	0.00823112	0.0370621	-0.255775	0.466732	Rps17
189	ENSMUSG00000011179	5.75046e-14	0.129355	0.208448	0.212571	-0.982177	-1.08523	-0.328239	0.177143	0.223656	0.0954308	0.257684	0.019611	0.148232	0.123991	-0.0478325	Odc1
190	ENSMUSG00000029675	9.6546e-19	0.00542365	-0.0202483	-0.167477	-0.365282	-0.918094	-0.866174	-1.36879	0.0100094	0.00506851	-0.0201452	-0.00185121	0.00800401	-0.0174441	-0.123048	Eln
190	ENSMUSG00000032026	5.69039e-38	-0.101351	-0.254294	-0.426618	-0.363871	-0.418174	-1.59498	-0.627983	0.127433	0.205964	0.224047	-0.200938	-0.208208	-0.644407	-0.724805	Rexo2
190	ENSMUSG00000021290	5.23927e-21	0.279703	0.482249	0.0585841	0.367792	0.606893	0.431985	-0.112137	-0.162345	-0.415242	-0.393485	0.249041	0.489927	-0.0315683	-0.636724	2010107E04Rik
190	ENSMUSG00000022443	5.68916e-77	0.327609	0.796702	0.979268	0.219156	-0.201549	0.67141	0.534459	0.311667	0.193278	0.91508	0.198531	0.692795	0.803528	0.837668	Myh9
190	ENSMUSG00000022500	1.39613e-06	-0.264219	0.233893	-0.239829	0.106519	0.230626	0.0900068	-0.0436715	0.251415	0.0832402	0.27123	-0.229715	-0.819998	0.0306069	0.0350777	Litaf
191	ENSMUSG00000026748	1.03777e-140	0.0307928	-0.0725824	-0.206294	-0.559694	-1.0432	-1.1407	-0.0490757	0.0928048	0.0809848	0.0951331	-0.103859	0.0315467	-0.0843989	-0.00947343	Plxdc2
191	ENSMUSG00000001833	3.92379e-09	0.0132829	-0.189554	0.0848254	-0.322816	-0.38974	-0.439517	-1.78752	0.12662	0.155951	0.380527	-0.189007	-0.176319	-0.125901	0.140751	Sept7
191	ENSMUSG00000032330	6.63664e-14	0.0093198	0.259656	-0.0798008	0.507745	0.492406	0.34102	-0.267286	-0.529333	-0.413363	-0.645388	0.489078	0.544086	-0.322971	-0.587147	Cox7a2
191	ENSMUSG00000049470	6.93118e-58	-0.273212	0.861665	0.998656	0.490559	0.495929	0.732367	0.957544	-0.393191	-0.181056	0.624043	0.558289	0.257243	0.89616	0.981812	Aff4
191	ENSMUSG00000046434	1.01507e-15	0.375612	-0.102427	0.350541	-0.046078	0.195225	0.465351	0.37098	0.350697	-0.00171412	0.277721	0.115565	0.412259	0.00731597	0.448279	Hnrnpa1
192	ENSMUSG00000020029	3.87742e-08	-0.369019	-0.734191	-0.420188	-0.238091	-0.758386	0.00914977	-0.762429	0.163098	0.248226	-0.00500076	-0.282703	-0.611566	-1.03235	-0.210655	Nudt4
192	ENSMUSG00000015575	1.40311e-14	-0.321933	0.562709	0.353438	0.509676	0.694619	0.761806	0.606425	-0.685584	-0.314259	-0.735925	0.421653	-0.0202338	-0.0529164	0.150729	Atp6v0e
193	ENSMUSG00000031059	5.1425e-08	-0.138663	0.134795	0.159639	0.523254	0.288055	0.428426	0.349085	-0.522119	-0.304645	-0.264996	0.614167	0.198264	-0.288368	-0.228724	Ndufb11
193	ENSMUSG00000027808	4.34073e-11	-0.0669909	0.00419482	-0.387759	-0.168861	0.00289744	0.411329	0.314918	0.120546	0.0821876	-0.465188	-0.085113	-0.31011	-0.642775	-1.2754	Serp1
193	ENSMUSG00000020372	4.56846e-17	0.0372948	-0.585444	0.634667	0.0457578	-0.388432	1.19699	1.63585	0.0984517	-0.154422	0.277294	0.133249	-0.0912568	-0.630724	0.542133	Gnb2l1
194	ENSMUSG00000022533	3.34395e-08	0.0326153	0.766629	0.694774	0.422384	0.536368	0.625829	0.999032	-0.11358	-0.0259629	0.419319	0.530954	0.507424	0.72893	0.533952	Atp13a3
195	ENSMUSG00000007891	7.2834e-11	-0.33966	0.277329	-0.44535	0.114766	0.623111	0.747487	0.668598	-0.419396	-0.301622	-0.0646891	0.247739	-0.498108	0.285939	-1.28352	Ctsd
195	ENSMUSG00000014313	3.48183e-12	0.331289	0.181257	-0.0133064	0.031722	0.19159	-0.326147	-0.464688	-0.153987	-0.350674	-0.958081	0.382141	0.617593	-0.289529	-0.670939	Cox6c
195	ENSMUSG00000049760	9.12497e-08	-0.0425594	0.17044	0.0960149	0.604783	0.55475	0.762582	0.719681	-0.23155	-0.305742	0.0522492	0.550671	0.338955	-0.0678184	0.114925	2410015M20Rik
196	ENSMUSG00000031007	1.43687e-07	-0.285019	-0.00978696	-0.80163	-0.0695444	-0.0411979	0.226008	0.312966	-0.0768957	0.138172	-0.556403	-0.215042	-0.653929	-0.287869	-0.447575	Atp6ap2
196	ENSMUSG00000029860	3.20994e-06	0.443532	0.55339	0.477745	0.412859	0.0569485	-0.215284	0.31009	0.641855	0.310428	0.848083	-0.00890385	0.413126	0.674416	0.455235	Zyx
196	ENSMUSG00000032051	1.91076e-35	-0.0437717	0.769888	0.58253	0.713978	0.849409	0.935803	1.02203	-0.259112	-0.197075	0.0920037	0.220313	0.141035	0.522921	0.424919	Fdx1
196	ENSMUSG00000020483	5.66039e-06	-0.212879	-0.557355	-0.162173	-0.130526	-0.294414	-0.247042	0.0929373	0.0439808	0.137082	-0.248793	-0.0181328	-0.21484	-0.955326	-0.406655	Dynll2
197	ENSMUSG00000029247	7.46504e-24	0.00846426	-0.610212	0.126877	0.256754	0.177568	0.40995	0.378917	-0.0403968	-0.123232	0.031948	0.288303	0.186906	-0.340279	0.309011	Paics
197	ENSMUSG00000030057	2.44439e-55	-0.273728	-0.0866725	0.172591	-0.887839	-0.467765	0.0898507	0.463446	-0.0289844	0.208469	0.6089	-0.370045	-0.820223	-0.240397	0.500148	Cnbp
197	ENSMUSG00000025509	8.97607e-16	-0.181863	-0.214685	-0.690447	0.0844595	0.194307	0.23946	-0.474642	-0.137482	-0.0296551	-0.126084	0.112828	-0.252419	-0.39339	-0.585721	Pnpla2
197	ENSMUSG00000019960	1.71344e-08	-0.00152942	-0.252574	-0.538349	-0.00838882	-1.31588	-0.83898	0.617778	0.471709	0.449958	0.800802	-0.493761	-0.304222	-0.253881	0.330703	Dusp6
197	ENSMUSG00000059534	5.09483e-20	0.217588	0.404635	-0.153486	0.521089	0.551879	-0.0651452	-0.472114	-0.338626	-0.370569	-0.711237	0.623616	0.65709	-0.221678	-0.63367	Uqcr10
197	ENSMUSG00000024812	3.78818e-64	0.312002	0.507945	0.642932	0.26487	0.515473	0.612895	1.01547	0.491983	0.297198	0.86188	-0.0261279	0.357131	0.522871	0.889677	Tjp2
198	ENSMUSG00000032666	8.70764e-95	-0.15556	-0.512522	-0.323315	-0.717447	-1.15809	-0.833667	-0.0729789	0.0814124	0.215384	-0.210007	-0.274777	-0.332912	-0.495373	-0.210585	1700025G04Rik
198	ENSMUSG00000029455	3.08285e-96	-0.156386	-0.190746	-0.705091	-0.66419	-1.02318	-1.39782	-0.923476	0.0817509	0.0919763	0.147698	-0.225523	-0.391037	-0.374225	-0.643247	Aldh2
198	ENSMUSG00000025856	3.66065e-23	-0.0298203	0.213262	0.251194	-0.118359	-0.671562	-0.827331	-1.74261	0.01011	0.0544054	0.544754	0.0224362	-0.00846853	0.456231	0.459146	Pdgfa
198	ENSMUSG00000023915	4.08029e-43	0.138165	0.631325	0.486541	0.355578	0.0709962	0.103823	0.182624	-0.145047	-0.241519	-0.291347	0.504796	0.57127	0.597131	0.198934	Tnfrsf21
199	ENSMUSG00000042312	7.1432e-12	-0.104177	0.810955	0.495801	0.560159	0.78641	0.633631	0.536487	-0.357694	-0.253196	0.763038	0.149688	-0.116091	0.753107	0.580125	S100a13
199	ENSMUSG00000063457	1.57885e-14	0.259683	-0.245198	0.4495	0.0895608	-0.180965	0.584304	0.912947	0.189801	-0.119902	0.678576	0.00528916	0.0237566	-0.0519278	0.549468	Rps15
199	ENSMUSG00000031996	7.65729e-18	-0.186637	-0.444252	-0.355995	-0.895201	-1.32727	-1.23991	-0.640411	-0.0498777	0.0898072	-0.0710081	-0.282428	-0.200856	-0.304744	0.179362	Aplp2
200	ENSMUSG00000057421	1.25912e-14	0.199876	0.318035	0.489002	0.631654	0.796662	0.852294	0.923263	0.49371	0.26175	0.866073	-0.337748	-0.0554817	0.0890172	0.742322	Las1l
200	ENSMUSG00000036854	5.63782e-231	0.0146409	-0.0134828	-0.220413	-0.0593838	-0.139964	-1.15007	-0.56698	0.0108635	0.0102273	0.0317723	-0.0174207	0.00421964	-0.00717996	-0.150633	Hspb6
200	ENSMUSG00000020773	4.23613e-10	0.213659	0.117873	0.192504	0.284907	0.461745	0.224951	0.171813	0.402083	0.275091	0.564156	-0.41191	0.0176091	0.209231	0.466352	Trim47
200	ENSMUSG00000022450	1.37259e-06	0.142565	0.377769	-0.116241	0.889108	0.56146	0.273628	0.132362	-0.194836	-0.41025	-0.13615	0.521693	0.431722	0.19114	-0.317911	Ndufa6
201	ENSMUSG00000074656	2.88079e-07	0.467601	0.647448	0.629554	-0.527852	0.262372	0.758522	0.904738	0.620788	0.157609	0.624689	-0.0574423	0.193725	0.459943	0.575786	Eif2s2
201	ENSMUSG00000029405	5.07703e-10	-0.116052	0.358666	0.405912	0.0169212	0.214254	0.22775	0.419135	-0.4507	-0.198662	-0.178457	0.510196	0.380589	0.437345	0.45696	G3bp2
201	ENSMUSG00000037601	1.33226e-34	-0.173372	-0.218002	0.318623	-0.580497	0.329145	1.28601	1.01695	-0.295949	-0.068317	-0.437071	0.0100955	-0.016106	-0.767656	-0.0882989	Nme1
202	ENSMUSG00000060152	4.76439e-08	-0.182463	-0.476678	-0.36364	0.020007	0.0580238	0.0560146	-0.334804	-0.176192	-0.0400846	-0.567026	0.0296032	-0.184552	-0.683239	-0.445176	Pop5
202	ENSMUSG00000003970	1.78461e-12	0.102434	-0.456437	0.560498	0.239672	-0.177578	0.744252	1.08942	0.0250981	-0.0858726	0.494486	0.0311246	-0.00325768	-0.433417	0.705571	Rpl8
203	ENSMUSG00000061518	2.84821e-16	-0.00164684	0.184646	0.18167	0.154919	0.457173	0.46216	0.126716	-0.398781	-0.290705	-1.04703	0.35787	0.250251	-0.605869	-0.606212	Cox5b
203	ENSMUSG00000027405	2.56454e-27	0.085674	0.0327735	0.268226	-0.751561	-0.122302	0.368748	0.335318	0.113382	0.00692378	0.215921	-0.0412837	-0.134953	0.113399	0.311289	Nop56
203	ENSMUSG00000034160	2.47265e-15	0.310405	0.637239	0.494336	0.358817	0.148412	0.583155	0.712119	0.152238	-0.089885	-0.431191	0.491834	0.491127	0.726918	0.30745	Ogt
203	ENSMUSG00000028234	6.18402e-07	0.358602	-0.500681	0.282989	0.250881	-0.0577812	0.93002	1.19117	0.378457	-0.1393	0.509749	-0.0097159	0.105028	-0.459572	0.659436	Rps20
203	ENSMUSG00000031565	2.91199e-13	0.0972928	0.58594	0.314696	-0.172522	-0.583739	0.0436522	0.555042	0.268891	0.360046	0.585967	-0.308434	0.320014	0.686697	0.713054	Fgfr1
204	ENSMUSG00000016252	4.72868e-16	0.25329	0.521104	-0.0251752	0.429609	0.599213	0.173084	0.0191652	-0.273306	-0.388091	-0.266944	0.543483	0.745132	0.0531233	-0.409602	Atp5e
204	ENSMUSG00000042406	1.68836e-55	-0.203252	0.0590127	0.0101477	-0.422306	-0.413767	0.0429874	0.592988	0.456909	0.306594	0.391574	-0.430812	-0.825733	-0.128261	0.205699	Atf4
204	ENSMUSG00000025428	1.37712e-16	-0.125626	-0.517366	0.104958	-0.123536	-0.454795	0.0880439	-0.0618758	-0.24523	0.00647039	0.154553	-0.0468801	-0.198588	-1.03416	-0.195913	Atp5a1
205	ENSMUSG00000037894	5.33949e-29	0.375765	-0.744276	-0.0603985	-0.477684	0.0436678	0.22145	0.218072	0.473048	0.146395	0.173779	0.00442364	0.335499	-0.764468	0.201939	H2afz
205	ENSMUSG00000041453	7.31668e-14	0.15812	-0.191947	0.405557	0.287955	0.054117	0.679965	0.59176	0.044806	-0.112398	0.509845	-0.0704455	-0.0602098	0.0755542	0.921672	Rpl21
205	ENSMUSG00000022354	2.109e-09	-0.105507	-0.125421	0.0608582	0.39031	0.0951147	0.0279052	-0.163237	-0.295815	-0.16982	-1.05131	0.297689	0.0505022	-0.89486	-1.04942	Ndufb9
205	ENSMUSG00000033863	1.0035e-127	-0.0169159	0.186492	-0.109907	0.392529	-0.120059	-0.388155	-1.70096	0.182144	0.110548	0.178774	0.102625	-0.12332	-0.124339	-0.0768838	Klf9
206	ENSMUSG00000027673	3.07488e-101	-0.100892	-0.440772	0.0181165	0.329347	-0.105937	0.329505	0.225603	-0.158394	-0.0980009	-0.721707	0.232371	0.00144241	-0.973308	-0.470513	Ndufb5
206	ENSMUSG00000004610	4.71922e-11	-0.295116	0.163635	-0.0564608	0.273914	0.105149	0.159276	-0.0524313	-0.556781	-0.231326	-0.277979	0.31376	0.145839	-0.154104	-0.00423314	Etfb
206	ENSMUSG00000031807	1.96358e-53	-0.00363193	-0.451114	0.0982745	0.730818	0.379704	0.780423	0.56862	-0.229459	-0.168282	-0.239481	0.514778	0.372424	-0.488938	0.156684	Pgls
207	ENSMUSG00000039221	3.11988e-10	0.484823	-0.432329	0.406625	0.303725	0.324279	1.09741	0.479958	0.703574	0.00262905	0.449709	-0.05277	0.308756	-0.645104	0.300521	Rpl22l1
207	ENSMUSG00000000563	3.08494e-18	-0.241491	-0.376329	-0.0431389	0.0313592	-0.101172	0.402056	0.190564	-0.347321	-0.122545	-0.523701	0.187506	-0.188213	-0.993262	-0.299367	Atp5f1
207	ENSMUSG00000034686	4.62088e-10	0.0294719	-0.0155543	-0.16276	-0.351974	-0.269945	-1.17977	-0.114905	0.0373851	0.0330129	-0.0561832	-0.0218687	0.0250292	0.108065	0.0129302	Prr7
208	ENSMUSG00000033685	6.38199e-30	-0.356503	-0.0496476	-1.07589	-0.212708	-0.620841	-0.786213	0.367408	0.0882135	0.0270537	-0.0372408	0.0701248	-0.544897	-0.0829398	-0.591427	Ucp2
209	ENSMUSG00000034751	6.88602e-07	-0.285926	0.421056	0.447847	0.332338	-0.0867639	-0.28608	0.794668	0.638444	0.370302	1.22157	-0.332348	-0.817232	0.311354	0.604126	Mast4
210	ENSMUSG00000027712	4.2724e-40	0.00756269	0.285273	0.496105	-0.0812365	0.356101	0.25721	-0.0676004	0.019803	0.153555	1.09232	-0.326999	-0.151369	0.667516	0.82005	Anxa5
210	ENSMUSG00000029430	1.99746e-09	0.104963	-0.27813	0.539565	-1.01768	0.00677491	0.626247	0.591457	0.322052	0.276816	0.281521	-0.343409	-0.161555	-0.442702	0.597256	Ran
210	ENSMUSG00000025290	1.81155e-14	0.309107	-0.313595	0.324216	0.157376	0.0819463	0.706392	1.07754	0.336079	0.00946509	0.454642	-0.301337	-0.0999041	-0.246938	0.481979	Rps24
210	ENSMUSG00000032294	1.6547e-12	-0.211089	0.563523	-0.638432	-0.189229	0.182541	-0.0393558	0.566803	-0.73556	-0.357356	-0.0982232	0.341412	0.223707	0.356728	-0.476562	Pkm
210	ENSMUSG00000040652	2.07743e-08	-0.00770519	0.343311	0.279858	-0.1744	-0.0408106	-0.0909581	-1.45555	-0.323586	-0.151257	-0.0125755	0.273331	0.301419	0.400159	0.323513	Oaz2
210	ENSMUSG00000041126	8.27302e-30	0.0162857	-0.589113	0.312623	0.581209	-0.120278	0.345818	0.436989	-0.255227	-0.156154	-0.641806	0.567479	0.430879	-0.526332	0.465409	H2afv
210	ENSMUSG00000019505	1.60141e-54	-0.000762827	0.325896	-1.04795	-0.222014	0.329779	-1.11324	-1.14255	-0.278343	-0.305999	-0.149563	0.0773928	-0.0805983	-0.0216442	-0.659156	Ubb
210	ENSMUSG00000034120	9.71698e-21	-0.0448961	-0.018892	0.440593	-0.993502	0.0781067	0.76356	0.605503	0.341982	0.137004	0.398654	-0.534106	-0.7781	-0.0765009	0.0484212	Srsf2
210	ENSMUSG00000039680	4.64632e-09	-0.140137	-0.166401	-0.915834	-0.220994	-0.203311	-0.629419	-0.285582	0.0227023	0.0234497	-0.303014	-0.038265	-0.260598	-0.369165	-1.14979	Mrps6
211	ENSMUSG00000064181	1.25279e-09	-0.31516	0.292782	0.287357	0.458234	0.449391	0.553042	0.519976	-0.435358	-0.0547041	0.0914649	-0.0194558	-0.201184	0.204921	0.277936	Rab3ip
211	ENSMUSG00000035569	8.76664e-24	0.194611	0.253446	0.696123	-0.175688	-0.264025	0.443969	0.522686	0.560617	0.379007	0.53985	-0.142353	0.110303	0.432321	0.730522	Ankrd11
211	ENSMUSG00000020733	2.56905e-70	-0.18381	-0.319131	0.0298973	0.675135	0.711297	0.666955	0.70354	0.0599774	0.112107	0.0523607	-0.0748871	-0.330493	-0.762158	0.111567	Slc9a3r1
212	ENSMUSG00000028152	5.29501e-120	0.0290018	0.00351592	0.0412348	-0.620922	-0.79705	-0.369421	0.0467673	0.0337798	0.0594862	-0.670318	-0.0604902	0.0475035	0.0455575	0.084876	Tspan5
212	ENSMUSG00000000568	1.08122e-06	0.0759644	-0.286528	0.243903	-0.277032	-0.433894	0.164916	0.272098	0.344465	0.346816	0.407937	-0.246491	-0.0746704	-0.131428	0.40793	Hnrnpd
212	ENSMUSG00000029390	1.95776e-12	0.414543	0.352131	0.150887	0.180544	0.554701	0.676288	0.629457	0.435604	-0.0125265	0.366963	-0.0191203	0.307364	0.36276	0.108753	Tmed2
212	ENSMUSG00000053716	4.6098e-21	0.0409904	0.516488	0.476836	-0.182423	-0.263131	0.305819	0.508004	-0.0158475	-0.0374275	0.429089	0.385837	0.380534	0.486904	0.374613	Dusp7
213	ENSMUSG00000008682	3.96139e-21	0.0068933	-0.393261	-0.0101535	0.485829	0.131357	0.794104	1.04596	0.11858	-0.110559	0.197224	0.00161958	-0.286139	-0.489745	0.462979	Rpl10
213	ENSMUSG00000029616	2.04558e-13	0.00507359	-0.483477	0.023297	0.167537	-0.00492781	0.320704	0.209765	-0.102192	-0.0923219	-0.866326	0.172694	0.162425	-0.421121	-0.12799	Erp29
214	ENSMUSG00000109324	1.40526e-75	-0.0937355	-0.385481	0.263498	-0.897731	-0.427948	0.106816	0.298035	-0.12634	-0.0530162	-0.173006	-0.0609776	-0.179937	-0.324766	0.362719	Prmt1
214	ENSMUSG00000044408	7.87051e-13	-0.0661258	-0.473224	-0.21016	-0.044566	-0.415484	-0.277798	-0.277041	-0.111407	-0.0461184	-0.172361	0.0954696	0.00637976	-0.822117	-0.136286	Sptssa
215	ENSMUSG00000038467	9.72518e-63	-0.10163	0.821041	0.642652	0.301543	0.863052	1.12251	0.879505	0.0815444	0.149092	0.687381	-0.0817114	-0.0602653	0.632454	0.879162	Chmp4b
215	ENSMUSG00000083012	1.14562e-41	0.0193777	0.617006	0.781994	0.548369	0.580907	0.698544	0.571213	-0.0615489	-0.102692	0.175282	0.428249	0.212953	0.564868	0.594963	Fam220a
215	ENSMUSG00000052681	2.31326e-10	-0.0604486	0.203238	0.217449	-0.185871	-0.349491	0.0232153	0.339567	0.431065	0.407179	0.809895	-0.422515	-0.491806	-0.078352	0.403429	Rap1b
215	ENSMUSG00000061878	1.08575e-16	0.066235	0.0816773	-0.0514336	-0.255465	-0.40121	-1.30841	0.070444	0.00532	-0.0388995	0.20515	0.0605918	0.093218	0.14508	-0.000584362	Sphk1
216	ENSMUSG00000025809	1.8704e-108	0.105461	0.74251	0.43114	-0.993712	-0.828238	-0.959404	-1.59867	0.118615	0.12999	0.239391	-0.0146909	0.190857	0.920031	0.452434	Itgb1
217	ENSMUSG00000028719	3.36765e-14	-0.014243	0.415393	0.478627	0.8373	0.82828	0.955555	0.864048	-0.309818	-0.196154	0.209889	0.14984	0.213478	0.04581	0.501639	Cmpk1
217	ENSMUSG00000084786	1.40041e-102	0.0729794	0.525319	0.16847	0.697357	1.09585	0.959359	0.980748	-0.415277	-0.384285	-0.453825	0.520288	0.561683	0.258492	0.117964	Ubl5
217	ENSMUSG00000024048	3.68176e-35	0.310891	0.479751	0.754302	0.248399	0.006616	0.296471	0.924544	0.030789	0.273004	0.953325	-0.344399	0.37364	1.00124	1.04172	Myl12a
218	ENSMUSG00000028889	1.11957e-15	-0.180305	0.295308	0.56036	-0.302507	0.0562149	0.787971	0.82646	0.266335	0.302607	0.403853	-0.338679	-0.491087	0.215826	0.488852	Yrdc
218	ENSMUSG00000029649	7.82587e-12	-0.135413	0.0973565	0.256651	0.253109	0.369675	0.596057	0.671696	-0.652003	-0.326572	-0.153097	0.323631	0.233864	-0.312365	-0.0527754	Pomp
219	ENSMUSG00000076437	5.6991e-27	-0.0108249	-0.536359	0.0765593	0.26894	-0.00952795	0.33401	0.153866	-0.0879197	-0.0966437	-0.468235	0.336548	0.134043	-0.427021	0.156156	2700094K13Rik
219	ENSMUSG00000063694	1.44395e-14	0.426859	0.547413	0.21559	0.127946	0.640256	0.56732	0.0863052	0.34602	0.109392	0.187965	-0.176397	0.398805	0.183981	-0.295349	Cycs
219	ENSMUSG00000022283	8.84849e-45	0.369759	-0.240509	0.710175	-0.14848	-0.240905	0.855762	1.34799	0.667079	0.209482	0.204145	-0.183622	0.0724446	-0.221234	1.26263	Pabpc1
220	ENSMUSG00000073676	1.62621e-11	0.186504	-0.929519	-0.395549	-0.324141	-0.417455	0.302063	0.312775	0.0104366	-0.138536	-0.188959	0.390454	0.390765	-1.12667	-0.933353	Hspe1
220	ENSMUSG00000027953	2.22815e-22	-0.14629	-0.00418458	-0.104831	0.177875	-0.00635657	0.0666697	0.0424483	-0.325125	-0.140934	-0.529977	0.160262	0.0585402	-0.14708	-0.874816	Slc50a1
220	ENSMUSG00000029108	3.59382e-217	-0.0111802	0.00125402	-0.161225	-0.40965	-0.499751	-1.0361	-0.043508	0.000623534	-0.0026579	-0.0133133	-0.00656015	-0.00753724	-0.00122835	-0.0809466	Pcdh7
220	ENSMUSG00000006519	8.93972e-10	-0.156253	-0.393063	0.0921845	0.318443	0.282584	0.64291	0.356591	0.24862	0.338752	0.104338	-0.482008	-0.576535	-0.750178	-0.303514	Cyba
221	ENSMUSG00000026305	1.40404e-11	0.224288	0.860842	0.70713	-0.19188	0.0881638	-0.273249	0.51638	0.27986	0.172794	1.01754	-0.205074	0.233849	0.873929	1.03086	Lrrfip1
221	ENSMUSG00000042747	1.05694e-13	0.0242073	-0.101132	-0.440115	0.440113	0.181963	0.371919	0.375911	0.0990809	-0.00627488	-0.0443364	0.17106	0.0875903	-0.345458	-1.23217	Krtcap2
221	ENSMUSG00000029777	1.5547e-39	0.242026	0.317682	0.420244	-0.327993	0.441444	0.505788	0.381103	0.369542	0.208142	0.449798	-0.330892	0.0884649	0.285366	0.263886	Gars
222	ENSMUSG00000062825	4.96705e-34	0.478565	0.861549	0.299358	0.417581	0.236361	0.130044	1.27121	0.00797241	-0.0797159	0.854282	0.0822148	0.870635	0.672773	0.621348	Actg1
222	ENSMUSG00000023067	7.40525e-10	-0.0200257	0.957734	0.547316	0.354716	-0.363899	-0.672206	-0.340049	0.352219	0.281002	1.01756	-0.00894449	0.0566377	1.04902	0.800763	Cdkn1a
223	ENSMUSG00000036438	1.77723e-37	-0.108938	-0.31658	-0.641592	-0.285054	-0.460062	-1.3794	-0.900836	-0.432238	-0.0837383	-0.668431	0.0714026	-0.0475952	-0.570819	0.0983888	Calm2
224	ENSMUSG00000026509	3.96132e-19	0.248778	0.545408	0.763442	0.146834	0.468012	0.476452	0.376693	0.23679	0.0908036	0.731467	0.000802093	0.372495	0.764347	0.765884	Capn2
224	ENSMUSG00000009549	2.14377e-14	-0.186213	0.30985	0.124644	0.379117	0.216473	0.0491149	0.25943	-0.646408	-0.294193	-0.395127	0.476298	0.371376	0.118858	-0.251695	Srp14
224	ENSMUSG00000024921	6.53973e-07	-0.0214596	-0.191278	-0.132478	-0.225457	-0.986809	-1.03224	-0.118801	0.0443214	0.0335139	-0.0655576	0.00555733	-0.0285939	-0.200958	-0.0328041	Smarca2
225	ENSMUSG00000006219	2.43781e-07	0.00463327	0.0141179	-0.0363106	-0.614342	-0.788321	-1.147	-0.310936	-0.01984	0.0142746	-0.408839	-0.0230225	0.0489896	0.00160743	-0.10085	Fblim1
225	ENSMUSG00000013076	2.84659e-116	-0.0615731	0.0497793	0.0502159	-0.678669	-1.11874	-1.13833	-0.0269104	0.215955	0.278854	0.195728	-0.214117	-0.0403544	0.102119	0.140902	Amotl1
225	ENSMUSG00000035498	7.39816e-08	0.144726	0.795687	0.961369	-0.419232	-0.662917	0.304371	1.24419	0.490215	0.253738	0.940177	-0.0233303	0.055859	0.750021	0.980847	Cdcp1
225	ENSMUSG00000020585	3.96926e-09	-0.132904	0.450202	0.238061	0.0265454	-0.454234	-0.255574	0.00822221	-0.630772	-0.321582	-0.0818794	0.571799	0.305367	0.340796	0.657268	Laptm4a
226	ENSMUSG00000026727	1.70625e-209	-0.0396419	-0.0319465	-0.149917	-0.533686	-0.887976	-1.28515	-0.57021	0.0046622	0.0322018	-0.0240911	-0.00166329	-0.0685412	-0.0169993	-0.0827902	Rsu1
226	ENSMUSG00000020075	5.82238e-15	0.131222	0.239148	0.467495	-0.755327	-0.0906327	0.514042	0.425099	0.432723	0.207908	0.488129	-0.0956492	-0.098813	0.257629	0.370184	Ddx21
226	ENSMUSG00000032314	3.3194e-06	-0.284045	-0.420061	-0.110788	0.078825	-0.143701	0.0690319	-0.0148316	-0.174467	-0.00667337	-0.162167	-0.074749	-0.370722	-0.732622	-0.358297	Etfa
226	ENSMUSG00000062867	5.17026e-06	0.042055	-0.663189	0.200472	-0.0313455	0.318435	0.536135	0.316806	0.212902	-0.0300802	0.471328	0.197456	-0.0276453	-0.550945	0.408967	Impdh2
226	ENSMUSG00000071662	3.18449e-06	-0.176658	-0.146437	-0.201813	-0.0272683	0.0605953	0.0217714	-0.0283497	-0.352046	-0.0677858	-0.678908	0.0416958	-0.00735207	-0.15772	-0.140331	Polr2g
227	ENSMUSG00000028392	3.56985e-97	0.155582	0.206006	-0.148411	0.550161	0.62374	0.634085	0.640879	0.134864	0.0548067	0.424835	-0.00554234	0.212877	-0.295324	0.0598373	Bspry
227	ENSMUSG00000078974	5.12425e-13	0.39135	0.257399	-0.0402038	0.0736661	0.333541	0.217212	0.103385	0.29202	-0.0904753	-0.108589	0.0278682	0.397521	0.0381908	-0.345896	Sec61g
228	ENSMUSG00000029580	5.78176e-208	0.118067	0.255681	-0.225034	-0.29413	-0.555701	-1.55378	-1.42337	-0.159798	0.183359	0.934822	-0.13334	0.387095	0.0516051	-0.436307	Actb
228	ENSMUSG00000001794	1.59137e-22	0.113472	0.67535	0.642338	-0.403113	-0.205372	-0.105152	0.601139	0.135193	0.362249	1.0202	-0.587729	-0.0246977	0.77964	1.02779	Capns1
228	ENSMUSG00000051483	2.18631e-08	-0.203579	0.0123412	-0.0635232	0.222087	0.154795	0.12475	0.152896	-0.427835	-0.20789	-0.464173	0.241367	0.129621	-0.150665	-0.0928311	Cbr1
229	ENSMUSG00000026670	2.49254e-49	-0.150917	-0.0517375	0.169863	-6.18607e-05	-0.0764575	-0.0292723	0.0786169	0.428513	0.29198	0.420658	-0.470666	-0.65254	-0.0968907	0.282904	Uap1
229	ENSMUSG00000027087	3.93953e-18	-0.0817485	0.76684	0.672532	0.450313	0.0674294	0.347512	0.800814	0.290262	0.212542	0.536227	0.0350689	-0.0871962	0.812466	0.728793	Itgav
229	ENSMUSG00000028412	4.25304e-11	0.199658	0.100369	0.476379	0.458343	0.457055	0.59469	0.566331	0.374723	0.238234	0.472482	-0.182246	0.215074	0.112351	0.44532	Slc44a1
229	ENSMUSG00000030654	2.99975e-18	-0.102308	0.115444	0.256211	0.447296	0.30919	0.374407	0.309183	-0.347434	-0.0459444	-0.902966	0.335533	0.346723	0.158704	0.564378	Arl6ip1
229	ENSMUSG00000020538	5.31182e-29	0.0424305	0.0695779	-0.00160391	0.143974	0.119584	0.0995718	0.221853	0.0221637	-0.0120097	0.0846156	0.101232	0.091264	-0.286954	-0.731045	Srebf1
230	ENSMUSG00000037152	7.85272e-14	0.112446	0.469886	0.118013	0.659011	0.590784	0.235079	0.0931257	-0.354659	-0.297707	-0.521004	0.547795	0.612437	0.0953482	-0.339177	Ndufc1
230	ENSMUSG00000003814	3.29726e-09	-0.487723	-0.781816	-1.04398	-0.431739	-0.437431	0.296757	0.257009	-0.252764	0.332116	-0.47161	-0.289134	-0.593829	-0.746514	-0.261693	Calr
231	ENSMUSG00000053560	6.91945e-06	0.191065	-0.304005	-1.28784	0.0363242	0.316825	-0.523517	0.0117128	0.312505	0.157506	0.710573	-0.161498	0.0788511	-0.181209	-0.663276	Ier2
231	ENSMUSG00000071866	1.21216e-42	0.389501	-0.0737843	-0.843504	-0.110808	0.21959	-0.552053	-0.283677	0.062523	-0.224411	0.372674	0.156301	0.592104	-0.40362	-0.161298	Ppia
232	ENSMUSG00000008136	9.78186e-19	0.174336	0.592719	0.148468	-0.783692	-0.830459	0.331174	0.726351	0.304678	0.192012	0.699449	-0.153334	0.136316	0.660013	0.558879	Fhl2
232	ENSMUSG00000022174	4.24232e-42	-0.348727	0.207906	-0.120396	0.0915866	0.226246	0.401257	0.176384	-0.663372	-0.15174	-0.557406	0.328374	0.0133301	-0.134382	-0.567265	Dad1
232	ENSMUSG00000021131	6.78788e-13	0.370629	-0.0255987	0.220159	-0.631654	0.158163	0.517736	0.653686	0.409547	-0.00998138	0.187129	-0.0702109	0.269457	-0.250559	0.268994	Erh
233	ENSMUSG00000018770	1.44497e-89	-0.0627071	-0.290158	0.0528114	-0.152507	-0.175363	0.378811	0.117972	-0.164503	0.000451879	-0.461958	0.214883	0.0231459	-0.937143	-0.449958	Atp5g3
233	ENSMUSG00000030431	8.21633e-15	0.0842898	-0.122745	-0.0850932	0.143612	0.515429	0.641764	0.827432	0.452896	0.284507	0.526243	-0.21713	-0.182836	-0.273349	-0.336211	Tmem238
234	ENSMUSG00000026568	9.05942e-10	-0.425984	-0.234156	0.0120261	0.248326	0.25616	0.245569	0.436143	-0.436524	-0.0680258	-0.225595	0.192516	-0.270552	-0.561325	-1.01608	Mpc2
234	ENSMUSG00000052997	1.99559e-111	0.0122903	-0.183208	0.0177539	-0.138945	-0.0877145	-0.0426709	-0.98572	0.0513403	0.0396314	-0.0643222	-0.0506875	-0.0787	-0.231317	-0.036229	Uba2
235	ENSMUSG00000031231	1.79661e-13	0.0722452	0.159062	-0.0589043	0.326144	0.395397	0.471502	0.252432	-0.4774	-0.38499	-0.865528	0.485713	0.396884	-0.491958	-0.862831	Cox7b
236	ENSMUSG00000020048	1.02886e-06	-0.305323	-0.425295	-1.11489	-0.243917	-1.0801	-0.2553	-0.113988	-0.275572	0.24787	-0.464005	-0.204107	-0.163167	-0.612834	-0.34446	Hsp90b1
236	ENSMUSG00000095098	4.5337e-21	0.12402	0.124338	0.0436645	-0.453629	-1.02897	-0.954947	-0.147561	0.0964257	-0.0123248	0.160803	0.068543	0.177671	0.142768	0.0692122	Ccdc85b
237	ENSMUSG00000025666	3.03928e-22	0.0234463	-0.148497	-0.190797	-0.416712	-0.777785	-1.07595	-0.216247	0.0541066	0.0531212	0.0461358	-0.0786799	-0.0207369	-0.298587	-0.155606	Tmem47
237	ENSMUSG00000060591	5.79744e-88	0.105635	0.341575	-0.313352	-0.470964	-0.742027	-0.928101	-0.39316	-0.347528	-0.320635	0.34558	0.479132	0.735569	0.134775	0.428035	Ifitm2
237	ENSMUSG00000031734	1.15245e-09	-0.00758588	-0.294385	-0.197456	0.357463	0.305106	0.482865	0.758264	0.247404	0.242637	-0.140717	-0.457469	-0.252076	-0.334639	0.118596	Irx3
237	ENSMUSG00000066456	1.46213e-46	-0.0126379	-0.706262	-0.331277	0.125654	-0.626885	-0.691384	-0.928421	0.148848	0.183318	-0.500664	-0.207351	-0.0907408	-0.121024	0.0725095	Hmgn3
237	ENSMUSG00000025144	4.17929e-09	-0.120197	-0.285056	-0.177619	0.196911	0.00631376	0.0526271	-0.324061	-0.146248	-0.130259	-0.298981	0.225972	-0.0486517	-0.68059	-0.257126	Stra13
238	ENSMUSG00000038650	2.44936e-23	-0.00277374	0.751082	0.781763	0.683061	1.01205	1.12002	1.22849	-0.390768	-0.243202	0.910728	0.207728	0.326139	0.522632	1.0225	Rnh1
238	ENSMUSG00000061904	5.62623e-88	-0.188337	-0.560789	0.276122	0.00868784	0.0156086	0.618743	0.331759	-0.257503	-0.0816246	-0.381373	0.0398946	-0.350756	-0.901413	0.372514	Slc25a3
239	ENSMUSG00000026566	4.6193e-15	-0.130306	-0.124092	-0.340567	0.0485002	-0.0147563	0.264406	0.37931	0.176637	0.145307	-0.183095	-0.281094	-0.517827	-0.423548	-0.271506	Mpzl1
239	ENSMUSG00000028273	4.32966e-09	0.32033	0.476879	0.644152	0.359322	0.378591	0.708992	0.43241	0.399391	0.2077	0.402532	-0.0144858	0.513645	0.39403	0.793586	Pdlim5
239	ENSMUSG00000046865	9.03784e-09	-0.0137453	-0.348355	0.0752176	-0.743774	-0.102011	0.362205	0.336044	0.226355	0.0961848	0.34818	-0.319255	-0.318663	-0.226652	0.277764	Fbl
240	ENSMUSG00000025794	8.2446e-10	0.137211	-0.472222	0.285801	0.237645	0.227602	0.673827	1.0245	0.221735	-0.153719	0.370368	-0.0848624	-0.196187	-0.484569	0.42163	Rpl14
240	ENSMUSG00000020477	1.04442e-13	-0.135712	-0.37996	-0.304161	0.0506232	0.116639	0.051963	-0.0421227	-0.0725309	-0.0234847	-0.868636	0.00944278	0.0155839	-0.450317	-0.378865	Mrps24
241	ENSMUSG00000038690	7.5739e-13	0.0614103	0.22755	-0.138053	0.399783	0.54875	0.313989	0.0495816	-0.408945	-0.378197	-0.816409	0.398258	0.362647	-0.328209	-0.983309	Atp5j2
241	ENSMUSG00000035873	1.06814e-76	0.00835253	0.102775	0.0656233	-0.839436	-0.863714	-0.958866	0.0647823	0.0831374	0.090198	0.160122	-0.181384	-0.0346643	0.111058	0.0873936	Pawr
241	ENSMUSG00000055148	7.13674e-14	-0.0466657	-0.256144	-0.363464	0.188094	0.00502162	-0.984773	-1.32022	0.0550124	0.0319658	-1.0267	0.0708652	-0.124165	-0.0682427	-0.390888	Klf2
242	ENSMUSG00000030265	1.08985e-29	-0.0151681	0.505564	0.745506	0.215883	0.441427	0.763142	0.74429	0.414018	0.230376	0.436186	-0.125111	-0.162344	0.432968	1.0277	Kras
242	ENSMUSG00000002043	3.33858e-46	-0.191516	0.0463762	0.202819	0.608769	0.481374	0.529338	0.688523	-0.43361	-0.22988	-0.375149	0.435559	0.237855	-0.0208091	-0.110344	Trappc6a
242	ENSMUSG00000033307	8.68004e-26	0.0464943	-0.393504	-0.841541	-0.991013	-0.601454	-0.790179	0.505639	-0.0270386	-0.283495	-0.0212491	0.0597013	-0.0816911	-0.88026	-0.690309	Mif
242	ENSMUSG00000031505	3.69856e-24	-0.160881	0.186265	0.0938588	0.396182	0.359934	0.392515	0.562146	-0.486845	-0.240421	-0.120892	0.263833	0.108387	-0.121658	0.182633	Carkd
243	ENSMUSG00000041355	3.26986e-27	-0.0737887	-0.399727	-0.305875	-0.37051	-0.279055	0.330123	0.373196	0.131496	0.0894053	-0.491966	-0.184315	-0.303031	-0.795524	-1.08984	Ssr2
243	ENSMUSG00000061983	1.18153e-98	0.122802	-0.597252	0.261075	-0.0805087	-0.19335	0.856613	1.159	0.461696	0.155985	0.665542	-0.311631	-0.333818	-0.53949	0.542026	Rps12
243	ENSMUSG00000019947	9.67036e-62	0.384456	0.550843	0.326252	-0.219035	-0.247978	-0.803424	0.118215	0.262385	-0.184437	0.493578	0.570855	0.720282	0.371119	0.455511	Arid5b
243	ENSMUSG00000007817	1.04564e-71	-0.359922	0.501892	0.562856	0.484699	0.663966	0.678015	0.886139	0.151645	0.182879	0.64429	-0.0122505	-0.498522	0.684675	0.730821	Zmiz1
243	ENSMUSG00000005125	7.92086e-40	-0.162187	0.371395	-0.296983	-0.118264	-0.124331	0.73501	0.851235	0.586681	0.141181	0.478321	0.0373874	-0.595857	-0.472613	-0.92756	Ndrg1
244	ENSMUSG00000069662	5.30517e-08	0.0966799	0.145982	0.449771	-0.374202	-0.257734	-0.696288	-0.422567	-0.0991877	-0.153984	-1.0104	0.517834	0.455437	0.0999033	0.39976	Marcks
244	ENSMUSG00000060675	6.62937e-07	-0.201543	0.0935989	0.343689	0.47305	0.562868	0.610431	-0.00243595	-0.316337	-0.195699	0.0924743	0.353747	0.00648368	-0.140444	0.0253025	Pla2g16
244	ENSMUSG00000024736	9.07915e-193	0.0207981	-0.0253767	-0.120972	-0.0871108	-0.356321	-1.04318	-0.0169646	0.00425701	0.000265961	-0.204092	0.0622757	0.063213	-0.0652788	-0.0363511	Tmem132a
245	ENSMUSG00000032883	3.61739e-08	-0.2806	-0.406741	-0.0950922	-0.397228	-0.704549	0.0112111	0.145281	-0.0141046	0.0360954	-0.0237174	0.0888874	-0.255487	-0.755873	0.03338	Acsl3
245	ENSMUSG00000015092	9.53727e-44	-0.205827	-0.262999	-0.095499	0.359373	0.149692	-0.0316871	0.191179	-0.646234	-0.213609	-0.223751	0.169732	0.206492	-0.661742	-0.370479	Edf1
246	ENSMUSG00000032667	3.34944e-23	0.229211	0.573112	0.4948	0.485295	0.620528	0.686779	0.526462	0.0184512	-0.0214381	0.380391	0.0715516	0.459434	0.522223	0.771537	Pon2
246	ENSMUSG00000032504	3.26327e-09	0.00040702	0.229308	0.367554	0.210808	0.340467	0.445029	0.621079	0.310597	0.297777	0.585652	-0.191412	-0.0616408	0.262629	0.297322	Pdcd6ip
246	ENSMUSG00000020737	1.61649e-30	-0.0239696	-0.196145	0.393019	0.0729142	0.388961	0.808319	0.722619	-0.284574	-0.181258	-0.819728	0.232077	0.170398	-0.333536	0.509943	Hn1
246	ENSMUSG00000023939	2.25055e-53	-0.30536	-0.213319	-0.253251	0.828956	0.799334	0.62327	0.762962	-0.550255	-0.123469	-0.147934	0.152073	-0.0423385	-0.238938	0.139006	Mrpl14
247	ENSMUSG00000004897	1.50038e-67	0.12772	-0.224545	0.333211	0.130898	0.446587	0.76272	0.590772	0.365512	0.350241	0.429915	-0.221856	0.0182422	-0.122582	0.718457	Hdgf
247	ENSMUSG00000028618	2.77081e-12	-0.453545	0.0907893	-0.142566	0.150359	-0.125664	0.347802	0.543151	-0.657812	-0.113731	-0.821797	0.0250942	-0.626338	-0.292939	-0.306374	Tmem59
247	ENSMUSG00000029632	2.48241e-13	0.0167178	0.42738	-0.0426348	-0.0529038	0.279494	0.50764	1.57532	-0.365454	-0.244808	-0.912123	0.0643036	-0.0229345	-0.335088	-0.518535	Ndufa4
247	ENSMUSG00000031812	6.56002e-14	-0.354357	-0.0205952	-0.777721	-0.431079	-0.313624	-0.788391	-0.0885767	-0.457089	-0.242604	-0.70808	0.133287	-0.424599	-0.437362	-1.23238	Map1lc3b
247	ENSMUSG00000001056	1.65822e-68	0.0335804	-0.127425	0.610657	-0.164653	0.343987	1.11123	1.04227	0.136779	-0.018878	0.232073	0.209397	0.0460888	-0.402362	0.414524	Nhp2
248	ENSMUSG00000002064	9.8609e-21	-0.14546	0.0273742	0.214064	0.345979	0.421356	0.646441	0.500959	-0.408257	-0.2143	-0.295681	0.392813	0.147618	-0.0794572	-0.0383528	Sdf2
249	ENSMUSG00000028010	4.44758e-11	0.159724	0.0288583	0.353673	-0.345287	0.165848	0.527639	0.522581	0.447054	0.224071	0.540229	-0.268468	-0.083306	0.0635151	0.431141	Gar1
249	ENSMUSG00000040564	7.04882e-10	0.0274153	0.475477	0.2325	-0.46283	-1.46435	-0.966833	0.586673	0.0454484	-0.0462797	0.0607971	0.185953	0.281721	-0.0589564	0.275393	Apoc1
249	ENSMUSG00000095677	1.64749e-23	0.104578	-0.227981	0.0338605	0.28985	0.19707	0.247074	0.205946	-0.0235953	-0.12957	-0.495488	0.209853	0.196858	-0.310896	0.0377741	Dynlt1f
250	ENSMUSG00000051391	2.10312e-29	0.0140345	0.455676	0.774722	-0.141302	0.04793	0.692293	0.663026	0.195983	0.0440685	0.218487	0.0856006	0.101468	0.453706	0.783081	Ywhag
250	ENSMUSG00000054717	1.49597e-23	0.227121	-0.74014	0.157101	0.395376	0.185946	0.30031	0.232975	0.146124	0.0444522	0.0307285	-0.196402	0.316501	-0.7558	0.385022	Hmgb2
250	ENSMUSG00000006356	6.87468e-10	-0.146731	0.0475838	0.101518	0.364993	0.921958	1.00061	0.115175	0.0133975	-0.0553205	0.376132	-0.135413	-0.579262	0.148138	1.25201	Crip2
251	ENSMUSG00000026991	1.94994e-48	0.0204301	-0.088279	-0.11311	-0.578173	-0.824455	-0.236652	0.0336121	0.0687981	0.111516	-0.00977559	-0.0716633	-0.0340049	-0.00493452	0.118371	Pkp4
251	ENSMUSG00000068882	7.04297e-64	-0.0661561	-0.170654	0.158103	-0.890144	-0.324931	0.105977	0.432596	-0.0278296	-0.00453267	0.0255258	-0.0903657	-0.2003	-0.322991	0.370037	Ssb
251	ENSMUSG00000024190	1.35753e-75	0.0998506	0.110612	-0.893956	0.999407	0.523051	-1.0854	-1.02121	0.819425	0.467023	0.683867	-0.249117	-0.0556233	0.468517	0.00434731	Dusp1
252	ENSMUSG00000026003	1.7644e-40	-0.356152	0.246777	-0.044131	0.377388	0.172334	0.509028	0.510284	-0.426638	-0.221122	-0.0570466	0.18857	-0.421504	0.261623	-0.142116	Acadl
252	ENSMUSG00000028998	2.90411e-07	0.294008	0.450312	0.155353	0.663069	0.791577	0.410461	0.684724	-0.0272112	-0.365848	-0.0711253	0.516082	0.630088	0.244808	0.0122187	Tomm7
253	ENSMUSG00000006304	4.10611e-26	-0.0108957	0.604413	0.755523	-0.0316065	0.305513	0.363274	0.305485	-0.0450668	0.202955	0.792107	-0.254693	0.0955656	0.764293	1.20075	Arpc2
253	ENSMUSG00000026457	1.93572e-83	0.224841	0.505366	0.701029	0.841447	0.784903	0.808908	0.959064	0.148226	-0.00929895	0.53758	0.442471	0.471288	0.463154	0.792115	Adipor1
253	ENSMUSG00000058558	7.86917e-09	0.339882	-0.0828168	0.536486	0.209425	0.325351	0.999485	1.43354	0.338046	-0.0566282	0.685654	-0.0801148	0.0493807	-0.0326137	0.935193	Rpl5
253	ENSMUSG00000006818	5.13666e-08	-0.337167	-0.0353703	-0.164933	-0.288288	-0.174441	-0.0210005	-0.00831505	-0.183109	0.007887	-0.366701	-0.261961	-0.678488	-0.720852	-0.615713	Sod2
254	ENSMUSG00000060002	5.91356e-35	-0.231915	-0.0406644	-0.753804	0.224627	0.0777678	-0.0727406	-0.008735	-0.0183065	0.0344883	-0.117756	0.0326473	-0.29067	-0.457977	-0.920372	Chpt1
255	ENSMUSG00000027829	3.76173e-13	0.0331225	-0.0661144	-0.0873355	0.529708	0.0877074	-0.282227	-0.164891	0.492321	0.397565	0.716708	-0.318004	-0.252383	-0.065656	0.547366	Ccnl1
255	ENSMUSG00000025504	3.43046e-53	0.169524	0.54556	0.522062	0.447354	0.609337	0.500922	0.816266	0.266985	0.158393	0.678156	-0.121708	0.0795212	0.595365	0.627463	Eps8l2
255	ENSMUSG00000019961	3.2489e-17	0.154205	-0.556914	0.165164	0.202781	0.0638457	0.183441	0.201416	0.295238	0.205745	0.0768206	-0.188127	0.0830354	-0.487844	0.316929	Tmpo
255	ENSMUSG00000010406	2.82015e-27	0.260088	0.577892	0.549337	0.579452	0.736989	0.946537	0.857323	-0.0249661	-0.24579	0.734502	0.41271	0.677577	0.565053	0.381276	Mrpl52
256	ENSMUSG00000022186	1.05272e-102	-0.0231387	-0.347549	-0.394568	-0.371692	-0.991191	-0.823869	-0.496781	-0.0700313	-0.0273579	-0.0508884	0.01943	0.0996281	-0.499424	-0.545022	Oxct1
256	ENSMUSG00000005873	7.5825e-15	-0.159629	-0.54798	-0.633558	0.242314	-0.277037	-0.133947	0.587099	0.18701	0.338646	0.149705	-0.542178	-0.364568	-0.803532	-0.915257	Reep5
257	ENSMUSG00000028465	9.96484e-07	0.0813737	0.073663	0.0511696	-0.260374	-0.956776	-1.25636	-1.11034	0.162962	0.122753	0.283803	-0.131523	0.036762	0.140436	0.199782	Tln1
258	ENSMUSG00000023010	5.93181e-07	-0.425192	-0.0210554	-0.447691	0.272226	0.33234	0.691933	1.04457	-0.42929	-0.0010588	0.125167	-0.239354	-0.550189	-0.561794	-0.924574	Tmbim6
259	ENSMUSG00000027111	8.08195e-101	-0.0111059	0.674105	0.816501	-0.241381	-1.18936	-0.455473	1.35498	0.0856945	0.155455	0.201245	0.289924	0.590738	0.318427	0.529963	Itga6
260	ENSMUSG00000036752	9.5984e-18	-0.250565	0.0873541	0.156463	-0.0887282	0.613666	0.797791	0.629603	0.0975819	0.286111	0.236632	-0.48104	-0.677268	0.0616822	0.35123	Tubb4b
261	ENSMUSG00000015094	5.71547e-07	-0.0759086	0.23165	-0.00852314	0.503306	0.4141	0.508871	0.248284	-0.255788	-0.199397	-0.0178365	0.424618	0.208775	0.162287	-0.160911	Npdc1
261	ENSMUSG00000031075	4.88204e-06	-0.286557	0.396326	0.0311002	0.393959	0.158895	-0.209005	0.297219	-0.215675	0.119016	-0.890572	0.20776	0.0338859	-0.0013533	-0.00338265	Ano1
261	ENSMUSG00000004665	2.31282e-100	0.132288	0.237143	0.155082	-0.751288	-0.985916	-0.923125	-0.755253	0.0563407	0.0404717	0.382859	0.0528745	0.320402	0.359415	0.242952	Cnn2
262	ENSMUSG00000027613	1.28039e-11	-0.00701463	0.376171	0.562146	-0.804793	0.0225642	0.506479	0.735082	0.249688	0.215698	0.838069	-0.510765	-0.519743	0.202775	0.495539	Eif6
262	ENSMUSG00000045503	9.2456e-33	0.097358	0.379729	0.753255	0.528932	0.706421	0.966462	0.904786	-0.0747652	-0.0866792	0.490486	0.368681	0.476131	0.683679	0.735237	Sys1
262	ENSMUSG00000027506	7.02044e-68	0.0551469	0.548722	0.160071	0.611741	0.813234	0.932225	1.32255	-0.200149	-0.114149	0.204508	0.2459	0.414276	0.214563	0.291927	Tpd52
262	ENSMUSG00000050732	2.26293e-07	-0.353748	-0.401517	-0.281467	0.27584	0.275906	0.127955	0.691886	-0.336768	-0.0458561	-0.291316	0.0429567	-0.425022	-0.875579	-0.195419	Vamp8
262	ENSMUSG00000023175	2.54085e-09	-0.358107	0.606786	0.441889	0.642957	0.740496	1.12797	0.966066	-0.60496	-0.240434	-0.060744	0.106851	-0.486163	0.641211	0.809821	Bsg
262	ENSMUSG00000037405	1.27672e-61	0.119969	-0.0326331	0.14207	-0.800469	-0.780158	-0.546043	0.238273	0.235969	0.117095	0.306741	-0.0950837	-0.0254319	-0.164568	0.228268	Icam1
263	ENSMUSG00000035268	1.53371e-06	-0.0521555	0.251534	0.256451	0.631465	0.647868	0.613578	-0.392581	-0.116852	-0.139648	-0.302108	0.325812	0.246373	0.330951	0.508273	Pkig
263	ENSMUSG00000066278	8.73689e-08	-0.28108	0.333521	-0.219893	0.579943	0.704263	0.809829	0.297629	-0.224868	0.0396994	0.2668	-0.0920002	-0.519965	0.197661	0.0112606	Vps37b
263	ENSMUSG00000031681	2.43562e-11	0.0762203	0.120611	0.199823	-0.324121	-0.961548	-0.636329	0.211233	0.0811122	0.0617574	0.250092	0.0721151	0.201064	0.148994	0.232451	Smad1
263	ENSMUSG00000032383	6.16859e-06	-0.0315002	-0.317218	-0.495325	-0.275226	-0.383185	0.1629	0.130285	-0.222521	-0.0683071	-0.930651	0.0222041	-0.0863804	-0.392742	-0.785045	Ppib
263	ENSMUSG00000020547	4.73608e-10	0.130288	0.223281	0.261668	0.28702	0.381648	0.595756	0.785667	-0.0598681	-0.138133	0.339234	0.434858	0.323247	0.198769	0.252698	Bzw2
264	ENSMUSG00000050608	2.02566e-21	-0.190639	0.0105434	-0.0893722	-0.362221	-0.0970305	0.0254309	-0.191848	-0.462582	-0.206496	-0.932118	0.0845646	-0.0393447	-0.465137	-0.223462	Minos1
264	ENSMUSG00000040883	1.28883e-25	-0.204942	0.0734178	0.101869	0.375683	0.367988	0.324183	0.271466	-0.409996	-0.129623	-0.350864	0.264662	0.0244595	0.0291696	-0.179873	Tmem205
265	ENSMUSG00000062647	7.86598e-32	-0.0758794	-0.622211	0.0903435	0.18086	-0.0590012	0.810022	0.894051	0.0520762	-0.112825	0.08009	0.187072	-0.271079	-0.460295	0.422331	Rpl7a
265	ENSMUSG00000071655	2.0366e-37	-0.192416	0.187751	0.385382	0.310611	0.451252	0.409429	0.240773	-0.606638	-0.275594	0.292431	0.326567	0.294492	0.195298	0.555696	Ubxn1
266	ENSMUSG00000035011	3.42928e-10	0.20235	0.372702	0.61338	-0.102641	0.126934	0.518717	0.55367	0.400301	0.279346	0.83239	-0.273259	0.0461473	0.490158	0.711004	Zbtb7a
267	ENSMUSG00000045954	8.82925e-13	0.26553	-0.384839	-0.0283472	-0.161235	-0.440145	-0.885141	-0.165299	0.307407	0.292232	0.296041	-0.224392	0.245414	0.170055	0.201681	Sdpr
267	ENSMUSG00000025813	7.38488e-55	-0.107001	0.197975	0.30487	0.451242	0.451414	0.474567	0.501935	0.00324118	-0.0280147	-0.484719	0.221581	-0.00205054	0.260735	0.115551	Homer2
267	ENSMUSG00000041308	1.30879e-06	0.105159	0.176391	0.177348	-0.263025	-1.05837	-1.10817	0.187279	-0.0140146	-0.00425309	0.21542	0.141905	0.261214	0.226388	0.295425	Sntb2
268	ENSMUSG00000014956	1.46138e-12	-0.0988644	-0.458091	-0.56416	-0.0593627	-0.0587987	-0.717974	-0.827855	-0.0541904	0.203811	-0.0682649	-0.384823	-0.3232	-0.897136	-0.172314	Ppp1cb
268	ENSMUSG00000053007	1.67038e-11	0.396834	-0.574495	0.161401	0.367676	0.124492	-0.534888	0.275132	0.540193	0.348315	0.449418	-0.0947294	0.31799	-0.0490289	0.443638	Creb5
268	ENSMUSG00000041736	3.24843e-37	-0.252903	0.191798	0.0861535	0.331503	0.846647	0.642177	0.37037	-0.56689	-0.237189	0.252335	0.0598323	-0.170188	0.268471	0.149402	Tspo
268	ENSMUSG00000022895	1.88871e-11	-0.418139	0.197942	0.404951	0.710132	0.340247	0.863674	1.22781	-0.0668277	0.154094	0.309159	0.165429	-0.339481	0.0261528	0.525356	Ets2
269	ENSMUSG00000020869	1.22009e-18	-0.0260063	0.0441527	0.379147	-0.229584	0.149182	0.531206	0.502783	0.299395	0.252986	0.219509	-0.360245	-0.384016	-0.0859442	0.0796444	Lrrc59
269	ENSMUSG00000005846	9.51089e-13	-0.00865483	-0.143262	0.275193	-0.701329	-0.0640207	0.517146	0.580892	0.131551	0.0569298	0.209314	-0.0779866	-0.281869	-0.156029	0.353712	Rsl1d1
270	ENSMUSG00000026994	5.78884e-54	0.182181	0.495435	0.519917	0.562676	0.615907	0.820206	0.946496	0.299566	0.162168	0.556122	-0.0694959	0.141568	0.53177	0.647698	Galnt3
270	ENSMUSG00000059734	8.39411e-07	-0.2523	-0.0648794	-0.135674	0.159978	0.0553061	0.0493356	0.131504	-0.533163	-0.216666	-0.537943	0.255813	0.104699	-0.40702	-0.260482	Ndufs8
271	ENSMUSG00000037060	2.60676e-67	0.309096	0.630851	0.0745676	-0.00546126	0.057421	-1.00008	-1.34207	0.476653	-0.0400888	1.03148	0.0926529	0.365954	0.925489	0.614812	Prkcdbp
271	ENSMUSG00000046516	6.53032e-12	0.21314	0.545887	0.0653209	0.745452	0.871059	0.361055	0.146982	-0.0962308	-0.293767	-0.241341	0.343927	0.594711	0.4918	0.0315603	Cox17
273	ENSMUSG00000028609	2.14392e-13	-0.0938171	-0.453335	-0.100661	-0.410544	-0.185705	0.0394331	0.130869	0.0553018	0.0609259	-0.00232967	-0.167363	-0.269383	-0.681459	0.000715937	Magoh
273	ENSMUSG00000021892	9.87252e-12	-0.182124	-0.0541546	-0.439115	-0.155776	-0.777174	-1.08614	0.0230862	-0.0228339	0.021936	-0.399411	-0.0571658	-0.414948	-0.421019	-0.564358	Sh3bp5
274	ENSMUSG00000028447	7.52323e-87	-0.189739	0.240933	0.282368	0.73886	0.779767	0.758265	0.748551	-0.488185	-0.179123	-0.605997	0.266787	0.15829	0.114791	0.177977	Dctn3
274	ENSMUSG00000041025	1.02861e-14	0.0816481	-0.224513	-0.216452	-0.406184	-0.766831	-0.252864	0.143344	0.270317	0.215456	0.252355	-0.0328024	0.0803873	0.122977	0.133786	Iffo2
274	ENSMUSG00000039202	8.77221e-62	0.00377234	0.492724	0.622219	0.343024	0.460587	0.574051	0.628405	-0.175203	-0.135412	-0.146195	0.325068	0.48075	0.559121	0.624517	Abhd2
274	ENSMUSG00000003072	2.23495e-36	-0.222207	-0.190256	0.0341451	0.141742	0.154313	0.441667	0.0550189	-0.591913	-0.256907	-0.693989	0.440221	-0.0257698	-0.572563	-0.257437	Atp5d
274	ENSMUSG00000024038	2.83248e-07	-0.11578	0.152681	-0.378356	0.533693	0.496077	0.148356	-0.146554	-0.274151	-0.273111	-0.537764	0.45803	0.232138	-0.333364	-1.0199	Ndufv3
274	ENSMUSG00000071644	3.38775e-12	0.209053	-0.387373	0.569163	0.239119	-0.130468	1.22792	1.28835	0.0186671	-0.157081	-0.223889	0.319059	0.331202	-0.639083	0.597659	Eef1g
275	ENSMUSG00000024335	4.23737e-12	-0.109506	0.0543344	0.0439772	0.111255	0.0455968	0.0888241	0.189236	0.393183	0.344854	0.34923	-0.0864387	-0.319365	0.0773415	0.330993	Brd2
275	ENSMUSG00000024974	1.17833e-12	-0.0866747	-0.619359	0.0537319	-0.331838	-0.353543	-0.143213	-0.0285188	0.0908162	0.100635	-0.0362879	-0.211618	-0.275097	-0.699222	0.0566214	Smc3
277	ENSMUSG00000003380	1.38944e-10	-0.42265	0.0512855	-0.345645	0.0767096	0.102663	-0.275447	-0.153403	-0.112071	0.0542847	0.286077	-0.206538	-0.677874	-0.161959	-0.524198	Rabac1
277	ENSMUSG00000036499	5.38694e-13	0.220476	0.426505	0.311395	-0.392139	-0.0328234	0.261873	0.212147	0.452245	0.263003	0.365593	-0.126935	0.100424	0.398601	0.508901	Eea1
279	ENSMUSG00000022146	1.14799e-09	0.0831877	0.639112	0.635124	-0.166244	-0.0791875	-0.00470761	0.375955	0.354995	0.19695	0.753519	-0.0482531	0.04008	0.722388	0.583898	Osmr
280	ENSMUSG00000039105	5.66837e-50	-0.0385838	0.627482	0.121209	0.855384	1.05206	0.783474	1.05995	-0.449544	-0.179935	-0.0635832	0.193749	0.432501	0.337852	0.0231453	Atp6v1g1
281	ENSMUSG00000023106	9.23275e-146	0.337028	0.521419	0.735328	0.106641	0.734175	0.984589	0.988336	0.435505	0.12861	0.666121	-0.101845	0.265564	0.489431	0.698224	Denr
281	ENSMUSG00000037712	4.68345e-16	0.0286132	0.112688	0.160651	-0.446062	-1.06449	-1.25183	-1.04889	0.311014	0.195531	0.365354	-0.116721	0.0581555	-0.07129	-0.0255844	Fermt2
282	ENSMUSG00000040462	1.80979e-07	-0.0596631	0.0919186	0.0257649	0.223638	0.174231	0.290123	0.242046	-0.0479532	-0.00148901	-0.546478	0.000595048	-0.16326	0.047073	-0.03401	Os9
282	ENSMUSG00000006057	2.55117e-10	-0.109283	-0.150716	-0.174391	-0.157163	0.445838	0.712773	0.475893	-0.0411578	0.0209761	-0.22935	-0.00207795	-0.0399018	-0.855838	-0.71486	Atp5g1
283	ENSMUSG00000027397	1.16705e-39	-0.259532	-0.0463729	0.011885	-0.121103	-0.668972	-0.0828419	0.214743	0.189115	0.147036	0.197563	-0.175408	-0.473725	-0.425166	-0.231425	Slc20a1
283	ENSMUSG00000028062	7.14339e-08	-0.243977	0.0705118	-0.238125	0.632123	0.383706	0.119568	0.222543	-0.558174	-0.259217	0.0508363	0.47164	0.205917	-0.101744	-0.559612	Lamtor2
283	ENSMUSG00000040128	5.37671e-12	0.237094	0.246655	0.179824	0.975596	0.748914	0.232799	0.544827	0.0976829	-0.102624	0.692389	0.198943	0.389703	0.0681742	0.871528	Pnrc1
283	ENSMUSG00000028383	2.49869e-09	-0.313945	0.149466	0.152886	0.376578	0.22697	0.294033	0.33119	-0.263465	-0.0343187	-0.0310601	0.185767	-0.422399	-0.223017	0.186408	Hsdl2
283	ENSMUSG00000064215	4.12672e-32	-0.371694	-0.286044	-0.949135	-0.245101	-0.567842	-0.631495	-0.65445	-0.268763	0.0399237	-0.221651	-0.0609845	-0.642818	-0.535681	-0.982363	Ifi27
284	ENSMUSG00000031245	1.17179e-70	0.02833	-0.358234	-0.106	0.176514	0.065462	0.0626488	0.127711	0.0440818	0.0335878	0.0268877	0.0253253	0.0626888	-0.58709	-0.159716	Hmgn5
284	ENSMUSG00000029229	2.48439e-34	0.159042	0.349022	0.824834	0.614204	0.315023	1.04805	1.14443	0.173726	0.143497	0.686509	-0.0127999	0.324725	0.140543	0.915756	Chic2
285	ENSMUSG00000026281	2.74069e-70	-0.0167106	-0.515186	0.0756801	0.0253223	-0.168705	0.0384696	0.104851	0.0194828	0.0210899	-0.230499	0.0242509	0.00558259	-0.591568	0.0394304	Dtymk
285	ENSMUSG00000063524	2.3145e-24	-0.0667176	-0.158579	-0.942446	-0.410076	-0.648963	-0.491955	-0.013491	-0.112435	-0.0299698	0.276309	-0.209714	-0.179363	-0.582714	-0.924725	Eno1
285	ENSMUSG00000005103	4.79718e-09	0.373343	0.419618	0.446361	-0.0319422	0.150845	0.247921	0.360563	0.349156	0.16891	0.58711	0.00348726	0.535178	0.591062	0.603313	Wdr1
286	ENSMUSG00000037822	1.77994e-29	-0.0275591	0.245155	-0.057602	0.584481	0.392838	0.277465	0.231558	-0.316471	-0.267836	-0.228318	0.467165	0.376921	-0.0816783	0.103468	Smim14
286	ENSMUSG00000036112	4.96968e-16	0.17846	0.219696	0.81356	-0.130965	0.425121	0.611319	0.601115	0.403245	0.0738422	0.596864	-0.0478386	0.148766	0.241396	1.10177	Metap2
287	ENSMUSG00000021458	3.18375e-13	-0.0639405	0.154613	0.0926701	-0.361022	-0.978424	-0.762128	-0.49918	0.0508219	-0.00566626	0.149843	0.230329	0.066991	0.0646057	-0.233563	2010111I01Rik
287	ENSMUSG00000054364	3.06214e-10	0.41977	-0.0935133	0.0333617	0.514678	0.353907	0.287782	-0.996874	0.50424	-0.00562439	-0.304324	0.277502	0.547162	-0.11302	0.115914	Rhob
288	ENSMUSG00000049550	7.37739e-27	0.218208	0.196179	0.448535	0.491607	0.605047	0.558802	0.501511	0.418495	0.230751	0.658932	-0.250183	0.14237	0.678861	0.826134	Clip1
288	ENSMUSG00000001247	5.23239e-23	0.0652632	0.201865	0.571107	0.146905	0.676747	0.867712	1.05132	-0.159832	-0.0614707	0.439274	0.0972043	0.17156	0.411301	0.643973	Lsr
288	ENSMUSG00000038387	1.22213e-159	-0.0655321	-0.0961626	0.0574982	0.119725	-0.348558	-1.12176	-0.708544	-0.0426669	0.0971292	0.262915	0.166358	0.242287	0.135211	0.0889734	Rras
289	ENSMUSG00000056708	9.3462e-13	-0.000221173	-0.0741893	-0.567594	0.879198	0.494114	0.767785	0.520099	0.59138	0.350402	0.887872	-0.340231	-0.359922	-0.589656	0.00862525	Ier5
289	ENSMUSG00000018965	5.86134e-07	0.282779	0.181822	0.364113	0.245643	0.293002	-0.128709	0.372955	0.578828	0.326261	0.436438	-0.500844	-0.079476	0.188171	0.717946	Ywhah
289	ENSMUSG00000022865	1.58316e-14	0.100553	-0.0019557	0.718779	0.374889	0.0186117	0.873099	1.22535	0.376518	0.0309862	0.252225	0.140669	-0.0585986	0.15768	0.834601	Cxadr
290	ENSMUSG00000064326	2.39371e-20	0.00168402	-0.584864	-0.0187862	-0.0172254	-0.580842	-0.252021	-0.0806317	0.0217792	-0.00993762	-0.0869554	0.149374	0.0697443	-0.331588	0.102172	Siva1
290	ENSMUSG00000009585	1.19004e-33	0.157967	-0.0859168	-0.87115	0.652291	0.366516	-0.0087452	0.958791	0.418604	0.0511304	0.585875	0.0521679	-0.0535793	-0.19092	0.0178275	Apobec3
291	ENSMUSG00000027637	2.31492e-33	-0.233959	-0.0295591	-0.10099	-0.767209	-0.470082	0.161548	-0.114698	0.0601595	0.161002	-0.297402	-0.109576	-0.468965	-0.513035	-0.44682	1110008F13Rik
291	ENSMUSG00000046876	7.17973e-90	0.0844656	0.142357	0.131782	-0.475302	-0.817499	-0.591853	0.059114	0.172036	0.14838	0.173568	-0.0315056	0.0841099	0.202807	0.153528	Atxn1
292	ENSMUSG00000028964	5.49565e-07	-0.287556	-0.203663	-0.185864	0.730961	0.270978	-0.0563332	0.363357	-0.601314	-0.311253	-0.211711	0.376069	0.0496415	-0.467443	-0.181896	Park7
292	ENSMUSG00000001036	1.06647e-38	0.0872973	0.484709	0.347229	0.443614	0.498473	0.285149	-0.480151	-0.0787133	-0.0441006	0.481797	0.266187	0.440836	0.522252	0.489051	Epn2
293	ENSMUSG00000018583	2.51002e-13	-0.0848853	-0.133654	0.448246	-0.398785	0.138427	0.419392	0.622624	0.449645	0.299108	0.656283	-0.382273	-0.58857	-0.0835301	0.462218	G3bp1
293	ENSMUSG00000021411	1.62189e-28	0.136635	0.149465	-0.11696	-0.571762	-0.831649	-0.768626	0.35018	0.451355	0.314956	0.521341	-0.402902	-0.0801402	0.460346	0.221374	Pxdc1
294	ENSMUSG00000022285	2.25961e-18	0.224548	0.495426	0.68702	0.292671	0.322055	0.117274	0.677277	0.405793	0.220652	0.64171	-0.11099	0.230271	0.595617	1.09935	Ywhaz
294	ENSMUSG00000035929	6.94782e-19	0.422771	0.449582	0.480263	0.589346	0.607657	-0.313418	0.383757	0.267984	-0.170114	0.884755	0.593292	0.617178	0.238221	0.265076	H2-Q4
295	ENSMUSG00000029467	1.52048e-81	-0.0944876	0.257272	0.0467055	-0.357287	-1.04076	-1.26871	-0.496347	-0.0239705	-0.00386036	0.0280825	0.249108	0.234535	0.269001	0.275003	Atp2a2
295	ENSMUSG00000019873	2.48478e-06	0.0013237	0.120633	0.104761	-0.543262	-0.899854	-0.28338	-0.187734	0.162932	0.204152	0.114105	-0.148494	0.0374854	0.202686	0.228306	Reep3
295	ENSMUSG00000020018	3.83378e-24	0.371448	-0.0147211	0.33409	-0.0533965	0.403359	0.668642	0.554453	0.345933	-0.0777455	0.0874596	0.0691215	0.486715	-0.0212208	0.615782	Snrpf
295	ENSMUSG00000001504	1.34815e-22	-0.0969305	-0.42698	-0.762906	0.0852899	0.0155302	0.0360227	0.559089	0.158131	0.0991377	0.192556	-0.122248	-0.212838	-0.58466	-0.93776	Irx2
296	ENSMUSG00000041057	3.3246e-11	0.103661	0.23997	0.442653	-0.603755	-0.057712	0.442049	0.5145	0.4083	0.230687	0.508837	-0.222938	-0.1789	0.246595	0.434911	Wdr43
297	ENSMUSG00000026238	1.15134e-09	0.17006	-0.524787	-0.402011	-0.0960167	0.583645	0.11448	0.542425	-0.307881	-0.287788	-0.06101	0.141719	0.202476	-0.65147	0.757031	Ptma
297	ENSMUSG00000028161	4.28746e-11	0.207537	0.527327	0.698637	-0.0984888	0.198817	0.200812	0.86042	0.27585	-0.0347751	0.857044	0.372969	0.458789	0.562905	0.76932	Ppp3ca
297	ENSMUSG00000045193	9.98988e-23	0.0538177	0.609821	0.860112	0.644439	0.378051	0.166945	0.851828	-0.380402	-0.201128	0.405751	0.245746	0.407066	0.79304	1.05788	Cirbp
297	ENSMUSG00000001552	7.34534e-11	0.0244459	0.499476	0.712595	0.0833204	0.440431	0.492607	1.33778	0.311277	0.19829	0.615412	-0.211458	-0.0201178	0.511071	0.718446	Jup
297	ENSMUSG00000057561	3.78444e-20	0.0938891	0.71202	0.82218	-0.192866	-0.151037	0.557851	0.88245	0.048437	0.00925592	0.646375	0.0827758	0.134705	0.571311	1.07734	Eif1a
298	ENSMUSG00000001089	1.05318e-07	-0.00517031	0.288108	0.575245	-0.731213	-1.02556	-0.318959	0.157174	0.0248183	0.0497348	0.518924	0.290573	0.265241	0.626039	0.735553	Luzp1
298	ENSMUSG00000033306	4.84716e-13	-0.019246	0.154211	0.210764	-0.0421382	-1.02917	-1.23769	-0.948075	-0.0237529	0.0376083	0.16076	0.400267	0.367833	0.184817	0.650046	Lpp
299	ENSMUSG00000005417	2.25991e-25	0.163816	0.497777	0.603286	0.439412	0.431833	0.510007	-0.713027	0.349156	0.182281	0.661034	0.14623	0.300493	0.636802	0.741651	Mprip
299	ENSMUSG00000040481	4.80654e-39	0.310161	0.351464	0.744834	0.305209	0.207688	0.443646	0.717627	0.456521	0.268648	0.594518	0.231672	0.481172	0.531618	0.861983	Bptf
300	ENSMUSG00000004667	9.86019e-10	-0.144924	-0.430935	-0.191195	-0.174284	0.025726	0.268076	0.280289	-0.101919	0.0171467	-0.0898715	0.0112393	-0.222965	-0.585203	-0.159166	Polr2e
300	ENSMUSG00000022139	5.46862e-07	-0.00298753	0.732576	0.497002	-0.145299	0.0241941	-0.256425	0.0845803	-0.112188	0.0384089	0.380395	0.295632	0.412751	0.648302	0.79342	Mbnl2
300	ENSMUSG00000036299	2.24725e-34	-0.216269	0.246528	-0.22532	0.343677	0.192903	-0.202919	0.223997	-0.55989	-0.124072	-0.49668	0.143462	0.159404	0.12451	-0.0163446	BC031181
301	ENSMUSG00000022312	1.08633e-06	0.126239	-0.431763	0.449818	0.830117	0.275438	1.07303	1.23478	0.0054431	-0.10888	0.244382	0.265173	0.238976	-0.163861	0.967835	Eif3h
301	ENSMUSG00000071172	5.77777e-11	0.178674	-0.331905	0.418279	-0.756195	-0.1876	0.559885	0.507138	0.290245	0.185255	0.319877	-0.509075	-0.125763	-0.268157	0.663442	Srsf3
302	ENSMUSG00000027763	5.40449e-14	0.110405	0.161549	0.181673	-0.238646	-0.659451	-1.19076	-0.586854	0.191143	0.144478	0.487291	0.0687549	0.220931	0.352558	0.35456	Mbnl1
302	ENSMUSG00000035199	1.35883e-32	-0.168733	0.615723	0.473934	0.102941	0.307023	0.504368	0.58844	-0.544497	-0.146957	0.746593	0.198365	0.0430467	0.526747	0.551327	Arl6ip5
302	ENSMUSG00000021024	4.68005e-06	-0.118252	-0.362992	-0.00915588	-0.156296	0.0147416	0.189878	0.300765	-0.183777	0.0430084	-0.102783	-0.160004	-0.170972	-0.703445	0.0437166	Psma6
303	ENSMUSG00000000058	2.45965e-24	0.291469	0.617467	0.543487	0.0258721	0.276536	-0.075395	-0.117034	0.0397747	-0.283118	0.582963	0.0814067	0.447522	0.712244	0.677974	Cav2
303	ENSMUSG00000035674	1.81155e-14	0.217359	0.189214	-0.0683587	0.422197	0.532311	0.0651717	-0.153754	-0.0239531	-0.326181	-0.460477	0.338082	0.452381	-0.0237507	-0.643341	Ndufa3
304	ENSMUSG00000030189	1.1386e-43	0.126569	0.0931958	0.395272	-0.0833335	0.0988852	0.467679	0.497592	0.414381	0.240485	0.571592	-0.00871013	0.115291	0.217006	0.532603	Ybx3
304	ENSMUSG00000021877	1.92767e-36	-0.280971	0.0941761	-0.194094	-0.632249	-0.518621	0.322518	-0.134187	-0.211768	-0.020229	-0.00358803	-0.171582	-0.642099	-0.159231	-0.107726	Arf4
304	ENSMUSG00000092274	4.50958e-07	-0.148625	0.83575	0.40863	-0.327869	-0.590053	-0.337702	1.27876	-0.0145701	-0.066043	0.906109	0.391084	-0.434713	0.383537	0.649992	Neat1
305	ENSMUSG00000021910	7.58781e-16	0.262411	0.631913	0.721333	0.557515	0.291825	0.533068	0.61486	0.244752	-0.0561743	0.0813179	0.38666	0.501876	0.690303	0.788147	Nisch
305	ENSMUSG00000018446	8.35167e-37	-0.11681	-0.484864	0.153606	-0.534274	0.0041166	0.469114	0.413035	0.117237	0.0728607	-0.0514201	-0.128282	-0.220907	-0.649375	0.113747	C1qbp
305	ENSMUSG00000020844	6.94602e-11	0.0170838	-0.399569	-0.337999	-0.153793	-0.403668	-0.947925	0.0281155	0.0629158	0.0734973	0.0535999	0.0157369	0.0288788	-0.291272	-0.0661983	Nxn
305	ENSMUSG00000073639	7.86504e-09	0.0161548	0.306427	-0.466729	-0.163934	-0.130242	-0.212512	0.232171	-0.292516	-0.180319	0.274855	0.131976	0.0235651	0.0714694	-1.07471	Rab18
306	ENSMUSG00000040824	1.97798e-17	0.382163	0.0978659	0.160433	0.132805	0.465281	-0.0319415	0.490785	0.140217	-0.217908	-0.0772488	0.388413	0.560707	0.122976	0.157414	Snrpd2
306	ENSMUSG00000067995	4.39672e-32	0.0303877	-0.0566019	-0.0139404	-0.61883	-0.460402	-0.185234	0.218709	0.0661044	0.0501052	0.219558	-0.0360316	-0.0749243	-0.0696223	0.137502	Gtf2f2
307	ENSMUSG00000028936	2.08609e-12	0.24367	-0.388222	0.303959	0.331896	0.152104	0.699888	1.0858	0.0929196	-0.180311	0.465525	0.0972802	0.0938995	-0.286925	0.64013	Rpl22
307	ENSMUSG00000030035	1.83885e-09	0.0176482	0.132597	0.192322	0.2619	0.176503	0.161765	0.0961078	-0.162446	-0.125444	-0.431148	0.270406	0.253878	0.136056	0.235795	Wbp1
307	ENSMUSG00000031504	2.89228e-23	-0.147451	-0.0452773	-0.13355	0.0431005	-0.505337	-1.15177	0.0632471	-0.118897	0.00309971	0.210701	0.00576225	-0.183595	-0.0493548	-0.182789	Rab20
307	ENSMUSG00000032562	1.50737e-10	-0.211799	0.299545	0.513127	0.296298	-0.00549154	-0.180721	-0.213645	-0.320442	-0.0511827	0.396642	0.351906	0.370383	0.504397	1.08582	Gnai2
307	ENSMUSG00000063856	1.31229e-06	0.0345551	0.411446	0.102724	0.465482	1.04607	0.83603	0.439149	-0.0198311	-0.0387931	-0.29213	0.309429	0.292151	0.0913483	-0.550572	Gpx1
307	ENSMUSG00000059323	5.62827e-09	-0.325647	0.032306	-0.282281	0.181743	0.182751	-0.0313893	0.00357321	-0.473689	-0.137654	0.083914	0.034468	-0.209611	-0.13513	0.0719411	Tonsl
307	ENSMUSG00000024208	1.87424e-10	0.061971	0.227833	-0.237387	0.36118	0.370592	0.0121817	0.455105	-0.295363	-0.15113	-0.407573	0.184285	0.602254	0.18238	-0.0216973	Uqcc2
308	ENSMUSG00000028809	8.15445e-15	-0.112449	0.173505	0.617388	0.0913372	0.205535	0.372855	0.511225	-0.060787	-0.0312616	0.275346	-0.0620173	-0.156213	0.213772	1.08158	Srrm1
308	ENSMUSG00000101609	7.97135e-12	0.201651	0.537705	0.596695	-0.201514	-0.0220368	0.572051	0.707442	0.413166	0.272446	0.497428	-0.00523336	0.0402163	0.605414	0.623764	Kcnq1ot1
309	ENSMUSG00000022744	1.5264e-17	-0.0785749	0.0801278	0.216746	-0.438641	-0.445909	-0.23278	0.027779	0.24776	0.30207	0.00615372	-0.268156	-0.334685	0.100477	0.153954	Cldnd1
311	ENSMUSG00000004591	1.52235e-27	0.197396	0.311753	0.802872	0.16072	0.142116	0.579152	0.743133	0.526231	0.282668	0.730654	0.109642	0.120184	0.400749	0.946383	Pkn2
311	ENSMUSG00000021585	4.83171e-11	0.0962179	0.321126	0.277681	0.212006	0.362732	0.358311	0.321161	0.235868	0.0875134	0.634935	-0.224816	-0.0626641	0.370034	0.562972	Cast
312	ENSMUSG00000022698	9.08262e-36	-0.225338	-0.413893	-0.02271	-0.500242	-0.328452	0.10554	0.181852	0.175052	0.223417	0.0973697	-0.269728	-0.565611	-0.64584	0.145183	Naa50
313	ENSMUSG00000023087	1.91526e-16	0.306746	0.523499	0.723639	0.380803	0.175312	0.545155	0.908518	0.397955	0.249695	0.648798	0.0245474	0.381776	0.598442	0.862785	Noct
313	ENSMUSG00000039218	1.00851e-09	-0.109263	0.57003	0.74926	-0.339857	-0.0136553	0.690959	0.912838	-0.0406802	-0.0389395	0.34713	-0.0866922	-0.226964	0.803455	1.05497	Srrm2
314	ENSMUSG00000045624	5.90334e-06	0.0175655	0.123291	0.243273	-0.540231	-0.0479944	0.191111	0.210175	0.215793	0.111549	0.340966	-0.159988	-0.14999	0.0765687	0.273794	Esf1
314	ENSMUSG00000051510	3.30806e-07	0.0315695	0.590844	0.57682	0.10583	-0.0283969	0.494156	0.599868	0.0205904	0.0293888	0.554681	0.134931	0.09381	0.436844	0.638215	Mafg
315	ENSMUSG00000048874	1.65751e-09	0.230925	0.150593	0.614574	0.471988	0.523691	0.736241	0.796964	0.236504	0.144346	0.534208	0.269331	0.427545	0.492342	0.853743	Phf3
315	ENSMUSG00000021493	1.16029e-36	0.243124	0.50022	0.301417	-0.775946	-0.621441	-0.958108	-0.131362	0.055922	0.00858991	0.370222	0.0668421	0.514541	0.582295	0.435969	Pdlim7
315	ENSMUSG00000048490	1.28271e-11	-0.264812	0.527873	0.595233	-0.295346	-0.575607	0.167487	1.21732	0.483282	0.258301	0.750787	0.0689199	-0.703338	0.351929	0.690924	Nrip1
316	ENSMUSG00000016427	3.77478e-08	0.109518	0.541563	0.0649095	0.0310377	0.195811	-0.0570781	-0.0878401	-0.121743	-0.268453	-0.185392	0.381401	0.4659	0.0430551	-1.02453	Ndufa1
316	ENSMUSG00000028798	5.12038e-09	-0.164959	-0.530589	0.226106	0.302533	0.195453	0.813228	0.849419	-0.263579	-0.178578	-0.0310483	0.31231	0.0120509	-0.740693	0.193375	Eif3i
317	ENSMUSG00000040407	4.79533e-17	0.16568	0.34785	0.604226	0.434613	0.439081	0.721274	0.667462	-0.00382161	-0.133965	0.347363	0.426838	0.386366	0.362953	0.573402	Akap9
317	ENSMUSG00000030738	2.04273e-06	-0.0481189	0.00730365	0.820821	-0.548114	0.248098	0.71343	0.838413	0.0523208	0.134236	0.438556	-0.0885655	0.00541303	0.0462991	0.835454	Eif3c
317	ENSMUSG00000051495	1.23252e-08	-0.149176	-0.333835	-0.486128	-0.145342	-0.727125	-0.213487	0.0169775	0.0864076	0.04976	-0.0426895	-0.0829316	-0.220016	-0.597189	-0.180009	Irf2bp2
317	ENSMUSG00000024695	2.27881e-10	0.0570762	-0.250678	0.392858	0.123446	-0.0938063	0.173826	0.0862306	0.247489	0.282122	0.0110491	0.0732867	0.0554703	-0.127579	0.390945	Zfp91
318	ENSMUSG00000044080	1.75431e-12	-0.197627	0.547407	-0.322168	0.390125	0.375623	0.36858	0.605369	-0.578254	-0.279956	0.584006	0.042179	-0.0550498	0.236206	-0.190511	S100a1
319	ENSMUSG00000067367	1.13206e-10	0.0946921	-0.126405	0.251142	-0.632023	-0.105234	0.231502	0.292808	0.276625	0.168894	0.356397	-0.20432	-0.115781	-0.181522	0.144268	Lyar
319	ENSMUSG00000021870	5.47845e-21	-0.022555	-0.439122	-0.321804	-0.0183968	-0.433772	-1.17852	-0.260286	0.108609	0.0335121	0.185424	-0.0199038	-0.111086	-0.447117	-0.146622	Slmap
319	ENSMUSG00000056201	3.18466e-18	0.0625651	0.202275	0.810395	-0.66763	-0.471468	-0.0299428	0.0179809	-0.410458	-0.170722	-0.0483221	0.129789	0.465301	0.223293	0.917828	Cfl1
320	ENSMUSG00000018567	7.96599e-32	-0.36342	0.125257	-0.0987774	0.442447	0.224347	0.226969	0.342639	-0.567087	-0.22333	-0.553518	0.315228	-0.164446	-0.120467	-0.0819628	Gabarap
320	ENSMUSG00000034868	1.19481e-08	0.00648616	-0.0895604	0.0835711	0.634556	0.678232	0.646853	0.440731	-0.238252	-0.165041	-0.0534918	0.0997927	0.249038	0.314314	0.477921	Myl12b
321	ENSMUSG00000031198	6.56904e-48	-0.156225	-0.601425	-0.0156032	0.0967186	-0.205378	0.0496796	-0.326242	-0.0322737	0.00369182	-0.0931137	0.0967247	-0.0868351	-0.606044	-0.190437	Fundc2
321	ENSMUSG00000033379	4.64028e-07	-0.277523	0.421986	-0.132394	0.140651	0.257514	0.285484	0.217133	-0.5433	-0.0375752	-0.339049	0.156351	0.0860229	0.14376	-0.143482	Atp6v0b
321	ENSMUSG00000034252	7.33449e-07	0.0382386	0.24487	0.743931	0.0477707	-0.0096067	0.521231	0.719309	0.294163	0.218253	0.575589	0.0668611	0.170859	0.457002	0.87494	Senp6
321	ENSMUSG00000024925	2.74966e-06	-0.117177	-0.491177	-0.235305	0.108932	-0.0440242	0.0891704	0.0553383	-0.110124	-0.0428471	-0.45071	0.0171753	-0.0882794	-0.582181	-0.422432	Rnaseh2c
322	ENSMUSG00000026360	1.20434e-13	0.048148	-0.0245952	-0.256638	-0.0534538	-0.378374	-1.1164	-0.0679308	0.0224649	-0.00943475	-0.47418	0.0482027	0.0889775	-0.0330387	-0.18942	Rgs2
322	ENSMUSG00000106918	3.50901e-14	0.338608	0.25313	0.0240251	0.653029	0.630902	0.631545	0.320056	0.218484	-0.0749545	0.104023	0.0221947	0.353791	0.117533	-0.10659	Mrpl33
322	ENSMUSG00000002416	4.81147e-07	0.107991	0.438954	0.00904253	0.0398793	0.310727	0.0954714	-0.0869389	-0.195321	-0.314411	-0.117444	0.212331	0.217547	-0.0563275	-0.550704	Ndufb2
322	ENSMUSG00000038489	1.99248e-18	0.245466	0.499497	0.227258	-0.247811	0.339438	0.321964	0.464503	0.163566	-0.094153	0.392281	0.243542	0.365302	0.467674	-0.0707152	Polr2l
322	ENSMUSG00000020571	2.15015e-10	-0.060044	-0.215368	-0.421184	-0.350752	-0.19858	0.29133	0.425975	-0.340306	-0.051111	-0.754636	-0.00194535	0.0594254	-0.306046	-0.492674	Pdia6
323	ENSMUSG00000028729	3.29247e-08	0.039206	0.00859898	0.179503	-0.627899	0.00358993	0.203302	0.308121	0.0360088	0.0967735	0.218726	-0.148909	-0.156131	-0.0410806	0.143873	Ebna1bp2
324	ENSMUSG00000032423	1.35816e-06	-0.07175	-0.12247	0.330769	-0.68064	-0.347228	0.284262	0.365596	0.350015	0.195937	0.245742	-0.252865	-0.332379	-0.0720282	0.372537	Syncrip
324	ENSMUSG00000006740	3.10406e-06	0.0407779	0.57554	0.858165	-0.165118	-0.0241833	0.134426	0.363932	0.00480607	0.0386613	0.212714	0.0857862	0.197671	0.52042	0.83891	Kif5b
325	ENSMUSG00000027540	1.57015e-18	-0.102015	0.569001	0.658299	-0.0229866	-0.0132296	0.416975	0.447457	-0.193607	-0.153922	0.406536	0.341481	0.312396	0.562316	0.713185	Ptpn1
325	ENSMUSG00000042079	2.49257e-21	0.0592804	0.0256886	0.276802	-0.822682	-0.0615246	0.339462	0.703638	0.230313	0.120128	0.639769	-0.349694	-0.355484	0.0101535	0.565806	Hnrnpf
326	ENSMUSG00000003955	7.79448e-27	0.0296435	-0.0192192	0.0604338	-0.128459	-0.398383	-0.0984776	-0.653487	-0.114045	-0.0837379	-0.676179	0.242729	0.249367	-0.0151249	0.141459	Fam162a
327	ENSMUSG00000002010	2.68503e-07	-0.14025	-0.335784	-0.0530169	0.0245331	-0.085853	-0.036758	-0.08011	-0.173943	-0.100228	-0.0454644	0.0918118	-0.10861	-0.628173	-0.273118	Idh3g
327	ENSMUSG00000004285	1.43837e-06	-0.341183	0.265098	0.218972	0.342375	0.544582	0.518528	0.651733	-0.567492	-0.0941611	0.11849	0.11964	-0.238124	0.239755	0.218354	Atp6v1f
327	ENSMUSG00000006728	1.34872e-20	0.0954315	-0.553207	0.436109	0.123834	-0.173175	0.519664	0.502531	0.00450727	-0.0980284	-0.547585	0.306827	0.343913	-0.364085	0.524028	Cdk4
327	ENSMUSG00000034345	1.22757e-13	0.0372158	0.242947	0.293701	0.349051	0.353109	0.498833	0.419611	-0.192667	-0.21765	-0.338296	0.414983	0.409145	-0.00713449	0.429339	Gtf2h5
328	ENSMUSG00000021270	4.79888e-50	-0.253635	-0.751209	-0.961962	-1.07266	-0.664505	-0.426917	-0.246982	0.0323338	0.180222	-0.922829	-0.262264	-0.68635	-0.725937	-0.887101	Hsp90aa1
329	ENSMUSG00000028382	1.52084e-140	0.028253	0.364246	0.734588	0.632725	0.72588	1.03622	1.05296	0.102345	-0.0125531	0.0788181	0.24278	0.242182	0.182551	0.8041	Ptbp3
329	ENSMUSG00000014769	2.73388e-12	-0.158037	-0.299376	0.0770398	0.286768	0.162835	0.578692	0.774343	-0.403877	-0.314193	-0.48769	0.392522	0.0506757	-0.474184	0.156269	Psmb1
330	ENSMUSG00000019738	1.77427e-09	0.0895497	-0.0904554	-0.237281	0.00511582	0.152395	-0.00422737	0.0384061	0.0828465	0.0125399	-0.157832	0.0766119	0.0941958	-0.211053	-0.728089	Polr2i
330	ENSMUSG00000019777	6.51717e-07	0.0624587	-0.195107	0.11363	-0.164337	-0.197356	-0.0435096	0.00565827	0.00179696	0.00862262	-0.582695	0.0674555	0.101916	-0.175151	0.223588	Hdac2
330	ENSMUSG00000031848	2.77898e-09	-0.252174	-0.435215	0.0782142	0.384274	0.151581	0.419473	0.525626	-0.445918	-0.127312	-0.448374	0.21525	0.150785	-0.727939	0.126576	Lsm4
331	ENSMUSG00000065990	5.52437e-08	-0.308031	0.0397733	0.249552	0.187646	0.355079	0.430404	0.4153	-0.439896	-0.156394	-0.258319	0.266151	0.0231484	-0.134312	0.164425	Aurkaip1
331	ENSMUSG00000056209	1.03524e-14	0.0593103	-0.380803	0.175374	-0.337725	-0.260055	0.176567	0.348459	0.344684	0.111602	0.296013	-0.122683	-0.13727	-0.606924	0.314966	Npm3
332	ENSMUSG00000051154	3.03616e-10	-0.000184073	-0.184904	-0.0870622	0.279698	0.149453	0.167167	0.0731114	-0.155985	-0.139387	-0.572538	0.221374	0.168182	-0.268562	-0.0867127	Commd3
332	ENSMUSG00000026796	2.40954e-34	0.0903078	0.353866	0.168442	0.148578	0.439304	0.403964	0.575927	0.355919	0.233048	0.565223	-0.21605	-0.0141935	0.425668	0.389882	Fam129b
332	ENSMUSG00000052738	4.06582e-17	-0.165237	-0.161847	-0.0494742	-0.0361296	-0.125579	-0.0397595	-0.075769	-0.321608	-0.109011	-0.222543	0.0579053	-0.106023	-0.604814	-0.371185	Suclg1
332	ENSMUSG00000024072	4.96342e-16	-0.149027	-0.0175001	-0.0948846	-0.0232108	0.0136525	-0.110157	0.063639	-0.536952	-0.182898	-0.170762	0.102526	0.00634216	-0.367919	-0.196482	Yipf4
333	ENSMUSG00000026688	2.31311e-06	-0.0245466	0.272939	-0.0102782	0.229089	0.158838	0.0499318	-0.982335	-0.164177	-0.189014	-0.0431518	0.187662	-0.0151847	0.174891	0.0170983	Mgst3
333	ENSMUSG00000070733	1.54001e-06	0.0229639	0.136451	0.16903	-0.167136	-0.707533	-0.447703	0.150734	0.115378	0.0571004	0.253897	0.0502582	0.0463907	0.178344	0.21196	Fryl
334	ENSMUSG00000045962	3.83093e-29	0.113266	0.411037	0.737902	0.42664	0.397725	0.537239	0.58423	0.298507	0.10836	0.329623	0.279586	0.267449	0.482587	0.79826	Wnk1
334	ENSMUSG00000022216	1.95456e-14	-0.0913203	-0.115013	0.122621	0.180352	0.282095	0.526896	0.546309	-0.340342	-0.289831	0.213427	0.297934	0.152115	-0.282808	0.419719	Psme1
334	ENSMUSG00000032434	3.62918e-10	-0.0651611	0.224831	0.0715371	0.1549	0.20514	0.314454	0.283568	-0.193877	-0.0327036	-0.0919914	0.164765	0.111598	0.0906585	-0.616031	Cmtm6
334	ENSMUSG00000043091	4.65964e-47	-0.000419726	0.306609	-0.131654	-0.643634	0.0327828	0.0336804	0.183786	0.238663	0.173903	0.299842	-0.372377	-0.458446	0.201258	0.0264308	Tuba1c
336	ENSMUSG00000039016	5.43177e-08	0.0236755	0.154385	0.115034	0.112337	0.257028	0.362875	0.297417	-0.224992	-0.118305	-0.691654	0.27059	0.340216	0.0887641	-0.49901	Timm8b
336	ENSMUSG00000022205	1.03466e-25	-0.0457469	-0.240693	0.043577	-0.584318	-0.561874	0.223948	0.591604	0.330071	0.172725	0.364553	-0.461029	-0.468805	-0.672841	-0.0199024	Sub1
337	ENSMUSG00000086290	4.14342e-08	0.138302	-0.558488	0.076148	-0.191613	-0.029789	0.0752105	0.158122	0.225341	-0.000159366	0.0519975	0.0781506	0.0933042	-0.226852	0.103731	Snhg12
337	ENSMUSG00000059796	1.28775e-49	0.00869109	-0.276689	0.185518	-0.808432	-0.0419401	0.893868	0.811021	0.0948064	-0.00371697	0.080682	-0.309665	-0.502389	-0.45442	0.242609	Eif4a1
338	ENSMUSG00000050212	3.2939e-15	-0.169632	-0.233257	-0.627586	0.338083	0.0796048	0.0674623	-0.613034	0.0360908	0.0485057	-0.19313	0.0208051	-0.141521	-0.177191	-0.269899	Eva1b
338	ENSMUSG00000052040	1.03494e-23	0.313834	0.495501	0.500518	0.285801	0.2927	0.549689	0.660982	0.45491	0.246349	0.480856	0.0323207	0.358893	0.720701	0.688652	Klf13
338	ENSMUSG00000031715	4.34009e-22	0.176384	-0.0724376	0.581022	-0.28487	0.0399295	0.41784	0.395366	0.446171	0.29775	0.478677	-0.207767	-0.102705	0.102495	0.67214	Smarca5
338	ENSMUSG00000021377	3.75838e-20	0.0332339	-0.679485	0.00987016	-0.622753	-0.496231	-0.588308	-0.146204	0.111162	0.0726772	0.0997938	-0.0995323	-0.0197675	-0.453652	0.400056	Dek
339	ENSMUSG00000067847	1.09824e-08	0.190111	0.655535	0.0527926	0.312646	0.720232	0.403717	0.302989	-0.0987952	-0.274795	-0.248473	0.378349	0.543022	0.416794	-0.452001	Romo1
339	ENSMUSG00000000171	3.28538e-59	-0.118649	-0.301525	-0.0709863	-0.0388579	0.0642239	0.2177	0.0632611	-0.190946	-0.0817295	-0.199465	0.102522	-0.126152	-0.552499	-0.177989	Sdhd
341	ENSMUSG00000038695	1.0896e-07	0.046278	-0.291799	-0.351622	-0.0146305	-0.503685	-0.971756	-0.253508	0.0385998	0.0172763	0.0236815	0.0193364	0.0639291	-0.316199	-0.27118	Josd2
341	ENSMUSG00000020225	3.95944e-28	-0.264155	0.4491	0.309175	0.494227	0.588223	0.656983	0.622902	-0.43429	-0.0566105	-0.124387	0.204306	0.110243	0.173847	0.245418	Tmbim4
342	ENSMUSG00000023089	3.52856e-06	0.111629	0.19736	-0.262855	-0.0757776	0.235411	-0.145791	-0.337952	0.0088559	-0.111951	-0.777359	0.0990935	0.141882	-0.364422	-0.806105	Ndufa5
342	ENSMUSG00000007039	4.19807e-08	-0.15979	-0.499769	0.290595	0.210487	0.135453	0.0177529	-0.059941	-0.20873	-0.0476749	-0.280299	0.0832466	0.00912155	-0.00837612	0.312466	Ddah2
343	ENSMUSG00000031299	7.05626e-58	0.0687739	-0.116255	-0.0213137	0.152162	0.099984	0.0273805	0.176134	-0.00152321	-0.0177679	0.00624807	0.168217	0.175767	-0.651533	-0.312649	Pdha1
344	ENSMUSG00000060743	3.36753e-07	0.212625	-0.312338	0.0289394	0.286078	0.0556537	-0.0921215	0.394419	-0.206791	-0.316604	-0.476785	0.420328	0.550904	-0.269342	0.515453	H3f3a
344	ENSMUSG00000028648	1.23835e-08	0.288578	0.361257	0.0541095	0.366772	0.451093	0.124153	-0.0366742	0.0988097	-0.1843	-0.0230875	0.279121	0.450121	0.23481	-0.246553	Ndufs5
344	ENSMUSG00000071654	1.43191e-18	0.0152157	-0.0624707	-0.036858	0.39035	0.446862	0.456624	0.46717	-0.160164	-0.206534	0.0903228	0.327792	0.335637	-0.208777	0.058686	Uqcc3
345	ENSMUSG00000032679	6.04766e-138	-0.0390889	-0.0161558	-0.0889047	0.0223863	-0.0393696	-0.904909	-0.111728	0.0689228	0.0930455	-0.0628455	-0.098455	-0.187717	-0.0492045	-0.265981	Cd59a
346	ENSMUSG00000026223	9.75864e-38	-0.253662	0.362444	0.13824	-0.0734746	-0.905709	-0.578613	0.238119	-0.5052	-0.178696	-0.0956915	0.293756	0.140198	0.274359	0.0930951	Itm2c
346	ENSMUSG00000025381	5.54169e-09	-0.316779	-0.435589	-0.400549	0.249184	-0.0265664	0.343465	0.468328	-0.354716	-0.105199	-0.31797	0.213865	-0.274077	-0.556012	-0.299532	Cnpy2
347	ENSMUSG00000054091	6.22948e-15	-0.0829842	0.369627	-0.107366	0.308261	0.0140369	-0.330921	0.289196	-0.399662	-0.273093	-0.322732	0.464423	0.408562	0.19837	-0.474725	1810037I17Rik
347	ENSMUSG00000021709	1.97579e-18	-0.00556308	0.135451	0.223297	0.125643	-0.170608	0.160824	0.876715	0.410987	0.301433	0.497482	-0.287373	-0.21755	0.243057	0.418657	Erbb2ip
348	ENSMUSG00000027940	4.48393e-19	0.250429	0.591149	0.754682	0.0323777	0.4663	0.749187	0.781117	0.153595	0.0671466	0.408212	-0.156124	0.0944283	0.771986	1.00341	Tpm3
348	ENSMUSG00000070319	1.17833e-12	-0.0129535	-0.0853633	0.124805	-0.732187	-0.126795	0.334821	0.447021	0.159071	0.0852856	0.243724	-0.168256	-0.309548	-0.317792	0.0705772	Eif3g
349	ENSMUSG00000026755	6.50204e-10	0.0651999	0.363027	0.450908	0.264229	0.533698	0.596857	0.433639	-0.236516	-0.147073	-0.202502	0.30867	0.456195	0.228199	0.441907	Arpc5l
349	ENSMUSG00000009013	6.0625e-15	-0.0231675	-0.104827	-0.0954457	-0.437855	-0.250196	-0.973091	-1.16756	-0.258118	-0.135216	-0.57294	0.473362	0.314678	0.445231	0.287337	Dynll1
349	ENSMUSG00000021939	1.6802e-18	-0.296938	0.607462	0.0673974	0.00429465	0.0937542	0.0708289	0.597823	-0.308622	0.0549159	0.80137	-0.0460017	-0.489185	0.0740521	-1.07869	Ctsb
349	ENSMUSG00000039640	3.3666e-42	-0.0825673	-0.301179	0.0877382	-0.580334	-0.00110118	0.358909	0.301006	0.0817555	0.0865251	-0.0471112	-0.0927536	-0.251259	-0.583895	-0.159007	Mrpl12
350	ENSMUSG00000028945	6.68554e-21	-0.114702	0.375686	0.376855	-0.532575	-0.400473	0.0907461	-0.00344456	0.0794047	0.158884	0.808272	-0.109736	-0.237301	0.234807	-0.0794234	Rheb
350	ENSMUSG00000019210	1.63639e-29	-0.20226	0.338259	-0.46083	0.234417	0.388587	0.389255	0.401646	-0.493846	-0.250302	-0.282333	0.185327	-0.122827	-0.0329455	-0.625094	Atp6v1e1
350	ENSMUSG00000043866	1.76717e-39	-0.00745496	-0.0187195	0.398617	0.505603	0.607637	0.803548	0.757455	0.139314	0.194037	0.370966	0.132166	0.215938	-0.0268629	0.35387	Taf10
350	ENSMUSG00000043998	4.56274e-10	-0.0188696	0.17749	0.137134	-0.227781	0.0371987	0.366647	0.315104	0.275998	0.237507	0.450752	-0.192633	-0.204814	0.162219	0.0879934	Mgat2
351	ENSMUSG00000035048	1.52783e-33	0.00572502	0.250868	-0.126527	0.683726	0.615004	0.232545	0.215597	-0.278873	-0.235805	0.0691963	0.427166	0.489245	-0.00103022	-0.352292	Anapc13
352	ENSMUSG00000020089	4.50278e-11	-0.0181788	0.0614672	0.161535	-0.274906	0.194824	0.455201	0.518577	-0.118004	-0.0595142	-0.549906	0.0899008	0.0697537	-0.219458	0.165386	Ppa1
352	ENSMUSG00000055762	1.25891e-32	-0.032781	-0.291176	-0.0570504	0.0940862	-0.0170095	0.347218	0.869942	-0.320525	-0.308652	0.0736034	0.191348	-0.0726074	-0.403455	0.0649034	Eef1d
353	ENSMUSG00000054065	1.9983e-13	0.286627	0.542324	0.571816	-0.104092	0.237126	0.0390541	0.786547	0.255065	0.106633	0.679756	-0.214058	0.314959	0.461656	0.59317	Pkp3
353	ENSMUSG00000079197	1.25629e-19	-0.156425	-0.0224651	0.134494	0.150753	0.30157	0.37576	0.495471	-0.483191	-0.196888	-0.121103	0.289256	0.301389	-0.166389	0.179395	Psme2
353	ENSMUSG00000019132	8.63923e-07	0.0451416	-0.0116105	0.245815	0.204226	-0.148605	-0.0254179	0.284801	0.234227	0.291008	0.125719	-0.0990339	-0.010001	-0.0256424	0.00569446	BC005537
354	ENSMUSG00000056313	1.23147e-24	-0.0662215	-0.133953	-0.804788	0.0521191	0.220182	-0.0969878	0.245569	0.337216	0.19908	0.727163	-0.260029	-0.363576	0.0856775	0.0823638	1810011O10Rik
354	ENSMUSG00000025204	1.29837e-42	-0.136411	-0.129172	-0.109573	0.181637	0.104472	0.0477904	-0.00285	-0.155788	-0.0427703	-0.792861	-0.0150087	-0.0894366	-0.649673	-0.565961	Ndufb8
355	ENSMUSG00000033916	7.92125e-25	-0.216423	0.308252	0.000462009	0.442888	0.536911	0.290221	0.397726	-0.530721	-0.267192	0.134102	0.0282285	-0.087458	0.109847	0.0832135	Chmp2a
355	ENSMUSG00000022708	2.52906e-07	-0.00460163	-0.104061	-0.0893526	-0.066872	-0.976074	-0.974422	-0.426509	0.271654	0.243783	0.560171	0.0146583	0.0483287	0.193698	0.690321	Zbtb20
356	ENSMUSG00000029621	1.09989e-13	0.0925299	0.139507	0.372231	0.32744	0.541147	0.811466	0.717422	-0.122097	-0.1308	-0.241675	0.35661	0.302866	-0.00734922	0.307199	Arpc1a
357	ENSMUSG00000030201	8.18573e-30	-0.0352107	-0.0415197	0.15156	-0.496745	-0.718078	-0.0529093	0.167124	0.0600217	0.0896933	0.0010846	0.047519	0.0622905	0.116186	0.0892794	Lrp6
357	ENSMUSG00000032253	4.64109e-16	0.0333765	-0.525614	-0.108057	0.228381	-0.0361304	0.053418	0.0386558	0.143542	0.0944869	-0.0674072	-0.0383709	-0.0134731	-0.272548	0.116552	Phip
358	ENSMUSG00000026502	3.96826e-12	0.0197877	0.419971	0.618022	-0.0480161	0.375497	0.736894	0.585007	0.154555	0.0489255	0.259269	0.205444	0.127984	0.0979218	0.601518	Desi2
358	ENSMUSG00000028249	1.00245e-09	-0.285977	0.483583	0.190047	0.29268	0.236387	0.588294	1.24202	-0.0241522	0.180622	0.804485	-0.424612	-0.53647	0.238719	0.310605	Sdcbp
358	ENSMUSG00000031960	9.30078e-30	-0.038094	0.0627283	0.134335	-0.478779	-0.0115352	0.368031	0.408389	0.255041	0.180143	0.136881	-0.207056	-0.381086	-0.0297577	0.212635	Aars
359	ENSMUSG00000063480	8.99015e-18	0.156	0.110136	0.199728	-0.665579	0.0979625	0.346253	0.29587	0.375922	0.0312345	0.309344	-0.0236651	-0.0208354	0.134232	0.0276905	Nhp2l1
360	ENSMUSG00000035093	4.79519e-18	-0.0168019	0.140373	-0.20341	0.0919019	0.045763	-0.135526	0.130503	0.127603	0.0750067	0.136509	-0.0135898	-0.13396	-0.149549	-0.737128	Secisbp2l
360	ENSMUSG00000032288	7.20574e-14	-0.0258165	-0.081488	0.192878	0.131683	0.261307	0.485223	0.431761	-0.20621	-0.198125	0.135878	0.318713	0.257399	-0.13447	0.240669	Imp3
360	ENSMUSG00000021520	8.06134e-10	-0.123215	0.165346	-0.13159	0.068783	0.371656	0.223115	0.188033	-0.576367	-0.330322	-0.596652	0.0951155	0.104257	-0.381602	-0.66027	Uqcrb
360	ENSMUSG00000064367	5.80126e-10	0.280558	0.688247	0.373486	0.0770755	0.307368	0.459765	0.357809	-0.0254184	-0.16744	-0.00780974	0.384517	0.489819	0.171976	-0.268895	mt-Nd5
361	ENSMUSG00000022336	8.11027e-15	0.321251	-0.447558	0.63172	0.320296	-0.209771	0.583078	0.885613	0.387079	-0.0622819	0.458081	0.272016	0.196048	-0.209599	0.997658	Eif3e
362	ENSMUSG00000040616	8.83798e-43	0.0112155	0.0859346	0.0138896	-0.306209	-0.729717	-0.51419	-0.117553	-0.0250557	-0.0529212	0.0534738	0.00779576	0.0277323	-0.0291938	-0.0145501	Tmem51
362	ENSMUSG00000031939	5.16777e-13	0.0959754	-0.144066	-0.487351	-0.437615	-0.302655	-0.0446207	-0.120635	0.275856	0.0647968	0.219291	-0.148557	-0.192985	-0.154911	-0.836726	Taf1d
363	ENSMUSG00000037475	9.96118e-22	0.28258	0.457055	0.441002	0.355632	0.333514	0.38142	0.544124	0.171227	-0.126225	-0.0357428	0.370434	0.453133	0.46102	0.571609	Thoc2
363	ENSMUSG00000031737	4.32971e-17	-0.0435519	-0.533706	-0.287971	0.0168974	-0.377597	-0.115364	0.482728	0.170849	0.185996	-0.0103587	-0.205411	-0.103737	-0.474596	0.18059	Irx5
363	ENSMUSG00000044894	6.98822e-09	0.0904234	0.389961	0.0348051	-0.24019	0.280016	0.052894	-0.324661	-0.295028	-0.232654	-0.642888	0.261498	0.475521	-0.235342	-0.991649	Uqcrq
364	ENSMUSG00000038708	1.83418e-35	0.106005	0.440712	0.564166	0.285612	0.494086	0.710523	0.702806	0.285867	0.121963	0.343853	0.064898	0.0722206	0.488574	0.796846	Golga4
364	ENSMUSG00000015671	5.42186e-13	-0.266857	-0.129265	-0.0603016	-0.310594	0.103742	0.345733	0.522271	-0.527359	-0.133424	-0.379688	-0.086841	-0.220601	-0.474152	0.0235754	Psma2
364	ENSMUSG00000038462	1.20929e-11	-0.0668314	-0.220357	0.271215	0.344865	0.241554	0.69581	0.489577	-0.209276	-0.105957	-0.0431642	0.277159	0.228966	-0.676671	0.131593	Uqcrfs1
364	ENSMUSG00000062929	2.46967e-06	0.336366	0.358233	0.209794	0.0239084	-0.400987	-0.741736	-0.00528187	0.27319	0.0540273	0.441289	0.0605338	0.479605	0.32887	0.507052	Cfl2
365	ENSMUSG00000073616	2.8284e-06	0.245407	0.46508	-0.035404	0.389095	0.355142	0.141981	0.045876	-0.0295529	-0.230281	-0.234672	0.35253	0.554092	0.227184	-0.441683	Myeov2
365	ENSMUSG00000027620	6.08477e-78	0.150277	0.258812	0.745826	0.515464	0.194705	0.815579	0.571332	0.178679	0.0520895	0.667938	0.176153	0.193471	0.565518	0.876515	Rbm39
365	ENSMUSG00000052033	2.73792e-53	-0.00860463	-0.115973	0.123476	-0.504935	-0.539337	0.0774526	0.161198	0.0858446	0.0123113	-0.0507184	-0.0941467	-0.0202967	-0.250879	0.00924597	Pfdn4
366	ENSMUSG00000022136	1.29281e-07	-0.320229	0.339004	-0.0864445	0.0580982	0.0073778	0.23504	0.148905	-0.466125	-0.116759	-0.144978	0.191138	0.0570451	0.170749	-0.29668	Dnajc3
366	ENSMUSG00000021361	9.22327e-18	-0.121356	-0.24832	-0.189439	0.162607	0.0482864	0.0602018	0.193899	-0.381921	-0.195744	-0.606341	0.265489	0.0448869	-0.675152	-0.405938	Tmem14c
366	ENSMUSG00000021282	4.30731e-37	-0.175649	0.181357	0.452931	-0.770711	-0.094622	0.612813	0.942996	0.0858588	0.254384	0.656688	-0.190676	-0.484256	-0.210271	0.547132	Eif5
367	ENSMUSG00000055681	6.17215e-29	-0.175952	-0.0785549	-0.559486	0.045117	-0.0457524	0.194307	0.172605	-0.277532	-0.0518387	-0.112845	0.154462	-0.195968	-0.462971	-0.823829	Cope
367	ENSMUSG00000024359	4.158e-16	-0.0759276	0.0882808	0.618855	-0.690366	-0.0396035	0.582121	0.546111	0.181318	0.212486	0.48948	-0.268713	-0.329058	-0.223449	0.469955	Hspa9
367	ENSMUSG00000024425	7.47931e-09	-0.136994	0.0148265	-0.0166224	-0.0129775	-0.0189832	0.136012	0.160997	-0.0766893	-0.00895241	-0.501858	-0.0607529	-0.15066	-0.0942993	-0.227438	Ndfip1
368	ENSMUSG00000027404	4.19856e-24	-0.211857	-0.438219	-0.00763453	-0.766839	-0.433307	0.00699393	0.147908	-0.112591	0.143645	0.0372243	-0.38129	-0.51118	-0.532926	0.232535	Snrpb
369	ENSMUSG00000042659	4.27109e-07	-0.158081	-0.254182	0.107058	0.376896	0.387222	0.191139	0.478704	0.372521	0.209743	0.208862	-0.195825	-0.465378	-0.205999	-0.174093	Arrdc4
369	ENSMUSG00000017776	9.36753e-26	0.135645	0.220343	0.362999	0.0563079	0.14917	0.388184	0.300755	0.351721	0.240546	0.29776	-0.0826569	0.0247835	0.164334	0.457125	Crk
369	ENSMUSG00000022551	3.17816e-54	-0.132825	-0.0983869	-0.0339637	-0.164474	-0.0166085	0.0628407	0.0200779	-0.265418	-0.0322387	-0.307717	-0.00848159	-0.0298121	-0.669493	-0.328686	Cyc1
370	ENSMUSG00000027133	1.9988e-11	0.0956493	-0.0371967	-0.248152	0.0400002	0.222001	0.018557	0.186285	-0.22557	-0.303502	-0.264613	0.428372	0.472499	-0.329107	-0.471732	Nop10
370	ENSMUSG00000048100	4.96033e-43	-0.0479653	0.0103997	-0.116855	-0.59741	-0.112387	-0.225563	0.143579	-0.090428	0.00992743	-0.105765	-0.0156727	0.000236624	-0.0375487	0.0585063	Taf13
370	ENSMUSG00000030224	3.07613e-35	0.0500489	0.108729	0.701341	-0.600929	-0.27334	0.514734	0.458727	0.276263	0.213246	0.171282	-0.239916	-0.123505	0.127513	0.778422	Strap
370	ENSMUSG00000030890	1.99854e-30	0.0469518	-0.111329	-0.104173	-0.358516	-0.519028	-0.911449	-0.710559	0.131877	0.084968	0.0920586	-0.0534308	-0.0373251	-0.141385	-0.0806193	Ilk
370	ENSMUSG00000022462	2.51261e-28	0.202017	0.229517	0.43956	-0.096377	-0.227986	0.0838726	0.407784	0.500382	0.181006	0.254023	0.238585	0.191281	0.0916551	0.0598642	Slc38a2
371	ENSMUSG00000028248	4.26613e-11	0.140645	0.425098	0.271593	0.203389	0.234652	0.277629	0.351111	-0.0925918	-0.140497	-0.156166	0.376734	0.496867	0.583272	0.633492	Pnisr
371	ENSMUSG00000028745	1.86726e-121	-0.0592171	0.174131	0.205519	-0.419652	-0.70716	-1.07448	-0.0609871	-0.192852	-0.0201921	0.0763375	0.134727	0.160195	0.0625389	0.18573	Capzb
371	ENSMUSG00000022781	2.75679e-09	0.13746	0.441624	0.701666	0.119844	0.280684	0.3521	0.668449	0.195896	0.139021	0.537662	0.0317102	0.0839692	0.474233	0.89889	Pak2
372	ENSMUSG00000056076	6.29933e-15	0.0924073	0.0387776	0.288499	-0.242864	0.115011	0.282179	0.40792	0.312674	0.243198	0.42134	-0.18935	-0.0782233	-0.0720093	0.331672	Eif3b
373	ENSMUSG00000005687	1.93222e-53	-0.0533278	-0.293227	-0.0813723	-0.117446	-0.108622	0.293562	0.47129	0.129881	0.138782	-0.0986312	-0.0967563	-0.248506	-0.636871	0.0526453	Bcas2
374	ENSMUSG00000040225	1.19382e-17	0.104839	0.140956	0.749847	-0.20847	-0.200964	0.534964	0.729918	0.18641	0.0681714	-0.00623946	0.10105	-0.0363793	0.209576	0.958277	Prrc2c
374	ENSMUSG00000027566	1.99682e-08	-0.215216	-0.401904	-0.284012	-0.583238	-0.0199964	0.1493	0.395041	-0.432927	-0.19203	-0.698271	-0.0532769	-0.293269	-0.748947	-0.422258	Psma7
374	ENSMUSG00000020440	1.63339e-11	0.0018886	-0.0801813	0.352248	0.399073	0.507491	0.868803	1.12897	-0.318486	-0.118106	-0.294597	-0.0707412	0.265546	0.129957	0.632769	Arf5
374	ENSMUSG00000041488	6.73124e-26	-0.117618	0.421895	0.577244	0.428191	0.256496	0.6628	0.81751	0.232506	0.20404	0.374508	-0.116174	-0.218675	0.388945	0.473129	Stx3
375	ENSMUSG00000001964	2.37403e-09	-0.0702692	-0.0993221	-0.10002	-0.717964	-0.800217	-0.78222	-0.424622	0.0735383	0.0762844	0.0607734	-0.166536	-0.192466	-0.103529	0.0528546	Emd
375	ENSMUSG00000028639	5.42389e-17	-0.0505958	-0.353363	0.213708	-0.293212	-0.216974	-0.105588	-0.319914	-0.324596	-0.0135062	-0.234856	0.0698568	0.188943	-0.235732	0.873141	Ybx1
375	ENSMUSG00000024997	1.09018e-35	-0.0190696	-0.120782	0.0449977	0.349678	0.397164	0.367447	0.287332	-0.204713	-0.119693	-0.313459	0.290727	0.161128	-0.412161	-0.221001	Prdx3
376	ENSMUSG00000027523	6.57404e-06	-0.277011	-0.471927	0.0578088	-0.149294	-0.6038	-0.188817	-1.03832	-0.305791	0.0287216	0.00921576	-0.107156	-0.351936	-0.254111	0.360652	Gnas
376	ENSMUSG00000035247	1.10849e-14	-0.0198414	0.370671	0.65485	0.268611	0.320245	0.602869	0.688703	0.0378317	0.126843	0.514178	0.0239836	0.107254	0.223068	0.717959	Hectd1
376	ENSMUSG00000022452	1.48959e-06	-0.195691	0.129347	0.0178998	0.731846	0.819195	0.572274	0.235565	-0.492607	-0.0726235	-0.511944	0.344983	0.236552	-0.121953	-0.237459	Smdt1
376	ENSMUSG00000037815	2.7872e-07	0.103881	0.473493	0.670065	-0.178687	0.016963	0.236759	0.562366	0.206817	0.0933381	0.648677	0.133595	0.302631	0.468794	0.932165	Ctnna1
377	ENSMUSG00000031813	1.57826e-12	-0.156317	-0.045525	0.0890911	0.286781	0.230063	0.20781	0.335969	-0.377707	-0.156778	-0.204441	0.254167	0.1053	-0.0937756	0.0379678	Mvb12a
379	ENSMUSG00000006301	2.11537e-17	-0.140159	0.0820185	0.0881959	-0.0205317	0.181569	0.26359	0.068648	0.260452	0.228055	0.418403	-0.327052	-0.337633	0.119213	0.294315	Tmbim1
379	ENSMUSG00000001416	5.33219e-13	-0.0707571	-0.330402	0.107446	-0.672373	-0.34941	0.0513112	0.159134	-0.0218427	-0.0174472	0.0254469	-0.0125052	-0.304744	-0.494523	0.204042	Cct3
379	ENSMUSG00000071528	6.11693e-16	0.183613	0.609277	0.0658785	0.0543075	0.659394	0.372489	0.045881	0.0415114	-0.242523	-0.584686	0.133182	0.410927	0.212138	-0.302674	Usmg5
380	ENSMUSG00000021134	6.988e-11	-0.0975832	0.416731	0.499889	-0.376662	0.222179	0.555646	0.661487	0.152476	0.11577	0.557823	-0.342113	-0.566932	0.413136	0.565519	Srsf5
382	ENSMUSG00000040048	9.7577e-07	-0.323769	-0.193297	-0.32799	0.227176	0.0554947	-0.110813	-0.234423	-0.454074	-0.173263	-0.577885	0.245913	-0.149395	-0.580188	-0.540516	Ndufb10
383	ENSMUSG00000026750	2.2227e-12	-0.221149	-0.316268	-0.0384498	-0.172215	-0.0064634	0.157324	0.274684	-0.314984	-0.115054	-0.205382	-0.0205126	-0.152916	-0.648887	-0.118713	Psmb7
383	ENSMUSG00000059005	6.62767e-15	0.214136	-0.599597	-0.104298	-0.555959	-0.242078	0.114818	0.156836	0.167548	0.0535534	0.244891	-0.146391	0.164062	-0.533529	0.324409	Hnrnpa3
383	ENSMUSG00000036693	3.34137e-41	0.10134	0.0978553	0.324459	-0.499199	0.111884	0.321928	0.306297	0.253673	0.160733	0.408161	-0.156354	-0.11913	0.125023	0.328369	Nop14
384	ENSMUSG00000027660	3.26837e-12	-0.0100079	0.101256	0.359892	0.140637	-0.00061104	0.607569	0.59096	0.289418	0.252167	0.567168	-0.171158	-0.233206	0.228573	0.023695	Skil
384	ENSMUSG00000025724	3.9315e-08	-0.17144	-0.318783	-0.0588183	-0.273479	-0.0833256	0.156607	0.231251	-0.0743841	-0.00699157	-0.67733	-0.0114479	-0.274733	-0.547822	-0.237061	Sec11a
384	ENSMUSG00000025364	9.9429e-21	-0.188598	-0.274153	0.25596	-0.659308	-0.169301	0.387633	0.483694	-0.274084	-0.112971	0.337602	0.0761767	-0.0297017	-0.364753	0.221514	Pa2g4
384	ENSMUSG00000002379	4.51022e-49	-0.184848	-0.200113	-0.39925	-0.115574	-0.30768	-0.69722	-0.0232023	-0.293551	-0.179443	-0.592639	0.0375727	0.00703967	-0.508395	-0.939445	Ndufa11
385	ENSMUSG00000026615	7.30685e-10	-0.126338	0.0175876	0.469145	-0.321634	-0.20052	0.334714	0.329433	0.376899	0.277916	0.219769	-0.206977	-0.392176	-0.0842716	0.416081	Eprs
386	ENSMUSG00000071014	1.18688e-11	-0.0844976	-0.080086	-0.0907862	-0.080429	-0.0533161	0.0265472	-0.00404341	-0.212438	-0.119193	-0.322395	0.0758076	-0.00386936	-0.651495	-0.699057	Ndufb6
386	ENSMUSG00000040435	3.19981e-40	-0.0570931	0.26924	-0.564651	0.82204	0.256786	-0.792762	-1.01644	0.413311	0.33383	0.56699	-0.154189	-0.141742	0.517463	0.00166283	Ppp1r15a
386	ENSMUSG00000048285	2.05868e-26	0.0849453	0.0690749	-0.0643943	-0.495171	-0.310165	-0.886201	0.152452	0.215832	0.237931	0.318558	-0.171656	0.118833	0.0525763	0.139677	Frmd6
387	ENSMUSG00000051223	2.73722e-39	-0.101955	0.103571	0.301598	-0.532834	-0.137689	0.511017	0.503809	0.211232	0.216926	-0.0390606	-0.349058	-0.411406	-0.131977	0.344859	Bzw1
387	ENSMUSG00000025647	2.24301e-10	-0.247906	0.123704	-0.544914	0.146505	0.25815	0.219212	0.222754	-0.203202	0.0127257	0.0103586	0.020691	-0.264447	0.275445	-0.116116	Shisa5
388	ENSMUSG00000037266	2.65977e-14	0.219678	0.367904	0.0937159	0.514414	0.388133	0.511308	0.20677	-0.111193	-0.162359	-0.320179	0.392971	0.51565	0.500126	0.12472	Rsrp1
388	ENSMUSG00000091537	6.68178e-12	0.298042	0.111115	-0.0274241	-0.0139025	0.400709	0.292875	0.0599369	0.328574	0.0361053	-0.263999	-0.107162	0.3762	0.0485662	-8.95975e-05	Tma7
388	ENSMUSG00000056629	1.07198e-06	-0.277624	-0.103506	-0.399704	0.254619	0.169064	-0.0334272	0.221573	-0.473694	-0.064561	-0.364656	0.18082	-0.0151303	-0.266459	-0.447815	Fkbp2
389	ENSMUSG00000013593	5.76301e-07	-0.102776	-0.302704	0.155909	0.323262	-0.029232	0.0776542	-0.175842	-0.458912	-0.222659	-0.351544	0.334798	0.227821	-0.41621	-0.114091	Ndufs2
389	ENSMUSG00000028792	5.20869e-27	-0.254158	-0.286954	0.099217	0.0880463	0.0266285	0.223153	0.424517	0.0715877	0.0284924	0.188948	0.00727716	-0.430546	-0.411351	-0.31931	Ak2
389	ENSMUSG00000006932	4.41214e-14	0.0374569	-0.551528	0.0486657	0.125394	-0.0123734	0.100827	0.313058	0.146	0.132466	-0.0364685	0.0244897	0.130975	-0.194813	0.309377	Ctnnb1
389	ENSMUSG00000024750	3.12266e-09	0.0618642	0.51046	0.474417	0.375839	-0.193876	0.916105	0.687063	-0.222433	-0.109409	0.858389	0.144617	0.168008	-0.405668	0.667067	Zfand5
390	ENSMUSG00000020260	7.71065e-26	0.196565	0.438388	0.415633	0.122995	0.0531071	0.238192	0.0988346	0.377636	0.157706	0.360782	-0.2069	0.150178	0.461058	0.370124	Pofut2
390	ENSMUSG00000024067	1.62784e-50	-0.095977	-0.364661	-0.0757809	0.142627	0.0541541	0.024488	0.135305	-0.107818	-0.0192573	-0.136897	0.0618346	-0.0127057	-0.543825	-0.0419051	Dpy30
390	ENSMUSG00000024914	6.07986e-13	-0.0449963	0.389556	0.511809	0.391935	0.362696	0.124315	0.364992	0.0264562	0.222493	0.226988	0.0570001	0.250981	0.605844	0.879679	Drap1
391	ENSMUSG00000027236	4.22431e-46	0.224258	0.408744	0.241812	-0.289851	0.38608	0.591176	0.464958	0.456859	0.133733	0.572341	-0.0418153	-0.00811383	0.172297	0.119957	Eif3j1
391	ENSMUSG00000037876	9.799e-50	-0.0655733	-0.107295	0.128846	0.146906	-0.852685	-0.669393	0.525488	0.294884	0.319041	0.291169	-0.0687208	-0.0827166	0.0621899	0.4062	Jmjd1c
391	ENSMUSG00000018286	6.93453e-08	-0.328644	-0.178406	-0.162598	-0.30583	-0.0745574	0.189384	0.453806	-0.380399	-0.0742764	-0.153058	-0.191048	-0.467483	-0.603067	-0.28578	Psmb6
392	ENSMUSG00000030884	7.8649e-50	-0.122643	-0.367226	-0.100272	0.0581911	-0.0983726	0.132694	0.0738664	-0.150551	-0.110521	0.212764	0.109017	-0.111615	-0.607068	-0.0226472	Uqcrc2
392	ENSMUSG00000054452	4.24396e-06	-0.181022	-0.00989433	0.0793942	0.626689	0.322679	0.206973	0.328077	-0.3943	-0.0827981	-0.495323	0.397644	0.411514	0.13376	0.387696	Aes
392	ENSMUSG00000033998	9.98285e-08	-0.298661	0.0421164	-0.381245	0.388078	0.0649919	0.199944	0.844444	-0.298437	-0.0939174	-0.0235389	0.170278	-0.293864	-0.255902	-0.322789	Kcnk1
393	ENSMUSG00000025981	5.01245e-07	-0.0943133	-0.185562	-0.00469549	0.0119115	-0.273509	0.0633987	0.124067	0.112443	0.213154	0.451474	-0.236453	-0.424265	-0.694985	-0.195598	Coq10b
393	ENSMUSG00000029066	5.33717e-16	-0.163928	-0.037431	0.0679155	-0.370393	-0.0829203	0.0358564	0.0300103	-0.284463	-0.0764841	-0.650508	0.0457656	0.0926341	-0.340142	-0.238658	Mrpl20
394	ENSMUSG00000054766	1.81435e-31	0.202432	-0.248616	0.608365	-0.656891	-0.08846	0.52127	0.77931	0.364306	0.190763	0.411	0.0362783	0.277493	-0.0891899	0.914678	Set
394	ENSMUSG00000015839	8.57049e-20	-0.0442592	0.128565	0.0233479	-0.615629	-0.412698	-0.32756	-0.120287	-0.00602042	0.090526	0.160945	0.0475257	0.00982454	0.109902	0.0100718	Nfe2l2
394	ENSMUSG00000022961	1.78016e-07	0.211412	0.59662	0.493809	-0.248331	-0.281696	-0.110896	0.0138577	0.505458	0.212324	0.616429	-0.0736222	0.0827887	0.628451	0.527532	Son
395	ENSMUSG00000020315	1.08827e-15	-0.118681	-0.135044	0.114832	-0.0402893	-0.500875	-0.338416	-1.01699	-0.149564	0.0114564	-0.304143	0.17119	0.125664	0.0599646	0.33812	Sptbn1
396	ENSMUSG00000044627	5.07999e-09	-0.144	0.0413191	0.101233	0.0672628	0.061962	0.274939	0.380502	-0.495587	-0.151273	-0.0366967	0.270563	0.146621	-0.22025	-0.00521327	Swi5
397	ENSMUSG00000023456	6.38573e-25	-0.200476	-0.240593	-0.480951	-0.375134	-0.21697	-0.0696369	-0.236532	-0.496605	-0.189682	-0.156841	0.0387876	-0.134683	-0.460002	-0.297459	Tpi1
397	ENSMUSG00000022358	4.16003e-112	0.0729834	-0.0282149	-0.141944	-0.432889	-0.550853	-0.896849	-0.263844	0.137171	0.103239	0.185152	-0.131856	0.0024897	0.0547372	-0.0191243	Fbxo32
398	ENSMUSG00000026202	1.07352e-11	-0.159183	0.429014	0.0972732	-0.558372	0.223754	0.414806	0.648442	-0.00705243	0.0171503	0.42367	-0.168551	-0.42645	0.255589	-0.119855	Tuba4a
398	ENSMUSG00000020949	6.27465e-06	-0.0728691	-0.405324	-0.20268	0.0547902	0.0889831	0.101714	0.141524	-0.0763401	-0.0244238	-0.424708	0.0166978	0.00384481	-0.493647	-0.0847894	Fkbp3
400	ENSMUSG00000004032	2.1106e-07	-0.0696788	-0.282155	-0.210181	-0.233774	-0.661934	-0.481936	0.0193927	0.0314528	0.0566027	-0.0116188	-0.0648658	-0.117318	-0.180432	-0.228649	Gstm5
400	ENSMUSG00000036241	2.12599e-19	0.0491292	0.359191	0.625128	0.38372	0.387361	0.590838	0.637571	0.0677574	0.0758603	0.114197	0.366361	0.367359	0.383654	0.677532	Ube2r2
400	ENSMUSG00000017188	1.46232e-22	-0.136999	-0.206982	-0.0996818	0.295238	0.32847	0.124768	0.00248521	-0.388013	-0.0931016	-0.180332	0.187588	0.171074	-0.36416	-0.000511457	Coa3
402	ENSMUSG00000005610	1.85814e-08	-0.0502763	0.134983	0.703684	-0.641546	-0.309608	0.00823453	0.397784	0.172163	0.183184	-0.139483	-0.0788008	-0.199365	-0.0677966	0.910392	Eif4g2
403	ENSMUSG00000062981	2.49742e-08	-0.112422	-0.479225	-0.360223	0.0184403	-0.0815197	-0.357118	-0.296704	-0.146504	-0.0364937	-0.301185	0.0963858	0.00745671	-0.572052	-0.339387	Mrpl42
404	ENSMUSG00000090553	1.22601e-25	0.173364	-0.536711	0.272244	-0.0663608	0.221804	0.658889	0.702757	0.0490756	-0.122983	-0.174702	0.126362	0.249816	-0.618527	0.357886	Snrpe
404	ENSMUSG00000036371	4.82771e-48	-0.0199105	-0.54835	0.20146	-0.582399	-0.226767	0.103554	0.400056	-0.0554294	-0.0612837	0.167249	-0.10245	-0.204693	-0.649996	0.572164	Serbp1
404	ENSMUSG00000042323	2.62999e-13	0.249778	0.0743189	0.684786	0.400129	0.207362	0.29406	0.449101	0.368338	0.142284	0.247123	0.200994	0.408864	0.158508	0.739976	Pbrm1
405	ENSMUSG00000051579	2.15319e-26	-0.239202	-0.414236	-0.186926	-0.247015	-0.494016	0.0668931	0.185944	-0.0217286	0.0427238	-0.513503	-0.0281931	-0.33466	-0.602813	-0.0266834	Tceal8
405	ENSMUSG00000035242	2.82638e-24	0.300739	0.24003	-0.0470697	-0.137474	0.125491	-0.33359	0.116671	0.47722	0.0266473	0.561541	0.0371181	0.185886	0.0378851	0.0617063	Oaz1
405	ENSMUSG00000032575	5.54497e-06	0.0208959	-0.130517	-0.712133	-0.109783	0.13237	0.601667	0.561429	0.116155	0.103254	-0.36065	-0.255715	-0.142296	-0.200012	-0.371937	Manf
406	ENSMUSG00000018417	2.03955e-08	0.0991502	0.20894	0.437918	0.196796	0.0838469	0.404601	-0.704234	0.0056345	-0.0293678	0.0940362	0.207758	0.273258	0.369311	0.548174	Myo1b
407	ENSMUSG00000029465	8.57118e-20	-0.311614	-0.229354	-0.0306711	-0.167529	0.178538	0.42522	0.283387	-0.427924	-0.1325	-0.131816	0.0820154	-0.450644	-0.386302	0.00560459	Arpc3
408	ENSMUSG00000038412	4.60026e-08	0.0255855	0.199988	-0.0830138	-0.321283	0.0267323	0.180985	0.367493	-0.0791119	-0.0507125	-0.650513	0.0311347	0.11927	-0.0643312	-0.225684	Higd1a
408	ENSMUSG00000048277	2.66307e-11	-0.0585483	-0.00633434	0.0838685	0.448105	0.563739	0.5119	0.432767	-0.280553	-0.0898405	0.128731	0.240799	0.227647	0.171975	0.221855	Syngr2
408	ENSMUSG00000021149	4.31672e-39	-0.0275238	0.0686641	0.493	-0.563133	-0.236249	0.4727	0.448651	0.319102	0.209635	0.276777	-0.315638	-0.341346	-0.00486397	0.545202	Gtpbp4
408	ENSMUSG00000021486	5.99872e-11	0.279359	0.159117	0.286107	0.304074	0.303764	0.591174	0.43578	0.240767	0.0975884	0.536334	0.118956	0.320132	0.0981951	0.279458	Prelid1
408	ENSMUSG00000058655	1.66093e-13	0.182523	-0.161437	0.402529	0.258166	0.0790273	0.568026	0.702496	0.225128	-0.0524504	0.21332	0.343875	0.316637	-0.0344881	0.49086	Eif4b
409	ENSMUSG00000028291	1.00792e-12	0.0546921	0.272555	0.629606	0.372737	0.399889	0.493623	0.68012	-0.00717954	0.00492827	0.150486	0.0520421	0.271697	0.095069	0.664499	Akirin2
411	ENSMUSG00000020358	5.90275e-09	-0.0578145	-0.318032	0.512745	-0.666357	-0.258652	0.663767	1.08664	0.295536	0.283413	0.0460261	-0.200001	-0.334044	-0.252103	0.699673	Hnrnpab
412	ENSMUSG00000020088	4.04934e-25	-0.256823	0.199168	0.207553	-0.356048	-0.0820674	0.212334	0.213824	0.0545903	0.159118	0.0940429	-0.201232	-0.45272	0.0145294	0.095109	Sar1a
412	ENSMUSG00000015536	5.78415e-25	-0.145397	-0.064599	-0.0914205	-0.37952	-0.734754	-0.516025	-0.0121873	-0.129779	-0.035466	-0.0525774	0.0559551	-0.123134	-0.439975	-0.291509	Mocs2
413	ENSMUSG00000063406	6.98822e-09	-0.00656619	0.181475	0.327628	-0.409272	-0.290664	0.324272	0.361359	0.457061	0.198587	0.44918	-0.123143	-0.420087	-0.167994	0.327883	Tmed5
413	ENSMUSG00000029994	5.27236e-22	0.085901	0.0771213	0.282861	0.355252	0.358895	0.322735	0.343289	-0.0117306	-0.0244021	-0.485276	0.153766	0.218677	0.134991	0.373612	Anxa4
413	ENSMUSG00000090258	3.74754e-06	-0.127322	0.262992	0.110126	0.423527	0.395748	0.219884	0.286524	-0.295602	-0.176859	-0.219978	0.336558	0.267136	0.109849	0.0732019	Churc1
414	ENSMUSG00000004085	2.66685e-12	0.0165689	0.129129	0.129185	-0.198189	-0.396894	-0.780108	-0.915128	0.131052	0.0867145	0.290424	0.00762504	0.0547862	0.28235	0.259748	Zak
414	ENSMUSG00000025630	8.03876e-23	-0.0691182	0.0662671	0.14776	-0.465278	-0.0843458	-0.0268052	0.322805	-0.416917	-0.169659	0.126119	0.141537	0.0999545	-0.104823	0.169455	Hprt
414	ENSMUSG00000020250	5.07946e-09	-0.297288	0.202993	0.331661	-0.529373	-0.584255	-0.095416	0.4278	0.117492	0.120838	0.204163	-0.155072	-0.508019	0.0836504	0.331259	Txnrd1
414	ENSMUSG00000021807	2.19939e-10	0.144408	-0.251332	0.350864	0.419972	-0.00138137	0.29297	0.575346	0.000594426	-0.188493	-0.0504688	0.39754	0.403996	-0.147076	0.181567	2700060E02Rik
415	ENSMUSG00000031029	8.87315e-18	0.0529084	-0.568122	0.555768	0.570035	-0.284635	0.721548	1.01519	0.19728	-0.0678451	0.109366	0.168713	0.0222551	-0.400447	0.813466	Eif3f
415	ENSMUSG00000030795	5.09803e-15	0.0899592	0.0788521	0.47563	0.0929991	0.254371	0.38408	0.198951	0.0901652	0.00334344	0.037575	-0.128325	-0.138427	0.277589	0.915506	Fus
416	ENSMUSG00000028837	5.33648e-16	-0.259016	-0.154374	0.12086	-0.437533	0.0251578	0.29287	0.486384	-0.409062	-0.144013	-0.0230007	-0.0771266	-0.379574	-0.658978	-0.248168	Psmb2
416	ENSMUSG00000005871	2.55459e-14	-0.0609226	0.394635	0.498183	0.343241	0.400543	0.531529	0.583288	-0.229542	-0.00485601	0.165428	0.257211	0.377274	0.386791	0.607547	Apc
417	ENSMUSG00000073155	7.6076e-26	0.21705	0.439788	0.531287	0.373469	0.35469	0.442106	0.541269	0.0632391	-0.0777058	0.0885679	0.208136	0.464271	0.301829	0.67565	1810058I24Rik
417	ENSMUSG00000030103	3.07632e-101	-0.0716847	0.270283	-0.011514	0.296427	0.253703	-1.08447	0.270762	-0.30011	-0.0197791	0.546562	0.444389	0.444268	0.29785	-0.0290233	Bhlhe40
417	ENSMUSG00000041560	1.14108e-07	0.216731	-0.0558376	0.23524	0.30996	-0.301534	0.0105272	0.729668	0.264919	-0.100026	0.410719	0.115063	0.184831	0.176584	0.912279	Gltscr2
419	ENSMUSG00000055204	6.41247e-14	0.0383806	0.0178272	0.485737	0.176778	-0.0794553	0.451442	0.559055	0.405772	0.232535	0.0934902	0.111457	-0.0698568	0.130941	0.651285	Ankrd17
419	ENSMUSG00000030417	1.9857e-13	0.181352	0.555714	0.423166	-0.0510995	0.376302	0.0444261	0.0311688	0.0401025	-0.0388789	-0.135397	0.15564	0.41134	0.421637	0.410687	Pdcd5
420	ENSMUSG00000018076	2.28519e-21	0.063586	0.282646	0.425353	0.226018	-0.0465952	0.0937426	0.475187	0.401318	0.245194	0.536378	0.0753373	0.106313	0.370167	0.516293	Med13l
420	ENSMUSG00000030357	2.36769e-07	-0.0665107	-0.562368	-0.0884644	-0.282187	-0.31839	-0.326433	0.223383	-0.0763691	0.0115111	-0.154309	-0.100888	-0.0571724	-0.638721	-0.176663	Fkbp4
420	ENSMUSG00000021917	4.44649e-27	-0.218004	0.252678	0.357573	0.033312	0.0519693	0.476593	0.766152	-0.461902	-0.122653	-0.465239	0.362131	0.0735167	-0.106707	-0.000214934	Spcs1
420	ENSMUSG00000021905	1.24923e-21	0.236606	0.375805	0.639769	0.376633	0.460477	0.511269	0.664286	0.20314	-0.00597431	0.327756	0.122991	0.352031	0.369835	0.454654	Dph3
421	ENSMUSG00000078578	3.74974e-09	0.0262195	0.353542	0.62453	0.0615869	0.124692	0.348451	0.870827	0.176253	0.106878	0.711628	-0.138413	-0.291088	0.328987	0.764211	Ube2d3
422	ENSMUSG00000014867	5.49932e-12	-0.102226	0.140213	-0.0620107	0.122135	0.0997813	0.378202	0.372067	0.104542	0.096756	-0.0389427	0.0979027	-0.12353	-0.0336539	-0.634513	Surf4
422	ENSMUSG00000028822	5.59245e-08	-0.080544	0.195204	0.118232	0.27061	-0.0144997	0.0160197	0.0712956	-0.333095	-0.140934	-0.00915421	0.349561	0.14056	0.130948	-0.0094454	Tmem50a
422	ENSMUSG00000094483	1.12977e-12	-0.0212497	-0.0898862	0.310958	-0.33336	-0.622422	-0.306658	0.138963	0.33022	0.259901	-0.0285746	-0.00514245	-0.0260368	0.0727981	0.345216	Purb
423	ENSMUSG00000040297	1.88299e-29	-0.074124	0.191792	0.181841	-0.225135	-0.741232	-0.476823	0.206549	0.167875	0.125847	0.173384	-0.0317951	-0.182228	0.144979	0.203525	Suco
425	ENSMUSG00000014077	7.17677e-12	0.0899866	0.289605	0.256361	0.536481	0.610893	0.557944	0.32093	0.0816585	0.0398106	-0.0373242	0.219549	0.264369	0.231424	0.409756	Chp1
425	ENSMUSG00000041408	4.96862e-13	0.129336	0.255273	0.61618	0.240101	0.326553	0.613021	0.545411	0.260366	0.225474	0.494731	0.13073	0.0908093	0.290599	0.695331	Wapl
425	ENSMUSG00000032249	6.30254e-13	-0.0993911	-0.533165	-0.0837552	0.37334	0.0616972	-0.0378317	0.0460575	-0.191974	-0.101893	-0.233526	0.0908567	-0.0216475	-0.476661	0.0817841	Anp32a
425	ENSMUSG00000018340	3.45434e-19	-0.106939	-0.449194	-0.19366	-0.199937	-0.670435	-0.883768	-0.597218	-0.161124	0.0124194	-0.0120767	0.00533636	-0.09034	-0.140205	-0.195965	Anxa6
426	ENSMUSG00000016382	1.50326e-29	0.166906	-0.0280629	0.017813	-0.321327	-0.583285	-0.276479	-0.599852	0.189658	0.179557	0.269954	-0.228289	0.0839501	-0.0834153	0.190843	Pls3
426	ENSMUSG00000003161	4.4684e-27	-0.0218844	0.127275	0.151087	0.567952	0.464792	0.370627	0.187924	-0.150029	-0.127075	0.257659	0.179305	0.0631151	0.0905994	0.373097	Sri
426	ENSMUSG00000053119	7.08275e-22	0.0837841	0.317128	0.129727	0.539219	0.638107	0.308523	0.162457	-0.0755383	-0.101783	0.0604015	0.341523	0.414458	0.367848	0.45517	Chmp3
428	ENSMUSG00000061613	2.04572e-16	0.078555	0.111369	0.317852	-0.601805	0.200326	0.387697	0.566837	0.370233	0.129185	0.338588	-0.363882	-0.378623	0.0144568	0.354305	U2af1
429	ENSMUSG00000030067	1.33226e-34	0.160393	0.274113	-0.00315647	-0.40074	-0.650226	-0.729529	0.580299	0.230658	0.120347	0.379939	0.196742	0.335346	0.671782	0.646529	Foxp1
430	ENSMUSG00000018293	7.79506e-43	0.303108	0.373334	0.195299	-0.255791	-0.0482171	-0.635452	-0.0304565	0.290291	0.0204536	0.499439	-0.0427672	0.314627	0.296771	0.14459	Pfn1
430	ENSMUSG00000076432	4.82993e-18	-0.0187959	0.273458	0.471581	-0.12242	0.237556	0.0957157	0.180035	-0.269952	0.0470146	-0.10037	-0.063314	0.0431099	0.432505	0.886573	Ywhaq
431	ENSMUSG00000037072	2.45141e-14	-0.0835301	0.197832	-0.121137	0.227408	-0.21983	0.174724	-0.573929	-0.482199	-0.169968	-0.373079	0.313976	0.165992	-0.0589412	-0.0724565	Sep15
432	ENSMUSG00000033938	8.74344e-09	0.0039786	0.256858	0.0526947	0.399266	0.765989	0.401827	0.0212124	-0.244242	-0.123449	-0.237691	0.276845	0.279375	-0.169391	-0.441056	Ndufb7
433	ENSMUSG00000028082	2.7001e-09	-0.128787	0.166859	0.21603	0.188158	-0.021513	-0.614151	0.279726	-0.409875	-0.161281	0.28952	0.295913	0.251727	0.295228	0.272662	Sh3d19
433	ENSMUSG00000047721	1.01808e-17	0.252947	0.317548	0.330952	0.0417352	0.56359	0.572543	0.58653	0.264513	-0.00236317	0.37493	0.128406	0.360474	0.307122	0.202351	Bola2
435	ENSMUSG00000019659	7.61059e-51	0.0423222	0.100354	0.184146	0.413307	0.68314	0.412141	0.445721	0.0428431	0.0450224	0.108299	0.015212	0.217865	0.159651	0.475267	Ccdc12
435	ENSMUSG00000069744	9.33821e-23	-0.221826	-0.0338498	-0.203758	-0.217947	0.133268	0.183869	0.290951	-0.46406	-0.222851	-0.380376	0.0552723	-0.205521	-0.460835	-0.209939	Psmb3
435	ENSMUSG00000037058	5.29503e-06	-0.157874	-0.0512066	0.00513414	0.184522	-0.17804	-0.121162	0.198766	-0.446317	-0.153555	-0.709655	0.268282	0.184323	-0.349766	0.260604	Paip2
436	ENSMUSG00000042133	3.56101e-09	0.168533	0.202214	0.591665	-0.165978	0.0378388	0.425495	0.657767	0.280958	0.183908	0.380841	-0.0965303	0.0532619	-0.0273747	0.833732	Ppig
436	ENSMUSG00000016921	3.9635e-07	0.0330238	-0.0946771	0.341535	-0.50066	0.00170747	0.592579	0.654591	0.417754	0.180715	0.212208	-0.269223	-0.290174	-0.226082	0.337849	Srsf6
436	ENSMUSG00000054312	4.63575e-09	0.0829873	0.0962173	-0.320478	0.439506	0.455063	0.231797	0.0203085	-0.0923773	-0.182573	-0.388707	0.331079	0.345922	-0.142656	-0.684471	Mrps21
436	ENSMUSG00000040415	8.48167e-11	0.0839452	0.483776	0.34641	0.191908	0.108013	-0.0909347	-0.555674	-0.0854761	-0.0913574	0.324383	0.319167	0.391345	0.556657	0.478011	Dtx3
436	ENSMUSG00000039607	1.10098e-06	0.0503416	0.193683	0.191771	-0.105884	-0.621644	-0.800591	-0.303493	-0.0703769	-0.0040024	0.176449	0.281355	0.348517	0.365167	0.250334	Rbms3
437	ENSMUSG00000000787	1.82826e-06	-0.196055	0.246197	0.41069	-0.521768	-0.855591	-0.436986	0.194348	0.25088	0.260467	0.286215	0.0620253	-0.267071	-0.130033	0.156973	Ddx3x
437	ENSMUSG00000020745	2.0817e-14	-0.0894912	0.332929	0.590724	0.122282	0.106815	0.395404	0.414853	0.187521	0.14916	0.310102	-0.0589285	-0.174236	0.335274	0.869393	Pafah1b1
437	ENSMUSG00000008393	3.33352e-13	0.137282	0.0614931	0.0522615	-0.0907232	0.158358	-0.0127065	-0.375265	0.128951	0.0144623	-0.480808	0.0246804	0.129944	0.0726044	-0.0896333	Carhsp1
438	ENSMUSG00000028035	1.51521e-46	0.0453195	0.0111503	-0.304626	0.184501	-0.0407514	-0.103768	-0.829337	-0.138564	-0.0460797	-0.121246	0.25796	0.17206	0.12179	-0.0708031	Dnajb4
439	ENSMUSG00000032959	9.07185e-10	0.245108	0.210296	0.212766	-0.0989834	0.090521	0.145689	0.435262	0.135843	-0.175337	-0.114384	0.170065	0.465066	0.0580914	0.077251	Pebp1
440	ENSMUSG00000027593	1.40599e-12	-0.211127	-0.552448	0.180628	-0.239241	-0.056853	0.276738	0.174039	0.0616469	0.140674	-0.18526	-0.242451	-0.354139	-0.379656	0.446292	Raly
440	ENSMUSG00000028759	1.38829e-08	0.112533	0.114024	0.418194	0.0802238	0.0264312	0.202223	0.275216	0.0874092	0.0381323	0.240686	0.173552	0.221683	0.290165	0.796486	Hp1bp3
440	ENSMUSG00000053565	3.17273e-36	-0.0287349	-0.31681	0.394134	0.629915	0.0847296	0.568912	1.00958	-0.0986448	-0.152134	0.46841	0.381262	0.199163	-0.259796	0.600843	Eif3k
440	ENSMUSG00000001289	8.53754e-26	-0.0886515	0.178325	0.4007	0.624928	0.261806	0.28105	0.93098	-0.245725	-0.210333	0.306873	0.18528	0.105673	0.460858	0.665367	Pfdn5
441	ENSMUSG00000036707	2.1094e-08	0.026933	0.329151	0.545657	0.237867	0.334087	0.487217	0.687176	0.224987	0.222978	0.405867	-0.0287351	0.0130352	0.324242	0.516018	Cab39
441	ENSMUSG00000028868	9.74655e-17	0.0820091	0.310363	0.536682	0.592017	0.468108	0.363282	0.322087	0.123339	0.141203	0.47067	0.0923475	0.289611	0.388767	0.800467	Wasf2
441	ENSMUSG00000025613	6.4206e-07	-0.0707574	-0.480933	0.177491	-0.527546	-0.24803	0.135752	0.208656	0.0317425	0.000961117	-0.0434911	-0.105102	-0.216906	-0.514857	0.114959	Cct8
442	ENSMUSG00000026353	1.41042e-09	-0.0820266	0.496831	0.748369	-0.163424	-0.0378186	0.159424	0.805373	0.210076	0.154299	0.634366	-0.12599	-0.184754	0.367322	0.729227	Ubxn4
442	ENSMUSG00000025651	5.87708e-43	-0.0635504	-0.181205	-0.0821827	-0.0794848	-0.0946085	0.0147247	0.113187	-0.163695	-0.0480085	0.217498	-0.00169527	-0.0657119	-0.593467	-0.346935	Uqcrc1
442	ENSMUSG00000047126	7.04325e-10	-0.067826	0.217076	0.326784	0.159229	0.117197	0.450964	0.28094	0.253967	0.226938	0.218718	-0.041892	-0.15496	0.0612316	0.103429	Cltc
443	ENSMUSG00000020671	1.34345e-07	-0.090488	0.265736	0.725243	-0.0742688	-0.0688711	0.0606993	0.384254	0.0206657	0.0407311	0.270068	-0.0498247	-0.0122127	0.263988	0.695097	Rab10
444	ENSMUSG00000016534	3.694e-11	-0.0123478	0.51883	0.410769	0.0539886	-0.248598	0.115907	0.351098	-0.202487	-0.105625	-0.168465	0.378565	0.20314	0.47022	0.280992	Lamp2
445	ENSMUSG00000031532	2.0772e-10	-0.258597	0.149404	0.0372901	-0.578454	-0.709992	0.0271359	0.0437754	-0.285114	0.0191442	-0.259945	-0.0888918	-0.286209	0.0295949	-0.034227	Saraf
445	ENSMUSG00000006169	3.30835e-38	0.0361907	0.298347	0.368452	0.0120161	-0.0670471	0.48505	0.605775	0.382563	0.153565	0.41504	-0.00433689	-0.0710687	-0.0608174	0.227141	Clint1
447	ENSMUSG00000021823	5.82313e-19	0.200223	0.323533	0.369153	-0.0282171	-0.753534	-0.887167	-0.519727	0.378082	0.229313	0.67099	-0.0777395	0.255842	0.413599	0.413512	Vcl
447	ENSMUSG00000023020	4.27442e-11	-0.159258	0.00823239	-0.174501	0.489155	0.324954	0.292017	0.333916	-0.433267	-0.16891	-0.466025	0.349981	0.252962	-0.21227	-0.17566	Cox14
449	ENSMUSG00000019054	2.69837e-18	-0.0716629	0.142168	0.255593	0.242968	0.4573	0.474262	0.366601	-0.328022	-0.0876097	-0.0696122	0.338064	0.386858	0.21586	0.419105	Fis1
449	ENSMUSG00000023022	1.41875e-15	0.150584	0.135377	0.190643	-0.205888	-0.678155	0.0137749	0.52012	0.289224	0.0686035	0.133461	0.310549	0.191735	0.360939	0.445189	Lima1
450	ENSMUSG00000039953	1.90411e-93	-0.0256177	-0.0329418	-0.130305	-0.102309	-0.383955	-0.769975	-0.156635	-0.017635	0.0403059	-0.160736	0.117558	0.137721	-0.0522583	-0.206344	Clstn1
451	ENSMUSG00000029048	4.04522e-06	-0.264204	0.0258121	0.125029	0.151306	0.316687	0.412268	0.352959	-0.320407	-0.0622225	-0.202193	0.0995729	-0.0658262	-0.0360492	-0.155239	Rer1
452	ENSMUSG00000031708	7.29662e-09	-0.248667	-0.205573	-0.127664	0.325817	0.121867	-0.337862	0.240149	-0.471703	-0.169085	-0.550844	0.348197	0.0609021	-0.557385	-0.561367	Tecr
453	ENSMUSG00000036781	8.5325e-45	-0.0104076	0.00619125	-0.0243184	0.352147	0.621474	0.636576	1.00228	-0.166314	-0.0722191	0.0350323	0.131515	0.119947	-0.398247	-0.435784	Rps27l
454	ENSMUSG00000014301	7.26952e-20	-0.206806	-0.318668	-0.540758	0.275747	0.300696	0.276103	0.132799	-0.186109	-0.0380456	-0.479539	0.18494	-0.0938039	-0.340546	-0.500515	Pam16
455	ENSMUSG00000021040	6.58124e-15	0.172283	0.196388	0.226853	0.350874	0.431897	0.377761	0.149344	-0.0547316	-0.189108	-0.2238	0.233192	0.393364	0.0805484	0.0386339	Slirp
455	ENSMUSG00000005732	1.04188e-08	0.0248887	-0.555024	0.426038	-0.372552	0.347143	0.593385	0.550981	0.132491	0.244023	0.0103113	-0.301656	-0.176104	-0.382289	0.63538	Ranbp1
455	ENSMUSG00000036372	3.8523e-07	0.233106	0.291503	-0.160689	0.494965	0.400068	0.341719	0.62694	0.0262146	-0.23425	-0.224393	0.344152	0.379139	0.00392393	-0.77844	Tmem258
456	ENSMUSG00000028522	4.67269e-22	0.0699777	0.362129	0.597174	0.129479	0.345233	0.414324	0.276774	0.137999	0.0600697	0.302747	0.0953971	0.170548	0.396402	0.705437	Mier1
456	ENSMUSG00000029642	3.09308e-12	0.259739	0.16737	0.381489	0.104952	0.329589	0.891965	0.762636	0.326636	-0.0217135	0.316955	0.0436228	0.110344	0.00894198	0.408196	Polr1d
456	ENSMUSG00000004980	8.37279e-07	-0.0938997	-0.412514	-0.083264	-0.502603	-0.347389	-0.0293305	0.0646974	-0.16256	0.0374614	-0.326567	-0.0793435	-0.120726	-0.672347	-0.135765	Hnrnpa2b1
456	ENSMUSG00000093904	3.9991e-19	0.23746	0.359807	0.491996	-0.200524	0.159636	0.597712	0.591336	0.310701	-0.0137066	0.340495	0.0938299	0.249305	0.351475	0.557967	Tomm20
457	ENSMUSG00000067006	1.80739e-07	0.137888	0.0335268	0.282902	-0.298733	-0.160291	-0.788121	0.787605	0.363198	0.0774468	0.616547	-0.110631	-0.0837803	0.651626	0.189167	Serpinb5
457	ENSMUSG00000007867	8.92844e-11	-0.254671	-0.0566299	-0.0286158	0.326859	0.067964	-0.112348	-0.254879	-0.272006	-0.118785	-0.216421	0.032443	-0.299374	0.0537368	0.246452	Ift43
458	ENSMUSG00000028797	7.29679e-15	0.058854	0.134972	0.132079	0.598165	0.684357	0.736668	0.540603	-0.207794	-0.132574	0.00264193	0.35602	0.318216	0.104999	0.255281	Tmem234
459	ENSMUSG00000025066	1.06687e-12	-0.105171	-0.294481	0.297533	-0.425752	-0.217663	-0.281335	-0.0374609	0.0531914	0.145582	0.487234	-0.0859977	-0.189999	-0.141734	0.872008	Sfr1
460	ENSMUSG00000037710	3.31228e-13	-0.158715	0.050654	0.00562832	-0.161829	-0.352062	-0.59684	-0.0644478	-0.414995	-0.0974847	-0.478683	0.276025	0.225633	-0.0703016	-0.125588	Cisd1
460	ENSMUSG00000020022	7.60661e-11	0.257832	0.244242	-0.16353	0.012443	0.445409	0.00782278	-0.0022791	0.134914	-0.0866633	0.0591983	0.0431662	0.302135	-0.0471305	-0.316564	Ndufa12
462	ENSMUSG00000024002	4.11208e-09	0.089114	0.171333	0.586706	0.218522	0.163624	0.415458	0.372383	0.259485	0.134318	0.330783	0.0131548	0.118389	0.221747	0.581027	Brd4
464	ENSMUSG00000056851	1.94239e-13	-0.0302437	-0.342299	0.573753	0.252781	0.155698	0.633785	0.883926	0.317022	0.112078	0.0229298	0.0991365	0.019195	-0.238368	0.825247	Pcbp2
465	ENSMUSG00000064363	4.71691e-09	0.132569	0.258881	0.690154	-0.0010992	-0.300525	0.0873885	0.26587	-0.111063	-0.121328	0.195069	0.36379	0.405325	-0.33052	-0.654939	mt-Nd4
466	ENSMUSG00000001016	1.34662e-11	-0.00997856	-0.416052	0.119327	-0.261049	-0.233378	0.235196	0.26107	0.0107255	0.0502766	-0.31847	0.0314324	-0.0498621	-0.257352	0.294163	Ilf2
466	ENSMUSG00000022404	3.03506e-07	0.0227192	-0.0409565	0.166852	0.325514	0.197661	0.275596	0.247506	-0.069848	-0.113304	-0.431164	0.245213	0.219372	-0.0200322	-0.0333998	Slc25a17
467	ENSMUSG00000047459	1.11891e-20	-0.186778	-0.0284056	-0.100948	0.0780541	0.104164	-0.131716	-0.352124	-0.461565	-0.122771	-0.457976	0.0615863	0.052352	-0.248644	-0.0818891	Dynlrb1
468	ENSMUSG00000028843	1.35476e-18	-0.0196795	-0.364954	-0.609404	0.376572	0.0581484	0.132775	0.0818062	0.0552367	-0.07621	0.142443	0.0204435	0.0223934	-0.385006	-0.0868808	Sh3bgrl3
468	ENSMUSG00000032336	3.86308e-11	0.0317184	0.031399	-0.00495445	-0.337312	-0.318595	-0.816215	-0.428205	0.0750157	0.0587004	0.0368157	-0.00703745	0.0901443	0.172562	0.0514106	Nptn
469	ENSMUSG00000028053	2.37728e-24	0.0433833	0.300061	0.591944	0.129186	0.111235	0.374849	0.541568	0.17025	0.103696	0.252527	0.121117	0.105017	0.42462	0.578938	Ash1l
470	ENSMUSG00000025283	2.91529e-15	-0.0173143	0.129516	-0.429109	-0.0725439	-0.136102	-0.456897	0.201968	0.0952563	-0.0812346	0.00891669	0.140571	-0.119612	-0.77124	-0.408647	Sat1
472	ENSMUSG00000027881	2.96241e-10	0.00631453	-0.172469	0.00982692	-0.0933779	-0.0489463	0.439425	0.322791	0.280384	0.236103	0.353168	-0.0851186	-0.185738	-0.0149881	0.249238	Prpf38b
472	ENSMUSG00000022255	2.01013e-15	0.0433862	0.371926	0.672087	-0.566342	-0.311669	0.516051	0.493334	0.128249	0.161487	0.47272	-0.0123859	0.129656	0.374607	0.663439	Mtdh
473	ENSMUSG00000020153	7.24262e-06	-0.135429	-0.139638	-0.355075	0.0593587	0.195288	-0.126781	-0.303738	-0.19648	-0.0523634	-0.13762	0.0706274	0.00107919	-0.555814	-0.578911	Ndufs7
473	ENSMUSG00000021102	3.86089e-25	-0.230972	0.067399	0.185293	-0.241858	0.00882158	0.404305	0.464833	0.00990899	0.162999	-0.0643151	-0.211845	-0.175359	-0.143071	0.0890642	Glrx5
474	ENSMUSG00000042682	1.13604e-11	-0.280276	0.123588	-0.166907	0.234001	-0.174557	0.19511	-0.280991	-0.345067	-0.00107593	-0.450243	-0.139114	-0.209816	-0.0701883	-0.179723	Selk
475	ENSMUSG00000020376	7.62051e-24	-0.170673	0.172073	0.181523	0.482155	0.396763	0.435152	0.627434	-0.0831057	-0.00773937	-0.386107	0.142482	-0.11974	0.15987	0.162386	Rnf130
476	ENSMUSG00000075701	4.43207e-15	-0.0440459	0.224732	-0.197774	-0.191918	-0.0689122	0.296989	0.203195	-0.108432	-0.0255661	-0.304672	-0.0216285	-0.0705849	-0.162529	-0.642109	Vimp
476	ENSMUSG00000024498	5.20352e-14	0.087586	0.121152	0.437103	-0.238526	-0.135151	0.257502	0.435847	0.331722	0.171039	0.36425	-0.0431705	-0.0788229	0.152409	0.457987	Tcerg1
477	ENSMUSG00000058569	1.94469e-08	-0.26199	0.0129571	0.0227888	-0.300071	-0.0967327	0.663836	0.470101	-0.239557	0.020711	-0.220826	-0.177522	-0.437362	-0.180501	0.12365	Tmed9
478	ENSMUSG00000028820	5.70105e-07	0.0219241	-0.359212	0.202477	-0.593697	-0.18024	0.353302	0.299204	0.311993	0.202448	0.0235559	-0.225873	-0.261038	-0.377899	0.427008	Sfpq
479	ENSMUSG00000027067	3.04137e-09	-0.00746924	-0.428544	0.226544	-0.0311404	0.131546	0.298091	0.360785	0.0887197	0.124388	-0.00760644	-0.00431814	0.033611	-0.323676	0.374789	Ssrp1
479	ENSMUSG00000030779	6.5255e-09	0.031148	0.365223	0.587427	0.0651944	0.123962	0.435955	0.450343	0.0960211	0.0784452	0.227152	0.0639487	0.0781396	0.299882	0.559938	Rbbp6
480	ENSMUSG00000041645	1.64184e-31	-0.00861746	0.283787	0.41337	-0.578862	0.00440898	0.323959	0.143363	0.0805407	0.103974	0.243819	-0.114525	-0.0744353	0.24335	0.548139	Ddx24
481	ENSMUSG00000029922	2.4548e-39	0.0699134	0.14847	0.469931	0.231327	0.376214	0.589185	0.819409	0.180122	0.181492	-0.0577848	-0.20616	0.0313253	-0.0534482	0.63812	Mkrn1
481	ENSMUSG00000037916	1.74063e-38	-0.13471	-0.156658	-0.115363	0.0995741	0.0401375	-0.0379619	-0.168502	-0.238236	-0.1119	0.0368238	0.066377	-0.0457385	-0.492281	0.0385858	Ndufv1
482	ENSMUSG00000028649	1.24702e-08	0.200647	0.239598	0.279655	-0.112934	0.00729866	-0.0467257	-0.0653971	0.30713	0.0757462	0.0893236	0.0747472	0.334116	0.544872	0.561893	Macf1
484	ENSMUSG00000007739	2.42844e-11	0.0180322	-0.355799	0.632503	0.225262	0.167342	0.736738	0.912292	0.0513348	-0.138632	0.395163	0.260473	0.0915973	-0.305438	0.708668	Cct4
484	ENSMUSG00000098178	8.98255e-13	-0.11731	-0.511102	-0.00587749	-0.181837	-0.117658	0.600599	0.570199	0.332301	0.253308	-0.128615	-0.0341123	-0.335278	-0.592997	-0.971329	Gm42418
485	ENSMUSG00000050856	9.30806e-16	0.193413	0.377259	-0.332742	0.184584	0.475405	-0.189789	-0.615515	-0.0668186	-0.208622	-0.306235	0.253958	0.47534	-0.122095	-0.803962	Atp5k
486	ENSMUSG00000024194	3.73802e-38	-0.204306	-0.238809	-0.157902	0.349816	0.10954	0.144348	0.101788	-0.357828	-0.122784	-0.296688	0.254238	0.0749711	-0.519302	-0.410013	Cuta
487	ENSMUSG00000046432	1.67554e-20	-0.210314	-0.391788	0.258742	0.188906	-0.513122	-0.399398	0.336657	-0.414408	-0.0526786	-0.676685	0.176151	0.156581	-0.455114	0.130429	Ngfrap1
487	ENSMUSG00000003873	3.62606e-06	-0.0448056	0.0508774	0.202874	0.18779	0.211709	0.14988	0.128009	-0.409526	-0.0795538	-0.326307	0.25433	0.307038	0.00864747	0.297066	Bax
488	ENSMUSG00000078713	6.1772e-31	0.119648	0.0663047	0.224322	-0.503968	0.123457	0.401659	0.270217	0.298559	0.140977	0.318032	-0.055572	-0.0364986	-0.155622	0.145484	Tomm5
488	ENSMUSG00000033228	2.15426e-10	0.0792104	0.176739	0.589454	0.00844024	0.148146	0.467475	0.601855	0.191994	0.1755	0.375936	-0.0918686	0.101807	0.284631	0.736449	Scaf11
490	ENSMUSG00000027248	8.76484e-22	-0.27475	-0.0681821	-0.61269	-0.118417	-0.103969	0.454661	0.460842	-0.33797	0.0609205	-0.238413	-0.112736	-0.337356	-0.204522	0.230484	Pdia3
490	ENSMUSG00000039361	5.03665e-38	0.100407	0.0849758	0.187917	0.10266	-0.423222	-0.22509	-0.74719	0.182512	0.0814387	0.106802	-0.0132991	0.170543	0.0588415	0.158621	Picalm
490	ENSMUSG00000022111	6.1678e-17	0.0618544	0.0866129	0.331433	-0.46816	0.0305845	0.405501	0.603524	0.297424	0.17768	0.299737	-0.255668	-0.161022	-0.166731	0.219233	Uchl3
493	ENSMUSG00000026341	2.84215e-07	0.196048	0.260752	0.398102	-0.426839	-0.207103	0.0965872	0.151226	0.294679	0.242281	0.521756	-0.353549	0.142464	0.0926982	0.571862	Actr3
493	ENSMUSG00000020849	4.83017e-18	-0.0780881	-0.218277	0.275922	-0.00446825	0.269584	0.700207	0.920403	-0.113463	0.0637031	-0.189567	-0.135364	-0.291749	-0.405713	0.684755	Ywhae
493	ENSMUSG00000024829	8.38946e-07	-0.000545591	-0.136595	0.0518104	0.000506149	0.165223	0.256401	0.274018	-0.0232849	-0.0274282	-0.165506	-0.0357358	0.028496	-0.442255	-0.00170433	Mrpl21
494	ENSMUSG00000058267	1.70622e-07	-0.0843566	-0.280099	-0.0837275	0.0866165	0.165805	0.217668	0.248753	-0.208872	-0.125766	-0.0667863	0.0699192	0.0425922	-0.521116	0.0489116	Mrps14
494	ENSMUSG00000041133	5.64109e-09	-0.0665548	-0.49671	0.138353	-0.315283	-0.69094	-0.275039	-0.037238	-0.0459783	0.0217622	-0.0868254	0.047943	-0.023494	-0.512667	0.275423	Smc1a
494	ENSMUSG00000035585	7.85457e-11	-0.0633254	-0.430079	-0.016659	0.0273054	-0.0736977	-0.0674585	-0.00397205	-0.154302	-0.0583818	-0.11763	0.0952837	-0.0160455	-0.431388	0.120714	Tsen34
494	ENSMUSG00000031839	1.95437e-06	-0.075748	0.0591044	-0.29826	-0.00998637	-0.169476	-0.0667577	0.0438274	-0.131816	-0.00564826	-0.649624	0.000851095	0.00320723	-0.186329	-0.0964318	Hsbp1
494	ENSMUSG00000024583	6.29513e-07	-0.24628	0.0157262	0.482108	-0.0231827	0.117976	0.649834	0.745642	-0.223921	0.0199933	0.201295	-0.154639	-0.394085	-0.192636	0.127019	Txnl1
495	ENSMUSG00000047843	5.76369e-11	0.072463	0.51794	0.31982	0.0648402	0.272606	0.208416	0.476666	0.123622	0.154892	0.183081	-0.123385	0.15274	0.499619	0.744504	Bri3
495	ENSMUSG00000040385	7.42405e-09	-0.171505	-0.411978	-0.0140338	0.194787	0.513353	0.806753	0.447101	-0.136916	0.0968055	-0.0410609	-0.199739	-0.160019	-0.415946	0.0173936	Ppp1ca
496	ENSMUSG00000027108	3.84567e-07	0.0119213	-0.289311	0.146803	0.140269	0.103158	0.273546	0.35441	-0.114963	-0.102565	-0.0883155	0.157726	0.201006	-0.436611	0.245503	Ola1
496	ENSMUSG00000027091	1.86198e-10	0.0677668	0.192814	0.46184	-0.073113	0.158885	0.598824	0.602972	0.127627	0.0867708	0.22075	0.0101419	-0.0632834	0.20121	0.726935	Zc3h15
496	ENSMUSG00000027602	4.79635e-20	-0.16356	0.537917	0.122366	0.0278765	-0.14272	-0.663627	-0.446104	-0.384886	-0.0609234	-0.0593161	-0.174349	-0.00539257	0.458969	0.147725	Map1lc3a
497	ENSMUSG00000025982	4.52958e-19	-0.0817138	-0.169511	0.0890225	-0.153337	-0.238529	0.364299	0.390785	0.11902	0.0940193	0.228912	-0.264895	-0.46167	-0.313553	0.393448	Sf3b1
497	ENSMUSG00000028790	1.16572e-09	0.14008	0.0674452	0.52534	0.072585	0.201203	0.501214	0.555588	0.216874	0.0685559	0.228106	-0.0323283	0.0526043	0.232119	0.582071	Khdrbs1
497	ENSMUSG00000032525	8.5922e-80	0.0778618	0.110026	-0.123376	0.573358	0.134765	0.785114	0.3374	0.194402	0.146889	-0.242898	0.202459	0.137046	0.301539	0.18881	Nktr
499	ENSMUSG00000079111	2.47629e-19	-0.103998	-0.0340052	0.0431911	-0.388948	-0.244441	0.263106	0.138846	0.0904962	0.0794958	0.0721014	-0.0529497	-0.349591	-0.191281	-0.144977	Kdelr2
500	ENSMUSG00000026434	5.89016e-25	0.0649075	-0.496624	0.435098	0.191702	0.0665189	0.292031	0.237031	0.0540151	0.107377	0.390335	0.126403	0.291118	-0.484366	0.567459	Nucks1
500	ENSMUSG00000037062	2.85694e-23	0.053666	0.262735	0.630963	0.541506	0.37734	0.545181	0.301608	0.182115	0.0533422	0.438142	0.0740892	0.0845236	0.0924348	0.763857	Sh3glb1
501	ENSMUSG00000008475	1.06834e-06	0.180499	0.0124767	0.0455807	-0.179071	-0.731625	-0.028015	0.392388	0.04782	0.0889964	-0.0891487	-0.159763	0.111315	-0.148183	0.265418	Arpc5
503	ENSMUSG00000030403	1.95571e-21	0.167875	0.480156	0.496739	-0.288783	-0.238265	-0.0603276	-0.275841	0.0160191	0.00580858	0.331534	-0.0374334	0.257886	0.436578	0.546558	Vasp
504	ENSMUSG00000019970	4.04588e-10	-0.0276789	0.632363	0.664056	0.322352	-0.21301	-0.393688	1.24375	0.246154	-0.0540558	0.463791	0.272258	0.161575	0.164908	0.530761	Sgk1
504	ENSMUSG00000035133	4.62617e-07	-0.0268007	0.229247	-0.00963706	-0.493205	-0.3838	-0.753708	0.540123	0.295448	0.245772	0.519208	-0.329585	-0.175937	0.388016	0.450619	Arhgap5
505	ENSMUSG00000048234	4.17764e-17	-0.187109	0.0096569	0.0482055	-0.160886	-0.415354	0.256044	0.357523	0.0267	0.0628783	-0.0559234	-0.120479	-0.298867	-0.213358	-0.250915	Rnf149
505	ENSMUSG00000026479	3.37618e-78	0.218041	0.456495	0.30739	-0.318307	-0.518034	-0.779535	0.450314	0.205721	-0.0456349	0.397822	0.210583	0.367538	0.510777	0.330551	Lamc2
505	ENSMUSG00000038235	1.18685e-36	-0.0720547	0.35016	-0.0125978	0.0316435	0.309811	0.376917	0.815371	-0.074671	0.028497	0.0549793	-0.0173201	-0.0536262	0.166968	0.137208	F11r
505	ENSMUSG00000036432	1.34356e-39	-0.0549981	-0.080754	-0.00744569	-0.166251	-0.520559	-0.0770266	0.174191	0.196023	0.155139	0.102468	-0.0863943	-0.227304	-0.146168	0.14275	Siah2
505	ENSMUSG00000029076	2.38709e-09	-0.0423695	0.393615	0.197816	0.163331	0.30818	0.271968	0.280535	-0.165349	-0.0910566	-0.00538812	0.296702	0.227082	0.414732	0.238804	Sdf4
505	ENSMUSG00000031622	2.7967e-08	-0.184323	0.00845073	0.0915963	-0.208668	-0.165719	0.17708	0.338708	-0.0778571	-0.0634466	-0.280785	-0.127651	-0.362733	-0.24334	0.139868	Sin3b
505	ENSMUSG00000020954	2.8703e-11	0.0890781	0.404892	0.556149	0.0493569	-0.0260488	0.247768	0.0455088	0.1936	0.132632	0.26247	0.196526	0.297413	0.480528	0.63051	Strn3
507	ENSMUSG00000006005	3.69341e-12	0.26068	-0.0766896	0.598666	-0.24461	0.0650305	0.223527	0.482795	0.365361	0.194286	0.179539	-0.172071	0.125424	-0.0311874	0.772885	Tpr
509	ENSMUSG00000030774	2.19343e-22	-0.155199	0.269387	0.369139	-0.0130058	0.243324	0.362141	0.742351	-0.245878	0.00514142	-0.109967	0.0957824	0.0215438	0.462514	0.460602	Pak1
509	ENSMUSG00000022270	1.51427e-09	-0.157342	0.396841	0.233457	0.4984	-0.422946	-0.581426	0.764802	-0.252064	-0.0499748	0.0762178	0.351919	0.0902003	-0.0260719	-0.238818	Fam134b
509	ENSMUSG00000024290	7.08737e-15	0.182571	0.296393	0.587789	-0.138976	0.078907	0.166085	-0.664148	0.179911	0.0531669	0.45131	0.132109	0.21165	0.34038	0.601638	Rock1
510	ENSMUSG00000033161	4.35798e-30	-0.0142235	0.523332	0.0298678	-0.0915998	-0.211296	-0.781547	0.991976	0.042015	0.0727856	-0.28959	-0.0444629	0.0856541	0.581238	0.400843	Atp1a1
510	ENSMUSG00000028851	3.95179e-12	0.0911741	0.0712311	0.433727	0.0284225	0.442237	0.353441	0.493845	-0.0571662	0.0350482	0.109843	-0.0505703	0.171975	0.120688	0.741328	Nudc
511	ENSMUSG00000028173	4.09248e-08	-0.0532219	0.269737	0.187832	-0.136844	-0.599429	-0.452752	-0.0914785	-0.121494	-0.0873315	0.216983	0.278293	0.170387	0.186349	0.037607	Wls
511	ENSMUSG00000037720	1.75807e-06	-0.110776	-0.0176406	0.0357251	-0.0227645	0.0556051	0.10855	0.0217136	-0.19109	-0.0576031	-0.453243	0.13014	0.0212269	-0.132268	-0.188394	Tmem33
512	ENSMUSG00000028426	4.48917e-30	-0.0408691	0.098021	0.58784	-0.0803579	0.141966	0.600069	0.763092	-0.0165936	0.0680746	0.204191	0.103537	0.0694592	0.249745	0.65835	Rad23b
512	ENSMUSG00000062270	3.35768e-11	0.139737	0.505179	0.125539	0.0753904	0.220308	-0.255453	-0.260723	-0.0024846	-0.0380793	0.122889	-0.106786	0.310441	0.335353	0.319946	Morf4l1
512	ENSMUSG00000021114	1.01657e-18	-0.146344	0.0879468	0.0979877	0.228391	0.379952	0.360776	0.237186	-0.330083	-0.145679	-0.131244	0.161846	0.142523	-0.109448	0.119925	Atp6v1d
513	ENSMUSG00000019710	1.97731e-21	-0.0493915	-0.102141	0.0967965	0.454458	0.186435	0.239656	0.340846	-0.153673	-0.209832	-0.0281791	0.277709	0.146104	-0.0849262	0.163486	Mrpl24
513	ENSMUSG00000031078	1.67531e-23	0.0287678	0.384923	0.525294	0.314343	0.210071	0.456569	0.598377	0.00402978	0.0425534	0.37341	-0.00281293	0.100357	0.445279	0.545556	Cttn
513	ENSMUSG00000039067	1.34878e-15	-0.165517	-0.206843	0.0650911	-0.615206	-0.325277	-0.0826243	0.117688	0.0270777	0.20242	0.173275	-0.147436	-0.36079	-0.379932	0.000615469	Psmd7
514	ENSMUSG00000015714	1.72549e-18	-0.0399548	0.26353	0.204455	0.269775	0.486314	0.53191	0.453448	-0.157141	0.101881	0.190888	-0.0902942	0.0770877	0.326746	0.22176	Cers2
514	ENSMUSG00000006315	2.63978e-09	0.0314665	-0.184531	-0.125161	0.171748	0.297014	0.393847	0.3537	-0.0331616	0.00177946	-0.13942	0.0679739	0.192639	-0.470804	-0.259264	Tmem147
514	ENSMUSG00000000957	3.09836e-06	-0.0433275	0.153052	0.170497	-0.175011	-0.211291	-0.045591	0.0598285	-0.201786	-0.0441686	-0.45519	0.0646146	0.23549	0.337719	0.369288	Mmp14
514	ENSMUSG00000002477	1.07532e-27	0.0239452	-0.413456	0.300842	-0.504924	0.0390607	0.568924	0.549086	0.103267	0.0857638	0.166263	-0.228973	-0.256269	-0.399373	0.341058	Snrpd1
514	ENSMUSG00000024571	2.7727e-07	-0.196885	-0.0837118	0.348742	-0.485738	-0.239559	0.387154	0.535712	0.116268	0.123124	0.130202	-0.106862	-0.38669	-0.0122359	0.51507	Gm16286
515	ENSMUSG00000062963	2.4843e-06	-0.134752	-0.0133889	-0.102103	0.204781	0.284783	0.322811	0.201611	-0.260381	-0.190755	-0.354352	0.238947	0.0382216	-0.174473	-0.13482	Ufc1
515	ENSMUSG00000042622	5.78024e-11	-0.0919535	0.437958	0.281944	0.0795737	-0.207269	0.580634	0.593462	0.184198	0.200739	0.638583	0.00632448	0.0844427	0.378329	0.728629	Maff
516	ENSMUSG00000035851	2.59526e-11	-0.0819815	0.153706	0.319242	0.144033	-0.00383123	0.166679	0.156917	0.340662	0.201336	0.35783	0.00933532	-0.227152	0.169474	0.79543	Ythdc1
516	ENSMUSG00000032239	1.82961e-24	0.102868	-0.00661907	0.0324801	0.469277	0.433211	0.548032	0.614247	0.305846	-0.00399186	0.204212	0.285678	0.156951	0.0533582	0.133174	Rp9
516	ENSMUSG00000034243	5.80945e-39	0.184227	0.246212	0.234924	0.541625	0.445551	0.525673	0.442806	0.186611	0.058989	0.495879	0.101296	0.315674	0.424288	0.320752	Golgb1
516	ENSMUSG00000024844	3.51403e-35	0.0154144	-0.392511	-0.0118231	-0.0208638	-0.0218989	0.0256444	0.159349	0.0799413	0.0877047	-0.250387	-0.0367716	0.0236809	-0.471246	-0.0271366	Banf1
517	ENSMUSG00000057666	6.26066e-08	-0.181563	-0.222482	-0.521437	-0.636313	-0.161886	-0.376422	-0.412395	-0.266366	-0.080861	-0.0606507	-0.0470615	-0.176812	-0.583326	-0.318662	Gapdh
520	ENSMUSG00000009907	8.52576e-16	0.155701	0.260053	0.493601	0.0567349	0.358513	0.505441	0.548016	0.229428	0.0848931	0.355372	-0.0229572	0.114965	0.272755	0.607228	Vps4b
520	ENSMUSG00000028156	3.34636e-09	0.0694514	0.448207	0.619431	-0.393165	-0.305005	0.234913	0.665579	0.14115	0.0636656	0.304435	-0.043921	-0.0113775	0.329514	0.673058	Eif4e
520	ENSMUSG00000034024	3.99179e-10	-0.0329434	-0.447614	0.51729	-0.0139505	0.0705663	0.637783	0.695336	-0.169346	-0.0913976	-0.169914	0.178701	0.0330016	-0.404104	0.38036	Cct2
522	ENSMUSG00000030842	2.21084e-06	0.0351035	0.280476	0.326065	0.228772	0.37781	0.368338	0.396642	-0.277375	-0.0864688	0.106799	0.204795	0.332331	0.118793	0.210668	Lamtor1
523	ENSMUSG00000070394	1.41178e-13	0.00183763	0.172669	-0.151181	0.409363	0.278468	-0.107823	0.0302285	-0.263668	-0.193673	-0.287089	0.326083	0.362244	0.14702	-0.290465	Tmem256
524	ENSMUSG00000030751	7.92491e-08	-0.0602051	-0.272969	-0.0541816	-0.0590582	0.0539539	0.154901	0.339897	-0.175438	-0.0645102	-0.196704	0.0353693	-0.0625491	-0.4838	-0.0163494	Psma1
525	ENSMUSG00000020149	1.46538e-23	-0.191909	-0.0588042	-0.0264698	0.108446	-0.0258296	0.224884	0.255307	0.0161991	0.121015	0.0222562	-0.0332709	-0.414485	-0.458739	-0.189385	Rab1a
527	ENSMUSG00000030591	3.18468e-21	-0.018117	-0.184218	0.316201	0.297968	0.369986	0.807447	0.667049	-0.143406	-0.00229284	-0.205228	0.0665793	-0.0439885	-0.214448	0.0895581	Psmd8
527	ENSMUSG00000021756	2.09263e-15	0.212208	0.380719	0.397858	0.161227	0.167072	-0.414859	0.169449	0.317299	0.0671124	0.406796	0.221087	0.347379	0.460807	0.428762	Il6st
530	ENSMUSG00000033751	7.13533e-08	-0.135957	-0.177927	0.0319569	-0.465518	0.0262896	0.193479	0.268583	0.00901446	-0.000763655	-0.0338715	-0.117613	-0.318686	-0.322202	-0.277485	Gadd45gip1
531	ENSMUSG00000032966	2.74745e-11	0.201604	0.304179	0.640662	0.0385221	0.334806	0.261309	-0.513321	-0.00931524	-0.195728	0.0248498	0.186945	0.346882	0.37751	0.750522	Fkbp1a
532	ENSMUSG00000030869	6.54439e-06	0.0838169	0.112694	-0.163186	0.109084	0.363177	0.0455523	-0.0264119	-0.160227	-0.217171	0.0503107	0.201473	0.252877	-0.200409	-0.386476	Ndufab1
533	ENSMUSG00000055302	3.49299e-06	0.254937	0.239948	0.113393	-0.341608	0.0555669	-0.139142	0.041951	0.138327	-0.0643391	0.111085	0.100232	0.30828	0.231072	0.426403	Mrfap1
534	ENSMUSG00000041740	2.88832e-11	0.0671265	0.431032	0.464441	-0.322935	0.0718057	0.27387	0.371533	0.0295902	-0.0250586	0.335285	0.0788704	0.104241	0.453825	0.725473	Rnf10
534	ENSMUSG00000031513	1.00387e-22	-0.049025	0.254755	0.309738	0.0761521	0.122588	0.273429	0.151693	-0.186094	-0.0120607	-0.369574	0.106429	0.206938	0.226097	0.191814	Leprotl1
535	ENSMUSG00000029131	6.88615e-10	0.217434	0.271497	0.25747	-0.109237	0.293466	0.294655	0.227607	0.216929	-0.0245126	0.241283	-0.0370584	0.240931	0.254748	0.448118	Dnajb6
536	ENSMUSG00000027170	4.17184e-07	0.0399173	-0.232693	0.370284	0.329732	0.0761581	0.60487	0.741322	0.0311157	-0.0837416	0.174603	0.31473	0.138877	-0.185887	0.577716	Eif3m
536	ENSMUSG00000029030	1.8633e-12	0.205052	0.337336	0.144628	0.255942	-0.237145	-0.819698	-0.544538	0.247798	0.103868	0.445453	-0.0125274	0.2734	0.332691	0.378604	Tprgl
537	ENSMUSG00000062397	7.59499e-15	0.00528117	0.124787	0.50858	0.22974	0.394159	0.788842	0.650431	-0.0106776	-0.0533256	0.270853	0.194604	0.170008	-0.197621	0.214647	Zfp706
539	ENSMUSG00000029064	1.08491e-10	0.0481313	0.253909	0.440787	0.213646	0.245204	0.425154	0.189816	0.322028	0.208709	0.182512	-0.00674793	0.119466	0.334769	0.795783	Gnb1
539	ENSMUSG00000025510	2.05372e-14	-0.0479833	0.245871	0.103604	-0.402008	-0.0358512	-0.447719	-0.61997	-0.395835	-0.110248	-0.353041	0.245137	0.274372	0.285838	0.229128	Cd151
540	ENSMUSG00000062203	8.41553e-28	-0.0784267	-0.0772661	0.359204	-0.51293	-0.0321274	0.431533	0.480292	0.0593965	0.105493	0.270768	-0.105019	-0.231809	-0.211689	0.22023	Gspt1
541	ENSMUSG00000060904	4.47232e-06	0.0202367	0.0506528	-0.0127052	-0.56671	-0.482883	-0.140393	0.168667	0.0484921	0.0240439	0.149538	-0.211604	-0.223967	-0.165692	0.0348191	Arl1
542	ENSMUSG00000029422	1.83446e-17	0.25069	0.261149	0.398449	0.34736	0.295103	0.406004	0.419999	0.13492	0.0483534	0.149148	-0.0396231	0.248329	0.398657	0.716081	Rsrc2
544	ENSMUSG00000026977	3.62231e-25	0.125418	0.183763	0.430827	0.47173	0.211383	0.588003	0.679042	0.201348	0.130633	0.282841	0.109221	0.152679	0.0518901	0.612487	March7
544	ENSMUSG00000023286	1.41835e-72	-0.0558547	0.143106	0.391972	-0.130036	0.174193	0.651344	0.570786	0.1603	0.0955987	0.176967	-0.0630798	-0.229211	0.0812747	0.351598	Ube2j2
544	ENSMUSG00000022185	3.84532e-08	0.0615985	-0.0498396	0.202539	-0.161509	0.122739	0.351412	0.366739	0.308641	0.1897	0.539109	0.0994581	-0.040445	-0.0261444	0.48474	Acin1
545	ENSMUSG00000024991	1.89794e-13	0.109466	-0.000133465	0.62453	-0.31586	-0.189282	0.518859	0.530737	0.364951	0.129881	0.444069	-0.161804	-0.0184361	-0.127855	0.711235	Eif3a
547	ENSMUSG00000047260	4.11389e-57	-0.0753128	-0.00918931	0.12276	-0.00307773	0.197327	0.62556	0.748984	0.0595317	0.108253	0.193855	-0.0124514	-0.128426	-0.0790441	-0.147369	Emc6
548	ENSMUSG00000004264	3.03292e-06	-0.088065	-0.331436	0.402163	-0.202026	0.0111841	0.744252	0.688521	-0.163067	-0.0890674	0.156881	0.0513056	-0.0307053	-0.431652	0.583225	Phb2
548	ENSMUSG00000021546	1.89445e-08	-0.125711	-0.141844	0.151799	-0.606611	-0.218604	0.133921	0.240668	-0.105886	0.00398874	0.0797101	-0.338388	-0.423435	-0.258402	0.208608	Hnrnpk
549	ENSMUSG00000003269	3.53765e-37	0.0397611	0.137509	0.50035	0.377658	0.39134	0.481462	0.591268	0.0338561	0.0124553	-0.0570231	0.197517	0.158125	0.317257	0.600228	Cyth2
550	ENSMUSG00000003032	7.98467e-09	-0.137964	-0.281988	-0.0097995	0.725618	0.588397	0.00853927	0.410602	0.131184	0.304495	0.419914	-0.0186709	0.0883299	0.504982	0.83489	Klf4
550	ENSMUSG00000045983	6.91919e-17	0.120153	0.211943	0.524151	-0.0179716	0.205264	0.447528	0.548853	0.362723	0.185774	0.415419	-0.117609	0.0916	0.119729	0.307416	Eif4g1
550	ENSMUSG00000024081	1.77141e-25	0.0515933	0.0479716	0.304198	-0.40693	0.133223	0.331333	0.304354	0.242485	0.13752	0.176908	-0.165065	-0.024913	0.072522	0.315484	Cebpz
551	ENSMUSG00000005506	5.15986e-11	0.122835	0.245752	0.519509	0.260099	0.0581968	0.211057	0.360379	0.284128	0.147234	-0.0454516	0.181242	0.283128	0.263189	0.463433	Celf1
551	ENSMUSG00000035086	2.66207e-06	0.070399	0.157812	0.265647	0.184275	0.303442	0.247963	0.248302	-0.0895494	-0.0281109	-0.430267	0.109872	0.228587	0.237153	0.371923	Becn1
552	ENSMUSG00000056429	4.31546e-06	-0.173095	0.302808	0.254112	0.167779	0.301602	0.325666	0.293862	0.136105	0.197358	0.19848	0.0426252	-0.185345	0.118267	-0.00546487	Tgoln1
554	ENSMUSG00000006095	1.74678e-16	-0.0843817	-0.0324746	0.0336481	0.116569	0.134193	-0.00771303	0.271368	-0.352542	-0.0450105	-0.176404	0.106971	0.106593	-0.0713102	0.102661	Tbcb
554	ENSMUSG00000020219	2.4905e-09	-0.050302	-0.0415935	-0.0920733	0.178082	0.59833	0.620827	0.408229	-0.162591	-0.0852234	-0.425448	0.169012	0.0820475	-0.402017	-0.419242	Timm13
556	ENSMUSG00000016256	2.21173e-16	-0.193686	0.0900175	0.317347	0.0885153	-0.159678	0.120547	0.0181107	-0.358008	-0.0808873	-0.202586	0.146863	0.0191125	0.0375545	-0.407665	Ctsz
556	ENSMUSG00000034932	1.32405e-34	0.153044	0.184611	0.429349	0.501858	0.57337	0.568684	0.567296	-0.0200088	-0.0445018	0.0140362	0.117255	0.333221	-0.120929	0.200302	Mrpl54
557	ENSMUSG00000002881	4.64136e-08	0.0598425	0.25351	0.310739	0.421335	0.27869	0.177112	-0.623045	0.313078	0.13652	0.328153	0.0938596	-0.00719751	0.208116	0.467423	Nab1
558	ENSMUSG00000037197	2.60346e-11	0.146691	0.119998	0.453461	-0.100944	0.178721	0.331475	0.428653	0.263286	0.082036	0.412584	-0.0939054	0.112824	0.156796	0.633537	Rbm17
558	ENSMUSG00000025745	4.37569e-24	-0.202581	-0.264522	0.0617078	-0.170719	-0.511005	-0.149479	-0.0943216	-0.0663747	0.0352282	-0.240272	0.0349557	-0.217467	-0.400962	0.0451961	Hadha
558	ENSMUSG00000024346	9.55125e-14	0.0170162	-0.0440743	0.307936	0.330417	0.515527	0.538918	0.309034	-0.166604	-0.0698848	-0.201717	0.0119219	0.147232	-0.0426301	0.0563777	Pfdn1
559	ENSMUSG00000014856	5.02801e-08	-0.122541	0.0184843	0.0522033	0.188627	0.217271	0.385743	0.353657	-0.306801	-0.143132	-0.105974	0.198994	0.115222	-0.200586	-0.247065	Tmem208
560	ENSMUSG00000002778	3.82242e-13	-0.0435348	-0.0526917	0.13038	0.360062	0.215951	0.312089	0.132153	-0.138982	-0.164164	-0.0998336	0.285613	0.121244	-0.0912312	0.171556	Kdelr1
563	ENSMUSG00000037373	1.08373e-08	0.212659	0.108034	0.306276	-0.0342259	0.117725	0.287982	0.200922	0.171045	0.0499667	0.161506	-0.0396579	0.258804	0.116332	0.424834	Ctbp1
563	ENSMUSG00000024096	4.64573e-26	-0.0449539	0.0520565	0.0404784	0.47899	0.627114	0.477878	0.628742	-0.0932597	0.00873109	0.247876	0.20982	0.138914	-0.190245	0.151825	Ralbp1
564	ENSMUSG00000004535	8.1869e-18	-0.230804	0.239654	0.129847	-0.0871796	-0.485064	-0.146977	0.624235	-0.41921	-0.131587	0.157731	0.140046	-0.147305	-0.256714	0.052781	Tax1bp1
566	ENSMUSG00000020232	4.01103e-11	0.0920846	-0.0474296	0.012821	0.318087	0.231362	0.143616	-0.118746	-0.15128	-0.163166	-0.170478	0.272301	0.311203	-0.00162914	0.235787	Hmg20b
567	ENSMUSG00000028367	2.43108e-12	-0.123762	-0.0577192	0.20974	0.0899954	0.403514	0.234595	0.10668	-0.306492	-0.240008	-0.331063	0.0172559	-0.320739	-0.302125	0.252783	Txn1
567	ENSMUSG00000032515	1.4532e-11	0.0774264	0.081155	-0.548923	0.367776	-0.218313	-0.780153	-0.029253	0.319953	0.21106	0.466619	-0.0161675	0.133941	0.13834	-0.00241212	Csrnp1
567	ENSMUSG00000023852	6.4287e-09	0.0981711	0.135723	0.385509	-0.262074	-0.3747	0.386099	0.406573	0.326559	0.185898	0.445393	0.0113811	-0.0727708	0.173201	0.454329	Chd1
568	ENSMUSG00000028416	3.43376e-07	-0.0568493	0.0237694	-0.0630595	0.281587	0.619331	0.394495	0.24684	-0.160924	-0.0534535	-0.226807	0.240289	0.104972	-0.00654603	0.000663587	Bag1
569	ENSMUSG00000030341	5.43633e-09	-0.00677169	0.413996	0.251979	-0.394255	-0.474601	-0.143201	-0.0804563	-0.0256921	-0.0706948	0.311849	0.179046	0.03682	0.371877	0.342561	Tnfrsf1a
569	ENSMUSG00000022863	5.72736e-12	-0.141198	0.285713	0.0182316	-0.0776433	-0.162392	0.127583	0.419075	-0.167052	0.00272646	-0.471747	0.110384	0.000946874	0.0877395	-0.120945	Btg3
572	ENSMUSG00000024042	3.78057e-11	0.0307124	0.0366725	-0.514527	0.203778	-0.0491433	-0.154262	0.2938	0.283386	0.141647	0.194157	0.0109879	-0.090583	0.189788	-0.0184352	Sik1
573	ENSMUSG00000034269	1.24734e-12	0.19539	0.318847	0.456114	0.0153747	-0.129541	0.264296	0.375258	0.0995732	0.0345864	0.102897	0.205033	0.337932	0.336587	0.477495	Setd5
573	ENSMUSG00000022234	2.63887e-06	0.0137354	-0.440402	0.259906	-0.0574951	-0.0255291	0.57436	0.591115	0.0609079	-0.0479446	0.235377	0.158346	-0.0226168	-0.469269	0.508513	Cct5
574	ENSMUSG00000006373	4.14834e-06	-0.205044	0.0582428	0.211308	-0.160963	-0.0487315	0.208975	0.0940307	-0.233584	-0.0612697	-0.154999	-0.03046	-0.205022	0.194858	0.242568	Pgrmc1
575	ENSMUSG00000024181	5.7228e-31	-0.108746	-0.127584	-0.0435597	0.161415	0.134895	0.219818	0.15392	-0.170657	-0.0605533	-0.406363	0.134512	-0.0153855	-0.39498	-0.020483	Mrpl28
576	ENSMUSG00000050565	1.78647e-32	-0.0703152	-0.0857159	0.0428419	-0.129882	-0.536743	0.0141241	0.190115	0.00710568	0.0739909	0.0276248	0.0805484	-0.0643462	-0.165278	0.00628741	Tor1aip2
576	ENSMUSG00000031701	5.64349e-14	-0.214032	-0.0189392	0.259186	-0.330724	0.00855949	0.35667	0.501048	-0.0715214	0.0826995	0.0420674	-0.130399	-0.342446	-0.238257	0.111442	Dnaja2
577	ENSMUSG00000024576	3.37299e-09	-0.0678289	0.158777	0.387437	-0.217131	-0.315522	-0.0860875	0.542111	-0.0412027	-0.0286184	0.205205	-0.0523877	-0.151653	0.0694253	0.695956	Csnk1a1
578	ENSMUSG00000032320	2.11516e-13	-0.171468	0.221343	-0.0292765	-0.33704	-0.447545	-0.144004	0.056614	-0.257089	-0.0462117	-0.481655	0.0776523	-0.0767267	0.308686	0.0465368	Rcn2
579	ENSMUSG00000078348	1.10188e-06	-0.06767	-0.287835	0.0123826	0.0740928	0.17129	0.201982	0.198979	-0.214522	-0.0658203	-0.338416	0.102175	0.0846356	-0.472834	0.0593139	Sf3b5
579	ENSMUSG00000032112	3.43361e-11	0.0175524	0.108985	0.229061	0.0517566	0.240397	0.387474	0.391538	-0.198424	-0.0842006	-0.396668	0.178468	0.268779	0.215471	0.127788	Trappc4
580	ENSMUSG00000006050	1.52403e-50	-0.122099	0.1934	-0.0286234	0.255336	0.396517	0.48624	0.358556	-0.278729	-0.0512006	-0.316059	0.115234	0.0104805	0.00460535	-0.156191	Sra1
580	ENSMUSG00000014294	4.55568e-15	0.0881372	0.0906088	-0.304178	0.273144	0.449571	-0.0162003	-0.448208	-0.156868	-0.208888	-0.196557	0.280367	0.398857	-0.175921	-0.710137	Ndufa2
581	ENSMUSG00000021417	2.85907e-07	-0.168899	-0.308869	0.0293802	0.231731	-0.169353	0.193656	0.292253	-0.300598	-0.178308	-0.464824	0.219708	0.0348238	-0.321646	0.0478873	Eci2
582	ENSMUSG00000028692	8.83445e-09	-0.135079	-0.0690425	0.140738	0.321844	0.17754	0.426918	0.431874	-0.392487	-0.208606	-0.0584888	0.20846	-0.0294715	-0.0627688	0.331913	Akr1a1
582	ENSMUSG00000035828	1.39407e-12	0.0788506	0.0654445	-0.543248	0.36777	0.290859	-0.0843211	0.115324	-0.0240616	-0.00341567	0.13261	0.169128	0.225597	-0.0614951	-0.257453	Pim3
582	ENSMUSG00000024811	1.30172e-08	0.0114713	-0.00804933	0.385723	0.0300744	-0.243491	0.296053	0.362626	0.0346436	-9.05357e-05	0.0668658	0.16677	0.120876	0.109795	0.608219	Tnks2
583	ENSMUSG00000026895	8.27881e-26	-0.169916	-0.0306213	-0.0368254	0.152887	0.00859647	0.10737	0.184947	-0.349434	-0.149712	-0.438819	0.251404	0.136766	-0.448526	-0.216633	Ndufa8
584	ENSMUSG00000041084	2.79258e-18	0.108957	-0.136048	0.0225601	-0.0596787	-0.121509	0.256475	0.176064	0.0370748	-0.00431968	-0.436621	0.158228	0.188628	-0.317568	-0.164487	Ostc
584	ENSMUSG00000058756	2.37211e-29	-0.0698532	0.0694316	0.0719161	0.292369	0.173431	-0.000701652	-0.610599	-0.0311191	-0.0139067	0.237357	0.18643	0.0731494	0.271913	0.236528	Thra
585	ENSMUSG00000007850	2.82411e-06	-0.0774631	-0.351677	0.276462	-0.426775	-0.404393	-0.0113446	-0.0961979	0.196603	0.210234	-0.324727	-0.100921	-0.1752	-0.274148	0.157148	Hnrnph1
586	ENSMUSG00000029169	2.91282e-12	0.0577636	0.0360625	0.335959	-0.235177	-0.0488205	0.207906	0.287142	0.266139	0.17016	0.223327	-0.0510092	0.0177041	0.0655607	0.201407	Dhx15
587	ENSMUSG00000066551	3.57187e-06	0.0820938	-0.488869	-0.109479	-0.413027	-0.274251	-0.365011	-0.119892	-0.179415	-0.210383	0.00346666	0.00940786	0.0330649	-0.520364	0.538067	Hmgb1
588	ENSMUSG00000034343	2.27446e-42	-0.145663	0.370986	0.299499	0.200622	0.299944	0.522609	0.568376	-0.0318354	0.0902374	0.467336	-0.122528	-0.113623	0.320732	0.0929202	Ube2f
588	ENSMUSG00000035227	3.44243e-30	-0.0465711	0.160632	-0.248981	0.204136	0.293032	0.568083	0.593382	-0.208655	-0.0761146	-0.313638	0.0749592	-0.0169906	-0.499628	-0.575164	Spcs2
589	ENSMUSG00000014226	1.34548e-24	-0.0957501	-0.320095	0.0143918	-0.479263	-0.371631	-0.00666201	0.264315	-0.047663	0.0750713	-0.0907144	-0.130906	-0.161347	-0.444727	0.248636	Cacybp
589	ENSMUSG00000033004	3.18449e-06	0.0959132	0.106769	0.225874	-0.346552	-0.528333	-0.151964	-0.157729	0.246594	0.0866709	0.281021	0.0445191	0.125198	0.193955	0.3153	Mycbp2
590	ENSMUSG00000027422	3.80477e-12	0.192571	0.275147	-0.0840611	-0.491123	-0.519236	-0.342669	0.0295137	0.350821	0.216041	0.60651	-0.0780482	0.10387	-0.00929365	-0.260519	Rrbp1
590	ENSMUSG00000019579	1.59929e-10	-0.0752454	-0.0532091	-0.114584	-0.0554163	0.0905879	0.433118	0.386335	-0.12655	-0.0393513	-0.204299	0.0390679	-0.0405732	-0.244425	-0.559199	Mydgf
591	ENSMUSG00000019804	9.64416e-30	-0.15084	-0.145576	-0.32879	0.0460417	-0.0457187	0.0457788	-0.190507	-0.120133	0.0578814	-0.436575	-0.00837179	-0.103136	-0.53322	-0.471479	Snx3
592	ENSMUSG00000005779	1.07499e-29	-0.164347	-0.318289	-0.0496035	-0.1877	-0.212152	0.232164	0.360123	-0.289435	-0.0967238	-0.396797	0.0716665	-0.168528	-0.487902	-0.0263259	Psmb4
592	ENSMUSG00000028470	1.52472e-13	-0.196569	-0.00619937	0.124934	0.424141	0.325448	0.198995	0.46848	-0.196238	-0.0549672	-0.0640307	0.190947	-0.0843377	-0.207453	0.0790487	Hint2
594	ENSMUSG00000024099	2.6322e-20	-0.111448	-0.0647395	-0.0199692	0.187058	0.21254	0.123857	0.144846	-0.332165	-0.179327	-0.476182	0.203613	0.18852	-0.383962	-0.0856155	Ndufv2
595	ENSMUSG00000028580	1.08996e-07	0.0757047	0.0955871	0.396254	0.144382	0.0844423	0.438058	0.517528	0.169895	0.0371919	0.00790404	0.246455	0.186291	0.137557	0.480692	Pum1
595	ENSMUSG00000002984	7.3628e-06	0.0143779	0.0137699	0.25447	-0.402111	0.0996122	0.36884	0.289726	0.049689	0.114561	0.175189	-0.0895825	-0.0152685	-0.15585	0.206254	Tomm40
596	ENSMUSG00000028603	2.10981e-14	-0.182254	0.0845579	-0.0463535	0.339768	0.313763	0.165564	0.0588985	-0.337538	-0.195078	-0.198999	0.158374	-0.013061	-0.027304	0.0948213	Scp2
597	ENSMUSG00000059518	2.12919e-07	0.0343724	0.0414994	-0.0423003	0.158139	0.239119	0.0430619	0.143444	-0.121921	-0.130415	-0.297363	0.247538	0.190622	-0.0472201	-0.149453	Znhit1
597	ENSMUSG00000021606	4.50775e-16	-0.114853	0.117733	-0.111018	0.191491	0.257611	-0.0387121	0.0752057	-0.311133	-0.219595	-0.489123	0.220915	0.237495	-0.397181	-0.452154	Ndufs6
598	ENSMUSG00000019428	4.321e-06	-0.130578	0.0168046	0.159827	0.317404	0.205434	0.103824	0.335014	-0.351176	-0.0649103	-0.165795	0.247156	0.142435	0.0869434	0.227574	Fkbp8
601	ENSMUSG00000029713	1.836e-21	-0.220757	0.04419	0.128191	0.55745	0.509136	0.369052	0.155042	-0.381557	-0.10322	0.11355	-0.0139754	-0.390453	-0.0282684	0.304929	Gnb2
602	ENSMUSG00000016308	1.39612e-14	-0.124098	0.0370121	0.104459	-0.450904	-0.269579	0.181495	0.222125	0.0206479	0.0607291	-0.137656	-0.0937464	-0.20874	-0.299573	-0.199699	Ube2a
603	ENSMUSG00000020485	2.26412e-13	-0.0752025	-0.270143	-0.133013	0.117786	0.286865	0.351182	0.331131	-0.101634	-0.0713296	-0.0842208	0.17046	0.00498426	-0.390552	-0.0126263	Supt4a
604	ENSMUSG00000041629	4.7575e-11	-0.00794975	0.252872	0.514397	-0.191666	-0.117082	0.252136	0.062305	0.023735	0.0511304	0.241282	0.0523748	-0.0178304	0.271422	0.677316	Fam104a
605	ENSMUSG00000024360	3.81487e-13	-0.168795	0.149005	0.495289	-0.469085	-0.238387	0.500232	0.537969	0.186179	0.178792	0.501581	-0.118336	-0.32979	0.12686	0.461444	Etf1
606	ENSMUSG00000020390	5.69652e-11	0.0898281	0.128099	0.529672	0.2893	-0.191681	0.276499	0.82381	0.0581534	0.0138372	0.226048	0.190945	0.133823	0.0818778	0.554304	Ube2b
606	ENSMUSG00000048076	2.34543e-14	-0.189738	0.172399	0.208349	0.04049	0.381296	0.6974	0.512374	-0.227679	0.00842317	0.1739	-0.181403	-0.374179	0.047131	0.213102	Arf1
607	ENSMUSG00000022641	7.28035e-14	0.0868871	-0.127243	0.0438676	-0.19138	-0.4946	-0.287695	0.0381079	0.103584	0.0673265	0.0743497	0.0175385	0.105118	0.0207413	0.185499	Bbx
607	ENSMUSG00000040785	6.35196e-19	0.0862976	-0.0602671	0.37667	0.0973915	-0.364285	0.155089	0.349247	0.0366541	1.96384e-05	-0.231132	0.224813	0.293663	0.0969741	0.39755	Ttc3
609	ENSMUSG00000039630	2.41697e-07	-0.039546	-0.358787	0.0660317	-0.070598	-0.0743475	0.108275	0.0818242	0.223067	0.186609	-0.159978	-0.0818988	-0.109277	-0.300569	0.0633361	Hnrnpu
609	ENSMUSG00000022858	5.44513e-14	0.209172	0.0355848	-0.0124256	-0.0271388	-0.101312	-0.367	-0.245149	0.391948	0.137066	0.260188	-0.0987651	0.209511	0.248797	0.266753	Tra2b
611	ENSMUSG00000030704	2.24006e-08	0.0466447	0.118124	0.190086	-0.400875	-0.597869	-0.232654	0.22248	0.120959	0.0408117	0.340636	-0.0679241	-0.0253146	0.270847	0.425092	Rab6a
611	ENSMUSG00000010376	1.64647e-13	-0.119587	-0.309577	-0.0987842	-0.22096	-0.143133	-0.217511	-0.143711	-0.362999	-0.12454	-0.566737	0.0807319	0.112493	-0.363852	-0.212091	Nedd8
613	ENSMUSG00000030335	2.52239e-28	-0.0882413	-0.165864	-0.179529	-0.197603	0.0842028	0.135329	-0.0984986	-0.0560847	-0.0812641	0.126307	0.0425109	-0.193963	-0.421415	-0.380116	Mrpl51
614	ENSMUSG00000000827	7.95889e-11	0.11803	0.273812	0.347189	0.217105	0.396763	0.493489	0.40019	-0.0155834	-0.0995873	0.452954	0.128783	0.152423	0.25222	0.472708	Tpd52l2
615	ENSMUSG00000029623	1.21745e-07	0.192476	-0.0695791	0.11482	-0.263274	0.312167	0.248925	0.221685	0.124611	0.00932412	0.0594102	0.0918032	0.377491	0.00712786	0.0820471	Pdap1
615	ENSMUSG00000020224	5.75957e-20	0.173895	0.20896	0.110917	-0.185232	0.377949	0.417995	0.448791	0.249437	-0.00220308	0.134838	-0.131606	0.0473658	0.177952	0.16939	Llph
616	ENSMUSG00000025130	4.19038e-07	-0.107264	-0.141568	-0.0265687	0.211545	-0.0398878	0.641733	0.580844	0.209497	0.103211	-0.335707	0.25566	-0.030932	-0.29722	-0.48195	P4hb
616	ENSMUSG00000004843	3.47352e-19	-0.0179845	-0.213517	0.195775	0.319143	0.264418	0.393343	0.750116	0.0796022	0.0863161	0.410587	-0.205539	-0.19422	-0.0455942	0.480055	Chmp2b
617	ENSMUSG00000038502	1.16995e-05	-0.0404133	-0.352961	0.200586	0.0653405	-0.215148	-0.155931	0.217156	-0.171336	-0.0838956	-0.527959	0.159719	0.127665	-0.185451	0.184056	Ptov1
618	ENSMUSG00000017428	6.9248e-13	-0.0498367	0.0734136	0.346907	-0.387225	0.023294	0.319284	0.472098	0.103108	0.185897	0.197071	-0.218773	-0.187758	0.0715837	0.598838	Psmd11
618	ENSMUSG00000022505	1.84671e-08	0.0518122	0.125662	0.127165	0.0503269	-0.0501447	-0.700784	0.120226	-0.0857372	0.0906454	0.49583	-0.160107	0.269175	0.293429	0.458093	Emp2
621	ENSMUSG00000091896	1.94642e-06	0.192734	0.367691	0.394244	-0.144184	0.249082	0.130311	0.242995	0.246084	0.0330394	0.271316	0.0160402	0.205542	0.352634	0.501057	Ube2d2a
622	ENSMUSG00000030452	7.12964e-09	0.175653	0.247185	0.353373	-0.394306	-0.343232	0.145461	0.460407	0.154692	0.056544	0.168397	0.0245251	0.182212	0.262486	0.387196	Nipa2
623	ENSMUSG00000025935	3.24516e-15	-0.0570575	0.105113	-0.207545	0.262947	0.392204	0.494674	0.484961	-0.0378022	0.0758542	0.0993664	0.047487	-0.085126	0.0355313	-0.559885	Tram1
624	ENSMUSG00000050552	4.27442e-11	-0.186818	-0.0881458	-0.235874	0.283575	0.234608	0.0567728	0.112728	-0.274577	-0.109013	-0.294058	0.242811	-0.0807224	-0.352748	-0.487996	Lamtor4
625	ENSMUSG00000018501	3.44687e-07	0.0554893	0.116906	0.392502	0.245272	0.150435	0.267515	-0.0139527	0.0206568	0.0510799	0.0825052	0.169155	0.321265	0.205343	0.659184	Ncor1
625	ENSMUSG00000020708	4.6001e-16	-0.194916	-0.0781634	-0.127356	-0.402691	0.0613091	0.0143496	0.175818	-0.170267	0.030911	-0.0724603	-0.148362	-0.194043	-0.290867	-0.0384878	Psmc5
626	ENSMUSG00000026032	1.30721e-12	-0.117431	-0.0191311	-0.201612	0.365691	0.192849	0.00884625	0.0246896	-0.267074	-0.193782	-0.346481	0.144695	0.0595091	-0.431397	-0.413248	Ndufb3
626	ENSMUSG00000028530	7.94212e-12	-0.0933068	0.215051	0.393202	-0.144015	-0.255432	0.283371	0.362165	0.202707	0.140854	0.474434	-0.071445	-0.189458	0.198325	0.452769	Jak1
626	ENSMUSG00000001472	1.55465e-33	0.0480873	0.332139	0.403758	0.283347	0.584915	0.555472	0.649661	0.10356	0.0515168	0.321297	-0.0458666	-0.016501	0.35132	0.444496	Tcf25
627	ENSMUSG00000031556	2.34724e-06	-0.0785423	-0.0116899	-0.0345306	-0.0552425	-0.0712155	-0.0377529	0.145787	-0.187826	-0.0538494	-0.416461	0.107012	0.0703211	-0.0903268	-0.0866401	Tm2d2
629	ENSMUSG00000029840	5.37489e-07	0.0356054	0.111884	0.522776	0.217517	0.0212971	0.100691	0.193909	0.137445	0.0964863	-0.186747	0.178393	0.222275	0.155337	0.548976	Mtpn
630	ENSMUSG00000019188	1.44508e-07	0.105396	0.30466	0.246656	0.162512	0.386869	0.564391	0.562146	0.103486	-0.0185577	-0.112978	0.14534	0.162787	0.195582	-0.0685865	H13
630	ENSMUSG00000079477	1.57433e-07	-0.0868627	0.397423	0.285312	0.0316933	0.241401	0.269176	0.0914466	-0.0840223	0.0453474	0.226817	-0.123783	-0.214759	0.107169	0.0783561	Rab7
631	ENSMUSG00000006024	8.51364e-10	-0.168316	0.233507	0.215423	0.0577367	0.276811	0.334947	0.394707	-0.315853	-0.123159	0.134928	0.0191396	-0.125726	0.0670474	0.0172494	Napa
632	ENSMUSG00000025132	5.91132e-12	0.0458752	0.251905	0.353033	0.0249061	0.500596	0.550153	0.125367	0.188518	0.15338	0.303123	-0.18594	-0.176024	0.285296	0.522077	Arhgdia
633	ENSMUSG00000021264	9.91502e-09	-0.0618083	-0.363142	0.11595	-0.132961	-0.219241	0.193185	0.184298	0.0623535	0.0783037	0.0672465	0.106774	-0.0604044	-0.246599	0.361368	Yy1
633	ENSMUSG00000024012	2.51795e-22	-0.0603849	-0.176416	0.220548	0.40524	0.389373	0.403388	0.0962361	-0.119214	-0.0422639	-0.250763	0.183102	0.219903	-0.187997	0.306638	Mtch1
634	ENSMUSG00000028757	3.44224e-12	-0.137157	-0.192501	-0.457012	-0.0965314	-0.151624	0.151299	0.110235	-0.0319619	-0.00398747	-0.230305	0.0221613	-0.215057	-0.358823	-0.352934	Ddost
634	ENSMUSG00000040242	4.77676e-09	0.123969	0.295791	0.386903	0.135575	0.279435	0.262859	0.13503	0.131191	0.0627461	0.206864	0.101094	0.27799	0.451615	0.449777	Fgfr1op2
634	ENSMUSG00000033487	2.4843e-06	0.0543567	0.282672	0.141375	-0.411296	-0.229576	0.410344	0.500665	0.270032	0.0849511	0.26994	0.0464575	-0.0266125	0.166166	0.133534	Fndc3a
635	ENSMUSG00000015619	4.56748e-06	-0.132486	0.0254064	-0.27322	0.255854	0.122255	-0.127566	0.741282	0.00804689	-0.120883	-0.298819	0.219809	-0.145041	-0.12096	0.05292	Gata3
635	ENSMUSG00000027835	1.52691e-07	0.042461	0.35279	0.414433	-0.0833432	0.129224	0.380106	0.32596	0.115716	0.00574101	0.429136	0.0426276	-0.0641228	0.265162	0.440854	Pdcd10
635	ENSMUSG00000054604	1.17474e-11	0.0195146	0.0811728	0.474993	0.196542	0.220392	0.477929	0.391995	0.298516	0.143398	0.318763	0.0993062	0.0386373	0.147707	0.591241	Cggbp1
636	ENSMUSG00000009863	2.56235e-26	-0.0712689	-0.0349976	0.0560096	-0.00626081	-0.112011	-0.0630513	0.14636	-0.262916	-0.104802	-0.153427	0.00941314	0.026975	-0.484473	-0.315643	Sdhb
636	ENSMUSG00000041028	6.57319e-34	-0.0503006	0.246562	0.180321	0.347018	0.504243	0.487827	0.484984	-0.176888	-0.0329872	0.256013	0.209691	0.229171	0.124824	0.390842	Ghitm
637	ENSMUSG00000029817	1.10472e-07	0.0766894	-0.106342	0.0493721	0.486653	0.339639	0.523862	0.455433	0.236931	0.0694887	-0.15647	0.168438	0.104546	0.0749229	0.202103	Tra2a
637	ENSMUSG00000051695	7.5523e-57	-0.14081	-0.110247	0.225172	0.155269	0.134934	0.67036	0.519446	0.155569	0.191067	-0.00314632	-0.011612	-0.25271	-0.216098	0.258291	Pcbp1
638	ENSMUSG00000040731	1.37033e-21	0.0662616	0.113479	0.358271	-0.512845	-0.127843	0.310222	0.524153	0.0907943	0.0572442	0.169749	-0.138842	-0.1697	0.0419397	0.439338	Eif4h
639	ENSMUSG00000021427	1.63141e-11	0.166784	0.0807332	0.0932651	-0.301757	-0.209068	0.24259	0.0550717	0.263934	0.145796	-0.100826	-0.0495749	-0.0173798	-0.0378722	-0.299157	Ssr1
640	ENSMUSG00000036427	3.78156e-06	0.146782	-0.154262	0.134856	0.145424	0.0386475	0.169577	0.00514895	0.117056	-0.100429	-0.043875	0.253203	0.163394	-0.123473	0.22723	Gpi1
640	ENSMUSG00000006058	1.29581e-27	0.0351274	0.230195	0.130523	0.343774	0.435576	0.39166	0.191528	-0.0210391	0.0436048	-0.388575	-0.0406665	0.168176	0.140421	0.153147	Snf8
640	ENSMUSG00000024097	1.76751e-21	0.047101	-0.0527711	-0.0272964	-0.468784	-0.0951258	0.211581	0.199229	0.197386	0.11956	0.395268	-0.210303	-0.176899	0.161654	0.230094	Srsf7
641	ENSMUSG00000025260	4.63816e-15	-0.022949	-0.202198	-0.0345676	-0.0708987	-0.566178	-0.358148	0.326039	-0.0558127	-0.0611631	-0.0167092	0.237542	0.135467	-0.384784	0.165984	Hsd17b10
641	ENSMUSG00000029038	1.04029e-23	-0.0337858	0.177243	0.220522	0.292814	0.372259	0.391467	0.366686	-0.271672	-0.048158	-0.112253	0.089396	0.310572	0.0673665	0.150723	Ssu72
641	ENSMUSG00000018666	2.82962e-06	0.0713797	-0.351211	-0.0717021	-0.129522	-0.0106419	0.0287163	0.208079	-0.0376327	-0.0141291	-0.436315	0.00794948	0.0561387	-0.463525	-0.0925872	Cbx1
642	ENSMUSG00000029767	4.68221e-27	-0.0108948	0.0809242	0.0818599	-0.336249	-0.436885	-0.0181186	-0.135561	0.0995429	0.0909576	0.0761047	-0.0589938	-0.0976956	0.0510384	-0.0322403	Calu
643	ENSMUSG00000024853	1.42999e-06	-0.0909434	-0.392681	0.225426	0.0628919	0.132739	0.121589	0.231231	-0.231272	-0.0749686	-0.239201	0.13099	-0.011726	-0.482357	0.270007	Sf3b2
644	ENSMUSG00000068823	1.05342e-07	0.116432	0.154537	0.453597	0.210028	0.18294	0.214373	0.253852	0.268242	0.0532512	-0.208937	0.181036	0.201725	0.223155	0.664643	Csde1
646	ENSMUSG00000087260	1.37143e-12	-0.18017	-0.16422	-0.165988	0.0552065	0.194996	-0.0129958	-0.0657539	-0.182573	-0.0271529	-0.396242	0.0463911	0.0257905	-0.290872	-0.137459	Lamtor5
646	ENSMUSG00000019179	1.73009e-23	-0.133353	-0.165691	0.106206	-0.115038	-0.0624169	0.0210247	0.129554	-0.365826	-0.110816	-0.417324	0.187381	0.042781	-0.484744	-0.0197129	Mdh2
646	ENSMUSG00000025016	3.00121e-07	-0.065857	0.368739	0.444805	0.340693	0.41464	0.621441	0.730891	-0.185505	-0.0397637	0.0724345	0.122884	0.259919	0.23382	0.342612	Tm9sf3
648	ENSMUSG00000028563	5.00975e-07	-0.0296158	0.313026	0.208439	0.26663	0.34	0.382393	0.281343	-0.15224	0.00260968	-0.155464	0.0538853	0.133472	0.177551	0.011386	Tm2d1
650	ENSMUSG00000057522	5.4278e-19	0.118322	0.221574	0.0993639	0.262456	0.0913909	-0.393507	-0.59896	-0.014285	-0.0901851	0.337662	0.264333	0.284076	0.143661	0.374534	Spop
652	ENSMUSG00000027433	1.87647e-10	0.15023	0.0229707	0.401497	-0.252345	0.142864	0.363932	0.364226	0.186832	0.0319732	0.108163	0.017828	0.0736398	0.0302346	0.384041	Xrn2
652	ENSMUSG00000015937	4.21983e-08	-0.0207548	-0.300678	0.311725	0.208991	0.10026	0.416731	0.369874	0.0390382	0.126663	-0.0146825	-0.0307943	0.0504809	-0.0334796	0.580939	H2afy
655	ENSMUSG00000019432	3.56602e-07	-0.0475477	-0.356867	0.117323	-0.166697	-0.112514	-0.0308167	0.0533731	-0.0703577	-0.0258219	0.0142318	-0.0509897	-0.0984211	-0.333145	0.124959	Ddx39b
659	ENSMUSG00000031353	2.10727e-14	-0.0134214	-0.268943	0.082307	-0.418311	-0.334304	-0.112558	0.0189129	0.135042	0.13957	0.153623	-0.143545	-0.115544	-0.286477	0.214499	Rbbp7
659	ENSMUSG00000047187	4.96956e-08	-0.21251	0.170323	0.023632	0.104605	-0.082007	0.246661	0.432926	-0.274646	0.0029254	0.0728855	-0.0128253	-0.187987	-0.0991257	0.0944341	Rab2a
659	ENSMUSG00000021967	9.217e-10	0.0618295	0.0953032	0.0140643	0.300406	0.392048	0.427369	0.365734	-0.126534	-0.0615797	-0.24093	0.219686	0.293565	-0.114555	-0.219179	Mrpl57
660	ENSMUSG00000038615	3.30708e-07	0.0687461	0.20778	0.241543	0.232247	0.393582	0.212385	0.0283044	0.155227	0.175165	0.105818	-0.0591511	0.173796	0.268131	0.24185	Nfe2l1
662	ENSMUSG00000032301	8.37989e-25	-0.108746	-0.247209	0.0176919	-0.299678	-0.169105	0.0385899	0.1665	-0.30295	-0.0863778	-0.015873	0.116678	-0.0106378	-0.450294	0.00746777	Psma4
662	ENSMUSG00000000346	1.50455e-09	-0.125875	-0.000681129	0.148867	0.451471	0.379062	0.304048	0.395922	-0.0152073	0.0472037	0.0649392	0.0801596	-0.087696	-0.0224952	0.199326	Dazap2
664	ENSMUSG00000030629	5.09042e-11	0.00398638	0.218133	0.0250514	0.472623	0.411262	0.288759	0.330924	-0.248721	-0.0521332	-0.19145	0.1073	0.167526	-0.202888	0.133964	Zfand6
664	ENSMUSG00000017677	6.19511e-25	-0.022923	-0.0540561	0.0949563	-0.232889	-0.50384	-0.183254	0.223872	0.0533424	-0.00735968	0.0551155	-0.0384519	-0.123722	-0.0296988	0.228232	Wsb1
664	ENSMUSG00000023904	3.6352e-47	-0.0266983	0.0994085	-0.0198786	0.503069	-0.0578862	-0.671509	-0.754347	-0.218671	-0.118915	-0.454375	0.134694	0.162167	-0.0485396	0.327592	Hcfc1r1
667	ENSMUSG00000016344	2.26567e-12	-0.0450938	-0.0656328	-0.243616	0.3173	0.177393	0.0699955	0.0570255	-0.273819	-0.139185	-0.197996	0.218277	0.319432	-0.0304916	-0.054221	Ppdpf
667	ENSMUSG00000001105	5.65941e-06	0.0467308	0.0471279	-0.137537	-0.0602862	0.0200002	-0.0119536	0.135466	-0.0259514	-0.00935557	-0.0367541	0.233911	0.151937	-0.285053	-0.409744	Ift20
668	ENSMUSG00000025135	1.7261e-14	-0.0663286	-0.0358125	0.00838601	0.206457	-0.0662115	-0.307705	-0.265826	-0.102289	-0.0780962	-0.268095	0.231747	0.172511	-0.00661035	0.223879	Anapc11
668	ENSMUSG00000025871	1.03301e-09	0.00422251	0.281097	0.154292	0.0740262	0.216979	0.000204961	0.00058516	-0.0789143	-0.017673	-0.405364	0.140666	0.24454	0.272167	0.16915	4833439L19Rik
670	ENSMUSG00000027806	1.38714e-24	-0.0768665	-0.110064	-0.0754357	0.15945	-0.526922	-0.203394	0.137895	0.167847	0.0866493	0.158818	0.106813	-0.0282655	0.0233485	-0.117441	Tsc22d2
670	ENSMUSG00000042737	1.06985e-18	0.0280938	0.229467	-0.123726	0.407932	0.378863	0.147162	-0.00619133	-0.0108459	-0.134853	0.00801623	0.225554	0.2288	0.0698656	-0.520496	Dpm3
670	ENSMUSG00000012422	5.91903e-13	0.077836	0.0215998	0.24622	0.0275512	0.289489	0.524601	0.283157	0.0547997	0.00596144	-0.229719	-0.0230626	0.0960806	-0.077668	-0.316379	Tmem167
671	ENSMUSG00000070047	6.57895e-20	0.0206497	0.136936	0.313096	-0.14624	-0.432314	-0.382129	0.120254	0.164067	0.0719413	0.462024	0.207394	0.148393	0.241487	0.322979	Fat1
673	ENSMUSG00000029198	7.79454e-17	-0.0782502	0.242178	0.415082	0.0372931	0.359608	0.435082	0.50043	0.0474529	-0.0389569	0.362138	0.0609697	-0.181747	-0.0561624	0.144573	Grpel1
673	ENSMUSG00000015733	1.71938e-19	-0.0314005	-0.00838795	0.044515	-0.511566	-0.270027	-0.433757	-0.272059	-0.0178891	0.0344586	0.145675	-0.238246	-0.337436	-0.0713499	0.329695	Capza2
675	ENSMUSG00000054823	3.54743e-11	-0.00526533	0.277406	0.4154	0.228558	0.0224446	0.354658	0.510515	0.0396195	0.0974464	0.202991	0.155943	0.123776	0.286658	0.5715	Whsc1l1
677	ENSMUSG00000017466	2.3317e-24	-0.140355	-0.143008	0.051224	0.00223534	-0.514395	-0.610125	-0.567698	0.176586	0.0869434	0.355978	-0.0614032	-0.323945	-0.0473458	-0.222563	Timp2
678	ENSMUSG00000028559	1.04453e-18	0.0456749	0.189627	0.162312	0.295568	0.301638	0.263826	0.339848	0.00697692	-0.0408769	-0.329022	0.0764454	0.193193	0.270862	0.292765	Osbpl9
678	ENSMUSG00000019362	2.75545e-09	-0.200506	-0.145566	-0.217187	0.110185	0.536251	0.472953	0.0621957	0.0271577	0.127224	-0.270988	-0.0793247	-0.299943	-0.251212	-0.206202	D8Ertd738e
680	ENSMUSG00000031683	4.08994e-21	-0.0131661	-0.204058	-0.0367409	0.399429	0.385129	0.35549	0.23748	-0.0104063	0.0859691	0.0182304	0.0137396	0.177711	-0.08405	0.120702	Lsm6
681	ENSMUSG00000026260	1.10587e-09	0.0501951	-0.255348	0.0467434	0.239875	0.0839983	0.247632	0.0886472	-0.098597	-0.0781156	0.00712853	0.192345	0.175015	-0.413386	-0.0692998	Ndufa10
681	ENSMUSG00000033047	6.64209e-09	-0.105431	-0.247	0.325203	0.113599	0.252495	0.461103	0.465283	-0.135066	-0.144859	-0.0554471	0.216832	0.145645	-0.14772	0.203243	Eif3l
683	ENSMUSG00000021771	4.25125e-08	-0.197176	-0.197097	0.242557	-0.0644099	-0.12158	0.253906	0.194675	-0.176688	-0.0473991	-0.0180505	-0.0900879	-0.323153	-0.472587	0.135928	Vdac2
687	ENSMUSG00000029328	1.26364e-18	0.00693678	-0.168681	0.42103	-0.496718	-0.332721	0.349674	0.406029	0.0969214	0.0722412	0.286448	-0.130326	-0.0936281	-0.103768	0.59023	Hnrnpdl
687	ENSMUSG00000020362	5.47709e-12	0.125095	-0.014151	0.231017	0.17781	0.0932431	0.353121	0.306936	0.13205	0.0234692	-0.304374	0.147249	0.245176	-0.0082923	0.180809	Cnot6
687	ENSMUSG00000039219	2.02454e-13	-0.0935002	-0.149545	0.4358	-0.161957	-0.2253	0.252692	0.484715	0.0613988	0.0567098	-0.0504468	0.0889137	-0.199102	-0.0790887	0.344567	Arid4b
688	ENSMUSG00000085438	3.91831e-06	0.0545363	0.0926553	0.113823	0.22789	0.238318	0.0231311	-0.220525	0.0768407	0.0260957	-0.294669	0.208083	0.233587	0.191535	0.281863	1700020I14Rik
688	ENSMUSG00000022521	8.82753e-08	0.0951785	0.144637	0.42866	-0.0327058	-0.166679	0.0550424	0.351402	0.223633	0.104215	0.294489	0.0596652	0.0850249	0.125598	0.488001	Crebbp
690	ENSMUSG00000030002	1.98289e-09	0.15159	0.15649	0.413719	0.168581	0.335726	0.423934	0.644516	0.298069	0.0659276	0.346023	0.228673	0.183526	0.113353	0.457386	Dusp11
692	ENSMUSG00000033020	7.21674e-10	0.117186	-0.0295779	0.00842465	-0.0176123	0.367683	0.201576	0.430587	-0.202108	-0.135872	0.0666496	0.247484	0.26967	0.00462888	0.0886703	Polr2f
694	ENSMUSG00000027304	6.6289e-08	0.081558	0.113132	0.425435	-0.304714	0.048297	0.220781	0.309032	0.234944	0.0501521	0.363106	0.0867795	0.103094	0.253903	0.554167	Rtf1
694	ENSMUSG00000027479	1.16913e-10	0.0276388	0.172723	0.437125	-0.225184	-0.346647	-0.0628324	0.287034	0.314591	0.188393	0.299992	-0.218928	-0.0772335	0.196903	0.504103	Mapre1
694	ENSMUSG00000021576	5.38841e-47	-0.0716869	0.0315983	0.306419	-0.203744	0.251435	0.546501	0.591324	-0.0732844	0.0778681	0.197946	-0.0250013	-0.087374	-0.0553522	0.433889	Pdcd6
695	ENSMUSG00000032050	1.42967e-07	0.0193764	0.115401	0.455012	-0.156352	0.0153418	0.316984	0.361839	0.259398	0.112423	0.311957	-0.0273437	-0.0165403	0.0486345	0.245577	Rdx
698	ENSMUSG00000043991	6.43048e-13	-0.0122538	0.136586	0.397166	0.226124	0.262134	0.129663	0.109649	0.00937427	0.152912	0.267485	0.152321	0.254514	0.319056	0.559753	Pura
699	ENSMUSG00000002395	9.56389e-12	-0.0874374	-0.0518942	0.380433	0.419188	-0.207929	0.317467	0.711075	0.00827437	-0.0596851	0.373979	0.126796	-0.0137575	0.130844	0.374744	Use1
700	ENSMUSG00000006299	3.37622e-18	-0.01227	-0.143339	-0.0455104	-0.413591	-0.0909656	0.201487	0.159664	-0.00456591	-0.00704644	-0.106176	-0.075588	-0.0588771	-0.268822	-0.045217	Aamp
701	ENSMUSG00000006589	6.90677e-06	-0.0752318	-0.0649913	0.314237	-0.424598	-0.161987	0.411821	0.477161	-0.193137	-0.0800113	0.235491	-0.0198874	-0.00302369	-0.0968697	0.34933	Aprt
704	ENSMUSG00000055436	6.19002e-11	0.0367806	0.0365262	0.451328	-0.0498971	-0.265914	0.507196	0.494645	0.164271	0.0333698	-0.105554	0.0927456	-0.126125	0.12403	0.618025	Srsf11
704	ENSMUSG00000032002	8.04078e-39	0.105498	0.206422	0.400479	-0.284518	0.122926	0.490527	0.52532	0.251151	0.0926429	0.0275418	-0.118145	-0.0987588	-0.0683056	0.117537	Dcun1d5
704	ENSMUSG00000022378	9.95083e-12	0.145458	0.221178	0.312356	-0.127103	-0.466525	-0.330912	0.454734	0.0832141	-0.00118123	0.210259	0.00886747	0.221974	0.174605	0.348647	Fam49b
705	ENSMUSG00000030062	5.36097e-08	0.0724417	0.0609249	-0.0967662	0.0998442	0.216052	0.359989	0.400034	0.108212	0.0763215	0.0146661	0.0751722	0.127407	-0.0104539	-0.447011	Rpn1
707	ENSMUSG00000021764	3.61175e-17	0.0493284	0.0225152	0.161719	0.0655454	0.0961081	0.26211	0.349043	-0.105187	-0.164948	-0.378418	0.183656	0.147768	-0.354428	-0.138311	Ndufs4
707	ENSMUSG00000061665	5.30593e-09	-0.0323767	0.102463	0.203935	0.221506	0.277835	0.318519	0.618651	-0.00216123	-0.0760108	0.0903774	0.0495215	0.0733282	0.114914	0.259938	Cd2ap
708	ENSMUSG00000043962	1.04832e-06	0.132328	0.0601378	0.41373	-0.027761	0.192635	0.450968	0.350099	0.281057	0.107362	0.268141	-0.0517487	0.00902447	0.0793955	0.461138	Thrap3
709	ENSMUSG00000074748	2.71709e-09	0.0692914	0.0901898	0.33354	0.0364796	0.169006	0.519316	0.398139	0.132639	0.167832	0.0847231	-0.094245	0.0338704	0.168112	0.474535	Atxn7l3b
711	ENSMUSG00000029094	5.66398e-06	0.106815	0.323339	0.321012	-0.122305	-0.35693	-0.187825	0.0819383	0.166561	0.0806129	0.388993	0.0219644	0.0828356	0.417211	0.529106	Afap1
711	ENSMUSG00000004771	1.86581e-11	-0.0413268	0.281541	0.249206	0.21857	0.295153	0.445746	0.574586	0.0514949	0.0635572	0.191	-0.133066	-0.14255	0.200182	0.216265	Rab11a
711	ENSMUSG00000004040	6.70855e-22	-0.0792877	0.0618943	0.215716	-0.390107	-0.52273	-0.0435113	0.384612	0.284552	0.186872	0.333257	0.0380055	-0.161901	0.0663314	0.403861	Stat3
712	ENSMUSG00000057236	1.99887e-06	-0.0453607	-0.204211	0.0180742	-0.233194	-0.0762554	0.0335685	0.142793	-0.220355	-0.142001	-0.405047	0.0148395	-0.0176851	-0.192012	0.139861	Rbbp4
712	ENSMUSG00000015804	3.50134e-09	0.00714275	0.0873755	0.187987	0.157389	0.253069	0.14106	0.149798	-0.160356	-0.0575523	-0.37645	0.218207	0.259958	0.100366	0.216509	Med28
712	ENSMUSG00000029823	2.65884e-09	0.0215934	0.279705	0.502088	0.179293	0.0190352	0.181128	0.460684	0.0528593	-0.0296465	0.417261	0.251811	0.0947166	0.401452	0.580648	Luc7l2
713	ENSMUSG00000026821	1.63339e-11	-0.207572	0.114066	0.192216	0.394861	-0.030827	-0.265478	0.727681	-0.136634	0.0427668	0.467915	0.037057	-0.177928	0.17814	0.329887	Ralgds
713	ENSMUSG00000004096	9.22198e-23	-0.118061	-0.313935	-0.048065	-0.0148682	0.131451	0.0755549	-0.0824714	-0.193537	-0.0685881	-0.28399	-0.0593134	-0.0306636	-0.405775	-0.136271	Cwc15
719	ENSMUSG00000024091	5.32101e-07	-0.178419	0.0539859	0.300342	-0.295564	-0.0866432	0.0806536	0.171725	-0.16496	0.0190125	0.353502	-0.222915	-0.340385	-0.115614	0.441326	Vapa
721	ENSMUSG00000027828	6.44375e-09	0.0225469	0.016472	0.100806	-0.223135	-0.270003	0.248003	0.00853304	0.0636879	-0.0169903	-0.427263	0.140758	-0.0525455	-0.234285	-0.103245	Ssr3
721	ENSMUSG00000031447	1.50189e-23	-0.0416626	0.385473	-0.00162121	0.035438	-0.159604	-0.474477	-0.395749	-0.329552	-0.0802083	-0.194048	0.0407459	0.115046	0.227612	-0.00825557	Lamp1
721	ENSMUSG00000021500	2.46967e-06	0.073474	-0.107303	0.41553	-0.157693	-0.0474766	0.248318	0.393019	0.201958	0.12039	0.307097	-0.131117	-0.0217945	-0.0537921	0.329656	Ddx46
726	ENSMUSG00000035027	7.10871e-11	0.0100562	0.202395	0.386227	-0.0600277	0.319933	0.492987	0.540765	-0.148251	-0.0244169	-0.0254347	0.232143	0.196723	0.118838	0.271133	Map2k2
727	ENSMUSG00000017421	1.01345e-10	0.00507302	-0.211526	0.132512	0.0259079	0.0460236	0.232863	0.155022	-0.00210528	-0.0818761	-0.309903	0.189748	0.166896	-0.153836	0.248721	Zfp207
728	ENSMUSG00000028124	8.92468e-07	-0.0959312	0.294024	0.226841	-0.393496	-0.113082	0.195397	0.394653	-0.036517	-0.0607768	-0.000393845	0.198589	-0.0300427	0.0303587	0.12131	Gclm
728	ENSMUSG00000040459	1.53769e-06	0.180454	0.243462	0.312379	0.211481	0.109357	0.281553	0.360251	0.276082	0.111323	0.0118541	0.0261792	0.193878	0.274525	0.492826	Arglu1
728	ENSMUSG00000008859	1.51355e-25	0.0603646	0.127821	0.372247	0.32009	0.344845	0.425015	0.525161	0.178417	0.14962	0.066075	-0.120252	0.123282	0.175359	0.521947	Rala
729	ENSMUSG00000062604	4.46897e-38	-0.0310787	-0.22237	0.0724321	0.0814026	-0.401183	-0.602065	0.125635	-0.0491161	-0.103843	-0.352383	0.255715	0.187988	-0.423834	0.265154	Srpk2
731	ENSMUSG00000056342	5.40449e-14	0.109702	0.243161	0.403898	-0.158469	0.0109392	0.234527	0.42402	0.152584	0.0475532	0.334822	0.107634	0.171326	0.313127	0.499442	Usp34
733	ENSMUSG00000032212	2.45857e-07	-0.0456546	0.0354297	0.359869	-0.350177	0.0181555	0.313028	0.52094	0.17127	0.0796289	0.429553	-0.00189404	-0.248708	0.0740477	0.414725	Sltm
734	ENSMUSG00000021969	6.01394e-21	0.00967394	0.106055	0.228618	-0.324196	-0.36092	0.142806	0.337406	0.096163	0.080185	0.16545	0.0682337	0.079367	0.138775	0.321783	Zdhhc20
736	ENSMUSG00000010067	2.37992e-10	-0.0686105	0.085845	0.0949581	-0.220288	-0.31387	-0.126368	0.0970019	0.166913	0.111545	0.155394	-0.112366	-0.293307	-0.0243191	0.068554	Rassf1
736	ENSMUSG00000022812	3.22602e-07	-0.172277	0.198752	0.279161	0.314426	0.183779	0.160933	0.16079	-0.0788763	0.0643264	0.0732367	0.238822	0.0067399	0.232456	0.558508	Gsk3b
737	ENSMUSG00000045767	6.46617e-19	0.11101	0.282555	0.226629	-0.184217	-0.180659	-0.501907	-0.493995	0.169423	0.052107	0.0735242	0.227397	0.259764	0.386009	0.338991	B230219D22Rik
738	ENSMUSG00000036835	3.65143e-06	-0.0589265	-0.0129351	-0.128111	0.310539	0.431135	0.306947	0.223192	-0.0445483	-0.0108911	0.0119298	0.0470578	-0.014231	-0.194555	-0.193753	Psenen
738	ENSMUSG00000020922	3.70018e-20	-0.0333978	0.0791531	0.334782	-0.139523	-0.0420329	0.387756	0.535451	0.147123	0.127115	-0.0999507	0.0283118	-0.0373313	0.0286369	0.3582	Lsm12
739	ENSMUSG00000020719	2.39984e-14	-0.0993343	0.240506	0.0913146	0.0849878	-0.0350687	-0.318585	0.482301	-0.283072	-0.09414	0.0647484	-0.0169795	-0.229029	0.174779	0.483607	Ddx5
740	ENSMUSG00000026511	3.9516e-44	-0.0306644	-0.00580057	-0.109995	-0.0176466	0.268932	0.578948	0.487043	0.157975	0.0842783	0.306851	-0.0768707	-0.0144044	-0.177079	-0.171388	Srp9
740	ENSMUSG00000026878	2.70036e-07	-0.0590327	0.333537	0.462118	0.00444376	0.100982	0.244963	0.243269	-0.113507	-0.0273785	-0.0629892	0.164543	0.0482778	0.243456	0.441446	Rab14
740	ENSMUSG00000042541	9.31253e-05	0.0924259	-0.158951	-0.0471203	0.0750444	0.0112944	-0.106471	-0.138148	0.0750712	-0.00154724	-0.327762	-0.232608	-0.0570664	-0.154601	0.0718688	Shfm1
740	ENSMUSG00000024387	5.29164e-19	-0.159139	-0.178342	-0.0927223	-0.0748369	0.0968738	0.181883	0.18223	-0.150802	-0.0566009	-0.0826244	0.109385	-0.13333	-0.352602	-0.0747937	Csnk2b
741	ENSMUSG00000063077	3.24926e-07	0.0112131	0.198389	0.366248	0.241735	0.212783	0.342022	0.33634	0.0740162	0.101034	-0.233419	0.156075	0.173574	0.205801	0.446122	Kif1b
741	ENSMUSG00000078453	1.24885e-07	0.0982386	-0.154165	-0.0937825	0.135011	0.0801899	-0.21528	0.265085	-0.00768845	-0.037662	-0.236914	0.226762	0.182167	-0.242511	-0.196094	Abracl
742	ENSMUSG00000005881	1.4873e-08	-0.0235705	0.0780767	0.193445	0.299628	-0.000859569	0.287656	0.584343	-0.137457	-0.0584639	-0.132815	0.234298	0.133146	0.0364482	0.228379	Ergic3
746	ENSMUSG00000019494	2.15699e-10	-0.151783	-0.00390374	-0.0211277	0.122238	0.0901615	0.0223044	0.0771481	-0.26996	-0.0247156	-0.105356	0.0938802	0.0175028	-0.196085	-0.084188	Cops6
747	ENSMUSG00000033940	1.50988e-09	-0.156988	0.0914412	0.120581	0.293346	0.300045	0.458314	0.270614	-0.292637	-0.134259	-0.0911396	0.185409	0.167715	-0.075356	0.120518	Brk1
747	ENSMUSG00000022800	3.61428e-10	0.0426573	0.214948	0.360929	-0.186745	-0.0130487	0.253158	0.428129	0.0342678	0.00556213	0.035195	0.052388	0.0961224	0.160692	0.522722	Fyttd1
748	ENSMUSG00000029068	7.46672e-07	-0.0401379	0.179145	0.22171	0.221486	0.0635261	0.309512	0.344132	0.0498776	-0.0415399	-0.11612	0.223541	0.0500865	0.208907	0.151525	Ccnl2
748	ENSMUSG00000020720	5.91903e-13	-0.153762	0.0659031	0.233151	-0.380884	-0.0172882	0.280441	0.383319	-0.0892438	0.0882051	0.25972	-0.15673	-0.256901	-0.0533668	0.257685	Psmd12
750	ENSMUSG00000006699	6.13374e-10	-0.11184	0.0170527	-0.0451181	-0.0269602	-0.035642	0.10305	0.0272841	-0.0973838	-0.000802754	-0.0439758	-0.103784	-0.330088	-0.260021	0.353516	Cdc42
751	ENSMUSG00000028034	3.2592e-43	-0.070742	0.000748318	0.307244	0.042627	0.0206251	0.497491	0.392161	-0.124497	-0.0247821	-0.21884	0.112286	0.114815	0.20289	0.299961	Fubp1
753	ENSMUSG00000014504	4.93216e-20	0.0741646	0.00555145	-0.208292	-0.296769	0.0493567	0.253926	0.0790911	0.0512296	-0.0392186	-0.255483	0.00167023	0.0413848	-0.354232	-0.0293513	Srp19
755	ENSMUSG00000062580	1.74606e-18	-0.0749177	0.051504	0.212995	-0.253616	0.0804591	0.340313	0.262667	0.0158094	0.089675	0.0905229	-0.203312	-0.124338	0.0475064	0.290517	Timm17a
756	ENSMUSG00000022200	6.78236e-20	-0.0942956	-0.0817433	-0.181097	0.128386	0.0399901	0.290138	0.478041	0.122913	0.0825342	0.190748	0.102219	-0.0968304	-0.38317	-0.151881	Golph3
757	ENSMUSG00000063870	4.37155e-09	0.0438344	0.143893	0.473092	0.0781582	0.0625081	0.0100425	0.210221	0.307122	0.157369	0.319326	0.180436	0.0770866	0.277928	0.509642	Chd4
758	ENSMUSG00000005625	1.23811e-06	-0.0986203	0.153037	0.191635	-0.00717628	0.352184	0.223216	0.405016	-0.306804	-0.0271663	-0.1266	-0.0220359	0.0017726	-0.00383477	0.350548	Psmd4
758	ENSMUSG00000071072	7.84846e-16	0.119228	0.0679327	0.219608	-0.461187	0.0367945	0.0141651	0.34057	0.199033	0.0524324	0.438506	-0.123549	-0.107031	-0.0848603	0.457572	Ptges3
758	ENSMUSG00000020570	1.89973e-05	-0.176414	0.0656986	-0.0951169	0.0264548	0.0623995	-0.010177	0.253063	-0.212164	-0.0745676	0.0898048	0.0117813	-0.0524455	-0.163122	-0.0427184	Sypl
760	ENSMUSG00000027184	7.64189e-22	0.0580657	-0.118142	0.333451	-0.203921	-0.0116616	0.371019	0.424351	0.109887	0.0499546	-0.380007	0.0961266	0.0786178	-0.202022	0.327852	Caprin1
760	ENSMUSG00000022193	8.47674e-08	-0.0675601	0.0396951	-0.171033	-0.100615	0.251367	0.284769	0.277424	-0.273771	-0.118797	-0.316486	0.0521874	-0.0305184	-0.249521	-0.40636	Psmb5
760	ENSMUSG00000019471	1.28111e-19	0.00588579	-0.324283	-0.065085	-0.0336611	0.0516773	0.105887	0.203195	-0.0422237	-0.0920403	-0.0827575	0.0923837	0.0669247	-0.404599	0.264635	Cdc37
761	ENSMUSG00000068039	7.10468e-28	0.0652944	-0.213735	0.419275	-0.0773386	0.0516794	0.466362	0.50338	0.0413947	0.0112674	0.117033	0.0742047	0.0425028	-0.21684	0.402183	Tcp1
762	ENSMUSG00000090000	2.2329e-11	0.0751262	0.272612	0.100198	-0.162416	0.193677	0.554564	0.441934	0.0923022	0.00917123	-0.138109	-0.0743767	0.0227398	0.0800293	-0.452814	Ier3ip1
764	ENSMUSG00000051234	1.34162e-15	0.0425353	0.120891	0.144354	-0.40007	-0.177635	0.264544	0.248931	-0.046382	0.0265675	0.0239787	0.0289044	0.0952407	-0.0787511	0.319739	Rnf7
765	ENSMUSG00000068749	1.68566e-14	-0.0497605	-0.154758	0.211724	-0.131072	0.0980654	0.385471	0.443288	-0.0597112	-0.118566	-0.11697	0.213241	-0.0277727	-0.323583	0.200438	Psma5
765	ENSMUSG00000004865	9.05208e-16	0.00162656	-0.022094	0.339522	-0.22918	0.0962816	0.348715	0.444222	0.0713787	0.0647464	0.0114668	0.00292266	0.0394817	0.0554103	0.273029	Srpk1
769	ENSMUSG00000032745	6.56617e-07	0.0783773	-0.0659777	0.129875	0.0634167	0.0704323	0.361958	0.228328	0.072925	0.0526167	-0.14391	-0.0891918	-0.0920951	0.0387949	0.505483	Gpbp1
772	ENSMUSG00000039041	2.0703e-08	-0.134777	0.168419	0.188264	-0.261757	0.113477	0.301275	0.429076	-0.0444857	0.105051	0.10033	-0.144018	-0.260572	0.0329527	0.219445	Adrm1
772	ENSMUSG00000038374	3.10923e-15	-0.00450022	-0.266569	0.0662453	-0.406788	-0.147072	0.169806	0.281954	0.00882789	0.0398465	0.112335	-0.172479	-0.220686	-0.198717	0.14876	Rbm8a
773	ENSMUSG00000033701	7.0927e-18	0.0131241	-0.0369214	0.204942	-0.0939842	0.0189153	0.181348	0.547687	-0.026196	-0.0654317	-0.204573	0.192782	0.107856	0.0282903	0.373504	Acbd6
775	ENSMUSG00000021996	5.98501e-06	-0.171829	-0.316527	0.177814	-0.187477	-0.158658	0.211234	0.22891	-0.221536	-0.0932441	-0.27609	0.00347418	-0.181795	-0.199256	0.232874	Esd
775	ENSMUSG00000024758	4.32517e-15	-0.0630807	-0.0591029	-0.0779319	0.245242	0.375032	0.514697	0.149119	0.00614433	0.0375798	-0.129555	0.0677301	-0.101435	-0.311055	-0.279357	Rtn3
776	ENSMUSG00000063787	3.08643e-21	-0.0133599	-0.076559	0.0855403	0.166876	0.33668	0.333982	0.35139	-0.0908526	-0.0571189	-0.0859781	0.150579	0.128484	-0.323446	-0.029718	Chchd1
784	ENSMUSG00000029147	1.51748e-08	0.0419209	0.0409088	0.344544	-0.284059	0.232674	0.416769	0.445555	0.0636444	0.0887424	0.196141	-0.0028601	-0.0580503	0.109636	0.358889	Ppm1g
785	ENSMUSG00000022911	2.64308e-09	-0.131022	-0.0743192	0.316727	-0.0741309	-0.433889	-0.15285	0.28171	0.207262	0.141345	0.309285	-0.0260368	-0.279031	0.00854191	0.487601	Arl13b
789	ENSMUSG00000022635	2.92233e-07	0.0608402	0.163212	0.26354	-0.28322	0.0857753	0.0520374	0.13943	0.159415	0.15797	0.154869	-0.16291	0.105829	0.150153	0.312272	Zcrb1
790	ENSMUSG00000027642	5.25561e-10	-0.14266	-0.115157	-0.290769	0.123935	0.244796	0.268562	0.163412	-0.255101	-0.0863573	-0.220294	0.0674661	-0.0426531	-0.33905	-0.429478	Rpn2
792	ENSMUSG00000031176	1.74825e-14	-0.0178853	0.188643	-0.0925301	0.370953	0.243437	0.0370657	0.0179717	-0.181695	-0.0542288	-0.155828	0.14051	0.16723	0.114882	0.318746	Dynlt3
792	ENSMUSG00000037608	3.40275e-14	0.147528	0.0309622	0.403271	-0.0208934	0.103807	0.324586	0.33057	0.132067	-0.0442861	0.043464	0.200757	0.198579	0.0924131	0.423555	Bclaf1
794	ENSMUSG00000028165	8.71941e-40	0.0908195	0.122559	0.30932	-0.0412553	0.0552501	0.483187	0.448022	0.114396	0.112318	0.0355067	-0.0356669	0.111347	-0.0265472	0.09496	Cisd2
795	ENSMUSG00000021248	5.39898e-17	-0.0798426	0.351996	-0.0560758	0.169172	0.398369	0.444963	0.613479	-0.276695	-0.108777	-0.0208472	0.0991368	0.025062	0.165994	0.0160526	Tmed10
796	ENSMUSG00000037499	5.26882e-06	-0.100686	0.0379707	0.110634	0.207118	-0.256762	-0.416165	-0.25741	-0.152063	-0.0698123	0.155987	0.232388	0.116365	0.428054	0.0680185	Nenf
796	ENSMUSG00000061032	8.19769e-09	-0.0808698	-0.0773608	0.174776	-0.233469	-0.0222302	0.0706275	0.170302	-0.117894	0.0181848	0.266149	-0.159305	-0.281967	-0.0971407	0.361269	Rrp1
798	ENSMUSG00000061136	6.06384e-14	0.0312176	-0.0971222	0.273947	-0.0319326	0.331334	0.499423	0.493896	0.103636	0.0681591	-0.1664	-0.104689	-0.0206915	-0.0993351	0.450775	Prpf40a
799	ENSMUSG00000020496	8.37434e-09	-0.120167	-0.241127	0.0769148	-0.179452	-0.147404	-0.235465	-0.262617	-0.258156	-0.04368	-0.346638	0.0717113	0.126867	-0.206556	-0.0132961	Rnf187
800	ENSMUSG00000029472	6.90685e-06	0.0555363	-0.309884	-0.0332656	-0.124561	-0.385779	-0.303681	-0.437332	0.222939	0.101673	-0.0348309	-0.133637	-0.0765701	-0.348118	0.0445172	Anapc5
801	ENSMUSG00000008140	1.07402e-08	-0.0629167	-0.0457979	-0.0618485	-0.222829	-0.438744	-0.180341	-0.0437508	-0.141501	-0.0614635	-0.273622	0.153635	-0.0257243	-0.265353	-0.0346294	Emc10
807	ENSMUSG00000002015	3.65161e-09	-0.155549	0.0536092	-0.205043	-0.0910441	-0.17835	0.024151	0.301814	-0.275322	-0.050494	-0.0203028	0.130228	-0.0364026	-0.199798	-0.169387	Bcap31
807	ENSMUSG00000022403	6.06496e-12	0.112414	0.0722746	0.222777	0.372801	0.356264	0.313384	0.315531	0.0364778	-0.156731	-0.028578	0.203185	0.236234	-0.0844408	0.325832	St13
808	ENSMUSG00000046229	7.73088e-07	0.0338719	0.0243776	0.0915392	0.369016	0.239678	0.168833	0.0305765	-0.0957958	-0.0475834	-0.0332633	0.204485	0.230901	-0.0767501	0.00821909	Scand1
808	ENSMUSG00000019998	1.36528e-28	0.0138469	0.227487	-0.122909	-0.181542	-0.404119	-0.451418	-0.126119	-0.0540926	-0.00696659	0.0256173	-0.00252133	0.00627557	0.111075	0.169932	Stx7
813	ENSMUSG00000060073	2.10094e-06	-0.103898	0.0576648	0.275679	-0.114174	0.263523	0.371493	0.61347	-0.211186	0.0311122	0.145189	-0.134434	-0.198432	-0.0320069	0.259617	Psma3
816	ENSMUSG00000107002	1.32388e-17	0.0155743	-0.182699	0.013507	0.170518	0.180498	0.297555	0.218609	0.116195	0.0397762	-0.258533	0.0296868	0.0227063	-0.289168	-0.215837	0610012G03Rik
817	ENSMUSG00000038646	1.99836e-17	0.134849	0.10762	0.187791	0.204928	0.367309	0.280703	0.35481	-0.0145857	-0.0305534	-0.141638	0.116529	0.226098	-0.0731068	0.164871	Fam103a1
818	ENSMUSG00000023307	6.09398e-20	0.0204017	-0.0298792	0.380026	-0.0918345	-0.0953174	0.384827	0.322767	0.0120651	0.0647773	0.133016	-0.0105954	0.0471453	-0.016802	0.486118	March5
820	ENSMUSG00000031229	8.93549e-12	0.0464326	-0.252208	0.421993	-0.0771045	-0.379677	0.206935	0.252598	0.170116	0.104189	-0.150025	0.116973	0.0320984	-0.324577	0.367147	Atrx
822	ENSMUSG00000042520	4.57322e-06	0.12467	0.161994	0.330874	0.0853057	0.236291	0.353789	0.282394	0.19702	0.0534959	-0.0446598	0.0873563	0.179059	0.258242	0.422575	Ubap2l
822	ENSMUSG00000028410	1.29631e-06	0.00441096	-0.204468	-0.442959	-0.134028	-0.172805	-0.678732	-0.292147	0.152819	0.00954098	-0.260607	0.0210331	-0.0326402	-0.276826	-0.382963	Dnaja1
822	ENSMUSG00000010608	2.1839e-13	0.0263329	0.129242	0.436284	-0.0992918	0.0576952	0.565124	0.556016	0.199127	0.0872664	-0.149581	0.0125841	-0.147568	0.132473	0.542655	Rbm25
824	ENSMUSG00000022338	3.4561e-10	-0.0249934	-0.153161	-0.132722	-0.320402	-0.131902	0.0684542	0.187916	-0.111562	-0.0367078	-0.0527532	0.0290642	-0.0548827	-0.367225	-0.381269	Eny2
828	ENSMUSG00000008036	4.2901e-08	-0.00714607	-0.146386	-0.0745192	0.225531	0.303331	0.352333	0.0333131	-0.242758	-0.134553	-0.169701	0.190135	0.214646	-0.223188	-0.338448	Ap2s1
829	ENSMUSG00000031422	1.59929e-10	-0.00376615	0.0942136	-0.363025	-0.412929	-0.341914	0.342432	0.297291	0.0425333	0.116118	0.0209976	-0.186531	-0.18042	-0.0385705	0.197241	Morf4l2
829	ENSMUSG00000053768	5.54302e-17	-0.0112897	-0.258476	0.115356	0.168689	0.0337528	0.00901413	-0.104611	-0.0886454	-0.0593106	-0.286252	0.114833	0.137216	-0.323637	0.194471	Chchd3
831	ENSMUSG00000042043	2.67683e-08	0.0629506	-0.0913413	0.374845	0.308495	0.369804	0.402781	0.593066	-0.0689781	-0.0834486	-0.208954	-0.0283563	0.140971	-0.0726576	0.172078	Tbca
832	ENSMUSG00000068798	1.26701e-07	0.0847433	0.172506	0.234518	-0.20101	-0.129104	-0.343328	-0.480211	0.250303	0.0699387	0.401181	-0.167076	-0.126736	-0.00979874	0.219908	Rap1a
835	ENSMUSG00000020612	3.05422e-13	-0.147312	0.253035	0.140313	-0.399057	-0.324016	0.0878207	-0.58434	-0.101848	0.092046	0.043485	-0.197425	-0.256279	-0.00698155	0.18536	Prkar1a
836	ENSMUSG00000025337	2.48283e-11	-0.0662211	0.290286	0.165316	0.0837074	0.371192	0.30102	0.397033	-0.0678461	-0.0308016	0.273788	-0.00924601	-0.199876	0.280968	0.364302	Sbds
839	ENSMUSG00000036309	0.00903589	0.00208067	0.115867	-0.12118	-0.142913	0.0248221	0.0523135	0.128342	-0.130271	-0.138045	-0.21617	0.146838	0.115237	0.0744009	0.0254304	Skp1a
843	ENSMUSG00000026740	6.18402e-07	0.023901	0.237682	0.290623	0.0964992	-0.357959	0.111697	0.308529	-0.0390008	-0.00209274	0.156115	0.155719	0.175766	0.190438	0.3877	Dnajc1
846	ENSMUSG00000021111	4.69426e-07	0.123468	0.0376876	0.373712	0.0223572	-0.0841275	0.0968469	0.205531	0.161834	0.10286	-0.0372636	0.0385469	0.145512	-0.00818502	0.389463	Papola
848	ENSMUSG00000068739	1.17961e-10	0.121502	0.203658	-0.0182019	-0.289776	0.271271	0.409703	0.476791	0.073872	-0.0377127	0.312315	-0.0090466	0.101854	0.0770359	-0.279274	Sars
851	ENSMUSG00000027810	1.84205e-07	0.0956612	-0.255698	0.127519	0.231657	0.143827	0.321945	0.295063	0.101041	-0.0251232	0.229057	0.139643	0.105655	-0.290455	0.266564	Eif2a
851	ENSMUSG00000045948	8.29364e-09	0.00721423	-0.218675	-0.0375804	0.188457	0.245835	0.212225	0.133651	-0.0757337	-0.0109644	-0.2834	0.151343	0.0462662	-0.304922	-0.192515	Mrps12
853	ENSMUSG00000077450	3.2664e-09	0.100345	0.300495	0.282183	0.130809	0.0865972	-0.110488	-0.0637669	0.0445275	-0.0816281	0.0535157	0.140679	0.0959623	0.272091	0.179381	Rab11b
855	ENSMUSG00000025326	3.7049e-07	0.0740881	0.168332	0.35354	-0.173661	0.0448073	0.226041	0.212251	0.0781503	0.0713512	0.224291	-0.022569	0.140808	0.193446	0.432061	Ube3a
858	ENSMUSG00000061111	6.2156e-06	0.0702354	0.0103266	-0.00216116	0.214755	0.143312	0.180308	0.0839905	0.00537393	-0.014253	-0.132514	0.0137594	0.225856	-0.0766336	0.0208493	Fam195b
859	ENSMUSG00000028191	8.37912e-15	0.0105669	-0.00782498	0.361713	0.146831	-0.00378962	0.478195	0.513177	0.0425783	0.00327709	0.184832	-0.130738	-0.0920089	-0.196414	0.410709	Bcl10
861	ENSMUSG00000026254	4.16161e-30	0.108748	-0.0375479	0.282538	0.06853	0.0212135	0.414676	0.45847	0.0847348	-0.060103	-0.0586987	0.0977315	0.136529	-0.152551	0.286374	Eif4e2
861	ENSMUSG00000022400	4.07653e-10	0.052049	-0.125888	-0.180164	-0.0592822	0.3311	0.330676	0.229802	-0.104795	-0.102736	0.071632	-0.0378086	0.088706	-0.280053	-0.499465	Rbx1
862	ENSMUSG00000036323	3.37278e-30	0.0727855	-0.0320001	0.31697	0.141093	0.173382	0.434791	0.430003	-0.0966696	-0.0697936	-0.0572885	0.178426	0.117185	-0.193611	0.255368	Srp72
863	ENSMUSG00000057130	5.7852e-06	-0.0218574	-0.0887085	0.192718	-0.271458	-0.16582	0.247798	0.374946	0.171227	0.099932	0.0638452	-0.164544	-0.141248	-0.100706	-0.135714	Txnl4a
864	ENSMUSG00000034088	1.57329e-08	-0.0901636	0.011107	0.218297	-0.147554	-0.0960306	0.266895	0.480417	0.103519	0.0425814	0.134032	0.0481695	-0.272442	-0.272579	-0.163251	Hdlbp
867	ENSMUSG00000068290	5.66273e-06	-0.146698	0.106923	0.0328802	0.226578	0.177913	-0.0260003	0.187171	-0.215565	-0.0966764	-0.0834897	0.118336	-0.0143289	-0.0534119	-0.0766926	Ddrgk1
868	ENSMUSG00000004268	2.39174e-11	-0.0104954	-0.247342	0.0601107	-0.336163	0.0675789	0.465215	0.440598	0.0186579	0.00430688	0.21946	0.050147	-0.0807736	-0.269451	0.0939712	Emg1
870	ENSMUSG00000037361	9.09339e-07	-0.0248157	-0.0860237	0.345146	-0.164139	0.227862	0.383052	0.428041	-0.2139	-0.109006	0.00906775	-0.0323923	0.0109841	-0.142354	0.346113	Sf3b6
880	ENSMUSG00000038803	3.57573e-11	0.0453619	0.30345	-0.0702922	0.355543	0.357829	0.225995	-0.0573184	0.00333128	-0.0400982	0.123261	0.200736	0.248677	0.332165	-0.0263306	Ost4
881	ENSMUSG00000053453	3.56503e-12	-0.0397826	-0.171521	-0.179205	-0.334874	-0.0274156	0.0609616	0.151974	-0.00443983	-0.040103	-0.276856	-0.0171681	-0.11429	-0.181076	-0.0701181	Thoc7
887	ENSMUSG00000027282	2.48932e-14	-0.0530186	0.0252524	0.181055	0.0450121	0.00520634	0.164321	0.239255	-0.00655032	-0.00484463	-0.26355	0.094692	0.105696	-0.30277	0.0636134	Mtch2
897	ENSMUSG00000019877	2.83842e-06	-0.0521833	0.190574	0.318373	0.0788944	0.0129157	0.191808	-0.0798808	0.0730196	0.0126671	-0.112311	0.0272703	0.00442581	0.048569	0.363253	Serinc1
897	ENSMUSG00000063200	5.27492e-14	0.129966	-0.237128	0.0260611	0.260115	0.24058	0.13649	0.236042	0.110917	0.0491702	0.359024	-0.0721476	0.0939085	-0.343391	0.269581	Nol7
899	ENSMUSG00000025609	2.60265e-14	-0.0111144	0.208444	0.290247	0.260534	0.198746	0.375708	0.428003	0.079531	0.0544993	-0.047268	0.157517	0.0895669	0.298156	0.344403	Mkln1
899	ENSMUSG00000030007	5.40289e-12	-0.148455	-0.252004	0.161446	-0.25761	-0.0364735	0.295166	0.511293	-0.258197	-0.0683491	-0.139124	0.0647703	-0.123971	-0.305821	0.122732	Cct7
903	ENSMUSG00000021218	3.25251e-14	-0.0363335	-0.210839	0.0817447	0.208967	0.255877	0.376587	0.344599	-0.165156	-0.0861289	0.170081	0.110394	-0.00508715	-0.353065	0.102224	Gdi2
904	ENSMUSG00000027706	2.93206e-07	-0.0973747	0.310431	-0.142801	-0.306004	-0.0649252	0.0510524	0.281849	-0.164448	-0.0907356	-0.137574	0.0265741	-0.104354	-0.061329	-0.181995	Sec62
906	ENSMUSG00000026087	1.92096e-06	0.10833	-0.29037	0.227458	0.267829	0.179487	0.217415	0.338938	0.124511	-0.0545937	-0.0171221	0.143824	0.20796	-0.258105	0.080312	Mrpl30
907	ENSMUSG00000030663	1.14026e-13	0.141648	0.194993	0.328586	-0.0113582	0.375828	0.189803	0.108054	0.0268165	0.0159842	0.345007	-0.0969096	0.172209	0.049991	0.324295	1110004F10Rik
907	ENSMUSG00000032199	4.74737e-07	0.0929832	0.21778	0.330793	-0.0106867	0.186116	0.214736	0.194617	-0.0443031	-0.0374811	-0.011223	0.0801019	0.187568	0.134738	0.38551	Polr2m
911	ENSMUSG00000025499	7.11103e-18	0.00794509	0.098307	-0.00486194	-0.246949	-0.235064	-0.374758	0.297434	0.116251	0.131385	-0.186188	-0.0271498	0.0888882	0.111049	0.227375	Hras
911	ENSMUSG00000031954	5.20782e-05	0.0243342	-0.274959	0.221261	-0.225054	0.0330676	0.0136823	0.097214	0.141794	0.0730541	-0.0734592	-0.0792553	0.0273904	-0.177879	0.299145	Cfdp1
912	ENSMUSG00000037236	1.24479e-08	-0.00735592	-0.271495	0.358702	-0.30069	-0.301486	0.0364116	0.170658	0.0343305	-0.00708563	-0.244585	0.0757719	-0.0656238	-0.132172	0.369448	Matr3
913	ENSMUSG00000018042	1.39238e-07	-0.0379898	0.203627	0.166327	0.0744018	0.1596	-0.249682	-0.390937	-0.251903	-0.0162884	0.289975	0.0592504	0.192075	0.0603072	0.0217487	Cyb5r3
916	ENSMUSG00000022427	1.11663e-08	-0.0228164	-0.273407	0.265654	0.00969709	0.210522	0.491877	0.396725	-0.104039	-0.0107155	-0.305634	0.0563471	0.0731928	-0.318475	0.389724	Tomm22
921	ENSMUSG00000028029	2.57663e-07	0.111566	-0.141128	0.147528	0.256521	0.34072	0.295388	0.270228	0.111697	-0.0641813	0.0289593	0.173673	0.201703	-0.220871	0.134017	Aimp1
926	ENSMUSG00000033543	1.98499e-08	0.0643271	0.141317	0.311761	0.123445	0.11364	0.236147	0.311344	0.0518268	0.0756913	-0.102071	0.155161	0.215516	0.0517207	0.191986	Gtf2a2
934	ENSMUSG00000028452	8.24785e-08	0.0405831	0.26679	0.240189	-0.093933	0.189643	0.235647	0.40129	0.0935913	0.0152238	0.28296	0.0350534	-0.0182694	0.0670217	0.0596361	Vcp
935	ENSMUSG00000000326	6.924e-29	0.0364493	-0.0575233	0.0854976	-0.00219438	0.087996	-0.482122	-0.020652	-0.0305448	-0.0135936	-0.13929	0.0903636	0.0374893	-0.100323	0.104819	Comt
940	ENSMUSG00000028676	4.25708e-05	0.0230053	-0.00220918	0.115393	-0.2086	-0.140859	0.0940089	0.0711115	0.0904523	0.0466763	-0.131393	-0.00615714	0.030204	0.0406426	0.388642	Srsf10
945	ENSMUSG00000026034	6.42897e-08	0.115691	-0.230501	-0.0576581	0.34546	0.0834274	0.247081	-0.133458	0.0952022	-0.0453784	-0.0304753	0.173694	0.173607	-0.112671	0.103676	Clk1
945	ENSMUSG00000011114	7.54449e-15	0.0620615	0.136824	0.0404229	0.00863759	0.164569	0.337653	0.232642	0.0281107	-0.043504	0.332809	-0.0111239	0.011348	-0.00580735	0.129052	Tbrg1
958	ENSMUSG00000031879	2.52503e-05	0.00705835	0.0949017	0.285427	0.0884731	0.136962	0.119467	-0.16817	-0.0314909	0.0573924	-0.272866	0.0394276	0.13249	0.0555003	0.354703	Fam96b
959	ENSMUSG00000007815	3.3747e-08	-0.0675846	0.0615517	0.000725523	0.02071	0.152089	0.136473	-0.429011	-0.217494	-0.0722232	-0.354181	-0.0313948	-0.201635	0.0055426	0.162097	Rhoa
962	ENSMUSG00000027011	3.22537e-08	0.0564238	-0.227527	-0.0574946	0.020405	-0.174447	0.22074	0.268061	0.0789706	0.0532299	-0.163205	0.04942	0.105968	-0.126859	0.189195	Ube2e3
964	ENSMUSG00000060373	3.90905e-08	-0.0494499	-0.209311	0.284226	-0.143713	0.0768577	0.254479	0.510333	0.13575	0.0223443	0.127267	0.0786621	-0.227877	-0.261758	0.383614	Hnrnpc
969	ENSMUSG00000018326	3.8771e-08	-0.0419162	0.093176	0.333909	-0.270799	-0.0553438	0.146857	-0.405233	0.0526571	0.104718	0.2104	-0.0912164	-0.0723751	0.117363	0.157949	Ywhab
975	ENSMUSG00000021774	8.32163e-10	-0.0168727	-0.105663	0.182105	-0.273985	-0.0774294	0.144286	0.275828	0.0810664	0.0944825	-0.252102	-0.100711	-0.0414439	-0.203596	0.187856	Ube2e1
984	ENSMUSG00000006412	1.46097e-22	-0.0896485	0.126957	0.274257	-0.223442	0.117859	0.423614	0.476079	-0.0805749	0.0380564	0.0975629	-0.0516315	-0.136112	0.223169	0.369825	Pfdn2
984	ENSMUSG00000059355	3.97408e-11	-0.0650253	-0.128351	0.0403778	0.0755976	0.103976	0.250508	0.169105	-0.132411	-0.0285885	0.1287	0.132223	0.0417642	-0.265678	-0.00691749	Wdr83os
985	ENSMUSG00000035478	1.90751e-09	0.0117279	-0.175857	0.0579384	-0.274035	-0.0533789	0.17494	0.266154	0.0620158	0.0917259	-0.16531	0.090611	0.178711	-0.136083	0.16279	Mbd3
996	ENSMUSG00000029655	1.73726e-08	0.000533351	0.151068	0.29455	-0.0932306	0.0858408	0.331118	0.370842	-0.0116918	0.00489217	0.188774	-0.0764007	-0.166084	0.127497	0.299039	N4bp2l2
996	ENSMUSG00000021832	2.58374e-09	0.0342199	-0.128125	0.125488	-0.288368	-0.0534404	0.154892	0.229244	0.00129329	-0.0298073	0.0552448	0.0163908	-0.0589139	-0.233367	0.0535441	Psmc6
997	ENSMUSG00000030879	9.38569e-13	-0.059603	-0.0235349	0.0712007	-0.0803009	0.0415596	0.27516	0.19202	-0.0264904	-0.0208753	-0.122811	0.0807213	0.0252111	-0.257663	0.0273194	Mrpl17
998	ENSMUSG00000040028	5.62861e-08	-0.0318561	-0.0774523	0.285375	-0.266132	-0.178212	0.0984645	0.193541	0.0441374	0.0655242	0.101463	-0.00579873	-0.104274	-0.0856676	0.143391	Elavl1
1000	ENSMUSG00000038762	1.38686e-10	-0.0196627	-0.109955	0.0586681	-0.268094	0.066656	0.18912	0.190214	0.0694872	0.026356	0.121203	0.0100967	-0.0472356	-0.268744	0.021784	Abcf1
1013	ENSMUSG00000021413	6.11414e-09	0.104753	0.032149	0.071904	-0.310043	-0.134135	0.152719	0.101079	0.141635	-0.0101642	0.181563	-0.036033	0.0368468	0.0910905	0.289216	Prpf4b
1016	ENSMUSG00000026155	3.99728e-08	0.024391	0.205322	0.2692	-0.292149	-0.159521	-0.109106	0.275839	0.0509665	0.0332519	-0.00823832	0.0913602	0.154009	0.151793	0.387519	Smap1
1022	ENSMUSG00000021963	8.23184e-09	0.0736277	0.027121	-0.0435365	-0.303601	0.101639	0.10378	0.0612832	0.161236	0.0341902	0.205071	-0.122657	-0.0532601	-0.0476528	-0.0353718	Sap18
1023	ENSMUSG00000020803	5.6826e-10	-0.0849743	0.0172873	0.0134932	-0.0265648	0.348694	0.120322	0.286231	-0.0424239	-0.00160814	0.151746	0.100407	-0.00506031	-0.13676	0.189686	Txndc17
1024	ENSMUSG00000005354	4.73062e-09	0.0575588	0.00427039	0.15826	0.144831	0.121705	0.246924	0.124404	0.0459559	0.0770094	-0.0855037	0.0412876	0.187694	-0.151757	0.194047	Txn2
1030	ENSMUSG00000008763	1.25743e-10	0.0553528	0.131438	0.140443	-0.029462	-0.273978	-0.0418895	0.444932	0.0766656	0.0626654	-0.020343	0.0172646	0.0915096	0.106362	0.0433642	Man1a2
1031	ENSMUSG00000030120	4.26876e-07	0.00665587	0.104341	0.138372	-0.176075	-0.267389	-0.373996	-0.179163	-0.0482231	-0.0254382	0.014129	0.0952777	0.201816	0.00605378	0.18637	Mlf2
1032	ENSMUSG00000078671	1.28151e-07	0.0881447	0.0214346	0.155741	0.10435	-0.205082	0.22193	0.427585	0.178065	0.0831048	0.162839	0.102565	0.10895	-0.0138095	0.3598	Chd2
1036	ENSMUSG00000020994	1.62094e-07	0.0942361	-0.122433	0.263999	-0.286699	-0.15873	0.220767	0.214428	0.171337	0.0520912	-0.097223	-0.0827038	-0.0985578	-0.00108816	0.311907	Pnn
1040	ENSMUSG00000079658	2.34531e-07	0.0102305	0.204547	0.207566	-0.327486	-0.286798	-0.139828	0.274828	-0.0746482	-0.115787	-0.0714366	0.106192	0.0748063	-0.0191615	-0.0363276	Tceb1
1048	ENSMUSG00000063015	5.10991e-22	0.038225	-0.120365	0.0415277	0.220435	-0.260077	-0.433069	0.250215	0.118674	0.0917404	0.230514	0.0262439	0.036877	-0.025844	0.265364	Ccni
1050	ENSMUSG00000067194	6.74868e-07	-0.0314912	-0.113743	0.186263	-0.189776	-0.057031	0.209095	0.079832	0.068442	0.0728495	-0.056952	-0.145435	-0.106092	-0.234498	0.243049	Eif1ax
1061	ENSMUSG00000026078	1.38778e-06	0.00361473	0.11783	0.0393678	-0.26179	-0.266768	-0.417323	-0.0486746	-0.0989956	0.104129	0.243488	-0.157018	0.115973	-0.0438703	0.269175	Pdcl3
1068	ENSMUSG00000025979	3.51231e-10	0.0381917	0.177066	0.199551	0.00139728	0.0980814	0.254899	0.343647	-0.142295	-0.0806223	0.0915832	0.129919	0.0814226	0.0244424	0.332707	Mob4
1071	ENSMUSG00000036275	1.10095e-05	-0.01413	0.133575	0.0898183	0.0259906	-0.189541	-0.0299413	-0.00360096	-0.095141	-0.0682577	-0.250069	0.115012	0.130799	0.18821	0.14004	9530068E07Rik
1092	ENSMUSG00000025544	4.95417e-06	-0.00630805	0.126878	0.0658217	0.12399	0.18903	0.180144	0.21691	0.0301747	0.0705168	-0.216905	0.104054	0.116153	0.10426	-0.00790715	Tm9sf2
1093	ENSMUSG00000002102	0.000372436	-0.0301519	-0.0314336	-0.0955819	-0.105113	0.158361	0.0311258	0.0886795	-0.0311288	0.0584135	0.266584	0.0346024	-0.0744677	-0.176627	-0.0237548	Psmc3
1100	ENSMUSG00000024146	3.31296e-08	0.0729351	0.0717515	0.0618011	0.152186	0.252887	0.129674	0.124286	-0.00104826	-0.00904762	-0.215483	0.121614	0.0770873	-0.0692888	0.273651	Cript
1101	ENSMUSG00000009079	9.74445e-05	0.0466547	0.00975985	0.163501	-0.149717	-0.061636	0.000387873	0.296292	0.0834777	0.075032	0.168899	-0.0178312	0.028323	-0.0360063	0.347863	Ewsr1
[truncated: 12 more rows]
