# Supplementary material for: Differentiation dynamics of mammary epithelial cells revealed by single-cell RNA sequencing
Source: Nat Commun. 2017 Dec 11;8:2128. doi: 10.1038/s41467-017-02001-5 (PMC5723634; doi:10.1038/s41467-017-02001-5)
Supplement: Supplementary file 6 — Supplementary Data 3 [file 41467_2017_2001_MOESM6_ESM.xlsx]

## Sheet: C3
Supplementary Data 3
Top	Gene	FDR	logFC.vs.C1	logFC.vs.C10	logFC.vs.C11	logFC.vs.C12	logFC.vs.C13	logFC.vs.C14	logFC.vs.C15	logFC.vs.C2	logFC.vs.C4	logFC.vs.C5	logFC.vs.C6	logFC.vs.C7	logFC.vs.C8	logFC.vs.C9	Symbol
1	ENSMUSG00000061024	0	-0.344525	-0.293554	-0.0350474	-1.2271	-0.592442	0.131344	0.183181	-0.252403	-0.0671881	0.160532	-0.582206	-0.774973	-0.1782	-0.0836612	Rrs1
1	ENSMUSG00000043716	0	-0.112863	-0.772206	-0.0892854	-0.425854	-0.861695	-0.263079	0.659263	-0.474016	-0.513371	0.0871332	-0.543266	-0.400165	-0.664674	0.584505	Rpl7
1	ENSMUSG00000026158	3.93777e-25	-0.560759	-2.36558	-1.03413	-0.10743	-0.157655	-0.142643	-0.0904178	-0.378895	-0.0166814	-0.119699	-0.752107	-0.928166	-2.32584	-1.21505	Ogfrl1
1	ENSMUSG00000026147	0	-0.0727524	-0.0968157	-0.263266	-0.050913	-0.678978	-0.0080559	0.00147029	-0.0139883	-0.000376491	-0.0364759	-0.0529188	-0.162821	-0.47762	-1.12071	Col9a1
1	ENSMUSG00000026131	5.48742e-21	-0.0186339	1.1025	0.828012	-0.0404071	-0.395534	-1.20472	0.526648	-0.249988	-0.250423	0.542132	0.416578	0.38444	0.999518	0.643369	Dst
1	ENSMUSG00000025959	8.14591e-116	-0.520683	-0.708244	-0.227001	-0.423956	-0.683946	-0.489427	-0.559751	-1.01676	-0.24225	-0.0911832	-1.49424	-0.722891	-0.918556	-0.0402218	Klf7
1	ENSMUSG00000046330	1.67713e-27	-0.146797	-0.463329	-0.714162	-0.484665	-0.245209	-0.498056	0.0498601	-0.727272	-0.879046	0.0503714	-0.741796	-0.42991	-0.481698	-0.764764	Rpl37a
1	ENSMUSG00000026185	2.47022e-61	-2.6806	-1.31881	-3.04081	-2.11472	-4.18523	-0.979292	-1.60366	-1.32284	-0.0163494	-2.21227	-2.38706	-3.75593	-1.35605	-1.86089	Igfbp5
1	ENSMUSG00000026177	0	-0.00318826	0	0	-0.00284574	-0.000709539	-0.0157367	-1.27025	0	-0.000275322	0	0	-0.00162407	-0.000935976	-0.0120612	Slc11a1
1	ENSMUSG00000026258	0	-0.0616488	-0.650626	-0.4355	-0.0937051	-0.00558207	-0.000785379	-0.0188057	-1.09493	-0.0421438	-0.0110203	-1.78717	-0.108137	-0.0222207	0.00146506	3110079O15Rik
1	ENSMUSG00000026645	0	-0.0275767	-0.0263216	-0.283392	0.00544338	-0.00687017	-0.00801108	-0.00741962	0.00102372	-0.00402998	-0.0970456	-0.0167333	-0.0500777	-0.667755	-1.80673	Olah
1	ENSMUSG00000042845	9.39861e-130	0.151751	0.143418	0.105347	0.473565	0.424008	0.477356	0.468053	0.462116	0.453405	-6.90751	0.463226	0.432781	0.332494	0.0937116	Wfdc12
2	ENSMUSG00000061518	2.68552e-18	0.397134	0.583427	0.580451	0.553699	0.855954	0.860941	0.525497	0.398781	0.108075	-0.648251	0.756651	0.649032	-0.207089	-0.207432	Cox5b
2	ENSMUSG00000008136	6.4496e-301	-0.130343	0.28804	-0.15621	-1.08837	-1.13514	0.0264958	0.421673	-0.304678	-0.112666	0.394771	-0.458012	-0.168362	0.355335	0.254201	Fhl2
2	ENSMUSG00000026020	7.10194e-59	-0.307452	-0.260022	0.0869956	-1.77449	-1.26438	-0.778196	0.161795	-0.436178	-0.234974	0.0944484	-0.671937	-0.709698	-0.299016	0.129827	Nop58
2	ENSMUSG00000026208	0	-0.00227862	0.0102661	0.00196504	-0.00227426	-0.0177484	-0.0730791	-2.59659	0.00490944	0.00422298	0.0102661	0.0102661	0.00697234	0.0101082	-0.0161496	Des
2	ENSMUSG00000026473	0	0.979656	2.79259	2.75781	3.13231	3.35688	2.87785	3.15321	1.19313	0.558361	2.55914	2.74439	2.70156	2.88404	2.93579	Glul
2	ENSMUSG00000026818	6.59563e-54	-0.261319	-0.0123588	-0.0768725	0.00666829	0.00573436	0.00376683	0.00125999	0.000131673	0.00821817	-0.0190681	-0.0170855	-0.467598	-0.210019	-2.08006	Cel
2	ENSMUSG00000026822	0	-4.63062	-1.90091	-3.61721	-3.29214	-3.39858	-2.19894	0.13436	-2.42257	-0.0818759	0.206661	-4.06854	-5.97668	-1.94367	-5.55306	Lcn2
2	ENSMUSG00000062997	7.13129e-67	-0.0272808	-0.614148	-0.38917	-0.431161	-0.0874212	0.225602	0.367273	-0.763388	-0.90982	-0.0620935	-0.710082	-0.358111	-0.613898	-0.573833	Rpl35
2	ENSMUSG00000044156	1.48612e-13	0.0863002	0.240033	0.119244	0.252524	0.250815	0.250934	0.253798	0.238448	0.223828	-1.36878	0.243675	0.241594	0.246829	0.0805873	Hepacam2
3	ENSMUSG00000026051	7.61e-177	-0.0466989	-0.0487084	-0.0525803	-0.714854	-2.89925	-0.333938	-0.000271752	0.000926184	0.000271527	-0.0754726	0.00133494	-0.0695436	-0.0335041	-0.0178479	1500015O10Rik
3	ENSMUSG00000045954	2.11785e-10	-0.0418765	-0.692246	-0.335754	-0.468641	-0.747552	-1.19255	-0.472706	-0.307407	-0.0151752	-0.0113661	-0.531798	-0.0619924	-0.137352	-0.105726	Sdpr
3	ENSMUSG00000026664	0	0.719807	1.83979	1.87408	1.78142	1.81379	1.80606	1.73679	0.868082	0.411148	1.15757	1.81093	1.78414	1.87043	1.91205	Phyh
3	ENSMUSG00000044349	0	0.674156	1.99249	2.00437	1.91688	2.01229	2.004	2.01978	0.904609	0.67951	0.622482	1.97802	1.98413	2.01441	2.02683	Snhg11
3	ENSMUSG00000049775	2.30553e-221	1.1931	2.05017	2.59048	3.55411	3.50505	1.81172	1.82635	1.81212	1.11186	1.79794	2.94517	3.36261	2.13308	3.24813	Tmsb4x
3	ENSMUSG00000039131	0	0.897989	2.37944	2.39438	2.22954	2.38831	2.39197	2.35944	0.908921	0.340709	1.88411	2.2821	2.33288	2.39592	2.37885	Gipc2
3	ENSMUSG00000030669	3.12015e-13	0.0823701	0.0395674	0.152914	0.12678	0.124597	0.15268	0.152914	-0.18393	-0.154304	-5.44575	0.121694	0.150461	0.0995548	0.152914	Calca
4	ENSMUSG00000025967	1.38167e-73	-0.126809	-0.794325	0.482588	-0.0668682	-0.359732	1.14694	1.48381	-0.291618	-0.447425	-0.258713	-0.117533	-0.233902	-0.722287	0.366168	Eef1b2
4	ENSMUSG00000039323	1.03937e-12	-0.00575825	-0.0384603	-0.437837	-0.74753	-2.59335	-2.75224	-0.190236	-0.0110588	-0.00963672	0	-0.00823246	-0.00388184	-0.0372228	-0.309926	Igfbp2
4	ENSMUSG00000026234	5.97649e-168	-0.475576	-1.00157	0.300425	-1.90037	-0.899893	0.266705	0.512194	-0.421495	-0.149377	0.13781	-0.906464	-1.14498	-0.941391	0.866717	Ncl
4	ENSMUSG00000026421	2.90854e-44	-0.25192	-0.577459	-1.71912	-1.44991	-2.00838	-3.87235	-1.51936	-1.01489	-0.361874	0.884374	-1.63634	-0.471834	-0.720716	-0.568885	Csrp1
4	ENSMUSG00000033684	0	0.0907595	1.87335	1.8295	1.83627	1.83757	1.94044	1.89285	0.928293	0.601372	1.24686	1.72143	0.369336	1.69716	0.648279	Qsox1
4	ENSMUSG00000026832	2.27786e-307	-0.33717	-1.8297	-1.26567	-0.0201892	-0.0366123	-0.0141117	-0.0172737	-0.173242	-0.0034831	-0.0210209	-0.374501	-0.515324	-1.11396	-1.359	Cytip
4	ENSMUSG00000027186	2.6754e-07	-0.513945	-1.19832	-2.51041	0.0312078	-0.0137553	0.0228232	0.031607	-0.140861	0.0250082	-0.0189918	-0.38003	-0.893334	-2.09616	-2.56238	Elf5
4	ENSMUSG00000079641	5.26018e-06	0.345099	-0.12865	-0.0271792	0.122182	0.184611	0.298024	0.477461	-0.371829	-0.760698	0.145619	-0.103919	0.111146	-0.131557	-0.0768874	Rpl39
4	ENSMUSG00000028132	0	0.736979	2.47185	2.49161	2.32296	2.46737	2.46447	2.49542	1.36038	0.949584	1.8901	2.40153	2.35162	2.39236	2.34074	Tmem56
4	ENSMUSG00000028494	1.19797e-36	-1.7015	-0.379776	-1.32965	-0.0315973	-0.475444	0.104079	-0.258363	-0.0621179	0.186449	-0.311499	-0.459125	-2.66106	-2.74204	-3.2523	Plin2
4	ENSMUSG00000000031	2.54952e-09	-0.00495009	-0.0553325	0.000732041	-0.00252765	-0.00750612	-0.000885832	-0.0583136	-0.0147297	-0.0186049	-1.47384	-0.000129782	0.000732041	-0.00641117	0.000732041	H19
5	ENSMUSG00000025980	5.61646e-27	-0.0935001	-1.17912	-0.247629	-0.883429	-0.360057	0.193521	0.0563886	-0.116001	-0.137876	-0.151342	-0.08818	-0.157965	-1.19264	-0.285972	Hspd1
5	ENSMUSG00000026003	3.97864e-13	0.0704855	0.673415	0.382507	0.804026	0.598972	0.935666	0.936922	0.426638	0.205516	0.369591	0.615208	0.00513376	0.68826	0.284522	Acadl
5	ENSMUSG00000049866	3.12981e-14	-0.134369	-0.449228	-0.225362	-1.79069	-1.42759	-0.759376	0.188405	-0.184054	-0.0274675	0.252359	-0.328089	-0.308774	-0.0631585	0.136971	Arl4c
5	ENSMUSG00000026385	7.97871e-267	-0.873109	-2.37932	-2.03146	0.123069	-0.627854	-1.9775	-0.893717	-0.492717	0.0966116	-0.293249	-1.42785	-1.53305	-3.65015	-3.06705	Dbi
5	ENSMUSG00000026678	1.52281e-25	-0.00226604	-0.00773163	-0.0552024	-0.0304637	-0.0681608	-0.0965827	-3.6698	-0.00120859	-0.000863952	-0.00912711	-0.000592823	-0.00295834	-0.00772898	-0.0394116	Rgs5
5	ENSMUSG00000012350	2.92365e-11	-0.423547	-1.83672	-1.66929	0.188155	0.180786	0.249592	0.246918	-0.31257	-0.0211772	0.0487935	-0.585913	-0.766478	-1.82463	-0.62821	Ehf
5	ENSMUSG00000050808	0	-0.856799	-2.76679	-4.03849	-0.0829897	-0.281127	-0.248965	-0.0256383	-0.433204	-0.0113818	-0.150077	-0.931926	-1.46176	-4.03347	-3.78897	Muc15
5	ENSMUSG00000070702	0	-3.70456	-2.04009	-3.00238	0.218765	-1.27324	-0.693678	-0.302106	0.231039	0.257924	-1.18339	0.188155	-4.78754	-6.24453	-8.61223	Csn1s1
5	ENSMUSG00000048583	6.39958e-11	0.00319868	-0.098734	0.00502467	0.00221311	-0.00345376	-0.00343584	-0.403609	0.00324129	-0.00652016	-3.94841	0.00502467	0.00502467	-0.0210941	-0.00159639	Igf2
6	ENSMUSG00000073676	2.91706e-17	0.176067	-0.939956	-0.405986	-0.334577	-0.427892	0.291626	0.302338	-0.0104366	-0.148973	-0.199396	0.380017	0.380328	-1.13711	-0.94379	Hspe1
6	ENSMUSG00000026399	1.37935e-148	-0.593619	-0.188646	-0.227709	0.1108	0.127952	0.13057	0.150792	-0.205174	0.0558878	0.0764323	-0.62495	-1.02092	-0.114519	-0.182401	Cd55
6	ENSMUSG00000048096	0	-0.0364628	-0.0338082	-0.413279	-1.62782	-1.93963	-2.31128	-1.73044	-0.0138933	-0.00659573	-0.0520081	-0.017177	-0.0268612	-0.0227129	-0.207968	Lmod1
6	ENSMUSG00000038530	0	-0.00620585	-4.00421e-05	-0.00899715	-0.0285146	-0.0147725	-0.0403622	-2.62426	0.000620236	0.000913974	0.00191593	0.000787315	-0.00231287	0.000355246	-0.00370444	Rgs4
6	ENSMUSG00000016024	2.83361e-69	-0.323395	-0.0462018	-0.857559	-0.00226253	-0.0091488	-0.0104405	-0.00852801	-0.0206759	0.00051432	0.00309413	-0.0767903	-0.638579	-0.336913	-1.87865	Lbp
6	ENSMUSG00000090733	2.20378e-69	-0.0769491	-0.227616	-0.151525	-0.587631	-0.358884	-0.179133	0.357537	-0.733033	-0.821713	0.201743	-0.814698	-0.433682	-0.0974864	0.0780911	Rps27
6	ENSMUSG00000001622	0	-3.99573	-2.09472	-6.14937	0.0121482	-0.3452	-0.440857	-0.170525	-0.982301	0.0910749	-0.0358004	-2.22888	-5.42845	-4.48586	-8.12712	Csn3
6	ENSMUSG00000029375	0	1.00511	2.71493	2.72322	2.61273	2.72089	2.72313	2.72322	1.68861	1.28818	1.69629	2.66813	2.68413	2.71955	2.72322	Cxcl15
6	ENSMUSG00000031891	0	-0.000508386	-0.0084207	0.00407836	0.00173026	0.00355132	0.00375306	0.00407836	0.00165467	0.00205367	-1.3873	0.00407836	0.00222815	-0.00567706	0.00407836	Hsd11b2
7	ENSMUSG00000041559	0	-0.00411422	-0.011283	-0.129103	-0.143917	-1.08969	-0.941435	-0.110391	-0.0011487	-0.000318943	0.000680831	0.000680831	-0.000277733	-0.0132314	-0.0733429	Fmod
7	ENSMUSG00000064246	0	-0.868237	-0.0402883	-0.259372	-1.24133	-1.28028	-0.730246	0.00383436	-0.214254	-0.0283998	0.00588773	-0.475395	-1.31312	-0.0946255	-0.501648	Chil1
7	ENSMUSG00000026701	2.18874e-220	0.525873	1.22466	1.2588	1.03856	1.16691	1.70248	1.73929	0.544209	-0.0347308	0.737338	1.53299	1.10113	0.985576	1.19158	Prdx6
7	ENSMUSG00000038370	1.03528e-10	-0.00522957	0.00219602	-0.00659138	-0.00882674	-0.000313433	-0.0321913	-1.39008	0.000710788	0.00167154	-0.0141309	0.00219602	-0.00434702	0.00153642	-0.036195	Pcp4l1
7	ENSMUSG00000017723	0	1.10137	3.47341	3.3369	3.16114	3.73661	3.72153	3.79965	0.951937	0.00218845	2.79818	3.20653	2.8273	3.76462	3.51867	Wfdc2
7	ENSMUSG00000015134	0	-0.717683	-1.56764	-2.13718	-0.227994	-0.0157805	9.06701e-05	0.00413284	-2.10132	-0.144573	-0.00318631	-3.28543	-1.09789	-0.200706	-0.161513	Aldh1a3
7	ENSMUSG00000057913	1.40053e-40	0.00663224	0.01711	0.0307893	0.0307893	0.0302622	0.0307395	0.0307893	0.0189861	0.00916103	-0.857355	0.0307893	0.0302842	0.0271596	0.0307893	Gm10032
8	ENSMUSG00000055322	3.03272e-07	-0.0407878	-0.0274492	-0.402661	-0.25997	-0.600851	-2.1434	-1.84155	-0.0117291	0.000129525	0.00488484	-0.0380253	-0.0633429	-0.00534751	-0.427032	Tns1
8	ENSMUSG00000041801	0	0.00982445	-0.0931431	-0.581072	-1.8419	-1.80565	-1.70748	-1.2549	-0.0336887	0.00119079	0.0847279	-0.100789	0.0103185	0.0201654	-0.251285	Phlda3
8	ENSMUSG00000026393	0	0.371718	1.41365	1.16195	1.31038	1.47583	1.11176	1.1305	-0.168707	-0.471831	0.405592	0.728471	1.06725	1.44405	1.03777	Nek7
8	ENSMUSG00000076434	9.34906e-17	-0.409964	-0.515508	-1.7105	-0.00932167	0.000788999	-0.0505553	0.00200341	-0.0626721	-0.0216343	0.013579	-0.16396	-0.629527	-0.33533	-3.48557	Wfdc3
8	ENSMUSG00000028673	0	0.669098	1.84179	1.72931	1.92215	1.87233	1.99944	1.94802	1.15579	0.887075	0.0406858	1.85804	1.70408	1.95627	1.87241	Fuca1
8	ENSMUSG00000029304	0	-1.81223	0.0747603	-0.600183	0.074591	0.0672821	-0.103066	-0.0292566	0.0655137	0.0748129	0.0823427	0.0377007	-2.08412	-0.147785	-6.91665	Spp1
8	ENSMUSG00000019943	6.20601e-08	-1.2805	-2.41408	-1.78643	-1.1875	-1.64504	-0.66436	-0.65706	-1.79326	-0.125648	0.0106205	-3.1368	-2.09748	-1.18987	-0.51571	Atp2b1
8	ENSMUSG00000022015	1.292e-09	0.000472659	-0.0453271	0.000472659	-0.000771698	-0.00439225	0.000299694	0.000472659	-0.0162942	-0.0147383	-2.01497	-0.00169312	7.5607e-05	-0.0105126	0.000472659	Tnfsf11
9	ENSMUSG00000032883	1.12594e-12	-0.266495	-0.392637	-0.0809876	-0.383123	-0.690444	0.0253157	0.159386	0.0141046	0.0502	-0.00961278	0.102992	-0.241382	-0.741768	0.0474847	Acsl3
9	ENSMUSG00000026249	0	0.153953	0.440665	0.488964	0.426677	0.292624	0.440399	-0.991812	0.325518	0.276854	-0.270775	0.4538	0.483593	0.454569	0.498015	Serpine2
9	ENSMUSG00000026728	5.60025e-25	-0.0421551	-0.622092	-0.571651	-0.925848	-1.02935	-2.87272	-4.27743	-0.0279631	-0.0136166	-0.0480478	-0.0781394	-0.032265	-0.0662697	-0.511474	Vim
9	ENSMUSG00000051159	2.77706e-204	0.732559	2.38521	2.43602	2.26645	2.42513	2.42465	2.43086	0.995207	0.470604	-0.54001	2.31992	2.37719	2.416	2.43602	Cited1
9	ENSMUSG00000029086	2.99503e-272	0.408742	1.23095	1.23151	1.20512	1.23613	1.24437	1.24502	0.812221	0.676983	0.888351	1.20666	1.19264	1.24329	1.24502	Prom1
9	ENSMUSG00000008540	0	-2.04759	-2.79873	-2.2041	-0.790306	-1.34133	-0.430689	-0.213733	-0.985395	-0.15211	-0.766631	-1.96643	-3.08121	-3.22327	-2.44816	Mgst1
9	ENSMUSG00000031551	0	0.853049	1.89586	1.89586	1.85406	1.89533	1.89533	1.89586	1.53142	1.28752	1.89586	1.87187	1.86259	1.89567	1.89586	Ido1
9	ENSMUSG00000069919	2.87687e-138	0.0682854	0.0992912	0.140424	0.127024	0.135964	0.137793	0.140424	0.0208863	-0.00761295	-1.64135	0.134643	0.139656	0.134072	0.140424	Hba-a1
10	ENSMUSG00000090394	3.82424e-133	0.624376	2.04429	2.24645	1.74206	1.0861	1.45806	1.32311	0.62459	0.334056	2.18975	1.54219	1.80469	2.54319	2.80085	4930523C07Rik
10	ENSMUSG00000078202	3.27192e-06	-0.0411284	-0.101206	-0.0682255	0.0498131	0.0684324	0.0375543	-1.6185	-0.0328025	0.0300509	0.0468818	-0.18317	-0.0493473	-0.0467145	-0.0152074	Nrarp
10	ENSMUSG00000042410	4.81945e-291	0.499171	1.50655	1.61807	1.52379	1.54303	1.6566	1.7381	0.878247	0.70546	1.48235	1.52767	1.51563	1.51383	1.65314	Agps
10	ENSMUSG00000001025	0	1.21562	3.71721	2.64637	2.01815	3.52468	0.0807349	1.06912	0.620236	0.0107835	4.45984	0.985208	3.07678	5.36444	3.60633	S100a6
10	ENSMUSG00000030605	0	-3.48576	-2.26474	-3.24	-1.03599	-2.23675	-1.80865	-2.27619	-1.83817	-0.00718077	-0.235625	-3.28498	-4.96302	-0.864427	-3.84542	Mfge8
10	ENSMUSG00000090137	0	-0.0607016	-1.40009	-1.19381	-1.49712	-0.916712	-0.681713	-0.62577	-2.03194	-2.07986	-1.02371	-1.84902	-0.0476567	-1.39894	-1.48484	Uba52
10	ENSMUSG00000038216	0	0.000520763	-0.0293656	0.000520763	0.000520763	-0.00488671	-1.62896e-05	0.000520763	0.000520763	0.000520763	-1.76421	0.000520763	0.000520763	-0.00873799	0.000520763	Pnmt
11	ENSMUSG00000067006	1.22172e-06	-0.22531	-0.329671	-0.0802952	-0.661931	-0.523489	-1.15132	0.424407	-0.363198	-0.285751	0.253349	-0.473829	-0.446978	0.288428	-0.17403	Serpinb5
11	ENSMUSG00000026872	0	-0.00929345	-0.0213629	-0.0137793	-0.0159493	-0.0169042	-0.0291544	-1.54546	-0.00393003	-0.00207967	0.00154406	-0.0158248	-0.0107128	-0.00781919	-0.039257	Zeb2
11	ENSMUSG00000005087	5.34611e-08	-0.746667	-0.481748	-0.596648	-1.13691	-1.08456	-0.942394	-0.288616	-0.817799	-0.114899	0.00530955	-1.47931	-1.10021	-0.176013	-0.200471	Cd44
11	ENSMUSG00000028464	0	-0.0784294	-0.237594	-3.34648	-4.26244	-4.45327	-6.82433	-4.78237	-0.33317	-0.256902	-0.137524	-0.3942	-0.0341813	-0.134754	-3.27415	Tpm2
11	ENSMUSG00000029378	0	0.681413	2.4783	2.58068	2.03216	2.48106	2.62435	2.62147	-1.03424	-1.67148	-0.330753	1.86919	2.49917	2.50712	2.62646	Areg
11	ENSMUSG00000000792	4.03229e-205	0.585568	1.70741	1.7176	1.66042	1.72181	1.72136	1.685	1.30093	1.11267	1.59666	1.6981	1.67678	1.71215	1.58964	Slc5a5
11	ENSMUSG00000032068	2.015e-12	-3.20786	-0.907462	-1.77557	-0.262024	0.251094	1.48114	1.59865	-2.0808	0.29283	0.0329449	-3.69699	-4.49177	-1.50546	-1.14152	Plet1
11	ENSMUSG00000016942	4.14579e-213	0.271982	0.629526	0.653931	0.646254	0.648749	0.653229	0.653931	0.626409	0.600175	-1.56878	0.647945	0.644566	0.641307	0.653931	Tmprss6
12	ENSMUSG00000026670	7.07555e-17	-0.579431	-0.480251	-0.258651	-0.428575	-0.504971	-0.457786	-0.349896	-0.428513	-0.136533	-0.00785516	-0.899179	-1.08105	-0.525404	-0.145609	Uap1
12	ENSMUSG00000027171	1.06999e-71	-0.294619	-0.338247	-0.00155521	-0.468843	-0.215046	0.090162	0.115201	-0.464022	-0.0142612	0.0265759	-1.08064	-0.505137	-0.227393	-0.0973161	Prrg4
12	ENSMUSG00000028128	0	0.789825	3.10563	3.09462	2.61901	2.61807	3.15693	3.37462	0.819053	0.665479	3.00479	1.36082	1.9565	2.94045	3.25055	F3
12	ENSMUSG00000039196	1.4864e-06	-0.00620671	0	-0.0293947	-0.00307867	-0.00171662	-0.017951	-0.00600733	0	0	0	0	-0.0156788	-0.00081188	-1.87636	Orm1
12	ENSMUSG00000036402	0	0.588858	2.12811	2.27552	1.8413	1.71955	2.07577	2.15181	1.19661	1.08412	1.63733	1.89803	2.07099	2.10183	2.34913	Gng12
12	ENSMUSG00000002265	4.05559e-26	0.00804487	-0.229443	0.0335592	0.0261361	-0.0146879	0.00536608	-0.0114875	0.0427142	0.0571742	-1.46151	0.0376908	0.0387244	-0.159686	0.02127	Peg3
12	ENSMUSG00000031722	0	-0.610172	2.88604	2.89962	2.80226	2.90461	2.90683	2.90826	2.49873	2.29111	1.84409	2.8093	-0.648992	2.90115	2.90826	Hp
12	ENSMUSG00000032554	0	-4.65423	-1.02655	-2.94503	-0.72595	-0.716692	-0.162094	0.174485	-1.24526	0.189275	0.117414	-2.30039	-5.93784	-3.27383	-6.98359	Trf
13	ENSMUSG00000032666	7.75235e-13	-0.236973	-0.593935	-0.404728	-0.79886	-1.23951	-0.915079	-0.154391	-0.0814124	0.133972	-0.291419	-0.356189	-0.414325	-0.576785	-0.291997	1700025G04Rik
13	ENSMUSG00000026655	2.78141e-119	-0.989211	-0.15323	0.369186	0.184057	0.29211	0.216249	-0.177188	-0.813795	-0.121994	0.287829	-1.30278	-1.30754	0.0772318	0.478308	Fam107b
13	ENSMUSG00000023224	0	-0.0145149	0.00673256	-0.0556682	-0.0513954	-0.0214272	-0.0909413	-1.81295	-0.00940748	-7.56975e-05	-0.0151179	-0.00615888	-0.0042727	0.00243601	-0.0294637	Serping1
13	ENSMUSG00000060802	2.12353e-25	0.845591	0.785697	1.38736	1.56447	0.783557	1.84046	1.75819	0.905477	0.334774	-2.10737	2.09637	1.75851	-0.259617	0.941874	B2m
13	ENSMUSG00000024903	0	-0.00610359	-0.0015188	-0.451271	0	0	-0.0228436	0	0	0	0	0	-0.00720183	-0.0831989	-4.12695	Lao1
13	ENSMUSG00000040952	0	-0.216429	-0.986472	-0.446178	-0.609008	-0.511679	0.0180088	0.629053	-0.824682	-0.71464	0.288574	-0.942524	-0.469837	-0.801187	-0.118894	Rps19
13	ENSMUSG00000059412	0	1.25953	4.76291	4.8131	4.54192	4.80459	4.81154	4.73671	3.59913	3.07326	1.93165	4.64445	4.61319	4.7959	4.7973	Fxyd2
13	ENSMUSG00000032496	3.20273e-09	-2.22857	-0.436706	-5.71971	0.0385171	0.118639	-0.118136	-0.0504703	-0.575171	0.0678683	0.102392	-1.23347	-3.72078	-0.076316	-4.60379	Ltf
14	ENSMUSG00000020423	2.15077e-317	-0.190117	-0.812511	-3.05762	0.387572	-0.566191	-2.92667	-1.67072	-0.673121	-0.576954	-0.310958	-0.346487	-0.207941	-0.931046	-2.39679	Btg2
14	ENSMUSG00000026478	1.55745e-16	0.0317248	0.0789074	0.11609	-0.317384	-1.3477	-0.545625	-0.60829	-0.00565795	-0.0154155	-0.367809	0.129321	0.177618	0.145864	0.0602299	Lamc1
14	ENSMUSG00000087006	0	-0.616179	-0.0933938	-0.133683	-0.0319443	-0.0429144	-0.0926232	-3.53824	-0.0938739	0.00730309	0.018103	-0.13488	-0.866756	-0.036572	-0.575817	Gm13889
14	ENSMUSG00000027333	5.1909e-08	-0.778745	-0.157286	-0.239831	-0.173352	-0.133817	0.0283185	0.0596381	-0.513425	-0.0431054	-0.289697	-1.08077	-1.46474	-0.205633	-0.330316	Smox
14	ENSMUSG00000028699	0	0.715779	1.7898	1.77872	1.68946	1.79324	1.79137	1.79324	0.887172	0.470009	1.3653	1.74503	1.77287	1.77227	1.75959	Tspan1
14	ENSMUSG00000028773	4.21607e-11	-0.00105175	-0.0882692	-0.380443	-0.0270079	-0.104791	-0.353587	-0.12518	-0.00328308	-0.00287607	-0.0551324	-0.00194823	-0.00727222	-1.65705	-4.50398	Fabp3
14	ENSMUSG00000010307	6.3547e-273	0.519935	1.15778	1.17094	1.12612	1.16333	1.16412	1.15685	0.942744	0.797013	1.12541	1.1436	1.15211	1.15562	1.17094	Tmem86a
14	ENSMUSG00000032532	1.01168e-255	-1.70331	-0.0621668	-2.12326	0.0146763	0.0270581	-0.18425	-0.408613	-0.152608	0.0183857	-0.0956883	-0.399123	-2.2282	-0.392887	-2.89419	Cck
14	ENSMUSG00000021728	8.17979e-245	0.0686773	0.191089	0.214109	-0.529915	-0.883084	-0.0264547	0.0693569	0.237819	0.230712	-2.21879	0.237479	0.242688	0.231928	0.249446	Emb
15	ENSMUSG00000003051	0	-0.224529	0.00904147	-0.839131	0.447253	0.544223	0.515233	0.564915	-0.0682825	0.0342309	0.304932	-0.194068	-0.44357	0.24814	0.204741	Elf3
15	ENSMUSG00000056708	1.99437e-08	-0.591601	-0.665569	-1.15897	0.287818	-0.0972654	0.176405	-0.0712813	-0.59138	-0.240978	0.296492	-0.931611	-0.951302	-1.18104	-0.582755	Ier5
15	ENSMUSG00000042745	3.88454e-07	-0.203084	-0.0512151	-0.140341	-0.0572016	-0.0119115	-0.0414883	-1.356	-0.0361099	0.00331731	-0.175489	-0.0615323	-0.274807	-0.0100385	-0.121583	Id1
15	ENSMUSG00000028871	0	-0.0255314	-1.755	-0.0138278	-0.0268259	-0.191196	-0.0726066	-0.00664862	-0.047989	-0.00190614	-0.079666	-0.155396	-0.0485833	-1.57418	0.000288054	Rspo1
15	ENSMUSG00000002944	1.03761e-33	-0.115847	-0.069623	-0.470482	-0.0118838	-0.082011	-0.0932075	-1.53633	-0.00648938	-0.000559111	-0.0471941	-0.0144302	-0.183405	-1.12181	-2.49194	Cd36
15	ENSMUSG00000046364	2.56564e-07	-0.0155276	-0.628392	-0.375133	-0.310556	0.0445398	0.0942307	0.241127	-0.875859	-1.02851	-0.241053	-0.71934	-0.0523473	-0.441661	-0.19107	Rpl27a
15	ENSMUSG00000032353	0	1.0058	3.13279	2.96024	3.45399	3.46374	3.71747	3.77863	2.12475	1.65867	2.78473	3.49721	2.88472	3.08287	2.44584	Tmed3
15	ENSMUSG00000005268	0	0.998679	4.33999	4.28062	4.08142	4.54779	4.56618	4.56229	0.995982	0.431245	1.65269	4.09069	4.13331	4.12649	4.08308	Prlr
16	ENSMUSG00000050737	0	-0.863278	-0.317424	-0.315422	-0.129789	-0.174193	0.0260514	0.0493199	-0.207365	0.000101501	0.0439736	-0.528728	-1.65065	-0.609083	-0.455171	Ptges
16	ENSMUSG00000027215	1.49e-152	0.254332	1.07624	0.710762	1.39948	1.58049	1.63323	1.45483	0.555551	0.495307	1.15044	0.554256	0.408494	0.521064	0.577276	Cd82
16	ENSMUSG00000009876	0	-0.0230454	-0.00635763	-0.00376744	-0.0145825	-0.0287104	-0.0385006	-1.89841	-0.0105658	0.000417084	0.0027314	-0.0180509	-0.033543	0.00105924	-0.00748538	Cox4i2
16	ENSMUSG00000063157	1.11699e-37	-1.94793	-2.26185	-5.58876	0.0260971	-1.95875	-1.48275	-0.949913	0.0569519	0.0573508	-1.80811	0.0305693	-2.8802	-7.35208	-10.0615	Csn2
16	ENSMUSG00000029283	4.24988e-218	0.00596121	-0.071712	0.03081	0.0191353	-0.0144625	0.0192611	0.00616358	0.0164463	0.0127573	-0.897529	0.0019074	0.0190617	-0.0411099	-0.0108854	Cdc7
16	ENSMUSG00000047631	5.90002e-242	0.140506	0.365881	0.375677	0.37271	0.374235	0.375266	0.375677	0.328472	0.310898	-0.982747	0.371021	0.371366	0.371828	0.375677	Apof
16	ENSMUSG00000000983	5.34082e-27	-1.96928	-6.07335	-8.21813	-0.480305	-1.14696	-0.986624	-0.467816	-3.20658	-0.319971	-1.23295	-4.97705	-2.99766	-6.77641	-8.19788	Wfdc18
17	ENSMUSG00000040152	1.66185e-14	-0.715899	-2.04017	-2.04832	-2.42243	-4.51141	-3.55574	-1.49222	-1.12346	-0.118481	-0.180453	-1.82048	-0.911754	-1.83892	-1.03167	Thbs1
17	ENSMUSG00000027611	1.46403e-19	-0.023074	0.0161893	-0.00158397	-0.110957	-0.0291943	-0.0515078	-1.90973	0.00561684	0.00704023	-0.00144505	0.0017589	-0.0103276	0.00944781	0.0161893	Procr
17	ENSMUSG00000005672	0	-0.205873	-1.16464	-0.796894	-0.0142902	-0.0184529	0.00115422	-0.0119161	-0.226963	-0.00716773	-0.0103552	-0.491762	-0.347067	-0.534272	-0.229474	Kit
17	ENSMUSG00000093674	3.93998e-143	0.334215	0.156044	-0.152882	0.197591	0.720764	0.438467	0.480809	-0.28398	-0.636465	0.271728	0.176845	0.398589	0.041366	-0.64056	Rpl41
17	ENSMUSG00000020577	0	0.948478	3.29259	3.16315	2.97577	3.18441	3.2619	3.30386	1.51467	1.06311	2.17006	3.169	3.19426	3.2426	3.12773	Tspan13
17	ENSMUSG00000045763	8.64892e-87	-1.22895	-0.649855	-0.344392	0.645537	0.895379	0.9228	0.898549	-1.82408	-0.959786	0.744511	-2.27574	-1.76604	0.487873	-0.335278	Basp1
18	ENSMUSG00000026576	2.86336e-35	0.118106	0.240503	0.0410434	0.947956	1.03547	1.02166	1.05978	0.412585	0.52004	-1.09754	0.33866	0.349167	0.397802	0.856947	Atp1b1
18	ENSMUSG00000026864	1.72607e-129	-0.681667	-1.13082	-2.64258	-1.06939	-0.835808	-0.225724	-0.493432	-0.393707	0.0194152	-0.494028	-1.03179	-1.32729	-1.16923	-1.39469	Hspa5
18	ENSMUSG00000027356	0	-0.0994598	-0.202253	-0.144177	-1.29038	-0.639409	-0.488743	-0.00354565	-0.408598	-0.421899	-0.00814788	-0.193566	-0.241384	-0.211413	-0.0270129	Fermt1
18	ENSMUSG00000067818	3.08928e-268	-0.032662	-0.0974696	-1.5529	-1.86766	-3.54458	-5.07734	-4.51058	-0.0176233	-0.016755	-0.056223	-0.0135178	-0.00710875	-0.0636367	-1.56536	Myl9
18	ENSMUSG00000061937	7.25939e-23	-1.44846	-1.49515	-4.43743	-0.00957628	-1.68943	-1.50424	-0.905178	0.0238338	0.0223248	-1.60305	-0.005826	-2.14139	-6.75561	-10.7484	Csn1s2a
19	ENSMUSG00000041782	1.95523e-62	-0.0272044	-0.00238431	-0.0427635	0.206872	0.432829	0.549707	0.567422	-0.303033	-0.0818495	0.326258	-0.67035	0.0338864	0.288778	0.41015	Lad1
19	ENSMUSG00000026547	9.15963e-153	0.597989	0.897255	1.17401	0.631438	1.56979	1.67563	1.76159	0.49386	0.333177	0.949113	0.518263	1.05167	1.73972	2.5169	Tagln2
19	ENSMUSG00000027276	4.57639e-113	0.0594061	0.123117	0.109391	-1.15382	-0.858129	-0.316075	-0.830122	0.0571156	-0.00298791	-0.141976	0.137828	0.142647	0.137612	0.122115	Jag1
19	ENSMUSG00000027800	0	-1.79859	-0.600337	-0.641079	-0.4852	-0.148044	-1.53119	-0.0999175	-1.56002	0.112668	2.01984	-2.65366	-2.69293	1.33555	0.883774	Tm4sf1
19	ENSMUSG00000070803	0	-0.0801034	-1.07691	-1.9077	0.0409956	0.00904556	-0.149412	0.0251228	-0.173734	-0.00216087	-0.191113	-0.417095	-0.189771	-1.35235	-1.16431	Cited4
19	ENSMUSG00000061388	2.24974e-21	-0.0343032	-0.0460311	-0.962044	-0.00348955	-0.00923259	-2.02594	-0.563352	-0.00723517	-0.00138699	-0.0917199	-0.0170104	-0.072356	-0.114786	-5.65652	Csn1s2b
19	ENSMUSG00000029838	0	1.33502	3.37054	4.16286	2.5978	2.49331	2.81716	4.3299	-0.063457	-1.0596	4.15267	3.60974	4.25448	4.32417	4.31707	Ptn
19	ENSMUSG00000044217	0	0.60544	2.18894	0.763503	2.27962	2.3835	2.38017	2.38575	1.4448	1.25149	1.9694	1.94333	1.76976	2.13563	1.4148	Aqp5
19	ENSMUSG00000075010	0	1.14555	3.33018	3.34463	2.68105	3.35882	3.35731	3.35506	0.321397	-0.464622	2.76103	2.80269	3.27736	3.30572	3.30465	AW112010
20	ENSMUSG00000073481	2.79163e-108	-0.272801	-0.325235	-0.225411	-0.0338354	-0.17084	-0.229789	-0.0677785	0.0191019	0.0496463	0.0712727	-0.077727	-0.467616	-0.785254	-0.420259	Marc2
20	ENSMUSG00000033860	0	0.50317	1.56071	1.57209	1.22503	1.32763	1.522	1.57975	0.0556715	-0.375156	1.42219	1.44331	1.54705	1.57496	1.57975	Fgg
20	ENSMUSG00000074272	0	-0.99796	-1.01992	-1.26433	0.158839	0.182756	0.330775	0.328938	-1.39473	-0.311997	0.13062	-2.17437	-1.52628	-1.17423	-0.564485	Ceacam1
21	ENSMUSG00000026360	0	0.0256831	-0.04706	-0.279103	-0.0759186	-0.400839	-1.13886	-0.0903957	-0.0224649	-0.0318996	-0.496645	0.0257378	0.0665126	-0.0555035	-0.211885	Rgs2
21	ENSMUSG00000026748	0	-0.062012	-0.165387	-0.299099	-0.652499	-1.136	-1.2335	-0.141881	-0.0928048	-0.01182	0.0023283	-0.196664	-0.0612581	-0.177204	-0.102278	Plxdc2
21	ENSMUSG00000031375	0	-0.0225745	-0.0207662	-0.404356	-0.993232	-1.24703	-2.25867	-2.83123	-0.00554248	-0.00795331	-0.0363614	-0.0191615	-0.00835107	-0.0142307	-0.370266	Bgn
21	ENSMUSG00000004885	1.39596e-43	-0.347236	-0.48264	-0.381402	-0.208702	-0.0864206	-0.0147466	0.0043246	-0.358523	-0.0230779	-0.0946673	-0.839587	-0.658881	-1.05656	-0.66984	Crabp2
21	ENSMUSG00000019577	4.58923e-09	-1.49073	-0.0190147	0.0219464	0.0960262	-1.10174	-0.429833	0.163531	0.206644	0.198562	-0.0511866	0.196319	-2.07992	-0.52673	-0.589232	Pdk4
21	ENSMUSG00000047730	1.16422e-29	-0.823443	-1.89422	-2.47111	-0.0797929	0.0232793	0.0283475	0.0305434	-0.911157	-0.0224295	0.00715787	-1.82456	-1.3908	-0.17622	-0.274193	Fcgbp
21	ENSMUSG00000031762	6.0133e-17	-0.435344	1.19037	-0.62233	-3.10761	-1.86578	-3.96648	-0.656159	-1.07832	-1.87903	-0.234162	0.572239	-0.71232	-1.09791	-1.53682	Mt2
21	ENSMUSG00000050335	1.83757e-08	0.368271	2.81447	2.59453	2.50195	3.66649	3.77617	3.63462	0.314408	0.135912	3.18486	-0.0219986	0.440116	3.51891	3.75582	Lgals3
22	ENSMUSG00000026483	5.13646e-14	-0.0317084	-0.0315459	-0.395773	-0.580284	-1.0229	-2.05391	-0.956566	-0.0329767	-0.00635948	-0.00826491	-0.0468672	-0.0713225	-0.0149093	-0.284547	Fam129a
22	ENSMUSG00000017002	2.71943e-07	-0.343435	-0.0388172	-0.303989	-2.46361	-0.343077	-0.125567	0.0230527	-0.194293	-0.123921	-2.54965	-0.307738	-0.47236	-0.0963643	-0.559676	Slpi
22	ENSMUSG00000031328	8.41628e-253	-0.104599	-0.256608	-0.700884	-1.06531	-1.81783	-2.71731	-2.16437	-0.24487	-0.0891672	-0.109214	-0.32613	-0.0641902	-0.12318	-0.393092	Flna
22	ENSMUSG00000030717	0	1.17659	4.1607	3.43619	3.2865	5.00283	4.96482	4.55927	0.649962	-0.1484	3.15979	2.82151	3.13305	4.48376	2.74604	Nupr1
22	ENSMUSG00000031765	3.25023e-187	-0.437151	1.45421	-1.30481	-2.24457	-2.19991	-4.63451	-1.2919	-0.92913	-1.73105	-0.118964	0.767661	-0.793843	-1.03873	-2.2831	Mt1
22	ENSMUSG00000051439	1.80077e-297	-1.13215	-0.752335	-1.60906	0.0655961	0.125948	0.130614	0.143472	-0.469259	-0.0524656	0.00657449	-1.11355	-2.08115	-0.962799	-1.58989	Cd14
23	ENSMUSG00000025780	6.17672e-83	0.0981923	0.331873	0.284501	0.37625	0.381914	0.417269	-0.38201	-0.0595589	-0.229838	-0.583358	0.327373	0.33267	0.407941	0.386426	Itih5
23	ENSMUSG00000035686	1.5888e-10	-0.00843807	-0.0315983	-0.2439	7.62583e-05	-0.0327873	-0.05783	-0.0325093	0.00149184	-0.000321312	-0.0872039	0.00187611	-0.0290484	-1.44715	-2.44898	Thrsp
23	ENSMUSG00000019818	0	0.949378	3.52601	3.55828	3.4067	3.78687	4.08482	4.08832	1.14544	0.623392	2.03816	3.35462	3.42123	3.35367	3.61352	Cd164
24	ENSMUSG00000026479	3.37625e-48	0.0123208	0.250774	0.10167	-0.524027	-0.723755	-0.985255	0.244594	-0.205721	-0.251356	0.192101	0.00486259	0.161818	0.305057	0.124831	Lamc2
24	ENSMUSG00000027239	3.28542e-167	-0.0497762	0.0659065	0.1291	-0.5604	-1.59661	-0.429222	0.189125	0.064545	0.0984986	-0.919996	0.111624	-0.0335801	0.133829	0.198982	Mdk
24	ENSMUSG00000056501	0	-0.811603	-0.616941	-1.95777	-1.76863	-1.59009	-2.11528	-1.1972	-0.490073	-0.0668538	0.0634975	-0.977549	-1.42316	-1.29167	-2.0857	Cebpb
24	ENSMUSG00000062515	2.96426e-10	-0.0659688	-0.0171601	-0.285262	-0.0380421	-0.134648	-0.372936	-4.43004	-0.00933636	-0.012596	0.00983568	-0.0123603	-0.0396657	-0.0495195	-0.443308	Fabp4
24	ENSMUSG00000048706	0	-0.664322	-0.891878	-0.63666	-0.430595	-0.341282	-0.206875	-0.175769	-0.554711	-0.0919932	-0.0511261	-1.15136	-1.06417	-0.28732	-0.259979	Lurap1l
24	ENSMUSG00000030732	1.64065e-27	-0.0381923	-0.00495471	-0.377051	-0.0135798	-0.000843526	-0.00131849	0.00210345	-0.00072492	0.00141988	0.00210345	-0.00321334	-0.0878566	-0.284957	-1.45792	Chrdl2
24	ENSMUSG00000012405	6.91769e-07	0.0772459	-0.979906	-0.393164	-0.559542	-0.557807	0.0582476	0.370369	-0.988503	-1.09338	-0.532987	-0.673512	0.068782	-0.805092	-0.0425257	Rpl15
25	ENSMUSG00000038400	1.66036e-79	-0.892729	0.533433	0.521976	-1.60012	-1.0523	0.430059	0.790837	-0.28716	-0.0613708	0.82754	-0.364004	-1.12116	0.804741	0.563335	Pmepa1
25	ENSMUSG00000028005	5.52773e-47	-0.00179311	-0.0121018	-0.0362939	-0.0223961	-0.213796	-0.283647	-1.32194	-0.00271432	0.000277948	0.000513845	-0.00449047	-0.000266104	-0.00260872	-0.0285448	Gucy1b3
25	ENSMUSG00000028525	6.5854e-39	-1.46982	-1.07131	-1.20316	-1.05626	-1.57375	-2.91348	-0.809669	-0.866341	-0.174753	-0.0232041	-1.6451	-2.37289	-1.358	-0.895746	Pde4b
25	ENSMUSG00000001827	4.28097e-28	-0.0147677	0.449353	-1.28421	0.545726	0.545376	0.548922	0.555028	0.373542	0.377937	0.0527575	0.325049	-0.150294	-0.521235	-2.99458	Folr1
25	ENSMUSG00000043681	3.50567e-85	0.399936	1.31918	1.32914	1.11574	1.32914	1.32882	1.32914	-0.491971	-1.15936	1.26703	1.20312	1.30673	1.32914	1.32914	Fam25c
26	ENSMUSG00000027447	1.79166e-09	-1.79343	-0.0685219	-1.68118	-0.274063	-0.527897	-0.846373	-2.8902	-0.830328	0.303977	-0.339714	-1.80112	-2.28551	0.0962994	-1.47875	Cst3
26	ENSMUSG00000033910	0	-0.00833163	-0.00492287	-0.0500649	-0.011687	-0.156116	-0.424559	-2.37477	0.0011568	0.0011568	0.0011568	0.000319701	-0.00367411	-0.00165371	-0.0311315	Gucy1a3
27	ENSMUSG00000026879	3.04472e-22	0.499024	1.01636	0.583828	-0.259146	0.654709	-0.205622	-1.65089	0.142489	-0.0211153	0.379258	0.53054	1.06383	1.25742	0.832277	Gsn
27	ENSMUSG00000027315	1.00967e-16	0.121621	0.565861	0.336051	0.79805	0.951453	0.960228	0.971001	-0.128939	-0.106703	0.429997	-0.0401195	0.319589	0.569606	0.537701	Spint1
27	ENSMUSG00000029380	4.40344e-10	-1.69979	-0.733275	-1.31599	-0.947851	-0.0145826	-0.162118	-2.2794	-2.01686	-0.461236	0.189249	-2.78279	-2.65973	-0.0640717	-0.190075	Cxcl1
27	ENSMUSG00000031451	4.41966e-62	-1.33507	-1.32306	-1.11396	-0.757071	-1.36041	-2.15534	-0.449907	-0.756218	0.0988929	0.181769	-1.76302	-2.28335	0.0155045	-0.16205	Gas6
27	ENSMUSG00000015568	0	-0.130321	-0.187459	-0.132036	-0.00931975	-0.0611066	-0.0345536	-1.29304	-0.00610538	-0.00024754	-0.252539	-0.0204401	-0.252808	-1.3347	-2.27312	Lpl
27	ENSMUSG00000032307	4.63147e-28	0.161943	0.626316	0.643883	0.263742	0.571171	0.574218	0.644481	-0.494725	-0.71912	0.583101	0.501304	0.573049	0.664195	0.691321	Ube2q2
28	ENSMUSG00000037820	3.79328e-25	0.5122	1.22041	1.10785	1.34662	1.37553	0.484761	1.00102	0.502932	0.21684	1.42626	1.41747	1.44671	1.27055	1.30336	Tgm2
28	ENSMUSG00000048332	4.19616e-119	0.0143994	0.0263685	-0.105551	-1.47595	-1.58378	-1.61076	-1.16974	0.0113705	0.103223	-0.337485	-0.143377	0.0929584	0.132542	-0.079983	Lhfp
28	ENSMUSG00000040659	2.30158e-07	-1.04498	-0.696707	-0.473058	-1.71164	-0.898217	-0.16567	-0.342401	-1.66902	-0.275546	0.222066	-2.81896	-1.70348	-0.896143	-0.01209	Efhd2
28	ENSMUSG00000006269	3.63475e-57	-0.471828	-0.424633	-1.39994	-0.0143013	-0.00106991	0.00272719	-0.0016992	-0.249633	-0.0058513	0.00914625	-0.588603	-0.82395	-0.204168	-0.392325	Atp6v1b1
28	ENSMUSG00000021795	3.52704e-76	-0.0145316	-0.030044	-0.10485	0.00383717	0.00171055	0.00169863	-0.00704737	-0.00389427	0.00327487	-0.559759	-0.00737586	-0.0613491	-0.0905181	-1.82558	Sftpd
28	ENSMUSG00000032348	0	0.43431	0.93814	0.941517	0.920866	0.898268	0.932934	0.961513	0.745453	0.575453	-0.721785	0.944529	0.941415	0.938485	0.954892	Gsta4
28	ENSMUSG00000037095	8.57455e-254	-0.821589	0.0714466	-1.05862	0.0528941	0.102653	0.0818301	0.0645883	-0.32171	-0.099489	0.100966	-0.630854	-1.40071	0.0123981	-2.04924	Lrg1
29	ENSMUSG00000027750	0	-0.0107756	-0.128326	-0.420272	-1.41105	-1.88319	-1.98575	-1.0926	-0.0401183	-0.0271937	-0.0138691	-0.0532023	-0.0144372	-0.0705551	-0.327659	Postn
30	ENSMUSG00000052534	1.71284e-16	-0.419707	-1.25244	-0.722272	-0.888623	-0.958299	-1.0967	-0.588931	-0.365183	-0.0190586	0.00290537	-0.741167	-0.671494	-0.633995	-0.167778	Pbx1
30	ENSMUSG00000008601	0	0.26322	0.212394	0.287584	1.27885	1.42472	1.40044	1.4775	0.393446	0.179936	0.734466	0.8372	0.450475	0.301544	0.7873	Rab25
30	ENSMUSG00000063316	2.03424e-16	0.185233	-0.356136	-0.456722	-0.270719	0.128469	0.125591	0.553427	-0.830264	-1.128	-0.156984	-0.381213	0.3598	-0.220793	-0.340337	Rpl27
30	ENSMUSG00000023039	0	1.14392	3.01766	3.43147	3.51781	4.03047	3.41563	4.05591	1.39077	0.825948	2.18896	2.15408	3.18744	3.85251	3.68312	Krt7
31	ENSMUSG00000070544	2.29245e-44	-0.813995	-0.26843	-0.102661	-1.32708	-1.22271	-0.0432498	0.0828971	-0.772527	-0.379304	-0.274605	-1.15306	-1.39611	-0.635242	-0.0100194	Top1
31	ENSMUSG00000057454	3.50212e-21	-0.789623	-0.153224	-0.130404	-0.558657	0.122885	0.343427	0.431955	-1.11296	-0.069459	0.191937	-2.17271	-1.34614	-0.0409416	0.220656	Lypd3
31	ENSMUSG00000018339	8.1564e-173	1.03924	4.39199	4.45614	3.64573	4.4703	4.47088	4.08368	1.12052	0.717844	-0.333817	3.84219	4.13581	4.43799	4.39719	Gpx3
31	ENSMUSG00000061477	0	-0.123239	-0.846146	-0.172924	-0.396508	-0.598029	0.105493	0.537473	-0.686751	-0.743989	-0.10375	-0.688844	-0.441953	-0.675199	0.122616	Rps7
32	ENSMUSG00000026628	7.30923e-85	-0.0974813	-1.39687	-2.76939	1.04701	-0.321737	-2.81417	-1.64017	-0.706109	-0.793032	-0.632077	0.492881	0.44968	-1.28492	-1.66522	Atf3
32	ENSMUSG00000027160	7.3384e-21	-0.054086	-0.672364	-0.0563804	0.110668	-0.205856	0.0485485	-0.073037	0.0575847	0.042787	-0.426252	0.109402	-0.0061921	-0.880241	-0.367079	Ccdc34
32	ENSMUSG00000050234	1.16457e-06	-0.000952607	0.00166602	-0.013037	-0.00770947	-0.00898296	-0.0218386	-1.26569	4.90717e-05	0.000210501	0.00166602	0.00116965	-0.00113714	-0.00057218	-0.0392891	Gja4
32	ENSMUSG00000061666	1.54987e-08	0.118903	-0.423138	-0.226005	0.296996	0.334395	0.340846	0.333049	-0.0526661	-0.0700176	-1.20283	0.0485341	0.238168	-0.0457355	0.327126	Gdpd1
32	ENSMUSG00000036533	1.39796e-06	-1.17146	-1.52559	-1.2502	-1.50555	-1.50091	-1.00239	-0.290406	-1.4511	-0.0537467	-0.0128391	-2.56555	-1.87787	-0.885261	-0.559562	Cdc42ep3
33	ENSMUSG00000026639	9.9229e-202	-0.0622753	-0.101716	-0.257703	-0.608073	-0.786077	-1.38114	-0.00937047	-0.0255961	-0.00851548	0.00515445	-0.0555775	-0.0623409	-0.113915	-0.194187	Lamb3
33	ENSMUSG00000047907	0	-0.0376518	-0.0772903	-0.287182	-0.812254	-1.39005	-2.03292	-0.773647	-0.0218437	-0.0111171	-0.00575192	-0.0430168	-0.0164509	-0.00836071	-0.0722828	Tshz2
33	ENSMUSG00000000381	0	-0.0371069	-0.0326499	-1.33652	-0.00646185	-0.023811	-1.59312	-0.812195	-0.00397611	-0.000211407	0.000402928	-0.00327509	-0.0696354	-0.74528	-9.12691	Wap
33	ENSMUSG00000041841	4.411e-15	0.0211103	-0.458816	-0.287766	-0.168073	-0.138123	0.154842	0.639443	-0.641069	-0.785936	0.0563273	-0.461663	-0.136898	-0.392915	-0.179494	Rpl37
34	ENSMUSG00000028640	2.78787e-40	-0.168775	-0.415772	-0.729233	-1.11864	-1.43293	-1.18136	-0.083136	-0.23705	-0.0299445	-0.0866669	-0.52394	-0.263226	-0.62745	-0.534749	Tfap2c
34	ENSMUSG00000050931	1.03829e-69	0.244275	1.27553	1.41266	1.16155	1.40737	1.43065	1.49033	0.312028	0.306096	1.1269	0.669308	0.995386	1.30907	1.4572	Sgms2
34	ENSMUSG00000007872	0	0.333444	0.788652	0.793678	0.540576	0.741524	0.556754	-2.24553	0.344816	0.0793684	-0.648968	0.841526	0.877066	0.899623	0.753582	Id3
34	ENSMUSG00000010529	0	-0.0203155	-0.955922	-0.0622114	-0.0171859	-0.0301698	-0.00122503	-0.00270084	-0.115206	-0.00408336	-0.0155415	-0.3095	-0.011318	-0.682574	-0.00814905	Gm266
35	ENSMUSG00000025781	7.02634e-24	0.400644	0.0990348	0.608503	1.22881	0.800608	1.00964	0.631716	0.474828	0.146427	-0.148916	1.17338	0.850726	-0.258094	0.575447	Atp5c1
35	ENSMUSG00000034226	3.03958e-07	-0.268438	-0.801322	-0.825032	0.187251	0.205838	0.224392	0.222486	-0.12066	-0.0182966	-0.105924	-0.271133	-0.411398	-0.53386	-0.285948	Rhov
35	ENSMUSG00000027570	7.06439e-63	-0.145493	-0.197666	-0.0429402	-0.444496	-0.935485	-0.16294	-0.00425687	-0.0654508	-0.00568145	-0.023496	-0.184506	-0.238198	-0.196879	-0.0446993	Col9a3
35	ENSMUSG00000041120	4.23726e-241	-0.00462969	0.1191	0.05155	-0.784077	-0.44548	-0.329207	-1.53199	0.00296727	-0.00982269	-0.000453988	0.0205371	0.00110467	0.120368	0.0597784	Nbl1
35	ENSMUSG00000029810	5.50787e-09	0.424337	0.844086	0.224701	1.52593	0.796282	1.31115	2.18628	1.38255	1.10639	1.6164	1.67079	0.715999	0.256268	0.641849	Tmem176b
35	ENSMUSG00000034127	1.64477e-56	-0.503134	-0.499652	-1.50451	-0.127986	-0.0528961	-0.0257372	0.006958	-0.290846	-0.0305538	0.0133319	-0.737924	-0.943728	-0.195392	-0.848198	Tspan8
35	ENSMUSG00000022108	5.22727e-111	-1.23745	-0.0140753	-0.842388	0.921364	0.254547	0.441821	-0.318994	0.309601	0.763446	0.152076	-0.516393	-2.14226	-0.324215	-0.525306	Itm2b
35	ENSMUSG00000069792	0	-0.0210028	-0.0651554	-0.454254	-0.0074439	-0.0037944	-0.0494964	-0.0291065	-0.0321603	0.000118627	0.00461399	-0.0434563	-0.0207536	-0.0524068	-2.75336	Wfdc17
35	ENSMUSG00000034634	2.20411e-259	0.0799287	1.12818	0.214238	1.45264	2.09623	2.10426	2.11198	-1.14831	-1.95618	2.1142	0.6907	0.477774	1.93396	2.10036	Ly6d
36	ENSMUSG00000016252	0	0.526596	0.79441	0.248131	0.702915	0.872519	0.44639	0.292471	0.273306	-0.114785	0.00636231	0.816789	1.01844	0.326429	-0.136296	Atp5e
36	ENSMUSG00000028447	0	0.298446	0.729118	0.770553	1.22705	1.26795	1.24645	1.23674	0.488185	0.309062	-0.117811	0.754973	0.646475	0.602976	0.666162	Dctn3
36	ENSMUSG00000040046	1.26758e-96	0.152027	0.31545	0.348348	0.319727	0.347199	0.347391	0.348348	0.144582	0.0984371	-1.01814	0.3436	0.345971	0.345421	0.342318	Tph1
36	ENSMUSG00000075602	0	0.474909	1.14295	0.887244	0.95588	1.22172	1.18261	1.13152	-0.490065	-1.21728	1.06111	0.921965	1.19381	1.13442	0.434161	Ly6a
36	ENSMUSG00000024486	6.48273e-07	-1.23298	-0.0270676	0.309758	0.28287	0.555901	0.774399	0.00302554	-1.02242	0.15663	0.570915	-1.68163	-1.48101	0.349849	0.233131	Hbegf
37	ENSMUSG00000026727	9.78729e-198	-0.0443041	-0.0366087	-0.15458	-0.538348	-0.892638	-1.28981	-0.574872	-0.0046622	0.0275396	-0.0287533	-0.00632549	-0.0732034	-0.0216615	-0.0874524	Rsu1
37	ENSMUSG00000030170	7.32795e-243	-0.608521	-0.916892	-0.225663	-0.28963	-0.176074	-0.132649	-0.0326344	-0.713619	-0.0275878	-0.000173604	-1.46955	-1.06269	-0.465147	-0.367776	Wnt5b
37	ENSMUSG00000030287	3.62921e-92	-0.289671	-0.13812	-0.55658	0.0627103	0.0211175	0.114366	0.122948	-0.102701	0.059365	-1.10757	-0.286422	-0.419312	-0.0174444	-0.22497	Itpr2
37	ENSMUSG00000031596	0	0.322535	1.45268	1.45528	1.24855	1.32798	1.39184	1.29772	0.418286	0.292678	1.02614	1.37727	1.40151	1.45774	1.4419	Slc7a2
37	ENSMUSG00000000706	0	-0.550096	-0.377227	-2.75253	-0.00626766	-0.00101916	-0.0132894	-0.0131283	-0.0795744	0.00195251	0.005962	-0.217265	-0.922808	-0.686885	-3.01562	Btn1a1
38	ENSMUSG00000045503	1.9486e-91	0.172123	0.454494	0.828021	0.603697	0.781187	1.04123	0.979551	0.0747652	-0.011914	0.565251	0.443446	0.550896	0.758445	0.810002	Sys1
38	ENSMUSG00000025289	6.20749e-54	-0.562626	-0.905438	-0.519443	-0.418467	-0.721734	-0.240136	-0.243529	-0.290087	-0.051706	-0.270023	-0.562065	-1.0514	-1.19965	-1.56373	Prdx4
38	ENSMUSG00000036256	1.66216e-21	-0.527957	-0.256854	-0.593856	-2.44419	-1.37596	-1.57406	-5.79053	-0.110248	-0.0421184	-0.118752	-0.267795	-0.871067	-0.165055	-0.732981	Igfbp7
38	ENSMUSG00000046727	4.65842e-58	0.175811	1.82956	2.07255	2.23725	2.66069	2.67995	1.47749	0.520763	0.429617	1.01571	0.526031	0.285289	2.05869	2.18474	Cystm1
39	ENSMUSG00000063275	3.89402e-23	-0.0437707	-0.152152	-0.240677	-0.764313	-0.992455	-1.448	-0.646098	-0.0482205	-0.00721879	-0.0212666	-0.131882	-0.0640825	-0.187517	-0.311166	Hacd1
39	ENSMUSG00000031274	2.67136e-46	-0.105845	-0.296285	-0.225643	-0.401513	-1.1736	-1.00679	-0.185106	-0.10389	-0.084246	-0.0723275	-0.135294	-0.174066	-0.0753478	-0.240519	Col4a5
39	ENSMUSG00000054342	0	-0.568771	-0.534264	-1.23301	-0.0676804	-0.0075365	0.000775267	0.00629623	-0.681898	-0.0275875	-0.00615616	-1.41486	-0.947897	-1.07246	-0.867923	Kcnn4
39	ENSMUSG00000021281	2.94824e-11	-0.215178	-0.563282	-0.204828	0.0726251	0.139071	0.138995	-0.122268	-0.804525	0.0722795	0.134472	-1.51125	-0.392272	-0.246343	0.128737	Tnfaip2
39	ENSMUSG00000057863	1.62602e-132	-0.128373	-0.376409	-0.437149	-0.431211	0.0262911	0.027752	0.315182	-0.898362	-1.04892	0.168309	-0.767692	-0.385034	-0.326246	-0.507577	Rpl36
39	ENSMUSG00000033022	0	0.707643	1.64336	1.68693	1.56058	1.6568	1.68416	1.68493	0.599853	0.0983445	-0.460004	1.6074	1.66934	1.66416	1.66563	Cdo1
40	ENSMUSG00000027562	2.96458e-81	-0.566699	-0.408142	-0.594185	-0.0345089	-0.0519446	-0.00572558	-0.114186	-0.399262	-0.00887091	-0.0629565	-0.954509	-0.967164	-1.63842	-0.578472	Car2
40	ENSMUSG00000028755	6.19477e-88	-0.201819	0.0621089	0.0325837	-1.0591	-0.761882	-0.28205	0.126838	-0.0176095	0.0168568	-0.0462536	-0.0501664	-0.390289	-0.0500936	-0.137242	Cda
40	ENSMUSG00000022991	8.80069e-57	-0.234635	0.000216294	-1.07731	-0.00440104	-0.00672253	-0.0428526	-0.0233289	-0.0181289	0.00045256	0.0027165	-0.0481825	-0.453874	-0.173401	-5.09206	Lalba
40	ENSMUSG00000024597	0	0.627509	2.40953	2.42329	2.17527	2.64239	2.40647	2.65337	0.0871834	-0.347498	1.98942	2.20194	2.49229	2.3707	2.50423	Slc12a2
40	ENSMUSG00000064351	4.62961e-264	-0.235564	-0.646159	-0.529039	-0.677987	-0.812067	-0.678914	-0.54725	-1.09695	-1.09742	-0.591014	-0.765284	-0.204709	-0.808229	-1.73396	mt-Co1
41	ENSMUSG00000015094	6.17407e-112	0.179879	0.487438	0.247265	0.759094	0.669887	0.764659	0.504071	0.255788	0.056391	0.237951	0.680405	0.464563	0.418074	0.0948767	Npdc1
41	ENSMUSG00000027540	1.17383e-08	0.0915916	0.762608	0.851906	0.17062	0.180377	0.610582	0.641064	0.193607	0.0396848	0.600143	0.535087	0.506003	0.755923	0.906791	Ptpn1
41	ENSMUSG00000027533	9.17322e-49	-0.235416	-0.973387	-0.73352	-1.13646	-1.83898	-0.571667	-0.633146	-0.444482	-0.0398836	-0.0477088	-0.957229	-0.407015	-1.64034	-1.3651	Fabp5
41	ENSMUSG00000003617	4.2578e-37	-0.905138	-0.62751	-1.6084	-0.543432	-1.10433	-0.773162	-0.142415	-0.536908	-0.036701	-0.00833129	-1.11	-1.51264	-0.598691	-1.62979	Cp
41	ENSMUSG00000029309	1.02017e-10	-0.0376953	-0.00457895	-0.0179144	-0.0237542	-0.0248417	-0.0681235	-3.34962	0.00488766	0.00225231	0.00760381	-0.0114453	-0.0210771	-0.00897563	-0.2251	Sparcl1
41	ENSMUSG00000001349	1.00476e-167	-0.0251665	-0.0928206	-1.83759	-1.79014	-2.90341	-5.44345	-1.23457	-0.0271554	-0.0266958	-0.068359	-0.0264661	-0.0144948	-0.055222	-1.74763	Cnn1
41	ENSMUSG00000064373	2.36441e-15	-0.531693	-0.597356	-0.43182	-0.156152	-0.566625	-0.373699	-0.231756	-0.128948	0.133828	-2.00734	-0.340034	-0.801069	-1.58173	-1.4203	Sepp1
41	ENSMUSG00000003355	2.89482e-25	-0.143407	-0.0905467	-1.09269	-0.221088	-0.216995	0.0335467	0.080276	-0.0152315	0.0149821	-0.128361	-0.0414086	-0.305939	-1.02035	-3.3031	Fkbp11
41	ENSMUSG00000092341	0	0.598598	1.85418	-0.263473	1.24343	1.1217	0.104905	-0.906982	0.535002	0.237347	0.861579	0.764809	0.678931	1.61764	-0.386094	Malat1
42	ENSMUSG00000062647	0	-0.127956	-0.674287	0.0382673	0.128784	-0.111077	0.757946	0.841975	-0.0520762	-0.164901	0.0280137	0.134996	-0.323156	-0.512372	0.370255	Rpl7a
42	ENSMUSG00000002014	3.52362e-233	-0.151641	-0.271986	-0.775197	0.323195	0.195065	0.642038	0.768652	0.00697913	-0.100419	-0.112843	0.160467	-0.295437	-0.971314	-1.74964	Ssr4
42	ENSMUSG00000028583	0	-0.0300995	-0.0706498	-0.118192	-1.08559	-1.01169	-0.553949	-0.0114273	-0.0139731	-0.0113936	-0.00824232	-0.04533	-0.0243417	-0.00646609	-0.0947804	Pdpn
42	ENSMUSG00000047501	0	0.242829	1.54244	1.27784	2.6424	3.36643	3.56513	3.53898	-0.243132	-0.323576	2.13282	-0.113275	0.770178	1.27227	1.4427	Cldn4
42	ENSMUSG00000022491	4.66933e-26	-0.00048805	-0.351019	-0.379896	-0.00193843	-0.378607	-0.274019	-0.0852723	-0.00104988	-0.000503912	-0.302294	-0.0012229	0.000288034	-3.2699	-5.01869	Glycam1
42	ENSMUSG00000025190	0	0.29175	0.953315	0.906768	0.839312	0.925373	0.956411	0.834175	0.671247	0.570618	-0.206292	0.942752	0.678722	0.731738	0.472057	Got1
43	ENSMUSG00000044627	8.49519e-126	0.351588	0.536906	0.59682	0.56285	0.557549	0.770526	0.876089	0.495587	0.344314	0.458891	0.76615	0.642208	0.275337	0.490374	Swi5
43	ENSMUSG00000008682	7.77635e-130	-0.111687	-0.511841	-0.128733	0.36725	0.0127772	0.675524	0.927385	-0.11858	-0.229139	0.078644	-0.11696	-0.404719	-0.608325	0.344399	Rpl10
43	ENSMUSG00000027803	8.49304e-30	-0.65824	-0.696054	-0.282936	-0.623047	-0.627085	-0.51024	-0.206285	-0.476415	0.0649042	-0.0859653	-0.956575	-0.958816	-0.27328	-0.132912	Wwtr1
43	ENSMUSG00000006442	1.99699e-07	-0.277674	-0.24261	-0.234827	-1.31983	-0.958051	-0.0893553	-0.0369364	-0.201595	-0.0489842	-0.0536007	-0.43485	-0.544745	-0.401703	-0.682	Srm
43	ENSMUSG00000070473	0	-0.0755477	-0.578405	-1.0043	1.85003	2.14085	2.24627	2.26338	-0.262574	-0.208557	-0.0596052	-0.494975	-0.211088	-1.0523	-0.127644	Cldn3
43	ENSMUSG00000034892	2.09059e-319	0.00318013	-0.256706	-0.764319	-0.497952	0.0965583	-0.503523	-0.0656779	-0.752433	-0.899462	-0.07286	-0.747109	-0.101862	-0.276867	-0.979136	Rps29
43	ENSMUSG00000022548	0	-0.114692	-0.121892	-4.26937	-0.00531307	-0.0505184	-0.148125	-0.168601	-0.0574831	-0.00208882	-0.102585	-0.186097	-0.192704	-0.0315276	-2.99167	Apod
43	ENSMUSG00000022661	1.27651e-199	0.58285	2.10703	2.0811	1.89965	1.77605	1.6697	1.52335	0.570953	0.034482	0.199367	2.03429	1.52522	2.16775	2.14846	Cd200
44	ENSMUSG00000031320	0	-0.194095	-0.942084	0.185506	0.0988354	-0.626159	0.496326	1.06399	-0.271206	-0.180321	-0.00406888	-0.360021	-0.438171	-0.831127	0.788385	Rps4x
44	ENSMUSG00000034109	3.19306e-09	-0.224056	-0.176451	-0.314423	-0.992198	-1.45942	-0.427668	-0.299844	-0.280133	-0.174395	0.0574164	-0.35875	-0.437024	-0.15329	-0.0187975	Golim4
44	ENSMUSG00000027907	2.12807e-64	0.82438	1.97201	1.24456	0.9153	1.77141	0.858568	0.463801	0.445136	-0.164717	2.14085	0.635041	1.01543	2.71456	2.64131	S100a11
44	ENSMUSG00000029718	9.18245e-25	0.114059	0.246616	0.214445	0.189841	0.167163	0.173974	-1.22748	0.217334	0.208522	0.0526407	0.244729	0.243894	0.245509	0.227166	Pcolce
44	ENSMUSG00000057092	9.39458e-97	-1.20669	-1.24626	-2.06541	-1.4668	-0.779548	-1.11895	1.46873	-1.00649	-0.270675	0.247388	-2.06884	-2.20532	-1.25588	-1.56511	Fxyd3
44	ENSMUSG00000008683	6.79872e-10	-0.128899	-1.03766	0.0512327	-0.511882	-0.760234	0.16873	0.709025	-0.680602	-0.62968	-0.235597	-0.700522	-0.409578	-0.998144	0.39109	Rps15a
44	ENSMUSG00000021553	6.22534e-09	-0.620405	-0.195728	-0.616015	-0.000424559	0.0109128	0.00852112	0.00527984	-0.2166	0.00241061	0.0138544	-0.49264	-1.17207	-0.197242	-1.24744	Slc28a3
44	ENSMUSG00000024526	0	-0.420966	0.0204588	-0.490507	0.0278868	0.043039	0.00880015	0.0333831	-0.0958799	-0.0143366	0.0493202	-0.259755	-0.859493	-0.0164697	-3.1569	Cidea
45	ENSMUSG00000038900	3.7038e-202	-0.230235	-0.760208	0.653375	-0.165894	-0.495965	1.07514	1.51439	-0.371148	-0.427286	0.315365	-0.391405	-0.562046	-0.569726	0.878264	Rpl12
45	ENSMUSG00000033831	7.04855e-193	0.343587	1.18985	1.19556	1.01528	1.19399	1.19548	1.19556	-0.282171	-0.724979	1.17574	1.06987	1.16237	1.19556	1.19556	Fgb
45	ENSMUSG00000029641	2.89445e-15	-0.00979255	-0.00614508	-0.00227443	-0.118679	-0.0345848	-0.154744	-1.53513	-0.0167327	-0.000815061	-0.00977467	-0.0147024	-0.0392872	-0.00582049	-0.0617618	Rasl11a
45	ENSMUSG00000030792	1.94562e-245	0.199381	1.09775	1.06033	1.06199	1.12871	1.13064	1.13122	0.414944	0.189874	0.801657	0.89762	0.498481	1.0996	0.943908	Dkkl1
45	ENSMUSG00000037742	3.24057e-12	0.217714	-0.420026	0.192493	0.726614	0.244831	0.477592	0.623969	-0.52947	-0.695045	0.36239	-0.106871	0.368262	-0.112454	0.911948	Eef1a1
46	ENSMUSG00000026755	1.38365e-17	0.301716	0.599544	0.687425	0.500746	0.770215	0.833373	0.670155	0.236516	0.0894438	0.0340147	0.545187	0.692712	0.464715	0.678423	Arpc5l
46	ENSMUSG00000031245	4.61553e-07	-0.0157518	-0.402316	-0.150081	0.132432	0.0213801	0.018567	0.0836294	-0.0440818	-0.0104941	-0.0171942	-0.0187566	0.018607	-0.631172	-0.203798	Hmgn5
46	ENSMUSG00000032766	0	-0.0113266	-0.013185	-0.12609	-0.0646653	-0.136627	-0.385135	-2.76455	-0.00467665	-0.0042255	0.00148163	-0.0138169	-0.00752379	-0.0113072	-0.108805	Gng11
46	ENSMUSG00000036181	5.06502e-134	0.992214	1.74977	0.843954	2.34268	1.88251	2.25823	2.1228	1.34166	0.950653	1.68655	2.09085	2.48283	1.6241	2.11427	Hist1h1c
46	ENSMUSG00000037805	1.84707e-47	-0.16009	-0.889982	0.0946268	0.160962	-0.458502	0.214861	0.944952	-0.539931	-0.725569	0.255358	-0.183651	-0.301316	-0.833754	0.347347	Rpl10a
46	ENSMUSG00000024511	0	0.492219	1.2299	1.27022	1.20327	1.27454	1.23135	1.32037	0.35643	0.0477905	1.2573	1.15353	1.22311	1.25036	1.31208	Rab27b
46	ENSMUSG00000035783	0	-0.116789	-0.540869	-3.5523	-4.94669	-6.42025	-7.59649	-5.63641	-0.371308	-0.292698	-0.470114	-0.233336	-0.0909672	-0.46117	-3.67034	Acta2
47	ENSMUSG00000004085	7.30526e-96	-0.114483	-0.00192293	-0.0018667	-0.329241	-0.527946	-0.91116	-1.04618	-0.131052	-0.0443374	0.159373	-0.123427	-0.0762658	0.151299	0.128696	Zak
47	ENSMUSG00000028063	1.01385e-56	-0.786585	0.376681	0.51658	-0.306026	0.469651	-0.23308	0.479581	-0.423676	0.250657	1.01818	-1.31229	-1.58341	0.734272	0.916426	Lmna
47	ENSMUSG00000029359	3.77275e-73	0.174424	0.431787	0.429992	0.414296	0.436088	0.429598	-0.356882	0.255185	0.184673	-0.77459	0.431454	0.429693	0.429927	0.438593	Tesc
47	ENSMUSG00000007655	6.79654e-15	-0.0287943	0.0150544	-0.574178	-0.966161	-1.47988	-2.96196	-2.12406	-0.328828	-0.383519	0.0348133	-0.0684597	0.0318919	0.0543676	-0.445449	Cav1
47	ENSMUSG00000067288	6.8015e-290	0.128408	0.0906344	0.0320075	0.0083563	0.5624	0.740207	1.03499	-0.724052	-0.974613	0.23721	-0.392731	0.202582	-0.140863	-0.339854	Rps28
48	ENSMUSG00000042784	2.39194e-39	-0.279698	-0.222816	-0.32567	0.18658	0.209665	0.220099	0.220173	-0.0666914	0.175661	-0.198885	-0.365636	-0.57997	-0.143493	-1.2592	Muc1
48	ENSMUSG00000029322	1.52011e-123	0.39133	0.763523	0.75576	0.702868	0.767893	0.780645	0.756537	0.108893	-0.220484	-0.824206	0.735462	0.778142	0.765469	0.652632	Plac8
48	ENSMUSG00000029761	2.83248e-07	-0.175844	-0.353971	-1.5272	-3.49823	-4.2175	-5.44554	-4.72534	-0.583815	0.0346407	0.0414573	-0.883733	-0.112202	-0.0942484	-1.12343	Cald1
48	ENSMUSG00000032350	0	0.33643	1.63466	1.68132	1.32403	1.40762	1.65988	1.59731	0.630406	0.450719	1.29866	1.53648	1.50421	1.58677	1.63231	Gclc
48	ENSMUSG00000060636	1.23517e-24	-0.152836	-0.447272	-0.462491	-0.393866	-0.0708021	0.0997568	0.535828	-0.6749	-0.659935	0.474611	-0.811745	-0.397032	-0.405854	-0.250795	Rpl35a
48	ENSMUSG00000024781	0	-0.476525	-0.155729	-1.67832	-0.00192939	-0.0909946	-0.0577243	-0.120008	-0.032405	-0.00218144	-0.0258911	-0.0866887	-0.835631	-0.827254	-2.10149	Lipa
49	ENSMUSG00000029134	2.40917e-214	-0.725276	-1.10925	-1.22839	-0.0166405	-0.00794481	0.0107328	-0.00824462	-0.216544	0.00466623	0.0101308	-0.527129	-1.33067	-1.63256	-0.375652	Plb1
49	ENSMUSG00000032033	8.28637e-17	-0.336821	-1.58949	-1.59962	-0.00144403	-0.0225437	-0.216341	0.023769	-0.265215	0.0221208	-0.00635997	-0.56791	-0.638725	-1.56082	-0.239861	Barx2
49	ENSMUSG00000045545	2.30544e-07	-0.118891	-0.254882	-2.06369	-4.3457	-4.46345	-5.39492	-1.23837	-0.269882	-0.196257	-0.196082	-0.224059	-0.0940651	-0.227204	-1.96423	Krt14
49	ENSMUSG00000052146	2.63892e-303	0.0201618	-0.465823	0.062184	-0.193052	0.0277949	0.455695	0.811914	-0.660806	-0.780622	0.0741522	-0.558537	-0.148556	-0.379716	0.316643	Rps10
50	ENSMUSG00000038612	4.06077e-08	-0.850732	-1.01407	-0.486435	-0.0964158	-0.243717	0.17458	0.32277	-0.403055	0.00724088	-0.14819	-0.624508	-1.23296	-0.900347	-0.527282	Mcl1
50	ENSMUSG00000009281	3.76952e-66	-0.00927794	0.000821038	-0.0655103	-0.059006	-0.0189838	-0.11678	-2.3507	-0.00501678	-0.00468226	0.00380126	-0.00882792	-0.00256438	-0.00190613	-0.00641552	Rarres2
50	ENSMUSG00000030849	1.12004e-156	0.276607	1.18218	1.12221	0.821187	0.791953	0.731468	1.19246	0.189499	-0.0134637	0.801382	1.12535	1.0076	1.19809	1.15033	Fgfr2
50	ENSMUSG00000036478	1.85729e-39	-0.030883	-0.223235	-0.924871	0.475251	0.403316	0.426636	-1.18008	-0.883425	-1.06256	0.716061	-0.728021	-0.0816026	0.0784011	-0.133834	Btg1
50	ENSMUSG00000057060	4.80969e-51	0.13482	0.312028	0.309455	0.298082	0.31569	0.316491	0.3176	0.0543901	-0.0621844	-0.63515	0.314427	0.312475	0.314679	0.3176	Slc35f3
50	ENSMUSG00000024066	7.54022e-45	-0.336407	-0.216243	-1.36984	-0.102229	-0.127688	-0.161891	-0.061778	-0.072217	0.0021267	-0.249921	-0.147718	-0.605289	-0.605148	-2.03438	Xdh
51	ENSMUSG00000032679	0	-0.108012	-0.0850786	-0.157828	-0.0465365	-0.108292	-0.973831	-0.180651	-0.0689228	0.0241227	-0.131768	-0.167378	-0.256639	-0.118127	-0.334903	Cd59a
51	ENSMUSG00000039001	5.34611e-08	-0.0289337	-0.278605	-0.194305	-0.174716	0.100455	0.140073	0.45132	-0.554555	-0.751329	-0.0880353	-0.498919	-0.297102	-0.402275	-0.308313	Rps21
51	ENSMUSG00000039221	2.29022e-27	-0.218751	-1.1359	-0.296949	-0.399849	-0.379295	0.393841	-0.223616	-0.703574	-0.700945	-0.253865	-0.756344	-0.394818	-1.34868	-0.403053	Rpl22l1
51	ENSMUSG00000002233	7.91692e-46	0.660582	1.59948	1.38364	0.780378	0.715862	0.406989	0.908424	0.496761	0.173202	1.10312	1.03706	1.35259	1.98792	1.39917	Rhoc
51	ENSMUSG00000029622	2.14886e-24	0.440278	0.757144	1.50797	1.61572	2.09686	2.13956	1.9422	0.451018	0.175003	1.28787	1.09026	0.740793	0.94767	1.05824	Arpc1b
51	ENSMUSG00000030342	4.23984e-40	0.365549	1.2576	0.669043	-0.0828487	0.280455	0.756185	2.69561	0.77514	0.563583	0.0440216	0.51362	0.0552253	0.848844	1.40032	Cd9
51	ENSMUSG00000025153	6.65972e-199	-0.0630117	-0.142323	-0.0670068	-0.0615252	-0.0625549	-0.029911	0.0355402	-0.0334501	0.00137562	-0.198706	0.0216247	-0.058477	-0.305975	-1.57016	Fasn
51	ENSMUSG00000021508	8.36158e-231	-0.130569	-0.0926407	-2.34175	-4.72305	-3.59801	-6.29185	-1.34446	-0.201509	-0.13829	-0.119701	-0.171137	-0.0915087	-0.041574	-2.05555	Cxcl14
52	ENSMUSG00000048482	4.68715e-21	-0.00441989	0.00749036	-0.236911	-0.3097	-0.976023	-1.86017	-0.159739	-0.0518768	-0.0493724	-0.0997439	0.0114278	0.00633623	0.00363914	-0.152336	Bdnf
52	ENSMUSG00000001520	0	-0.00316843	0.00200946	-0.0133866	-0.00529227	-0.0203216	-0.0197014	-1.59476	0.000563709	0.000838664	0.00200946	0.00200946	0.00129874	0.00195124	0.00200946	Nrip2
52	ENSMUSG00000036764	6.90185e-88	0.446904	1.11409	1.13766	1.11137	1.16256	1.16239	1.1128	0.483741	0.185019	0.709861	1.09969	1.09917	1.09997	1.13443	Dnajc12
52	ENSMUSG00000018796	2.77132e-14	-0.154557	-0.233492	-0.673062	-0.0371736	-0.0588534	-0.0778396	-0.106144	-0.0284974	0.00435577	-0.0586595	-0.078725	-0.2685	-0.872034	-1.7788	Acsl1
52	ENSMUSG00000020303	0	0.35056	1.17846	1.16585	0.883664	1.14623	1.17821	1.16236	0.671977	0.389189	1.1806	1.08747	1.09602	1.1691	1.12552	Stc2
53	ENSMUSG00000053931	9.06242e-24	0.479013	1.09799	1.18317	0.303706	-0.184575	0.436162	1.08223	0.476782	0.234247	0.804785	1.15269	1.39508	1.35129	1.37569	Cnn3
53	ENSMUSG00000062006	1.03435e-07	0.0698582	-0.243932	0.0234263	-0.211005	-0.0302786	0.164084	0.702178	-0.500213	-0.666286	-0.0192675	-0.319299	-0.0675536	-0.204333	0.192113	Rpl34
53	ENSMUSG00000028152	1.31146e-172	-0.00477806	-0.0302639	0.00745498	-0.654702	-0.83083	-0.403201	0.0129875	-0.0337798	0.0257063	-0.704098	-0.0942701	0.0137236	0.0117776	0.0510962	Tspan5
53	ENSMUSG00000041741	7.38132e-21	-0.0014509	0.00293376	0.000815403	-0.0186866	-0.109002	-0.0485013	-1.35914	0.00135085	0.00228272	0.00293376	0.00180007	-0.00137359	0.00160691	-0.00582307	Pde3a
53	ENSMUSG00000022132	2.04689e-127	0.423572	1.04533	1.0512	1.00768	1.06038	1.06285	1.06412	0.545559	0.338731	-0.211081	1.04305	1.04751	1.05038	1.02301	Cldn10
53	ENSMUSG00000037071	0	-1.0011	-0.159134	0.0559781	0.380087	0.233192	0.182881	0.474211	-0.0286971	0.184393	-0.0677118	-0.241276	-1.64116	-1.41547	-3.27546	Scd1
54	ENSMUSG00000028266	0	-0.341872	-1.68029	-1.44504	-1.04108	-1.48855	-1.29001	-0.104701	-0.471333	-0.0717822	-0.308245	-0.84253	-0.619122	-1.47392	-0.628092	Lmo4
54	ENSMUSG00000006333	4.6984e-08	-0.238037	-0.731537	0.337636	0.166553	-0.117412	0.843504	1.55973	-0.164078	-0.172496	0.0389199	-0.207907	-0.505796	-0.593919	0.723754	Rps9
54	ENSMUSG00000020205	9.9301e-205	-1.21508	-2.3301	-2.40938	-0.161421	-1.34123	0.00217361	-1.50762	-1.24627	0.0556259	0.411951	-2.28166	-1.74447	-3.34475	-0.169843	Phlda1
54	ENSMUSG00000000740	1.6431e-11	-0.16635	-0.714442	-0.107979	-0.188498	-0.494067	0.168331	0.635938	-0.539882	-0.514682	0.274303	-0.592846	-0.444511	-0.528544	0.347421	Rpl13
54	ENSMUSG00000022037	0	-1.30897	-0.6715	-0.644815	1.18122	1.26931	0.61288	1.42866	-0.564989	-0.33363	1.32233	-1.11157	-2.09186	-1.43857	-1.46431	Clu
54	ENSMUSG00000018102	1.91183e-231	1.0212	2.19055	1.75497	2.46751	2.26119	2.09614	2.10566	1.26713	0.681305	0.435727	2.49135	2.59238	1.49911	1.70306	Hist1h2bc
55	ENSMUSG00000027293	1.99959e-70	-0.112218	0.540016	0.625364	0.627369	0.944861	1.00884	0.807872	-0.0504293	0.00454693	0.964062	0.129113	-0.0159972	0.317834	0.556546	Ehd4
55	ENSMUSG00000028081	0	0.0206837	-0.795671	0.358346	0.0379348	-0.557457	0.539986	1.1656	-0.153535	-0.197511	0.036065	-0.135828	-0.108818	-0.599903	0.94272	Rps3a1
55	ENSMUSG00000053907	1.41299e-81	-0.654033	-0.105813	-0.377242	-1.65165	-0.905104	-0.371839	-0.639113	-0.635041	-0.181126	0.0400681	-1.02285	-1.18813	0.0311339	-0.219337	Mat2a
55	ENSMUSG00000001930	3.0573e-207	0.163806	0.350065	0.351979	0.337227	0.335041	0.330213	0.317869	0.245747	0.187354	-0.627414	0.349846	0.344586	0.343212	0.316492	Vwf
55	ENSMUSG00000041571	1.95599e-07	-0.234721	-0.644146	-0.793844	-0.474743	-1.28871	-2.07037	-2.64571	-0.283865	-0.2018	-0.0379102	-0.264514	-0.131383	-0.182108	-0.254832	Sepw1
55	ENSMUSG00000020027	9.60749e-140	0.386057	0.976772	0.813436	0.821124	0.424176	0.467268	1.14687	0.899604	0.852875	-0.698266	1.03525	1.03767	0.98983	1.11004	Socs2
56	ENSMUSG00000027248	4.01271e-12	0.0632196	0.269787	-0.27472	0.219552	0.234001	0.792631	0.798811	0.33797	0.39889	0.0995561	0.225234	0.000613992	0.133448	0.568454	Pdia3
56	ENSMUSG00000028163	1.05331e-06	-0.721712	-0.243184	-0.133688	-0.294059	-0.309076	-0.230381	0.0838166	-0.52249	-0.110955	0.183765	-0.670826	-1.01137	0.0118016	0.0821297	Nfkb1
56	ENSMUSG00000028207	5.23133e-94	-0.00383844	-0.0493245	-0.0904952	-0.569992	-1.16103	-0.776307	-0.324874	-0.0541085	-0.0685454	-0.0666467	-0.00617173	0.02665	0.00216118	-0.0534825	Asph
56	ENSMUSG00000005667	2.99565e-60	-0.170795	0.0528429	0.153803	-1.21153	-0.204286	0.177293	0.170472	-0.627916	-0.243874	0.0606831	-0.845497	-0.339569	0.100183	0.160354	Mthfd2
56	ENSMUSG00000074227	6.66187e-10	0.344123	0.595398	0.194354	0.954735	1.20156	1.16316	2.34111	0.33805	0.064655	0.732688	0.431261	0.340699	0.617234	0.340306	Spint2
56	ENSMUSG00000057322	1.93631e-08	0.0804731	-0.00657847	-0.216975	-0.184392	0.194107	0.281574	0.746008	-0.46504	-0.680448	0.119645	-0.471095	-0.181437	-0.0348078	-0.418132	Rpl38
57	ENSMUSG00000041355	6.34532e-19	-0.205285	-0.531223	-0.437371	-0.502006	-0.410552	0.198627	0.2417	-0.131496	-0.042091	-0.623462	-0.315811	-0.434527	-0.92702	-1.22134	Ssr2
57	ENSMUSG00000028195	0	-1.33972	-1.23749	-1.63498	-0.172532	-1.6148	-1.34547	-1.07276	-1.37234	-0.396101	0.0156321	-1.98437	-1.57752	-0.98591	-1.19295	Cyr61
57	ENSMUSG00000028214	0	-0.0967527	-0.182863	-0.586737	-0.718247	-1.45235	-2.51209	-1.27827	-0.0222888	-0.0106862	-0.307129	-0.028249	-0.164587	-0.0960709	-0.262605	Gem
57	ENSMUSG00000059430	0	-0.00588472	-0.057843	-0.751841	-1.31756	-2.72256	-3.59562	-0.555556	-0.00824776	-0.0172398	0.000581927	-0.0114233	-0.00121811	-0.0463642	-0.928954	Actg2
57	ENSMUSG00000037166	0	-0.00247525	-0.0148718	-0.407018	-0.0651173	-0.49851	-2.44675	-2.56787	-0.00743885	-0.00476549	-0.0199725	0.000672695	-0.0048133	-0.00517519	-0.462379	Ppp1r14a
57	ENSMUSG00000021843	2.1065e-135	0.786933	2.15044	2.4193	1.74759	1.70035	1.5768	2.0362	0.757944	0.307693	1.53112	1.82287	2.08727	2.18006	2.51653	Ktn1
57	ENSMUSG00000058546	3.89719e-27	-0.110764	-0.534189	-0.569782	-0.423398	-0.0732605	-0.139198	0.186776	-0.653686	-0.702491	0.305496	-0.93513	-0.505011	-0.391036	-0.152099	Rpl23a
58	ENSMUSG00000009633	8.59586e-12	-0.0741409	-0.301695	-1.24569	-0.0830723	-0.232545	-0.333834	-0.312174	-0.0229271	-0.00121402	0.00103209	-0.0786714	-0.164666	-0.635877	-2.58329	G0s2
58	ENSMUSG00000015932	9.509e-233	0.372977	0.744778	-0.325975	-1.07687	-0.911135	-2.93184	-1.18436	-0.273659	-0.385366	0.372498	-0.0936008	0.633963	0.429567	-0.103533	Dstn
58	ENSMUSG00000028044	8.01452e-11	-0.232242	-0.86967	-0.293194	-0.337152	-0.706902	-0.0900975	0.0905168	-0.205602	-0.0640756	-0.561539	-0.368745	-0.504588	-0.931922	-0.351024	Cks1b
58	ENSMUSG00000061353	0	-0.0262974	-0.0107222	-0.0689381	-1.10067	-1.11751	-0.571981	-0.726936	-0.0255641	-0.00818236	-0.00564351	-0.0594188	-0.0293202	-0.00726022	-0.0938662	Cxcl12
58	ENSMUSG00000036570	4.4563e-16	0.000225193	0.00124784	0.00320382	-0.00630013	-0.00432515	-0.0402113	-2.01	-0.00173109	0.000544589	0.00320382	-0.00142335	-0.00399318	-0.000458514	0.00320382	Fxyd1
58	ENSMUSG00000038717	9.61946e-61	-0.00383144	-0.197474	-0.456503	-0.286873	-0.0948872	-0.354331	-0.349525	-0.710057	-0.829226	-0.526914	-0.403836	0.148549	-0.302497	-0.510274	Atp5l
58	ENSMUSG00000079620	7.58199e-28	-0.52583	-0.332786	-0.343565	0.0010044	-0.00362948	0.020882	0.0171162	-0.22375	0.00633501	0.000890591	-0.488252	-1.05	-0.514321	-0.0707059	Muc4
59	ENSMUSG00000038467	4.3436e-19	-0.183175	0.739497	0.561108	0.219999	0.781508	1.04097	0.797961	-0.0815444	0.0675474	0.605837	-0.163256	-0.14181	0.55091	0.797618	Chmp4b
59	ENSMUSG00000042312	8.84009e-21	0.253517	1.16865	0.853494	0.917853	1.1441	0.991325	0.89418	0.357694	0.104498	1.12073	0.507382	0.241602	1.1108	0.937819	S100a13
59	ENSMUSG00000002985	1.17875e-20	-0.387409	-0.14677	-1.40218	-4.97759	-4.81122	-4.15146	-0.674223	-0.67956	-0.185292	-0.224065	-1.07523	-0.232907	-0.54146	-1.5011	Apoe
59	ENSMUSG00000074129	1.94562e-106	0.224004	-0.18314	0.998236	0.469282	0.0479164	1.09903	1.51579	0.178981	-0.056763	0.39588	0.475871	0.27948	-0.126472	1.05158	Rpl13a
59	ENSMUSG00000025508	1.70506e-25	-0.0638127	-0.565747	-0.00977817	-0.334922	-0.200865	0.426681	0.29301	-0.444833	-0.538447	0.246595	-0.477415	-0.367635	-0.587592	-0.0154032	Rplp2
59	ENSMUSG00000031488	1.26629e-126	-0.451603	-0.136622	0.0384882	0.292233	0.402349	0.424714	0.437967	-0.706705	-0.340044	0.27669	-0.787809	-0.510137	-0.110015	0.22405	Rab11fip1
60	ENSMUSG00000039105	3.52543e-264	0.410961	1.07703	0.570754	1.30493	1.50161	1.23302	1.5095	0.449544	0.269609	0.385961	0.643293	0.882046	0.787397	0.47269	Atp6v1g1
60	ENSMUSG00000008575	0	-0.755143	-1.81875	-1.57903	-1.17576	-1.98412	-1.59775	-0.517258	-0.934399	-0.464365	-0.213468	-1.32626	-1.35837	-1.58059	-0.937889	Nfib
60	ENSMUSG00000051397	4.50844e-259	-0.136122	-0.198454	-0.163402	0.577303	1.00233	0.855728	1.09688	-1.00258	-0.819362	0.707336	-1.28217	-0.279195	0.567517	1.01575	Tacstd2
60	ENSMUSG00000053522	7.36158e-174	-0.251218	-1.04613	-1.74661	-3.27124	-2.83121	-4.36721	-0.494545	-0.659966	-0.131317	-0.33859	-1.27764	-0.413057	-0.655233	-1.31396	Lgals7
60	ENSMUSG00000030551	0	-0.0155901	-0.0991459	-0.037276	-0.0350337	-0.0599618	-0.0856638	-1.26394	-0.0347819	-0.0526054	-0.0262896	-0.00373684	-0.0133664	-0.0498676	-0.0418412	Nr2f2
60	ENSMUSG00000004864	3.47374e-27	0.0620927	0.355772	0.466075	0.689943	0.797541	0.816425	0.951392	0.197699	0.195035	-1.251	0.349481	0.266578	0.530696	0.627237	Mapk13
61	ENSMUSG00000074578	5.59164e-45	-0.15406	-0.935169	-0.0483203	-0.612425	-0.382487	0.322975	0.435246	-0.738568	-0.910527	-0.62499	-0.18643	-0.0373485	-0.623538	-0.139311	Zfos1
61	ENSMUSG00000070436	0	-0.0283439	-0.841864	-0.54797	-1.63654	-2.21244	-2.08818	-2.51867	-0.0551738	0.0694607	-0.77706	-0.205475	-0.0238784	-0.182144	-0.257155	Serpinh1
61	ENSMUSG00000005161	0	0.627607	0.567241	1.20222	1.70752	1.3866	1.81641	1.68938	0.959884	0.479073	-0.579146	1.87189	1.46477	0.313466	1.10187	Prdx2
62	ENSMUSG00000017707	8.67698e-28	-0.189791	0.613275	-0.646748	0.969285	1.15635	1.00655	0.748368	-0.122185	-0.247707	-0.129895	-0.0230976	-0.469407	0.298584	-0.446173	Serinc3
62	ENSMUSG00000041959	0	0.140206	1.09784	0.57463	-0.785431	-0.191996	0.0905977	1.23297	-0.211594	-0.221491	-0.144384	-0.611815	-0.0933871	1.44402	1.79964	S100a10
62	ENSMUSG00000030744	7.36687e-15	0.0172977	-0.625449	0.676115	0.163797	-0.39797	0.790136	1.38379	-0.00746371	-0.0778118	0.0293326	0.111963	-0.0471169	-0.558692	0.989263	Rps3
62	ENSMUSG00000064341	2.72855e-13	0.231156	0.743069	1.08543	-0.310596	-0.107061	-0.39858	0.15155	-0.129866	-0.180054	1.44951	-0.0501242	0.237879	0.02266	-0.592136	mt-Nd1
63	ENSMUSG00000035268	5.81473e-17	0.0646965	0.368386	0.373303	0.748317	0.76472	0.73043	-0.275729	0.116852	-0.0227956	-0.185256	0.442664	0.363225	0.447803	0.625125	Pkig
63	ENSMUSG00000028517	0	-0.106877	-0.257752	-0.630319	-0.902555	-1.44767	-2.47218	-0.813201	-0.0706687	-0.0129638	-0.104609	-0.140544	-0.167589	-0.12837	-0.39591	Plpp3
63	ENSMUSG00000043421	3.0529e-43	-1.00036	0.810258	0.838579	0.695843	0.246519	0.973462	0.961753	0.833509	0.818756	0.824919	0.790548	-1.59141	0.301718	0.30052	Hilpda
63	ENSMUSG00000023367	1.34723e-118	0.270531	0.930836	0.0846606	1.38616	1.04846	1.58166	1.59574	1.13629	0.867993	1.57531	1.43973	0.524279	0.308361	0.856703	Tmem176a
63	ENSMUSG00000029802	4.82195e-24	-0.104536	-0.0885916	-0.0557182	-0.0135897	-0.0847903	-0.028949	-0.275909	-0.00247137	-0.0061535	-0.216463	-0.00111352	-0.172022	-0.505745	-1.43831	Abcg2
63	ENSMUSG00000070423	0	0.000246219	0.000246219	-0.0146053	0.000246219	0.000246219	-0.0108335	-1.31474	0.000246219	0.000246219	0.000246219	0.000246219	-0.000289898	0.000246219	0.000246219	Olfr558
63	ENSMUSG00000031818	0	0.476088	0.697968	1.20739	1.28092	0.801795	1.31399	1.01724	0.585383	0.221782	-0.188102	1.28096	0.828827	0.126042	0.341772	Cox4i1
64	ENSMUSG00000028719	8.60883e-49	0.295575	0.725211	0.788445	1.14712	1.1381	1.26537	1.17387	0.309818	0.113665	0.519707	0.459658	0.523296	0.355628	0.811457	Cmpk1
64	ENSMUSG00000028645	3.32824e-55	-0.590553	0.16039	0.079557	-0.516294	-0.512142	0.06246	0.366807	-0.242287	0.0786455	0.278415	-0.680889	-1.11717	0.00153873	-0.21838	Slc2a1
64	ENSMUSG00000020432	8.38446e-79	0.00179264	0.165073	-0.513145	0.0741289	-0.00640369	0.232256	0.170117	0.0444635	-0.0133365	-1.09178	0.201125	-0.0114836	0.0464765	-0.982105	Tcn2
64	ENSMUSG00000049115	2.82206e-210	0.477177	1.09625	1.09387	1.01279	1.10929	1.1101	0.710279	0.17071	-0.162138	-0.845578	1.06174	1.10476	1.10855	1.09197	Agtr1a
65	ENSMUSG00000028793	5.25544e-66	-0.524367	-0.129214	-0.112636	0.0582215	0.0693251	0.0440694	0.241178	-0.407736	-0.0779391	0.154433	-0.564718	-0.743234	-0.0843165	0.0908803	Rnf19b
65	ENSMUSG00000028832	1.956e-11	-0.0499835	-1.36932	-0.353316	-0.146402	-0.59767	-0.264715	-0.0564841	-0.0916146	-0.0668104	-0.854224	-0.149168	-0.12863	-1.21055	-0.270596	Stmn1
65	ENSMUSG00000036111	5.60913e-170	-0.0190791	-0.0506066	-0.0736419	-1.35286	-1.02673	-0.294308	-0.112209	-0.0469604	-0.0231536	0.0037361	-0.0363935	-0.000876987	-0.0214108	-0.0394794	Lmo1
65	ENSMUSG00000023068	2.159e-31	-0.821459	-0.417833	-0.222194	-0.413986	-0.301022	0.0260343	0.0253178	-0.425582	-0.0522514	-0.169227	-0.866329	-1.45605	-0.567233	-0.150336	Nus1
65	ENSMUSG00000032085	6.94777e-316	-0.0774919	-0.313024	-1.84738	-3.97135	-4.66553	-6.34039	-5.46003	-0.15174	-0.0631578	-0.176733	-0.248488	-0.0656408	-0.132127	-1.68153	Tagln
65	ENSMUSG00000045027	8.39148e-74	0.468329	1.06259	1.09384	0.989013	1.00543	1.10274	1.10496	0.434041	0.185866	1.08931	0.769372	0.845813	0.989798	1.10496	Prss22
66	ENSMUSG00000028626	0	-0.0230477	-0.0499754	-0.0468307	-0.52256	-0.874658	-0.243463	0.000360654	-0.0721752	-0.00709918	0.000360654	-0.154861	-0.0400872	-0.0766224	-0.00223591	Col9a2
66	ENSMUSG00000054428	1.20288e-292	0.591834	0.878311	0.397024	1.17617	0.919847	0.518984	0.765869	0.643857	0.191363	-0.457112	1.29123	1.03699	0.798766	0.775949	Atpif1
66	ENSMUSG00000033917	1.78086e-07	-0.0563881	1.2152	0.758273	1.35461	1.51065	1.5023	1.52785	0.430711	0.213012	-0.525673	0.861038	-0.130782	0.770008	0.619442	Gde1
66	ENSMUSG00000020044	4.04746e-231	-0.246805	-0.603032	-0.792212	-1.10978	-1.38106	-1.73902	-2.29097	-0.248044	-0.0217245	-0.0520621	-0.342799	-0.282325	-0.17486	-0.300662	Timp3
66	ENSMUSG00000033060	6.82696e-42	0.305381	1.35164	1.21859	1.29638	1.2006	1.23851	1.30196	0.151314	-0.102896	1.18978	1.3011	1.32301	1.34944	1.41271	Lmo7
66	ENSMUSG00000058672	1.80345e-50	-1.06292	-0.695701	-0.739656	-0.949017	-0.498855	-0.81861	-0.0170232	-0.681378	-0.0119896	0.0919189	-1.55874	-1.73553	-0.790539	-0.584663	Tubb2a
67	ENSMUSG00000047945	0	-0.513601	-1.10523	-0.375342	-1.00296	-1.96352	-1.74084	0.190689	-0.369451	-0.189698	-1.34252	-0.382958	-0.636424	-1.01766	-0.50119	Marcksl1
67	ENSMUSG00000057841	0	-0.146257	-0.931951	0.0956716	0.0288781	-0.382395	0.983423	1.36049	-0.399259	-0.514144	0.0558037	-0.273589	-0.390493	-0.809393	0.0457868	Rpl32
67	ENSMUSG00000020186	0	-0.0182682	-0.185535	-0.00420425	-0.0420376	-0.0990197	-0.0405968	-1.44768	-0.0264635	-0.0125735	-0.0927031	-0.0370369	-0.0399576	-0.127608	-0.0496187	Csrp2
68	ENSMUSG00000040690	0	-0.000273457	-0.0315487	-0.00988832	-0.543022	-1.09864	-0.196275	-0.0552784	-0.0166104	0.0293656	-0.015983	-0.0509462	0.0240813	-0.102524	-0.0136532	Col16a1
68	ENSMUSG00000001604	9.736e-15	0.208264	0.450128	0.394699	0.46577	0.456376	0.432639	0.328572	0.177688	0.0560827	-0.407222	0.471617	0.489876	0.495246	0.486061	Tcea3
68	ENSMUSG00000025492	0	0.515559	0.800577	-0.766396	-2.16644	-2.34552	-2.12791	-1.07897	0.280225	0.00732251	0.78355	1.05846	1.4667	1.39309	0.600992	Ifitm3
68	ENSMUSG00000040280	0	-0.00339182	0.0012809	-0.0348554	-0.00240204	-0.00936204	-0.0487403	-3.38519	0.0012809	0.000354633	-0.0250437	0.0012809	-0.000715007	0.00092135	-0.0417045	Ndufa4l2
68	ENSMUSG00000031870	8.61533e-189	0.436037	1.08361	1.06289	1.01636	1.02852	0.955239	1.08368	0.368277	0.16642	0.395607	1.07036	1.07874	1.092	1.0916	Pgr
68	ENSMUSG00000038067	2.1736e-114	-1.07898	0.0609961	-0.0835748	-0.22163	0.0422368	-0.451956	0.0786185	-0.83634	-0.0778397	0.0786185	-1.32032	-1.95348	0.0485571	-0.00932353	Csf3
69	ENSMUSG00000027495	9.83065e-62	0.183272	0.580331	0.625064	0.65442	0.629238	0.721668	0.647317	-0.0267355	-0.322242	0.346688	0.654001	0.563628	0.0139103	0.327666	Fam210b
69	ENSMUSG00000037894	6.12339e-200	-0.0972827	-1.21732	-0.533446	-0.950731	-0.42938	-0.251598	-0.254976	-0.473048	-0.326652	-0.299269	-0.468624	-0.137549	-1.23752	-0.271109	H2afz
69	ENSMUSG00000028495	6.76675e-07	-0.15909	-0.756602	0.00350629	-0.120486	-0.155113	0.373395	1.01792	-0.565306	-0.574753	0.113803	-0.502443	-0.388112	-0.673039	0.362302	Rps6
69	ENSMUSG00000090841	2.09469e-06	0.0911913	0.442982	-0.51379	-1.24663	-1.50567	-2.96392	-2.12242	0.0360111	-0.00147118	0.558076	-0.1853	-0.0421836	0.455185	-0.398129	Myl6
69	ENSMUSG00000024338	0	0.447929	0.508075	0.966298	1.41385	1.31279	1.60836	1.64427	0.821229	0.648569	1.33592	1.28754	1.05526	0.244515	1.19137	Psmb8
70	ENSMUSG00000041025	0	-0.188669	-0.49483	-0.486769	-0.676501	-1.03715	-0.523182	-0.126974	-0.270317	-0.0548609	-0.0179622	-0.30312	-0.18993	-0.14734	-0.136531	Iffo2
70	ENSMUSG00000050953	2.1162e-15	-0.156187	-0.525344	-0.351427	-1.79265	-2.40979	-1.68729	-0.0696965	-0.227676	-0.106251	0.00864782	-0.350148	-0.244718	-0.179678	-0.223291	Gja1
70	ENSMUSG00000031502	0	-0.0425566	-0.144299	-0.241774	-1.02726	-3.06592	-1.47204	-2.58595	-0.0301437	0.00814459	-0.0554625	-0.0652208	-0.0358154	-0.0467289	-0.101453	Col4a1
70	ENSMUSG00000035557	5.5421e-40	-0.131702	-0.3682	-2.03864	-5.30466	-4.36494	-5.54922	-1.33552	-0.441753	-0.379384	-0.111516	-0.435059	-0.102384	-0.166631	-2.15019	Krt17
70	ENSMUSG00000039676	2.05604e-157	0.490879	1.0937	0.991247	1.12584	1.14945	1.1427	1.20017	0.632583	0.380035	0.675427	1.00563	1.02998	1.17444	1.16819	Capsl
71	ENSMUSG00000073702	1.87126e-09	0.197771	-0.259345	-0.178602	-0.216545	-0.0621277	0.164081	0.573993	-0.396809	-0.603453	0.360247	-0.363646	-0.0192195	-0.228215	0.00475849	Rpl31
71	ENSMUSG00000031059	1.58592e-188	0.383456	0.656914	0.681758	1.04537	0.810174	0.950545	0.871205	0.522119	0.217475	0.257123	1.13629	0.720383	0.233752	0.293395	Ndufb11
71	ENSMUSG00000028262	3.3646e-32	0.0332626	0.84056	0.175938	0.206577	0.442326	1.11362	1.86078	0.851156	0.952417	1.79707	0.641258	0.156333	1.74948	0.857576	Clca3a2
71	ENSMUSG00000020075	1.39564e-22	-0.3015	-0.193575	0.0347726	-1.18805	-0.523355	0.0813189	-0.00762354	-0.432723	-0.224815	0.0554068	-0.528372	-0.531536	-0.175093	-0.0625391	Ddx21
71	ENSMUSG00000031503	0	-0.0398991	-0.100857	-0.244166	-0.925632	-2.767	-1.45683	-1.92098	-0.0340141	-0.0115402	-0.0838224	-0.0456469	-0.0345896	-0.0476511	-0.189303	Col4a2
71	ENSMUSG00000032366	6.71803e-20	-0.139106	-0.205702	-0.534147	-1.92643	-2.19869	-3.84878	-3.04131	-0.86143	-0.309533	1.18769	-1.38424	-0.169349	0.792571	-0.0344459	Tpm1
71	ENSMUSG00000022836	0	-0.0463141	-0.0991057	-1.5515	-1.7479	-3.93628	-5.67935	-3.72072	-0.0172906	-0.0144434	-0.0831517	-0.0209354	-0.0162826	-0.0883829	-1.50735	Mylk
72	ENSMUSG00000016319	0	0.215973	-0.270986	0.358881	-0.152086	0.179502	1.13096	0.592252	0.304994	0.0857156	-0.70325	0.825125	0.414424	-0.769883	0.202448	Slc25a5
73	ENSMUSG00000028234	0	-0.0198551	-0.879138	-0.0954686	-0.127576	-0.436238	0.551563	0.81271	-0.378457	-0.517757	0.131292	-0.388173	-0.273429	-0.83803	0.280979	Rps20
73	ENSMUSG00000028967	4.19285e-48	-0.678266	-0.0627556	-0.183726	-0.410377	-2.73779	-0.979158	-0.576886	-0.505259	0.169448	0.297239	-0.781304	-0.704317	-0.714716	-0.447578	Errfi1
73	ENSMUSG00000052512	8.93992e-43	-0.592154	-0.048209	-0.0464566	-1.06029	-1.03772	-0.497418	0.0639598	-1.00671	-0.543525	0.360867	-1.25686	-0.775284	0.0909821	0.35421	Nav2
73	ENSMUSG00000049422	4.15503e-20	0.298557	0.493551	0.412865	1.16913	1.25081	1.27506	1.04128	0.485938	0.234996	-0.0273362	0.838471	0.704549	-0.54395	0.0815286	Chchd10
73	ENSMUSG00000037852	4.02956e-33	-0.18413	-0.0610322	-0.175208	-0.0232	-0.0224527	-0.0360543	-1.38448	-0.0556768	0.000971318	-0.0938225	-0.170119	-0.414404	0.00377406	-0.0168716	Cpe
73	ENSMUSG00000023905	2.3784e-106	-0.0303096	1.63159	1.95624	0.0369191	0.465737	1.5169	2.68451	0.135069	0.205735	1.87234	-0.251759	-0.386988	1.696	2.09799	Tnfrsf12a
74	ENSMUSG00000028435	2.80014e-156	-0.163013	0.948558	0.959814	-0.0612629	0.738136	0.91963	0.969624	0.304572	0.361404	0.614962	0.271638	-0.291662	0.85264	0.922755	Aqp3
74	ENSMUSG00000047675	0	0.022658	-0.40338	0.130778	-0.209414	-0.163876	0.544074	0.815329	-0.421784	-0.50473	0.128765	-0.403461	-0.258675	-0.496884	0.104945	Rps8
74	ENSMUSG00000042116	0	-0.00661359	-0.0443954	-0.204939	-0.4769	-0.989861	-1.19723	-0.0845267	-0.00993893	-0.00590527	0.00468713	-0.0184408	-0.0159723	-0.0187575	-0.124545	Vwa1
75	ENSMUSG00000001964	4.40788e-24	-0.143808	-0.17286	-0.173558	-0.791502	-0.873755	-0.855758	-0.49816	-0.0735383	0.00274607	-0.0127649	-0.240075	-0.266005	-0.177067	-0.0206837	Emd
75	ENSMUSG00000028478	0	-0.406198	-1.14976	-0.91459	0.10779	0.152924	0.460107	0.344603	0.0750024	0.169743	0.0392287	-0.17397	-0.713581	-1.86657	-0.477432	Clta
75	ENSMUSG00000042453	0	-0.00103387	-0.0354407	-0.0534709	-0.237373	-1.35881	-0.28056	0	-0.00602786	-0.000325928	-0.011992	-0.00405388	-0.000760511	-0.0153558	-0.0365857	Reln
75	ENSMUSG00000067274	2.61044e-67	-0.234868	-0.739146	0.186265	0.247319	-0.0869623	1.27748	1.46547	-0.503009	-0.525544	-0.00448596	-0.43326	-0.549797	-0.709287	0.744314	Rplp0
75	ENSMUSG00000032231	0	-0.188432	0.709001	0.57132	0.4378	1.77601	0.668557	1.37142	0.119268	0.19423	1.81207	-0.426808	-0.605614	1.98934	2.13892	Anxa2
76	ENSMUSG00000028333	4.92999e-36	-0.307574	-1.07893	-0.0797977	-1.11339	-0.422136	0.103366	0.0573738	-0.618716	-0.0876744	0.0984897	-1.39249	-0.751524	-0.941644	0.216457	Anp32b
76	ENSMUSG00000037379	0	-0.00477854	-0.0147694	-0.149478	-0.366448	-1.18118	-0.975817	-0.0643696	-0.00959488	-0.00921068	0.00159267	-0.008756	-0.00410814	-0.0236056	-0.124074	Spon2
76	ENSMUSG00000031584	1.26509e-40	0.173468	0.587915	0.613363	0.377596	0.732801	0.774858	0.819906	-0.180679	-0.552563	0.441916	0.343388	0.321249	0.556642	0.585568	Gsr
76	ENSMUSG00000050520	1.00644e-165	0.105101	0.193455	-0.00996285	0.374864	0.380488	0.382946	0.386604	0.302845	0.244305	-0.673741	0.366997	0.267653	0.0290248	-0.795562	Cldn8
76	ENSMUSG00000034786	4.36793e-175	0.433548	0.969194	0.994374	1.05553	1.08781	1.07719	0.658441	0.514455	0.312897	0.525834	0.986522	0.965634	1.01202	0.924016	Gpsm3
76	ENSMUSG00000001473	0	-1.01021	-0.108269	-0.0479793	-1.61011	-1.62108	-0.918848	-0.26667	-0.7742	-0.099986	0.141263	-1.46604	-1.71688	-0.298385	-0.126608	Tubb6
77	ENSMUSG00000025666	1.43114e-06	-0.0306604	-0.202604	-0.244904	-0.470819	-0.831891	-1.13006	-0.270353	-0.0541066	-0.000985429	-0.00797076	-0.132787	-0.0748435	-0.352694	-0.209712	Tmem47
77	ENSMUSG00000058056	5.60106e-24	-0.152845	-0.191546	-0.527235	-2.15468	-2.05001	-3.16643	-0.942581	-0.272981	-0.0158933	0.00117861	-0.490672	-0.21708	-0.0931148	-0.262475	Palld
77	ENSMUSG00000042485	0	-0.0159255	0.00581211	-0.00987295	-0.0138949	-0.00329199	-0.0420101	-2.68176	0.000768522	-0.000819709	0.00581211	0.00221176	-0.00946944	0.003343	-0.0195347	Mustn1
77	ENSMUSG00000020349	1.11842e-104	-0.998694	-0.684336	-0.218862	-0.126614	-0.135338	0.237604	0.310859	-0.748844	-0.0124849	0.0617868	-1.15079	-1.45032	-0.469983	0.199285	Ppp2ca
77	ENSMUSG00000023043	0	0.112529	1.72996	1.61255	3.39353	5.17454	5.1258	5.98436	0.286857	0.304802	1.47487	0.17355	0.0354814	1.49412	2.8545	Krt18
78	ENSMUSG00000037706	4.98418e-59	-1.02884	-1.01099	-2.04104	0.0658502	0.0205806	-0.131752	-1.82805	-0.110665	0.447438	-0.119342	-0.882848	-2.00601	-1.06198	-1.69112	Cd81
78	ENSMUSG00000091086	3.33121e-06	-0.142578	-0.219641	-0.243026	-0.228863	-0.00430433	0.0217519	0.172252	-0.598627	-0.642361	0.163053	-0.408594	-0.0676348	-0.143811	-0.200805	Rpl6l
78	ENSMUSG00000023064	0	-0.0658843	-0.0670965	-0.0775068	-0.063192	-0.0417222	-0.420603	-2.4882	-0.0172131	0.00683471	0.0128359	-0.0318318	-0.114102	-0.00785036	-0.0815324	Sncg
79	ENSMUSG00000071076	5.09722e-102	-0.32557	0.236803	-0.361968	2.56493	1.23519	-0.443973	-0.243369	-0.155892	0.150953	0.412648	0.218496	-0.0989915	0.288637	0.365318	Jund
80	ENSMUSG00000086503	1.82307e-06	0.343349	0.296444	0.45162	1.24654	0.00209258	0.973314	1.0686	0.25505	0.114009	-0.241088	0.668693	0.448044	0.584866	0.701574	Xist
80	ENSMUSG00000047281	0	-0.200722	1.11564	0.377646	-1.60078	-0.410964	-0.101172	2.64179	-0.0720784	0.0342351	1.93699	-0.443197	-0.350257	1.43543	0.754537	Sfn
80	ENSMUSG00000032135	1.09195e-112	-0.0555511	-0.0817427	-0.0187811	-0.27231	-0.0616902	-0.200576	-1.16394	-0.0317779	-0.00563761	0.0097903	-0.0507831	-0.0979817	-0.0380739	-0.0121736	Mcam
80	ENSMUSG00000058600	2.76768e-203	0.172732	-0.380212	-0.100886	-0.427232	-0.126903	0.118778	0.463348	-0.580763	-0.681961	0.030945	-0.64135	0.0129762	-0.338843	-0.106969	Rpl30
81	ENSMUSG00000031231	6.53534e-108	0.549645	0.636462	0.418496	0.803544	0.872797	0.948902	0.729831	0.4774	0.0924098	-0.388128	0.963113	0.874284	-0.0145582	-0.385431	Cox7b
81	ENSMUSG00000028609	4.42808e-13	-0.149119	-0.508637	-0.155963	-0.465845	-0.241007	-0.0158687	0.0755667	-0.0553018	0.00562406	-0.0576315	-0.222665	-0.324684	-0.736761	-0.0545859	Magoh
81	ENSMUSG00000096210	0	0.665213	1.30622	0.835901	1.7437	1.51536	1.25333	1.3496	0.830592	0.865199	0.893757	1.10089	1.92411	1.37794	1.46152	H1f0
82	ENSMUSG00000031246	0	0.202349	0.249785	0.0780033	-0.414453	-1.06952	-1.73714	-1.41681	0.0751713	-0.0039796	-0.186078	0.185194	0.380907	0.138248	0.133595	Sh3bgrl
82	ENSMUSG00000079435	2.47801e-28	-0.0284885	-0.580507	0.0428506	-0.0522391	-0.101873	0.494281	0.727177	-0.477375	-0.642408	0.404453	-0.388084	-0.270279	-0.496937	0.123435	Rpl36a
82	ENSMUSG00000079215	5.7191e-77	0.28878	0.940181	1.04525	0.673205	0.863916	0.977379	1.11856	0.231882	0.0530988	0.0387826	0.83862	0.858829	0.938469	1.03357	Zfp664
82	ENSMUSG00000043445	4.78213e-25	-0.419663	-0.337544	-1.53902	-0.267462	-0.184489	-0.00122535	-0.189452	-0.0732377	0.0920033	-0.123754	-0.286407	-0.72359	-0.923656	-1.30267	Pgp
82	ENSMUSG00000073411	1.01657e-86	0.50564	1.02313	0.889604	1.37049	1.2547	1.48428	2.03591	0.996455	0.722269	1.65896	1.17728	0.613172	0.52874	1.18938	H2-D1
83	ENSMUSG00000029287	0	-0.0736263	-0.0607593	-0.244035	-0.453174	-1.36217	-1.21368	-0.353	-0.0240657	-0.000769933	0.00589516	-0.0736529	-0.12539	-0.0866373	-0.224312	Tgfbr3
83	ENSMUSG00000030695	1.98287e-163	0.415086	1.88683	0.197521	0.350175	0.927649	0.363394	0.467767	0.8606	0.477817	1.07997	1.31013	0.794514	1.17234	0.729194	Aldoa
83	ENSMUSG00000038086	0	-0.00850298	-0.0442319	-0.0407102	-0.00839036	-0.0246862	-0.212089	-1.39621	-0.00229604	-0.00233702	-0.0169685	-0.00928412	-0.0149655	-0.000666657	-0.0147768	Hspb2
83	ENSMUSG00000020911	7.89864e-46	0.798505	2.1767	1.52613	3.98956	5.27002	3.82453	5.32895	1.0782	0.505978	1.90891	1.84216	1.68448	2.38847	2.46833	Krt19
83	ENSMUSG00000021453	2.75125e-148	0.800429	2.24544	0.80558	2.07369	1.87632	-1.00271	-0.23888	0.951446	0.299243	1.88956	2.20239	1.85	1.70253	-0.116375	Gadd45g
84	ENSMUSG00000027797	6.22698e-11	-0.123771	-1.1867	-0.171995	-0.643511	-0.783043	-0.407696	-0.0118976	-0.211394	-0.00617032	-0.0552145	-0.597569	-0.212106	-0.219247	-0.0110402	Dclk1
84	ENSMUSG00000029673	2.10353e-28	-0.556522	-0.626217	-0.4498	-0.763737	-1.62279	-1.16247	-0.0720507	-0.385941	-0.0415492	-0.048465	-0.737766	-0.802773	-0.47903	-0.282617	Auts2
84	ENSMUSG00000029672	0	0.42933	0.761561	0.959979	0.888469	0.529356	0.965337	1.06702	0.654769	0.573703	-0.936683	0.903084	1.0456	0.174797	0.764176	Fam3c
84	ENSMUSG00000032060	0	-0.315995	-1.5701	-1.20757	-0.330886	-1.04252	-1.65809	-2.62049	-0.295775	-0.00137989	-0.00147928	-0.56942	-0.579933	-0.233516	-0.551009	Cryab
84	ENSMUSG00000072235	6.24318e-38	0.0237678	0.112651	0.210507	-0.459787	-0.358283	-0.828824	-1.99008	-0.134175	-0.156455	-1.54196	0.0656893	0.156808	0.225249	0.335466	Tuba1a
84	ENSMUSG00000024248	1.43357e-26	0.149442	-0.262886	-0.049073	0.398416	-0.00492174	0.137104	0.290125	-0.597828	-0.808886	-0.220445	0.015344	0.398035	-0.083742	0.385319	Cox7a2l
85	ENSMUSG00000027506	1.09842e-140	0.255296	0.748871	0.36022	0.81189	1.01338	1.13237	1.5227	0.200149	0.0860001	0.404657	0.446049	0.614426	0.414712	0.492076	Tpd52
85	ENSMUSG00000046623	2.30038e-12	0.154156	0.449558	0.464765	-0.509186	0.10284	0.445163	0.464765	0.178872	0.0374927	0.464765	0.375122	0.432342	0.459578	0.464765	Gjb4
85	ENSMUSG00000025362	6.16679e-196	0.290996	-0.227536	-0.125122	0.0580027	0.25539	1.02812	1.13716	-0.343288	-0.703545	-0.125634	-0.138043	0.0234656	-0.330307	-0.0445101	Rps26
85	ENSMUSG00000031827	5.56465e-159	-0.392757	-0.209842	-1.05315	-3.14727	-2.81131	-1.97406	-0.0971419	-0.427895	-0.0431026	-0.0351224	-0.958512	-0.734947	-0.161452	-0.729665	Cotl1
85	ENSMUSG00000035105	0	-0.0778777	-0.762374	-0.229951	-0.415837	-1.17359	-0.148854	0.00435502	-0.515934	-0.0230994	0.00435502	-0.893747	-0.0926879	-0.433991	-0.113468	Egln3
86	ENSMUSG00000031825	3.83325e-23	-0.0856623	0.126712	-0.0292432	-1.48655	-1.99197	-1.00208	-1.45402	-0.492266	-0.488868	0.137451	-0.284077	-0.0431997	0.0925346	-0.223469	Crispld2
86	ENSMUSG00000045690	2.33029e-58	-0.0908259	-0.192715	-0.158732	-0.455677	0.00750637	-0.0544531	-0.120475	-0.569453	-0.656643	0.102014	-0.529942	-0.0920215	-0.179551	-0.403149	Wdr89
86	ENSMUSG00000072949	0	0.627358	0.816569	1.39339	1.63032	0.964463	1.74025	1.8068	0.695541	0.385235	-1.18513	1.71024	1.44744	-0.0841951	1.13517	Acot1
87	ENSMUSG00000023232	9.44984e-22	0.0494606	0.593966	0.42718	0.332057	0.53798	0.590921	0.821749	-0.0914808	-0.0456456	0.228484	-0.185651	0.165601	0.646994	0.57551	Serinc2
87	ENSMUSG00000030659	3.10341e-18	-0.0253091	0.0330452	-0.434929	0.174934	0.16382	0.198955	0.15198	-0.142336	-0.164056	0.0776321	-0.0353059	-0.0683888	-0.217839	-1.41441	Nucb2
87	ENSMUSG00000025150	3.26864e-07	-0.186238	-0.25887	-1.64715	-0.196435	-0.666308	-0.886139	-0.0378031	-0.0343216	0.00426735	0.0120419	-0.137413	-0.389306	-0.28378	-0.676105	Cbr2
88	ENSMUSG00000029552	0	-0.17194	0.296478	-0.0252461	-0.890834	-1.55177	-2.1995	0.440621	-0.107893	-0.090657	-0.405811	0.151363	0.021085	0.301235	0.0466458	Tes
88	ENSMUSG00000042354	1.80223e-92	-0.342308	-0.0742149	0.0332765	-1.40659	-0.822072	0.126227	0.124956	-0.359131	-0.172127	0.0970088	-0.615966	-0.721339	-0.0725509	0.122956	Gnl3
88	ENSMUSG00000057098	7.24088e-20	-0.00859477	0.00367059	-0.0191685	-0.0174262	-0.016792	-0.0499442	-2.42729	-0.00288882	-0.00125936	0.00367059	-0.00719406	-0.0053936	0.000759988	-0.0308606	Ebf1
88	ENSMUSG00000050299	6.54113e-07	-0.0759073	-0.0961571	-0.277984	-0.307847	0.0952737	0.0144557	0.261073	-0.545696	-0.660111	-0.0352769	-0.411149	-0.123748	-0.0753249	-0.409326	Gm9843
89	ENSMUSG00000052684	1.28702e-61	-0.425657	-0.929941	-1.70377	0.780781	-0.692963	-2.21724	-2.61156	-0.97236	-1.00451	-0.0108818	-0.747591	-0.430135	-0.46341	-1.34047	Jun
89	ENSMUSG00000066043	2.39976e-175	0.207352	0.691461	0.724557	0.656757	0.810378	0.750388	0.640098	0.0725213	-0.132499	0.810737	0.49457	0.651234	0.689265	0.835679	Phactr4
89	ENSMUSG00000032359	4.06757e-191	-0.593852	-1.25652	-1.39137	0.308487	0.38488	0.562833	0.563358	-0.332458	0.00957169	0.304413	-0.833548	-1.15298	-0.937248	-0.912753	Ctsh
89	ENSMUSG00000018593	0	-0.0660919	-0.203763	-1.2899	-3.0948	-4.47465	-4.65205	-4.9472	-0.0594829	-0.0578588	-0.415839	-0.0673648	-0.0260666	-0.161845	-1.24286	Sparc
89	ENSMUSG00000056895	2.2523e-117	0.280367	0.526177	0.573716	0.549416	0.578302	0.578801	0.58099	0.376718	0.28344	-0.545226	0.555853	0.573099	0.543191	0.573424	Hist3h2ba
90	ENSMUSG00000027763	5.47306e-155	-0.0807381	-0.0295938	-0.00947003	-0.429789	-0.850594	-1.3819	-0.777997	-0.191143	-0.0466652	0.296148	-0.122388	0.029788	0.161415	0.163417	Mbnl1
90	ENSMUSG00000028211	3.66236e-18	0.060408	0.23777	0.164018	0.408602	0.253506	0.326645	0.371318	-0.407037	-0.543825	0.312244	0.360376	0.22328	0.0235182	0.190779	Trp53inp1
90	ENSMUSG00000001525	1.55879e-23	0.133415	-1.94226	0.0274068	-0.355285	-0.815777	-0.385889	-0.0501705	-0.150458	-0.163948	-1.35576	0.188591	0.270736	-1.62392	0.31839	Tubb5
91	ENSMUSG00000027820	0	-0.118625	-0.6324	-1.1609	-0.748533	-0.544783	-2.20532	-0.107082	-0.280161	-0.0126325	-0.0224591	-0.592285	-0.259052	-0.0264946	-0.349904	Mme
91	ENSMUSG00000008348	2.65542e-44	-0.0785262	0.365976	-2.2702	0.2363	-0.30754	-2.11841	-1.50697	-0.0349086	-0.00662055	0.197856	-0.0818455	-0.202876	-0.253367	-1.56595	Ubc
91	ENSMUSG00000060938	5.37878e-69	0.0787716	-0.236095	0.380994	0.3624	0.18158	0.790876	1.3901	-0.139027	-0.273024	0.27553	-0.0572746	-0.0658474	-0.100125	0.687904	Rpl26
91	ENSMUSG00000045136	1.78363e-19	-0.270676	-0.82302	0.0191839	0.0344771	0.109317	0.113535	0.193552	-0.271541	-0.0864966	-0.941116	-0.416994	-0.473307	-0.388322	-0.0334551	Tubb2b
91	ENSMUSG00000039168	2.0497e-71	0.679221	1.33977	1.03015	1.32496	1.21011	1.04162	1.22762	0.742743	0.366641	0.451554	1.35955	1.40454	1.04247	0.692791	Dap
92	ENSMUSG00000034640	3.90738e-48	-0.270744	-0.0885108	-0.296707	-0.218543	-0.450995	-2.03518	-0.505066	-0.161193	-0.0420644	-0.184064	-0.154098	-0.441102	-0.0506849	-0.0988959	Tiparp
92	ENSMUSG00000029003	1.66913e-36	0.181814	0.347408	0.380117	0.426238	0.468865	0.472816	0.469572	0.176655	0.0514696	-0.676387	0.429282	0.414596	0.340532	0.288486	Mad2l2
92	ENSMUSG00000018569	2.53078e-07	-0.315332	0.00753948	-0.0102007	1.52248	1.78233	1.8211	1.83145	-0.534944	-0.22551	0.459133	-1.03905	-0.642047	-0.0527507	0.0954285	Cldn7
92	ENSMUSG00000022892	5.43903e-12	0.0966614	0.244117	-0.0493513	-0.259599	-0.548088	-1.19148	0.523639	0.308774	0.712001	0.836602	-0.156284	0.272234	1.03768	0.931118	App
93	ENSMUSG00000079523	9.92756e-26	-0.0282491	-0.789985	0.0474847	-1.33046	-1.4726	-1.63598	-0.695779	-0.899885	-0.701597	-1.32594	-1.14316	-0.11193	-0.0549302	0.33059	Tmsb10
93	ENSMUSG00000046223	4.77702e-173	-0.510676	0.527763	0.482489	-0.697496	0.184954	0.332749	0.561111	-0.473947	-0.126407	0.393525	-0.888045	-0.891427	0.455503	0.435332	Plaur
93	ENSMUSG00000020486	0	0.00681588	0.0369752	0.00405104	0.0281271	0.0215456	0.00708637	-1.51614	0.0154018	0.00450193	0.0185524	0.025931	0.0245948	0.000353826	-0.00898702	Sept4
94	ENSMUSG00000004558	1.91749e-138	0.0773914	0.131968	0.0809548	0.0716618	-0.161633	-0.300849	-1.01237	0.0869125	0.0493569	-0.87469	0.101785	0.123969	0.137559	0.123753	Ndrg2
94	ENSMUSG00000017493	0	-0.0501941	-0.00834064	-0.0906634	-0.226718	-1.25942	-0.45987	-2.79543	-0.0520628	-0.00364683	-0.00638358	-0.0865223	-0.0732088	-0.0233591	-0.0832789	Igfbp4
94	ENSMUSG00000091971	4.50893e-134	-0.0590955	-1.55296	-3.0068	0.240404	-0.346166	-2.04775	-3.19601	0.0427129	0.0225402	-0.483624	0.0692653	-0.0175397	-0.856673	-3.10417	Hspa1a
94	ENSMUSG00000035186	5.12027e-14	-0.0136281	-0.846573	0.0328074	0.0395518	0.0166165	0.0563008	0.0615187	-0.0859476	-0.100834	0.0441064	-0.0765051	0.0240434	-1.22665	0.0473872	Ubd
94	ENSMUSG00000018821	1.22302e-85	0.451209	1.08561	0.984293	1.27937	1.32112	1.09997	1.18986	0.738288	0.446836	0.0827478	1.10323	1.04449	0.94641	1.18966	Avpi1
95	ENSMUSG00000046447	7.52637e-197	0.0516715	0.97099	0.708717	0.838499	0.897839	0.549596	0.786916	0.0581245	0.0883419	-0.0901891	0.240533	0.221622	1.29879	1.21637	Camk2n1
95	ENSMUSG00000030432	2.99398e-33	0.0288906	-0.560875	0.0737267	-0.049991	0.054612	0.813765	1.17112	-0.388284	-0.538281	0.0832159	-0.261884	-0.18096	-0.583484	0.0576542	Rpl28
95	ENSMUSG00000007041	0	0.297589	0.641629	0.93759	0.997687	1.49334	1.56164	1.71549	0.394323	0.268286	1.46838	0.181301	0.205444	0.567278	1.41755	Clic1
96	ENSMUSG00000031207	3.0216e-147	-0.131944	-0.200393	0.23697	-1.11363	-0.577876	-0.48667	-1.27075	-0.862719	-0.340293	0.141871	-1.1024	-0.106337	0.182997	0.181522	Msn
96	ENSMUSG00000004951	1.08669e-42	-0.00169108	-1.07011	-2.79851	-0.696284	-1.1019	-3.65582	-2.48744	-0.406377	-0.245741	1.01842	-0.810507	-0.060646	-0.218229	-1.64929	Hspb1
96	ENSMUSG00000000184	0	-0.010868	-0.0240547	-0.178907	-0.834181	-1.83545	-1.32062	-1.80045	-0.0146189	-0.00498425	-0.0142005	-0.0118385	-0.0061349	-0.0175569	-0.148802	Ccnd2
96	ENSMUSG00000004044	6.19986e-60	-0.00492126	0.0983874	-0.303886	-0.485339	-0.476825	-1.87882	-2.21157	-0.0221583	-0.0247647	0.024452	0.0721463	0.0595216	0.112761	-0.246923	Ptrf
96	ENSMUSG00000022899	1.66134e-145	-0.218469	-0.808623	-0.12701	0.0661648	-0.0328692	0.0878424	0.108689	-0.103013	0.0333951	0.00270665	-0.286774	-0.414297	-0.429569	-0.154029	Slc15a2
96	ENSMUSG00000041881	0	0.680881	1.43871	1.07741	1.85618	1.84671	1.4689	1.48199	0.577648	0.0553573	0.445834	1.56131	1.39087	0.911918	0.606321	Ndufa7
96	ENSMUSG00000008668	4.42721e-179	0.0201502	-0.388072	0.757864	0.449996	0.0689608	1.25907	1.76491	-0.24763	-0.457108	0.189389	0.139949	-0.0404156	-0.39189	0.830186	Rps18
97	ENSMUSG00000030208	0	-0.442373	0.694584	0.699124	1.0653	1.55881	1.17355	1.54034	-0.733595	-0.11387	1.25267	-1.10984	-0.310979	1.54449	1.76305	Emp1
97	ENSMUSG00000019326	8.23096e-44	-0.00384423	-0.000416487	-0.0379325	-0.074347	-0.222524	-0.360133	-1.22484	-0.00218303	0.000382866	0.000717168	-0.000793767	-0.00174078	-0.000717775	-0.0136938	Aoc3
97	ENSMUSG00000076431	1.76596e-84	-0.591911	-2.06693	-0.755584	-2.16671	-2.78242	-1.25464	0.143743	-1.2512	-0.860401	-1.2847	-1.19043	-0.858737	-2.37154	-0.495542	Sox4
98	ENSMUSG00000042613	5.02294e-100	0.0476125	0.396972	-0.0412193	-0.164145	-0.107977	-1.85715	-0.66381	0.10514	0.0521558	0.127123	0.301078	0.179063	0.451735	0.147255	Pbxip1
98	ENSMUSG00000030218	0	-0.0546299	-0.0241146	-0.124947	-1.07426	-2.56175	-0.714505	-0.592377	-0.172909	-0.294693	-0.120913	0.00194331	-0.01244	-0.159729	-0.065964	Mgp
98	ENSMUSG00000090862	1.4515e-32	-0.0652313	-0.563887	0.157518	-0.204718	-0.029481	0.758259	1.09429	-0.413767	-0.536929	0.0733471	-0.394112	-0.332762	-0.454619	0.298957	Rps13
98	ENSMUSG00000017390	3.30504e-55	-0.554037	-0.132218	-0.879154	0.347988	0.335188	0.323768	0.39789	0.117787	0.235102	-0.513305	-0.154625	-0.973438	-0.517717	-1.5393	Aldoc
98	ENSMUSG00000034520	2.1943e-75	-0.00315734	0.00028959	-0.00319297	-0.0523193	-0.138822	-0.0354353	-1.13542	-0.00295076	-0.000349649	0.00028959	-0.000644673	-0.00272539	-0.00283398	0.00028959	Gjc1
99	ENSMUSG00000044080	2.22343e-34	0.380627	1.12566	0.256086	0.968379	0.953877	0.946834	1.18362	0.578254	0.298298	1.16226	0.620432	0.523204	0.81446	0.387743	S100a1
99	ENSMUSG00000020928	0	-0.000939261	0	-0.00829888	0	-0.00182684	-0.0189094	-1.41259	-0.00123738	0	0	0	-0.000874562	-0.00054716	0	Higd1b
100	ENSMUSG00000019734	5.96526e-07	0.174155	0.357626	0.288734	0.851512	0.91037	0.906384	0.936091	0.149992	-0.0421989	0.0249693	0.477536	0.328419	0.45851	0.476951	Tmc4
100	ENSMUSG00000070348	5.35291e-22	-0.190826	-1.29129	-0.814876	0.271695	0.256623	0.517396	-0.0468837	-0.0180436	0.267894	0.463023	-0.333834	-0.0550765	-0.482444	0.263662	Ccnd1
100	ENSMUSG00000037580	3.8843e-79	-0.639951	-0.107088	-0.0623426	-0.675316	-0.811868	-0.300228	0.0957795	-0.422722	-0.0874413	0.0976719	-0.769602	-1.15774	-0.144326	-0.15074	Gch1
100	ENSMUSG00000016559	3.53275e-93	0.649243	0.611945	-0.112507	1.15529	1.67451	1.35883	1.95891	0.667314	0.435373	0.25887	0.648093	0.997338	0.319445	1.14127	H3f3b
100	ENSMUSG00000022150	9.47502e-186	-0.226123	-0.0950286	-0.170719	-0.0431864	-0.137464	-0.125181	-0.0257442	-0.035674	0.001184	-0.00786735	-0.103379	-0.407879	-0.625328	-1.17565	Dab2
101	ENSMUSG00000035199	6.34396e-86	0.375764	1.16022	1.01843	0.647438	0.85152	1.04886	1.13294	0.544497	0.39754	1.29109	0.742862	0.587544	1.07124	1.09582	Arl6ip5
101	ENSMUSG00000039405	0	0.333492	1.03308	0.546508	-1.00287	-0.819831	-1.71922	-0.141697	0.599374	0.41386	0.33641	0.990924	1.04589	1.04287	0.421627	Prss23
101	ENSMUSG00000002580	0	0.267056	1.02489	0.794683	1.57054	1.63226	1.58897	1.56558	0.7653	0.559177	0.497085	1.1639	0.721258	0.751717	0.40103	Mien1
101	ENSMUSG00000021388	0	-0.000466507	0.000998552	-0.0320876	-0.00204271	-0.00988238	-0.0541961	-2.58608	0.000112279	-0.00144083	0.000998552	-0.000129341	-0.00123342	0.000134941	-0.011543	Aspn
101	ENSMUSG00000046768	1.34812e-21	-0.607768	-0.603206	-1.90069	-0.58395	-1.09987	-1.42865	-1.81501	-0.411324	-0.0191721	0.0117456	-0.86902	-1.01046	-0.531391	-0.866962	Rhoj
101	ENSMUSG00000098274	1.26517e-09	0.193355	-0.0336912	0.118747	-0.0211524	0.16594	0.498542	0.792543	-0.236123	-0.496667	0.128164	-0.0984111	0.0589833	0.0523706	0.265632	Rpl24
102	ENSMUSG00000074884	1.93151e-34	0.0541306	-0.192237	-0.792677	-0.098134	-0.0543149	-0.306607	-1.23679	-0.57418	-0.727074	-0.378298	-0.186769	0.269274	-0.411764	-1.01194	Serf2
102	ENSMUSG00000015714	6.23067e-172	0.117186	0.420671	0.361596	0.426916	0.643456	0.689051	0.61059	0.157141	0.259022	0.34803	0.0668471	0.234229	0.483887	0.378901	Cers2
102	ENSMUSG00000030759	1.99623e-39	-0.45923	-0.671341	-0.621986	-0.168588	-0.160268	-0.0591013	0.0428087	-0.500602	-0.168863	0.0577113	-0.829425	-0.826137	-0.2677	-0.470903	Far1
102	ENSMUSG00000046402	1.97023e-15	-0.234071	-0.66989	-1.52479	-2.57288	-3.16596	-1.43404	-0.0932399	-0.243168	-0.0421836	-0.908175	-0.569688	-0.375587	-1.2149	-0.144934	Rbp1
102	ENSMUSG00000005583	1.5603e-113	-0.00445207	-0.0133701	-0.101956	-0.0658598	-0.511573	-0.864176	-2.66174	-0.000424394	0.000509121	0.00113177	-0.00460844	-0.00410641	-0.0049467	-0.0766827	Mef2c
102	ENSMUSG00000053559	3.36615e-76	0.159952	0.292379	0.392278	0.883328	0.945889	0.942838	0.885869	-0.0213569	-0.109851	0.872361	0.41104	0.315233	0.414214	0.589897	Smagp
103	ENSMUSG00000041012	0	0.202539	0.614848	0.468151	1.11652	1.15076	1.13533	1.19458	0.372165	0.211436	-0.330912	0.900974	0.584774	0.483686	0.435217	Cmtm8
103	ENSMUSG00000000594	5.42423e-111	-0.212246	-0.562843	-1.28146	0.0575537	-0.0460648	-0.105784	0.0600201	-0.0578192	0.0304558	-0.379333	-0.124839	-0.366961	-0.773921	-1.64099	Gm2a
103	ENSMUSG00000062328	1.2446e-318	0.00392168	-0.500024	0.262827	0.180362	-0.173501	0.524185	1.35756	-0.367087	-0.481961	0.479262	-0.377481	-0.274242	-0.326948	0.626795	Rpl17
103	ENSMUSG00000024659	8.25851e-16	0.0281152	0.542445	-0.266174	1.54005	2.17132	1.69167	0.887368	-0.187635	-0.236597	1.57701	-0.380082	-0.106566	1.39426	1.87115	Anxa1
104	ENSMUSG00000042675	5.38933e-161	0.439874	0.961809	0.686717	0.973368	0.771084	0.732215	0.648421	0.418138	0.202073	0.713964	1.03962	1.12822	1.01242	0.855063	Ypel3
104	ENSMUSG00000034164	5.82229e-49	-0.00730231	-0.107549	-0.0490607	-0.813492	-1.63727	-0.286883	-0.500634	-0.0543339	-0.00598593	0.00102245	-0.11538	-0.0015163	-0.355734	-0.0334567	Emid1
104	ENSMUSG00000020484	3.45669e-06	-0.121852	0.240163	-0.951767	-0.00727303	0.161687	0.465047	0.301455	-0.147008	-0.0801783	-0.106564	-0.125155	-0.164095	-0.421465	-1.76826	Xbp1
104	ENSMUSG00000021660	0	0.274083	0.0237752	0.523719	0.342635	0.61396	1.06687	1.26483	-0.35879	-0.691895	0.451596	0.356063	0.432018	0.0762237	1.22423	Btf3
104	ENSMUSG00000035885	3.90096e-09	0.547944	0.83179	0.724985	1.14881	1.04298	0.809207	-0.170556	0.576957	0.145495	-0.234308	1.3164	1.10873	0.111257	-0.0485555	Cox8a
105	ENSMUSG00000050315	2.69161e-19	-0.00847903	-0.0120369	-0.360045	-0.0786379	-0.24211	-1.93608	-1.07325	-0.00195599	-5.64626e-05	0.00254128	-0.0010077	-0.00629515	-0.0014532	-0.181089	Synpo2
105	ENSMUSG00000020473	0	-0.0521336	-0.0346504	-0.159304	-2.31637	-1.54849	-1.44647	-0.203212	-0.114745	-0.0145573	-0.00771609	-0.183833	-0.0333291	-0.00495891	-0.114022	Aebp1
105	ENSMUSG00000021268	0	-0.00923127	-0.0141458	-0.0527109	-0.394054	-0.482658	-0.301736	-2.5713	-0.00191944	-0.00593911	0.00308902	-0.00688592	-0.0056289	-0.00575562	-0.0638759	Meg3
105	ENSMUSG00000023048	6.22133e-29	0.305691	1.3819	1.19972	1.44902	1.67297	1.4205	1.52544	0.64867	0.457897	1.15429	0.896545	0.819319	1.30551	1.42884	Prr13
106	ENSMUSG00000029405	2.43954e-18	0.334648	0.809365	0.856611	0.467621	0.664953	0.67845	0.869835	0.4507	0.252038	0.272243	0.960896	0.831288	0.888045	0.907659	G3bp2
106	ENSMUSG00000060591	0	0.453162	0.689102	0.0341759	-0.123437	-0.3945	-0.580573	-0.0456324	0.347528	0.026892	0.693107	0.826659	1.0831	0.482302	0.775563	Ifitm2
106	ENSMUSG00000020427	6.73298e-163	-0.0189578	-0.100777	-0.113215	-2.63992	-2.32433	-0.382991	-0.0611495	-0.0861457	-0.0563846	-0.0632821	-0.0551263	-0.0196458	-0.0385795	-0.101161	Igfbp3
106	ENSMUSG00000057113	2.36557e-07	-0.14976	-1.52799	0.356074	-0.835003	-0.926913	0.69271	1.13864	-0.238209	-0.319615	-0.0176186	0.0212366	-0.280529	-1.44468	0.957983	Npm1
106	ENSMUSG00000006360	0	-0.268658	0.185184	-1.01231	1.37748	1.7526	1.61835	-4.31597	0.145954	-0.170486	1.22701	0.590706	-0.634995	1.545	1.4439	Crip1
107	ENSMUSG00000029484	0	0.19465	0.628138	0.613668	-0.106407	0.309867	0.417457	0.274443	-0.450015	-0.352395	-0.577472	-0.322621	0.578283	0.862623	0.737427	Anxa3
107	ENSMUSG00000022353	4.43051e-114	0.424663	1.53942	1.60521	1.61124	1.10774	0.3401	1.71989	0.352977	0.187266	1.14967	1.65723	1.53938	1.58581	1.40699	Mtss1
108	ENSMUSG00000028413	3.70025e-19	-0.0920885	0.120876	0.106579	0.260223	0.24866	0.283613	0.203053	-0.131404	-0.212593	0.0913394	0.147855	-0.160564	-0.106865	-1.41967	B4galt1
108	ENSMUSG00000029614	0	0.0594036	-0.505918	0.0853345	-0.0320394	-0.0357448	0.617049	1.0865	-0.32587	-0.489862	0.412066	-0.169108	-0.106863	-0.375727	0.439413	Rpl6
108	ENSMUSG00000059895	0	0.0284487	0.091549	0.0855047	0.0093158	0.0462565	0.00829805	-2.43797	-0.00397524	-0.00802402	0.00250645	0.0912856	0.131926	0.0956089	0.107315	Ptp4a3
108	ENSMUSG00000024014	5.07005e-06	-0.737632	-0.389104	-0.689496	-0.144293	-0.556409	-0.337658	-0.247457	-0.461626	-0.0404237	0.047339	-0.899309	-1.09565	-0.520164	-0.47106	Pim1
109	ENSMUSG00000030790	4.6051e-57	0.00383716	0.00911538	-0.0900792	-0.409178	-1.10415	-0.286076	0.00402155	0.00825573	-0.0321976	0.0457248	-0.00395905	0.0184162	0.00171438	-0.020636	Adm
109	ENSMUSG00000038650	2.56613e-169	0.387994	1.14185	1.17253	1.07383	1.40282	1.51079	1.61926	0.390768	0.147565	1.3015	0.598495	0.716906	0.9134	1.41327	Rnh1
109	ENSMUSG00000022587	9.71742e-241	0.571476	1.06169	0.455144	2.03727	1.90504	1.73224	3.46886	0.590294	0.179406	0.853578	1.1237	0.855756	1.05959	0.469994	Ly6e
109	ENSMUSG00000024164	0	-0.139306	-0.77171	-0.0637938	-0.127894	-0.254669	-0.0125958	0.00290112	-0.375031	-0.0226893	-0.0708166	-0.725061	-0.188335	-1.38278	-0.183633	C3
110	ENSMUSG00000038366	0	0.268991	0.904084	0.898516	1.04943	1.11327	1.08169	0.814326	0.273986	0.154521	0.822888	0.862342	0.944433	0.876903	1.03278	Lasp1
110	ENSMUSG00000015143	0	-0.158173	-0.139063	-0.13033	-1.48812	-1.25526	-1.44553	-0.543258	-0.862469	-0.336271	0.459117	-1.00897	0.0331865	0.201397	0.241195	Actn1
110	ENSMUSG00000068220	0	-0.026947	-0.714514	-1.04802	-2.25702	-1.80731	-4.17839	-4.30231	0.0279705	0.0180067	-0.31189	0.0175429	-0.00912419	-0.0946945	-1.1962	Lgals1
110	ENSMUSG00000024236	5.70017e-07	-0.0690174	0.291465	0.270583	0.220157	0.0110382	-0.685961	0.620189	-0.61426	-0.684556	0.68898	-0.195461	0.0687901	0.517616	0.685727	Svil
111	ENSMUSG00000028034	9.74601e-07	0.0537551	0.125245	0.431741	0.167124	0.145122	0.621988	0.516658	0.124497	0.099715	-0.0943428	0.236783	0.239313	0.327387	0.424458	Fubp1
111	ENSMUSG00000004207	3.54255e-35	-0.660889	-0.81063	-1.03626	-0.631044	-0.893933	-0.797498	-0.755094	-0.43086	-0.0786186	-0.411075	-1.09811	-1.16168	-1.16225	-1.27138	Psap
111	ENSMUSG00000039450	0	-0.159941	-0.27235	-1.11367	0.236213	0.148355	0.187112	0.230683	0.0586923	0.0277613	-0.0952008	0.032627	-0.251736	-0.550945	-0.639136	Dcxr
111	ENSMUSG00000061232	4.891e-14	0.325121	0.531548	0.529118	0.957208	0.805465	1.7021	1.90848	0.809473	0.594938	1.45222	1.02277	0.541399	-0.347183	0.570942	H2-K1
112	ENSMUSG00000039103	1.05074e-99	-0.00656224	-0.00270788	-0.208409	-0.490422	-0.645449	-1.79338	-1.04272	-0.0018697	-0.0014991	-0.0394373	-0.00327148	-0.00289852	-0.00160468	-0.0729281	Nexn
112	ENSMUSG00000006205	0	-0.0058718	-0.0144235	-0.168548	-0.752862	-1.89972	-0.932379	-1.62823	-0.0399836	-0.027233	-0.00854366	-0.0145068	0.00882693	-0.012328	-0.132817	Htra1
112	ENSMUSG00000005125	3.5848e-55	-0.748868	-0.215286	-0.883664	-0.704944	-0.711011	0.148329	0.264554	-0.586681	-0.445499	-0.10836	-0.549293	-1.18254	-1.05929	-1.51424	Ndrg1
112	ENSMUSG00000010663	8.62675e-11	-0.189259	-0.495332	-0.608351	-0.0261245	-0.0726022	-0.154257	-0.0607096	-0.0481108	0.0134939	-0.284433	-0.130803	-0.312326	-0.697216	-1.0884	Fads1
113	ENSMUSG00000057278	2.8265e-34	-0.0338937	-0.627686	-0.345864	-0.686215	-0.085084	-0.128583	0.0706594	-0.571745	-0.649041	-0.434968	-0.457246	-0.00217368	-0.64556	-0.0656771	Snrpg
113	ENSMUSG00000075706	8.77759e-07	-0.510606	-0.61889	-0.545266	-0.00430927	0.368955	0.109043	0.205633	-0.231872	0.129455	0.197876	-0.70997	-1.06087	-1.13986	-0.247599	Gpx4
113	ENSMUSG00000049382	9.57537e-70	0.0443333	1.23304	1.02163	2.19606	2.98915	2.15827	4.90147	0.215848	0.227643	1.49259	-0.0989118	-0.0865919	1.23233	2.00972	Krt8
114	ENSMUSG00000020444	0	0.376826	0.905198	1.06502	1.07891	1.13794	1.1894	1.1057	0.438205	0.20149	-0.20508	1.1721	1.16868	0.935175	0.960451	Guk1
114	ENSMUSG00000037573	4.61022e-07	-0.0169826	-0.100064	-1.80754	0.433635	0.166501	0.0271427	0.190025	0.108711	0.0684035	-0.376174	0.186292	-0.0109348	-0.388904	-1.13672	Tob1
115	ENSMUSG00000001847	3.56455e-34	0.0126291	0.941657	1.2817	1.06355	0.952568	1.15708	1.17188	0.194309	0.0893379	1.33531	0.479937	0.206175	0.77621	1.24241	Rac1
115	ENSMUSG00000019851	8.11382e-43	0.117438	0.396553	0.13669	-0.916248	-1.50091	-1.77052	0.791439	0.0525124	0.0857123	0.738492	0.0896016	0.377071	0.553987	0.330773	Perp
115	ENSMUSG00000025351	3.94205e-18	0.0569148	1.51034	1.19923	-0.612769	-0.251525	0.09131	0.904232	0.411648	0.499467	0.835776	0.0709028	-0.167756	1.8858	1.13096	Cd63
115	ENSMUSG00000091956	2.38688e-14	-0.53353	-0.801895	-1.9613	-0.147573	-0.167722	-0.886842	0.00182796	-0.389359	-0.00723238	0.0220664	-0.920825	-0.870392	-1.04316	-1.81781	C2cd4b
115	ENSMUSG00000018830	0	-0.0376355	-0.0604127	-1.26736	-1.72251	-3.11908	-5.11132	-3.56914	-0.0182214	-0.00634387	-0.0105886	-0.0160243	-0.0203464	-0.047162	-0.929877	Myh11
116	ENSMUSG00000020000	0	-0.0102654	-0.0214061	-0.0636305	-0.738591	-1.17093	-0.616683	-0.048409	-0.0138062	-0.00740072	-0.0443799	-0.0155488	-0.00711539	-0.0132447	-0.0403966	Moxd1
116	ENSMUSG00000035356	9.78883e-65	-0.51593	-0.477096	-1.01747	0.152848	0.202158	-0.178972	-0.902697	-0.746792	-0.156756	0.162995	-0.974522	-0.670306	-0.06059	-0.183203	Nfkbiz
116	ENSMUSG00000038418	1.89284e-19	-0.552666	-1.82617	-2.47854	-0.308101	-0.61362	-2.85349	-2.36655	-0.851897	-0.139868	-0.333411	-1.10363	-0.606257	-0.886939	-1.44879	Egr1
117	ENSMUSG00000070493	1.48978e-69	0.425487	0.702924	0.768901	0.692627	1.01577	1.01836	0.329358	0.711728	0.476968	-0.0570716	1.09776	0.720835	0.225498	0.513082	Chchd2
117	ENSMUSG00000019997	0	-0.13595	-0.209974	-0.157217	-0.412933	-1.59626	-0.668579	-0.239968	-0.0801995	-0.0065136	-0.0151807	-0.114609	-0.195403	-0.102332	-0.0998125	Ctgf
117	ENSMUSG00000038679	1.16975e-134	-0.111698	-0.489563	-0.0720958	0.733039	0.361424	0.364399	1.02549	0.179186	0.269277	-1.24644	0.443315	-0.0157142	-0.546332	0.151054	Trps1
117	ENSMUSG00000022816	0	-0.019732	-0.0279665	-0.0814606	-0.717383	-1.30213	-0.767646	-1.94482	-0.0114906	-0.00534333	-0.0162047	-0.0167789	-0.00336976	-0.0160238	-0.127498	Fstl1
118	ENSMUSG00000028465	1.17362e-286	-0.0815887	-0.0892995	-0.111793	-0.423337	-1.11974	-1.41933	-1.2733	-0.162962	-0.0402092	0.120841	-0.294485	-0.1262	-0.0225266	0.0368192	Tln1
118	ENSMUSG00000023034	1.71639e-247	-0.299279	-1.0112	-2.0518	-0.0512458	-0.926889	-1.70113	-1.262	-0.147357	0.0215854	-0.0964491	-0.180119	-0.328837	-0.876858	-0.986774	Nr4a1
118	ENSMUSG00000043336	9.52986e-30	0.0894035	0.0782225	0.0460783	-0.26314	-0.290438	-0.62268	-2.11127	-0.0115865	-0.0309731	0.129238	0.14272	0.200286	0.166245	0.114034	Filip1l
118	ENSMUSG00000024912	5.92277e-222	-0.538538	-0.0687756	0.000879978	-0.62591	-0.45498	-0.095129	0.101501	-0.448909	-0.0411507	0.0622722	-0.826472	-0.927586	-0.0301828	0.0431533	Fosl1
119	ENSMUSG00000028382	2.87986e-70	-0.0740919	0.261901	0.632243	0.53038	0.623535	0.933875	0.950617	-0.102345	-0.114898	-0.0235268	0.140435	0.139837	0.0802059	0.701755	Ptbp3
119	ENSMUSG00000036390	3.68964e-279	0.356464	1.86096	1.83178	1.73661	1.52552	0.635309	1.91404	0.614684	0.496991	1.31781	1.16887	0.960148	1.46447	1.60515	Gadd45a
119	ENSMUSG00000025610	0	-0.00329953	-0.0060562	-0.00387263	-0.00266225	-0.00209979	-0.00988816	-1.3074	-0.000142118	0.000437556	0.000437556	-0.00200551	-0.00139253	0.000437556	-0.00669113	Map3k7cl
120	ENSMUSG00000028392	8.22669e-15	0.0207185	0.0711426	-0.283275	0.415297	0.488877	0.499222	0.506016	-0.134864	-0.080057	0.289971	-0.140406	0.0780138	-0.430188	-0.0750263	Bspry
121	ENSMUSG00000020402	0	0.653407	0.746915	0.956242	1.23079	1.35314	1.30166	0.959034	0.776378	0.351416	0.895316	1.38579	1.2591	0.701846	1.28655	Vdac1
121	ENSMUSG00000038732	8.32059e-51	0.206758	0.687519	0.81492	0.838835	0.939402	0.940332	0.888176	-0.121199	-0.210926	0.535324	0.28897	0.615702	0.790225	0.882275	Mboat1
121	ENSMUSG00000022636	2.15369e-158	0.371556	0.682395	0.97068	0.983966	0.597457	1.07821	1.23907	-0.173005	-0.435475	0.408432	0.921525	0.994881	1.0271	1.13982	Alcam
121	ENSMUSG00000038146	1.29686e-18	-0.0221759	-0.0880675	-0.00258745	0.11967	0.143542	0.127933	-1.86672	-0.0352791	-0.0440027	-0.044652	0.000468645	0.0608454	0.0367062	0.0632011	Notch3
122	ENSMUSG00000023175	2.62615e-275	0.246852	1.21175	1.04685	1.24792	1.34546	1.73293	1.57103	0.60496	0.364526	0.544216	0.711811	0.118797	1.24617	1.41478	Bsg
122	ENSMUSG00000015837	2.31699e-247	-0.815199	0.733494	0.137824	-0.0131033	0.682757	0.706448	0.57629	-0.0533444	0.225348	0.61514	-0.469007	-1.5162	0.559612	0.342737	Sqstm1
123	ENSMUSG00000000628	1.60357e-22	-0.0783454	0.386883	0.387521	0.286539	0.236534	0.237497	0.467973	-0.360565	-0.488105	0.486666	0.346893	0.0714612	0.311947	0.0317677	Hk2
123	ENSMUSG00000058799	2.97219e-09	-0.265259	-1.35623	-0.282899	-0.775228	-0.703569	-0.359733	-0.365356	-0.32934	-0.141343	0.00915089	-0.624048	-0.34555	-1.05863	-0.0231522	Nap1l1
123	ENSMUSG00000058571	3.04004e-16	-0.142681	-0.21243	-0.344771	-0.376304	-1.06422	-0.548055	-0.291366	-0.449784	-0.0131715	-0.0263999	-0.924382	-0.209787	-0.022155	-0.0185146	Gpc6
123	ENSMUSG00000032418	1.74256e-125	-0.325981	-0.00830873	-0.290843	0.0221174	0.0323978	0.0553726	0.11894	-0.12653	-0.01026	-0.0310551	-0.273075	-0.546248	-0.320409	-1.13189	Me1
123	ENSMUSG00000021379	9.08215e-67	-0.0173182	-0.0180967	-0.0618082	-1.65629	-1.27673	-0.586044	-0.718569	-0.0257152	-0.0172188	-0.00766101	-0.0272567	-0.0275244	-0.0186431	-0.0420714	Id4
123	ENSMUSG00000035021	2.26542e-127	-0.559745	-0.451974	-0.0531178	-0.826291	-0.821718	-0.0390649	0.0646532	-0.438174	-0.0606178	-0.0748154	-0.83468	-0.89215	-0.394716	0.0268427	Baz1a
123	ENSMUSG00000024140	0	-0.0592144	-0.040084	-0.196719	-0.180468	-0.329633	-1.1456	-1.95825	-0.0239461	0.002159	0.02096	-0.0490351	-0.0662408	-0.053169	-0.23443	Epas1
124	ENSMUSG00000049686	2.39547e-84	-0.158386	-0.037356	-0.809157	0.0116554	-0.0586466	0.0337527	0.065894	-0.0694874	0.00279668	-0.142745	-0.154349	-0.281235	-0.227598	-1.01915	Orai1
124	ENSMUSG00000055723	1.13326e-65	-0.26458	0.00424583	0.296811	0.185346	0.347944	0.46752	0.44058	-0.555634	-0.366264	0.102867	-0.766914	-0.454617	-0.0721316	0.444059	Rras2
124	ENSMUSG00000019929	0	-0.0458268	-0.0250265	-0.272742	-0.670093	-2.17147	-1.78711	-0.118413	-0.0231066	-0.0132753	-0.0251304	-0.0271805	0.00880305	-0.0180199	-0.223747	Dcn
124	ENSMUSG00000060969	1.0212e-43	-0.655638	-0.970593	-0.991708	-0.279514	-0.379066	-0.37956	0.118093	-0.266433	-0.0242449	0.048787	-0.556193	-0.812709	-1.14386	-0.72659	Irx1
124	ENSMUSG00000045394	6.48814e-10	0.107808	0.747	0.592048	1.6092	2.92287	3.97865	4.70991	0.269477	0.505864	0.527939	-0.577886	-0.221195	0.82266	1.47336	Epcam
125	ENSMUSG00000034751	6.72796e-100	-0.92437	-0.217389	-0.190597	-0.306107	-0.725208	-0.924524	0.156223	-0.638444	-0.268142	0.583121	-0.970792	-1.45568	-0.32709	-0.0343181	Mast4
126	ENSMUSG00000038393	9.41604e-62	0.17771	-0.188395	-1.8865	0.507209	0.334544	-0.355324	-1.84271	0.271331	0.223926	0.145085	0.37634	0.333396	-0.620767	-1.48896	Txnip
126	ENSMUSG00000028618	1.93592e-64	0.204267	0.748601	0.515246	0.808171	0.532148	1.00561	1.20096	0.657812	0.544081	-0.163985	0.682906	0.0314741	0.364873	0.351437	Tmem59
126	ENSMUSG00000028552	7.44031e-18	0.0665015	0.237591	0.309066	0.248599	0.256607	0.279041	0.308057	-0.0302724	-0.0353557	-0.673149	0.143242	0.216116	0.303328	0.302658	Eps15
126	ENSMUSG00000030431	9.91842e-28	-0.368606	-0.575641	-0.537989	-0.309284	0.0625333	0.188868	0.374536	-0.452896	-0.168389	0.073347	-0.670026	-0.635732	-0.726245	-0.789107	Tmem238
126	ENSMUSG00000019960	7.07128e-117	-0.473238	-0.724283	-1.01006	-0.480098	-1.78758	-1.31069	0.146069	-0.471709	-0.0217502	0.329094	-0.96547	-0.77593	-0.72559	-0.141005	Dusp6
126	ENSMUSG00000021477	0	-0.393028	0.295205	-0.659748	-2.2147	-1.70076	-0.571368	0.301748	-0.0785036	0.142444	-0.471494	-0.535686	-1.07021	-0.410624	-1.68575	Ctsl
126	ENSMUSG00000052727	1.68949e-60	0.317433	1.46142	1.5348	0.640742	1.36691	0.937342	0.770143	0.201824	0.357587	-0.98502	0.0721396	0.658118	1.6331	1.67055	Map1b
126	ENSMUSG00000032501	1.86441e-60	-0.823903	-1.01593	-1.18488	-0.222085	-0.597218	-1.17756	-0.0618973	-0.906484	-0.368991	-0.349708	-1.28246	-1.01052	-0.741605	-0.343676	Trib1
126	ENSMUSG00000024339	4.73783e-223	0.300742	0.385705	0.472237	0.777141	0.799828	0.84553	0.876788	0.509667	0.442746	0.75358	0.658312	0.620513	0.248536	0.675775	Tap2
127	ENSMUSG00000034994	2.23532e-07	0.285126	-0.0152748	0.64059	1.07308	0.427738	0.853734	0.978297	-0.216632	-0.54738	0.134219	0.276728	0.451364	0.0895626	1.08806	Eef2
127	ENSMUSG00000019966	1.0142e-15	-0.154706	0.0431141	-0.212404	-0.836991	-1.42899	-1.71455	-0.518852	-0.0739523	0.0605238	-0.178895	-0.143335	-0.228028	0.0321241	-0.0125391	Kitl
127	ENSMUSG00000021765	0	-0.0834449	-0.0807486	-0.127196	-3.12451	-3.41358	-1.03431	-0.0997404	-0.101611	-0.0505196	-0.0568582	-0.118957	-0.0918192	-0.0487998	-0.0661958	Fst
127	ENSMUSG00000032946	4.03009e-54	-0.0121029	0.00149967	-0.0473561	-0.00306897	-0.00875669	-0.0946014	-1.67889	-0.00525613	-0.00126998	0.00149967	-0.0178702	-0.0205178	-0.00405181	-0.012561	Rasgrp2
128	ENSMUSG00000063882	0	0.395145	0.409589	0.73375	0.745919	0.256824	0.910559	0.463601	0.389103	0.0382408	-0.224408	1.05747	0.785178	0.111706	0.169527	Uqcrh
128	ENSMUSG00000049327	1.01017e-176	0.247113	0.824543	1.02778	0.849793	0.906853	0.959013	1.27496	0.138355	0.0674536	1.03432	0.807183	0.843996	0.567658	0.95161	Setd8
128	ENSMUSG00000064181	4.86849e-59	0.120198	0.72814	0.722715	0.893592	0.884749	0.9884	0.955334	0.435358	0.380654	0.526823	0.415902	0.234174	0.640278	0.713294	Rab3ip
128	ENSMUSG00000048758	1.97066e-09	0.194579	-0.365508	0.304616	0.0844737	-0.0161364	0.538397	0.653828	-0.290941	-0.470739	0.161178	0.0113595	0.192326	-0.239732	0.461095	Rpl29
128	ENSMUSG00000060036	6.38925e-186	-0.0110475	-0.657667	0.683942	0.687538	-0.00524871	0.685853	1.38599	-0.169565	-0.274168	0.274007	0.0627553	-0.119692	-0.42217	1.25468	Rpl3
128	ENSMUSG00000025731	8.55971e-233	0.324398	0.540453	0.694994	1.02695	1.04777	1.0797	1.08146	0.570185	0.314745	0.469019	0.898188	0.680553	0.467141	0.65851	0610011F06Rik
129	ENSMUSG00000020225	6.10468e-145	0.170135	0.88339	0.743466	0.928517	1.02251	1.09127	1.05719	0.43429	0.37768	0.309904	0.638597	0.544533	0.608137	0.679708	Tmbim4
129	ENSMUSG00000000088	6.98294e-150	0.484919	0.660874	1.01297	1.01426	1.35777	1.63323	1.48656	0.763877	0.454162	-0.961865	1.24586	0.900557	0.0395426	0.235766	Cox5a
129	ENSMUSG00000024158	1.81513e-25	0.411072	0.85193	0.823582	1.10303	1.17255	1.11935	1.09093	0.563408	0.459009	0.373073	0.744942	0.904211	0.664515	0.774551	Hagh
129	ENSMUSG00000034765	8.28933e-51	-0.704162	-0.475637	-1.17975	-0.218953	-0.674606	-0.557849	-0.0018642	-0.645896	-0.109351	0.0203107	-1.03443	-0.829427	-0.510632	-0.551428	Dusp5
130	ENSMUSG00000028692	5.98122e-17	0.257408	0.323444	0.533225	0.714331	0.570027	0.819405	0.824361	0.392487	0.183881	0.333998	0.600947	0.363015	0.329718	0.7244	Akr1a1
130	ENSMUSG00000044786	1.56071e-158	-0.391126	-0.78761	-2.12589	0.149742	-0.0833023	-2.04646	-1.93447	-0.637703	-0.315232	0.114278	-0.59214	-0.335623	-0.686635	-1.12881	Zfp36
130	ENSMUSG00000019737	1.9621e-41	-0.0375769	-0.35846	-0.0754738	0.406635	0.407709	0.438935	0.447619	0.0497862	0.00714092	0.340989	0.179906	-0.0415415	-0.536464	-0.103507	Syne4
130	ENSMUSG00000061983	2.0375e-146	-0.338894	-1.05895	-0.200621	-0.542205	-0.655046	0.394917	0.697302	-0.461696	-0.305711	0.203846	-0.773327	-0.795514	-1.00119	0.0803302	Rps12
130	ENSMUSG00000020218	8.58709e-13	-0.00416348	-0.0146567	-0.00738759	-0.298782	-0.934745	-0.0449877	-0.00607073	-0.00180341	-0.00158831	0.000272953	-0.00230385	-0.00356012	-0.00757201	0.000272953	Wif1
130	ENSMUSG00000022094	2.46546e-14	-0.48643	-0.0102496	-0.329814	-0.133588	-0.183797	-0.241791	0.0812251	-0.120829	0.021652	0.0413921	-0.267345	-0.898699	-0.194045	-0.589051	Slc39a14
130	ENSMUSG00000060143	2.56186e-13	0.0405481	-0.154789	-0.196093	-0.0199812	0.135252	0.125514	0.174839	-0.382584	-0.489911	-0.0513144	-0.0809127	0.139148	-0.136086	-0.297567	Gm10076
130	ENSMUSG00000052397	4.69214e-320	-0.00317715	0.929182	1.17661	1.5771	1.61298	1.68011	2.29705	0.5362	0.365275	-0.118027	0.743453	-0.0411535	1.14986	1.669	Ezr
130	ENSMUSG00000003541	3.44559e-49	-0.798184	-0.298415	-1.18319	-0.686472	-0.951764	-1.25855	-0.467669	-1.03129	-0.630126	0.552121	-1.55871	-1.40769	-0.4361	-0.41299	Ier3
131	ENSMUSG00000032324	0	0.464617	1.2971	1.41552	0.368252	0.162522	0.756529	0.776411	0.636304	0.317545	-0.0512247	1.35032	1.09864	1.63188	1.23215	Tspan3
131	ENSMUSG00000047547	0	0.033317	1.02614	0.650539	0.0125389	0.640724	0.542435	0.979845	0.0763459	0.231545	1.20338	-0.160027	0.02919	1.17196	0.895677	Cltb
131	ENSMUSG00000096956	5.06589e-08	-0.0115364	-0.023899	-0.0627142	-0.112165	-0.47554	-0.454641	-1.27789	-0.0131212	-0.0015162	0.00065599	-0.0403827	-0.0159347	-0.0198616	-0.118635	Snhg18
131	ENSMUSG00000024661	2.76319e-124	-0.21035	0.601108	0.141717	0.0150435	0.176373	-0.201889	-0.321579	0.56408	0.458492	-0.158876	0.632376	-0.683644	-0.95989	-1.27294	Fth1
132	ENSMUSG00000033379	4.84724e-220	0.265777	0.965285	0.410906	0.683951	0.800814	0.828784	0.760433	0.5433	0.505725	0.204251	0.699651	0.629323	0.68706	0.399818	Atp6v0b
132	ENSMUSG00000047139	7.21403e-09	0.212023	-0.188316	0.297212	1.7126	1.24265	0.603606	2.96923	-0.133993	-0.700281	-0.263731	1.02327	0.338896	-0.249321	0.7551	Cd24a
132	ENSMUSG00000022010	1.90083e-33	0.718362	0.79847	-0.0967695	1.2724	1.0536	-2.48051	-0.8048	0.359131	0.126242	0.266352	1.00623	1.88125	0.967873	0.47946	Tsc22d1
132	ENSMUSG00000018932	3.73514e-320	-0.0124519	1.132	0.715782	-0.0595927	0.288777	0.122265	1.21596	-0.112804	0.242148	1.26784	-0.405598	-0.0942717	0.959597	0.994793	Map2k3
132	ENSMUSG00000049517	2.87151e-73	-0.072397	-0.528613	0.154673	-0.0702294	-0.186524	0.132292	0.870811	-0.336794	-0.342372	0.24554	-0.420694	-0.278748	-0.459669	0.339172	Rps23
133	ENSMUSG00000012848	1.44535e-70	-0.177403	-0.775298	0.731349	0.279822	-0.238224	1.00526	1.42046	-0.130837	-0.177691	0.190747	0.0451799	-0.301329	-0.500726	0.917734	Rps5
133	ENSMUSG00000032548	1.64071e-07	0.0251738	0.610601	0.521063	-1.30111	-0.794342	-0.0714521	0.722601	-0.546276	-0.57438	0.686557	0.138986	0.321111	0.646727	0.497366	Slco2a1
133	ENSMUSG00000022241	8.09601e-94	-0.124282	-0.178543	-0.0441673	-0.863215	-0.213333	-0.0330714	0.011783	-0.238419	-0.068384	-0.135765	-0.470629	-0.300022	-0.194647	-0.0936807	Tars
134	ENSMUSG00000039202	0	0.178976	0.667927	0.797422	0.518227	0.63579	0.749254	0.803608	0.175203	0.0397913	0.0290078	0.500271	0.655953	0.734324	0.799721	Abhd2
134	ENSMUSG00000034880	1.27763e-278	0.112947	-0.201962	-0.0698871	0.284075	0.244878	0.186857	0.159075	0.158028	0.0501	-0.781467	0.310255	0.239531	-0.555271	-0.305519	Mrpl34
134	ENSMUSG00000038274	2.28463e-117	0.01681	-0.099276	0.237785	0.033067	0.252312	0.537055	0.935104	-0.206223	-0.366459	0.393308	-0.205633	-0.228094	-0.0869663	0.193805	Fau
135	ENSMUSG00000028798	0	0.0986193	-0.267011	0.489685	0.566112	0.459032	1.07681	1.113	0.263579	0.0850005	0.23253	0.575889	0.27563	-0.477114	0.456954	Eif3i
135	ENSMUSG00000030541	5.39379e-07	-0.0586217	-0.613826	-0.263558	0.122617	-0.178445	0.0678307	-0.297728	0.0341453	0.0197744	-0.507802	-0.0767592	-0.191684	-0.706358	-0.227866	Idh2
135	ENSMUSG00000034898	0	-0.00219209	0.000817813	-0.053249	-0.0186033	-0.115825	-0.516647	-1.27836	0.000817813	0.000225235	0.000817813	-0.00122919	-0.00287916	-0.000445052	-0.0208797	Filip1
135	ENSMUSG00000000567	8.92784e-62	-0.544401	-0.820311	-0.702378	0.0921217	-0.395677	-0.369223	1.13645	-0.952693	-0.590126	0.95176	-0.859127	-0.348615	-0.231352	-0.23036	Sox9
135	ENSMUSG00000001627	1.76292e-06	-1.05257	-0.538799	-1.66151	0.234338	-0.525264	-1.14481	-0.152163	-0.399731	-0.0277342	0.747688	-0.647908	-1.69272	-1.32808	-0.930489	Ifrd1
136	ENSMUSG00000042712	1.49136e-09	0.329103	0.0725738	0.54658	0.566389	-0.111315	0.130265	1.18434	0.838513	0.578761	-0.407769	1.28049	0.803743	-0.321638	-0.111812	Wbp5
136	ENSMUSG00000028797	0	0.266648	0.342766	0.339873	0.805959	0.892151	0.944462	0.748397	0.207794	0.0752195	0.210436	0.563813	0.52601	0.312792	0.463075	Tmem234
136	ENSMUSG00000030538	1.18859e-10	0.246343	-0.157451	0.293261	0.756676	0.739271	0.76379	0.681181	0.479584	0.373	-0.33493	0.659432	0.471623	-0.866136	-0.082012	Cib1
136	ENSMUSG00000052837	9.63345e-22	0.0504863	0.407325	-1.23974	0.214077	0.778853	-1.30246	-1.27407	0.0391853	0.0263207	1.31923	-0.228387	-0.130609	0.536452	-0.280593	Junb
136	ENSMUSG00000023004	1.50205e-60	-0.237691	-1.30509	-0.704334	-0.328876	-0.310699	-0.38103	-0.99041	-0.203514	-0.0578827	-0.232874	-0.524912	-0.433917	-1.20774	-0.241798	Tuba1b
136	ENSMUSG00000069833	2.38007e-27	-0.834496	0.254271	0.164965	-0.306014	0.435015	-0.567256	-0.102247	-0.849719	-0.305348	0.640083	-1.35847	-1.35627	0.934312	1.02805	Ahnak
137	ENSMUSG00000028776	0	0.00960775	0.926173	0.377925	-0.101872	-0.988769	-1.40202	-1.86961	0.205113	0.30166	0.145649	-0.00770121	0.0718385	0.251229	0.553329	Tinagl1
137	ENSMUSG00000058013	1.81241e-206	-0.36575	-0.447593	-0.128772	-0.660219	-0.360751	-0.0231304	-1.07826	-0.440058	-0.111374	-0.187263	-0.925643	-0.578297	-0.270523	-0.0447867	Sept11
137	ENSMUSG00000062991	0	-0.0319313	-0.0408444	-0.315249	-0.798038	-2.04161	-1.73157	-0.0492749	-0.0795435	-0.00411594	-0.0342839	-0.139746	-0.0676778	-0.027224	-0.170219	Nrg1
137	ENSMUSG00000009927	1.31985e-16	0.0772873	-0.320742	0.0058974	-0.43961	-0.213068	0.203345	0.503507	-0.319133	-0.454906	0.411717	-0.321344	-0.173166	-0.308516	-0.0127902	Rps25
138	ENSMUSG00000074457	7.21589e-11	-0.2468	0.387083	0.469163	-0.205961	-0.0998067	0.075311	1.54635	-0.719693	-0.181092	1.20516	-1.42658	-0.341874	0.819123	1.02852	S100a16
138	ENSMUSG00000030647	3.6883e-113	0.0814495	-0.21971	-0.233015	0.537239	0.402235	0.431088	0.671936	0.229416	0.128304	-0.593624	0.546251	0.1271	-1.06679	-1.0034	Ndufc2
138	ENSMUSG00000031586	6.68648e-42	-0.0641662	0.0913942	-0.67971	-0.980811	-2.04908	-3.14798	-1.20518	-0.035656	0.0501591	0.159251	-0.10507	-0.0691367	0.152103	-0.317712	Rbpms
138	ENSMUSG00000032803	3.07043e-44	-0.667705	-0.791818	-0.197128	-0.87754	-0.93123	-0.117296	0.0653973	-0.681749	-0.183876	-0.0482483	-0.964052	-0.924361	-0.59193	-0.0292389	Cdv3
138	ENSMUSG00000022890	1.74295e-36	0.5748	0.951215	0.795435	1.25472	1.24043	1.03202	0.868177	0.781802	0.394844	0.275485	1.22945	1.10436	0.525893	0.323486	Atp5j
139	ENSMUSG00000021928	4.23706e-20	0.129023	0.315795	0.308188	0.365367	0.068757	-0.0737766	0.309221	0.210283	0.123203	-0.713957	0.365467	0.326418	0.328599	0.335244	Ebpl
139	ENSMUSG00000054693	0	0.272427	0.956098	1.05679	0.95758	0.908546	1.03552	1.02927	0.0476756	-0.187178	0.0867192	0.939048	0.922574	0.910309	1.01403	Adam10
139	ENSMUSG00000047714	3.80866e-49	-0.614507	-0.95262	-1.27492	0.0743141	0.141081	0.0694934	0.0337019	-0.672535	0.0177684	-0.538892	-1.33885	-1.0162	-0.586057	-0.483025	Ppp1r2
140	ENSMUSG00000031636	8.54977e-14	-0.134545	-0.434759	-1.20364	-0.385082	-1.44081	-2.10699	-0.462148	-0.0452168	-0.00448208	-0.00933143	-0.194375	-0.315217	-0.481018	-0.613931	Pdlim3
140	ENSMUSG00000052560	7.19682e-15	-0.101329	0.0182387	-0.0832277	-1.18257	-0.833947	-0.877044	0.0268735	-0.119186	-0.152969	0.0281718	-0.0269486	-0.101008	0.0325746	-0.118559	Cpne8
141	ENSMUSG00000059291	1.68924e-11	0.123826	-0.404492	0.353343	0.550039	0.341841	1.28126	1.427	-0.0701911	-0.322047	0.234312	0.183766	0.0292653	-0.364042	0.343722	Rpl11
141	ENSMUSG00000031633	2.73987e-132	0.216696	-0.382005	0.175821	-0.531871	-1.49578	-1.62785	-1.5799	0.359609	0.259882	-0.138581	0.643921	0.539247	-0.548098	0.553412	Slc25a4
141	ENSMUSG00000033577	5.40917e-50	-0.32043	-0.580812	-0.663253	0.0800803	0.013597	0.0596038	0.0783269	-0.425803	-0.0146131	0.0631732	-0.803405	-0.548433	-0.31887	-0.261417	Myo6
142	ENSMUSG00000059070	2.3661e-20	0.24242	-0.0700259	0.439634	0.216905	0.257726	1.0832	1.33936	-0.188214	-0.449168	0.234975	0.105203	0.200185	0.0335932	0.71379	Rpl18
142	ENSMUSG00000000303	3.99394e-08	-0.284216	0.00240091	0.600091	0.259046	0.493455	0.943401	1.20782	-0.654477	-0.31376	0.670307	-0.782517	-0.152893	0.106176	0.858307	Cdh1
142	ENSMUSG00000032330	0	0.538653	0.788989	0.449532	1.03708	1.02174	0.870353	0.262047	0.529333	0.11597	-0.116055	1.01841	1.07342	0.206362	-0.0578137	Cox7a2
142	ENSMUSG00000024843	1.52399e-13	-0.338726	-0.820649	-1.6162	0.131428	-0.0119661	-0.181322	0.14817	-0.335165	-0.0906823	-0.292421	-0.49398	-0.538623	-0.730284	-1.18333	Chka
142	ENSMUSG00000010095	0	-0.790703	-0.126617	-0.462668	-1.14393	-0.879999	-1.2991	0.0299122	-0.387616	0.0277476	0.0672714	-0.887159	-1.47932	-0.29594	-0.6881	Slc3a2
143	ENSMUSG00000028766	1.16552e-39	-0.161348	-0.15701	-0.748316	-0.384039	-0.539654	-1.43392	-0.0756443	-0.112244	-0.00603484	-0.0539565	-0.267254	-0.283805	-0.0684662	-0.20197	Alpl
143	ENSMUSG00000025794	2.11944e-112	-0.0845239	-0.693958	0.064066	0.0159097	0.00586702	0.452091	0.802765	-0.221735	-0.375454	0.148633	-0.306598	-0.417922	-0.706304	0.199894	Rpl14
143	ENSMUSG00000047446	0	-0.371395	-0.876171	-0.61664	-0.0242778	-0.183824	-0.0697469	-0.244194	-0.20998	-0.0518847	-0.223668	-0.339739	-0.615779	-0.604695	-0.905048	Arl4a
143	ENSMUSG00000024646	1.71852e-37	-0.183561	0.00629731	-1.33919	0.256755	0.0383223	-0.10138	-0.640503	0.142736	0.0699572	-0.275275	0.211639	-0.324997	-0.0769436	-1.48221	Cyb5a
144	ENSMUSG00000036856	9.98194e-193	0.0355555	0.391413	0.499524	0.477072	0.461012	0.353676	0.53273	-0.136801	-0.252148	-0.635359	0.435974	0.499742	0.433851	0.50229	Wnt4
144	ENSMUSG00000028745	5.01257e-17	0.133635	0.366983	0.398371	-0.2268	-0.514308	-0.88163	0.131865	0.192852	0.17266	0.26919	0.327579	0.353047	0.255391	0.378582	Capzb
144	ENSMUSG00000001911	3.30349e-20	-0.395303	-1.03366	-0.604077	-1.0303	-1.73749	-1.87013	-0.224892	-0.407495	-0.0905607	-1.62821e-05	-0.564457	-0.511182	-0.873622	-0.266413	Nfix
144	ENSMUSG00000021699	1.25816e-251	-0.340352	-0.765242	-0.0926866	-0.174642	-0.177373	0.0409108	0.151354	-0.494321	-0.0431903	0.172657	-0.881921	-0.532579	-0.528051	0.0698176	Pde4d
144	ENSMUSG00000049751	1.87126e-09	0.22249	0.16023	-0.358947	-0.0663001	0.776601	1.05965	1.08286	-0.376417	-0.566693	0.130482	-0.158228	0.284184	-0.153842	-0.589838	Rpl36al
144	ENSMUSG00000061527	5.46232e-11	-0.0165342	-0.0243609	-0.598192	-2.38345	-1.89845	-3.00021	-0.310518	-0.0609219	-0.0522016	-0.0147539	-0.049836	-0.0197947	-0.0273053	-0.526608	Krt5
145	ENSMUSG00000006219	0	0.0244733	0.0339579	-0.0164706	-0.594502	-0.768481	-1.12716	-0.291096	0.01984	0.0341146	-0.388999	-0.00318252	0.0688296	0.0214474	-0.0810104	Fblim1
145	ENSMUSG00000045128	4.11746e-12	-0.0323815	-0.484974	0.530288	0.481078	-0.101181	0.920897	1.2956	-0.106468	-0.245434	0.492087	0.0566546	-0.104822	-0.336891	0.800224	Rpl18a
145	ENSMUSG00000064370	8.03511e-264	0.565825	0.770267	1.24844	0.302587	0.0726885	0.555158	0.485485	0.480771	0.136131	0.520893	0.869844	0.785618	-0.0464185	-0.558272	mt-Cytb
146	ENSMUSG00000042462	6.36444e-26	-0.0167619	-0.658699	-0.127087	-0.137118	-0.0893543	0.120958	0.154212	0.0245072	-0.00583678	-0.268185	0.0753965	0.0368214	-0.726231	-0.202997	Dctpp1
147	ENSMUSG00000060032	2.14238e-14	0.183752	0.55219	0.0545967	0.882519	1.11122	1.00202	1.14782	-0.281117	-0.560094	0.218715	0.2611	0.32498	0.11788	-0.748922	H2afj
147	ENSMUSG00000030793	1.05391e-08	0.0133566	-0.471906	-0.269916	0.188453	0.0614528	0.0424115	-0.0958739	0.0257162	0.00180398	-0.0570083	-0.0415476	-0.0457117	-0.957412	-0.621491	Pycard
148	ENSMUSG00000026083	6.70564e-232	-0.543043	-0.523707	-0.0885597	-1.23998	-0.631639	-0.475733	-0.251292	-0.789504	-0.362994	0.0971894	-1.30577	-1.06019	-0.670738	-0.440247	Eif5b
148	ENSMUSG00000039953	0	-0.00798272	-0.0153068	-0.11267	-0.0846741	-0.36632	-0.75234	-0.139	0.017635	0.0579408	-0.143101	0.135193	0.155356	-0.0346233	-0.188709	Clstn1
148	ENSMUSG00000001435	1.09638e-124	-0.0130356	0.00170989	-0.109649	-0.551211	-0.723692	-0.635367	-1.39857	-0.0464696	-0.00985166	-0.0282847	-0.0736463	-0.00807503	-0.00622269	-0.127241	Col18a1
148	ENSMUSG00000054871	1.52892e-80	0.36034	0.907915	0.975874	0.0936299	0.0154267	0.72167	0.935796	-0.0969882	-0.39871	0.702367	0.765412	0.898268	0.912808	0.98605	Tmem158
148	ENSMUSG00000096215	0	0.213263	0.641125	-0.363019	1.18627	1.25233	1.26458	1.2732	0.437949	0.253589	0.453805	0.719335	0.475056	0.116082	-0.914215	Smim22
148	ENSMUSG00000024772	8.53063e-43	-0.342463	0.751999	0.606133	0.476922	0.647178	0.669101	0.335231	-0.0418234	-0.0273948	0.89613	-0.156919	-0.746198	0.704601	0.677859	Ehd1
149	ENSMUSG00000029030	1.98917e-41	-0.0427465	0.0895376	-0.10317	0.00814419	-0.484943	-1.0675	-0.792337	-0.247798	-0.14393	0.197655	-0.260325	0.0256023	0.0848932	0.130806	Tprgl
149	ENSMUSG00000025481	1.60262e-186	0.383465	1.10668	1.04426	0.904344	0.975173	1.07063	1.50991	0.259748	-0.191285	0.263727	0.955324	0.859093	0.852747	0.868559	Urah
149	ENSMUSG00000048200	5.66814e-130	-0.254072	-0.618648	-0.962483	0.24662	0.247196	0.205346	0.26888	0.0523561	0.0516032	0.105418	-0.0240963	-0.463709	-0.785472	-0.974611	Cracr2b
149	ENSMUSG00000015575	3.33733e-18	0.363651	1.24829	1.03902	1.19526	1.3802	1.44739	1.29201	0.685584	0.371325	-0.0503406	1.10724	0.665351	0.632668	0.836314	Atp6v0e
149	ENSMUSG00000024608	5.98268e-26	-0.0601861	-0.480258	0.499855	0.221237	-0.312882	0.640854	1.20112	-0.114268	-0.19641	0.00705315	-0.0484382	-0.160271	-0.378064	0.513341	Rps14
150	ENSMUSG00000026469	4.12869e-08	-0.0137544	0.115737	0.119225	0.0552751	-0.123057	-0.167941	0.137143	0.0171515	0.0224196	-0.700633	0.128691	0.125084	0.124589	0.216571	Xpr1
150	ENSMUSG00000029048	2.42422e-102	0.0562035	0.34622	0.445437	0.471713	0.637094	0.732676	0.673367	0.320407	0.258185	0.118214	0.41998	0.254581	0.284358	0.165168	Rer1
150	ENSMUSG00000071415	3.17419e-86	0.110258	-0.301868	0.388793	0.367981	0.181623	1.08649	1.37188	-0.169276	-0.327107	0.1973	-0.0990202	-0.0323196	-0.224299	0.521507	Rpl23
150	ENSMUSG00000022510	0	-0.0139688	-0.00185331	-0.105944	-0.987319	-0.800549	-0.80983	-0.0155526	-0.0108304	-0.00381964	0.00874004	-0.021619	-0.00875525	-0.00333679	-0.062442	Trp63
151	ENSMUSG00000029038	2.0958e-20	0.237886	0.448916	0.492194	0.564487	0.643931	0.66314	0.638358	0.271672	0.223514	0.159419	0.361068	0.582244	0.339039	0.422396	Ssu72
151	ENSMUSG00000037712	9.7288e-29	-0.282401	-0.198327	-0.150363	-0.757077	-1.3755	-1.56284	-1.3599	-0.311014	-0.115483	0.0543392	-0.427736	-0.252859	-0.382304	-0.336599	Fermt2
152	ENSMUSG00000025503	2.09698e-216	0.0722832	-0.399629	-0.952015	0.774926	0.643527	0.599985	0.774286	0.395808	0.276264	0.0657043	0.353703	-0.061919	-1.07446	-0.681	Taldo1
152	ENSMUSG00000017404	1.33318e-10	0.201409	-0.174755	0.509392	0.391475	0.167444	0.932027	1.28354	0.115887	-0.084783	0.457383	0.222229	0.134376	-0.154078	0.733709	Rpl19
153	ENSMUSG00000065990	7.07501e-102	0.131865	0.479669	0.689448	0.627542	0.794975	0.870299	0.855196	0.439896	0.283502	0.181577	0.706047	0.463044	0.305584	0.604321	Aurkaip1
153	ENSMUSG00000030282	3.94895e-39	-0.358973	-0.599097	-0.405254	0.00399012	0.10723	0.112298	0.12441	-0.376865	-0.0237208	-0.0715091	-0.776273	-0.591983	-0.526237	-0.220952	Cmas
153	ENSMUSG00000035642	8.64452e-07	-0.00465151	-0.122194	-0.0793516	0.109644	-0.0265423	-0.109523	-0.142103	0.0728344	0.0339978	-0.621282	0.101009	0.0230033	-0.184767	-0.149245	Aamdc
153	ENSMUSG00000020859	0	-0.64424	-0.47149	0.063287	-0.628984	-0.420113	0.0352211	-0.0929129	-0.543382	-0.128151	0.0492089	-0.796765	-0.967315	-0.255417	0.00578728	Spag9
154	ENSMUSG00000040407	1.17017e-56	0.169502	0.351672	0.608047	0.438435	0.442902	0.725096	0.671284	0.00382161	-0.130144	0.351184	0.43066	0.390188	0.366775	0.577224	Akap9
154	ENSMUSG00000021876	0	-0.00942524	0.00409041	-0.128454	-0.521326	-1.00728	-0.648721	-0.276237	-0.00212163	-0.00575308	-0.0384246	0.00398197	0.0029592	0.00581589	-0.0288342	Rnase4
154	ENSMUSG00000018585	2.79617e-253	0.643875	1.08569	1.04783	1.40326	1.54722	1.53094	1.32882	0.357473	0.0522947	0.221177	0.848057	1.33194	0.800308	0.589908	Atox1
155	ENSMUSG00000028780	5.48534e-35	-0.00799677	-0.145319	-0.349214	-0.384417	-1.02802	-1.52161	0.00275157	-0.0136062	0.0404858	-0.68334	-0.0213521	0.00826862	-0.0873448	-0.115968	Sema3c
155	ENSMUSG00000014846	0	0.186246	0.717325	-0.288179	0.353083	0.579814	-2.00255	-0.519502	0.605128	0.565911	0.310717	0.620727	0.347321	0.955968	0.475591	Tppp3
155	ENSMUSG00000020361	1.63713e-23	-0.33293	0.687755	0.957654	0.229368	0.540061	0.942659	1.01817	0.20877	0.179272	0.943207	0.346029	-0.525915	0.593827	0.916205	Hspa4
155	ENSMUSG00000018583	0	-0.53453	-0.583299	-0.00139857	-0.848429	-0.311218	-0.0302524	0.172979	-0.449645	-0.150536	0.206638	-0.831918	-1.03821	-0.533175	0.0125734	G3bp1
155	ENSMUSG00000044147	9.9253e-12	-0.659132	-0.451732	-0.300002	-0.74913	-0.789504	-0.196494	0.454839	-0.658607	-0.0769421	0.0581567	-1.30258	-1.12942	-0.359738	0.103345	Arf6
156	ENSMUSG00000028419	1.54863e-15	0.446143	0.777515	0.442923	1.00773	0.985244	0.669433	0.822542	0.660382	0.399071	0.145838	0.923781	0.824442	0.627607	0.639685	Chmp5
156	ENSMUSG00000039910	1.24127e-268	-0.664181	-0.961873	-1.28095	-0.236852	-0.475551	-1.45023	-0.627924	-0.550729	-0.0575615	-0.0936482	-1.0985	-1.12676	-1.65793	-1.86354	Cited2
156	ENSMUSG00000049470	3.0622e-107	0.119979	1.25486	1.39185	0.88375	0.88912	1.12556	1.35073	0.393191	0.212135	1.01723	0.95148	0.650434	1.28935	1.375	Aff4
156	ENSMUSG00000034566	5.07278e-237	0.479792	0.616847	0.678303	1.21438	1.03714	1.1077	0.818913	0.690142	0.357366	0.0131021	1.2194	0.792521	0.179523	0.612647	Atp5h
158	ENSMUSG00000029108	0	-0.0118037	0.000630483	-0.161849	-0.410274	-0.500374	-1.03672	-0.0441315	-0.000623534	-0.00328144	-0.0139369	-0.00718368	-0.00816078	-0.00185189	-0.0815701	Pcdh7
158	ENSMUSG00000039697	1.45037e-06	-0.0959815	-0.800825	-0.478317	-0.209565	-0.49531	-0.257617	-0.265011	-0.265255	-0.0258433	-0.0241962	-0.605564	-0.177461	-1.26181	-0.328271	Ncoa7
158	ENSMUSG00000021242	7.28302e-157	0.258262	0.453395	0.742037	0.915354	0.789808	0.884411	0.573254	0.391399	0.104062	-0.92167	0.936793	0.513249	-0.102693	-0.236721	Npc2
159	ENSMUSG00000047215	6.53043e-35	0.0130068	-0.469905	0.444725	0.276826	-0.170171	0.80071	1.14132	-0.0105444	-0.0327575	-0.0339208	-0.0706714	-0.140806	-0.463508	0.86138	Rpl9
159	ENSMUSG00000038872	1.56735e-260	-0.0396928	-0.104244	0.119604	0.174963	0.0553599	0.0717022	-1.22585	-0.0573388	-0.04442	0.0814693	0.127761	0.0712831	-0.164729	-0.0393698	Zfhx3
159	ENSMUSG00000013076	0	-0.277528	-0.166176	-0.16574	-0.894624	-1.3347	-1.35428	-0.242866	-0.215955	0.0628982	-0.0202276	-0.430073	-0.25631	-0.113836	-0.0750538	Amotl1
159	ENSMUSG00000020388	0	0.1512	0.314308	-0.194258	-1.11228	-1.21333	-1.72936	0.244997	0.000453827	-0.0844144	-0.920959	0.275772	0.401401	0.413848	-0.032015	Pdlim4
159	ENSMUSG00000064210	2.30547e-67	-0.172644	0.231155	0.316981	-0.164635	0.0553051	0.0125837	0.232162	-0.640946	-0.385042	0.287335	-0.543674	-0.0371181	0.413585	0.54654	Ano6
160	ENSMUSG00000029229	3.33121e-06	-0.014684	0.175296	0.651108	0.440478	0.141297	0.874329	0.970704	-0.173726	-0.0302293	0.512783	-0.186526	0.150998	-0.0331836	0.74203	Chic2
160	ENSMUSG00000055148	1.90695e-09	-0.101678	-0.311156	-0.418476	0.133082	-0.0499908	-1.03979	-1.37523	-0.0550124	-0.0230466	-1.08171	0.0158528	-0.179177	-0.123255	-0.445901	Klf2
160	ENSMUSG00000084786	6.6614e-198	0.488257	0.940596	0.583747	1.11263	1.51113	1.37464	1.39603	0.415277	0.0309924	-0.0385478	0.935565	0.97696	0.673769	0.533241	Ubl5
161	ENSMUSG00000023939	4.53829e-53	0.244896	0.336936	0.297004	1.37921	1.34959	1.17352	1.31322	0.550255	0.426786	0.402321	0.702328	0.507917	0.311317	0.689261	Mrpl14
161	ENSMUSG00000024953	5.62906e-56	0.396462	1.02848	0.919946	1.25203	1.04861	0.972969	0.865741	0.753464	0.534468	0.618126	0.905639	0.636055	0.796031	0.904216	Prdx5
162	ENSMUSG00000027712	2.54822e-12	-0.0122403	0.26547	0.476302	-0.10104	0.336298	0.237407	-0.0874033	-0.019803	0.133752	1.07251	-0.346802	-0.171172	0.647713	0.800247	Anxa5
162	ENSMUSG00000003814	4.3289e-136	-0.234959	-0.529052	-0.791213	-0.178976	-0.184667	0.549521	0.509773	0.252764	0.58488	-0.218846	-0.0363704	-0.341066	-0.49375	-0.00892953	Calr
162	ENSMUSG00000021250	1.54529e-119	-0.46246	-0.867668	-2.16411	1.63022	0.907155	-2.44456	-2.126	-0.696418	-0.614683	0.140333	-0.31307	-0.269476	-0.120569	-1.4157	Fos
162	ENSMUSG00000041057	5.59581e-23	-0.304639	-0.16833	0.0343527	-1.01206	-0.466012	0.0337491	0.1062	-0.4083	-0.177613	0.100537	-0.631238	-0.5872	-0.161705	0.0266114	Wdr43
163	ENSMUSG00000021939	4.57095e-37	0.0116839	0.916084	0.37602	0.312917	0.402376	0.379451	0.906445	0.308622	0.363538	1.10999	0.262621	-0.180562	0.382674	-0.770072	Ctsb
163	ENSMUSG00000001175	2.21689e-11	-0.732604	-0.479241	-1.2149	-0.839854	-0.756787	-1.07617	-1.58762	-0.191049	0.344102	0.392704	-0.836253	-1.40395	-0.671946	-0.814906	Calm1
163	ENSMUSG00000022893	2.09618e-07	-0.175505	-1.0631	-0.899242	-0.628078	-1.26936	-2.91979	-2.16006	-0.862497	-0.0530845	-0.0195238	-1.28797	-0.166062	-0.368626	-0.601703	Adamts1
163	ENSMUSG00000024754	6.06335e-42	0.139648	0.723621	0.789701	0.766421	0.731627	0.87422	0.900337	0.230505	0.207438	0.582527	0.704219	0.731138	0.737387	0.881163	Tmem2
164	ENSMUSG00000045193	3.33316e-48	0.43422	0.990223	1.24051	1.02484	0.758453	0.547347	1.23223	0.380402	0.179274	0.786154	0.626149	0.787468	1.17344	1.43828	Cirbp
164	ENSMUSG00000018171	6.78302e-112	0.308318	1.07506	0.908407	0.594583	0.644895	0.936635	1.18511	0.0945382	-0.150218	0.731929	0.724884	0.780933	1.02643	0.978073	Vmp1
164	ENSMUSG00000018677	4.47144e-283	0.269964	0.640982	0.675598	0.655036	0.71142	0.782972	0.677251	0.209272	0.106555	0.374255	0.665827	0.701413	0.542911	0.641025	Slc25a39
164	ENSMUSG00000048490	6.09594e-177	-0.748094	0.0445906	0.111951	-0.778629	-1.05889	-0.315796	0.734033	-0.483282	-0.224982	0.267505	-0.414362	-1.18662	-0.131354	0.207641	Nrip1
165	ENSMUSG00000053819	5.47534e-44	-0.471475	-0.297256	-0.150839	-0.517912	-0.979315	-0.623656	-0.719744	-0.670261	-0.324637	0.158924	-1.10028	-0.805299	-0.212769	0.0766094	Camk2d
165	ENSMUSG00000015312	1.1389e-116	-0.268486	-0.374071	-1.64637	-0.273403	-0.191431	-2.34143	-1.86805	-0.555509	-0.302623	-0.179872	-0.753693	-0.527765	0.190047	-0.908427	Gadd45b
165	ENSMUSG00000019961	0	-0.141033	-0.852152	-0.130074	-0.0924566	-0.231392	-0.111796	-0.0938219	-0.295238	-0.089493	-0.218417	-0.483365	-0.212202	-0.783082	0.0216907	Tmpo
165	ENSMUSG00000032399	2.95529e-09	0.042994	-0.631315	0.664724	0.0977155	-0.30407	0.573688	1.35914	-0.144074	-0.257495	0.554106	-0.0440619	-0.109442	-0.319836	0.865733	Rpl4
165	ENSMUSG00000055044	7.97218e-43	-0.332784	-0.845399	-0.469431	-0.35864	0.00928344	0.116739	-0.440956	-0.0822598	0.12019	-0.0594078	-0.36841	-0.699608	-0.456711	-0.124589	Pdlim1
166	ENSMUSG00000017009	3.34981e-17	-0.450556	0.428889	-0.449483	-0.446441	0.0933359	-0.64451	1.86142	-0.612995	-0.154981	1.13951	-1.1668	-0.970605	0.790987	0.915242	Sdc4
166	ENSMUSG00000032518	0	-0.129028	-1.02105	0.274514	-0.0301971	-0.371784	1.04647	1.32258	-0.310295	-0.346119	0.137608	-0.277678	-0.368309	-0.933322	0.550445	Rpsa
166	ENSMUSG00000034120	2.86739e-08	-0.386878	-0.360874	0.0986106	-1.33548	-0.263876	0.421578	0.26352	-0.341982	-0.204978	0.056672	-0.876088	-1.12008	-0.418483	-0.293561	Srsf2
167	ENSMUSG00000029580	0	0.277865	0.415479	-0.0652364	-0.134333	-0.395904	-1.39398	-1.26358	0.159798	0.343157	1.09462	0.026458	0.546893	0.211403	-0.276509	Actb
167	ENSMUSG00000020029	8.02045e-178	-0.532117	-0.89729	-0.583286	-0.401189	-0.921484	-0.153949	-0.925527	-0.163098	0.0851278	-0.168099	-0.445801	-0.774665	-1.19545	-0.373753	Nudt4
167	ENSMUSG00000032216	0	-0.156052	-0.97652	-0.205369	-0.871779	-2.08584	-1.43364	-0.881964	-0.162359	-0.125028	-0.071407	0.0573017	-0.0677296	-0.834584	0.191526	Nedd4
168	ENSMUSG00000024587	8.49719e-16	-0.304281	-0.0728847	-0.138447	-1.34541	-0.26981	0.0652293	0.0556452	-0.586887	-0.185056	0.0686246	-1.06661	-0.509906	-0.280805	-0.168713	Nars
169	ENSMUSG00000032294	5.84306e-07	0.524472	1.29908	0.0971289	0.546332	0.918101	0.696205	1.30236	0.73556	0.378204	0.637337	1.07697	0.959267	1.09229	0.258999	Pkm
170	ENSMUSG00000062098	7.76978e-42	0.0609174	0.0499637	0.096364	0.127588	0.140042	0.15141	-0.913499	0.0161884	0.0307057	0.171487	0.129829	0.165524	0.142695	0.106091	Btbd3
172	ENSMUSG00000039952	1.17642e-136	-0.0650379	-0.367392	0.0594676	-0.372061	-1.44777	-0.459034	-0.523876	-0.0505302	0.0628768	0.0802321	0.0840292	0.0913567	-0.0176539	0.208519	Dag1
172	ENSMUSG00000020460	5.52151e-32	-0.0448411	-0.706817	0.201143	-0.147596	-0.318523	0.713852	1.20277	-0.242674	-0.276925	0.223842	-0.273972	-0.296839	-0.790395	0.216717	Rps27a
173	ENSMUSG00000029455	1.64082e-99	-0.238137	-0.272497	-0.786842	-0.74594	-1.10493	-1.47958	-1.00523	-0.0817509	0.0102253	0.0659474	-0.307274	-0.472788	-0.455976	-0.724998	Aldh2
173	ENSMUSG00000061787	1.54249e-23	0.0766583	-0.462972	0.208313	-0.00411296	-0.0616694	0.611876	1.03072	-0.225231	-0.35218	0.0147809	-0.217	-0.188169	-0.481006	0.241501	Rps17
173	ENSMUSG00000025650	3.84902e-194	0.00738318	0.00684147	-0.0540468	-0.346201	-0.989882	-0.314942	0.0126157	-0.0101567	-0.0165786	0.0307579	0.0190725	0.0257106	0.0136198	-0.0443818	Col7a1
174	ENSMUSG00000029465	0	0.116311	0.19857	0.397253	0.260395	0.606463	0.853144	0.711311	0.427924	0.295424	0.296108	0.50994	-0.0227197	0.0416222	0.433529	Arpc3
174	ENSMUSG00000022528	6.0547e-37	0.0930805	-0.0630507	-1.22206	0.490854	0.666456	0.0570974	-0.763432	-0.436081	-0.515522	0.268433	-0.0971974	0.261428	0.0089909	-0.99865	Hes1
174	ENSMUSG00000024975	7.14941e-19	-0.0208194	0.0500127	-0.285531	0.332205	0.266071	-0.0638578	0.301068	-0.121119	-0.184496	-0.148011	0.196405	0.078784	-0.464792	-1.25119	Pdcd4
175	ENSMUSG00000029467	5.23077e-19	-0.0705171	0.281243	0.0706761	-0.333316	-1.01679	-1.24474	-0.472376	0.0239705	0.0201102	0.052053	0.273079	0.258505	0.292972	0.298974	Atp2a2
175	ENSMUSG00000029777	2.16291e-30	-0.127516	-0.0518608	0.0507012	-0.697536	0.0719016	0.136245	0.0115606	-0.369542	-0.1614	0.0802557	-0.700434	-0.281077	-0.084176	-0.105657	Gars
175	ENSMUSG00000075702	0	-0.0102642	-0.0528573	-0.61852	-0.714112	-1.16327	-2.92914	-1.39399	-0.0180445	-0.0252059	-0.0202506	-0.00410599	0.0107004	-0.012053	-0.443678	Selm
175	ENSMUSG00000022952	1.64372e-50	0.164245	1.01962	1.05921	-0.797889	-0.756874	-0.357549	1.36789	-0.059714	-0.11157	1.0744	0.426136	0.83049	1.19503	1.2609	Runx1
176	ENSMUSG00000066278	6.62122e-10	-0.0562115	0.558389	0.00497531	0.804811	0.929131	1.0347	0.522498	0.224868	0.264568	0.491668	0.132868	-0.295097	0.422529	0.236129	Vps37b
176	ENSMUSG00000029390	1.07094e-85	-0.0210611	-0.0834732	-0.284717	-0.25506	0.119097	0.240684	0.193854	-0.435604	-0.44813	-0.0686404	-0.454724	-0.12824	-0.0728434	-0.326851	Tmed2
176	ENSMUSG00000043154	4.4013e-103	-0.242349	-0.323581	-0.197373	-0.436294	-0.285792	-0.372522	-0.0577639	-0.495131	-0.0508854	0.0441858	-0.868644	-0.388192	-0.360485	-0.130757	Ppp2r3a
176	ENSMUSG00000022565	2.01863e-40	0.12873	0.773981	0.975848	0.242694	0.62994	0.500668	0.398336	-0.178209	-0.168628	0.8668	0.190325	0.670196	1.03515	1.08161	Plec
176	ENSMUSG00000024985	6.31696e-82	-0.289966	-1.0588	-1.12776	0.013574	-0.369961	-0.693146	-0.27854	-0.28235	-0.121632	-0.0114345	-0.36961	-0.467072	-0.786489	-0.934774	Tcf7l2
177	ENSMUSG00000042659	1.14591e-13	-0.530601	-0.626703	-0.265463	0.00437548	0.0147012	-0.181382	0.106184	-0.372521	-0.162777	-0.163659	-0.568346	-0.837899	-0.57852	-0.546613	Arrdc4
177	ENSMUSG00000054717	3.49654e-20	0.0809966	-0.886264	0.0109766	0.249252	0.0398219	0.154186	0.0868507	-0.146124	-0.101672	-0.115395	-0.342526	0.170377	-0.901924	0.238898	Hmgb2
177	ENSMUSG00000001833	1.28284e-178	-0.113337	-0.316173	-0.0417941	-0.449436	-0.516359	-0.566137	-1.91414	-0.12662	0.0293313	0.253907	-0.315626	-0.302939	-0.25252	0.0141317	Sept7
177	ENSMUSG00000015176	7.81039e-253	-0.334769	-0.281443	-0.170001	-1.2503	-0.680564	-0.0581696	-0.0151466	-0.219128	-0.0955972	-0.0576241	-0.467869	-0.656467	-0.386623	-0.310718	Nolc1
178	ENSMUSG00000022174	1.18717e-158	0.314645	0.871278	0.542976	0.754959	0.889618	1.06463	0.839756	0.663372	0.511632	0.105966	0.991746	0.676702	0.52899	0.0961073	Dad1
178	ENSMUSG00000024750	3.21145e-08	0.284297	0.732893	0.69685	0.598271	0.0285565	1.13854	0.909496	0.222433	0.113023	1.08082	0.36705	0.390441	-0.183235	0.8895	Zfand5
179	ENSMUSG00000007892	5.77375e-47	-0.0190044	-0.0824923	0.489039	0.304981	0.333734	1.17886	1.15427	-0.0783924	-0.0843941	-0.0207863	-0.204873	-0.205376	-0.106502	0.641612	Rplp1
179	ENSMUSG00000021131	1.90959e-84	-0.0389175	-0.435146	-0.189388	-1.0412	-0.251384	0.108189	0.244139	-0.409547	-0.419528	-0.222418	-0.479758	-0.14009	-0.660106	-0.140553	Erh
180	ENSMUSG00000060126	1.7956e-194	-0.267873	-0.387969	0.128434	-0.567953	-0.58176	-0.06423	1.16628	-0.243731	0.00618982	0.0957931	-0.531272	-0.572098	-0.205325	0.437627	Tpt1
180	ENSMUSG00000032526	7.15349e-08	-0.0525137	-0.439609	-0.631808	-0.129601	-0.0565544	0.0807743	0.0540421	-0.0204056	0.0350717	-0.242536	-0.0889622	-0.0492793	-0.803661	-0.991331	Deb1
180	ENSMUSG00000042406	3.10082e-104	-0.660161	-0.397896	-0.446761	-0.879215	-0.870675	-0.413921	0.136079	-0.456909	-0.150315	-0.0653349	-0.887721	-1.28264	-0.58517	-0.25121	Atf4
180	ENSMUSG00000023944	1.42591e-56	0.241026	-0.501173	0.469643	0.424369	0.275036	0.862605	0.985365	0.544007	0.343293	-0.0800468	0.751053	0.228361	-0.354382	0.76235	Hsp90ab1
181	ENSMUSG00000053317	1.10056e-38	0.181958	0.0981786	-0.377644	0.468041	0.427613	0.776251	0.629134	0.217776	0.0261317	-0.942144	0.630278	0.412506	-0.816664	-1.01925	Sec61b
181	ENSMUSG00000025290	0	-0.0269715	-0.649674	-0.0118627	-0.178703	-0.254133	0.370313	0.741459	-0.336079	-0.326614	0.118564	-0.637416	-0.435983	-0.583017	0.1459	Rps24
182	ENSMUSG00000029675	5.0093e-207	-0.00458577	-0.0302577	-0.177487	-0.375291	-0.928104	-0.876183	-1.3788	-0.0100094	-0.0049409	-0.0301546	-0.0118606	-0.00200541	-0.0274535	-0.133058	Eln
182	ENSMUSG00000020773	1.81241e-206	-0.188424	-0.28421	-0.209579	-0.117176	0.0596624	-0.177132	-0.23027	-0.402083	-0.126992	0.162073	-0.813993	-0.384474	-0.192852	0.064269	Trim47
182	ENSMUSG00000055447	4.70856e-12	-0.282436	-1.04532	-0.0574725	-0.148147	-0.191238	-0.153267	-0.311965	-0.393345	0.008997	0.00468742	-0.831556	-0.502422	-1.04055	-0.210507	Cd47
182	ENSMUSG00000024190	7.16644e-41	-0.719575	-0.708814	-1.71338	0.179982	-0.296374	-1.90483	-1.84063	-0.819425	-0.352402	-0.135558	-1.06854	-0.875048	-0.350908	-0.815078	Dusp1
183	ENSMUSG00000027808	2.98393e-50	-0.187537	-0.116352	-0.508305	-0.289407	-0.117649	0.290782	0.194372	-0.120546	-0.0383588	-0.585734	-0.205659	-0.430657	-0.763321	-1.39594	Serp1
183	ENSMUSG00000050708	5.80684e-09	-0.514672	0.45945	0.45139	-0.0715781	0.0864608	1.23463	0.782091	0.283883	0.507078	-0.466125	0.117954	-0.901332	0.186546	-0.0807723	Ftl1
183	ENSMUSG00000025393	1.21631e-07	0.389224	0.368582	0.637616	0.593356	0.532533	0.708363	0.202391	0.774883	0.483031	0.0340772	0.982888	0.50863	-0.395014	0.354238	Atp5b
183	ENSMUSG00000020592	4.25119e-19	0.0520587	-0.0652196	0.261131	-1.00568	-0.216787	0.227547	0.0840079	-0.336888	-0.358428	0.164845	-0.419358	0.113307	0.0932567	0.321755	Sdc1
183	ENSMUSG00000047407	2.4427e-14	0.0741591	0.488187	0.569539	0.335596	0.37541	1.09271	1.57207	-0.217034	-0.260435	0.923365	0.0251936	0.300796	0.32498	0.82746	Tgif1
184	ENSMUSG00000002602	8.78459e-207	-0.0136485	-0.025024	-0.10374	-0.662943	-0.633631	-0.599861	-1.22298	-0.0126511	-0.00383015	0.0105838	-0.0253426	-0.00135055	-0.00512283	-0.117325	Axl
184	ENSMUSG00000025813	1.54987e-08	-0.110242	0.194734	0.301629	0.448001	0.448173	0.471326	0.498694	-0.00324118	-0.0312559	-0.487961	0.21834	-0.00529172	0.257493	0.11231	Homer2
184	ENSMUSG00000020108	1.1012e-110	0.0236072	-0.208175	-1.0202	-0.449319	-0.562697	-0.12465	-0.16328	0.0349298	-0.056972	0.0202158	0.0912428	0.0229112	-0.133866	-0.850568	Ddit4
184	ENSMUSG00000006519	2.48398e-09	-0.404873	-0.641682	-0.156435	0.0698232	0.0339638	0.39429	0.107972	-0.24862	0.0901321	-0.144282	-0.730628	-0.825155	-0.998797	-0.552133	Cyba
184	ENSMUSG00000007817	3.57341e-50	-0.511566	0.350248	0.411211	0.333055	0.512321	0.52637	0.734494	-0.151645	0.031234	0.492645	-0.163895	-0.650167	0.53303	0.579176	Zmiz1
185	ENSMUSG00000015961	1.51315e-280	0.0432038	0.222828	0.732417	0.193139	0.388333	0.660728	0.935597	-0.160769	-0.188296	0.829818	0.0181108	0.19779	0.216278	0.85171	Adss
185	ENSMUSG00000027397	1.45849e-293	-0.448647	-0.235488	-0.17723	-0.310218	-0.858088	-0.271957	0.0256276	-0.189115	-0.0420797	0.00844785	-0.364523	-0.66284	-0.614281	-0.42054	Slc20a1
186	ENSMUSG00000019054	1.23705e-25	0.256359	0.470191	0.583616	0.57099	0.785323	0.802285	0.694624	0.328022	0.240413	0.25841	0.666086	0.714881	0.543882	0.747127	Fis1
186	ENSMUSG00000015656	5.38036e-13	-0.154306	-1.36817	-1.53229	0.0457724	-0.140052	-0.917123	-1.36276	0.0679776	-0.225786	-1.01569	0.613561	-0.374369	-1.16347	-0.890544	Hspa8
186	ENSMUSG00000020585	2.53756e-27	0.497868	1.08097	0.868833	0.657318	0.176538	0.375199	0.638995	0.630772	0.30919	0.548893	1.20257	0.93614	0.971568	1.28804	Laptm4a
186	ENSMUSG00000033863	2.92045e-09	-0.19906	0.00434796	-0.292051	0.210385	-0.302202	-0.570299	-1.88311	-0.182144	-0.0715958	-0.00337007	-0.0795188	-0.305464	-0.306483	-0.259028	Klf9
187	ENSMUSG00000026970	9.75611e-186	-0.420296	0.120161	0.126849	-1.0486	-0.94819	-0.468238	-0.536076	-0.718731	-0.187563	0.222617	-0.960372	-0.44662	0.270931	0.44472	Rbms1
187	ENSMUSG00000025856	1.55544e-199	-0.0399303	0.203152	0.241084	-0.128469	-0.681672	-0.837441	-1.75272	-0.01011	0.0442954	0.534644	0.0123261	-0.0185786	0.446121	0.449036	Pdgfa
187	ENSMUSG00000003429	2.19335e-10	0.156523	-0.475097	0.453425	0.373554	0.117133	0.990072	1.17276	-0.0313695	-0.208417	0.264006	0.274371	0.105656	-0.45641	0.454191	Rps11
187	ENSMUSG00000051495	3.99445e-50	-0.235583	-0.420243	-0.572536	-0.231749	-0.813533	-0.299895	-0.0694301	-0.0864076	-0.0366476	-0.129097	-0.169339	-0.306423	-0.683596	-0.266416	Irf2bp2
187	ENSMUSG00000071655	2.5021e-244	0.414221	0.794389	0.99202	0.917249	1.05789	1.01607	0.847411	0.606638	0.331044	0.899068	0.933205	0.901129	0.801936	1.16233	Ubxn1
188	ENSMUSG00000020846	9.94173e-233	-0.187635	-0.176233	-0.162559	-0.880027	-1.19693	-0.816042	-0.112645	-0.141121	-0.0163742	-0.000188233	-0.198702	-0.230236	-0.154542	-0.172388	Fam101b
189	ENSMUSG00000032051	4.0103e-44	0.21534	1.029	0.841643	0.973091	1.10852	1.19492	1.28115	0.259112	0.0620376	0.351116	0.479426	0.400148	0.782033	0.684031	Fdx1
189	ENSMUSG00000009585	3.1908e-47	-0.260637	-0.504521	-1.28975	0.233686	-0.0520886	-0.427349	0.540187	-0.418604	-0.367474	0.16727	-0.366436	-0.472184	-0.609524	-0.400777	Apobec3
189	ENSMUSG00000064345	4.66507e-07	0.098465	0.294475	0.106177	-0.573684	-0.160742	-0.554703	-0.329343	-0.455959	-0.533147	0.247467	-0.350055	0.203329	-0.163295	-0.746291	mt-Nd2
190	ENSMUSG00000083012	1.4038e-43	0.0809265	0.678554	0.843543	0.609918	0.642456	0.760093	0.632762	0.0615489	-0.0411435	0.236831	0.489797	0.274501	0.626417	0.656512	Fam220a
190	ENSMUSG00000003545	5.62902e-37	-0.829003	-0.820328	-1.55348	0.869358	0.29649	-1.59578	-1.68301	-0.768738	-0.312011	-0.497331	-0.665527	-0.899072	0.137308	-1.1456	Fosb
190	ENSMUSG00000021957	2.19407e-32	-0.146328	-0.684704	-0.20623	0.486111	0.447276	0.428349	0.480315	0.0765736	0.0540472	0.0940086	0.113165	-0.258274	-1.09246	-0.975287	Tkt
191	ENSMUSG00000009549	3.29946e-45	0.460195	0.956258	0.771052	1.02552	0.862881	0.695523	0.905838	0.646408	0.352215	0.251281	1.12271	1.01778	0.765266	0.394713	Srp14
191	ENSMUSG00000029616	8.22726e-10	0.107265	-0.381286	0.125489	0.269729	0.0972637	0.422895	0.311956	0.102192	0.00986962	-0.764134	0.274885	0.264616	-0.31893	-0.025798	Erp29
191	ENSMUSG00000029621	1.63832e-66	0.214627	0.261605	0.494329	0.449537	0.663244	0.933564	0.839519	0.122097	-0.00870239	-0.119578	0.478707	0.424963	0.114748	0.429297	Arpc1a
192	ENSMUSG00000029430	2.58516e-20	-0.217088	-0.600181	0.217513	-1.33973	-0.315277	0.304195	0.269406	-0.322052	-0.0452355	-0.0405309	-0.66546	-0.483607	-0.764753	0.275205	Ran
192	ENSMUSG00000020267	4.21839e-196	0.440332	0.0754882	0.657419	0.666643	0.64019	0.723354	1.12968	0.494849	0.168034	-0.0190332	1.15719	0.928331	0.00300185	0.370066	Hint1
192	ENSMUSG00000024048	1.34266e-28	0.280102	0.448962	0.723513	0.21761	-0.024173	0.265682	0.893755	-0.030789	0.242215	0.922536	-0.375188	0.342851	0.970453	1.01094	Myl12a
193	ENSMUSG00000042367	9.41972e-51	0.197136	0.490621	0.531077	-0.719657	-0.139832	0.385257	0.54092	0.269577	0.157706	0.542829	0.454228	0.523427	0.530121	0.551499	Gjb3
193	ENSMUSG00000041453	4.85086e-08	0.113314	-0.236753	0.360751	0.243149	0.009311	0.635159	0.546954	-0.044806	-0.157204	0.465039	-0.115252	-0.105016	0.0307482	0.876866	Rpl21
193	ENSMUSG00000029632	5.65029e-83	0.382172	0.792834	0.322819	0.31255	0.644948	0.873094	1.94078	0.365454	0.120645	-0.546669	0.429757	0.342519	0.0303659	-0.153081	Ndufa4
194	ENSMUSG00000029649	3.35107e-32	0.516591	0.74936	0.908654	0.905112	1.02168	1.24806	1.3237	0.652003	0.325431	0.498907	0.975634	0.885868	0.339638	0.599228	Pomp
194	ENSMUSG00000095677	5.25146e-14	0.128173	-0.204386	0.0574558	0.313445	0.220665	0.270669	0.229541	0.0235953	-0.105975	-0.471893	0.233448	0.220453	-0.287301	0.0613694	Dynlt1f
195	ENSMUSG00000053007	5.25667e-38	-0.143359	-1.11469	-0.378792	-0.172517	-0.415701	-1.07508	-0.265061	-0.540193	-0.191878	-0.0907756	-0.634923	-0.222204	-0.589222	-0.0965554	Creb5
195	ENSMUSG00000019590	2.94742e-23	0.275092	0.634443	0.553037	0.810255	0.929884	1.00404	1.05201	0.152093	-0.0172999	0.533623	0.533226	0.607655	0.726765	0.694322	Cyb561
195	ENSMUSG00000008393	1.11759e-13	0.0083313	-0.0674577	-0.0766893	-0.219674	0.0294068	-0.141657	-0.504216	-0.128951	-0.114489	-0.609759	-0.10427	0.000993525	-0.0563464	-0.218584	Carhsp1
195	ENSMUSG00000040681	1.47723e-46	0.144107	-0.0344657	0.78397	0.225654	0.0968388	0.270144	0.989101	-0.0885164	-0.0714929	0.26324	-0.0349623	0.327184	0.135919	1.39	Hmgn1
196	ENSMUSG00000068523	6.9272e-43	-0.225078	0.295148	-0.409537	-0.269904	0.470133	0.527501	-0.264886	-0.661923	-0.486981	0.117294	-0.841206	-0.324233	0.157021	-0.467168	Gng5
196	ENSMUSG00000032667	5.2942e-32	0.21076	0.554661	0.476349	0.466844	0.602077	0.668328	0.508011	-0.0184512	-0.0398893	0.36194	0.0531004	0.440983	0.503772	0.753085	Pon2
196	ENSMUSG00000029860	3.35226e-77	-0.198322	-0.0884649	-0.164109	-0.228996	-0.584906	-0.857139	-0.331765	-0.641855	-0.331427	0.206228	-0.650759	-0.228729	0.0325617	-0.18662	Zyx
197	ENSMUSG00000074656	2.79935e-12	-0.153187	0.0266593	0.00876587	-1.14864	-0.358417	0.137734	0.28395	-0.620788	-0.46318	0.00390027	-0.678231	-0.427064	-0.160845	-0.0450028	Eif2s2
197	ENSMUSG00000037563	2.32457e-10	-0.0391564	-0.390711	0.35725	0.0669448	-0.0992931	0.66214	1.1002	-0.18362	-0.266429	0.305652	-0.144436	-0.198564	-0.29597	0.41929	Rps16
197	ENSMUSG00000020917	4.75527e-70	-0.0214453	0.0468557	0.079182	0.299293	0.327348	0.232789	0.175233	0.171188	0.164827	-0.0354566	0.275961	0.0678543	-0.393204	-0.926872	Acly
197	ENSMUSG00000021025	7.99214e-178	-0.430315	-1.28485	-1.41069	0.384373	1.41632	0.331758	-0.234228	-1.07693	-0.494138	0.331072	-1.51626	-0.594446	-0.679376	0.478208	Nfkbia
197	ENSMUSG00000014313	5.07512e-31	0.485276	0.335244	0.140681	0.185709	0.345577	-0.17216	-0.310701	0.153987	-0.196687	-0.804094	0.536129	0.77158	-0.135541	-0.516952	Cox6c
198	ENSMUSG00000004285	2.1204e-15	0.22631	0.832591	0.786464	0.909867	1.11207	1.08602	1.21923	0.567492	0.473331	0.685982	0.687133	0.329368	0.807247	0.785846	Atp6v1f
198	ENSMUSG00000041736	0	0.313987	0.758689	0.653044	0.898393	1.41354	1.20907	0.93726	0.56689	0.329701	0.819225	0.626722	0.396702	0.835361	0.716292	Tspo
198	ENSMUSG00000090877	3.89866e-18	-0.0520175	-0.548564	-1.23994	0.0400107	-0.129385	-1.21552	-0.990164	-0.0747956	-0.0326102	-0.189696	0.0159373	-0.0241179	-0.35602	-1.36582	Hspa1b
199	ENSMUSG00000020477	3.68838e-10	-0.063181	-0.307429	-0.23163	0.123154	0.18917	0.124494	0.0304082	0.0725309	0.0490462	-0.796105	0.0819736	0.0881148	-0.377786	-0.306334	Mrps24
199	ENSMUSG00000054364	1.73175e-138	-0.0844697	-0.597753	-0.470878	0.0104378	-0.150333	-0.216458	-1.50111	-0.50424	-0.509864	-0.808564	-0.226738	0.0429222	-0.61726	-0.388327	Rhob
200	ENSMUSG00000004451	6.39013e-23	-0.256069	-0.112528	0.0619867	-0.0532207	0.106327	0.224861	0.096922	-0.34638	-0.103852	0.150294	-0.833275	-0.562093	0.00403105	0.0527039	Ralb
200	ENSMUSG00000028964	8.59751e-12	0.313758	0.397651	0.41545	1.33228	0.872292	0.544981	0.964671	0.601314	0.290061	0.389603	0.977383	0.650956	0.133871	0.419418	Park7
200	ENSMUSG00000063457	5.57689e-25	0.069882	-0.434999	0.259698	-0.10024	-0.370766	0.394503	0.723146	-0.189801	-0.309703	0.488775	-0.184512	-0.166045	-0.241729	0.359667	Rps15
201	ENSMUSG00000037242	2.24364e-254	-0.260285	0.851903	0.88909	-1.10433	-0.579617	-0.0610349	0.250169	-0.297782	-0.138462	0.989739	-0.0618775	0.124634	0.884576	1.0594	Clic4
201	ENSMUSG00000020440	3.14617e-136	0.320375	0.238305	0.670735	0.717559	0.825977	1.18729	1.44746	0.318486	0.20038	0.0238896	0.247745	0.584032	0.448443	0.951256	Arf5
201	ENSMUSG00000020644	0	-0.521093	-0.744497	-1.45632	-0.0916456	-0.57546	-1.49746	-0.538963	-0.0801214	0.0216332	-0.325208	-0.311506	-0.812086	-0.773303	-1.39664	Id2
202	ENSMUSG00000025927	7.36518e-35	0.272952	0.45864	0.36962	0.157113	-0.0660572	-0.19501	0.632087	0.162934	0.0702319	-0.715564	0.389007	0.629582	0.55757	0.546803	Tfap2b
202	ENSMUSG00000032047	1.56925e-07	-0.148759	-0.567714	-0.164628	0.00726127	-0.260187	-0.0784095	-0.270963	0.00496232	0.0103044	-0.295789	-0.022189	-0.249585	-0.811303	-0.167865	Acat1
202	ENSMUSG00000021411	0	-0.31472	-0.30189	-0.568315	-1.02312	-1.283	-1.21998	-0.101175	-0.451355	-0.136399	0.069986	-0.854257	-0.531495	0.00899074	-0.229981	Pxdc1
202	ENSMUSG00000044533	1.25487e-12	0.0525384	-0.47492	0.545773	0.0789214	0.0133232	0.854175	0.927347	-0.103453	-0.284497	0.217158	0.166478	-0.101225	-0.509875	0.706893	Rps2
203	ENSMUSG00000028889	1.84543e-280	-0.446639	0.0289735	0.294025	-0.568841	-0.21012	0.521636	0.560126	-0.266335	0.0362727	0.137518	-0.605014	-0.757422	-0.0505081	0.222517	Yrdc
203	ENSMUSG00000046876	6.52526e-06	-0.0875706	-0.0296794	-0.0402544	-0.647339	-0.989535	-0.763889	-0.112922	-0.172036	-0.0236559	0.00153199	-0.203542	-0.0879263	0.0307704	-0.0185084	Atxn1
203	ENSMUSG00000056201	8.51107e-23	0.473023	0.612733	1.22085	-0.257172	-0.0610097	0.380515	0.428439	0.410458	0.239736	0.362136	0.540247	0.875759	0.633751	1.32829	Cfl1
204	ENSMUSG00000022564	3.73952e-76	0.296317	0.746171	0.718515	0.709295	0.75003	0.813592	0.741702	0.240653	0.104763	0.333652	0.671275	0.640259	0.728421	0.570502	Grina
205	ENSMUSG00000002043	5.70167e-283	0.242093	0.479986	0.636429	1.04238	0.914984	0.962948	1.12213	0.43361	0.203729	0.0584609	0.869168	0.671465	0.4128	0.323266	Trappc6a
205	ENSMUSG00000046434	2.85573e-22	0.0249149	-0.453124	-0.00015593	-0.396775	-0.155472	0.114654	0.020283	-0.350697	-0.352411	-0.0729764	-0.235132	0.061562	-0.343381	0.097582	Hnrnpa1
206	ENSMUSG00000004610	2.79849e-136	0.261666	0.720417	0.500321	0.830695	0.661931	0.716058	0.50435	0.556781	0.325455	0.278802	0.870542	0.702621	0.402677	0.552548	Etfb
206	ENSMUSG00000069662	5.81423e-13	0.195868	0.24517	0.548959	-0.275014	-0.158546	-0.5971	-0.32338	0.0991877	-0.054796	-0.911211	0.617021	0.554624	0.199091	0.498948	Marcks
206	ENSMUSG00000035242	1.37541e-17	-0.176481	-0.237189	-0.524289	-0.614694	-0.351729	-0.81081	-0.360548	-0.47722	-0.450572	0.084321	-0.440101	-0.291334	-0.439334	-0.415513	Oaz1
207	ENSMUSG00000035530	1.17585e-11	-0.175058	0.342912	0.293679	-0.34834	0.242877	-0.1224	0.501181	-0.0964656	0.23699	0.150734	-0.765816	-0.698106	0.414078	0.81735	Eif1
207	ENSMUSG00000022283	0	-0.29732	-0.907588	0.0430955	-0.815559	-0.907984	0.188683	0.680909	-0.667079	-0.457597	-0.462934	-0.850701	-0.594634	-0.888313	0.595548	Pabpc1
208	ENSMUSG00000042747	3.35878e-06	-0.0748737	-0.200213	-0.539196	0.341032	0.0828819	0.272838	0.27683	-0.0990809	-0.105356	-0.143417	0.0719788	-0.0114906	-0.444539	-1.33125	Krtcap2
208	ENSMUSG00000021614	0	-0.00587289	-0.0389311	-0.037232	-0.162578	-1.14917	-0.320344	0.00234798	-0.00838915	-0.0035207	-0.0185294	-0.00319735	-0.0132024	-0.0199214	-0.0181499	Vcan
208	ENSMUSG00000011179	8.99502e-07	-0.0943004	-0.0152072	-0.0110846	-1.20583	-1.30889	-0.551895	-0.0465122	-0.223656	-0.128225	0.0340284	-0.204045	-0.0754234	-0.0996643	-0.271488	Odc1
209	ENSMUSG00000032381	5.68047e-58	0.148431	-0.0194837	0.112274	0.318659	0.428371	0.411484	0.307992	0.20275	0.127914	-0.470979	0.281594	0.286172	-0.204993	0.10976	Fam96a
209	ENSMUSG00000055839	1.80149e-31	0.520199	1.07656	0.718498	0.561888	0.85524	0.338078	0.591022	0.221165	-0.179982	0.473393	0.774926	1.03875	1.00148	0.689925	Tceb2
209	ENSMUSG00000036299	4.41291e-169	0.343621	0.806418	0.33457	0.903568	0.752793	0.356971	0.783887	0.55989	0.435818	0.0632109	0.703353	0.719295	0.684401	0.543546	BC031181
210	ENSMUSG00000029822	1.00285e-10	-0.10798	0.100449	0.164628	0.129541	0.326413	0.343741	0.331478	-0.344681	0.0856616	0.286639	-0.568944	-0.0789848	0.326192	0.339722	Osbpl3
210	ENSMUSG00000020048	1.26404e-37	-0.0297508	-0.149723	-0.839322	0.0316547	-0.804529	0.0202725	0.161584	0.275572	0.523442	-0.188433	0.0714646	0.112405	-0.337262	-0.0688877	Hsp90b1
210	ENSMUSG00000032562	3.04361e-42	0.108643	0.619987	0.833569	0.61674	0.31495	0.139721	0.106797	0.320442	0.269259	0.717084	0.672348	0.690825	0.824839	1.40627	Gnai2
211	ENSMUSG00000030122	0	0.207417	-0.0112734	-0.678559	-0.547766	-0.689632	-1.8966	-1.69357	0.0233956	-0.0490158	-0.0791152	0.234791	0.47662	0.150162	0.184085	Ptms
211	ENSMUSG00000001794	1.11536e-16	-0.0217213	0.540157	0.507145	-0.538306	-0.340565	-0.240345	0.465946	-0.135193	0.227056	0.885011	-0.722922	-0.159891	0.644446	0.892598	Capns1
211	ENSMUSG00000036751	3.02254e-36	0.55591	0.573413	0.340878	0.935427	1.17622	1.11548	0.678893	0.408969	-0.0565122	-0.277696	0.938132	0.790473	-0.0662486	-0.1746	Cox6b1
212	ENSMUSG00000028062	1.55613e-13	0.314197	0.628685	0.320049	1.1903	0.941879	0.677741	0.780717	0.558174	0.298957	0.60901	1.02981	0.764091	0.45643	-0.00143818	Lamtor2
212	ENSMUSG00000056737	6.83785e-32	-0.0728305	-0.0421236	-0.814702	0.413813	0.703056	0.692645	0.684719	0.0417879	0.0774313	0.581588	-0.208332	-0.178951	0.204631	-0.0912743	Capg
212	ENSMUSG00000054808	9.48835e-46	-0.349819	-0.279984	-0.212322	-0.849199	-1.18431	-1.33036	-0.913376	-0.689816	-0.193693	0.559522	-1.07752	-0.393131	-0.336573	-0.0905996	Actn4
212	ENSMUSG00000063229	2.63298e-54	-0.026901	0.294112	-1.36846	-0.838117	-0.562553	0.496961	0.491648	0.28775	0.35041	0.0468195	0.10682	-0.191179	-0.122578	-0.707605	Ldha
212	ENSMUSG00000036199	6.2314e-08	0.354434	0.991871	0.385445	1.24986	1.09146	0.698722	0.326948	0.467611	0.0743788	0.185369	1.12486	0.71865	0.599107	-0.0346901	Ndufa13
213	ENSMUSG00000053560	7.46775e-83	-0.12144	-0.616511	-1.60034	-0.276181	0.00431978	-0.836023	-0.300793	-0.312505	-0.154999	0.398067	-0.474004	-0.233654	-0.493715	-0.975781	Ier2
214	ENSMUSG00000062867	5.53408e-08	-0.170847	-0.876091	-0.0124294	-0.244247	0.105533	0.323233	0.103905	-0.212902	-0.242982	0.258426	-0.0154457	-0.240547	-0.763847	0.196065	Impdh2
215	ENSMUSG00000021127	0	-0.261648	-1.09036	-1.35588	-0.189331	-1.82941	-3.04889	-1.0006	-0.478155	-0.0905704	0.413052	-0.632116	-0.0655893	-1.07403	-0.41262	Zfp36l1
216	ENSMUSG00000030067	5.37583e-69	-0.0702653	0.0434549	-0.233815	-0.631398	-0.880885	-0.960187	0.349641	-0.230658	-0.110311	0.149281	-0.0339159	0.104688	0.441124	0.415871	Foxp1
216	ENSMUSG00000037060	2.1752e-18	-0.167556	0.154199	-0.402085	-0.482114	-0.419232	-1.47674	-1.81872	-0.476653	-0.516741	0.554825	-0.384	-0.110699	0.448837	0.138159	Prkcdbp
216	ENSMUSG00000031917	1.77006e-07	-0.133556	-0.0494601	0.108331	-0.696158	-0.284234	0.174596	0.149607	-0.111542	-0.00240097	0.0334085	-0.193889	-0.355289	-0.065902	0.0686422	Nip7
216	ENSMUSG00000001270	1.75629e-13	-0.0223619	-0.0281086	-0.578028	-0.337559	-1.43368	-2.3492	-1.32713	-0.0111503	-0.00370914	-0.036525	-0.0480691	-0.0127344	-0.0344469	-0.733534	Ckb
217	ENSMUSG00000049112	8.73217e-28	-0.00369643	-0.207153	-0.568599	-0.326392	-0.429503	-2.39488	-0.228601	-0.0104736	-0.00415296	-0.0124853	-0.0140153	-0.00514505	-0.138056	-0.437516	Oxtr
217	ENSMUSG00000053113	6.06354e-07	0.157784	0.960326	-0.243399	-0.45376	0.498126	-3.12259	-1.38999	-0.254465	-0.454675	0.881534	0.588805	0.462463	1.0248	-0.0959143	Socs3
217	ENSMUSG00000022452	2.14013e-26	0.296916	0.621954	0.510507	1.22445	1.3118	1.06488	0.728172	0.492607	0.419983	-0.0193371	0.83759	0.729159	0.370654	0.255148	Smdt1
218	ENSMUSG00000033940	1.94717e-75	0.135648	0.384078	0.413217	0.585983	0.592682	0.750951	0.563251	0.292637	0.158378	0.201497	0.478046	0.460351	0.217281	0.413155	Brk1
218	ENSMUSG00000019777	5.50636e-17	0.0606617	-0.196904	0.111833	-0.166134	-0.199153	-0.0453065	0.00386131	-0.00179696	0.00682566	-0.584492	0.0656585	0.100119	-0.176948	0.221791	Hdac2
218	ENSMUSG00000044986	3.83955e-62	0.299969	0.223512	0.462902	0.609403	0.60158	0.65155	0.630217	0.354957	0.231906	-0.234542	0.552932	0.524695	0.308269	0.533066	Tst
219	ENSMUSG00000074364	6.5025e-09	-0.0560025	-0.0592019	-0.30035	-0.325956	-0.437861	-1.54653	-1.39758	-0.185672	-0.0495952	-0.0280323	-0.307908	-0.105423	0.0263019	-0.197422	Ehd2
219	ENSMUSG00000031490	5.35133e-07	-0.178401	0.320082	0.235163	-1.06857	0.134474	0.2633	0.108137	-0.654608	-0.358755	0.578577	-0.687732	-0.271155	0.0113085	-0.25865	Eif4ebp1
219	ENSMUSG00000001036	6.42593e-147	0.166011	0.563423	0.425942	0.522328	0.577187	0.363862	-0.401438	0.0787133	0.0346127	0.56051	0.3449	0.519549	0.600965	0.567764	Epn2
220	ENSMUSG00000026238	2.04541e-41	0.477941	-0.216906	-0.09413	0.211865	0.891527	0.422361	0.850306	0.307881	0.0200938	0.246871	0.4496	0.510357	-0.343589	1.06491	Ptma
220	ENSMUSG00000036461	0	0.113495	0.55919	1.01541	0.257245	0.271839	0.843546	1.17346	-0.110105	-0.0683251	0.78383	0.206516	0.646389	0.432162	1.0361	Elf1
220	ENSMUSG00000097971	3.60257e-06	-0.0829132	-0.793151	-0.375154	-0.237792	-0.740701	0.0618718	-0.0196159	-0.523826	-0.39423	-0.659419	-0.408812	-0.009466	-0.911474	-0.407035	Gm26917
221	ENSMUSG00000019210	1.03392e-12	0.291586	0.832105	0.0330155	0.728263	0.882433	0.883101	0.895492	0.493846	0.243544	0.211513	0.679173	0.371019	0.4609	-0.131248	Atp6v1e1
221	ENSMUSG00000022371	1.42709e-245	-0.0130715	-0.01192	-0.12897	-0.84756	-1.30267	-0.828067	-0.0772417	-0.0170556	-0.00990483	-0.0183546	-0.0143426	-0.00225929	-0.00922836	-0.102944	Col14a1
221	ENSMUSG00000039680	8.16184e-15	-0.162839	-0.189103	-0.938536	-0.243696	-0.226014	-0.652121	-0.308284	-0.0227023	0.000747443	-0.325716	-0.0609673	-0.2833	-0.391868	-1.17249	Mrps6
222	ENSMUSG00000004264	0	0.0750015	-0.168369	0.565229	-0.0389593	0.174251	0.907318	0.851587	0.163067	0.0739991	0.319947	0.214372	0.132361	-0.268585	0.746292	Phb2
223	ENSMUSG00000023089	1.83886e-06	0.102773	0.188504	-0.271711	-0.0846335	0.226555	-0.154647	-0.346808	-0.0088559	-0.120807	-0.786215	0.0902376	0.133026	-0.373278	-0.814961	Ndufa5
224	ENSMUSG00000078974	3.14813e-13	0.0993294	-0.0346209	-0.332224	-0.218354	0.0415205	-0.0748079	-0.188635	-0.29202	-0.382496	-0.400609	-0.264152	0.105501	-0.25383	-0.637916	Sec61g
225	ENSMUSG00000028082	2.14401e-25	0.281088	0.576734	0.625905	0.598033	0.388362	-0.204276	0.689601	0.409875	0.248594	0.699395	0.705788	0.661603	0.705104	0.682538	Sh3d19
225	ENSMUSG00000002064	6.70368e-96	0.262798	0.435631	0.622322	0.754237	0.829614	1.0547	0.909216	0.408257	0.193957	0.112576	0.80107	0.555875	0.3288	0.369904	Sdf2
225	ENSMUSG00000021360	0	0.182486	0.823984	0.635696	0.512313	0.670214	0.263252	0.0451751	0.129079	-0.0672507	0.524663	0.795863	0.74986	0.879648	0.741732	Gcnt2
226	ENSMUSG00000006304	1.40562e-251	0.0341711	0.64948	0.80059	0.0134603	0.35058	0.408341	0.350552	0.0450668	0.248022	0.837174	-0.209626	0.140632	0.80936	1.24582	Arpc2
226	ENSMUSG00000032423	5.01449e-29	-0.421765	-0.472485	-0.0192464	-1.03066	-0.697243	-0.0657536	0.015581	-0.350015	-0.154078	-0.104273	-0.602881	-0.682394	-0.422043	0.0225222	Syncrip
226	ENSMUSG00000017781	1.04143e-19	-0.478943	-0.245566	-0.273195	-0.506621	-0.175442	-0.0831743	0.0570578	-0.380653	0.00682884	-0.311897	-0.696613	-0.716145	-0.338281	-0.104688	Pitpna
226	ENSMUSG00000056629	6.01425e-74	0.19607	0.370187	0.0739901	0.728313	0.642757	0.440266	0.695267	0.473694	0.409133	0.109038	0.654514	0.458563	0.207234	0.0258783	Fkbp2
227	ENSMUSG00000028249	1.09661e-17	-0.261825	0.507735	0.214199	0.316832	0.260539	0.612446	1.26617	0.0241522	0.204774	0.828637	-0.40046	-0.512318	0.262871	0.334757	Sdcbp
227	ENSMUSG00000017778	7.95028e-91	0.470745	0.53321	0.30458	1.10147	1.16889	0.862661	0.346156	0.0404542	-0.311286	-0.625109	0.760916	1.02707	0.0908071	-0.430788	Cox7c
227	ENSMUSG00000002289	1.06466e-25	-0.243118	0.950477	0.787526	-0.0688461	-0.336378	-0.269931	0.0881183	0.739122	0.562546	0.976094	0.980919	-0.403195	0.364069	0.051083	Angptl4
228	ENSMUSG00000025809	6.81506e-213	-0.0131536	0.623895	0.312525	-1.11233	-0.946853	-1.07802	-1.71729	-0.118615	0.0113755	0.120776	-0.133306	0.0722422	0.801416	0.333819	Itgb1
228	ENSMUSG00000018446	4.31416e-15	-0.234047	-0.602101	0.0363691	-0.65151	-0.11312	0.351877	0.295798	-0.117237	-0.044376	-0.168657	-0.245518	-0.338144	-0.766611	-0.00348951	C1qbp
228	ENSMUSG00000051483	1.4486e-14	0.224256	0.440176	0.364312	0.649922	0.582629	0.552585	0.580731	0.427835	0.219945	-0.0363387	0.669202	0.557455	0.27717	0.335004	Cbr1
229	ENSMUSG00000046865	1.84812e-10	-0.240101	-0.57471	-0.151138	-0.970129	-0.328366	0.13585	0.109689	-0.226355	-0.13017	0.121825	-0.545611	-0.545019	-0.453007	0.0514091	Fbl
229	ENSMUSG00000020018	7.5442e-62	0.0255146	-0.360654	-0.011843	-0.39933	0.0574254	0.322709	0.20852	-0.345933	-0.423679	-0.258474	-0.276812	0.140782	-0.367154	0.269849	Snrpf
229	ENSMUSG00000003970	2.70441e-226	0.0773358	-0.481535	0.5354	0.214574	-0.202676	0.719154	1.06432	-0.0250981	-0.110971	0.469388	0.00602655	-0.0283557	-0.458516	0.680473	Rpl8
230	ENSMUSG00000030256	7.95348e-50	0.176507	0.45061	0.310486	0.593047	0.539837	-0.246744	0.89948	-0.373141	-0.490487	0.667035	0.184211	0.624123	0.983425	0.808823	Bhlhe41
230	ENSMUSG00000040462	4.1083e-11	-0.0117099	0.139872	0.0737181	0.271591	0.222184	0.338076	0.289999	0.0479532	0.0464642	-0.498525	0.0485482	-0.115307	0.0950262	0.0139432	Os9
230	ENSMUSG00000022500	3.47207e-07	-0.515634	-0.0175224	-0.491244	-0.144896	-0.0207895	-0.161408	-0.295086	-0.251415	-0.168175	0.0198147	-0.48113	-1.07141	-0.220808	-0.216337	Litaf
231	ENSMUSG00000028639	3.39345e-13	0.274	-0.0287676	0.538303	0.0313831	0.107622	0.219007	0.00468191	0.324596	0.311089	0.0897392	0.394452	0.513539	0.0888639	1.19774	Ybx1
231	ENSMUSG00000018965	7.22151e-64	-0.296049	-0.397006	-0.214715	-0.333185	-0.285825	-0.707537	-0.205873	-0.578828	-0.252567	-0.142389	-1.07967	-0.658304	-0.390657	0.139118	Ywhah
231	ENSMUSG00000052997	3.43943e-12	-0.03905	-0.234549	-0.0335864	-0.190286	-0.139055	-0.0940112	-1.03706	-0.0513403	-0.0117089	-0.115662	-0.102028	-0.13004	-0.282658	-0.0875693	Uba2
231	ENSMUSG00000020483	2.45353e-07	-0.25686	-0.601336	-0.206154	-0.174506	-0.338395	-0.291023	0.0489564	-0.0439808	0.0931015	-0.292774	-0.0621136	-0.258821	-0.999306	-0.450636	Dynll2
231	ENSMUSG00000054146	2.19243e-09	0.00195393	0.0169229	-0.93211	-1.37127	-0.862507	-3.2422	-0.402934	-0.0704851	-0.114364	-0.0755493	-0.0416748	0.0389106	-0.00086377	-0.977287	Krt15
232	ENSMUSG00000033916	2.11385e-49	0.314298	0.838972	0.531183	0.973609	1.06763	0.820942	0.928447	0.530721	0.263529	0.664823	0.558949	0.443263	0.640568	0.613934	Chmp2a
232	ENSMUSG00000033545	5.48664e-11	0.0987124	0.354698	0.534396	0.219844	0.197888	0.51427	0.65898	-0.272033	-0.323409	0.118402	0.22798	0.294833	0.311815	0.486138	Znrf1
232	ENSMUSG00000059534	3.74828e-269	0.556214	0.743261	0.185141	0.859715	0.890505	0.273481	-0.133488	0.338626	-0.0319427	-0.372611	0.962242	0.995716	0.116948	-0.295044	Uqcr10
233	ENSMUSG00000031939	9.84653e-37	-0.179881	-0.419923	-0.763207	-0.713472	-0.578511	-0.320477	-0.396491	-0.275856	-0.211059	-0.0565651	-0.424413	-0.468841	-0.430767	-1.11258	Taf1d
233	ENSMUSG00000022336	1.65121e-11	-0.0658279	-0.834637	0.244641	-0.0667827	-0.59685	0.195999	0.498533	-0.387079	-0.449361	0.0710023	-0.115064	-0.191032	-0.596678	0.610578	Eif3e
234	ENSMUSG00000026615	1.2642e-95	-0.503238	-0.359312	0.0922455	-0.698534	-0.577419	-0.0421857	-0.047466	-0.376899	-0.0989831	-0.15713	-0.583876	-0.769076	-0.461171	0.0391812	Eprs
234	ENSMUSG00000001247	3.34039e-26	0.225095	0.361697	0.730939	0.306737	0.836579	1.02754	1.21115	0.159832	0.0983608	0.599105	0.257036	0.331392	0.571133	0.803805	Lsr
235	ENSMUSG00000020538	3.88326e-10	0.0202669	0.0474143	-0.0237676	0.12181	0.0974199	0.0774081	0.199689	-0.0221637	-0.0341734	0.0624519	0.0790685	0.0691003	-0.309117	-0.753209	Srebf1
236	ENSMUSG00000020372	1.08129e-20	-0.0611569	-0.683896	0.536215	-0.0526938	-0.486884	1.09854	1.5374	-0.0984517	-0.252874	0.178842	0.0347976	-0.189708	-0.729176	0.443682	Gnb2l1
236	ENSMUSG00000020733	2.73583e-12	-0.243787	-0.379108	-0.0300801	0.615158	0.651319	0.606978	0.643563	-0.0599774	0.0521298	-0.00761673	-0.134865	-0.390471	-0.822135	0.0515897	Slc9a3r1
237	ENSMUSG00000040564	3.46899e-07	-0.0180331	0.430029	0.187052	-0.508278	-1.5098	-1.01228	0.541225	-0.0454484	-0.0917281	0.0153487	0.140504	0.236273	-0.104405	0.229945	Apoc1
238	ENSMUSG00000025068	6.06335e-42	-0.194419	-0.0800271	-0.286099	-1.14023	-1.04539	-0.489485	0.302256	-0.0561023	-0.0192638	0.268817	-0.239137	-0.446887	-0.292198	-0.0955467	Gsto1
239	ENSMUSG00000015092	3.55357e-09	0.440406	0.383235	0.550735	1.00561	0.795926	0.614547	0.837412	0.646234	0.432625	0.422483	0.815966	0.852726	-0.0155085	0.275755	Edf1
239	ENSMUSG00000003072	0	0.369706	0.401657	0.626058	0.733655	0.746226	1.03358	0.646932	0.591913	0.335007	-0.102076	1.03213	0.566143	0.0193504	0.334476	Atp5d
239	ENSMUSG00000022676	3.48654e-206	-0.00380984	-0.0131007	-0.0413412	-0.595647	-1.03762	-0.316972	-0.07556	-0.00745879	-0.00729699	-0.0118922	-0.0106876	-0.00376582	-0.0103209	-0.067758	Snai2
239	ENSMUSG00000092274	1.97024e-38	-0.134055	0.85032	0.4232	-0.313299	-0.575482	-0.323131	1.29333	0.0145701	-0.051473	0.920679	0.405654	-0.420143	0.398107	0.664562	Neat1
240	ENSMUSG00000055320	5.85946e-06	-0.170212	-0.0782519	-0.062419	-0.465359	-1.00353	-0.656267	-0.17602	-0.523759	-0.104933	-0.0233296	-0.637405	-0.0991888	-0.010884	0.090423	Tead1
240	ENSMUSG00000023010	2.46674e-19	0.00409807	0.408234	-0.018401	0.701516	0.761629	1.12122	1.47386	0.42929	0.428231	0.554457	0.189935	-0.120899	-0.132504	-0.495285	Tmbim6
240	ENSMUSG00000024578	0	-0.00729453	-0.0789229	-0.0538798	-0.850091	-3.0115	-0.522459	-0.0132359	-0.0191938	-0.0146124	-0.0484142	-0.0102764	-0.00363312	-0.0486228	-0.0729839	Il17b
241	ENSMUSG00000042608	4.49821e-15	-0.401169	-0.0449005	0.0243844	-0.213359	-0.309223	0.139012	0.189563	-0.440832	-0.122615	0.150354	-0.589586	-0.606753	-0.190662	0.0873107	Stk40
241	ENSMUSG00000061315	4.95491e-12	0.294297	-0.212116	0.638477	0.296836	0.0732636	0.789014	1.09864	0.14977	-0.138724	0.437416	0.644856	0.430031	-0.0316521	0.971689	Naca
241	ENSMUSG00000010406	1.78822e-21	0.285054	0.602858	0.574303	0.604418	0.761955	0.971503	0.882289	0.0249661	-0.220824	0.759468	0.437676	0.702544	0.590019	0.406242	Mrpl52
241	ENSMUSG00000060675	9.16156e-73	0.114794	0.409936	0.660026	0.789387	0.879206	0.926768	0.313901	0.316337	0.120638	0.408812	0.670084	0.322821	0.175893	0.34164	Pla2g16
242	ENSMUSG00000005054	4.08059e-39	-0.288138	0.889435	0.937699	-0.0874492	0.184911	1.01108	1.52966	-0.104379	0.280292	0.871225	-0.962301	-0.859325	-0.0602156	0.814915	Cstb
242	ENSMUSG00000031505	2.09846e-98	0.325964	0.673111	0.580704	0.883028	0.846779	0.87936	1.04899	0.486845	0.246424	0.365953	0.750678	0.595232	0.365187	0.669478	Carkd
243	ENSMUSG00000025868	1.55557e-18	0.363876	0.488674	0.599557	1.05652	0.76043	0.714519	0.840807	0.394664	0.171118	-0.0202322	0.995146	0.746451	0.335536	0.586531	Higd2a
243	ENSMUSG00000001504	8.66954e-36	-0.255061	-0.585111	-0.921037	-0.0728408	-0.142601	-0.122108	0.400958	-0.158131	-0.0589929	0.0344252	-0.280378	-0.370969	-0.742791	-1.09589	Irx2
243	ENSMUSG00000063480	2.5737e-06	-0.219922	-0.265786	-0.176195	-1.0415	-0.27796	-0.0296691	-0.080052	-0.375922	-0.344688	-0.0665781	-0.399587	-0.396758	-0.241691	-0.348232	Nhp2l1
244	ENSMUSG00000030591	1.66553e-45	0.125289	-0.0408119	0.459607	0.441375	0.513392	0.950854	0.810455	0.143406	0.141114	-0.0618211	0.209986	0.0994179	-0.0710415	0.232964	Psmd8
244	ENSMUSG00000069769	3.09059e-38	0.0800269	0.337327	0.395871	0.511227	0.516724	0.534112	0.676946	0.257132	0.267477	-0.575691	0.37214	0.404521	0.397344	0.521321	Msi2
245	ENSMUSG00000033685	7.18409e-16	-0.444717	-0.137861	-1.16411	-0.300921	-0.709054	-0.874426	0.279195	-0.0882135	-0.0611598	-0.125454	-0.0180887	-0.633111	-0.171153	-0.67964	Ucp2
245	ENSMUSG00000054889	1.58318e-20	0.240623	0.692074	0.521256	-0.349566	-0.321739	-0.256735	0.812617	-0.0394314	-0.0504828	0.172727	0.278513	0.699032	0.826015	0.759734	Dsp
245	ENSMUSG00000024538	0	-0.00635081	-0.0619103	-0.0841729	-0.367122	-0.903071	-0.230201	-0.739838	-0.00835315	-0.0058607	-0.0721966	-0.0123566	-0.00275623	-0.0273318	-0.0236484	Ppic
246	ENSMUSG00000056313	6.8219e-27	-0.403438	-0.47117	-1.142	-0.285097	-0.117034	-0.434204	-0.0916469	-0.337216	-0.138137	0.389946	-0.597245	-0.700792	-0.251539	-0.254853	1810011O10Rik
246	ENSMUSG00000020458	5.20941e-65	0.0376359	0.582603	0.929233	-0.48834	-0.0779339	0.673093	1.07821	-0.159395	0.00554127	0.334393	-0.579088	-0.102079	0.410457	1.31184	Rtn4
247	ENSMUSG00000019947	4.37845e-37	0.122071	0.288458	0.0638668	-0.481421	-0.510363	-1.06581	-0.14417	-0.262385	-0.446822	0.231193	0.30847	0.457897	0.108734	0.193126	Arid5b
247	ENSMUSG00000005483	5.95045e-14	-0.192254	-0.754544	-1.70377	0.468812	-0.226157	-1.39177	-1.01099	0.0879325	0.0179412	0.382988	0.354355	-0.0740765	-0.429255	-1.15164	Dnajb1
248	ENSMUSG00000006301	5.37574e-171	-0.400611	-0.178433	-0.172256	-0.280983	-0.0788829	0.00313815	-0.191804	-0.260452	-0.0323962	0.157952	-0.587503	-0.598085	-0.141239	0.0338634	Tmbim1
248	ENSMUSG00000036854	2.12584e-35	0.00377737	-0.0243463	-0.231276	-0.0702473	-0.150827	-1.16093	-0.577843	-0.0108635	-0.000636251	0.0209088	-0.0282842	-0.00664388	-0.0180435	-0.161497	Hspb6
248	ENSMUSG00000040883	0	0.205055	0.483414	0.511866	0.78568	0.777985	0.734179	0.681462	0.409996	0.280374	0.0591318	0.674659	0.434456	0.439166	0.230123	Tmem205
248	ENSMUSG00000031995	1.52459e-12	-0.209904	-0.195892	-0.360848	0.401206	0.581487	0.604743	0.649811	-0.418524	-0.243413	0.104065	-0.602603	-0.488024	0.0263694	0.0145697	St14
249	ENSMUSG00000028010	2.50484e-218	-0.28733	-0.418196	-0.0933812	-0.792341	-0.281206	0.0805849	0.0755265	-0.447054	-0.222983	0.093175	-0.715522	-0.53036	-0.383539	-0.0159128	Gar1
249	ENSMUSG00000067367	7.02381e-08	-0.181933	-0.40303	-0.0254832	-0.908648	-0.381859	-0.0451231	0.0161825	-0.276625	-0.107731	0.0797719	-0.480945	-0.392407	-0.458148	-0.132357	Lyar
250	ENSMUSG00000037152	3.55641e-14	0.467105	0.824545	0.472673	1.01367	0.945444	0.589738	0.447785	0.354659	0.056952	-0.166344	0.902454	0.967097	0.450008	0.0154822	Ndufc1
250	ENSMUSG00000030103	1.05918e-67	0.228425	0.570393	0.288596	0.596537	0.553813	-0.784357	0.570872	0.30011	0.280331	0.846672	0.744499	0.744378	0.59796	0.271087	Bhlhe40
250	ENSMUSG00000021109	2.01297e-09	0.283144	0.77842	0.681091	-0.0663871	-0.884736	-0.612813	-0.464339	-0.201558	-0.449537	0.447572	0.691911	0.799217	0.694018	0.645227	Hif1a
251	ENSMUSG00000041697	3.0776e-29	0.507483	0.897893	0.447553	0.832556	0.81891	0.506111	0.154658	0.569598	0.187683	-0.629034	0.863913	0.704904	0.0318499	-0.640895	Cox6a1
251	ENSMUSG00000022533	2.42095e-53	0.146196	0.880209	0.808354	0.535964	0.649948	0.73941	1.11261	0.11358	0.0876176	0.532899	0.644534	0.621004	0.842511	0.647533	Atp13a3
252	ENSMUSG00000020566	1.63525e-23	-0.015481	-0.238719	-0.0159603	-0.0412093	-0.0724347	-0.00451269	0.000367211	-0.00360221	6.90459e-05	0.000367211	-0.0111179	-0.0190729	-1.06634	-0.0236822	Atp6v1c2
253	ENSMUSG00000038695	1.28005e-85	0.0076782	-0.330399	-0.390222	-0.0532303	-0.542285	-1.01036	-0.292108	-0.0385998	-0.0213235	-0.0149183	-0.0192634	0.0253293	-0.354799	-0.30978	Josd2
253	ENSMUSG00000044279	0	-0.0245424	0.332575	0.476117	0.652711	0.804862	0.819955	0.823396	-0.18906	-0.0868211	0.0896537	-0.0842565	0.112588	0.24969	0.353886	Crb3
254	ENSMUSG00000038387	5.01444e-09	-0.0228653	-0.0534957	0.100165	0.162392	-0.305892	-1.07909	-0.665877	0.0426669	0.139796	0.305582	0.209025	0.284954	0.177877	0.13164	Rras
254	ENSMUSG00000071662	7.32895e-76	0.175388	0.205608	0.150233	0.324777	0.412641	0.373817	0.323696	0.352046	0.28426	-0.326862	0.393741	0.344693	0.194326	0.211714	Polr2g
255	ENSMUSG00000027405	2.41625e-22	-0.0277078	-0.0806083	0.154844	-0.864942	-0.235684	0.255366	0.221937	-0.113382	-0.106458	0.10254	-0.154665	-0.248335	1.7022e-05	0.197907	Nop56
255	ENSMUSG00000058558	6.8748e-30	0.00183604	-0.420863	0.19844	-0.128621	-0.0126956	0.661438	1.0955	-0.338046	-0.394674	0.347607	-0.418161	-0.288666	-0.37066	0.597147	Rpl5
255	ENSMUSG00000024335	1.08253e-26	-0.502689	-0.338848	-0.349205	-0.281928	-0.347586	-0.304358	-0.203947	-0.393183	-0.0483287	-0.0439523	-0.479621	-0.712547	-0.315841	-0.0621896	Brd2
256	ENSMUSG00000037960	2.979e-14	0.0260565	0.689873	0.498071	0.377566	0.664992	0.696032	0.549141	-0.213222	0.0190786	0.555305	-0.426144	0.227371	0.625835	0.562293	Card19
257	ENSMUSG00000037405	8.46993e-233	-0.116	-0.268602	-0.0938995	-1.03644	-1.01613	-0.782012	0.00230372	-0.235969	-0.118874	0.0707721	-0.331053	-0.261401	-0.400537	-0.00770152	Icam1
257	ENSMUSG00000024501	0	-0.00531071	-0.0725939	-0.119638	-0.297259	-0.993628	-0.884359	-0.147488	-0.00151491	-7.65405e-05	-0.0355991	-0.014655	-0.00692683	-0.00815042	-0.131316	Dpysl3
258	ENSMUSG00000021701	1.39026e-25	0.308236	0.625551	0.75421	0.480952	0.523434	0.455422	1.13177	-0.0909966	-0.157163	0.743884	0.235915	0.844997	0.760067	1.04604	Plk2
259	ENSMUSG00000040435	1.82799e-14	-0.470404	-0.144071	-0.977962	0.408729	-0.156525	-1.20607	-1.42975	-0.413311	-0.0794814	0.153679	-0.5675	-0.555053	0.104152	-0.411648	Ppp1r15a
259	ENSMUSG00000022354	3.61569e-08	0.190308	0.170394	0.356673	0.686125	0.39093	0.32372	0.132578	0.295815	0.125995	-0.755491	0.593504	0.346317	-0.599045	-0.753606	Ndufb9
261	ENSMUSG00000026566	1.72613e-281	-0.306943	-0.300729	-0.517203	-0.128136	-0.191393	0.0877696	0.202673	-0.176637	-0.03133	-0.359732	-0.457731	-0.694464	-0.600184	-0.448142	Mpzl1
261	ENSMUSG00000028691	1.1847e-57	0.214646	0.277817	-0.136976	-0.152454	0.363108	0.182547	0.969231	0.623949	0.440421	0.134649	0.25228	-0.307428	-0.397737	-0.134615	Prdx1
261	ENSMUSG00000066456	3.60131e-50	-0.161486	-0.85511	-0.480126	-0.0231941	-0.775733	-0.840232	-1.07727	-0.148848	0.0344696	-0.649512	-0.356199	-0.239589	-0.269873	-0.0763387	Hmgn3
262	ENSMUSG00000045624	2.54867e-229	-0.198227	-0.0925023	0.0274805	-0.756024	-0.263787	-0.0246823	-0.00561794	-0.215793	-0.104244	0.125173	-0.375781	-0.365783	-0.139224	0.0580012	Esf1
262	ENSMUSG00000021270	3.84213e-12	-0.285969	-0.783543	-0.994295	-1.10499	-0.696839	-0.45925	-0.279315	-0.0323338	0.147888	-0.955163	-0.294598	-0.718684	-0.758271	-0.919435	Hsp90aa1
262	ENSMUSG00000024516	1.80901e-32	0.0600853	0.324396	-0.510663	0.477592	0.498213	0.517941	0.605876	0.159388	0.254146	0.0801108	0.0640915	0.241674	-0.291723	-0.99118	Sec11c
263	ENSMUSG00000030554	1.31972e-298	-0.006953	-0.0148863	-0.489655	-0.158919	-0.978165	-2.92497	-0.486304	0.00121842	-0.00297832	0.00721668	0.00642948	-0.00117752	-0.00338352	-0.266119	Synm
264	ENSMUSG00000019907	2.5253e-145	-0.00774383	0.117073	-0.267486	-0.697282	-1.07575	-2.39102	-1.42391	-0.0850372	-0.0558783	0.163858	-0.135198	-0.0171874	0.137389	0.0950567	Ppp1r12a
264	ENSMUSG00000015671	8.59212e-14	0.260502	0.398094	0.467057	0.216764	0.631101	0.873092	1.04963	0.527359	0.393934	0.147671	0.440518	0.306758	0.0532066	0.550934	Psma2
264	ENSMUSG00000022205	0	-0.375818	-0.570764	-0.286494	-0.914389	-0.891945	-0.106123	0.261533	-0.330071	-0.157346	0.0344819	-0.7911	-0.798876	-1.00291	-0.349973	Sub1
264	ENSMUSG00000095098	2.90935e-69	0.0275941	0.0279126	-0.0527612	-0.550055	-1.1254	-1.05137	-0.243986	-0.0964257	-0.10875	0.0643772	-0.0278827	0.0812455	0.0463421	-0.0272135	Ccdc85b
266	ENSMUSG00000062825	5.7285e-73	0.470592	0.853577	0.291385	0.409608	0.228389	0.122072	1.26324	-0.00797241	-0.0876883	0.84631	0.0742424	0.862663	0.664801	0.613375	Actg1
267	ENSMUSG00000032220	1.02912e-122	-0.198893	0.463737	0.519769	-0.287139	0.0216902	0.394502	0.445895	-0.369672	-0.263131	0.597129	-0.27912	-0.288908	0.401315	0.516256	Myo1e
267	ENSMUSG00000020869	6.24348e-121	-0.325401	-0.255242	0.0797515	-0.528979	-0.150213	0.231811	0.203388	-0.299395	-0.0464095	-0.0798865	-0.65964	-0.683411	-0.385339	-0.219751	Lrrc59
268	ENSMUSG00000030265	3.48486e-16	-0.429186	0.0915463	0.331488	-0.198135	0.0274094	0.349124	0.330272	-0.414018	-0.183642	0.0221682	-0.539129	-0.576362	0.0189499	0.613686	Kras
270	ENSMUSG00000057421	1.73989e-99	-0.293834	-0.175675	-0.00470823	0.137944	0.302952	0.358584	0.429554	-0.49371	-0.23196	0.372363	-0.831457	-0.549191	-0.404693	0.248612	Las1l
270	ENSMUSG00000028945	8.95986e-63	-0.194107	0.296281	0.29745	-0.61198	-0.479878	0.0113414	-0.0828493	-0.0794047	0.0794794	0.728867	-0.18914	-0.316706	0.155403	-0.158828	Rheb
270	ENSMUSG00000063406	1.13428e-24	-0.463627	-0.275585	-0.129433	-0.866333	-0.747725	-0.132788	-0.0957021	-0.457061	-0.258474	-0.00788099	-0.580204	-0.877147	-0.625055	-0.129178	Tmed5
270	ENSMUSG00000093904	3.16017e-08	-0.0732406	0.0491057	0.181295	-0.511225	-0.151065	0.287011	0.280635	-0.310701	-0.324408	0.0297941	-0.216871	-0.0613964	0.0407745	0.247267	Tomm20
270	ENSMUSG00000006356	0	-0.160128	0.0341863	0.0881209	0.351595	0.908561	0.987215	0.101777	-0.0133975	-0.0687179	0.362735	-0.14881	-0.592659	0.13474	1.23861	Crip2
270	ENSMUSG00000034868	5.7242e-120	0.244738	0.148691	0.321823	0.872808	0.916484	0.885105	0.678983	0.238252	0.0732106	0.18476	0.338044	0.48729	0.552566	0.716172	Myl12b
270	ENSMUSG00000059734	3.11535e-10	0.280863	0.468284	0.397489	0.693141	0.588469	0.582499	0.664667	0.533163	0.316498	-0.00478019	0.788976	0.637863	0.126144	0.272681	Ndufs8
271	ENSMUSG00000034160	6.46097e-30	0.158167	0.485001	0.342098	0.206579	-0.00382621	0.430917	0.559881	-0.152238	-0.242123	-0.583429	0.339596	0.338889	0.57468	0.155212	Ogt
271	ENSMUSG00000022865	1.25235e-167	-0.275965	-0.378474	0.342261	-0.00162939	-0.357907	0.49658	0.848836	-0.376518	-0.345532	-0.124293	-0.235849	-0.435117	-0.218838	0.458083	Cxadr
272	ENSMUSG00000035227	2.62207e-15	0.162084	0.369287	-0.0403258	0.412791	0.501688	0.776739	0.802038	0.208655	0.132541	-0.104983	0.283615	0.191665	-0.290973	-0.366509	Spcs2
273	ENSMUSG00000031960	1.96632e-21	-0.293135	-0.192313	-0.120706	-0.73382	-0.266576	0.11299	0.153347	-0.255041	-0.0748982	-0.11816	-0.462097	-0.636127	-0.284799	-0.042406	Aars
273	ENSMUSG00000037601	4.7586e-20	0.122577	0.0779469	0.614572	-0.284548	0.625094	1.58196	1.3129	0.295949	0.227632	-0.141122	0.306044	0.279843	-0.471707	0.20765	Nme1
273	ENSMUSG00000025372	3.0837e-134	-0.484332	-0.256271	-0.652363	-0.319673	0.0703573	-0.523523	0.41275	-0.572016	-0.120801	0.238833	-0.93536	-0.833584	0.110315	-0.0796806	Baiap2
274	ENSMUSG00000026305	2.9412e-09	-0.055572	0.580982	0.42727	-0.47174	-0.191697	-0.553109	0.23652	-0.27986	-0.107067	0.737677	-0.484934	-0.0460118	0.594069	0.750997	Lrrfip1
274	ENSMUSG00000031996	1.27094e-07	-0.136759	-0.394374	-0.306117	-0.845323	-1.2774	-1.19003	-0.590533	0.0498777	0.139685	-0.0211305	-0.232551	-0.150978	-0.254866	0.229239	Aplp2
274	ENSMUSG00000059323	7.05563e-64	0.148042	0.505995	0.191408	0.655432	0.65644	0.4423	0.477262	0.473689	0.336035	0.557603	0.508157	0.264079	0.338559	0.54563	Tonsl
275	ENSMUSG00000026568	6.52246e-88	0.0105397	0.202368	0.44855	0.68485	0.692684	0.682093	0.872667	0.436524	0.368498	0.210929	0.62904	0.165972	-0.124801	-0.57956	Mpc2
275	ENSMUSG00000029994	6.4111e-12	0.0976316	0.0888519	0.294592	0.366983	0.370625	0.334466	0.355019	0.0117306	-0.0126715	-0.473545	0.165497	0.230407	0.146722	0.385342	Anxa4
275	ENSMUSG00000030842	3.10003e-113	0.312479	0.557851	0.60344	0.506147	0.655185	0.645713	0.674017	0.277375	0.190906	0.384174	0.48217	0.609706	0.396168	0.488043	Lamtor1
276	ENSMUSG00000030536	9.76263e-24	-0.484096	-0.32021	0.163276	0.048517	0.155371	0.236539	0.0346154	-0.58828	-0.141438	0.260886	-0.81624	-0.64555	-0.228224	0.168653	Iqgap1
276	ENSMUSG00000022433	0	0.0189419	0.550897	0.855185	0.812786	0.769865	1.02854	0.733384	-0.0353821	0.062821	0.377464	0.315976	0.436004	0.826669	0.894208	Csnk1e
277	ENSMUSG00000026510	2.18252e-35	-0.329322	-0.686662	-0.417102	-0.0806513	-0.238274	-0.0124157	0.211482	-0.427073	-0.102465	0.0286058	-0.670955	-0.488507	-0.400242	-0.122056	Trp53bp2
277	ENSMUSG00000028412	1.56528e-75	-0.175065	-0.274354	0.101656	0.08362	0.0823324	0.219967	0.191609	-0.374723	-0.136489	0.0977595	-0.556969	-0.159649	-0.262372	0.0705973	Slc44a1
277	ENSMUSG00000030890	4.91716e-13	-0.0849252	-0.243206	-0.23605	-0.490393	-0.650905	-1.04333	-0.842436	-0.131877	-0.0469091	-0.0398184	-0.185308	-0.169202	-0.273262	-0.212496	Ilk
277	ENSMUSG00000021149	3.41291e-72	-0.346626	-0.250438	0.173898	-0.882235	-0.555351	0.153598	0.129548	-0.319102	-0.109467	-0.042325	-0.634741	-0.660449	-0.323966	0.2261	Gtpbp4
277	ENSMUSG00000005871	2.72656e-153	0.168619	0.624177	0.727725	0.572783	0.630085	0.761071	0.81283	0.229542	0.224686	0.39497	0.486753	0.606816	0.616333	0.837089	Apc
277	ENSMUSG00000024921	2.58899e-38	-0.0657809	-0.2356	-0.176799	-0.269779	-1.03113	-1.07656	-0.163123	-0.0443214	-0.0108074	-0.109879	-0.038764	-0.0729152	-0.245279	-0.0771255	Smarca2
278	ENSMUSG00000043866	1.0861e-48	-0.146769	-0.158034	0.259303	0.366289	0.468323	0.664234	0.618141	-0.139314	0.0547227	0.231652	-0.00714812	0.0766237	-0.166177	0.214555	Taf10
279	ENSMUSG00000038296	8.05114e-07	0.126408	-0.0630497	0.136574	-0.157514	-0.929313	-0.457855	-0.0499257	0.0980928	0.0972473	0.18771	0.145342	0.247166	0.0734139	0.208374	Galnt18
279	ENSMUSG00000031075	3.91492e-21	-0.0708815	0.612001	0.246776	0.609634	0.37457	0.00667011	0.512894	0.215675	0.334691	-0.674897	0.423435	0.249561	0.214322	0.212293	Ano1
279	ENSMUSG00000017188	3.78033e-173	0.251014	0.181031	0.288331	0.683251	0.716483	0.512781	0.390498	0.388013	0.294911	0.207681	0.575601	0.559087	0.0238531	0.387501	Coa3
280	ENSMUSG00000032383	1.20163e-06	0.191021	-0.0946973	-0.272804	-0.0527046	-0.160664	0.385421	0.352806	0.222521	0.154214	-0.70813	0.244725	0.136141	-0.170221	-0.562524	Ppib
280	ENSMUSG00000071866	1.64848e-262	0.326978	-0.136307	-0.906027	-0.173331	0.157067	-0.614576	-0.3462	-0.062523	-0.286934	0.310151	0.0937783	0.529581	-0.466144	-0.223821	Ppia
280	ENSMUSG00000020580	3.62976e-21	-0.281883	0.120282	0.292989	-0.320978	-0.335078	-0.130916	-0.519267	-0.5683	-0.339062	0.436763	-0.56426	-0.292388	0.204921	0.460751	Rock2
280	ENSMUSG00000024208	2.14116e-103	0.357334	0.523196	0.0579759	0.656543	0.665955	0.307545	0.750468	0.295363	0.144233	-0.11221	0.479648	0.897617	0.477743	0.273666	Uqcc2
281	ENSMUSG00000035093	1.76288e-29	-0.144405	0.0127695	-0.331013	-0.0357012	-0.0818402	-0.263129	0.0029001	-0.127603	-0.0525964	0.00890601	-0.141193	-0.261563	-0.277152	-0.864731	Secisbp2l
281	ENSMUSG00000036693	1.32221e-90	-0.152333	-0.155818	0.0707853	-0.752872	-0.141789	0.0682549	0.0526232	-0.253673	-0.0929407	0.154488	-0.410027	-0.372803	-0.12865	0.0746954	Nop14
281	ENSMUSG00000030654	2.84795e-33	0.245126	0.462877	0.603645	0.79473	0.656623	0.72184	0.656616	0.347434	0.301489	-0.555532	0.682967	0.694156	0.506138	0.911812	Arl6ip1
281	ENSMUSG00000024072	4.0978e-33	0.387925	0.519452	0.442067	0.513741	0.550604	0.426795	0.600591	0.536952	0.354053	0.36619	0.639478	0.543294	0.169032	0.34047	Yipf4
282	ENSMUSG00000019738	4.6127e-09	0.00670311	-0.173302	-0.320127	-0.0777307	0.0695489	-0.0870739	-0.0444404	-0.0828465	-0.0703066	-0.240679	-0.00623469	0.0113493	-0.2939	-0.810935	Polr2i
284	ENSMUSG00000086290	1.1486e-18	-0.0870387	-0.783829	-0.149193	-0.416954	-0.25513	-0.150131	-0.0672193	-0.225341	-0.2255	-0.173344	-0.147191	-0.132037	-0.452193	-0.12161	Snhg12
284	ENSMUSG00000060002	2.98251e-17	-0.213609	-0.0223579	-0.735497	0.242934	0.0960744	-0.054434	0.00957154	0.0183065	0.0527949	-0.0994497	0.0509538	-0.272363	-0.43967	-0.902066	Chpt1
285	ENSMUSG00000030782	1.19556e-58	-0.0170659	-0.0141966	-0.215746	-0.811064	-0.930252	-1.34921	-0.757524	-0.070943	-0.0194838	-0.0174595	-0.0888087	-0.0104501	-0.00810527	-0.0936568	Tgfb1i1
285	ENSMUSG00000036499	2.88079e-64	-0.231769	-0.0257396	-0.14085	-0.844384	-0.485068	-0.190372	-0.240098	-0.452245	-0.189242	-0.0866523	-0.57918	-0.351821	-0.053644	0.0566562	Eea1
286	ENSMUSG00000025364	9.00473e-09	0.0854865	-6.90066e-05	0.530044	-0.385224	0.104783	0.661717	0.757778	0.274084	0.161114	0.611686	0.350261	0.244383	-0.0906684	0.495599	Pa2g4
286	ENSMUSG00000032239	1.76467e-39	-0.202977	-0.312465	-0.273366	0.163431	0.127365	0.242186	0.308401	-0.305846	-0.309838	-0.101634	-0.0201683	-0.148895	-0.252488	-0.172672	Rp9
287	ENSMUSG00000003955	1.69044e-27	0.143688	0.0948254	0.174478	-0.0144142	-0.284339	0.015567	-0.539442	0.114045	0.0303067	-0.562134	0.356774	0.363412	0.0989197	0.255504	Fam162a
288	ENSMUSG00000025724	9.54154e-10	-0.0970562	-0.244399	0.0155658	-0.199095	-0.00894149	0.230991	0.305635	0.0743841	0.0673925	-0.602946	0.0629362	-0.200349	-0.473438	-0.162677	Sec11a
288	ENSMUSG00000031807	1.80885e-53	0.225827	-0.221655	0.327733	0.960277	0.609163	1.00988	0.798079	0.229459	0.0611772	-0.0100223	0.744236	0.601883	-0.259479	0.386143	Pgls
288	ENSMUSG00000076432	5.18101e-51	0.251156	0.54341	0.741533	0.147531	0.507508	0.365668	0.449987	0.269952	0.316966	0.169582	0.206638	0.313062	0.702456	1.15653	Ywhaq
288	ENSMUSG00000022698	2.0773e-23	-0.40039	-0.588945	-0.197762	-0.675293	-0.503504	-0.069512	0.00680031	-0.175052	0.0483649	-0.0776821	-0.44478	-0.740663	-0.820892	-0.0298686	Naa50
289	ENSMUSG00000052681	9.22854e-63	-0.491513	-0.227827	-0.213616	-0.616936	-0.780555	-0.407849	-0.0914979	-0.431065	-0.023886	0.37883	-0.853579	-0.92287	-0.509417	-0.0276358	Rap1b
289	ENSMUSG00000022136	8.0308e-47	0.145896	0.805129	0.37968	0.524223	0.473502	0.701165	0.61503	0.466125	0.349366	0.321147	0.657263	0.52317	0.636873	0.169445	Dnajc3
289	ENSMUSG00000024812	5.26482e-59	-0.179981	0.0159619	0.150949	-0.227113	0.0234893	0.120911	0.523491	-0.491983	-0.194786	0.369897	-0.518111	-0.134852	0.0308879	0.397693	Tjp2
290	ENSMUSG00000018217	1.57829e-133	-0.0294137	-0.0186306	-0.24841	-0.304886	-0.579004	-1.43024	-1.18128	-0.0242539	-0.00435581	0.00468449	-0.0520245	-0.062307	-0.0126158	-0.173709	Pmp22
291	ENSMUSG00000007891	6.34005e-83	0.0797369	0.696726	-0.0259533	0.534163	1.04251	1.16688	1.08799	0.419396	0.117775	0.354707	0.667136	-0.0787119	0.705336	-0.864126	Ctsd
292	ENSMUSG00000026991	5.2381e-07	-0.048368	-0.157077	-0.181908	-0.646971	-0.893253	-0.30545	-0.035186	-0.0687981	0.042718	-0.0785737	-0.140461	-0.102803	-0.0737326	0.0495727	Pkp4
292	ENSMUSG00000027523	1.67308e-06	0.0287798	-0.166135	0.3636	0.156497	-0.298009	0.116974	-0.732526	0.305791	0.334513	0.315007	0.198635	-0.0461447	0.0516798	0.666443	Gnas
293	ENSMUSG00000028809	1.08731e-30	-0.0516623	0.234292	0.678175	0.152124	0.266322	0.433642	0.572012	0.060787	0.0295255	0.336133	-0.00123029	-0.0954259	0.274559	1.14237	Srrm1
293	ENSMUSG00000006728	1.56876e-16	0.0909243	-0.557715	0.431602	0.119327	-0.177682	0.515157	0.498024	-0.00450727	-0.102536	-0.552092	0.30232	0.339405	-0.368592	0.519521	Cdk4
293	ENSMUSG00000048277	1.65928e-162	0.222004	0.274218	0.364421	0.728657	0.844291	0.792453	0.713319	0.280553	0.190712	0.409283	0.521352	0.508199	0.452528	0.502408	Syngr2
294	ENSMUSG00000019873	1.08513e-142	-0.161609	-0.0422998	-0.0581714	-0.706194	-1.06279	-0.446313	-0.350666	-0.162932	0.0412194	-0.0488273	-0.311426	-0.125447	0.0397533	0.0653733	Reep3
294	ENSMUSG00000023915	7.40932e-47	0.283212	0.776372	0.631588	0.500625	0.216043	0.24887	0.327671	0.145047	-0.0964719	-0.1463	0.649843	0.716317	0.742177	0.343981	Tnfrsf21
294	ENSMUSG00000034006	1.0266e-202	-0.298828	0.400924	0.254203	-1.08038	-1.13377	0.0945802	0.604513	0.128479	0.155457	0.518542	0.0872971	-0.553753	0.0458256	0.324636	Pqlc1
294	ENSMUSG00000041488	1.61344e-39	-0.350124	0.189388	0.344737	0.195684	0.0239895	0.430294	0.585003	-0.232506	-0.0284664	0.142001	-0.348681	-0.451182	0.156438	0.240623	Stx3
295	ENSMUSG00000053716	2.64056e-31	0.0568378	0.532336	0.492684	-0.166576	-0.247283	0.321667	0.523851	0.0158475	-0.0215801	0.444937	0.401685	0.396381	0.502752	0.390461	Dusp7
296	ENSMUSG00000000078	1.30059e-45	-0.543909	-0.505281	-0.490899	1.03023	0.32437	-0.400608	0.0422927	-0.657457	-0.448262	0.297223	-0.497073	-0.557827	-0.89942	0.254485	Klf6
297	ENSMUSG00000028788	2.22995e-18	-0.437784	-0.145321	0.189859	0.0811576	-0.0557313	0.450729	0.49209	-0.423828	-0.0227304	-0.0203817	-0.485498	-0.541952	-0.112917	0.41347	Ptp4a2
297	ENSMUSG00000000058	1.2688e-10	0.251694	0.577692	0.503712	-0.0139026	0.236761	-0.11517	-0.156809	-0.0397747	-0.322893	0.543188	0.041632	0.407747	0.672469	0.6382	Cav2
297	ENSMUSG00000043091	2.73103e-200	-0.239083	0.0679452	-0.370317	-0.882298	-0.205881	-0.204983	-0.054877	-0.238663	-0.0647603	0.0611787	-0.611041	-0.69711	-0.037405	-0.212233	Tuba1c
297	ENSMUSG00000056209	0	-0.285374	-0.725487	-0.169311	-0.682409	-0.60474	-0.168117	0.0037746	-0.344684	-0.233082	-0.0486711	-0.467367	-0.481954	-0.951608	-0.0297185	Npm3
298	ENSMUSG00000023106	1.00069e-27	-0.0984767	0.0859142	0.299823	-0.328864	0.29867	0.549084	0.552831	-0.435505	-0.306895	0.230616	-0.53735	-0.169941	0.053926	0.262719	Denr
298	ENSMUSG00000020089	8.54319e-23	0.0998248	0.179471	0.279539	-0.156902	0.312828	0.573205	0.636581	0.118004	0.0584895	-0.431902	0.207904	0.187757	-0.101455	0.28339	Ppa1
300	ENSMUSG00000037876	4.88173e-13	-0.360457	-0.402179	-0.166038	-0.147978	-1.14757	-0.964277	0.230604	-0.294884	0.0241573	-0.00371503	-0.363605	-0.3776	-0.232694	0.111316	Jmjd1c
301	ENSMUSG00000027613	1.03182e-90	-0.256702	0.126483	0.312459	-1.05448	-0.227124	0.256791	0.485394	-0.249688	-0.0339895	0.588381	-0.760452	-0.769431	-0.0469132	0.245852	Eif6
302	ENSMUSG00000038690	1.32474e-183	0.470355	0.636495	0.270892	0.808728	0.957695	0.722934	0.458527	0.408945	0.0307481	-0.407464	0.807203	0.771592	0.0807364	-0.574364	Atp5j2
302	ENSMUSG00000030701	4.95373e-75	-0.166917	-0.386481	-0.42591	-0.461899	-0.849111	-0.47609	0.0832581	-0.259136	0.0456478	0.00466728	-0.549213	-0.25532	-0.0285989	-0.0859558	Plekhb1
302	ENSMUSG00000051627	3.34211e-32	0.0553977	-0.682862	-0.56722	0.261649	0.0170834	0.353291	0.306249	0.0399684	0.146447	0.282219	-0.12805	0.24067	-0.388284	0.165183	Hist1h1e
302	ENSMUSG00000022450	1.47019e-13	0.337401	0.572605	0.0785954	1.08394	0.756296	0.468464	0.327198	0.194836	-0.215414	0.0586865	0.716529	0.626558	0.385976	-0.123075	Ndufa6
302	ENSMUSG00000035929	1.49166e-44	0.154787	0.181598	0.212279	0.321362	0.339673	-0.581402	0.115773	-0.267984	-0.438098	0.616771	0.325308	0.349194	-0.0297628	-0.00290837	H2-Q4
303	ENSMUSG00000031681	7.71149e-293	-0.00489192	0.0394992	0.11871	-0.405233	-1.04266	-0.717441	0.130121	-0.0811122	-0.0193548	0.168979	-0.00899707	0.119952	0.0678813	0.151338	Smad1
303	ENSMUSG00000035569	3.6377e-17	-0.366006	-0.307171	0.135506	-0.736305	-0.824642	-0.116648	-0.0379311	-0.560617	-0.18161	-0.0207674	-0.70297	-0.450314	-0.128296	0.169905	Ankrd11
303	ENSMUSG00000022443	1.43585e-12	0.0159419	0.485034	0.667601	-0.0925114	-0.513216	0.359743	0.222792	-0.311667	-0.118389	0.603412	-0.113136	0.381128	0.491861	0.526001	Myh9
304	ENSMUSG00000029642	1.81829e-44	-0.0668964	-0.159266	0.0548537	-0.221684	0.00295374	0.565329	0.436	-0.326636	-0.348349	-0.00968119	-0.283013	-0.216291	-0.317694	0.0815604	Polr1d
304	ENSMUSG00000024425	4.34744e-09	-0.0603045	0.0915157	0.0600669	0.0637118	0.057706	0.212701	0.237687	0.0766893	0.0677368	-0.425168	0.0159364	-0.0739703	-0.01761	-0.150749	Ndfip1
305	ENSMUSG00000027111	1.37375e-139	-0.0968004	0.58841	0.730807	-0.327076	-1.27506	-0.541168	1.26928	-0.0856945	0.0697601	0.115551	0.204229	0.505044	0.232733	0.444269	Itga6
305	ENSMUSG00000052151	1.96587e-07	-0.0318544	0.00154143	0.285353	0.566184	0.943715	1.0026	1.13295	-0.371203	-0.109612	0.491796	-0.615546	-0.0612833	0.00357932	0.744015	Plpp2
305	ENSMUSG00000005148	7.03614e-53	-0.317656	-0.00761206	0.273037	0.198597	-0.00713544	0.546214	0.817171	-0.385823	-0.119502	0.585464	-0.581149	-0.412183	-0.107116	0.667243	Klf5
305	ENSMUSG00000075705	2.4458e-10	0.30076	0.587073	-0.154915	-0.188314	-0.781308	-1.5506	0.0727618	0.54233	0.377018	0.110993	0.787627	0.515666	0.114738	-0.555155	Msrb1
307	ENSMUSG00000002980	7.07659e-14	-0.360037	0.00505608	0.177743	-0.797795	-0.130082	-0.141737	-1.18118	0.0590684	0.161734	0.210161	-0.0435529	-0.587623	0.402263	0.202031	Bcam
307	ENSMUSG00000004665	2.18644e-143	0.0759473	0.180802	0.0987418	-0.807629	-1.04226	-0.979466	-0.811594	-0.0563407	-0.015869	0.326518	-0.00346614	0.264061	0.303074	0.186611	Cnn2
307	ENSMUSG00000091537	1.72475e-09	-0.0305322	-0.21746	-0.355998	-0.342477	0.0721348	-0.0356988	-0.268637	-0.328574	-0.292469	-0.592574	-0.435736	0.0476261	-0.280008	-0.328664	Tma7
307	ENSMUSG00000039218	3.9758e-56	-0.0685828	0.61071	0.78994	-0.299177	0.0270249	0.731639	0.953519	0.0406802	0.00174074	0.387811	-0.046012	-0.186283	0.844136	1.09565	Srrm2
307	ENSMUSG00000036438	1.29957e-41	0.3233	0.115658	-0.209354	0.147183	-0.027824	-0.947158	-0.468599	0.432238	0.348499	-0.236193	0.50364	0.384642	-0.138581	0.530627	Calm2
307	ENSMUSG00000056612	5.00416e-09	-0.119448	-0.0710878	0.478443	0.00869745	0.447838	0.848889	0.786534	-0.426513	-0.245207	-0.182403	-0.126488	0.117353	-0.012925	0.371675	Ppp1r14b
310	ENSMUSG00000053898	5.97876e-23	-0.416878	-0.0755636	-0.278977	0.320495	0.0270642	-0.336759	-0.707749	0.12681	0.0961413	-0.012503	0.0805138	-0.761792	-0.308726	-0.286136	Ech1
310	ENSMUSG00000020219	0	0.112289	0.120997	0.0705173	0.340673	0.760921	0.783418	0.57082	0.162591	0.0773672	-0.262858	0.331602	0.244638	-0.239426	-0.256651	Timm13
310	ENSMUSG00000005873	1.25365e-08	-0.346639	-0.73499	-0.820568	0.0553041	-0.464046	-0.320957	0.400089	-0.18701	0.151636	-0.0373048	-0.729188	-0.551578	-0.990542	-1.10227	Reep5
311	ENSMUSG00000039195	1.16846e-14	0.225936	0.388432	-0.210069	0.439941	0.533556	0.53601	0.793139	0.261621	0.221404	0.00839824	0.331701	0.497651	0.152221	-0.918024	1110008P14Rik
312	ENSMUSG00000079197	5.07691e-16	0.326766	0.460726	0.617685	0.633944	0.784761	0.858951	0.978662	0.483191	0.286303	0.362088	0.772447	0.78458	0.316802	0.662586	Psme2
312	ENSMUSG00000005846	1.52399e-129	-0.140206	-0.274814	0.143642	-0.83288	-0.195572	0.385595	0.44934	-0.131551	-0.0746214	0.0777632	-0.209538	-0.41342	-0.28758	0.222161	Rsl1d1
313	ENSMUSG00000054452	6.26069e-10	0.213278	0.384406	0.473694	1.02099	0.716979	0.601273	0.722377	0.3943	0.311502	-0.101023	0.791944	0.805814	0.52806	0.781996	Aes
313	ENSMUSG00000038412	1.71259e-46	0.104697	0.279099	-0.00390192	-0.242171	0.105844	0.260096	0.446605	0.0791119	0.0283994	-0.571401	0.110247	0.198382	0.0147807	-0.146572	Higd1a
313	ENSMUSG00000035498	1.30195e-284	-0.34549	0.305471	0.471153	-0.909447	-1.15313	-0.185845	0.753974	-0.490215	-0.236477	0.449961	-0.513546	-0.434356	0.259805	0.490632	Cdcp1
314	ENSMUSG00000061904	1.66185e-14	0.0691655	-0.303286	0.533625	0.266191	0.273111	0.876246	0.589262	0.257503	0.175878	-0.12387	0.297398	-0.0932527	-0.64391	0.630017	Slc25a3
315	ENSMUSG00000027236	1.62762e-08	-0.232601	-0.0481151	-0.215047	-0.746709	-0.0707786	0.134318	0.00809939	-0.456859	-0.323126	0.115482	-0.498674	-0.464973	-0.284562	-0.336902	Eif3j1
316	ENSMUSG00000020163	5.62469e-104	0.442433	0.900134	0.139618	0.748597	1.10873	0.483004	0.0827501	0.123545	-0.301466	0.0741507	0.855069	0.891105	0.150616	-0.625526	Uqcr11
316	ENSMUSG00000098178	1.7179e-88	-0.44961	-0.843403	-0.338178	-0.514137	-0.449958	0.268299	0.237898	-0.332301	-0.0789927	-0.460916	-0.366413	-0.667579	-0.925297	-1.30363	Gm42418
317	ENSMUSG00000050912	1.31514e-218	0.255834	0.570231	0.682435	0.348631	0.31434	0.360108	0.44162	0.154436	-0.0712949	-0.496267	0.707799	0.741708	0.480045	0.856701	Tmem123
317	ENSMUSG00000025204	1.72241e-07	0.0193772	0.0266165	0.046215	0.337425	0.260261	0.203579	0.152938	0.155788	0.113018	-0.637072	0.14078	0.0663518	-0.493885	-0.410173	Ndufb8
318	ENSMUSG00000025630	1.04224e-56	0.347799	0.483184	0.564677	-0.0483611	0.332571	0.390112	0.739722	0.416917	0.247258	0.543036	0.558454	0.516872	0.312094	0.586372	Hprt
318	ENSMUSG00000021290	1.00407e-22	0.442049	0.644594	0.220929	0.530138	0.769238	0.59433	0.0502082	0.162345	-0.252896	-0.231139	0.411386	0.652272	0.130777	-0.474378	2010107E04Rik
319	ENSMUSG00000035873	1.65636e-184	-0.0747848	0.019638	-0.0175141	-0.922573	-0.946852	-1.042	-0.018355	-0.0831374	0.00706069	0.0769851	-0.264522	-0.117802	0.0279211	0.00425626	Pawr
319	ENSMUSG00000061613	5.16103e-12	-0.291678	-0.258864	-0.0523808	-0.972038	-0.169907	0.0174642	0.196604	-0.370233	-0.241048	-0.0316451	-0.734115	-0.748856	-0.355776	-0.0159279	U2af1
319	ENSMUSG00000071528	1.44961e-07	0.142102	0.567765	0.0243671	0.012796	0.617882	0.330977	0.0043696	-0.0415114	-0.284034	-0.626197	0.0916703	0.369415	0.170627	-0.344186	Usmg5
320	ENSMUSG00000003873	5.19909e-73	0.364721	0.460404	0.6124	0.597316	0.621235	0.559406	0.537535	0.409526	0.329972	0.0832194	0.663856	0.716564	0.418174	0.706592	Bax
320	ENSMUSG00000078812	1.86268e-07	0.104222	0.0532246	0.0976073	-1.0376	-0.27839	0.238229	0.6337	0.206599	0.201541	0.481016	-0.200925	-0.15352	-0.436344	0.366727	Eif5a
321	ENSMUSG00000034024	0	0.136403	-0.278268	0.686637	0.155396	0.239913	0.807129	0.864682	0.169346	0.0779487	-0.000568088	0.348047	0.202348	-0.234758	0.549706	Cct2
322	ENSMUSG00000021917	1.27245e-102	0.243897	0.71458	0.819475	0.495214	0.513871	0.938494	1.22805	0.461902	0.339249	-0.00333704	0.824033	0.535418	0.355195	0.461687	Spcs1
322	ENSMUSG00000025130	2.70612e-18	-0.316761	-0.351065	-0.236065	0.00204817	-0.249384	0.432236	0.371348	-0.209497	-0.106286	-0.545204	0.046163	-0.240429	-0.506716	-0.691446	P4hb
323	ENSMUSG00000041084	1.158e-46	0.0718826	-0.173123	-0.0145147	-0.0967535	-0.158584	0.2194	0.13899	-0.0370748	-0.0413945	-0.473696	0.121153	0.151554	-0.354642	-0.201562	Ostc
323	ENSMUSG00000006095	3.35755e-83	0.26816	0.320068	0.38619	0.469111	0.486735	0.344829	0.62391	0.352542	0.307532	0.176138	0.459513	0.459136	0.281232	0.455203	Tbcb
323	ENSMUSG00000024042	3.22383e-06	-0.252674	-0.246714	-0.797913	-0.0796078	-0.332529	-0.437648	0.0104145	-0.283386	-0.141739	-0.0892289	-0.272398	-0.373969	-0.0935982	-0.301821	Sik1
325	ENSMUSG00000026223	3.56455e-99	0.251538	0.867644	0.643439	0.431725	-0.400509	-0.0734138	0.743319	0.5052	0.326503	0.409508	0.798955	0.645397	0.779559	0.598295	Itm2c
325	ENSMUSG00000042079	7.55345e-187	-0.171033	-0.204625	0.0464891	-1.053	-0.291838	0.109149	0.473325	-0.230313	-0.110185	0.409456	-0.580007	-0.585797	-0.22016	0.335493	Hnrnpf
325	ENSMUSG00000037710	1.68354e-15	0.256281	0.465649	0.420624	0.253166	0.0629334	-0.181845	0.350547	0.414995	0.317511	-0.0636874	0.69102	0.640628	0.344694	0.289407	Cisd1
325	ENSMUSG00000051510	3.14528e-100	0.0109791	0.570254	0.55623	0.0852394	-0.0489874	0.473566	0.579277	-0.0205904	0.00879835	0.534091	0.11434	0.0732195	0.416254	0.617625	Mafg
326	ENSMUSG00000038489	1.13925e-23	0.0818997	0.335931	0.0636918	-0.411377	0.175872	0.158398	0.300937	-0.163566	-0.257719	0.228715	0.0799763	0.201736	0.304108	-0.234281	Polr2l
327	ENSMUSG00000016921	4.61025e-22	-0.384731	-0.512431	-0.0762194	-0.918414	-0.416047	0.174824	0.236837	-0.417754	-0.237039	-0.205547	-0.686977	-0.707929	-0.643837	-0.0799057	Srsf6
327	ENSMUSG00000046432	2.34919e-91	0.204094	0.0226201	0.673151	0.603314	-0.0987142	0.0150097	0.751065	0.414408	0.361729	-0.262277	0.590559	0.570989	-0.040706	0.544837	Ngfrap1
327	ENSMUSG00000020362	1.05528e-17	-0.00695439	-0.146201	0.0989669	0.0457599	-0.0388068	0.221071	0.174886	-0.13205	-0.108581	-0.436424	0.0151988	0.113126	-0.140342	0.0487594	Cnot6
327	ENSMUSG00000057561	2.42635e-24	0.045452	0.663583	0.773743	-0.241303	-0.199474	0.509414	0.834013	-0.048437	-0.0391811	0.597938	0.0343388	0.0862678	0.522874	1.0289	Eif1a
327	ENSMUSG00000024974	6.66912e-57	-0.177491	-0.710175	-0.0370844	-0.422654	-0.444359	-0.234029	-0.119335	-0.0908162	0.00981859	-0.127104	-0.302435	-0.365913	-0.790038	-0.0341948	Smc3
328	ENSMUSG00000026509	1.6535e-09	0.0119879	0.308617	0.526652	-0.0899562	0.231222	0.239662	0.139903	-0.23679	-0.145987	0.494677	-0.235988	0.135705	0.527557	0.529093	Capn2
328	ENSMUSG00000014867	4.33553e-30	-0.206768	0.0356714	-0.166553	0.0175925	-0.00476074	0.27366	0.267525	-0.104542	-0.00778607	-0.143485	-0.00663936	-0.228072	-0.138196	-0.739055	Surf4
328	ENSMUSG00000041560	6.44793e-62	-0.0481888	-0.320757	-0.0296792	0.0450405	-0.566453	-0.254392	0.464749	-0.264919	-0.364945	0.1458	-0.149856	-0.0800882	-0.088335	0.64736	Gltscr2
329	ENSMUSG00000055204	3.32759e-14	-0.367392	-0.387945	0.0799652	-0.228994	-0.485228	0.0456697	0.153282	-0.405772	-0.173238	-0.312282	-0.294315	-0.475629	-0.274832	0.245512	Ankrd17
329	ENSMUSG00000031504	0	-0.0285534	0.0736201	-0.0146525	0.161998	-0.38644	-1.03287	0.182144	0.118897	0.121997	0.329598	0.12466	-0.064698	0.0695426	-0.0638913	Rab20
330	ENSMUSG00000027602	6.02175e-40	0.221327	0.922803	0.507252	0.412763	0.242166	-0.27874	-0.0612175	0.384886	0.323963	0.32557	0.210537	0.379494	0.843856	0.532611	Map1lc3a
330	ENSMUSG00000021823	6.14448e-06	-0.177859	-0.0545487	-0.00892923	-0.406299	-1.13162	-1.26525	-0.897809	-0.378082	-0.148769	0.292908	-0.455821	-0.122239	0.035517	0.0354299	Vcl
330	ENSMUSG00000005417	1.16531e-23	-0.18534	0.148621	0.25413	0.0902568	0.0826771	0.160851	-1.06218	-0.349156	-0.166874	0.311879	-0.202926	-0.0486627	0.287646	0.392496	Mprip
330	ENSMUSG00000020737	2.25589e-11	0.260605	0.088429	0.677593	0.357489	0.673536	1.09289	1.00719	0.284574	0.103316	-0.535154	0.516651	0.454972	-0.0489612	0.794517	Hn1
331	ENSMUSG00000040824	1.47555e-50	0.241946	-0.0423508	0.0202166	-0.00741133	0.325064	-0.172158	0.350568	-0.140217	-0.358124	-0.217465	0.248197	0.42049	-0.0172408	0.0171974	Snrpd2
331	ENSMUSG00000022708	2.30505e-08	-0.276256	-0.375715	-0.361007	-0.338526	-1.24773	-1.24608	-0.698163	-0.271654	-0.0278707	0.288517	-0.256996	-0.223325	-0.0779557	0.418667	Zbtb20
332	ENSMUSG00000022505	9.19372e-13	0.137549	0.211399	0.212902	0.136064	0.0355925	-0.615046	0.205963	0.0857372	0.176383	0.581567	-0.0743702	0.354912	0.379167	0.543831	Emp2
333	ENSMUSG00000022111	1.57769e-184	-0.235569	-0.210811	0.0340096	-0.765584	-0.266839	0.108077	0.3061	-0.297424	-0.119744	0.00231344	-0.553092	-0.458446	-0.464155	-0.0781911	Uchl3
333	ENSMUSG00000018567	5.409e-33	0.203667	0.692344	0.468309	1.00953	0.791434	0.794055	0.909726	0.567087	0.343757	0.0135685	0.882314	0.402641	0.446619	0.485124	Gabarap
334	ENSMUSG00000030189	1.22492e-11	-0.287812	-0.321185	-0.0191084	-0.497714	-0.315496	0.0532982	0.0832116	-0.414381	-0.173896	0.157211	-0.423091	-0.29909	-0.197375	0.118222	Ybx3
334	ENSMUSG00000030774	1.17982e-10	0.0906786	0.515265	0.615017	0.232872	0.489201	0.608018	0.988229	0.245878	0.251019	0.135911	0.34166	0.267421	0.708392	0.706479	Pak1
335	ENSMUSG00000030057	1.75674e-18	-0.244744	-0.0576881	0.201576	-0.858854	-0.43878	0.118835	0.49243	0.0289844	0.237454	0.637884	-0.341061	-0.791238	-0.211413	0.529132	Cnbp
336	ENSMUSG00000013593	4.6842e-171	0.356136	0.156208	0.614821	0.782174	0.42968	0.536566	0.28307	0.458912	0.236253	0.107368	0.79371	0.686734	0.0427027	0.344821	Ndufs2
336	ENSMUSG00000028648	1.7752e-08	0.189769	0.262447	-0.0447002	0.267962	0.352283	0.0253436	-0.135484	-0.0988097	-0.28311	-0.121897	0.180311	0.351311	0.136	-0.345363	Ndufs5
336	ENSMUSG00000040652	3.55043e-15	0.31588	0.666897	0.603443	0.149185	0.282775	0.232627	-1.13196	0.323586	0.172329	0.31101	0.596916	0.625004	0.723744	0.647099	Oaz2
336	ENSMUSG00000021709	3.96727e-14	-0.41655	-0.275536	-0.18769	-0.285344	-0.581595	-0.250163	0.465728	-0.410987	-0.109554	0.0864949	-0.69836	-0.628536	-0.16793	0.0076705	Erbb2ip
337	ENSMUSG00000032515	8.40631e-19	-0.242527	-0.238798	-0.868876	0.0478226	-0.538266	-1.10011	-0.349206	-0.319953	-0.108893	0.146666	-0.336121	-0.186012	-0.181613	-0.322365	Csrnp1
338	ENSMUSG00000005687	8.64142e-11	-0.183209	-0.423108	-0.211253	-0.247327	-0.238503	0.163681	0.341409	-0.129881	0.00890093	-0.228512	-0.226637	-0.378387	-0.766752	-0.0772356	Bcas2
338	ENSMUSG00000031813	1.16554e-11	0.22139	0.332182	0.466798	0.664488	0.60777	0.585517	0.713676	0.377707	0.220929	0.173266	0.631874	0.483007	0.283932	0.415675	Mvb12a
338	ENSMUSG00000071644	1.49619e-12	0.190386	-0.40604	0.550496	0.220452	-0.149135	1.20925	1.26968	-0.0186671	-0.175749	-0.242556	0.300392	0.312535	-0.65775	0.578992	Eef1g
339	ENSMUSG00000004591	1.44633e-23	-0.328835	-0.214478	0.276641	-0.365511	-0.384115	0.0529211	0.216903	-0.526231	-0.243563	0.204423	-0.416589	-0.406046	-0.125482	0.420152	Pkn2
339	ENSMUSG00000020321	1.91679e-10	0.246764	0.170359	-0.258135	0.591554	0.427165	0.485548	0.460167	0.460473	0.324642	0.20693	0.675567	0.256116	-0.614321	-0.599614	Mdh1
340	ENSMUSG00000031848	3.46756e-67	0.193744	0.0107038	0.524133	0.830192	0.597499	0.865391	0.971544	0.445918	0.318606	-0.0024559	0.661169	0.596704	-0.282021	0.572495	Lsm4
340	ENSMUSG00000041417	6.35805e-12	-0.135322	0.215412	-0.394524	0.288151	0.0178603	-1.46256	0.047014	0.36412	0.374825	0.00604696	0.289976	-0.23583	-0.183668	-0.725394	Pik3r1
341	ENSMUSG00000037475	7.28475e-33	0.111353	0.285828	0.269775	0.184405	0.162287	0.210193	0.372897	-0.171227	-0.297452	-0.20697	0.199207	0.281906	0.289793	0.400382	Thoc2
341	ENSMUSG00000053253	1.09015e-07	-0.339656	0.343405	0.548486	-0.0632919	0.168093	0.679241	0.663574	-0.284453	0.124248	0.549327	-0.759319	-0.611319	-0.122994	0.268354	Ndfip2
342	ENSMUSG00000031007	8.60141e-144	-0.208124	0.0671088	-0.724734	0.00735136	0.0356979	0.302903	0.389861	0.0768957	0.215068	-0.479508	-0.138146	-0.577033	-0.210973	-0.37068	Atp6ap2
342	ENSMUSG00000046718	9.35268e-107	0.0983427	-0.158945	-0.0986366	0.68365	0.529948	0.635238	0.369853	0.320709	0.238933	0.273083	0.452514	0.201696	-0.642353	-0.604788	Bst2
342	ENSMUSG00000006169	7.43326e-35	-0.346372	-0.0842159	-0.0141102	-0.370546	-0.44961	0.102487	0.223212	-0.382563	-0.228998	0.0324777	-0.3869	-0.453631	-0.44338	-0.155421	Clint1
342	ENSMUSG00000049760	5.89258e-12	0.188991	0.401991	0.327565	0.836333	0.7863	0.994132	0.951231	0.23155	-0.0741924	0.283799	0.782221	0.570505	0.163732	0.346475	2410015M20Rik
343	ENSMUSG00000078713	6.71988e-07	-0.17891	-0.232254	-0.0742365	-0.802526	-0.175102	0.103101	-0.0283417	-0.298559	-0.157582	0.0194731	-0.354131	-0.335057	-0.45418	-0.153075	Tomm5
344	ENSMUSG00000026281	1.28489e-15	-0.0361934	-0.534669	0.0561973	0.00583948	-0.188188	0.0189868	0.0853686	-0.0194828	0.00160716	-0.249982	0.00476808	-0.0139002	-0.611051	0.0199476	Dtymk
345	ENSMUSG00000022216	0	0.249022	0.225329	0.462964	0.520694	0.622437	0.867239	0.886651	0.340342	0.0505119	0.55377	0.638277	0.492458	0.0575345	0.760061	Psme1
345	ENSMUSG00000022462	2.22625e-12	-0.298365	-0.270865	-0.0608217	-0.596759	-0.728368	-0.416509	-0.0925976	-0.500382	-0.319377	-0.24636	-0.261797	-0.309101	-0.408727	-0.440518	Slc38a2
346	ENSMUSG00000009291	8.15266e-20	-0.229904	0.700899	0.681013	-0.307852	0.122368	0.563279	0.57688	-0.276966	0.137295	0.57125	-0.780207	-0.423913	0.754793	0.75478	Pttg1ip
347	ENSMUSG00000001289	8.3953e-174	0.157073	0.42405	0.646425	0.870652	0.507531	0.526775	1.1767	0.245725	0.0353915	0.552598	0.431005	0.351398	0.706583	0.911091	Pfdn5
348	ENSMUSG00000034343	1.94072e-08	-0.113828	0.402821	0.331334	0.232457	0.33178	0.554444	0.600212	0.0318354	0.122073	0.499172	-0.0906927	-0.081788	0.352567	0.124756	Ube2f
348	ENSMUSG00000020250	2.12014e-20	-0.41478	0.0855013	0.214169	-0.646865	-0.701747	-0.212908	0.310308	-0.117492	0.00334563	0.0866711	-0.272564	-0.625511	-0.0338417	0.213767	Txnrd1
348	ENSMUSG00000042682	1.04326e-56	0.0647911	0.468655	0.17816	0.579068	0.17051	0.540177	0.0640762	0.345067	0.343991	-0.105176	0.205954	0.135251	0.274879	0.165344	Selk
348	ENSMUSG00000018920	1.31994e-12	-0.333572	-0.464677	-0.175007	-0.324524	-0.132663	-0.0606821	0.344219	-0.346172	-0.00568515	0.352274	-0.693412	-0.581467	-0.0878366	0.00757208	Cxcl16
348	ENSMUSG00000039640	2.4935e-69	-0.164323	-0.382935	0.0059827	-0.66209	-0.0828566	0.277154	0.219251	-0.0817555	0.00476964	-0.128867	-0.174509	-0.333014	-0.66565	-0.240762	Mrpl12
349	ENSMUSG00000019433	3.31641e-114	0.216024	0.25183	0.359483	0.550064	0.669946	0.651682	0.308949	-0.153139	-0.142357	0.135528	-0.0286821	0.413858	0.101122	0.357535	Gipc1
349	ENSMUSG00000044408	1.47978e-22	0.0452809	-0.361817	-0.0987529	0.0668407	-0.304077	-0.166391	-0.165634	0.111407	0.0652884	-0.0609541	0.206876	0.117787	-0.71071	-0.0248794	Sptssa
349	ENSMUSG00000022895	1.42116e-14	-0.351312	0.26477	0.471778	0.77696	0.407075	0.930501	1.29463	0.0668277	0.220922	0.375986	0.232256	-0.272653	0.0929806	0.592184	Ets2
350	ENSMUSG00000032575	4.90775e-07	-0.095259	-0.246672	-0.828288	-0.225938	0.0162152	0.485512	0.445274	-0.116155	-0.0129012	-0.476805	-0.37187	-0.258451	-0.316167	-0.488092	Manf
351	ENSMUSG00000028273	2.24052e-07	-0.0790607	0.0774882	0.24476	-0.0400696	-0.0207998	0.309601	0.0330183	-0.399391	-0.191692	0.00314063	-0.413877	0.114254	-0.00536163	0.394194	Pdlim5
351	ENSMUSG00000022312	7.45948e-06	0.120796	-0.437206	0.444375	0.824674	0.269995	1.06759	1.22934	-0.0054431	-0.114323	0.238939	0.25973	0.233533	-0.169305	0.962392	Eif3h
352	ENSMUSG00000021458	3.29052e-253	-0.114762	0.103791	0.0418481	-0.411844	-1.02925	-0.81295	-0.550002	-0.0508219	-0.0564882	0.0990207	0.179507	0.016169	0.0137837	-0.284385	2010111I01Rik
353	ENSMUSG00000050212	1.75844e-27	-0.205723	-0.269348	-0.663677	0.301992	0.043514	0.0313715	-0.649125	-0.0360908	0.0124149	-0.22922	-0.0152856	-0.177612	-0.213282	-0.30599	Eva1b
353	ENSMUSG00000031737	3.41759e-31	-0.214401	-0.704554	-0.458819	-0.153951	-0.548445	-0.286213	0.311879	-0.170849	0.0151477	-0.181207	-0.37626	-0.274585	-0.645444	0.00974083	Irx5
354	ENSMUSG00000028998	3.8613e-44	0.321219	0.477523	0.182565	0.69028	0.818788	0.437672	0.711936	0.0272112	-0.338637	-0.043914	0.543293	0.6573	0.272019	0.03943	Tomm7
354	ENSMUSG00000095041	2.74587e-80	0.232949	0.362415	0.308302	0.744995	0.729425	0.625732	0.458006	0.0431703	-0.194002	0.0893648	0.543203	0.528303	0.267679	0.288166	PISD
355	ENSMUSG00000027673	1.629e-289	0.0575023	-0.282377	0.176511	0.487742	0.0524572	0.487899	0.383998	0.158394	0.0603935	-0.563313	0.390765	0.159837	-0.814913	-0.312118	Ndufb5
355	ENSMUSG00000025509	1.14163e-10	-0.0443811	-0.0772029	-0.552965	0.221941	0.331789	0.376942	-0.33716	0.137482	0.107827	0.011398	0.25031	-0.114937	-0.255908	-0.448239	Pnpla2
355	ENSMUSG00000014856	1.15974e-09	0.18426	0.325286	0.359005	0.495429	0.524073	0.692544	0.660458	0.306801	0.163669	0.200827	0.505796	0.422023	0.106216	0.0597365	Tmem208
355	ENSMUSG00000021910	1.99545e-25	0.017659	0.387161	0.47658	0.312763	0.0470723	0.288315	0.370108	-0.244752	-0.300927	-0.163435	0.141907	0.257123	0.445551	0.543394	Nisch
355	ENSMUSG00000021520	2.34692e-20	0.453152	0.741713	0.444777	0.64515	0.948023	0.799482	0.764399	0.576367	0.246045	-0.0202857	0.671482	0.680623	0.194765	-0.083903	Uqcrb
355	ENSMUSG00000025064	6.89382e-249	-0.0121505	-0.00367944	-0.180683	-0.693539	-0.833169	-1.26101	-0.0464318	-0.019855	-0.00769546	-0.013779	-0.0013431	-0.00892762	-0.00532562	-0.178468	Col17a1
356	ENSMUSG00000054766	1.35692e-171	-0.161874	-0.612922	0.244059	-1.0212	-0.452766	0.156964	0.415004	-0.364306	-0.173543	0.0466938	-0.328028	-0.0868134	-0.453496	0.550371	Set
356	ENSMUSG00000047459	2.28941e-65	0.274786	0.433159	0.360616	0.539619	0.565729	0.329848	0.10944	0.461565	0.338794	0.00358901	0.523151	0.513917	0.212921	0.379676	Dynlrb1
356	ENSMUSG00000046516	1.04962e-38	0.309371	0.642118	0.161552	0.841683	0.96729	0.457286	0.243213	0.0962308	-0.197536	-0.14511	0.440158	0.690941	0.588031	0.127791	Cox17
357	ENSMUSG00000071172	2.49897e-37	-0.111572	-0.622151	0.128034	-1.04644	-0.477845	0.26964	0.216892	-0.290245	-0.10499	0.0296315	-0.799321	-0.416008	-0.558402	0.373196	Srsf3
358	ENSMUSG00000041308	3.69313e-27	0.119174	0.190406	0.191363	-0.249011	-1.04435	-1.09416	0.201293	0.0140146	0.00976153	0.229435	0.15592	0.275228	0.240403	0.30944	Sntb2
358	ENSMUSG00000023020	4.7614e-140	0.274009	0.4415	0.258766	0.922422	0.758221	0.725284	0.767183	0.433267	0.264357	-0.0327575	0.783248	0.686229	0.220997	0.257607	Cox14
359	ENSMUSG00000051154	5.4375e-44	0.155801	-0.0289196	0.0689227	0.435683	0.305438	0.323152	0.229096	0.155985	0.0165977	-0.416553	0.377359	0.324167	-0.112577	0.0692722	Commd3
359	ENSMUSG00000027829	2.61691e-23	-0.459198	-0.558435	-0.579656	0.0373877	-0.404613	-0.774547	-0.657212	-0.492321	-0.0947557	0.224387	-0.810324	-0.744704	-0.557977	0.0550458	Ccnl1
359	ENSMUSG00000031532	7.64648e-46	0.0265172	0.434518	0.322404	-0.29334	-0.424878	0.31225	0.32889	0.285114	0.304258	0.0251691	0.196222	-0.00109488	0.314709	0.250887	Saraf
360	ENSMUSG00000027184	4.80032e-10	-0.0518218	-0.228029	0.223563	-0.313808	-0.121549	0.261131	0.314463	-0.109887	-0.0599329	-0.489894	-0.0137608	-0.0312696	-0.311909	0.217964	Caprin1
360	ENSMUSG00000023022	1.05225e-11	-0.13864	-0.153847	-0.0985808	-0.495112	-0.967379	-0.275449	0.230896	-0.289224	-0.220621	-0.155763	0.0213252	-0.0974894	0.0717145	0.155965	Lima1
360	ENSMUSG00000022884	4.45038e-107	0.2611	0.587267	0.749875	0.859294	0.896423	0.520245	0.53971	0.198671	-0.115681	0.261755	0.894174	0.592273	0.697536	0.680793	Eif4a2
361	ENSMUSG00000060743	5.2107e-58	0.419416	-0.105547	0.235731	0.492869	0.262445	0.11467	0.60121	0.206791	-0.109813	-0.269994	0.627119	0.757695	-0.0625511	0.722244	H3f3a
361	ENSMUSG00000035048	7.45118e-177	0.284598	0.529741	0.152346	0.962599	0.893878	0.511418	0.49447	0.278873	0.0430684	0.34807	0.706039	0.768119	0.277843	-0.073419	Anapc13
362	ENSMUSG00000041126	9.60387e-34	0.271512	-0.333887	0.56785	0.836436	0.134949	0.601045	0.692215	0.255227	0.0990721	-0.386579	0.822705	0.686106	-0.271105	0.720636	H2afv
363	ENSMUSG00000032959	1.01445e-11	0.109265	0.0744534	0.076923	-0.234826	-0.0453218	0.00984635	0.299419	-0.135843	-0.31118	-0.250227	0.0342218	0.329223	-0.0777515	-0.0585919	Pebp1
363	ENSMUSG00000031734	2.29391e-106	-0.254989	-0.541789	-0.444859	0.110059	0.0577028	0.235462	0.510861	-0.247404	-0.00476631	-0.388121	-0.704873	-0.499479	-0.582043	-0.128807	Irx3
364	ENSMUSG00000076437	3.26664e-36	0.0770948	-0.44844	0.164479	0.35686	0.0783918	0.421929	0.241786	0.0879197	-0.00872399	-0.380315	0.424467	0.221963	-0.339102	0.244076	2700094K13Rik
364	ENSMUSG00000000787	3.44612e-88	-0.446935	-0.00468363	0.15981	-0.772648	-1.10647	-0.687867	-0.0565327	-0.25088	0.00958693	0.0353345	-0.188855	-0.517951	-0.380913	-0.0939077	Ddx3x
366	ENSMUSG00000028936	5.11037e-37	0.15075	-0.481141	0.211039	0.238977	0.0591846	0.606968	0.992882	-0.0929196	-0.273231	0.372605	0.00436059	0.00097988	-0.379845	0.547211	Rpl22
366	ENSMUSG00000070733	7.76852e-296	-0.0924145	0.0210728	0.0536511	-0.282515	-0.822911	-0.563082	0.0353553	-0.115378	-0.0582781	0.138518	-0.0651203	-0.0689878	0.0629651	0.0965813	Fryl
366	ENSMUSG00000021870	0	-0.131164	-0.547732	-0.430414	-0.127006	-0.542381	-1.28713	-0.368895	-0.108609	-0.0750973	0.0768148	-0.128513	-0.219696	-0.555726	-0.255231	Slmap
367	ENSMUSG00000022139	2.6041e-24	0.1092	0.844764	0.60919	-0.0331108	0.136382	-0.144237	0.196768	0.112188	0.150597	0.492583	0.40782	0.524938	0.760489	0.905608	Mbnl2
368	ENSMUSG00000028161	1.97368e-22	-0.0683134	0.251477	0.422787	-0.374339	-0.0770334	-0.0750383	0.58457	-0.27585	-0.310625	0.581194	0.0971186	0.182939	0.287055	0.49347	Ppp3ca
368	ENSMUSG00000028820	2.06311e-115	-0.290069	-0.671205	-0.109515	-0.90569	-0.492233	0.0413091	-0.0127886	-0.311993	-0.109545	-0.288437	-0.537866	-0.573031	-0.689892	0.115015	Sfpq
368	ENSMUSG00000021892	1.09278e-14	-0.159291	-0.0313208	-0.416281	-0.132942	-0.754341	-1.06331	0.04592	0.0228339	0.0447698	-0.376577	-0.034332	-0.392114	-0.398185	-0.541524	Sh3bp5
368	ENSMUSG00000032253	7.00389e-12	-0.110165	-0.669156	-0.251599	0.0848387	-0.179672	-0.0901238	-0.104886	-0.143542	-0.0490549	-0.210949	-0.181913	-0.157015	-0.41609	-0.0269897	Phip
370	ENSMUSG00000026821	1.20163e-06	-0.0709379	0.2507	0.328849	0.531495	0.105807	-0.128844	0.864315	0.136634	0.179401	0.604548	0.173691	-0.0412938	0.314774	0.46652	Ralgds
370	ENSMUSG00000035851	5.85803e-19	-0.422644	-0.186956	-0.0214197	-0.196629	-0.344493	-0.173983	-0.183745	-0.340662	-0.139326	0.0171684	-0.331327	-0.567814	-0.171188	0.454768	Ythdc1
371	ENSMUSG00000040481	2.61957e-07	-0.146359	-0.105056	0.288314	-0.151311	-0.248833	-0.0128742	0.261107	-0.456521	-0.187872	0.137998	-0.224848	0.0246513	0.0750979	0.405463	Bptf
372	ENSMUSG00000037822	5.9018e-119	0.288912	0.561625	0.258869	0.900952	0.709308	0.593935	0.548028	0.316471	0.0486345	0.0881528	0.783635	0.693391	0.234792	0.419939	Smim14
373	ENSMUSG00000000827	1.07362e-06	0.133614	0.289395	0.362773	0.232688	0.412346	0.509073	0.415773	0.0155834	-0.0840039	0.468537	0.144367	0.168006	0.267803	0.488292	Tpd52l2
373	ENSMUSG00000014956	2.43569e-21	-0.044674	-0.403901	-0.50997	-0.00517233	-0.00460825	-0.663783	-0.773665	0.0541904	0.258001	-0.0140745	-0.330632	-0.26901	-0.842946	-0.118124	Ppp1cb
373	ENSMUSG00000030224	5.00261e-163	-0.226214	-0.167535	0.425078	-0.877193	-0.549603	0.23847	0.182464	-0.276263	-0.0630175	-0.104981	-0.516179	-0.399768	-0.14875	0.502158	Strap
374	ENSMUSG00000036112	5.31565e-20	-0.224785	-0.183548	0.410315	-0.534209	0.0218764	0.208074	0.19787	-0.403245	-0.329402	0.193619	-0.451083	-0.254479	-0.161849	0.698526	Metap2
374	ENSMUSG00000031513	1.06275e-34	0.137069	0.440849	0.495831	0.262246	0.308682	0.459522	0.337786	0.186094	0.174033	-0.183481	0.292523	0.393032	0.412191	0.377907	Leprotl1
374	ENSMUSG00000033998	1.87185e-11	-0.000223727	0.340554	-0.0828075	0.686515	0.363429	0.498382	1.14288	0.298437	0.20452	0.274898	0.468715	0.00457347	0.0425347	-0.0243515	Kcnk1
375	ENSMUSG00000028792	1.77497e-06	-0.325745	-0.358542	0.0276293	0.0164586	-0.0449592	0.151565	0.352929	-0.0715877	-0.0430954	0.117361	-0.0643106	-0.502133	-0.482938	-0.390898	Ak2
375	ENSMUSG00000060152	9.01095e-12	-0.00627096	-0.300486	-0.187448	0.196199	0.234216	0.232207	-0.158612	0.176192	0.136108	-0.390834	0.205795	-0.00836029	-0.507046	-0.268984	Pop5
376	ENSMUSG00000053565	1.58496e-12	0.0699099	-0.218165	0.492778	0.72856	0.183374	0.667557	1.10823	0.0986448	-0.0534896	0.567055	0.479907	0.297808	-0.161151	0.699488	Eif3k
376	ENSMUSG00000058655	2.36595e-07	-0.0426045	-0.386565	0.177402	0.0330381	-0.1461	0.342899	0.477368	-0.225128	-0.277578	-0.0118078	0.118747	0.0915098	-0.259616	0.265732	Eif4b
377	ENSMUSG00000016427	1.12615e-39	0.231261	0.663306	0.186652	0.15278	0.317553	0.0646646	0.0339027	0.121743	-0.146711	-0.0636492	0.503143	0.587643	0.164798	-0.902787	Ndufa1
377	ENSMUSG00000054091	1.44775e-103	0.316678	0.76929	0.292296	0.707923	0.413699	0.0687412	0.688858	0.399662	0.126569	0.07693	0.864085	0.808225	0.598033	-0.0750623	1810037I17Rik
378	ENSMUSG00000020224	8.42222e-37	-0.0755417	-0.0404766	-0.13852	-0.434669	0.128512	0.168558	0.199354	-0.249437	-0.25164	-0.114599	-0.381043	-0.202071	-0.0714846	-0.0800466	Llph
379	ENSMUSG00000025981	7.11601e-06	-0.206757	-0.298005	-0.117139	-0.100532	-0.385952	-0.0490446	0.0116238	-0.112443	0.100711	0.339031	-0.348896	-0.536708	-0.807428	-0.308041	Coq10b
379	ENSMUSG00000023067	1.8513e-12	-0.372245	0.605515	0.195096	0.00249679	-0.716118	-1.02443	-0.692268	-0.352219	-0.0712178	0.665336	-0.361164	-0.295582	0.696802	0.448543	Cdkn1a
379	ENSMUSG00000006740	3.37435e-15	0.0359719	0.570734	0.853359	-0.169924	-0.0289894	0.12962	0.359126	-0.00480607	0.0338553	0.207908	0.0809801	0.192865	0.515614	0.834104	Kif5b
380	ENSMUSG00000036752	2.89846e-19	-0.348147	-0.0102278	0.0588813	-0.18631	0.516084	0.700209	0.532021	-0.0975819	0.188529	0.13905	-0.578622	-0.77485	-0.0358997	0.253648	Tubb4b
381	ENSMUSG00000020358	1.45003e-21	-0.35335	-0.613568	0.21721	-0.961893	-0.554188	0.368231	0.7911	-0.295536	-0.0121227	-0.24951	-0.495537	-0.62958	-0.547639	0.404137	Hnrnpab
381	ENSMUSG00000024360	1.46851e-68	-0.354974	-0.0371736	0.30911	-0.655264	-0.424566	0.314053	0.35179	-0.186179	-0.00738678	0.315402	-0.304514	-0.515969	-0.0593187	0.275265	Etf1
382	ENSMUSG00000033307	2.18361e-278	0.0735329	-0.366466	-0.814502	-0.963974	-0.574416	-0.763141	0.532678	0.0270386	-0.256456	0.00578949	0.0867399	-0.0546525	-0.853222	-0.66327	Mif
383	ENSMUSG00000029247	4.76334e-35	0.0488611	-0.569815	0.167274	0.29715	0.217965	0.450347	0.419314	0.0403968	-0.0828352	0.0723448	0.3287	0.227303	-0.299882	0.349408	Paics
384	ENSMUSG00000006050	1.09579e-16	0.15663	0.472129	0.250106	0.534065	0.675246	0.764969	0.637285	0.278729	0.227528	-0.0373301	0.393964	0.28921	0.283334	0.122539	Sra1
385	ENSMUSG00000016382	1.96723e-74	-0.0227522	-0.217721	-0.171845	-0.510985	-0.772943	-0.466137	-0.78951	-0.189658	-0.0101005	0.0802966	-0.417947	-0.105708	-0.273073	0.00118499	Pls3
386	ENSMUSG00000035247	2.97441e-30	-0.0576731	0.33284	0.617018	0.23078	0.282413	0.565038	0.650872	-0.0378317	0.0890117	0.476346	-0.0138481	0.0694227	0.185237	0.680127	Hectd1
387	ENSMUSG00000037072	1.60625e-74	0.398669	0.680031	0.361062	0.709606	0.262369	0.656923	-0.09173	0.482199	0.312231	0.10912	0.796175	0.64819	0.423258	0.409742	Sep15
387	ENSMUSG00000049550	7.7356e-08	-0.200287	-0.222316	0.0300402	0.0731126	0.186553	0.140307	0.0830165	-0.418495	-0.187743	0.240437	-0.668677	-0.276125	0.260366	0.40764	Clip1
387	ENSMUSG00000070319	3.24809e-07	-0.172024	-0.244434	-0.0342656	-0.891258	-0.285866	0.17575	0.28795	-0.159071	-0.0737853	0.0846535	-0.327327	-0.468618	-0.476863	-0.0884937	Eif3g
388	ENSMUSG00000002881	4.43422e-18	-0.253236	-0.0595681	-0.00233904	0.108256	-0.0343881	-0.135967	-0.936123	-0.313078	-0.176558	0.0150747	-0.219219	-0.320276	-0.104962	0.154344	Nab1
388	ENSMUSG00000018042	4.5543e-08	0.213913	0.455529	0.41823	0.326305	0.411503	0.00222051	-0.139034	0.251903	0.235614	0.541878	0.311153	0.443978	0.31221	0.273651	Cyb5r3
389	ENSMUSG00000025504	2.43452e-14	-0.0974612	0.278575	0.255077	0.180369	0.342352	0.233937	0.54928	-0.266985	-0.108592	0.411171	-0.388693	-0.187464	0.328379	0.360478	Eps8l2
390	ENSMUSG00000027087	8.0738e-18	-0.37201	0.476578	0.38227	0.160051	-0.222833	0.0572503	0.510552	-0.290262	-0.0777195	0.245965	-0.255193	-0.377458	0.522204	0.438531	Itgav
390	ENSMUSG00000051579	7.60918e-12	-0.217473	-0.392508	-0.165197	-0.225287	-0.472288	0.0886217	0.207672	0.0217286	0.0644523	-0.491775	-0.00646454	-0.312932	-0.581084	-0.00495484	Tceal8
390	ENSMUSG00000020260	1.62991e-21	-0.181071	0.0607515	0.0379968	-0.254641	-0.324529	-0.139444	-0.278801	-0.377636	-0.21993	-0.0168542	-0.584536	-0.227458	0.0834221	-0.00751212	Pofut2
390	ENSMUSG00000033938	9.88924e-227	0.248221	0.5011	0.296937	0.643509	1.01023	0.646069	0.265454	0.244242	0.120793	0.00655137	0.521087	0.523617	0.0748506	-0.196814	Ndufb7
390	ENSMUSG00000014769	1.15736e-64	0.245839	0.1045	0.480916	0.690645	0.566712	0.982569	1.17822	0.403877	0.0896837	-0.0838137	0.796399	0.454552	-0.0703079	0.560145	Psmb1
391	ENSMUSG00000032024	0	-0.00285592	-0.00453792	-0.140764	-0.112519	-0.347307	-1.11493	-0.0342379	-0.00137585	0.00239461	0.00324312	0.00090767	-0.00331788	-0.00425405	-0.066702	Clmp
391	ENSMUSG00000020571	3.0865e-34	0.280262	0.124938	-0.0808776	-0.0104458	0.141726	0.631636	0.766281	0.340306	0.289195	-0.414329	0.338361	0.399732	0.0342608	-0.152368	Pdia6
391	ENSMUSG00000021282	1.01715e-36	-0.261508	0.0954984	0.367072	-0.85657	-0.180481	0.526954	0.857137	-0.0858588	0.168525	0.570829	-0.276535	-0.570115	-0.29613	0.461274	Eif5
391	ENSMUSG00000024359	2.65838e-37	-0.257246	-0.0930374	0.437537	-0.871684	-0.220922	0.400803	0.364792	-0.181318	0.0311681	0.308161	-0.450031	-0.510376	-0.404767	0.288637	Hspa9
392	ENSMUSG00000027828	9.17215e-31	-0.041141	-0.0472159	0.0371179	-0.286822	-0.333691	0.184315	-0.0551548	-0.0636879	-0.0806782	-0.490951	0.0770705	-0.116233	-0.297973	-0.166932	Ssr3
392	ENSMUSG00000001089	2.28776e-18	-0.0299886	0.26329	0.550427	-0.756032	-1.05038	-0.343777	0.132355	-0.0248183	0.0249165	0.494105	0.265755	0.240423	0.601221	0.710734	Luzp1
392	ENSMUSG00000047721	2.79693e-10	-0.0115665	0.0530352	0.0664385	-0.222778	0.299077	0.30803	0.322017	-0.264513	-0.266876	0.110417	-0.136107	0.0959605	0.0426087	-0.062162	Bola2
392	ENSMUSG00000032112	2.89045e-12	0.215976	0.307409	0.427485	0.250181	0.438821	0.585898	0.589962	0.198424	0.114223	-0.198244	0.376892	0.467203	0.413895	0.326212	Trappc4
394	ENSMUSG00000106918	9.59192e-34	0.120124	0.0346458	-0.194459	0.434545	0.412418	0.413061	0.101572	-0.218484	-0.293439	-0.114462	-0.19629	0.135307	-0.100952	-0.325074	Mrpl33
394	ENSMUSG00000022186	1.68088e-21	0.0468927	-0.277518	-0.324536	-0.301661	-0.92116	-0.753837	-0.42675	0.0700313	0.0426735	0.0191429	0.0894614	0.169659	-0.429393	-0.474991	Oxct1
394	ENSMUSG00000022961	2.08439e-127	-0.294046	0.0911616	-0.0116491	-0.753789	-0.787154	-0.616354	-0.4916	-0.505458	-0.293134	0.110971	-0.57908	-0.422669	0.122993	0.0220736	Son
394	ENSMUSG00000073639	2.63434e-29	0.308671	0.598943	-0.174213	0.128582	0.162274	0.080004	0.524687	0.292516	0.112198	0.567371	0.424492	0.316081	0.363986	-0.78219	Rab18
395	ENSMUSG00000016256	6.44235e-12	0.164322	0.448026	0.675356	0.446524	0.19833	0.478556	0.376119	0.358008	0.277121	0.155422	0.504872	0.377121	0.395563	-0.0496565	Ctsz
395	ENSMUSG00000032026	3.84994e-31	-0.228784	-0.381727	-0.554051	-0.491304	-0.545607	-1.72241	-0.755416	-0.127433	0.0785313	0.0966139	-0.328371	-0.335642	-0.77184	-0.852239	Rexo2
395	ENSMUSG00000006057	8.7689e-263	-0.0681257	-0.109558	-0.133233	-0.116005	0.486996	0.753931	0.517051	0.0411578	0.0621339	-0.188192	0.0390798	0.00125595	-0.814681	-0.673702	Atp5g1
395	ENSMUSG00000024914	2.84436e-146	-0.0714525	0.3631	0.485353	0.365479	0.33624	0.0978589	0.338536	-0.0264562	0.196036	0.200532	0.0305439	0.224525	0.579388	0.853223	Drap1
396	ENSMUSG00000031029	8.40408e-11	-0.144372	-0.765403	0.358487	0.372755	-0.481915	0.524268	0.817912	-0.19728	-0.265126	-0.0879144	-0.0285673	-0.175025	-0.597727	0.616186	Eif3f
396	ENSMUSG00000019428	1.4415e-33	0.220598	0.36798	0.511002	0.668579	0.55661	0.454999	0.686189	0.351176	0.286265	0.185381	0.598332	0.49361	0.438119	0.57875	Fkbp8
396	ENSMUSG00000055762	1.101e-19	0.287744	0.0293494	0.263475	0.414612	0.303516	0.667744	1.19047	0.320525	0.0118736	0.394129	0.511874	0.247918	-0.0829293	0.385429	Eef1d
397	ENSMUSG00000059005	2.89978e-16	0.0465878	-0.767146	-0.271847	-0.723508	-0.409626	-0.0527301	-0.0107118	-0.167548	-0.113995	0.0773427	-0.313939	-0.00348619	-0.701078	0.156861	Hnrnpa3
397	ENSMUSG00000018076	3.18549e-56	-0.337732	-0.118672	0.0240349	-0.1753	-0.447914	-0.307576	0.0738682	-0.401318	-0.156124	0.135059	-0.325981	-0.295005	-0.0311514	0.114975	Med13l
397	ENSMUSG00000023456	3.82147e-44	0.296129	0.256012	0.0156539	0.121471	0.279635	0.426968	0.260073	0.496605	0.306923	0.339764	0.535393	0.361922	0.0366032	0.199146	Tpi1
397	ENSMUSG00000007850	4.00722e-16	-0.274067	-0.54828	0.0798588	-0.623378	-0.600996	-0.207948	-0.292801	-0.196603	0.0136304	-0.52133	-0.297524	-0.371804	-0.470751	-0.0394559	Hnrnph1
397	ENSMUSG00000020719	9.68659e-18	0.183737	0.523578	0.374386	0.368059	0.248003	-0.0355137	0.765373	0.283072	0.188932	0.34782	0.266092	0.0540424	0.457851	0.766679	Ddx5
398	ENSMUSG00000004535	2.49315e-22	0.188406	0.658864	0.549057	0.33203	-0.0658542	0.272233	1.04345	0.41921	0.287623	0.576941	0.559256	0.271905	0.162496	0.471991	Tax1bp1
398	ENSMUSG00000047126	1.33145e-23	-0.321793	-0.0368903	0.0728171	-0.0947378	-0.13677	0.196997	0.0269728	-0.253967	-0.0270288	-0.0352489	-0.295859	-0.408927	-0.192735	-0.150537	Cltc
398	ENSMUSG00000064363	3.22992e-35	0.243631	0.369944	0.801216	0.109963	-0.189462	0.198451	0.376932	0.111063	-0.0102658	0.306132	0.474853	0.516388	-0.219458	-0.543877	mt-Nd4
399	ENSMUSG00000036781	2.72925e-26	0.155906	0.172505	0.141995	0.51846	0.787787	0.802889	1.16859	0.166314	0.0940946	0.201346	0.297828	0.286261	-0.231933	-0.26947	Rps27l
399	ENSMUSG00000094483	6.00285e-14	-0.351469	-0.420106	-0.0192618	-0.66358	-0.952642	-0.636878	-0.191257	-0.33022	-0.0703181	-0.358794	-0.335362	-0.356256	-0.257421	0.0149961	Purb
399	ENSMUSG00000024081	8.19948e-27	-0.190892	-0.194514	0.0617124	-0.649415	-0.109262	0.0888474	0.0618689	-0.242485	-0.104965	-0.0655775	-0.40755	-0.267398	-0.169963	0.0729984	Cebpz
400	ENSMUSG00000063524	2.7561e-84	0.0457173	-0.0461444	-0.830011	-0.297641	-0.536528	-0.37952	0.0989439	0.112435	0.0824651	0.388744	-0.097279	-0.066928	-0.470279	-0.81229	Eno1
400	ENSMUSG00000032288	2.61978e-37	0.180393	0.124722	0.399088	0.337893	0.467517	0.691432	0.637971	0.20621	0.0080849	0.342088	0.524923	0.463609	0.0717399	0.446878	Imp3
400	ENSMUSG00000021377	4.16771e-90	-0.0779283	-0.790648	-0.101292	-0.733915	-0.607393	-0.699471	-0.257366	-0.111162	-0.038485	-0.0113683	-0.210694	-0.13093	-0.564814	0.288894	Dek
400	ENSMUSG00000022404	1.51002e-35	0.0925672	0.0288916	0.2367	0.395362	0.267509	0.345444	0.317354	0.069848	-0.043456	-0.361316	0.315061	0.28922	0.0498158	0.0364482	Slc25a17
401	ENSMUSG00000023951	5.0662e-15	-0.182336	0.433493	0.162423	-0.205541	-0.880062	0.0810487	0.539439	0.260512	0.219329	0.251306	0.368912	-0.131983	0.382558	-0.140773	Vegfa
402	ENSMUSG00000032336	5.91191e-41	-0.0432973	-0.0436167	-0.0799701	-0.412327	-0.39361	-0.891231	-0.503221	-0.0750157	-0.0163153	-0.0382	-0.0820531	0.0151286	0.0975466	-0.0236051	Nptn
402	ENSMUSG00000043998	4.79982e-57	-0.294868	-0.0985088	-0.138864	-0.503779	-0.2388	0.0906484	0.0391054	-0.275998	-0.0384911	0.174754	-0.468632	-0.480813	-0.11378	-0.188005	Mgat2
403	ENSMUSG00000039361	1.852e-06	-0.0821041	-0.0975357	0.00540598	-0.0798513	-0.605734	-0.407602	-0.929701	-0.182512	-0.101073	-0.0757093	-0.195811	-0.0119688	-0.12367	-0.0238905	Picalm
403	ENSMUSG00000101609	1.64413e-38	-0.211516	0.124539	0.183528	-0.61468	-0.435203	0.158885	0.294276	-0.413166	-0.14072	0.0842613	-0.4184	-0.37295	0.192248	0.210597	Kcnq1ot1
403	ENSMUSG00000039016	2.51424e-28	0.248667	0.379377	0.340026	0.337329	0.48202	0.587867	0.522408	0.224992	0.106687	-0.466662	0.495582	0.565208	0.313756	-0.274018	Timm8b
404	ENSMUSG00000030738	2.94444e-66	-0.10044	-0.0450172	0.7685	-0.600435	0.195777	0.661109	0.786092	-0.0523208	0.0819149	0.386235	-0.140886	-0.0469078	-0.00602179	0.783133	Eif3c
404	ENSMUSG00000031708	1.12544e-07	0.223037	0.266131	0.344039	0.79752	0.593571	0.133841	0.711853	0.471703	0.302618	-0.0791409	0.8199	0.532605	-0.0856815	-0.0896632	Tecr
405	ENSMUSG00000078578	8.31069e-67	-0.150033	0.177289	0.448277	-0.114666	-0.0515608	0.172198	0.694574	-0.176253	-0.0693748	0.535375	-0.314666	-0.467341	0.152734	0.587958	Ube2d3
405	ENSMUSG00000063856	4.00722e-16	0.0543862	0.431277	0.122555	0.485313	1.0659	0.855861	0.45898	0.0198311	-0.018962	-0.272298	0.32926	0.311982	0.111179	-0.53074	Gpx1
407	ENSMUSG00000031799	6.341e-17	-0.00847946	0.23152	0.407029	-1.01244	-0.95336	-0.560591	-0.57299	-0.472321	-0.134825	0.22685	-0.56682	0.00163113	0.69344	0.908443	Tpm4
408	ENSMUSG00000018770	5.41511e-161	0.101796	-0.125654	0.217314	0.0119964	-0.01086	0.543314	0.282475	0.164503	0.164955	-0.297455	0.379386	0.187649	-0.77264	-0.285455	Atp5g3
408	ENSMUSG00000067847	1.13955e-140	0.288907	0.75433	0.151588	0.411441	0.819027	0.502512	0.401784	0.0987952	-0.176	-0.149678	0.477144	0.641818	0.51559	-0.353206	Romo1
408	ENSMUSG00000029713	1.63312e-15	0.1608	0.425747	0.509748	0.939006	0.890693	0.750609	0.536599	0.381557	0.278337	0.495107	0.367582	-0.00889596	0.353289	0.686486	Gnb2
408	ENSMUSG00000032504	2.37558e-10	-0.31019	-0.0812885	0.0569575	-0.0997887	0.0298698	0.134432	0.310482	-0.310597	-0.0128201	0.275056	-0.502009	-0.372238	-0.0479676	-0.0132752	Pdcd6ip
408	ENSMUSG00000044894	2.43743e-09	0.385451	0.68499	0.329833	0.0548382	0.575044	0.347922	-0.0296333	0.295028	0.062374	-0.34786	0.556527	0.770549	0.0596862	-0.696621	Uqcrq
409	ENSMUSG00000035674	9.4514e-69	0.241312	0.213167	-0.0444056	0.44615	0.556264	0.0891248	-0.129801	0.0239531	-0.302228	-0.436523	0.362035	0.476334	0.000202354	-0.619388	Ndufa3
409	ENSMUSG00000024038	6.08905e-13	0.158371	0.426832	-0.104205	0.807844	0.770228	0.422507	0.127598	0.274151	0.00104022	-0.263613	0.732181	0.50629	-0.0592127	-0.745746	Ndufv3
409	ENSMUSG00000036372	1.5205e-06	0.206891	0.265289	-0.186903	0.46875	0.373854	0.315504	0.600726	-0.0262146	-0.260465	-0.250607	0.317938	0.352924	-0.0222907	-0.804655	Tmem258
411	ENSMUSG00000030035	2.26901e-119	0.180094	0.295043	0.354768	0.424346	0.338949	0.324211	0.258554	0.162446	0.0370016	-0.268702	0.432852	0.416325	0.298502	0.398241	Wbp1
411	ENSMUSG00000021756	0	-0.10509	0.0634198	0.0805592	-0.156071	-0.150227	-0.732158	-0.14785	-0.317299	-0.250186	0.0894969	-0.096212	0.0300801	0.143508	0.111463	Il6st
411	ENSMUSG00000107002	1.80859e-137	-0.100621	-0.298894	-0.102688	0.0543227	0.064303	0.18136	0.102414	-0.116195	-0.0764186	-0.374728	-0.0865081	-0.0934885	-0.405363	-0.332031	0610012G03Rik
412	ENSMUSG00000026202	4.62413e-18	-0.152131	0.436067	0.104326	-0.55132	0.230806	0.421858	0.655494	0.00705243	0.0242028	0.430723	-0.161499	-0.419398	0.262642	-0.112803	Tuba4a
413	ENSMUSG00000025428	1.71899e-07	0.119604	-0.272136	0.350188	0.121694	-0.209565	0.333274	0.183354	0.24523	0.2517	0.399783	0.19835	0.0466417	-0.788929	0.0493168	Atp5a1
414	ENSMUSG00000018417	3.56878e-17	0.0935157	0.203305	0.432283	0.191162	0.0782124	0.398966	-0.709869	-0.0056345	-0.0350023	0.0884017	0.202123	0.267624	0.363676	0.542539	Myo1b
414	ENSMUSG00000040128	3.7622e-70	0.139411	0.148972	0.0821415	0.877914	0.651231	0.135116	0.447144	-0.0976829	-0.200307	0.594706	0.10126	0.29202	-0.0295087	0.773845	Pnrc1
414	ENSMUSG00000018286	1.53203e-42	0.0517544	0.201992	0.2178	0.0745681	0.305841	0.569783	0.834205	0.380399	0.306122	0.22734	0.18935	-0.0870843	-0.222668	0.0946187	Psmb6
415	ENSMUSG00000021585	3.50208e-15	-0.13965	0.0852587	0.0418139	-0.0238618	0.126864	0.122443	0.0852938	-0.235868	-0.148354	0.399068	-0.460683	-0.298532	0.134167	0.327104	Cast
416	ENSMUSG00000026796	2.93571e-76	-0.265611	-0.00205235	-0.187477	-0.20734	0.0833851	0.0480458	0.220008	-0.355919	-0.122871	0.209305	-0.571968	-0.370112	0.0697499	0.033964	Fam129b
416	ENSMUSG00000025510	5.3177e-11	0.347852	0.641706	0.499439	-0.00617269	0.359984	-0.0518833	-0.224135	0.395835	0.285587	0.0427945	0.640972	0.670208	0.681673	0.624963	Cd151
416	ENSMUSG00000067995	5.52415e-12	-0.0357167	-0.122706	-0.0800448	-0.684934	-0.526506	-0.251338	0.152605	-0.0661044	-0.0159991	0.153453	-0.102136	-0.141029	-0.135727	0.0713971	Gtf2f2
416	ENSMUSG00000006932	1.73708e-31	-0.108543	-0.697528	-0.0973345	-0.0206063	-0.158374	-0.0451729	0.167057	-0.146	-0.013534	-0.182469	-0.12151	-0.0150251	-0.340813	0.163376	Ctnnb1
417	ENSMUSG00000052040	5.65019e-34	-0.141076	0.040591	0.045608	-0.169109	-0.16221	0.0947788	0.206072	-0.45491	-0.208561	0.0259453	-0.42259	-0.0960172	0.265791	0.233742	Klf13
418	ENSMUSG00000028559	9.05872e-72	0.038698	0.18265	0.155335	0.288591	0.294661	0.256849	0.332871	-0.00697692	-0.0478539	-0.335999	0.0694685	0.186216	0.263886	0.285788	Osbpl9
418	ENSMUSG00000032434	1.95223e-11	0.128716	0.418708	0.265414	0.348778	0.399017	0.508332	0.477446	0.193877	0.161174	0.101886	0.358643	0.305476	0.284536	-0.422153	Cmtm6
419	ENSMUSG00000040297	3.45851e-44	-0.241999	0.0239162	0.0139654	-0.393011	-0.909107	-0.644698	0.0386737	-0.167875	-0.0420286	0.0055089	-0.19967	-0.350103	-0.0228967	0.0356494	Suco
419	ENSMUSG00000006024	9.24989e-84	0.147537	0.549361	0.531276	0.37359	0.592664	0.6508	0.710561	0.315853	0.192695	0.450781	0.334993	0.190127	0.382901	0.333103	Napa
420	ENSMUSG00000039607	7.41345e-90	0.120718	0.26406	0.262147	-0.0355073	-0.551267	-0.730214	-0.233116	0.0703769	0.0663745	0.246826	0.351732	0.418894	0.435544	0.32071	Rbms3
420	ENSMUSG00000033306	0	0.00450693	0.177964	0.234517	-0.0183853	-1.00542	-1.21394	-0.924322	0.0237529	0.0613612	0.184513	0.42402	0.391586	0.20857	0.673799	Lpp
420	ENSMUSG00000024583	0	-0.0223591	0.239647	0.706029	0.200738	0.341897	0.873755	0.969563	0.223921	0.243914	0.425216	0.0692816	-0.170164	0.0312849	0.35094	Txnl1
421	ENSMUSG00000051223	3.74454e-16	-0.313186	-0.107661	0.0903668	-0.744066	-0.348921	0.299785	0.292577	-0.211232	0.00569414	-0.250292	-0.56029	-0.622638	-0.343209	0.133627	Bzw1
421	ENSMUSG00000031839	5.08873e-06	0.0560682	0.190921	-0.166443	0.12183	-0.0376602	0.0650585	0.175644	0.131816	0.126168	-0.517808	0.132667	0.135023	-0.0545132	0.0353844	Hsbp1
424	ENSMUSG00000000957	9.48055e-10	0.158458	0.354838	0.372283	0.0267747	-0.00950523	0.156195	0.261614	0.201786	0.157617	-0.253404	0.266401	0.437276	0.539505	0.571074	Mmp14
425	ENSMUSG00000020439	0	-0.0431568	-0.0243918	-0.226088	-0.640721	-0.71732	-1.54499	-0.399104	-0.151683	-0.0652818	0.0743205	-0.157734	-0.0498198	-0.0159862	-0.176261	Smtn
426	ENSMUSG00000027637	2.25277e-168	-0.294119	-0.0897186	-0.161149	-0.827369	-0.530241	0.101388	-0.174858	-0.0601595	0.100843	-0.357561	-0.169735	-0.529124	-0.573195	-0.506979	1110008F13Rik
426	ENSMUSG00000028851	9.31027e-57	0.14834	0.128397	0.490893	0.0855887	0.499404	0.410607	0.551011	0.0571662	0.0922144	0.167009	0.00659589	0.229141	0.177854	0.798494	Nudc
427	ENSMUSG00000027620	5.32286e-13	-0.0284013	0.0801338	0.567148	0.336785	0.0160266	0.6369	0.392653	-0.178679	-0.126589	0.489259	-0.00252563	0.0147925	0.386839	0.697836	Rbm39
427	ENSMUSG00000031299	5.96149e-235	0.0702971	-0.114732	-0.0197905	0.153685	0.101507	0.0289037	0.177658	0.00152321	-0.0162447	0.00777128	0.16974	0.17729	-0.65001	-0.311126	Pdha1
428	ENSMUSG00000022911	4.13068e-16	-0.338284	-0.281581	0.109465	-0.281393	-0.641151	-0.360112	0.0744483	-0.207262	-0.0659167	0.102023	-0.233299	-0.486293	-0.19872	0.280339	Arl13b
429	ENSMUSG00000030201	7.76928e-12	-0.0952324	-0.101541	0.0915385	-0.556767	-0.778099	-0.112931	0.107102	-0.0600217	0.0296716	-0.0589371	-0.0125027	0.00226879	0.0561641	0.0292577	Lrp6
429	ENSMUSG00000019505	9.62865e-76	0.27758	0.604239	-0.769611	0.0563286	0.608122	-0.834899	-0.864204	0.278343	-0.0276559	0.12878	0.355736	0.197745	0.256699	-0.380813	Ubb
429	ENSMUSG00000064326	7.77405e-80	-0.0200952	-0.606644	-0.0405654	-0.0390046	-0.602621	-0.2738	-0.102411	-0.0217792	-0.0317169	-0.108735	0.127595	0.0479651	-0.353367	0.0803923	Siva1
430	ENSMUSG00000024091	3.90052e-12	-0.0134583	0.218946	0.465303	-0.130603	0.0783171	0.245614	0.336685	0.16496	0.183973	0.518463	-0.0579546	-0.175425	0.0493462	0.606287	Vapa
431	ENSMUSG00000027940	8.35608e-15	0.0968347	0.437555	0.601088	-0.121217	0.312705	0.595593	0.627522	-0.153595	-0.086448	0.254618	-0.309719	-0.0591663	0.618392	0.849812	Tpm3
431	ENSMUSG00000001056	8.175e-07	-0.103199	-0.264204	0.473878	-0.301433	0.207208	0.974452	0.905486	-0.136779	-0.155657	0.0952943	0.0726176	-0.0906902	-0.539141	0.277745	Nhp2
432	ENSMUSG00000064215	6.01199e-18	-0.102931	-0.0172815	-0.680373	0.0236612	-0.299079	-0.362733	-0.385688	0.268763	0.308686	0.0471119	0.207778	-0.374055	-0.266918	-0.713601	Ifi27
433	ENSMUSG00000028248	1.09674e-91	0.233236	0.517689	0.364184	0.295981	0.327244	0.370221	0.443703	0.0925918	-0.0479049	-0.0635744	0.469325	0.589459	0.675864	0.726084	Pnisr
433	ENSMUSG00000028383	6.6178e-37	-0.0504793	0.412932	0.416352	0.640044	0.490435	0.557499	0.594655	0.263465	0.229147	0.232405	0.449233	-0.158934	0.0404489	0.449873	Hsdl2
433	ENSMUSG00000028822	1.76735e-28	0.252551	0.528299	0.451327	0.603705	0.318595	0.349115	0.404391	0.333095	0.192161	0.323941	0.682656	0.473655	0.464043	0.32365	Tmem50a
433	ENSMUSG00000059796	0	-0.0861153	-0.371496	0.0907118	-0.903238	-0.136747	0.799062	0.716215	-0.0948064	-0.0985234	-0.0141245	-0.404471	-0.597195	-0.549226	0.147802	Eif4a1
434	ENSMUSG00000022051	6.8482e-11	0.236448	0.322077	0.357672	0.547436	0.303768	0.448996	0.386608	0.0771279	-0.149862	0.120666	0.579422	0.5714	0.274478	0.594823	Bnip3l
435	ENSMUSG00000003161	6.9198e-09	0.128144	0.277304	0.301116	0.717981	0.614821	0.520656	0.337953	0.150029	0.0229536	0.407688	0.329334	0.213144	0.240628	0.523126	Sri
435	ENSMUSG00000040415	6.25248e-11	0.169421	0.569252	0.431886	0.277384	0.193489	-0.00545853	-0.470198	0.0854761	-0.0058813	0.409859	0.404643	0.476821	0.642134	0.563487	Dtx3
435	ENSMUSG00000069744	3.44346e-78	0.242234	0.43021	0.260301	0.246113	0.597328	0.647929	0.755011	0.46406	0.241208	0.0836841	0.519332	0.258539	0.00322512	0.25412	Psmb3
436	ENSMUSG00000037058	3.16352e-16	0.288442	0.39511	0.451451	0.630839	0.268276	0.325155	0.645083	0.446317	0.292762	-0.263339	0.714599	0.63064	0.0965511	0.706921	Paip2
437	ENSMUSG00000028291	4.09252e-07	0.0618716	0.279735	0.636786	0.379916	0.407068	0.500803	0.687299	0.00717954	0.0121078	0.157666	0.0592216	0.278877	0.102249	0.671678	Akirin2
437	ENSMUSG00000050732	4.72813e-79	-0.0169802	-0.0647489	0.0553009	0.612608	0.612674	0.464723	1.02865	0.336768	0.290912	0.0454514	0.379725	-0.0882541	-0.538811	0.141349	Vamp8
437	ENSMUSG00000018340	1.80553e-06	0.0541849	-0.28807	-0.032536	-0.0388123	-0.509311	-0.722643	-0.436094	0.161124	0.173544	0.149048	0.166461	0.0707842	0.020919	-0.0348407	Anxa6
437	ENSMUSG00000022956	2.34096e-10	0.274694	0.145358	0.335725	0.650949	0.553175	0.984895	0.690114	0.452568	0.250718	-0.379352	0.698892	0.58113	-0.708893	-0.39152	Atp5o
438	ENSMUSG00000056429	2.95597e-43	-0.3092	0.166703	0.118007	0.0316746	0.165497	0.189562	0.157757	-0.136105	0.0612533	0.0623751	-0.0934795	-0.32145	-0.0178379	-0.14157	Tgoln1
438	ENSMUSG00000041028	0	0.126587	0.42345	0.357209	0.523906	0.681131	0.664715	0.661872	0.176888	0.143901	0.432901	0.386579	0.406059	0.301712	0.567731	Ghitm
438	ENSMUSG00000020849	9.31036e-16	0.0353746	-0.104814	0.389384	0.108994	0.383047	0.81367	1.03387	0.113463	0.177166	-0.076104	-0.0219016	-0.178286	-0.29225	0.798218	Ywhae
439	ENSMUSG00000036432	1.54634e-22	-0.251021	-0.276777	-0.203468	-0.362273	-0.716582	-0.273049	-0.0218318	-0.196023	-0.0408839	-0.0935543	-0.282417	-0.423327	-0.342191	-0.0532725	Siah2
440	ENSMUSG00000028843	6.23273e-31	-0.0749163	-0.42019	-0.664641	0.321335	0.00291172	0.0775382	0.0265695	-0.0552367	-0.131447	0.0872063	-0.0347932	-0.0328434	-0.440243	-0.142118	Sh3bgrl3
440	ENSMUSG00000019494	8.91971e-12	0.118176	0.266056	0.248832	0.392198	0.360121	0.292264	0.347108	0.26996	0.245244	0.164604	0.36384	0.287462	0.0738743	0.185772	Cops6
442	ENSMUSG00000031715	2.78625e-17	-0.269787	-0.518608	0.134851	-0.731041	-0.406241	-0.0283303	-0.0508047	-0.446171	-0.148421	0.0325062	-0.653938	-0.548876	-0.343676	0.225969	Smarca5
442	ENSMUSG00000048076	1.91509e-82	0.0379407	0.400078	0.436028	0.268169	0.608975	0.925079	0.740053	0.227679	0.236102	0.401579	0.0462764	-0.1465	0.27481	0.440781	Arf1
443	ENSMUSG00000068882	3.26384e-15	-0.0383266	-0.142825	0.185932	-0.862314	-0.297101	0.133806	0.460425	0.0278296	0.0232969	0.0533554	-0.0625362	-0.17247	-0.295161	0.397866	Ssb
443	ENSMUSG00000027953	3.49192e-29	0.178834	0.32094	0.220294	0.503	0.318768	0.391794	0.367573	0.325125	0.18419	-0.204853	0.485387	0.383665	0.178044	-0.549692	Slc50a1
443	ENSMUSG00000031565	2.04152e-43	-0.171598	0.317049	0.0458054	-0.441412	-0.852629	-0.225238	0.286151	-0.268891	0.0911552	0.317076	-0.577324	0.0511228	0.417806	0.444163	Fgfr1
444	ENSMUSG00000005625	3.27811e-14	0.208184	0.459842	0.498439	0.299628	0.658988	0.53002	0.711821	0.306804	0.279638	0.180204	0.284769	0.308577	0.30297	0.657353	Psmd4
444	ENSMUSG00000054065	4.31387e-11	0.0315621	0.287258	0.316751	-0.359157	-0.017939	-0.216011	0.531481	-0.255065	-0.148433	0.42469	-0.469123	0.059894	0.206591	0.338105	Pkp3
444	ENSMUSG00000021493	0	0.187202	0.444298	0.245495	-0.831868	-0.677363	-1.01403	-0.187284	-0.055922	-0.0473321	0.3143	0.01092	0.458619	0.526373	0.380047	Pdlim7
445	ENSMUSG00000036940	3.79271e-252	-0.134575	0.149061	0.615471	-0.075734	0.0819933	0.581373	0.650572	-0.303726	-0.120455	0.386839	-0.105049	0.114151	0.259774	0.644531	Kdm1a
445	ENSMUSG00000033487	7.83426e-136	-0.215675	0.0126406	-0.128656	-0.681328	-0.499608	0.140313	0.230633	-0.270032	-0.18508	-9.18829e-05	-0.223574	-0.296644	-0.103866	-0.136498	Fndc3a
445	ENSMUSG00000025144	1.62077e-222	0.0260515	-0.138808	-0.0313707	0.343159	0.152562	0.198875	-0.177813	0.146248	0.0159891	-0.152733	0.37222	0.0975963	-0.534342	-0.110878	Stra13
446	ENSMUSG00000052033	1.78269e-107	-0.0944492	-0.201817	0.0376313	-0.59078	-0.625182	-0.008392	0.0753539	-0.0858446	-0.0735333	-0.136563	-0.179991	-0.106141	-0.336724	-0.0765986	Pfdn4
446	ENSMUSG00000023087	1.51878e-17	-0.0912081	0.125544	0.325685	-0.0171517	-0.222643	0.147201	0.510564	-0.397955	-0.14826	0.250843	-0.373407	-0.016179	0.200487	0.464831	Noct
447	ENSMUSG00000016534	5.32376e-13	0.190139	0.721318	0.613256	0.256476	-0.0461107	0.318394	0.553585	0.202487	0.0968626	0.034022	0.581052	0.405627	0.672707	0.483479	Lamp2
447	ENSMUSG00000032314	8.62527e-221	-0.109577	-0.245594	0.0636792	0.253292	0.0307665	0.243499	0.159636	0.174467	0.167794	0.0123002	0.0997184	-0.196255	-0.558155	-0.18383	Etfa
448	ENSMUSG00000004040	4.3632e-10	-0.363839	-0.222657	-0.0688358	-0.674658	-0.807282	-0.328063	0.100061	-0.284552	-0.0976797	0.0487052	-0.246546	-0.446452	-0.21822	0.11931	Stat3
449	ENSMUSG00000006589	2.35814e-13	0.117905	0.128146	0.507374	-0.231461	0.0311503	0.604958	0.670298	0.193137	0.113126	0.428628	0.17325	0.190113	0.0962672	0.542467	Aprt
449	ENSMUSG00000018293	1.15823e-24	0.0128171	0.0830435	-0.0949914	-0.546081	-0.338508	-0.925742	-0.320747	-0.290291	-0.269837	0.209149	-0.333058	0.0243364	0.00647989	-0.145701	Pfn1
450	ENSMUSG00000020088	1.54488e-100	-0.311413	0.144578	0.152963	-0.410639	-0.136658	0.157744	0.159234	-0.0545903	0.104528	0.0394526	-0.255823	-0.507311	-0.0400609	0.0405187	Sar1a
450	ENSMUSG00000040048	4.49209e-76	0.130305	0.260777	0.126084	0.68125	0.509569	0.343262	0.219651	0.454074	0.280811	-0.12381	0.699987	0.304679	-0.126113	-0.0864416	Ndufb10
451	ENSMUSG00000090553	6.56916e-219	0.124288	-0.585786	0.223168	-0.115436	0.172728	0.609813	0.653681	-0.0490756	-0.172058	-0.223778	0.0772867	0.20074	-0.667603	0.30881	Snrpe
451	ENSMUSG00000020949	2.28396e-12	0.003471	-0.328984	-0.12634	0.13113	0.165323	0.178054	0.217864	0.0763401	0.0519163	-0.348368	0.0930379	0.0801849	-0.417307	-0.00844931	Fkbp3
451	ENSMUSG00000090258	1.3097e-13	0.16828	0.558594	0.405728	0.719129	0.69135	0.515486	0.582126	0.295602	0.118742	0.0756235	0.63216	0.562738	0.405451	0.368804	Churc1
452	ENSMUSG00000000568	1.24592e-11	-0.268501	-0.630993	-0.100562	-0.621497	-0.778359	-0.179549	-0.0723666	-0.344465	0.00235099	0.0634717	-0.590956	-0.419135	-0.475893	0.0634646	Hnrnpd
452	ENSMUSG00000020844	1.90714e-74	-0.045832	-0.462485	-0.400915	-0.216709	-0.466584	-1.01084	-0.0348003	-0.0629158	0.0105816	-0.00931588	-0.0471789	-0.0340369	-0.354188	-0.129114	Nxn
452	ENSMUSG00000052957	4.24698e-15	-0.00809208	-0.145858	-0.26425	-0.541489	-0.872602	-1.97148	-0.438623	-0.0160358	-0.00266769	0.00155648	-0.0287598	-0.00817368	-0.0913538	-0.186805	Gas1
452	ENSMUSG00000024571	2.95284e-97	-0.313153	-0.19998	0.232474	-0.602006	-0.355828	0.270886	0.419444	-0.116268	0.00685543	0.013933	-0.22313	-0.502959	-0.128504	0.398801	Gm16286
453	ENSMUSG00000025647	1.41253e-165	-0.0447038	0.326906	-0.341712	0.349708	0.461352	0.422415	0.425957	0.203202	0.215928	0.213561	0.223893	-0.0612448	0.478647	0.0870863	Shisa5
453	ENSMUSG00000006058	7.49572e-20	0.0561665	0.251234	0.151562	0.364813	0.456616	0.412699	0.212567	0.0210391	0.0646439	-0.367536	-0.0196274	0.189215	0.16146	0.174186	Snf8
458	ENSMUSG00000032525	1.26644e-07	-0.11654	-0.0843763	-0.317778	0.378955	-0.0596374	0.590712	0.142998	-0.194402	-0.0475135	-0.4373	0.00805674	-0.0573564	0.107137	-0.00559231	Nktr
459	ENSMUSG00000051391	6.79956e-07	-0.181949	0.259693	0.578739	-0.337286	-0.148053	0.49631	0.467042	-0.195983	-0.151915	0.0225033	-0.110383	-0.094515	0.257722	0.587097	Ywhag
459	ENSMUSG00000021134	2.44122e-81	-0.25006	0.264254	0.347413	-0.529138	0.0697029	0.40317	0.509011	-0.152476	-0.0367067	0.405346	-0.494589	-0.719408	0.26066	0.413043	Srsf5
460	ENSMUSG00000030795	9.57238e-08	-0.00020607	-0.0113132	0.385465	0.00283389	0.164205	0.293914	0.108786	-0.0901652	-0.0868218	-0.0525903	-0.21849	-0.228592	0.187424	0.82534	Fus
461	ENSMUSG00000022744	2.16219e-117	-0.326335	-0.167632	-0.0310135	-0.686401	-0.693668	-0.480539	-0.219981	-0.24776	0.0543104	-0.241606	-0.515916	-0.582444	-0.147282	-0.0938058	Cldnd1
462	ENSMUSG00000028729	6.54765e-129	0.00319718	-0.0274098	0.143494	-0.663907	-0.0324188	0.167293	0.272112	-0.0360088	0.0607648	0.182717	-0.184918	-0.19214	-0.0770893	0.107864	Ebna1bp2
463	ENSMUSG00000027660	9.84067e-112	-0.299426	-0.188163	0.0704739	-0.148782	-0.290029	0.31815	0.301542	-0.289418	-0.0372509	0.277749	-0.460577	-0.522624	-0.0608457	-0.265723	Skil
464	ENSMUSG00000027133	2.74341e-32	0.321219	0.188373	-0.0225818	0.26557	0.447571	0.244127	0.411855	0.22557	-0.0779319	-0.0390435	0.653942	0.698069	-0.103537	-0.246162	Nop10
464	ENSMUSG00000085438	4.64434e-10	-0.0223044	0.0158146	0.0369824	0.15105	0.161477	-0.0537096	-0.297366	-0.0768407	-0.050745	-0.37151	0.131242	0.156747	0.114695	0.205023	1700020I14Rik
464	ENSMUSG00000109324	9.62038e-22	0.032605	-0.25914	0.389839	-0.771391	-0.301608	0.233156	0.424375	0.12634	0.0733243	-0.046666	0.0653629	-0.0535966	-0.198425	0.48906	Prmt1
465	ENSMUSG00000026688	3.91963e-31	0.13963	0.437115	0.153898	0.393266	0.323014	0.214108	-0.818159	0.164177	-0.024837	0.121025	0.351838	0.148992	0.339067	0.181275	Mgst3
465	ENSMUSG00000025381	1.68295e-22	0.0379372	-0.0808725	-0.0458328	0.6039	0.32815	0.698181	0.823045	0.354716	0.249517	0.0367465	0.568581	0.0806391	-0.201296	0.0551844	Cnpy2
465	ENSMUSG00000020547	2.21342e-64	0.190156	0.283149	0.321536	0.346888	0.441516	0.655625	0.845535	0.0598681	-0.0782645	0.399102	0.494726	0.383115	0.258637	0.312566	Bzw2
466	ENSMUSG00000025283	4.97616e-10	-0.112571	0.03426	-0.524365	-0.1678	-0.231358	-0.552153	0.106712	-0.0952563	-0.176491	-0.0863396	0.0453149	-0.214868	-0.866496	-0.503903	Sat1
466	ENSMUSG00000021114	5.27763e-09	0.183739	0.418029	0.42807	0.558474	0.710034	0.690858	0.567269	0.330083	0.184404	0.198839	0.491929	0.472606	0.220635	0.450008	Atp6v1d
466	ENSMUSG00000024194	2.89884e-78	0.153523	0.119019	0.199927	0.707644	0.467368	0.502176	0.459617	0.357828	0.235045	0.0611403	0.612066	0.432799	-0.161474	-0.0521847	Cuta
466	ENSMUSG00000071654	1.99243e-144	0.17538	0.0976936	0.123306	0.550514	0.607026	0.616788	0.627334	0.160164	-0.0463698	0.250487	0.487957	0.495801	-0.0486125	0.21885	Uqcc3
468	ENSMUSG00000029131	8.29933e-26	0.000504955	0.0545678	0.0405414	-0.326166	0.0765374	0.0777256	0.0106784	-0.216929	-0.241442	0.0243538	-0.253987	0.0240023	0.0378193	0.231189	Dnajb6
468	ENSMUSG00000031447	2.3276e-23	0.287889	0.715025	0.327931	0.36499	0.169948	-0.144925	-0.0661974	0.329552	0.249344	0.135504	0.370298	0.444598	0.557164	0.321296	Lamp1
471	ENSMUSG00000047187	1.06114e-08	0.0621361	0.444969	0.298278	0.379251	0.192639	0.521307	0.707572	0.274646	0.277571	0.347532	0.261821	0.0866593	0.17552	0.36908	Rab2a
471	ENSMUSG00000050608	5.83554e-124	0.271943	0.473125	0.37321	0.100361	0.365551	0.488013	0.270734	0.462582	0.256086	-0.469536	0.547147	0.423237	-0.00255482	0.23912	Minos1
471	ENSMUSG00000035086	6.92105e-13	0.159948	0.247361	0.355197	0.273825	0.392991	0.337512	0.337851	0.0895494	0.0614385	-0.340717	0.199421	0.318136	0.326703	0.461472	Becn1
471	ENSMUSG00000025066	1.29607e-14	-0.158362	-0.347672	0.244342	-0.478944	-0.270855	-0.334526	-0.0906523	-0.0531914	0.0923911	0.434042	-0.139189	-0.24319	-0.194926	0.818816	Sfr1
472	ENSMUSG00000001552	8.60109e-42	-0.286831	0.188199	0.401318	-0.227957	0.129154	0.18133	1.0265	-0.311277	-0.112987	0.304135	-0.522735	-0.331395	0.199795	0.40717	Jup
472	ENSMUSG00000061878	0	0.0609151	0.0763573	-0.0567536	-0.260785	-0.40653	-1.31373	0.065124	-0.00532	-0.0442195	0.19983	0.0552718	0.087898	0.13976	-0.00590436	Sphk1
472	ENSMUSG00000021427	1.47917e-65	-0.0971504	-0.183201	-0.170669	-0.565691	-0.473002	-0.0213442	-0.208862	-0.263934	-0.118138	-0.36476	-0.313509	-0.281314	-0.301806	-0.563091	Ssr1
473	ENSMUSG00000035011	2.22237e-10	-0.197951	-0.0275991	0.213079	-0.502942	-0.273367	0.118416	0.153369	-0.400301	-0.120955	0.432089	-0.67356	-0.354154	0.0898572	0.310703	Zbtb7a
473	ENSMUSG00000033004	3.40228e-170	-0.150681	-0.139826	-0.0207208	-0.593146	-0.774928	-0.398558	-0.404323	-0.246594	-0.159923	0.0344271	-0.202075	-0.121396	-0.0526392	0.0687057	Mycbp2
474	ENSMUSG00000034345	3.50075e-78	0.229882	0.435613	0.486368	0.541717	0.545776	0.691499	0.612278	0.192667	-0.024984	-0.145629	0.607649	0.601811	0.185532	0.622006	Gtf2h5
475	ENSMUSG00000068823	3.03222e-15	-0.15181	-0.113705	0.185356	-0.0582131	-0.0853015	-0.0538689	-0.0143893	-0.268242	-0.21499	-0.477178	-0.0872058	-0.066517	-0.0450867	0.396401	Csde1
475	ENSMUSG00000017466	2.51334e-07	-0.316941	-0.319595	-0.125362	-0.174351	-0.690981	-0.786711	-0.744284	-0.176586	-0.089643	0.179392	-0.23799	-0.500531	-0.223932	-0.39915	Timp2
476	ENSMUSG00000016344	1.22345e-08	0.228725	0.208186	0.0302029	0.591119	0.451212	0.343814	0.330844	0.273819	0.134634	0.075823	0.492096	0.593251	0.243327	0.219598	Ppdpf
476	ENSMUSG00000033020	3.39527e-08	0.319294	0.17253	0.210532	0.184495	0.56979	0.403684	0.632694	0.202108	0.0662356	0.268757	0.449591	0.471778	0.206736	0.290778	Polr2f
476	ENSMUSG00000024498	3.88425e-21	-0.244136	-0.21057	0.105381	-0.570248	-0.466873	-0.0742202	0.104125	-0.331722	-0.160683	0.0325278	-0.374893	-0.410545	-0.179313	0.126265	Tcerg1
477	ENSMUSG00000058569	0	-0.0224336	0.252514	0.262346	-0.0605139	0.142824	0.903393	0.709658	0.239557	0.260268	0.0187308	0.0620347	-0.197805	0.0590555	0.363207	Tmed9
477	ENSMUSG00000024844	6.43686e-196	-0.0645269	-0.472452	-0.0917643	-0.100805	-0.10184	-0.0542969	0.0794073	-0.0799413	0.0077634	-0.330328	-0.116713	-0.0562604	-0.551188	-0.107078	Banf1
478	ENSMUSG00000028837	1.03873e-28	0.150046	0.254689	0.529922	-0.0284702	0.43422	0.701932	0.895446	0.409062	0.265049	0.386062	0.331936	0.0294883	-0.249916	0.160895	Psmb2
478	ENSMUSG00000037266	3.66143e-74	0.330871	0.479097	0.204909	0.625607	0.499327	0.622501	0.317963	0.111193	-0.0511661	-0.208986	0.504164	0.626843	0.61132	0.235913	Rsrp1
478	ENSMUSG00000029076	1.53902e-11	0.12298	0.558964	0.363166	0.328681	0.47353	0.437317	0.445884	0.165349	0.0742926	0.159961	0.462051	0.392431	0.580081	0.404153	Sdf4
479	ENSMUSG00000026994	2.0025e-51	-0.117385	0.195869	0.220351	0.26311	0.316341	0.52064	0.64693	-0.299566	-0.137398	0.256556	-0.369062	-0.157998	0.232204	0.348132	Galnt3
479	ENSMUSG00000030062	6.79005e-65	-0.0357699	-0.0472867	-0.204978	-0.0083674	0.107841	0.251777	0.291823	-0.108212	-0.0318901	-0.0935454	-0.0330393	0.0191957	-0.118665	-0.555223	Rpn1
480	ENSMUSG00000020671	1.55638e-10	-0.111154	0.24507	0.704577	-0.0949345	-0.0895368	0.0400337	0.363588	-0.0206657	0.0200654	0.249402	-0.0704904	-0.0328784	0.243322	0.674432	Rab10
481	ENSMUSG00000052738	4.46449e-24	0.156371	0.159761	0.272134	0.285478	0.196028	0.281848	0.245839	0.321608	0.212597	0.0990649	0.379513	0.215585	-0.283207	-0.0495771	Suclg1
481	ENSMUSG00000032320	2.75731e-25	0.0856211	0.478433	0.227813	-0.0799507	-0.190455	0.113085	0.313703	0.257089	0.210878	-0.224565	0.334742	0.180363	0.565776	0.303626	Rcn2
481	ENSMUSG00000048285	3.67019e-122	-0.130887	-0.146758	-0.280227	-0.711003	-0.525998	-1.10203	-0.0633803	-0.215832	0.0220981	0.102725	-0.387488	-0.0969995	-0.163256	-0.0761554	Frmd6
483	ENSMUSG00000038462	0	0.142444	-0.011081	0.480491	0.554141	0.45083	0.905086	0.698852	0.209276	0.103318	0.166111	0.486435	0.438242	-0.467395	0.340868	Uqcrfs1
483	ENSMUSG00000056851	1.1827e-26	-0.347266	-0.659321	0.25673	-0.0642416	-0.161324	0.316763	0.566904	-0.317022	-0.204945	-0.294093	-0.217886	-0.297827	-0.555391	0.508224	Pcbp2
484	ENSMUSG00000040225	7.59623e-27	-0.0815711	-0.0454542	0.563437	-0.394881	-0.387374	0.348553	0.543507	-0.18641	-0.118239	-0.19265	-0.0853599	-0.222789	0.0231659	0.771867	Prrc2c
484	ENSMUSG00000028530	8.91942e-14	-0.296014	0.0123435	0.190495	-0.346723	-0.458139	0.0806642	0.159457	-0.202707	-0.0618534	0.271727	-0.274152	-0.392166	-0.0043825	0.250062	Jak1
485	ENSMUSG00000028759	4.93983e-09	0.0251234	0.0266144	0.330785	-0.0071854	-0.060978	0.114813	0.187807	-0.0874092	-0.0492768	0.153277	0.0861423	0.134273	0.202756	0.709077	Hp1bp3
485	ENSMUSG00000024925	5.21809e-171	-0.00705355	-0.381053	-0.125181	0.219055	0.0660995	0.199294	0.165462	0.110124	0.0672766	-0.340586	0.127299	0.0218443	-0.472057	-0.312308	Rnaseh2c
486	ENSMUSG00000038235	1.36754e-13	0.00261628	0.424831	0.0620732	0.106314	0.384482	0.451588	0.890042	0.074671	0.103168	0.12965	0.0573509	0.0210448	0.241639	0.211879	F11r
487	ENSMUSG00000005732	8.27562e-07	-0.107602	-0.687515	0.293547	-0.505043	0.214652	0.460894	0.41849	-0.132491	0.111532	-0.12218	-0.434147	-0.308595	-0.514779	0.502889	Ranbp1
488	ENSMUSG00000048874	4.58192e-30	-0.00557859	-0.0859109	0.37807	0.235484	0.287187	0.499737	0.56046	-0.236504	-0.0921578	0.297704	0.0328266	0.191041	0.255838	0.617239	Phf3
488	ENSMUSG00000017776	7.59285e-25	-0.216076	-0.131378	0.0112774	-0.295413	-0.202551	0.036463	-0.050966	-0.351721	-0.111175	-0.0539613	-0.434378	-0.326938	-0.187387	0.105404	Crk
489	ENSMUSG00000034686	0	-0.0079132	-0.0529393	-0.200145	-0.389359	-0.30733	-1.21715	-0.15229	-0.0373851	-0.00437212	-0.0935682	-0.0592537	-0.0123559	0.0706797	-0.0244548	Prr7
491	ENSMUSG00000022270	5.14899e-35	0.0947218	0.648904	0.485521	0.750464	-0.170882	-0.329362	1.01687	0.252064	0.202089	0.328281	0.603983	0.342264	0.225992	0.0132458	Fam134b
492	ENSMUSG00000024576	6.52039e-17	-0.0266262	0.19998	0.428639	-0.175929	-0.274319	-0.0448848	0.583314	0.0412027	0.0125843	0.246407	-0.011185	-0.11045	0.110628	0.737159	Csnk1a1
494	ENSMUSG00000022146	1.46881e-52	-0.271807	0.284117	0.28013	-0.521239	-0.434182	-0.359702	0.0209607	-0.354995	-0.158045	0.398524	-0.403248	-0.314915	0.367393	0.228903	Osmr
496	ENSMUSG00000004667	2.40803e-18	-0.0430047	-0.329016	-0.0892757	-0.0723652	0.127645	0.369995	0.382208	0.101919	0.119066	0.0120475	0.113158	-0.121046	-0.483284	-0.0572473	Polr2e
497	ENSMUSG00000024997	1.44059e-38	0.185643	0.0839312	0.24971	0.554391	0.601876	0.572159	0.492044	0.204713	0.0850193	-0.108746	0.49544	0.365841	-0.207449	-0.0162881	Prdx3
498	ENSMUSG00000031812	1.90893e-10	0.102732	0.436494	-0.320632	0.0260098	0.143465	-0.331302	0.368512	0.457089	0.214485	-0.250991	0.590376	0.0324894	0.0197264	-0.775291	Map1lc3b
499	ENSMUSG00000032966	2.38769e-16	0.210919	0.313494	0.649978	0.0478373	0.344121	0.270624	-0.504006	0.00931524	-0.186413	0.0341651	0.19626	0.356197	0.386825	0.759837	Fkbp1a
499	ENSMUSG00000004032	1.33806e-157	-0.101132	-0.313608	-0.241633	-0.265227	-0.693387	-0.513389	-0.0120601	-0.0314528	0.0251499	-0.0430717	-0.0963186	-0.148771	-0.211884	-0.260102	Gstm5
500	ENSMUSG00000039630	7.78773e-08	-0.262613	-0.581854	-0.157035	-0.293665	-0.297415	-0.114792	-0.141243	-0.223067	-0.0364579	-0.383046	-0.304966	-0.332344	-0.523636	-0.159731	Hnrnpu
500	ENSMUSG00000042622	2.20622e-11	-0.276151	0.253761	0.0977462	-0.104624	-0.391467	0.396436	0.409264	-0.184198	0.0165415	0.454386	-0.177873	-0.0997552	0.194132	0.544431	Maff
501	ENSMUSG00000031078	4.71028e-11	0.024738	0.380893	0.521265	0.310313	0.206041	0.45254	0.594348	-0.00402978	0.0385236	0.369381	-0.00684271	0.0963273	0.441249	0.541526	Cttn
503	ENSMUSG00000021361	4.57162e-75	0.260565	0.133601	0.192482	0.544527	0.430207	0.442123	0.57582	0.381921	0.186177	-0.22442	0.647409	0.426808	-0.293231	-0.0240172	Tmem14c
504	ENSMUSG00000009013	7.87238e-47	0.23495	0.153291	0.162672	-0.179738	0.00792181	-0.714973	-0.909442	0.258118	0.122902	-0.314822	0.73148	0.572796	0.703349	0.545455	Dynll1
505	ENSMUSG00000028426	1.50107e-36	-0.0242755	0.114615	0.604434	-0.0637643	0.15856	0.616663	0.779686	0.0165936	0.0846682	0.220785	0.12013	0.0860527	0.266338	0.674944	Rad23b
505	ENSMUSG00000028649	1.33877e-11	-0.106483	-0.0675319	-0.0274747	-0.420064	-0.299831	-0.353856	-0.372527	-0.30713	-0.231384	-0.217807	-0.232383	0.0269862	0.237742	0.254763	Macf1
506	ENSMUSG00000035133	1.52853e-12	-0.322249	-0.0662009	-0.305085	-0.788653	-0.679248	-1.04916	0.244675	-0.295448	-0.0496763	0.22376	-0.625033	-0.471385	0.092568	0.155171	Arhgap5
507	ENSMUSG00000062929	2.60605e-12	0.0631764	0.0850433	-0.0633954	-0.249281	-0.674177	-1.01493	-0.278472	-0.27319	-0.219163	0.168099	-0.212656	0.206415	0.0556803	0.233863	Cfl2
507	ENSMUSG00000022781	3.99913e-16	-0.0584366	0.245728	0.505769	-0.0760529	0.0847873	0.156204	0.472553	-0.195896	-0.0568757	0.341766	-0.164186	-0.111927	0.278336	0.702993	Pak2
509	ENSMUSG00000021024	2.12175e-20	0.0655249	-0.179214	0.174621	0.0274814	0.198519	0.373656	0.484542	0.183777	0.226786	0.0809946	0.023773	0.0128054	-0.519668	0.227494	Psma6
511	ENSMUSG00000025016	5.04709e-81	0.119648	0.554245	0.63031	0.526198	0.600146	0.806946	0.916396	0.185505	0.145742	0.25794	0.308389	0.445424	0.419325	0.528118	Tm9sf3
512	ENSMUSG00000070394	1.13091e-08	0.265506	0.436337	0.112487	0.673031	0.542136	0.155845	0.293897	0.263668	0.0699947	-0.0234205	0.589751	0.625913	0.410688	-0.0267965	Tmem256
512	ENSMUSG00000037815	8.9481e-09	-0.102936	0.266676	0.463248	-0.385505	-0.189855	0.0299413	0.355549	-0.206817	-0.113479	0.441859	-0.0732229	0.0958136	0.261977	0.725347	Ctnna1
513	ENSMUSG00000040616	1.84446e-21	0.0362712	0.11099	0.0389453	-0.281153	-0.704662	-0.489134	-0.0924976	0.0250557	-0.0278655	0.0785295	0.0328514	0.052788	-0.00413807	0.0105056	Tmem51
513	ENSMUSG00000030002	4.68276e-06	-0.146479	-0.141579	0.11565	-0.129489	0.0376571	0.125865	0.346447	-0.298069	-0.232142	0.0479537	-0.0693966	-0.114543	-0.184716	0.159317	Dusp11
513	ENSMUSG00000064367	3.16955e-09	0.305976	0.713666	0.398904	0.102494	0.332786	0.485183	0.383227	0.0254184	-0.142022	0.0176086	0.409936	0.515237	0.197394	-0.243477	mt-Nd5
514	ENSMUSG00000027422	3.68757e-12	-0.15825	-0.0756737	-0.434882	-0.841943	-0.870057	-0.69349	-0.321307	-0.350821	-0.13478	0.255689	-0.428869	-0.246951	-0.360114	-0.611339	Rrbp1
514	ENSMUSG00000020315	2.73114e-28	0.0308829	0.0145203	0.264396	0.109275	-0.351311	-0.188852	-0.867427	0.149564	0.161021	-0.154579	0.320754	0.275228	0.209529	0.487684	Sptbn1
514	ENSMUSG00000007039	2.90055e-30	0.0489401	-0.291039	0.499325	0.419217	0.344183	0.226483	0.148789	0.20873	0.161055	-0.071569	0.291977	0.217852	0.200354	0.521196	Ddah2
516	ENSMUSG00000005610	2.46106e-10	-0.222439	-0.0371799	0.531521	-0.813709	-0.481772	-0.163928	0.225621	-0.172163	0.0110212	-0.311646	-0.250964	-0.371528	-0.23996	0.738229	Eif4g2
516	ENSMUSG00000055681	2.42309e-23	0.10158	0.198977	-0.281954	0.322649	0.23178	0.471839	0.450137	0.277532	0.225693	0.164687	0.431994	0.0815639	-0.185439	-0.546297	Cope
518	ENSMUSG00000063694	4.16078e-11	0.0808384	0.201393	-0.130431	-0.218074	0.294236	0.221299	-0.259715	-0.34602	-0.236628	-0.158055	-0.522417	0.0527849	-0.162039	-0.641369	Cycs
518	ENSMUSG00000051695	2.89625e-168	-0.296379	-0.265816	0.0696027	-0.000299673	-0.0206348	0.514791	0.363877	-0.155569	0.0354981	-0.158715	-0.167181	-0.408279	-0.371667	0.102722	Pcbp1
518	ENSMUSG00000023852	4.62049e-16	-0.228388	-0.190837	0.05895	-0.588633	-0.701259	0.0595395	0.0800133	-0.326559	-0.140661	0.118833	-0.315178	-0.39933	-0.153358	0.12777	Chd1
520	ENSMUSG00000020376	2.51615e-57	-0.0875678	0.255179	0.264629	0.56526	0.479869	0.518258	0.710539	0.0831057	0.0753663	-0.303001	0.225587	-0.0366345	0.242976	0.245491	Rnf130
520	ENSMUSG00000018666	6.02917e-07	0.109012	-0.313579	-0.0340694	-0.0918894	0.0269908	0.066349	0.245712	0.0376327	0.0235036	-0.398683	0.0455822	0.0937714	-0.425892	-0.0549545	Cbx1
521	ENSMUSG00000037361	1.4119e-10	0.189084	0.127876	0.559046	0.0497607	0.441762	0.596953	0.641941	0.2139	0.104894	0.222968	0.181508	0.224884	0.0715464	0.560013	Sf3b6
522	ENSMUSG00000000563	2.40863e-302	0.105831	-0.0290074	0.304183	0.378681	0.24615	0.749377	0.537885	0.347321	0.224777	-0.176379	0.534828	0.159109	-0.64594	0.0479542	Atp5f1
522	ENSMUSG00000040385	1.33863e-26	-0.0345899	-0.275063	0.122882	0.331703	0.650268	0.943668	0.584016	0.136916	0.233721	0.0958546	-0.0628231	-0.0231034	-0.27903	0.154309	Ppp1ca
523	ENSMUSG00000042541	4.20362e-26	0.0173547	-0.234022	-0.122192	-2.68278e-05	-0.0637768	-0.181542	-0.213219	-0.0750712	-0.0766185	-0.402833	-0.307679	-0.132138	-0.229672	-0.00320242	Shfm1
524	ENSMUSG00000031198	6.01513e-08	-0.123952	-0.569152	0.0166705	0.128992	-0.173104	0.0819533	-0.293969	0.0322737	0.0359655	-0.0608401	0.128998	-0.0545614	-0.57377	-0.158163	Fundc2
524	ENSMUSG00000029817	1.73786e-07	-0.160241	-0.343273	-0.187558	0.249722	0.102709	0.286931	0.218502	-0.236931	-0.167442	-0.393401	-0.0684931	-0.132385	-0.162008	-0.0348278	Tra2a
525	ENSMUSG00000029472	7.39069e-26	-0.167402	-0.532822	-0.256204	-0.347499	-0.608717	-0.526619	-0.660271	-0.222939	-0.121266	-0.25777	-0.356576	-0.299509	-0.571056	-0.178421	Anapc5
525	ENSMUSG00000021774	5.25397e-57	-0.0979392	-0.186729	0.101039	-0.355051	-0.158496	0.0632197	0.194762	-0.0810664	0.0134161	-0.333168	-0.181778	-0.12251	-0.284663	0.106789	Ube2e1
526	ENSMUSG00000027566	2.88271e-19	0.217711	0.0310222	0.148914	-0.150312	0.41293	0.582227	0.827967	0.432927	0.240897	-0.265344	0.37965	0.139658	-0.316021	0.0106688	Psma7
526	ENSMUSG00000022551	1.43353e-16	0.132593	0.167031	0.231455	0.100945	0.24881	0.328259	0.285496	0.265418	0.23318	-0.0422984	0.256937	0.235606	-0.404075	-0.0632678	Cyc1
526	ENSMUSG00000024346	6.76938e-68	0.18362	0.122529	0.47454	0.49702	0.682131	0.705522	0.475638	0.166604	0.0967189	-0.0351132	0.178526	0.313836	0.123974	0.222981	Pfdn1
527	ENSMUSG00000062397	2.72424e-08	0.0159587	0.135464	0.519258	0.240418	0.404837	0.799519	0.661108	0.0106776	-0.0426481	0.281531	0.205281	0.180685	-0.186944	0.225324	Zfp706
528	ENSMUSG00000026457	4.19248e-277	0.076615	0.357141	0.552803	0.693221	0.636677	0.660682	0.810839	-0.148226	-0.157524	0.389355	0.294245	0.323063	0.314928	0.64389	Adipor1
528	ENSMUSG00000002416	1.10632e-11	0.303312	0.634276	0.204364	0.235201	0.506049	0.290793	0.108382	0.195321	-0.11909	0.0778772	0.407652	0.412868	0.138994	-0.355382	Ndufb2
529	ENSMUSG00000001016	2.15862e-50	-0.020704	-0.426777	0.108602	-0.271775	-0.244103	0.22447	0.250345	-0.0107255	0.0395511	-0.329195	0.0207069	-0.0605876	-0.268077	0.283438	Ilf2
530	ENSMUSG00000026895	3.66048e-08	0.179517	0.318813	0.312608	0.502321	0.35803	0.456804	0.534381	0.349434	0.199722	-0.0893854	0.600837	0.486199	-0.099092	0.132801	Ndufa8
530	ENSMUSG00000028868	9.93459e-36	-0.0413302	0.187024	0.413343	0.468678	0.344769	0.239943	0.198747	-0.123339	0.0178636	0.347331	-0.0309918	0.166272	0.265428	0.677127	Wasf2
530	ENSMUSG00000029066	7.4903e-12	0.120535	0.247032	0.352378	-0.0859306	0.201542	0.320319	0.314473	0.284463	0.207979	-0.366045	0.330228	0.377097	-0.0556789	0.0458051	Mrpl20
530	ENSMUSG00000022358	7.44635e-07	-0.0641875	-0.165386	-0.279115	-0.570059	-0.688024	-1.03402	-0.401015	-0.137171	-0.0339322	0.0479815	-0.269027	-0.134681	-0.0824336	-0.156295	Fbxo32
531	ENSMUSG00000027404	3.8429e-22	-0.099266	-0.325628	0.104956	-0.654248	-0.320716	0.119585	0.260499	0.112591	0.256236	0.149815	-0.268699	-0.398589	-0.420335	0.345126	Snrpb
531	ENSMUSG00000041740	4.51285e-35	0.0375363	0.401442	0.434851	-0.352525	0.0422155	0.24428	0.341943	-0.0295902	-0.0546488	0.305694	0.0492802	0.0746508	0.424235	0.695883	Rnf10
531	ENSMUSG00000020720	5.92769e-108	-0.0645184	0.155147	0.322395	-0.29164	0.0719556	0.369685	0.472563	0.0892438	0.177449	0.348964	-0.0674865	-0.167658	0.035877	0.346929	Psmd12
532	ENSMUSG00000030884	2.30488e-116	0.0279088	-0.216674	0.0502798	0.208743	0.0521789	0.283245	0.224418	0.150551	0.0400302	0.363316	0.259568	0.0389362	-0.456517	0.127904	Uqcrc2
533	ENSMUSG00000019179	4.98206e-12	0.232473	0.200135	0.472032	0.250788	0.303409	0.386851	0.49538	0.365826	0.25501	-0.051498	0.553207	0.408607	-0.118918	0.346113	Mdh2
534	ENSMUSG00000025871	1.75916e-12	0.0831368	0.360011	0.233206	0.15294	0.295893	0.0791193	0.0794995	0.0789143	0.0612413	-0.32645	0.21958	0.323454	0.351081	0.248064	4833439L19Rik
535	ENSMUSG00000025651	3.49377e-93	0.100145	-0.0175102	0.0815125	0.0842103	0.0690867	0.17842	0.276882	0.163695	0.115687	0.381193	0.162	0.0979833	-0.429772	-0.18324	Uqcrc1
535	ENSMUSG00000020496	9.99949e-22	0.137989	0.0170294	0.335071	0.0787036	0.110752	0.0226912	-0.00446044	0.258156	0.214476	-0.0884823	0.329867	0.385023	0.0516002	0.24486	Rnf187
535	ENSMUSG00000024290	6.6206e-22	0.00266089	0.116483	0.407879	-0.318886	-0.101003	-0.0138257	-0.844058	-0.179911	-0.126744	0.2714	-0.0478014	0.0317398	0.160469	0.421728	Rock1
538	ENSMUSG00000050856	4.67606e-11	0.260231	0.444078	-0.265923	0.251403	0.542223	-0.12297	-0.548697	0.0668186	-0.141804	-0.239416	0.320777	0.542159	-0.0552767	-0.737143	Atp5k
538	ENSMUSG00000025613	9.804e-26	-0.1025	-0.512676	0.145748	-0.559288	-0.279772	0.104009	0.176913	-0.0317425	-0.0307814	-0.0752336	-0.136844	-0.248649	-0.546599	0.0832162	Cct8
539	ENSMUSG00000030629	6.7879e-103	0.252708	0.466854	0.273773	0.721344	0.659983	0.53748	0.579645	0.248721	0.196588	0.0572714	0.356021	0.416247	0.0458337	0.382685	Zfand6
542	ENSMUSG00000036241	4.63431e-34	-0.0186282	0.291433	0.55737	0.315963	0.319604	0.523081	0.569814	-0.0677574	0.00810296	0.0464392	0.298603	0.299602	0.315896	0.609775	Ube2r2
543	ENSMUSG00000036371	1.33106e-15	0.0355189	-0.49292	0.256889	-0.52697	-0.171337	0.158984	0.455486	0.0554294	-0.00585435	0.222678	-0.047021	-0.149263	-0.594566	0.627593	Serbp1
543	ENSMUSG00000061032	1.42658e-06	0.037024	0.0405329	0.29267	-0.115576	0.0956636	0.188521	0.288196	0.117894	0.136079	0.384043	-0.0414113	-0.164073	0.0207531	0.479163	Rrp1
544	ENSMUSG00000017421	4.54168e-16	0.0071783	-0.209421	0.134617	0.0280132	0.0481289	0.234968	0.157127	0.00210528	-0.0797708	-0.307798	0.191853	0.169002	-0.151731	0.250826	Zfp207
545	ENSMUSG00000028603	2.82656e-07	0.155284	0.422096	0.291184	0.677306	0.651301	0.503102	0.396436	0.337538	0.14246	0.138539	0.495912	0.324477	0.310234	0.432359	Scp2
547	ENSMUSG00000091896	7.01343e-36	-0.0533496	0.121607	0.148161	-0.390267	0.00299847	-0.115773	-0.00308877	-0.246084	-0.213044	0.025232	-0.230044	-0.0405417	0.10655	0.254973	Ube2d2a
549	ENSMUSG00000039615	4.36511e-23	0.116228	0.150523	0.242211	0.30626	0.419501	0.380642	0.255936	0.162215	0.211042	0.0549317	0.136672	0.211863	0.242936	0.381319	Stub1
550	ENSMUSG00000036427	1.88937e-31	0.0297262	-0.271317	0.0178002	0.0283685	-0.0784082	0.0525208	-0.111907	-0.117056	-0.217484	-0.160931	0.136148	0.0463383	-0.240529	0.110175	Gpi1
550	ENSMUSG00000045983	1.29494e-43	-0.24257	-0.15078	0.161428	-0.380695	-0.157459	0.0848044	0.18613	-0.362723	-0.176949	0.0526963	-0.480332	-0.271123	-0.242994	-0.0553074	Eif4g1
551	ENSMUSG00000042323	2.78939e-22	-0.11856	-0.294019	0.316449	0.0317917	-0.160976	-0.0742781	0.080763	-0.368338	-0.226054	-0.121215	-0.167344	0.0405259	-0.209829	0.371639	Pbrm1
552	ENSMUSG00000026353	1.13834e-09	-0.292102	0.286755	0.538293	-0.3735	-0.247894	-0.0506518	0.595297	-0.210076	-0.0557766	0.42429	-0.336066	-0.394829	0.157247	0.519152	Ubxn4
552	ENSMUSG00000054604	1.16759e-22	-0.279002	-0.217343	0.176477	-0.101974	-0.0781241	0.179413	0.0934786	-0.298516	-0.155119	0.020247	-0.19921	-0.259879	-0.15081	0.292724	Cggbp1
553	ENSMUSG00000054312	5.55215e-79	0.175365	0.188595	-0.228101	0.531883	0.54744	0.324174	0.112686	0.0923773	-0.090196	-0.29633	0.423456	0.4383	-0.0502787	-0.592093	Mrps21
553	ENSMUSG00000022858	1.04294e-07	-0.182776	-0.356363	-0.404374	-0.419087	-0.49326	-0.758948	-0.637097	-0.391948	-0.254882	-0.13176	-0.490713	-0.182437	-0.143151	-0.125195	Tra2b
554	ENSMUSG00000026341	6.61211e-64	-0.0986317	-0.0339271	0.103423	-0.721518	-0.501782	-0.198092	-0.143454	-0.294679	-0.0523981	0.227077	-0.648228	-0.152216	-0.201981	0.277183	Actr3
554	ENSMUSG00000021248	4.06063e-09	0.196852	0.628691	0.220619	0.445867	0.675064	0.721658	0.890174	0.276695	0.167918	0.255848	0.375832	0.301757	0.442689	0.292747	Tmed10
555	ENSMUSG00000053119	2.90974e-12	0.159322	0.392667	0.205265	0.614757	0.713645	0.384061	0.237995	0.0755383	-0.0262443	0.13594	0.417061	0.489996	0.443387	0.530708	Chmp3
555	ENSMUSG00000003269	1.30335e-31	0.00590503	0.103653	0.466494	0.343802	0.357484	0.447606	0.557412	-0.0338561	-0.0214008	-0.0908792	0.163661	0.124269	0.283401	0.566372	Cyth2
555	ENSMUSG00000024097	7.43076e-24	-0.150285	-0.250157	-0.224682	-0.666169	-0.292511	0.0141957	0.00184362	-0.197386	-0.077826	0.197883	-0.407689	-0.374285	-0.0357311	0.0327088	Srsf7
556	ENSMUSG00000002015	4.65408e-21	0.119774	0.328932	0.0702796	0.184278	0.0969722	0.299473	0.577136	0.275322	0.224828	0.25502	0.405551	0.23892	0.0755247	0.105935	Bcap31
556	ENSMUSG00000007739	2.56052e-271	-0.0333026	-0.407133	0.581168	0.173927	0.116007	0.685404	0.860957	-0.0513348	-0.189967	0.343828	0.209138	0.0402625	-0.356773	0.657333	Cct4
556	ENSMUSG00000024099	2.58357e-58	0.220716	0.267425	0.312195	0.519222	0.544705	0.456021	0.47701	0.332165	0.152838	-0.144017	0.535778	0.520684	-0.0517972	0.246549	Ndufv2
557	ENSMUSG00000020022	4.32519e-07	0.122917	0.109327	-0.298444	-0.122471	0.310495	-0.127091	-0.137193	-0.134914	-0.221578	-0.075716	-0.0917481	0.167221	-0.182045	-0.451478	Ndufa12
557	ENSMUSG00000021417	4.58923e-09	0.131699	-0.00827016	0.329979	0.53233	0.131246	0.494254	0.592851	0.300598	0.12229	-0.164225	0.520307	0.335422	-0.0210476	0.348486	Eci2
561	ENSMUSG00000027067	2.5089e-36	-0.096189	-0.517263	0.137824	-0.11986	0.0428267	0.209372	0.272065	-0.0887197	0.035668	-0.0963262	-0.0930379	-0.0551087	-0.412395	0.286069	Ssrp1
565	ENSMUSG00000060073	9.26061e-47	0.107289	0.268851	0.486865	0.0970127	0.474709	0.582679	0.824656	0.211186	0.242299	0.356376	0.076752	0.0127541	0.179179	0.470803	Psma3
567	ENSMUSG00000021905	7.26936e-10	0.0334659	0.172666	0.436629	0.173493	0.257337	0.30813	0.461147	-0.20314	-0.209114	0.124616	-0.0801486	0.148891	0.166695	0.251514	Dph3
568	ENSMUSG00000073155	4.4276e-59	0.153811	0.376549	0.468047	0.310229	0.291451	0.378867	0.47803	-0.0632391	-0.140945	0.0253288	0.144897	0.401032	0.23859	0.612411	1810058I24Rik
569	ENSMUSG00000073616	1.36895e-09	0.27496	0.494633	-0.00585116	0.418648	0.384695	0.171534	0.0754288	0.0295529	-0.200729	-0.205119	0.382082	0.583645	0.256737	-0.412131	Myeov2
569	ENSMUSG00000062963	2.01004e-06	0.125629	0.246992	0.158278	0.465162	0.545164	0.583191	0.461991	0.260381	0.0696263	-0.0939708	0.499328	0.298602	0.0859074	0.125561	Ufc1
570	ENSMUSG00000022285	1.42986e-38	-0.181245	0.0896332	0.281227	-0.113122	-0.0837384	-0.288519	0.271484	-0.405793	-0.185141	0.235917	-0.516783	-0.175522	0.189823	0.693557	Ywhaz
572	ENSMUSG00000026502	1.09501e-17	-0.134768	0.265416	0.463467	-0.202571	0.220942	0.582338	0.430452	-0.154555	-0.10563	0.104713	0.0508892	-0.0265711	-0.0566334	0.446963	Desi2
572	ENSMUSG00000028416	7.80171e-37	0.104074	0.184693	0.0978641	0.442511	0.780254	0.555419	0.407764	0.160924	0.10747	-0.0658837	0.401213	0.265895	0.154378	0.161587	Bag1
572	ENSMUSG00000032301	1.44121e-17	0.194204	0.055741	0.320641	0.00327189	0.133845	0.341539	0.46945	0.30295	0.216572	0.287077	0.419628	0.292312	-0.147345	0.310417	Psma4
572	ENSMUSG00000002477	2.10596e-24	-0.0793216	-0.516723	0.197575	-0.60819	-0.0642061	0.465657	0.445819	-0.103267	-0.017503	0.0629958	-0.332239	-0.359536	-0.50264	0.237791	Snrpd1
574	ENSMUSG00000027881	4.68322e-29	-0.27407	-0.452853	-0.270557	-0.373762	-0.329331	0.159041	0.0424067	-0.280384	-0.0442816	0.0727834	-0.365503	-0.466123	-0.295372	-0.0311466	Prpf38b
575	ENSMUSG00000063077	4.29263e-08	-0.0628031	0.124373	0.292232	0.167719	0.138767	0.268006	0.262324	-0.0740162	0.0270178	-0.307435	0.0820589	0.0995583	0.131785	0.372106	Kif1b
575	ENSMUSG00000010376	1.55477e-07	0.243413	0.0534229	0.264215	0.14204	0.219866	0.145489	0.219288	0.362999	0.23846	-0.203737	0.443731	0.475493	-0.000852557	0.150908	Nedd8
575	ENSMUSG00000040666	7.97753e-15	-0.0161465	-0.0198863	-0.172965	-0.0732897	-0.199337	-1.24285	-0.206197	-0.0125379	-0.0027741	0.00110766	-0.0198291	-0.0248275	-0.0141485	-0.139263	Sh3bgr
576	ENSMUSG00000027593	7.83831e-84	-0.272774	-0.614095	0.118981	-0.300887	-0.1185	0.215091	0.112392	-0.0616469	0.0790275	-0.246907	-0.304098	-0.415785	-0.441303	0.384645	Raly
576	ENSMUSG00000033161	3.89997e-49	-0.0562385	0.481317	-0.0121472	-0.133615	-0.253311	-0.823562	0.949961	-0.042015	0.0307705	-0.331605	-0.0864779	0.0436391	0.539223	0.358828	Atp1a1
576	ENSMUSG00000025337	9.96427e-19	0.001625	0.358132	0.233162	0.151553	0.439038	0.368866	0.464879	0.0678461	0.0370445	0.341634	0.0586001	-0.13203	0.348814	0.432148	Sbds
577	ENSMUSG00000028173	3.06227e-08	0.068272	0.391231	0.309326	-0.0153501	-0.477935	-0.331259	0.0300153	0.121494	0.0341623	0.338476	0.399787	0.291881	0.307843	0.159101	Wls
577	ENSMUSG00000022812	1.91097e-30	-0.0934005	0.277628	0.358037	0.393302	0.262656	0.23981	0.239666	0.0788763	0.143203	0.152113	0.317698	0.0856162	0.311332	0.637385	Gsk3b
578	ENSMUSG00000028563	9.72924e-22	0.122624	0.465266	0.360679	0.41887	0.49224	0.534633	0.433583	0.15224	0.15485	-0.00322424	0.206125	0.285712	0.329791	0.163626	Tm2d1
579	ENSMUSG00000035027	3.69452e-37	0.158307	0.350645	0.534478	0.0882231	0.468184	0.641238	0.689016	0.148251	0.123834	0.122816	0.380394	0.344974	0.267089	0.419384	Map2k2
579	ENSMUSG00000041645	1.35849e-40	-0.0891581	0.203247	0.332829	-0.659403	-0.0761317	0.243418	0.0628224	-0.0805407	0.0234331	0.163278	-0.195066	-0.154976	0.162809	0.467598	Ddx24
580	ENSMUSG00000048234	8.19774e-15	-0.213809	-0.0170431	0.0215055	-0.187586	-0.442054	0.229344	0.330823	-0.0267	0.0361783	-0.0826234	-0.147179	-0.325567	-0.240058	-0.277615	Rnf149
580	ENSMUSG00000004897	2.51502e-93	-0.237792	-0.590057	-0.0323014	-0.234614	0.0810746	0.397208	0.22526	-0.365512	-0.0152709	0.0644027	-0.587368	-0.34727	-0.488094	0.352945	Hdgf
580	ENSMUSG00000020745	7.80211e-10	-0.277012	0.145408	0.403203	-0.0652392	-0.0807056	0.207883	0.227332	-0.187521	-0.0383602	0.122581	-0.246449	-0.361757	0.147753	0.681872	Pafah1b1
581	ENSMUSG00000029198	9.08464e-25	-0.125703	0.194725	0.36763	-0.0101598	0.312155	0.387629	0.452977	-0.0474529	-0.0864097	0.314685	0.0135168	-0.2292	-0.103615	0.0971205	Grpel1
581	ENSMUSG00000075701	2.76503e-10	0.0643858	0.333164	-0.089342	-0.0834862	0.0395195	0.40542	0.311627	0.108432	0.0828657	-0.19624	0.0868032	0.0378468	-0.054097	-0.533677	Vimp
582	ENSMUSG00000028035	1.16683e-47	0.183883	0.149714	-0.166063	0.323064	0.0978122	0.0347958	-0.690774	0.138564	0.0924839	0.0173179	0.396524	0.310623	0.260353	0.0677605	Dnajb4
583	ENSMUSG00000024991	3.72304e-43	-0.255485	-0.365085	0.259579	-0.680812	-0.554234	0.153907	0.165786	-0.364951	-0.23507	0.0791181	-0.526755	-0.383387	-0.492806	0.346284	Eif3a
584	ENSMUSG00000005506	1.12989e-11	-0.161293	-0.0383763	0.235381	-0.0240294	-0.225932	-0.073071	0.0762508	-0.284128	-0.136895	-0.32958	-0.102886	-0.0010005	-0.0209389	0.179305	Celf1
584	ENSMUSG00000041629	7.53502e-11	-0.0316848	0.229137	0.490662	-0.215401	-0.140817	0.228401	0.03857	-0.023735	0.0273954	0.217547	0.0286397	-0.0415654	0.247687	0.653581	Fam104a
585	ENSMUSG00000026878	7.2378e-72	0.0544744	0.447044	0.575625	0.117951	0.214489	0.35847	0.356776	0.113507	0.0861285	0.0505179	0.27805	0.161785	0.356964	0.554953	Rab14
586	ENSMUSG00000028470	4.7801e-32	-0.000330971	0.190039	0.321172	0.620379	0.521686	0.395233	0.664718	0.196238	0.141271	0.132207	0.387185	0.1119	-0.011215	0.275287	Hint2
587	ENSMUSG00000025982	1.36758e-75	-0.200733	-0.288531	-0.0299971	-0.272357	-0.357549	0.245279	0.271765	-0.11902	-0.0250004	0.109892	-0.383914	-0.580689	-0.432572	0.274428	Sf3b1
587	ENSMUSG00000003380	5.89872e-10	-0.310579	0.163356	-0.233574	0.18878	0.214734	-0.163376	-0.0413321	0.112071	0.166355	0.398148	-0.0944669	-0.565803	-0.0498888	-0.412127	Rabac1
588	ENSMUSG00000079111	5.37353e-08	-0.194494	-0.124501	-0.0473051	-0.479444	-0.334937	0.17261	0.0483498	-0.0904962	-0.0110004	-0.0183948	-0.143446	-0.440087	-0.281777	-0.235473	Kdelr2
588	ENSMUSG00000022200	8.75826e-21	-0.217209	-0.204657	-0.30401	0.00547291	-0.0829231	0.167225	0.355128	-0.122913	-0.0403791	0.0678343	-0.0206948	-0.219744	-0.506083	-0.274794	Golph3
588	ENSMUSG00000024811	4.28403e-10	-0.0231723	-0.0426929	0.351079	-0.0045692	-0.278135	0.261409	0.327982	-0.0346436	-0.0347341	0.0322222	0.132126	0.0862324	0.0751512	0.573575	Tnks2
589	ENSMUSG00000020708	5.46064e-18	-0.0246487	0.0921041	0.0429114	-0.232424	0.231577	0.184617	0.346086	0.170267	0.201179	0.0978072	0.021905	-0.023776	-0.1206	0.13178	Psmc5
592	ENSMUSG00000028522	2.94203e-56	-0.0680216	0.22413	0.459175	-0.0085203	0.207234	0.276325	0.138775	-0.137999	-0.0779296	0.164748	-0.0426021	0.0325483	0.258403	0.567437	Mier1
592	ENSMUSG00000056076	3.11442e-09	-0.220267	-0.273897	-0.0241753	-0.555538	-0.197663	-0.0304952	0.0952454	-0.312674	-0.0694768	0.108666	-0.502025	-0.390898	-0.384684	0.0189972	Eif3b
593	ENSMUSG00000014504	6.4924e-107	0.022935	-0.0456781	-0.259522	-0.347999	-0.00187288	0.202697	0.0278616	-0.0512296	-0.0904482	-0.306713	-0.0495593	-0.00984482	-0.405462	-0.0805809	Srp19
594	ENSMUSG00000012422	7.25162e-07	0.0230363	-0.0331999	0.19142	-0.0272485	0.234689	0.469801	0.228357	-0.0547997	-0.0488383	-0.284518	-0.0778624	0.0412809	-0.132468	-0.371179	Tmem167
596	ENSMUSG00000030357	8.49364e-09	0.00985846	-0.485999	-0.0120952	-0.205818	-0.242021	-0.250064	0.299752	0.0763691	0.0878802	-0.07794	-0.0245187	0.0191967	-0.562352	-0.100294	Fkbp4
596	ENSMUSG00000022863	4.72224e-16	0.0258534	0.452765	0.185283	0.0894085	0.00465971	0.294634	0.586127	0.167052	0.169778	-0.304695	0.277436	0.167999	0.254791	0.046107	Btg3
598	ENSMUSG00000066551	5.12804e-09	0.261509	-0.309454	0.0699368	-0.233612	-0.0948359	-0.185596	0.0595234	0.179415	-0.0309673	0.182882	0.188823	0.21248	-0.340948	0.717482	Hmgb1
598	ENSMUSG00000033047	8.77164e-30	0.0296353	-0.111934	0.460269	0.248665	0.387561	0.59617	0.600349	0.135066	-0.00979268	0.0796193	0.351899	0.280711	-0.0126536	0.33831	Eif3l
598	ENSMUSG00000014301	1.65402e-190	-0.0206965	-0.132558	-0.354649	0.461856	0.486805	0.462212	0.318908	0.186109	0.148064	-0.293429	0.37105	0.0923054	-0.154437	-0.314406	Pam16
599	ENSMUSG00000019970	1.81513e-25	-0.273832	0.386209	0.417902	0.0761982	-0.459164	-0.639842	0.997592	-0.246154	-0.300209	0.217637	0.0261047	-0.084579	-0.0812451	0.284608	Sgk1
600	ENSMUSG00000001416	1.87825e-28	-0.0489144	-0.308559	0.129289	-0.650531	-0.327568	0.073154	0.180977	0.0218427	0.00439549	0.0472896	0.00933749	-0.282901	-0.47268	0.225884	Cct3
600	ENSMUSG00000024829	1.84121e-79	0.0227393	-0.11331	0.0750953	0.0237911	0.188508	0.279685	0.297303	0.0232849	-0.00414335	-0.142221	-0.0124509	0.0517809	-0.41897	0.0215806	Mrpl21
601	ENSMUSG00000027479	5.35109e-49	-0.286952	-0.141868	0.122534	-0.539775	-0.661238	-0.377423	-0.027557	-0.314591	-0.126198	-0.0145992	-0.533519	-0.391825	-0.117688	0.189512	Mapre1
601	ENSMUSG00000038502	1.06059e-11	0.130923	-0.181625	0.371922	0.236677	-0.0438124	0.015405	0.388492	0.171336	0.0874405	-0.356623	0.331055	0.299001	-0.0141149	0.355392	Ptov1
602	ENSMUSG00000027835	3.9674e-08	-0.0732553	0.237074	0.298716	-0.19906	0.0135078	0.26439	0.210243	-0.115716	-0.109975	0.31342	-0.0730887	-0.179839	0.149445	0.325138	Pdcd10
602	ENSMUSG00000050552	2.61132e-76	0.0877591	0.186431	0.0387028	0.558152	0.509185	0.33135	0.387305	0.274577	0.165564	-0.0194816	0.517388	0.193854	-0.0781712	-0.21342	Lamtor4
603	ENSMUSG00000015839	4.04502e-89	-0.0382388	0.134586	0.0293683	-0.609609	-0.406678	-0.32154	-0.114266	0.00602042	0.0965465	0.166965	0.0535461	0.015845	0.115922	0.0160922	Nfe2l2
604	ENSMUSG00000037499	9.4633e-22	0.051377	0.190034	0.262697	0.359181	-0.104699	-0.264102	-0.105348	0.152063	0.0822505	0.308049	0.384451	0.268427	0.580116	0.220081	Nenf
604	ENSMUSG00000018501	1.03942e-34	0.0348325	0.096249	0.371845	0.224616	0.129778	0.246858	-0.0346095	-0.0206568	0.0304232	0.0618485	0.148498	0.300608	0.184686	0.638528	Ncor1
607	ENSMUSG00000030341	8.62271e-30	0.0189204	0.439688	0.277671	-0.368563	-0.448909	-0.117509	-0.0547642	0.0256921	-0.0450027	0.337541	0.204738	0.0625121	0.397569	0.368253	Tnfrsf1a
607	ENSMUSG00000023904	4.19539e-13	0.191973	0.31808	0.198793	0.721741	0.160785	-0.452838	-0.535676	0.218671	0.0997564	-0.235704	0.353365	0.380839	0.170132	0.546263	Hcfc1r1
608	ENSMUSG00000034252	8.11618e-15	-0.255924	-0.0492929	0.449768	-0.246392	-0.303769	0.227068	0.425147	-0.294163	-0.0759098	0.281427	-0.227301	-0.123304	0.162839	0.580778	Senp6
608	ENSMUSG00000057522	6.36344e-88	0.132607	0.235859	0.113649	0.276741	0.105676	-0.379222	-0.584675	0.014285	-0.0759001	0.351947	0.278618	0.298361	0.157946	0.388819	Spop
608	ENSMUSG00000024067	2.37288e-08	0.0118412	-0.256842	0.0320373	0.250445	0.161972	0.132306	0.243123	0.107818	0.0885609	-0.029079	0.169653	0.0951125	-0.436007	0.065913	Dpy30
609	ENSMUSG00000030779	2.26868e-07	-0.0648731	0.269202	0.491406	-0.0308267	0.0279407	0.339934	0.354322	-0.0960211	-0.017576	0.131131	-0.0320724	-0.0178816	0.203861	0.463917	Rbbp6
609	ENSMUSG00000034295	0	-0.0169035	-0.0442953	-0.155005	-0.248457	-0.414383	-1.13068	-0.0378995	-0.00876528	-0.000733723	-0.0295651	-0.0244679	-0.0202648	-0.0321718	-0.138381	Fhod3
610	ENSMUSG00000035828	1.4715e-31	0.102912	0.0895061	-0.519186	0.391832	0.31492	-0.0602596	0.139385	0.0240616	0.0206459	0.156671	0.19319	0.249658	-0.0374335	-0.233392	Pim3
613	ENSMUSG00000002010	6.07368e-17	0.0336934	-0.16184	0.120926	0.198476	0.0880903	0.137185	0.0938334	0.173943	0.0737154	0.128479	0.265755	0.0653333	-0.45423	-0.0991744	Idh3g
614	ENSMUSG00000026750	6.53831e-57	0.0938344	-0.00128377	0.276534	0.142769	0.30852	0.472308	0.589668	0.314984	0.19993	0.109602	0.294471	0.162068	-0.333903	0.19627	Psmb7
614	ENSMUSG00000019710	2.5532e-37	0.104282	0.0515318	0.25047	0.608131	0.340109	0.393329	0.494519	0.153673	-0.056159	0.125494	0.431382	0.299777	0.0687469	0.317159	Mrpl24
614	ENSMUSG00000037720	2.08491e-08	0.0803142	0.173449	0.226815	0.168326	0.246695	0.29964	0.212804	0.19109	0.133487	-0.262153	0.321231	0.212317	0.0588216	0.00269641	Tmem33
617	ENSMUSG00000008475	8.27002e-08	0.132679	-0.0353433	-0.00223931	-0.226891	-0.779445	-0.0758351	0.344568	-0.04782	0.0411764	-0.136969	-0.207583	0.0634947	-0.196003	0.217598	Arpc5
617	ENSMUSG00000027091	3.35644e-08	-0.0598597	0.0651876	0.334213	-0.20074	0.031259	0.471198	0.475345	-0.127627	-0.0408557	0.0931238	-0.117485	-0.19091	0.0735831	0.599309	Zc3h15
618	ENSMUSG00000014294	7.2233e-08	0.245005	0.247477	-0.14731	0.430012	0.606439	0.140668	-0.29134	0.156868	-0.0520196	-0.0396885	0.437235	0.555725	-0.0190525	-0.553269	Ndufa2
619	ENSMUSG00000005103	7.86192e-29	0.0241869	0.0704625	0.0972051	-0.381098	-0.198311	-0.101235	0.0114074	-0.349156	-0.180246	0.237954	-0.345668	0.186022	0.241907	0.254158	Wdr1
620	ENSMUSG00000002395	6.94741e-11	-0.0957118	-0.0601686	0.372158	0.410913	-0.216204	0.309193	0.7028	-0.00827437	-0.0679595	0.365704	0.118522	-0.0220319	0.122569	0.36647	Use1
621	ENSMUSG00000021040	1.01016e-09	0.227015	0.251119	0.281584	0.405606	0.486629	0.432492	0.204076	0.0547316	-0.134376	-0.169068	0.287924	0.448096	0.13528	0.0933654	Slirp
621	ENSMUSG00000022255	1.12046e-09	-0.0848626	0.243677	0.543838	-0.694591	-0.439918	0.387802	0.365085	-0.128249	0.0332387	0.344471	-0.140635	0.00140765	0.246359	0.53519	Mtdh
622	ENSMUSG00000019659	2.33773e-13	-0.00052088	0.0575105	0.141303	0.370464	0.640297	0.369298	0.402878	-0.0428431	0.00217931	0.0654558	-0.0276311	0.175022	0.116808	0.432424	Ccdc12
622	ENSMUSG00000021102	3.0733e-12	-0.240881	0.05749	0.175384	-0.251767	-0.00108741	0.394396	0.454924	-0.00990899	0.15309	-0.0742241	-0.221754	-0.185268	-0.15298	0.0791552	Glrx5
626	ENSMUSG00000024096	2.30025e-182	0.0483058	0.145316	0.133738	0.57225	0.720373	0.571138	0.722002	0.0932597	0.101991	0.341136	0.30308	0.232173	-0.0969852	0.245084	Ralbp1
627	ENSMUSG00000058756	3.99336e-14	-0.0387341	0.100551	0.103035	0.323488	0.20455	0.0304174	-0.57948	0.0311191	0.0172123	0.268476	0.217549	0.104268	0.303032	0.267647	Thra
628	ENSMUSG00000026078	3.21868e-61	0.10261	0.216825	0.138363	-0.162794	-0.167772	-0.318328	0.0503209	0.0989956	0.203125	0.342483	-0.0580222	0.214968	0.0551252	0.368171	Pdcl3
628	ENSMUSG00000021606	6.92439e-11	0.19628	0.428866	0.200115	0.502624	0.568744	0.272421	0.386339	0.311133	0.0915382	-0.17799	0.532048	0.548629	-0.0860482	-0.141021	Ndufs6
629	ENSMUSG00000005779	3.60372e-16	0.125088	-0.0288546	0.239831	0.101735	0.0772826	0.521599	0.649557	0.289435	0.192711	-0.107362	0.361101	0.120906	-0.198467	0.263109	Psmb4
630	ENSMUSG00000008036	8.43316e-07	0.235612	0.096372	0.168239	0.468289	0.546089	0.595091	0.276071	0.242758	0.108205	0.0730566	0.432893	0.457404	0.0195698	-0.0956896	Ap2s1
630	ENSMUSG00000030452	7.20624e-09	0.0209606	0.0924922	0.198681	-0.548999	-0.497924	-0.00923117	0.305714	-0.154692	-0.0981483	0.0137049	-0.130167	0.02752	0.107794	0.232503	Nipa2
630	ENSMUSG00000020232	4.04937e-53	0.243365	0.103851	0.164101	0.469367	0.382642	0.294896	0.032534	0.15128	-0.0118858	-0.0191982	0.423581	0.462483	0.149651	0.387067	Hmg20b
630	ENSMUSG00000022641	3.03358e-123	-0.0166972	-0.230827	-0.0597166	-0.294964	-0.598185	-0.391279	-0.0654763	-0.103584	-0.0362578	-0.0292346	-0.0860457	0.00153364	-0.0828429	0.0819144	Bbx
631	ENSMUSG00000024012	2.39816e-12	0.0588291	-0.0572022	0.339762	0.524454	0.508587	0.522602	0.21545	0.119214	0.0769501	-0.131549	0.302316	0.339117	-0.0687829	0.425852	Mtch1
631	ENSMUSG00000024695	4.56284e-09	-0.190413	-0.498168	0.145368	-0.124043	-0.341296	-0.0736629	-0.161259	-0.247489	0.0346329	-0.23644	-0.174203	-0.192019	-0.375068	0.143456	Zfp91
633	ENSMUSG00000026434	7.07629e-126	0.0108923	-0.550639	0.381083	0.137687	0.0125038	0.238016	0.183016	-0.0540151	0.0533614	0.336319	0.0723878	0.237102	-0.538381	0.513444	Nucks1
634	ENSMUSG00000025935	7.74207e-10	-0.0192553	0.142915	-0.169742	0.300749	0.430007	0.532476	0.522763	0.0378022	0.113656	0.137169	0.0852892	-0.0473239	0.0733334	-0.522083	Tram1
634	ENSMUSG00000028410	1.64383e-10	-0.148408	-0.357287	-0.595778	-0.286847	-0.325624	-0.831551	-0.444966	-0.152819	-0.143278	-0.413426	-0.131786	-0.185459	-0.429645	-0.535782	Dnaja1
635	ENSMUSG00000026032	3.0564e-82	0.149643	0.247943	0.0654621	0.632765	0.459923	0.275921	0.291764	0.267074	0.0732926	-0.0794062	0.41177	0.326583	-0.164323	-0.146174	Ndufb3
635	ENSMUSG00000002379	2.27538e-83	0.108703	0.093438	-0.105699	0.177977	-0.0141294	-0.403669	0.270349	0.293551	0.114107	-0.299088	0.331124	0.300591	-0.214844	-0.645895	Ndufa11
635	ENSMUSG00000024736	0	0.0165411	-0.0296337	-0.125229	-0.0913678	-0.360578	-1.04744	-0.0212216	-0.00425701	-0.00399105	-0.208349	0.0580187	0.058956	-0.0695358	-0.0406081	Tmem132a
637	ENSMUSG00000006005	8.54352e-44	-0.104681	-0.442051	0.233305	-0.609971	-0.300331	-0.141834	0.117434	-0.365361	-0.171075	-0.185822	-0.537432	-0.239937	-0.396548	0.407524	Tpr
637	ENSMUSG00000006315	1.20724e-153	0.064628	-0.15137	-0.0919991	0.204909	0.330176	0.427009	0.386862	0.0331616	0.034941	-0.106259	0.101135	0.225801	-0.437642	-0.226102	Tmem147
637	ENSMUSG00000030704	1.50951e-06	-0.0743145	-0.00283484	0.0691264	-0.521834	-0.718828	-0.353613	0.101521	-0.120959	-0.0801474	0.219677	-0.188883	-0.146274	0.149888	0.304133	Rab6a
638	ENSMUSG00000047260	2.80385e-15	-0.134845	-0.0687211	0.0632284	-0.0626095	0.137795	0.566028	0.689452	-0.0595317	0.0487214	0.134324	-0.0719831	-0.187958	-0.138576	-0.206901	Emc6
639	ENSMUSG00000021576	3.09622e-12	0.00159754	0.104883	0.379704	-0.13046	0.32472	0.619786	0.664608	0.0732844	0.151153	0.27123	0.0482831	-0.0140896	0.0179322	0.507174	Pdcd6
640	ENSMUSG00000006818	1.52096e-13	-0.154058	0.147738	0.0181762	-0.105179	0.00866735	0.162108	0.174794	0.183109	0.190996	-0.183593	-0.078852	-0.495379	-0.537743	-0.432604	Sod2
640	ENSMUSG00000041731	0	-0.00840683	-0.00690794	-0.20916	-0.121219	-0.394535	-1.36057	-0.211643	-0.00852656	-0.00131392	0.000612007	-0.0132603	-0.0242604	-0.00341635	-0.205215	Pgm5
641	ENSMUSG00000027806	2.95901e-13	-0.244713	-0.277911	-0.243283	-0.0083973	-0.694769	-0.371241	-0.0299514	-0.167847	-0.0811975	-0.00902897	-0.0610335	-0.196112	-0.144498	-0.285288	Tsc22d2
641	ENSMUSG00000045962	6.71023e-08	-0.185241	0.11253	0.439395	0.128133	0.0992184	0.238732	0.285724	-0.298507	-0.190147	0.0311158	-0.0189205	-0.0310576	0.18408	0.499753	Wnk1
641	ENSMUSG00000022234	1.37247e-19	-0.0471725	-0.50131	0.198998	-0.118403	-0.086437	0.513452	0.530207	-0.0609079	-0.108852	0.174469	0.097438	-0.0835246	-0.530177	0.447605	Cct5
644	ENSMUSG00000037197	1.59037e-07	-0.116594	-0.143288	0.190175	-0.364229	-0.0845643	0.068189	0.165367	-0.263286	-0.18125	0.149299	-0.357191	-0.150462	-0.10649	0.370251	Rbm17
644	ENSMUSG00000034243	9.36904e-06	-0.00238411	0.0596014	0.0483128	0.355014	0.258941	0.339063	0.256195	-0.186611	-0.127622	0.309268	-0.0853148	0.129064	0.237678	0.134141	Golgb1
645	ENSMUSG00000090000	2.81471e-15	-0.0171759	0.18031	0.00789622	-0.254718	0.101374	0.462262	0.349632	-0.0923022	-0.0831309	-0.230412	-0.166679	-0.0695623	-0.0122729	-0.545116	Ier3ip1
646	ENSMUSG00000031353	2.35046e-51	-0.148463	-0.403984	-0.0527347	-0.553352	-0.469346	-0.2476	-0.116129	-0.135042	0.00452809	0.0185816	-0.278587	-0.250585	-0.421519	0.0794575	Rbbp7
647	ENSMUSG00000029823	1.25729e-10	-0.0312659	0.226846	0.449229	0.126434	-0.0338241	0.128269	0.407825	-0.0528593	-0.0825058	0.364402	0.198951	0.0418573	0.348593	0.527789	Luc7l2
648	ENSMUSG00000027304	1.29657e-07	-0.153386	-0.121812	0.19049	-0.539659	-0.186647	-0.0141634	0.0740878	-0.234944	-0.184792	0.128162	-0.148165	-0.131851	0.0189592	0.319222	Rtf1
650	ENSMUSG00000047843	8.37657e-09	-0.0511593	0.394318	0.196198	-0.0587821	0.148984	0.0847938	0.353044	-0.123622	0.0312699	0.0594585	-0.247008	0.0291182	0.375997	0.620882	Bri3
650	ENSMUSG00000040785	5.40977e-12	0.0496436	-0.0969211	0.340016	0.0607374	-0.400939	0.118435	0.312593	-0.0366541	-0.0366344	-0.267786	0.188159	0.257009	0.06032	0.360896	Ttc3
651	ENSMUSG00000042737	6.094e-21	0.0389396	0.240313	-0.11288	0.418778	0.389709	0.158008	0.00465454	0.0108459	-0.124007	0.0188621	0.236399	0.239646	0.0807115	-0.50965	Dpm3
651	ENSMUSG00000004843	3.13875e-60	-0.0975867	-0.293119	0.116172	0.239541	0.184816	0.313741	0.670514	-0.0796022	0.00671388	0.330985	-0.285141	-0.273823	-0.125196	0.400453	Chmp2b
653	ENSMUSG00000038708	7.00389e-12	-0.179862	0.154845	0.278299	-0.000254841	0.208219	0.424656	0.416939	-0.285867	-0.163904	0.0579863	-0.220969	-0.213646	0.202707	0.510979	Golga4
654	ENSMUSG00000043962	1.36669e-24	-0.14873	-0.22092	0.132673	-0.308818	-0.088422	0.16991	0.0690416	-0.281057	-0.173695	-0.0129167	-0.332806	-0.272033	-0.201662	0.18008	Thrap3
654	ENSMUSG00000021218	1.8253e-09	0.128822	-0.0456832	0.2469	0.374123	0.421033	0.541742	0.509754	0.165156	0.0790266	0.335237	0.27555	0.160068	-0.18791	0.26738	Gdi2
654	ENSMUSG00000062203	1.41359e-43	-0.137823	-0.136663	0.299808	-0.572326	-0.091524	0.372136	0.420895	-0.0593965	0.0460968	0.211371	-0.164415	-0.291206	-0.271086	0.160833	Gspt1
655	ENSMUSG00000029767	6.19099e-21	-0.110438	-0.0186187	-0.017683	-0.435792	-0.536428	-0.117661	-0.235104	-0.0995429	-0.00858536	-0.0234382	-0.158537	-0.197239	-0.0485045	-0.131783	Calu
657	ENSMUSG00000007867	4.0855e-31	0.0173349	0.215376	0.24339	0.598865	0.33997	0.159659	0.0171275	0.272006	0.153222	0.0555854	0.304449	-0.0273677	0.325743	0.518458	Ift43
658	ENSMUSG00000022185	5.64714e-13	-0.247043	-0.358481	-0.106102	-0.47015	-0.185902	0.0427713	0.058098	-0.308641	-0.118941	0.230468	-0.209183	-0.349086	-0.334785	0.176099	Acin1
659	ENSMUSG00000030007	7.29579e-12	0.109742	0.00619328	0.419644	0.000587422	0.221724	0.553364	0.769491	0.258197	0.189848	0.119073	0.322968	0.134227	-0.047624	0.380929	Cct7
662	ENSMUSG00000021967	6.3879e-86	0.188363	0.221837	0.140598	0.42694	0.518581	0.553903	0.492268	0.126534	0.0649538	-0.114396	0.346219	0.420098	0.0119787	-0.0926449	Mrpl57
662	ENSMUSG00000022403	1.59975e-22	0.0759358	0.0357968	0.186299	0.336324	0.319786	0.276907	0.279053	-0.0364778	-0.193209	-0.0650558	0.166707	0.199756	-0.120919	0.289354	St13
663	ENSMUSG00000037916	8.29327e-43	0.103527	0.081578	0.122873	0.337811	0.278374	0.200274	0.0697341	0.238236	0.126336	0.27506	0.304613	0.192498	-0.254045	0.276822	Ndufv1
664	ENSMUSG00000010608	6.66359e-16	-0.172794	-0.0698844	0.237158	-0.298419	-0.141432	0.365997	0.356889	-0.199127	-0.11186	-0.348708	-0.186543	-0.346695	-0.0666534	0.343528	Rbm25
665	ENSMUSG00000027433	4.36665e-07	-0.0366016	-0.163861	0.214665	-0.439177	-0.0439683	0.1771	0.177394	-0.186832	-0.154859	-0.0786693	-0.169004	-0.113192	-0.156597	0.197209	Xrn2
666	ENSMUSG00000027642	6.89768e-75	0.112441	0.139944	-0.0356681	0.379036	0.499897	0.523663	0.418512	0.255101	0.168744	0.0348065	0.322567	0.212448	-0.0839496	-0.174377	Rpn2
666	ENSMUSG00000006373	1.37469e-08	0.0285398	0.291827	0.444892	0.0726205	0.184852	0.442559	0.327614	0.233584	0.172314	0.0785843	0.203124	0.028562	0.428442	0.476152	Pgrmc1
666	ENSMUSG00000043991	4.23016e-11	-0.0216281	0.127211	0.387791	0.216749	0.25276	0.120289	0.100275	-0.00937427	0.143538	0.258111	0.142946	0.24514	0.309681	0.550379	Pura
667	ENSMUSG00000030663	1.70823e-17	0.114832	0.168176	0.30177	-0.0381747	0.349012	0.162987	0.0812378	-0.0268165	-0.0108323	0.31819	-0.123726	0.145393	0.0231745	0.297479	1110004F10Rik
669	ENSMUSG00000055302	1.33246e-41	0.11661	0.101621	-0.0249334	-0.479935	-0.0827599	-0.277469	-0.0963758	-0.138327	-0.202666	-0.0272418	-0.0380951	0.169954	0.0927449	0.288076	Mrfap1
670	ENSMUSG00000015937	2.81498e-96	-0.059793	-0.339716	0.272687	0.169953	0.0612216	0.377692	0.330836	-0.0390382	0.0876244	-0.0537207	-0.0698325	0.0114428	-0.0725177	0.541901	H2afy
671	ENSMUSG00000032002	1.13667e-31	-0.145652	-0.044729	0.149328	-0.535668	-0.128224	0.239376	0.274169	-0.251151	-0.158508	-0.223609	-0.369296	-0.349909	-0.319456	-0.133613	Dcun1d5
672	ENSMUSG00000029169	3.75553e-06	-0.208376	-0.230077	0.0698202	-0.501316	-0.31496	-0.0582329	0.0210028	-0.266139	-0.0959796	-0.0428116	-0.317148	-0.248435	-0.200578	-0.0647321	Dhx15
672	ENSMUSG00000029840	2.04778e-09	-0.101839	-0.0255612	0.385331	0.0800726	-0.116148	-0.0367542	0.0564643	-0.137445	-0.0409585	-0.324192	0.0409481	0.08483	0.0178917	0.411531	Mtpn
672	ENSMUSG00000010067	6.93074e-59	-0.235523	-0.0810678	-0.0719547	-0.3872	-0.480783	-0.293281	-0.0699109	-0.166913	-0.0553676	-0.0115189	-0.279279	-0.46022	-0.191232	-0.0983588	Rassf1
673	ENSMUSG00000028029	3.78447e-15	-0.000130367	-0.252825	0.0358312	0.144825	0.229023	0.183692	0.158531	-0.111697	-0.175878	-0.0827373	0.0619766	0.0900062	-0.332567	0.0223205	Aimp1
673	ENSMUSG00000023286	8.44494e-73	-0.216155	-0.0171939	0.231672	-0.290336	0.0138929	0.491044	0.410486	-0.1603	-0.0647014	0.0166667	-0.22338	-0.389511	-0.0790253	0.191298	Ube2j2
674	ENSMUSG00000014077	1.70794e-61	0.00832808	0.207947	0.174702	0.454823	0.529234	0.476286	0.239271	-0.0816585	-0.0418479	-0.118983	0.13789	0.182711	0.149765	0.328098	Chp1
674	ENSMUSG00000060904	1.29344e-12	-0.0282554	0.00216065	-0.0611973	-0.615202	-0.531375	-0.188885	0.120175	-0.0484921	-0.0244482	0.101046	-0.260096	-0.272459	-0.214184	-0.013673	Arl1
675	ENSMUSG00000030417	9.9267e-66	0.141249	0.515611	0.383063	-0.0912019	0.3362	0.00432365	-0.00893371	-0.0401025	-0.0789814	-0.175499	0.115538	0.371237	0.381535	0.370585	Pdcd5
678	ENSMUSG00000005881	1.44148e-24	0.113886	0.215533	0.330902	0.437084	0.136597	0.425112	0.7218	0.137457	0.0789929	0.00464145	0.371755	0.270602	0.173905	0.365835	Ergic3
680	ENSMUSG00000039067	1.49006e-11	-0.192594	-0.233921	0.0380134	-0.642284	-0.352354	-0.109702	0.09061	-0.0270777	0.175342	0.146197	-0.174514	-0.387868	-0.407009	-0.0264622	Psmd7
681	ENSMUSG00000034932	9.98811e-94	0.173053	0.20462	0.449358	0.521867	0.593379	0.588693	0.587305	0.0200088	-0.024493	0.034045	0.137264	0.35323	-0.10092	0.220311	Mrpl54
681	ENSMUSG00000025544	6.12526e-23	-0.0364828	0.0967028	0.0356469	0.0938151	0.158856	0.149969	0.186736	-0.0301747	0.0403421	-0.247079	0.0738796	0.0859779	0.0740856	-0.0380819	Tm9sf2
682	ENSMUSG00000015619	8.12248e-12	-0.140533	0.0173595	-0.281267	0.247807	0.114208	-0.135613	0.733235	-0.00804689	-0.12893	-0.306866	0.211762	-0.153088	-0.129007	0.0448731	Gata3
682	ENSMUSG00000071072	5.23077e-19	-0.0798048	-0.1311	0.0205756	-0.66022	-0.162238	-0.184868	0.141537	-0.199033	-0.146601	0.239473	-0.322582	-0.306064	-0.283893	0.258539	Ptges3
682	ENSMUSG00000045767	4.27695e-25	-0.0584126	0.113132	0.057206	-0.35364	-0.350082	-0.67133	-0.663418	-0.169423	-0.117316	-0.0958987	0.0579745	0.0903414	0.216586	0.169568	B230219D22Rik
683	ENSMUSG00000068798	8.49679e-30	-0.165559	-0.0777963	-0.0157851	-0.451313	-0.379407	-0.593631	-0.730514	-0.250303	-0.180364	0.150878	-0.417379	-0.377039	-0.260101	-0.0303947	Rap1a
684	ENSMUSG00000031176	1.08385e-08	0.16381	0.370338	0.0891654	0.552648	0.425132	0.218761	0.199667	0.181695	0.127467	0.0258675	0.322206	0.348925	0.296578	0.500441	Dynlt3
684	ENSMUSG00000030869	9.93448e-25	0.244043	0.27292	-0.00295914	0.26931	0.523403	0.205779	0.133815	0.160227	-0.0569447	0.210537	0.361699	0.413104	-0.0401827	-0.22625	Ndufab1
684	ENSMUSG00000054823	6.66191e-09	-0.0448848	0.237786	0.37578	0.188938	-0.0171749	0.315039	0.470896	-0.0396195	0.057827	0.163371	0.116323	0.084157	0.247038	0.53188	Whsc1l1
684	ENSMUSG00000020612	2.67518e-08	-0.0454647	0.354882	0.24216	-0.29721	-0.222169	0.189668	-0.482492	0.101848	0.193894	0.145333	-0.0955771	-0.154431	0.094866	0.287207	Prkar1a
685	ENSMUSG00000070047	5.00546e-200	-0.143417	-0.0271302	0.149029	-0.310306	-0.59638	-0.546195	-0.0438129	-0.164067	-0.0921252	0.297957	0.0433276	-0.0156738	0.0774205	0.158912	Fat1
686	ENSMUSG00000062981	1.01016e-09	0.0340822	-0.332721	-0.213719	0.164945	0.0649847	-0.210614	-0.1502	0.146504	0.110011	-0.15468	0.24289	0.153961	-0.425547	-0.192883	Mrpl42
687	ENSMUSG00000037062	1.31837e-73	-0.12845	0.0806193	0.448848	0.35939	0.195225	0.363065	0.119493	-0.182115	-0.128773	0.256026	-0.108026	-0.0975919	-0.0896807	0.581742	Sh3glb1
687	ENSMUSG00000028757	1.22943e-26	-0.105195	-0.160539	-0.42505	-0.0645695	-0.119662	0.18326	0.142197	0.0319619	0.0279744	-0.198343	0.0541232	-0.183096	-0.326861	-0.320972	Ddost
687	ENSMUSG00000011114	4.16441e-62	0.0339508	0.108713	0.0123122	-0.0194731	0.136458	0.309542	0.204531	-0.0281107	-0.0716148	0.304699	-0.0392346	-0.0167628	-0.0339181	0.100941	Tbrg1
689	ENSMUSG00000079477	5.2305e-77	-0.00284037	0.481445	0.369334	0.115716	0.325424	0.353198	0.175469	0.0840223	0.12937	0.310839	-0.0397612	-0.130737	0.191191	0.162378	Rab7
690	ENSMUSG00000048100	1.35298e-16	0.0424627	0.100828	-0.0264273	-0.506982	-0.0219595	-0.135135	0.234007	0.090428	0.100355	-0.0153367	0.0747553	0.0906646	0.0528792	0.148934	Taf13
690	ENSMUSG00000028367	7.83627e-11	0.18273	0.248773	0.516232	0.396487	0.710006	0.541087	0.413172	0.306492	0.0664836	-0.0245709	0.323748	-0.0142471	0.00436653	0.559275	Txn1
690	ENSMUSG00000036323	3.44186e-223	0.169455	0.0646695	0.41364	0.237763	0.270052	0.531461	0.526673	0.0966696	0.0268759	0.0393811	0.275095	0.213854	-0.0969412	0.352037	Srp72
690	ENSMUSG00000021486	1.78873e-83	0.0385922	-0.0816495	0.0453406	0.063307	0.0629976	0.350407	0.195013	-0.240767	-0.143178	0.295567	-0.121811	0.0793656	-0.142571	0.0386916	Prelid1
692	ENSMUSG00000030403	8.11796e-14	0.151855	0.464137	0.48072	-0.304802	-0.254284	-0.0763466	-0.29186	-0.0160191	-0.0102105	0.315515	-0.0534525	0.241867	0.420559	0.530539	Vasp
692	ENSMUSG00000015536	7.02647e-100	-0.0156175	0.0651805	0.038359	-0.249741	-0.604975	-0.386245	0.117592	0.129779	0.0943135	0.0772021	0.185735	0.00664546	-0.310195	-0.161729	Mocs2
693	ENSMUSG00000033228	2.02923e-14	-0.112784	-0.015255	0.397459	-0.183554	-0.0438486	0.275481	0.409861	-0.191994	-0.0164949	0.183941	-0.283863	-0.0901878	0.0926361	0.544455	Scaf11
694	ENSMUSG00000024181	4.4792e-14	0.0619106	0.043073	0.127097	0.332072	0.305552	0.390474	0.324576	0.170657	0.110104	-0.235707	0.305168	0.155271	-0.224323	0.150174	Mrpl28
695	ENSMUSG00000037608	3.56172e-25	0.0154608	-0.101105	0.271203	-0.152961	-0.0282605	0.192518	0.198503	-0.132067	-0.176353	-0.0886034	0.0686894	0.0665118	-0.0396542	0.291487	Bclaf1
698	ENSMUSG00000002102	8.27261e-10	0.000976859	-0.000304806	-0.0644531	-0.0739841	0.18949	0.0622546	0.119808	0.0311288	0.0895422	0.297713	0.0657312	-0.043339	-0.145499	0.00737399	Psmc3
698	ENSMUSG00000015804	4.25842e-51	0.167499	0.247731	0.348343	0.317745	0.413425	0.301416	0.310154	0.160356	0.102804	-0.216094	0.378563	0.420314	0.260722	0.376865	Med28
699	ENSMUSG00000061136	5.2743e-15	-0.0724183	-0.200758	0.170311	-0.135569	0.227698	0.395788	0.39026	-0.103636	-0.0354768	-0.270036	-0.208324	-0.124327	-0.202971	0.347139	Prpf40a
699	ENSMUSG00000002984	1.59627e-35	-0.0353112	-0.0359191	0.204781	-0.4518	0.0499232	0.319151	0.240037	-0.049689	0.0648715	0.1255	-0.139272	-0.0649575	-0.205539	0.156565	Tomm40
700	ENSMUSG00000027170	1.5615e-14	0.0088016	-0.263809	0.339168	0.298616	0.0450425	0.573754	0.710207	-0.0311157	-0.114857	0.143488	0.283614	0.107761	-0.217003	0.5466	Eif3m
700	ENSMUSG00000025499	2.25974e-151	-0.108306	-0.0179438	-0.121113	-0.3632	-0.351315	-0.491008	0.181183	-0.116251	0.0151345	-0.302439	-0.143401	-0.0273626	-0.00520213	0.111124	Hras
701	ENSMUSG00000031229	5.30378e-07	-0.123683	-0.422324	0.251878	-0.24722	-0.549793	0.0368189	0.0824828	-0.170116	-0.0659264	-0.320141	-0.053143	-0.138017	-0.494692	0.197031	Atrx
703	ENSMUSG00000041133	2.81498e-96	-0.0205766	-0.450732	0.184331	-0.269304	-0.644962	-0.229061	0.00874024	0.0459783	0.0677405	-0.0408472	0.0939212	0.0224843	-0.466689	0.321402	Smc1a
705	ENSMUSG00000029422	3.73e-29	0.11577	0.126228	0.263528	0.21244	0.160183	0.271083	0.285079	-0.13492	-0.0865668	0.0142279	-0.174543	0.113409	0.263737	0.58116	Rsrc2
706	ENSMUSG00000029922	4.53638e-12	-0.110209	-0.0316524	0.289809	0.0512047	0.196092	0.409063	0.639287	-0.180122	0.00136998	-0.237907	-0.386282	-0.148797	-0.23357	0.457998	Mkrn1
707	ENSMUSG00000000171	6.40395e-172	0.0722971	-0.110579	0.11996	0.152088	0.25517	0.408646	0.254207	0.190946	0.109217	-0.00851908	0.293468	0.0647944	-0.361553	0.0129573	Sdhd
707	ENSMUSG00000032050	9.41221e-16	-0.240022	-0.143998	0.195614	-0.415751	-0.244057	0.057586	0.102441	-0.259398	-0.146976	0.052559	-0.286742	-0.275939	-0.210764	-0.0138219	Rdx
707	ENSMUSG00000020570	9.58542e-19	0.0357499	0.277863	0.117047	0.238619	0.274564	0.201987	0.465227	0.212164	0.137597	0.301969	0.223945	0.159719	0.0490426	0.169446	Sypl
708	ENSMUSG00000027810	6.72517e-06	-0.00537942	-0.356739	0.0264786	0.130616	0.042786	0.220905	0.194023	-0.101041	-0.126164	0.128017	0.0386027	0.00461444	-0.391496	0.165523	Eif2a
708	ENSMUSG00000040731	1.26268e-22	-0.0245327	0.022685	0.267477	-0.603639	-0.218637	0.219428	0.433359	-0.0907943	-0.0335501	0.0789552	-0.229636	-0.260494	-0.0488545	0.348544	Eif4h
709	ENSMUSG00000053453	6.87548e-27	-0.0353427	-0.167081	-0.174765	-0.330434	-0.0229758	0.0654014	0.156414	0.00443983	-0.0356631	-0.272416	-0.0127283	-0.10985	-0.176636	-0.0656783	Thoc7
709	ENSMUSG00000021807	3.86218e-08	0.143813	-0.251926	0.35027	0.419377	-0.0019758	0.292376	0.574752	-0.000594426	-0.189087	-0.0510632	0.396945	0.403402	-0.14767	0.180972	2700060E02Rik
710	ENSMUSG00000019804	1.13384e-11	-0.0307072	-0.0254433	-0.208657	0.166174	0.074414	0.165911	-0.0703739	0.120133	0.178014	-0.316442	0.111761	0.0169964	-0.413088	-0.351346	Snx3
711	ENSMUSG00000033751	1.09682e-55	-0.144971	-0.186942	0.0229425	-0.474532	0.0172751	0.184465	0.259569	-0.00901446	-0.00977812	-0.0428859	-0.126627	-0.327701	-0.331216	-0.2865	Gadd45gip1
712	ENSMUSG00000020149	4.17249e-06	-0.208108	-0.0750033	-0.0426689	0.0922468	-0.0420287	0.208685	0.239108	-0.0161991	0.104816	0.00605709	-0.04947	-0.430684	-0.474938	-0.205584	Rab1a
712	ENSMUSG00000020390	7.21216e-10	0.0316747	0.0699459	0.471519	0.231146	-0.249834	0.218346	0.765656	-0.0581534	-0.0443161	0.167895	0.132791	0.0756697	0.0237245	0.496151	Ube2b
713	ENSMUSG00000004980	8.4918e-13	0.0686604	-0.249954	0.0792961	-0.340043	-0.184828	0.13323	0.227257	0.16256	0.200021	-0.164007	0.0832166	0.041834	-0.509787	0.0267948	Hnrnpa2b1
713	ENSMUSG00000059355	2.84082e-18	0.0673858	0.00405966	0.172789	0.208009	0.236387	0.382919	0.301516	0.132411	0.103823	0.261111	0.264634	0.174175	-0.133267	0.125494	Wdr83os
716	ENSMUSG00000028156	7.70832e-08	-0.0716983	0.307057	0.478281	-0.534315	-0.446155	0.0937628	0.524429	-0.14115	-0.0774841	0.163285	-0.185071	-0.152527	0.188364	0.531908	Eif4e
717	ENSMUSG00000042133	3.66168e-17	-0.112425	-0.0787442	0.310706	-0.446937	-0.24312	0.144537	0.376809	-0.280958	-0.0970508	0.0998831	-0.377489	-0.227697	-0.308333	0.552773	Ppig
718	ENSMUSG00000026087	4.71654e-11	-0.0161802	-0.414881	0.102948	0.143318	0.054976	0.0929042	0.214427	-0.124511	-0.179104	-0.141633	0.0193135	0.0834494	-0.382616	-0.0441986	Mrpl30
718	ENSMUSG00000027282	1.19804e-06	-0.0464683	0.0318027	0.187605	0.0515624	0.0117567	0.170871	0.245806	0.00655032	0.00170569	-0.257	0.101242	0.112246	-0.296219	0.0701637	Mtch2
719	ENSMUSG00000025979	5.51153e-09	0.180487	0.319361	0.341846	0.143692	0.240376	0.397193	0.485941	0.142295	0.0616726	0.233878	0.272214	0.223717	0.166737	0.475002	Mob4
723	ENSMUSG00000028053	2.51198e-36	-0.126867	0.129811	0.421694	-0.0410636	-0.059015	0.204598	0.371318	-0.17025	-0.0665541	0.0822768	-0.0491333	-0.0652332	0.25437	0.408688	Ash1l
723	ENSMUSG00000021764	3.82402e-26	0.154516	0.127703	0.266906	0.170733	0.201295	0.367297	0.45423	0.105187	-0.0597611	-0.273231	0.288844	0.252956	-0.249241	-0.033124	Ndufs4
723	ENSMUSG00000021264	1.22999e-13	-0.124162	-0.425495	0.0535969	-0.195315	-0.281594	0.130832	0.121944	-0.0623535	0.0159502	0.00489303	0.04442	-0.122758	-0.308952	0.299014	Yy1
724	ENSMUSG00000021877	2.86313e-53	-0.0692034	0.305944	0.0176738	-0.420481	-0.306853	0.534286	0.0775811	0.211768	0.191539	0.20818	0.0401861	-0.430331	0.0525365	0.104041	Arf4
724	ENSMUSG00000062270	3.98899e-14	0.142222	0.507663	0.128024	0.077875	0.222793	-0.252969	-0.258239	0.0024846	-0.0355947	0.125374	-0.104301	0.312926	0.337837	0.322431	Morf4l1
726	ENSMUSG00000050565	5.59976e-18	-0.0774209	-0.0928216	0.0357362	-0.136988	-0.543848	0.00701841	0.183009	-0.00710568	0.0668852	0.0205192	0.0734427	-0.0714519	-0.172384	-0.000818275	Tor1aip2
727	ENSMUSG00000021969	9.03461e-85	-0.0864891	0.00989174	0.132455	-0.420359	-0.457083	0.0466432	0.241243	-0.096163	-0.015978	0.069287	-0.0279293	-0.016796	0.042612	0.22562	Zdhhc20
727	ENSMUSG00000020922	4.09231e-13	-0.180521	-0.06797	0.187659	-0.286646	-0.189156	0.240633	0.388328	-0.147123	-0.0200076	-0.247074	-0.118811	-0.184454	-0.118486	0.211077	Lsm12
729	ENSMUSG00000028790	1.55829e-08	-0.0767937	-0.149429	0.308466	-0.144289	-0.015671	0.284341	0.338714	-0.216874	-0.148318	0.0112323	-0.249202	-0.16427	0.0152447	0.365197	Khdrbs1
729	ENSMUSG00000032249	2.30068e-16	0.0925825	-0.341191	0.108218	0.565313	0.253671	0.154142	0.238031	0.191974	0.0900802	-0.0415524	0.28283	0.170326	-0.284687	0.273758	Anp32a
729	ENSMUSG00000017428	6.09149e-12	-0.152945	-0.0296945	0.243799	-0.490333	-0.0798141	0.216176	0.36899	-0.103108	0.082789	0.093963	-0.321881	-0.290866	-0.0315244	0.49573	Psmd11
730	ENSMUSG00000087260	2.2706e-12	0.00240254	0.0183526	0.0165845	0.237779	0.377569	0.169577	0.116819	0.182573	0.15542	-0.213669	0.228964	0.208363	-0.108299	0.0451134	Lamtor5
730	ENSMUSG00000063200	4.06786e-08	0.019048	-0.348045	-0.0848563	0.149198	0.129662	0.0255724	0.125125	-0.110917	-0.0617473	0.248106	-0.183065	-0.017009	-0.454309	0.158664	Nol7
731	ENSMUSG00000029064	2.42418e-11	-0.273896	-0.0681185	0.118759	-0.108381	-0.0768233	0.103126	-0.132211	-0.322028	-0.113318	-0.139516	-0.328776	-0.202562	0.0127413	0.473755	Gnb1
732	ENSMUSG00000063870	3.29788e-08	-0.263288	-0.163229	0.16597	-0.228964	-0.244614	-0.29708	-0.0969011	-0.307122	-0.149753	0.0122038	-0.126686	-0.230036	-0.0291945	0.20252	Chd4
733	ENSMUSG00000042520	4.37944e-07	-0.0723495	-0.035026	0.133854	-0.111714	0.0392716	0.156769	0.0853737	-0.19702	-0.143524	-0.24168	-0.109664	-0.0179605	0.0612218	0.225556	Ubap2l
733	ENSMUSG00000019579	1.62386e-258	0.0513043	0.0733406	0.0119661	0.0711335	0.217138	0.559668	0.512885	0.12655	0.0871985	-0.0777488	0.165618	0.0859766	-0.117875	-0.432649	Mydgf
734	ENSMUSG00000026254	3.72488e-39	0.0240129	-0.122283	0.197803	-0.0162049	-0.0635214	0.329941	0.373736	-0.0847348	-0.144838	-0.143434	0.0129967	0.0517946	-0.237285	0.201639	Eif4e2
736	ENSMUSG00000057130	2.56731e-06	-0.193084	-0.259935	0.0214917	-0.442685	-0.337047	0.0765716	0.20372	-0.171227	-0.0712946	-0.107381	-0.33577	-0.312475	-0.271932	-0.306941	Txnl4a
737	ENSMUSG00000020994	1.97879e-30	-0.0771009	-0.29377	0.0926616	-0.458036	-0.330067	0.0494297	0.0430914	-0.171337	-0.119246	-0.26856	-0.254041	-0.269895	-0.172425	0.14057	Pnn
743	ENSMUSG00000024853	1.00205e-30	0.140329	-0.161409	0.456699	0.294164	0.364011	0.352862	0.462504	0.231272	0.156304	-0.00792834	0.362262	0.219546	-0.251085	0.501279	Sf3b2
746	ENSMUSG00000071014	1.0456e-15	0.127941	0.132352	0.121652	0.132009	0.159122	0.238986	0.208395	0.212438	0.0932459	-0.109956	0.288246	0.208569	-0.439057	-0.486618	Ndufb6
746	ENSMUSG00000032212	1.70348e-14	-0.216924	-0.13584	0.1886	-0.521447	-0.153114	0.141758	0.34967	-0.17127	-0.0916409	0.258283	-0.173164	-0.419978	-0.0972222	0.243455	Sltm
748	ENSMUSG00000022800	1.76501e-09	0.00838947	0.18068	0.326661	-0.221013	-0.0473165	0.21889	0.393861	-0.0342678	-0.0287057	0.000927201	0.0181202	0.0618546	0.126424	0.488454	Fyttd1
749	ENSMUSG00000009907	2.59056e-09	-0.0737276	0.0306246	0.264173	-0.172693	0.129084	0.276013	0.318587	-0.229428	-0.144535	0.125944	-0.252385	-0.114463	0.0433269	0.3778	Vps4b
750	ENSMUSG00000057666	2.02329e-07	0.0848031	0.0438838	-0.255071	-0.369947	0.10448	-0.110056	-0.146029	0.266366	0.185505	0.205716	0.219305	0.0895547	-0.31696	-0.0522955	Gapdh
750	ENSMUSG00000031879	3.81854e-10	0.0385493	0.126393	0.316918	0.119964	0.168453	0.150958	-0.136679	0.0314909	0.0888833	-0.241376	0.0709185	0.163981	0.0869912	0.386194	Fam96b
752	ENSMUSG00000019362	4.52118e-34	-0.227664	-0.172724	-0.244344	0.0830269	0.509093	0.445795	0.035038	-0.0271577	0.100066	-0.298146	-0.106482	-0.327101	-0.27837	-0.233359	D8Ertd738e
752	ENSMUSG00000061665	2.70447e-12	-0.0302155	0.104624	0.206097	0.223667	0.279996	0.32068	0.620812	0.00216123	-0.0738495	0.0925386	0.0516828	0.0754895	0.117075	0.262099	Cd2ap
755	ENSMUSG00000003032	1.47353e-06	-0.269148	-0.413171	-0.140983	0.594434	0.457214	-0.122644	0.279419	-0.131184	0.173311	0.288731	-0.149855	-0.0428539	0.373799	0.703706	Klf4
755	ENSMUSG00000062604	2.07245e-17	0.0180374	-0.173254	0.121548	0.130519	-0.352067	-0.552949	0.174751	0.0491161	-0.0547266	-0.303266	0.304831	0.237104	-0.374718	0.31427	Srpk2
756	ENSMUSG00000014226	5.01238e-08	-0.0480871	-0.272432	0.0620548	-0.4316	-0.323968	0.041001	0.311978	0.047663	0.122734	-0.0430514	-0.0832427	-0.113684	-0.397064	0.296299	Cacybp
756	ENSMUSG00000031556	1.67957e-34	0.109284	0.176136	0.153295	0.132584	0.116611	0.150073	0.333613	0.187826	0.133977	-0.228635	0.294838	0.258147	0.0974993	0.101186	Tm2d2
759	ENSMUSG00000039041	6.48348e-21	-0.090291	0.212905	0.23275	-0.217271	0.157963	0.345761	0.473561	0.0444857	0.149537	0.144816	-0.0995324	-0.216086	0.0774384	0.263931	Adrm1
760	ENSMUSG00000027706	1.29581e-12	0.0670734	0.474879	0.0216467	-0.141556	0.0995228	0.2155	0.446297	0.164448	0.0737124	0.0268742	0.191022	0.0600943	0.103119	-0.0175465	Sec62
760	ENSMUSG00000068739	1.25368e-13	0.0476297	0.129786	-0.0920739	-0.363648	0.197399	0.335831	0.402919	-0.073872	-0.111585	0.238443	-0.0829186	0.0279823	0.00316393	-0.353146	Sars
760	ENSMUSG00000040459	2.21911e-11	-0.0956286	-0.0326206	0.0362965	-0.0646008	-0.166726	0.00547089	0.0841691	-0.276082	-0.164759	-0.264228	-0.249903	-0.0822046	-0.00155705	0.216744	Arglu1
760	ENSMUSG00000022193	2.0862e-24	0.206211	0.313466	0.102737	0.173155	0.525138	0.55854	0.551195	0.273771	0.154974	-0.0427149	0.325958	0.243252	0.0242496	-0.132589	Psmb5
763	ENSMUSG00000029328	1.20321e-06	-0.0899846	-0.265602	0.324109	-0.593639	-0.429642	0.252753	0.309107	-0.0969214	-0.0246801	0.189526	-0.227248	-0.190549	-0.200689	0.493308	Hnrnpdl
764	ENSMUSG00000027011	1.5505e-08	-0.0225468	-0.306498	-0.136465	-0.0585656	-0.253418	0.14177	0.189091	-0.0789706	-0.0257407	-0.242175	-0.0295506	0.0269973	-0.205829	0.110224	Ube2e3
764	ENSMUSG00000022378	3.24625e-08	0.0622436	0.137964	0.229141	-0.210317	-0.54974	-0.414127	0.371519	-0.0832141	-0.0843954	0.127045	-0.0743467	0.13876	0.0913908	0.265432	Fam49b
768	ENSMUSG00000016308	2.35175e-66	-0.144746	0.0163642	0.0838108	-0.471552	-0.290227	0.160847	0.201477	-0.0206479	0.0400812	-0.158304	-0.114394	-0.229388	-0.320221	-0.220347	Ube2a
770	ENSMUSG00000017677	6.4997e-18	-0.0762655	-0.107399	0.0416138	-0.286231	-0.557182	-0.236596	0.170529	-0.0533424	-0.0607021	0.00177309	-0.0917944	-0.177064	-0.0830412	0.174889	Wsb1
771	ENSMUSG00000030335	1.62957e-06	-0.0321566	-0.109779	-0.123444	-0.141518	0.140287	0.191414	-0.0424139	0.0560847	-0.0251794	0.182392	0.0985956	-0.137878	-0.36533	-0.324031	Mrpl51
771	ENSMUSG00000022427	1.47352e-07	0.0812229	-0.169367	0.369693	0.113736	0.314561	0.595916	0.500764	0.104039	0.0933238	-0.201595	0.160386	0.177232	-0.214436	0.493763	Tomm22
772	ENSMUSG00000036707	1.07864e-08	-0.198054	0.104165	0.32067	0.0128799	0.1091	0.26223	0.462189	-0.224987	-0.00200848	0.18088	-0.253722	-0.211952	0.0992553	0.291031	Cab39
773	ENSMUSG00000037236	1.19088e-06	-0.0416865	-0.305826	0.324372	-0.335021	-0.335816	0.00208103	0.136328	-0.0343305	-0.0414162	-0.278916	0.0414414	-0.0999544	-0.166502	0.335118	Matr3
774	ENSMUSG00000033701	5.08652e-29	0.03932	-0.0107254	0.231138	-0.0677882	0.0451112	0.207544	0.573883	0.026196	-0.0392358	-0.178377	0.218978	0.134052	0.0544862	0.3997	Acbd6
774	ENSMUSG00000031954	1.3279e-52	-0.11746	-0.416753	0.0794673	-0.366847	-0.108726	-0.128111	-0.0445797	-0.141794	-0.0687396	-0.215253	-0.221049	-0.114403	-0.319673	0.157352	Cfdp1
775	ENSMUSG00000042043	1.36919e-41	0.131929	-0.0223632	0.443823	0.377473	0.438782	0.471759	0.662044	0.0689781	-0.0144705	-0.139976	0.0406218	0.209949	-0.00367947	0.241056	Tbca
777	ENSMUSG00000002778	2.57416e-06	0.0954474	0.0862905	0.269362	0.499044	0.354934	0.451071	0.271135	0.138982	-0.0251816	0.0391486	0.424595	0.260226	0.0477509	0.310538	Kdelr1
780	ENSMUSG00000026740	9.25268e-13	0.0629017	0.276683	0.329623	0.1355	-0.318959	0.150698	0.34753	0.0390008	0.036908	0.195116	0.194719	0.214767	0.229439	0.426701	Dnajc1
782	ENSMUSG00000041408	1.35235e-10	-0.13103	-0.00509305	0.355814	-0.0202649	0.066187	0.352655	0.285045	-0.260366	-0.0348922	0.234365	-0.129636	-0.169557	0.0302329	0.434965	Wapl
784	ENSMUSG00000078348	1.60203e-36	0.146852	-0.0733132	0.226904	0.288615	0.385811	0.416504	0.413501	0.214522	0.148701	-0.123894	0.316697	0.299157	-0.258313	0.273836	Sf3b5
785	ENSMUSG00000035478	6.62598e-06	-0.0502878	-0.237873	-0.00407739	-0.336051	-0.115395	0.112924	0.204138	-0.0620158	0.0297101	-0.227326	0.0285952	0.116695	-0.198099	0.100774	Mbd3
785	ENSMUSG00000023307	2.82528e-93	0.0083366	-0.0419442	0.367961	-0.1039	-0.107383	0.372762	0.310702	-0.0120651	0.0527122	0.120951	-0.0226605	0.0350803	-0.0288671	0.474053	March5
786	ENSMUSG00000031701	4.22961e-122	-0.14251	0.0525822	0.330708	-0.259203	0.0800809	0.428191	0.57257	0.0715214	0.154221	0.113589	-0.0588778	-0.270925	-0.166735	0.182964	Dnaja2
790	ENSMUSG00000027108	3.03695e-154	0.126884	-0.174349	0.261766	0.255232	0.218121	0.388508	0.469373	0.114963	0.0123982	0.0266472	0.272689	0.315968	-0.321648	0.360466	Ola1
792	ENSMUSG00000029094	4.12598e-87	-0.0597461	0.156778	0.154451	-0.288866	-0.523491	-0.354386	-0.084623	-0.166561	-0.0859484	0.222432	-0.144597	-0.0837258	0.25065	0.362545	Afap1
797	ENSMUSG00000019188	3.51736e-29	0.00190935	0.201173	0.14317	0.0590257	0.283383	0.460905	0.45866	-0.103486	-0.122044	-0.216464	0.0418534	0.0593007	0.0920961	-0.172073	H13
798	ENSMUSG00000024002	1.69557e-18	-0.170371	-0.0881517	0.327221	-0.0409623	-0.0958602	0.155973	0.112898	-0.259485	-0.125166	0.0712988	-0.24633	-0.141096	-0.0377371	0.321543	Brd4
799	ENSMUSG00000004771	1.64951e-08	-0.0928217	0.230046	0.197711	0.167075	0.243658	0.394251	0.523091	-0.0514949	0.0120623	0.139505	-0.184561	-0.194045	0.148687	0.16477	Rab11a
805	ENSMUSG00000032199	1.52019e-11	0.137286	0.262083	0.375096	0.0336164	0.230419	0.259039	0.23892	0.0443031	0.00682196	0.03308	0.124405	0.231871	0.179041	0.429813	Polr2m
810	ENSMUSG00000020954	1.82588e-14	-0.104522	0.211292	0.362549	-0.144243	-0.219649	0.054168	-0.148091	-0.1936	-0.0609679	0.0688698	0.00292608	0.103813	0.286928	0.43691	Strn3
811	ENSMUSG00000009863	1.78086e-07	0.191647	0.227918	0.318925	0.256655	0.150905	0.199864	0.409276	0.262916	0.158114	0.109488	0.272329	0.289891	-0.221558	-0.0527275	Sdhb
814	ENSMUSG00000063787	1.97594e-21	0.0774927	0.0142936	0.176393	0.257728	0.427533	0.424834	0.442242	0.0908526	0.0337336	0.00487444	0.241432	0.219337	-0.232594	0.0611346	Chchd1
815	ENSMUSG00000025132	1.36275e-95	-0.142643	0.0633869	0.164515	-0.163612	0.312078	0.361634	-0.0631508	-0.188518	-0.0351382	0.114605	-0.374458	-0.364542	0.096778	0.333559	Arhgdia
816	ENSMUSG00000034269	2.12353e-25	0.0958165	0.219274	0.356541	-0.0841985	-0.229114	0.164723	0.275685	-0.0995732	-0.0649869	0.00332397	0.10546	0.238359	0.237013	0.377922	Setd5
816	ENSMUSG00000021413	6.71662e-10	-0.0368814	-0.109486	-0.0697308	-0.451678	-0.275769	0.0110843	-0.0405556	-0.141635	-0.151799	0.0399281	-0.177668	-0.104788	-0.0505443	0.147582	Prpf4b
818	ENSMUSG00000028580	8.35199e-10	-0.0941903	-0.0743079	0.226359	-0.0255125	-0.0854528	0.268163	0.347633	-0.169895	-0.132703	-0.161991	0.0765597	0.0163962	-0.0323382	0.310797	Pum1
819	ENSMUSG00000021771	4.92509e-11	-0.0204879	-0.0204085	0.419246	0.112278	0.0551079	0.430594	0.371363	0.176688	0.129289	0.158638	0.0866003	-0.146464	-0.295899	0.312616	Vdac2
819	ENSMUSG00000020485	2.04843e-205	0.0264312	-0.168509	-0.0313792	0.21942	0.388499	0.452816	0.432765	0.101634	0.0303041	0.0174128	0.272094	0.106618	-0.288918	0.0890073	Supt4a
820	ENSMUSG00000055436	8.02252e-08	-0.12749	-0.127744	0.287057	-0.214168	-0.430185	0.342926	0.330374	-0.164271	-0.130901	-0.269825	-0.0715249	-0.290396	-0.0402408	0.453754	Srsf11
820	ENSMUSG00000030751	9.06833e-11	0.115233	-0.0975304	0.121257	0.11638	0.229392	0.330339	0.515335	0.175438	0.110928	-0.0212654	0.210808	0.112889	-0.308362	0.159089	Psma1
821	ENSMUSG00000021996	1.77981e-116	0.0497068	-0.094991	0.39935	0.0340585	0.0628778	0.432769	0.450446	0.221536	0.128292	-0.0545541	0.22501	0.0397405	0.0222802	0.45441	Esd
822	ENSMUSG00000039219	1.1383e-15	-0.154899	-0.210943	0.374401	-0.223356	-0.286699	0.191293	0.423316	-0.0613988	-0.00468896	-0.111846	0.0275149	-0.260501	-0.140487	0.283168	Arid4b
824	ENSMUSG00000024758	1.20251e-201	-0.069225	-0.0652472	-0.0840762	0.239098	0.368888	0.508553	0.142975	-0.00614433	0.0314355	-0.1357	0.0615858	-0.107579	-0.317199	-0.285501	Rtn3
825	ENSMUSG00000045948	8.21135e-14	0.0829479	-0.142941	0.0381533	0.264191	0.321569	0.287959	0.209384	0.0757337	0.0647692	-0.207667	0.227077	0.122	-0.229188	-0.116782	Mrps12
826	ENSMUSG00000059518	1.25701e-21	0.156293	0.16342	0.0796206	0.280059	0.36104	0.164983	0.265365	0.121921	-0.00849378	-0.175443	0.369459	0.312543	0.0747008	-0.0275324	Znhit1
827	ENSMUSG00000028676	7.8579e-17	-0.0674469	-0.0926614	0.0249411	-0.299052	-0.231311	0.00355666	-0.0193407	-0.0904523	-0.0437759	-0.221845	-0.0966094	-0.0602482	-0.0498097	0.29819	Srsf10
828	ENSMUSG00000020153	1.9893e-14	0.0610509	0.0568422	-0.158595	0.255839	0.391768	0.069699	-0.107257	0.19648	0.144117	0.0588605	0.267108	0.197559	-0.359334	-0.38243	Ndufs7
833	ENSMUSG00000026977	2.13061e-19	-0.07593	-0.0175848	0.22948	0.270382	0.0100356	0.386655	0.477694	-0.201348	-0.0707152	0.0814926	-0.0921266	-0.048669	-0.149458	0.411139	March7
835	ENSMUSG00000036835	1.12734e-90	-0.0143782	0.0316132	-0.0835622	0.355088	0.475683	0.351495	0.26774	0.0445483	0.0336572	0.0564781	0.0916061	0.0303173	-0.150007	-0.149205	Psenen
837	ENSMUSG00000024146	1.21725e-20	0.0739834	0.0727998	0.0628493	0.153234	0.253935	0.130722	0.125334	0.00104826	-0.00799936	-0.214434	0.122662	0.0781355	-0.0682406	0.2747	Cript
843	ENSMUSG00000068039	5.13591e-34	0.0238998	-0.25513	0.37788	-0.118733	0.0102847	0.424967	0.461986	-0.0413947	-0.0301272	0.075638	0.0328101	0.00110816	-0.258234	0.360788	Tcp1
845	ENSMUSG00000060373	3.91089e-15	-0.1852	-0.345061	0.148475	-0.279464	-0.0588927	0.118729	0.374582	-0.13575	-0.113406	-0.00848294	-0.0570883	-0.363627	-0.397508	0.247864	Hnrnpc
845	ENSMUSG00000032745	4.02726e-11	0.00545226	-0.138903	0.0569504	-0.00950836	-0.00249269	0.289033	0.155403	-0.072925	-0.0203083	-0.216835	-0.162117	-0.16502	-0.0341302	0.432558	Gpbp1
848	ENSMUSG00000000346	2.02954e-71	-0.110667	0.0145261	0.164074	0.466678	0.394269	0.319255	0.411129	0.0152073	0.0624109	0.0801465	0.0953668	-0.0724888	-0.00728795	0.214533	Dazap2
849	ENSMUSG00000006412	1.1882e-45	-0.00907355	0.207532	0.354832	-0.142867	0.198434	0.504189	0.556654	0.0805749	0.118631	0.178138	0.0289434	-0.0555369	0.303744	0.4504	Pfdn2
851	ENSMUSG00000031422	2.55222e-37	-0.0462995	0.0516803	-0.405558	-0.455462	-0.384448	0.299899	0.254758	-0.0425333	0.0735845	-0.0215357	-0.229064	-0.222953	-0.0811038	0.154707	Morf4l2
854	ENSMUSG00000025745	9.84977e-11	-0.136206	-0.198147	0.128082	-0.104344	-0.44463	-0.0831041	-0.027947	0.0663747	0.101603	-0.173897	0.10133	-0.151093	-0.334588	0.111571	Hadha
855	ENSMUSG00000046229	1.69183e-41	0.129668	0.120173	0.187335	0.464812	0.335474	0.264629	0.126372	0.0957958	0.0482124	0.0625325	0.300281	0.326696	0.0190458	0.104015	Scand1
860	ENSMUSG00000038762	2.53149e-28	-0.08915	-0.179442	-0.0108191	-0.337581	-0.00283126	0.119633	0.120726	-0.0694872	-0.0431313	0.0517156	-0.0593905	-0.116723	-0.338232	-0.0477033	Abcf1
866	ENSMUSG00000078453	7.05e-29	0.105927	-0.146476	-0.086094	0.1427	0.0878784	-0.207591	0.272773	0.00768845	-0.0299736	-0.229226	0.234451	0.189855	-0.234822	-0.188406	Abracl
867	ENSMUSG00000021963	1.64171e-17	-0.0876083	-0.134115	-0.204773	-0.464837	-0.0595973	-0.0574562	-0.0999528	-0.161236	-0.127046	0.0438348	-0.283893	-0.214496	-0.208889	-0.196608	Sap18
868	ENSMUSG00000063015	4.48342e-33	-0.0804487	-0.239039	-0.077146	0.101761	-0.37875	-0.551743	0.131541	-0.118674	-0.0269333	0.111841	-0.0924298	-0.0817967	-0.144518	0.14669	Ccni
870	ENSMUSG00000055943	3.86218e-08	0.0346017	0.234563	0.181008	-0.138211	0.0544562	0.260756	0.292241	0.105849	0.127807	-0.00418238	0.0853843	0.00443028	0.0844131	-0.0555652	Emc7
872	ENSMUSG00000057236	3.16338e-08	0.174995	0.0161448	0.23843	-0.0128385	0.1441	0.253924	0.363149	0.220355	0.0783548	-0.184691	0.235195	0.20267	0.0283432	0.360217	Rbbp4
872	ENSMUSG00000031622	1.62976e-17	-0.106466	0.0863079	0.169453	-0.130811	-0.0878616	0.254937	0.416565	0.0778571	0.0144106	-0.202928	-0.0497937	-0.284875	-0.165482	0.217725	Sin3b
873	ENSMUSG00000025260	2.27378e-14	0.0328637	-0.146385	0.0212451	-0.015086	-0.510366	-0.302335	0.381852	0.0558127	-0.00535041	0.0391035	0.293355	0.191279	-0.328971	0.221797	Hsd17b10
874	ENSMUSG00000028124	1.17609e-42	-0.0594143	0.330541	0.263358	-0.356979	-0.0765652	0.231914	0.43117	0.036517	-0.0242599	0.0361231	0.235106	0.00647426	0.0668757	0.157827	Gclm
874	ENSMUSG00000031683	2.93551e-17	-0.00275976	-0.193651	-0.0263346	0.409835	0.395536	0.365896	0.247887	0.0104063	0.0963754	0.0286367	0.0241459	0.188118	-0.0736437	0.131108	Lsm6
875	ENSMUSG00000068749	1.46373e-139	0.00995071	-0.095047	0.271435	-0.0713609	0.157777	0.445182	0.502999	0.0597112	-0.0588545	-0.0572589	0.272952	0.0319385	-0.263872	0.260149	Psma5
875	ENSMUSG00000019471	1.20899e-14	0.0481095	-0.282059	-0.0228612	0.00856263	0.0939011	0.148111	0.245419	0.0422237	-0.0498166	-0.0405338	0.134607	0.109148	-0.362375	0.306859	Cdc37
876	ENSMUSG00000026034	3.0403e-08	0.0204887	-0.325703	-0.15286	0.250258	-0.0117747	0.151879	-0.22866	-0.0952022	-0.140581	-0.125677	0.078492	0.0784046	-0.207873	0.00847427	Clk1
880	ENSMUSG00000053768	2.91883e-09	0.0773557	-0.169831	0.204001	0.257335	0.122398	0.0976595	-0.0159654	0.0886454	0.0293348	-0.197607	0.203478	0.225861	-0.234991	0.283116	Chchd3
888	ENSMUSG00000026511	9.47953e-08	-0.188639	-0.163775	-0.26797	-0.175621	0.110957	0.420973	0.329069	-0.157975	-0.0736965	0.148876	-0.234845	-0.172379	-0.335054	-0.329363	Srp9
890	ENSMUSG00000007815	4.46732e-08	0.149909	0.279045	0.218219	0.238204	0.369582	0.353967	-0.211517	0.217494	0.145271	-0.136687	0.186099	0.0158586	0.223036	0.379591	Rhoa
891	ENSMUSG00000004096	3.4771e-06	0.0754767	-0.120398	0.145472	0.178669	0.324989	0.269092	0.111066	0.193537	0.124949	-0.0904529	0.134224	0.162874	-0.212238	0.0572661	Cwc15
893	ENSMUSG00000034088	1.52304e-43	-0.193683	-0.0924124	0.114777	-0.251073	-0.19955	0.163375	0.376898	-0.103519	-0.060938	0.0305128	-0.0553499	-0.375962	-0.376098	-0.266771	Hdlbp
896	ENSMUSG00000068290	4.70433e-07	0.068867	0.322488	0.248445	0.442143	0.393477	0.189565	0.402735	0.215565	0.118888	0.132075	0.333901	0.201236	0.162153	0.138872	Ddrgk1
900	ENSMUSG00000021546	3.03377e-10	-0.0198252	-0.0359581	0.257684	-0.500725	-0.112718	0.239807	0.346554	0.105886	0.109874	0.185596	-0.232503	-0.317549	-0.152516	0.314494	Hnrnpk
904	ENSMUSG00000015733	6.14232e-41	-0.0135114	0.00950115	0.0624041	-0.493677	-0.252138	-0.415868	-0.25417	0.0178891	0.0523477	0.163564	-0.220357	-0.319547	-0.0534608	0.347585	Capza2
904	ENSMUSG00000001472	5.51315e-27	-0.0554729	0.228579	0.300198	0.179787	0.481355	0.451912	0.546101	-0.10356	-0.0520434	0.217737	-0.149427	-0.120061	0.24776	0.340936	Tcf25
905	ENSMUSG00000006299	6.56594e-41	-0.0077041	-0.138773	-0.0409445	-0.409025	-0.0863997	0.206053	0.16423	0.00456591	-0.00248054	-0.10161	-0.0710221	-0.0543112	-0.264256	-0.0406511	Aamp
905	ENSMUSG00000001105	3.62574e-39	0.0726822	0.0730793	-0.111586	-0.0343348	0.0459516	0.0139978	0.161417	0.0259514	0.0165958	-0.0108027	0.259863	0.177888	-0.259102	-0.383793	Ift20
907	ENSMUSG00000004268	2.01888e-06	-0.0291533	-0.266	0.0414528	-0.354821	0.048921	0.446557	0.42194	-0.0186579	-0.014351	0.200802	0.0314891	-0.0994315	-0.288109	0.0753133	Emg1
912	ENSMUSG00000025135	3.79791e-24	0.0359602	0.0664763	0.110675	0.308745	0.0360772	-0.205417	-0.163537	0.102289	0.0241925	-0.165806	0.334036	0.2748	0.0956784	0.326168	Anapc11
912	ENSMUSG00000019132	2.83742e-07	-0.189085	-0.245837	0.0115885	-0.0300009	-0.382832	-0.259645	0.0505745	-0.234227	0.0567812	-0.108508	-0.333261	-0.244228	-0.259869	-0.228532	BC005537
913	ENSMUSG00000026260	1.86603e-18	0.148792	-0.156751	0.14534	0.338472	0.182595	0.346229	0.187244	0.098597	0.0204813	0.105726	0.290942	0.273612	-0.314789	0.0292972	Ndufa10
917	ENSMUSG00000022521	1.25164e-21	-0.128454	-0.0789964	0.205027	-0.256339	-0.390312	-0.168591	0.127769	-0.223633	-0.119418	0.0708564	-0.163968	-0.138608	-0.0980352	0.264368	Crebbp
918	ENSMUSG00000022635	2.47173e-18	-0.0985752	0.00379613	0.104125	-0.442636	-0.0736401	-0.107378	-0.0199858	-0.159415	-0.00144574	-0.00454672	-0.322326	-0.0535863	-0.0092621	0.152856	Zcrb1
923	ENSMUSG00000006699	1.61809e-11	-0.0144566	0.114437	0.0522657	0.0704236	0.0617418	0.200434	0.124668	0.0973838	0.0965811	0.053408	-0.00640053	-0.232704	-0.162637	0.450899	Cdc42
925	ENSMUSG00000037373	3.22335e-10	0.0416142	-0.0630114	0.135231	-0.205271	-0.0533203	0.116937	0.0298773	-0.171045	-0.121078	-0.00953932	-0.210703	0.0877585	-0.0547127	0.253789	Ctbp1
927	ENSMUSG00000029655	8.51066e-12	0.0122252	0.16276	0.306242	-0.0815388	0.0975326	0.34281	0.382533	0.0116918	0.016584	0.200466	-0.0647088	-0.154392	0.139189	0.310731	N4bp2l2
929	ENSMUSG00000058267	9.92029e-19	0.124516	-0.0712267	0.125145	0.295489	0.374677	0.426541	0.457625	0.208872	0.0831064	0.142086	0.278791	0.251464	-0.312244	0.257784	Mrps14
929	ENSMUSG00000021500	5.28688e-08	-0.128484	-0.309261	0.213572	-0.359652	-0.249435	0.0463594	0.191061	-0.201958	-0.0815686	0.105139	-0.333076	-0.223753	-0.25575	0.127697	Ddx46
931	ENSMUSG00000028191	6.16177e-08	-0.0320113	-0.0504032	0.319135	0.104253	-0.0463679	0.435617	0.470599	-0.0425783	-0.0393012	0.142254	-0.173316	-0.134587	-0.238992	0.36813	Bcl10
933	ENSMUSG00000040242	3.79918e-55	-0.00722211	0.1646	0.255712	0.00438339	0.148244	0.131667	0.00383846	-0.131191	-0.0684453	0.0756729	-0.030097	0.146798	0.320423	0.318585	Fgfr1op2
933	ENSMUSG00000077450	4.01907e-16	0.0558178	0.255968	0.237656	0.0862818	0.0420697	-0.155016	-0.108294	-0.0445275	-0.126156	0.00898821	0.0961514	0.0514348	0.227564	0.134854	Rab11b
937	ENSMUSG00000020368	4.97569e-07	0.105459	0.0160372	0.0979243	-0.0558605	-0.23451	-0.00834164	-0.0845621	0.0630744	0.139181	-0.108499	0.0738723	0.230629	0.000347627	0.321526	Canx
939	ENSMUSG00000038646	2.63559e-14	0.149435	0.122205	0.202376	0.219513	0.381895	0.295288	0.369396	0.0145857	-0.0159677	-0.127052	0.131114	0.240683	-0.0585211	0.179457	Fam103a1
940	ENSMUSG00000029147	2.7625e-114	-0.0217235	-0.0227356	0.2809	-0.347703	0.169029	0.353124	0.381911	-0.0636444	0.025098	0.132497	-0.0665045	-0.121695	0.0459919	0.295244	Ppm1g
941	ENSMUSG00000019877	7.04419e-12	-0.125203	0.117554	0.245354	0.00587476	-0.0601039	0.118789	-0.1529	-0.0730196	-0.0603525	-0.185331	-0.0457493	-0.0685938	-0.0244506	0.290234	Serinc1
948	ENSMUSG00000004865	4.89794e-29	-0.0697521	-0.0934726	0.268144	-0.300559	0.024903	0.277336	0.372843	-0.0713787	-0.00663231	-0.0599119	-0.068456	-0.031897	-0.0159684	0.20165	Srpk1
950	ENSMUSG00000038374	3.78545e-07	-0.0133281	-0.275396	0.0574174	-0.415616	-0.1559	0.160978	0.273126	-0.00882789	0.0310186	0.103507	-0.181306	-0.229514	-0.207545	0.139932	Rbm8a
952	ENSMUSG00000025410	9.84127e-16	0.143011	0.00376073	0.0799778	0.261873	0.250681	0.165461	0.427935	0.121801	0.0588098	0.198763	0.211013	0.151491	0.0765355	0.347578	Dctn2
958	ENSMUSG00000067194	4.43294e-16	-0.0999332	-0.182185	0.117821	-0.258218	-0.125473	0.140653	0.01139	-0.068442	0.00440746	-0.125394	-0.213877	-0.174534	-0.30294	0.174607	Eif1ax
958	ENSMUSG00000021111	6.70435e-16	-0.0383657	-0.124146	0.211878	-0.139477	-0.245961	-0.064987	0.043697	-0.161834	-0.0589738	-0.199097	-0.123287	-0.0163217	-0.170019	0.227629	Papola
965	ENSMUSG00000051234	1.26973e-66	0.0889173	0.167273	0.190736	-0.353688	-0.131253	0.310926	0.295313	0.046382	0.0729494	0.0703607	0.0752863	0.141623	-0.0323691	0.36612	Rnf7
969	ENSMUSG00000036275	1.22077e-10	0.0810109	0.228716	0.184959	0.121132	-0.0944001	0.0651997	0.09154	0.095141	0.0268833	-0.154928	0.210153	0.22594	0.283351	0.235181	9530068E07Rik
973	ENSMUSG00000025326	2.47977e-08	-0.00406215	0.0901818	0.275389	-0.251811	-0.033343	0.14789	0.134101	-0.0781503	-0.00679903	0.146141	-0.100719	0.0626576	0.115295	0.353911	Ube3a
974	ENSMUSG00000038803	2.27542e-24	0.0420306	0.300119	-0.0736235	0.352212	0.354498	0.222664	-0.0606497	-0.00333128	-0.0434295	0.11993	0.197405	0.245346	0.328834	-0.0296619	Ost4
974	ENSMUSG00000022400	1.31281e-14	0.156844	-0.0210932	-0.0753697	0.0455123	0.435895	0.43547	0.334596	0.104795	0.00205859	0.176427	0.0669859	0.1935	-0.175259	-0.39467	Rbx1
977	ENSMUSG00000056342	1.17253e-15	-0.042882	0.0905772	0.251315	-0.311053	-0.141645	0.0819432	0.271436	-0.152584	-0.105031	0.182238	-0.0449494	0.0187419	0.160544	0.346858	Usp34
986	ENSMUSG00000033184	3.92816e-07	0.105923	0.269392	0.253166	0.00812378	0.0264223	0.28306	0.321073	0.13141	0.102692	-0.0868721	0.185918	0.161396	0.134659	0.215038	Tmed7
990	ENSMUSG00000035585	3.19306e-09	0.0909767	-0.275777	0.137643	0.181608	0.0806044	0.0868436	0.15033	0.154302	0.0959203	0.0366717	0.249586	0.138257	-0.277086	0.275016	Tsen34
992	ENSMUSG00000078671	1.43509e-40	-0.08992	-0.15663	-0.0223238	-0.0737148	-0.383147	0.0438657	0.24952	-0.178065	-0.0949598	-0.0152255	-0.0754995	-0.0691143	-0.191874	0.181735	Chd2
993	ENSMUSG00000019432	3.48068e-39	0.02281	-0.286509	0.187681	-0.096339	-0.0421566	0.039541	0.123731	0.0703577	0.0445358	0.0845896	0.019368	-0.0280634	-0.262788	0.195317	Ddx39b
997	ENSMUSG00000028452	5.87728e-08	-0.0530082	0.173198	0.146598	-0.187524	0.0960517	0.142056	0.307698	-0.0935913	-0.0783675	0.189369	-0.0585379	-0.111861	-0.0265696	-0.0339552	Vcp
1002	ENSMUSG00000008859	1.41006e-43	-0.118053	-0.050596	0.19383	0.141673	0.166428	0.246597	0.346744	-0.178417	-0.028797	-0.112342	-0.298669	-0.0551356	-0.00305772	0.34353	Rala
1004	ENSMUSG00000000326	1.14575e-126	0.0669941	-0.0269785	0.116042	0.0283504	0.118541	-0.451577	0.00989285	0.0305448	0.0169513	-0.108745	0.120908	0.0680342	-0.0697779	0.135363	Comt
1010	ENSMUSG00000018326	2.96563e-15	-0.0945733	0.0405189	0.281252	-0.323456	-0.108001	0.0942	-0.45789	-0.0526571	0.052061	0.157743	-0.143873	-0.125032	0.0647057	0.105292	Ywhab
1018	ENSMUSG00000019998	7.63862e-16	0.0679394	0.281579	-0.0688162	-0.12745	-0.350026	-0.397325	-0.0720267	0.0540926	0.047126	0.0797099	0.0515712	0.0603681	0.165168	0.224024	Stx7
1019	ENSMUSG00000074748	1.82894e-103	-0.063348	-0.0424497	0.2009	-0.0961599	0.0363662	0.386677	0.2655	-0.132639	0.0351926	-0.0479163	-0.226884	-0.098769	0.0354724	0.341896	Atxn7l3b
1021	ENSMUSG00000026021	6.22316e-23	0.0565651	0.0485058	0.229023	-0.127932	0.223377	0.446087	0.468219	0.0392848	0.00378524	0.0843443	-0.0762403	-0.0647916	-0.226238	0.304123	Sumo1
1023	ENSMUSG00000054405	1.47683e-120	-0.0165267	-0.0524233	0.0519624	-0.336098	-0.113839	-0.458015	-0.0468815	-0.0558089	-0.0680705	0.0793394	-0.0598762	0.039589	0.0393627	0.227088	Dnajc8
1039	ENSMUSG00000028165	1.34824e-116	-0.0235761	0.00816319	0.194924	-0.155651	-0.0591455	0.368791	0.333626	-0.114396	-0.00207778	-0.0788889	-0.150062	-0.00304832	-0.140943	-0.0194356	Cisd2
1040	ENSMUSG00000029623	1.64951e-08	0.0678642	-0.194191	-0.00979177	-0.387886	0.187555	0.124314	0.0970734	-0.124611	-0.115287	-0.0652013	-0.0328083	0.25288	-0.117484	-0.0425644	Pdap1
1043	ENSMUSG00000020803	1.03258e-14	-0.0425503	0.0597112	0.0559171	0.0158591	0.391118	0.162746	0.328655	0.0424239	0.0408158	0.19417	0.14283	0.0373636	-0.094336	0.23211	Txndc17
1054	ENSMUSG00000024387	6.43631e-20	-0.00833685	-0.02754	0.0580801	0.0759655	0.247676	0.332686	0.333032	0.150802	0.0942014	0.068178	0.260187	0.0174719	-0.2018	0.0760086	Csnk2b
1060	ENSMUSG00000026155	5.23558e-12	-0.0265755	0.154355	0.218233	-0.343115	-0.210487	-0.160073	0.224872	-0.0509665	-0.0177146	-0.0592048	0.0403937	0.103043	0.100826	0.336552	Smap1
1066	ENSMUSG00000029068	2.91427e-07	-0.0900156	0.129267	0.171833	0.171609	0.0136485	0.259635	0.294255	-0.0498776	-0.0914176	-0.165998	0.173664	0.000208868	0.15903	0.101648	Ccnl2
1070	ENSMUSG00000029203	4.21079e-54	-0.0735471	0.103154	0.218199	-0.197941	0.0947255	0.292645	0.0983781	0.00176467	0.0390071	0.169685	0.0422306	-0.084846	-0.0450032	0.203479	Ube2k
1073	ENSMUSG00000036309	6.52455e-16	0.132351	0.246138	0.00909049	-0.0126425	0.155093	0.182584	0.258613	0.130271	-0.00777388	-0.085899	0.277108	0.245507	0.204672	0.155701	Skp1a
1076	ENSMUSG00000008763	3.20246e-10	-0.0213128	0.0547728	0.0637778	-0.106128	-0.350643	-0.118555	0.368266	-0.0766656	-0.0140001	-0.0970086	-0.0594009	0.014844	0.0296964	-0.0333014	Man1a2
1080	ENSMUSG00000008140	2.45728e-15	0.0785839	0.0957027	0.0796522	-0.0813285	-0.297243	-0.0388402	0.0977499	0.141501	0.0800372	-0.132122	0.295136	0.115776	-0.123852	0.106871	Emc10
1082	ENSMUSG00000033543	1.60512e-06	0.0125003	0.0894902	0.259934	0.0716187	0.0618132	0.18432	0.259517	-0.0518268	0.0238645	-0.153898	0.103334	0.163689	-0.000106107	0.140159	Gtf2a2
1089	ENSMUSG00000025609	2.07046e-12	-0.0906454	0.128913	0.210716	0.181003	0.119215	0.296177	0.348472	-0.079531	-0.0250317	-0.126799	0.0779855	0.0100359	0.218625	0.264872	Mkln1
1097	ENSMUSG00000031783	9.53648e-07	-0.0466181	0.0282874	0.130154	-0.16243	0.0652897	0.0458917	0.189485	0.0103961	0.0906346	0.0158654	-0.0837417	-0.100024	-0.0177148	0.290369	Polr2c
1098	ENSMUSG00000040028	2.2601e-15	-0.0759935	-0.12159	0.241238	-0.310269	-0.222349	0.0543271	0.149404	-0.0441374	0.0213868	0.0573261	-0.0499361	-0.148411	-0.129805	0.099254	Elavl1
1099	ENSMUSG00000030879	4.40642e-35	-0.0331126	0.00295549	0.0976911	-0.0538105	0.06805	0.301651	0.21851	0.0264904	0.00561505	-0.0963206	0.107212	0.0517015	-0.231172	0.0538097	Mrpl17
[truncated: 12 more rows]
