# Supplementary material for: Differentiation dynamics of mammary epithelial cells revealed by single-cell RNA sequencing
Source: Nat Commun. 2017 Dec 11;8:2128. doi: 10.1038/s41467-017-02001-5 (PMC5723634; doi:10.1038/s41467-017-02001-5)
Supplement: Supplementary file 7 — Supplementary Data 4 [file 41467_2017_2001_MOESM7_ESM.xlsx]

## Sheet: C4
Supplementary Data 4
Top	Gene	FDR	logFC.vs.C1	logFC.vs.C10	logFC.vs.C11	logFC.vs.C12	logFC.vs.C13	logFC.vs.C14	logFC.vs.C15	logFC.vs.C2	logFC.vs.C3	logFC.vs.C5	logFC.vs.C6	logFC.vs.C7	logFC.vs.C8	logFC.vs.C9	Symbol
1	ENSMUSG00000061024	0	-0.277337	-0.226366	0.0321407	-1.15991	-0.525254	0.198532	0.250369	-0.185214	0.0671881	0.22772	-0.515018	-0.707785	-0.111012	-0.0164732	Rrs1
1	ENSMUSG00000026158	4.45591e-28	-0.544078	-2.3489	-1.01745	-0.0907491	-0.140974	-0.125962	-0.0737364	-0.362213	0.0166814	-0.103018	-0.735425	-0.911485	-2.30916	-1.19837	Ogfrl1
1	ENSMUSG00000026147	1.24191e-46	-0.0723759	-0.0964392	-0.26289	-0.0505366	-0.678601	-0.00767941	0.00184678	-0.0136118	0.000376491	-0.0360994	-0.0525423	-0.162444	-0.477243	-1.12033	Col9a1
1	ENSMUSG00000026131	0	0.231789	1.35292	1.07844	0.210016	-0.14511	-0.954295	0.777071	0.000435631	0.250423	0.792555	0.667001	0.634863	1.24994	0.893792	Dst
1	ENSMUSG00000046330	3.61731e-175	0.732248	0.415717	0.164884	0.394381	0.633836	0.38099	0.928906	0.151774	0.879046	0.929417	0.13725	0.449135	0.397348	0.114282	Rpl37a
1	ENSMUSG00000026185	0	-2.66425	-1.30246	-3.02446	-2.09837	-4.16888	-0.962942	-1.58731	-1.30649	0.0163494	-2.19592	-2.37071	-3.73958	-1.3397	-1.84454	Igfbp5
1	ENSMUSG00000026177	0	-0.00291294	0.000275322	0.000275322	-0.00257042	-0.000434216	-0.0154614	-1.26997	0.000275322	0.000275322	0.000275322	0.000275322	-0.00134875	-0.000660654	-0.0117859	Slc11a1
1	ENSMUSG00000026258	5.65313e-09	-0.0195049	-0.608482	-0.393356	-0.0515612	0.0365618	0.0413585	0.0233381	-1.05278	0.0421438	0.0311236	-1.74503	-0.0659934	0.0199232	0.0436089	3110079O15Rik
1	ENSMUSG00000026645	0	-0.0235467	-0.0222916	-0.279362	0.00947336	-0.00284019	-0.0039811	-0.00338964	0.0050537	0.00402998	-0.0930156	-0.0127033	-0.0460477	-0.663725	-1.8027	Olah
1	ENSMUSG00000042845	3.96264e-16	-0.301654	-0.309987	-0.348058	0.0201593	-0.0293968	0.0239503	0.0146478	0.00871067	-0.453405	-7.36091	0.00982118	-0.0206238	-0.120911	-0.359694	Wfdc12
2	ENSMUSG00000073702	1.42802e-109	0.801225	0.344108	0.424851	0.386909	0.541325	0.767534	1.17745	0.206644	0.603453	0.9637	0.239807	0.584234	0.375238	0.608212	Rpl31
2	ENSMUSG00000026051	8.12704e-242	-0.0469704	-0.0489799	-0.0528518	-0.715126	-2.89952	-0.33421	-0.000543278	0.000654657	-0.000271527	-0.0757441	0.00106341	-0.0698151	-0.0337756	-0.0181194	1500015O10Rik
2	ENSMUSG00000026020	1.0341e-115	-0.0724777	-0.0250479	0.32197	-1.53952	-1.02941	-0.543222	0.39677	-0.201204	0.234974	0.329423	-0.436963	-0.474724	-0.0640416	0.364801	Nop58
2	ENSMUSG00000026208	0	-0.0065016	0.00604308	-0.00225794	-0.00649724	-0.0219713	-0.0773021	-2.60081	0.000686455	-0.00422298	0.00604308	0.00604308	0.00274936	0.00588526	-0.0203726	Des
2	ENSMUSG00000026818	0	-0.269538	-0.020577	-0.0850907	-0.00154988	-0.00248382	-0.00445134	-0.00695819	-0.0080865	-0.00821817	-0.0272863	-0.0253036	-0.475816	-0.218237	-2.08828	Cel
2	ENSMUSG00000026822	0	-4.54874	-1.81904	-3.53533	-3.21027	-3.3167	-2.11707	0.216236	-2.3407	0.0818759	0.288537	-3.98666	-5.8948	-1.8618	-5.47118	Lcn2
2	ENSMUSG00000062997	3.06239e-11	0.882539	0.295672	0.52065	0.478659	0.822399	1.13542	1.27709	0.146432	0.90982	0.847726	0.199738	0.551709	0.295922	0.335987	Rpl35
2	ENSMUSG00000026832	3.65236e-144	-0.333687	-1.82622	-1.26219	-0.0167061	-0.0331292	-0.0106286	-0.0137906	-0.169759	0.0034831	-0.0175377	-0.371018	-0.511841	-1.11047	-1.35551	Cytip
2	ENSMUSG00000044156	0	-0.137528	0.0162049	-0.104584	0.0286954	0.026987	0.027106	0.0299695	0.0146193	-0.223828	-1.59261	0.0198465	0.0177658	0.0230011	-0.143241	Hepacam2
3	ENSMUSG00000045954	6.91323e-50	-0.0267013	-0.677071	-0.320579	-0.453466	-0.732377	-1.17737	-0.457531	-0.292232	0.0151752	0.00380911	-0.516623	-0.0468172	-0.122177	-0.090551	Sdpr
3	ENSMUSG00000039323	0	0.00387847	-0.0288236	-0.4282	-0.737893	-2.58372	-2.7426	-0.180599	-0.00142207	0.00963672	0.00963672	0.00140426	0.00575488	-0.0275861	-0.300289	Igfbp2
3	ENSMUSG00000026249	0	-0.122901	0.163811	0.21211	0.149823	0.0157703	0.163545	-1.26867	0.0486639	-0.276854	-0.547629	0.176946	0.206739	0.177715	0.221161	Serpine2
3	ENSMUSG00000026385	5.6377e-290	-0.96972	-2.47593	-2.12807	0.0264577	-0.724466	-2.07411	-0.990329	-0.589328	-0.0966116	-0.38986	-1.52446	-1.62966	-3.74676	-3.16366	Dbi
3	ENSMUSG00000026473	0	0.421295	2.23423	2.19945	2.57394	2.79852	2.31949	2.59485	0.634771	-0.558361	2.00078	2.18603	2.1432	2.32568	2.37743	Glul
3	ENSMUSG00000012350	0	-0.402369	-1.81555	-1.64811	0.209332	0.201963	0.27077	0.268095	-0.291393	0.0211772	0.0699707	-0.564736	-0.745301	-1.80345	-0.607033	Ehf
3	ENSMUSG00000044349	0	-0.00535373	1.31298	1.32486	1.23737	1.33278	1.32449	1.34027	0.225099	-0.67951	-0.0570279	1.29851	1.30462	1.3349	1.34732	Snhg11
3	ENSMUSG00000028494	3.3142e-10	-1.88795	-0.566225	-1.5161	-0.218047	-0.661893	-0.08237	-0.444813	-0.248567	-0.186449	-0.497949	-0.645574	-2.84751	-2.92849	-3.43875	Plin2
3	ENSMUSG00000015134	2.59953e-15	-0.573111	-1.42307	-1.99261	-0.083421	0.128792	0.144663	0.148706	-1.95674	0.144573	0.141386	-3.14086	-0.953312	-0.0561332	-0.0169399	Aldh1a3
3	ENSMUSG00000030669	2.85421e-32	0.236674	0.193871	0.307218	0.281084	0.278901	0.306984	0.307218	-0.0296266	0.154304	-5.29145	0.275998	0.304765	0.253859	0.307218	Calca
4	ENSMUSG00000025980	4.78981e-49	0.0443756	-1.04125	-0.109753	-0.745553	-0.222181	0.331397	0.194264	0.0218744	0.137876	-0.0134665	0.0496957	-0.0200897	-1.05476	-0.148096	Hspd1
4	ENSMUSG00000025967	2.23009e-08	0.320616	-0.346899	0.930014	0.380557	0.0876933	1.59436	1.93123	0.155807	0.447425	0.188713	0.329893	0.213524	-0.274862	0.813593	Eef1b2
4	ENSMUSG00000026234	1.89714e-262	-0.326199	-0.852195	0.449801	-1.75099	-0.750516	0.416082	0.661571	-0.272118	0.149377	0.287187	-0.757087	-0.995604	-0.792014	1.01609	Ncl
4	ENSMUSG00000026399	0	-0.649507	-0.244534	-0.283597	0.0549119	0.0720645	0.0746822	0.0949038	-0.261062	-0.0558878	0.0205445	-0.680838	-1.07681	-0.170406	-0.238289	Cd55
4	ENSMUSG00000026701	3.10898e-39	0.560603	1.25939	1.29353	1.07329	1.20164	1.73721	1.77402	0.57894	0.0347308	0.772069	1.56772	1.13586	1.02031	1.22631	Prdx6
4	ENSMUSG00000027186	1.90415e-72	-0.538953	-1.22333	-2.53542	0.00619959	-0.0387635	-0.00218494	0.00659889	-0.165869	-0.0250082	-0.044	-0.405038	-0.918342	-2.12117	-2.58739	Elf5
4	ENSMUSG00000050808	0	-0.845418	-2.75541	-4.02711	-0.071608	-0.269745	-0.237584	-0.0142565	-0.421822	0.0113818	-0.138695	-0.920544	-1.45038	-4.02209	-3.77759	Muc15
4	ENSMUSG00000079641	1.04772e-53	1.1058	0.632048	0.733519	0.88288	0.945309	1.05872	1.23816	0.388869	0.760698	0.906317	0.65678	0.871844	0.629141	0.683811	Rpl39
4	ENSMUSG00000070702	0	-3.96248	-2.29801	-3.2603	-0.0391594	-1.53116	-0.951601	-0.56003	-0.0268851	-0.257924	-1.44132	-0.0697685	-5.04546	-6.50246	-8.87015	Csn1s1
4	ENSMUSG00000000031	0	0.0136548	-0.0367276	0.0193369	0.0160772	0.0110987	0.017719	-0.0397088	0.00387513	0.0186049	-1.45523	0.0184751	0.0193369	0.0121937	0.0193369	H19
4	ENSMUSG00000032068	0	-3.5007	-1.20029	-2.0684	-0.554855	-0.0417362	1.18831	1.30582	-2.37363	-0.29283	-0.259885	-3.98982	-4.78461	-1.79829	-1.43435	Plet1
5	ENSMUSG00000026003	2.22834e-48	-0.135031	0.467899	0.176991	0.59851	0.393455	0.73015	0.731406	0.221122	-0.205516	0.164075	0.409692	-0.200382	0.482744	0.0790058	Acadl
5	ENSMUSG00000049866	2.0172e-288	-0.106901	-0.42176	-0.197895	-1.76322	-1.40012	-0.731909	0.215873	-0.156587	0.0274675	0.279826	-0.300622	-0.281307	-0.035691	0.164438	Arl4c
5	ENSMUSG00000064246	5.33526e-29	-0.839837	-0.0118884	-0.230972	-1.21293	-1.25188	-0.701846	0.0322342	-0.185854	0.0283998	0.0342875	-0.446995	-1.28472	-0.0662257	-0.473248	Chil1
5	ENSMUSG00000026678	3.29185e-21	-0.00140209	-0.00686768	-0.0543384	-0.0295998	-0.0672968	-0.0957188	-3.66893	-0.00034464	0.000863952	-0.00826316	0.000271129	-0.00209438	-0.00686502	-0.0385476	Rgs5
5	ENSMUSG00000026664	0	0.308658	1.42865	1.46293	1.37027	1.40264	1.39491	1.32564	0.456934	-0.411148	0.746427	1.39978	1.373	1.45929	1.5009	Phyh
5	ENSMUSG00000017723	0	1.09918	3.47122	3.33472	3.15895	3.73442	3.71934	3.79746	0.949748	-0.00218845	2.79599	3.20435	2.82511	3.76243	3.51648	Wfdc2
5	ENSMUSG00000049775	4.13347e-51	0.0812488	0.93831	1.47862	2.44225	2.39319	0.699864	0.714498	0.70026	-1.11186	0.686087	1.83331	2.25075	1.02122	2.13627	Tmsb4x
5	ENSMUSG00000001622	0	-4.08681	-2.18579	-6.24045	-0.0789268	-0.436275	-0.531932	-0.261599	-1.07338	-0.0910749	-0.126875	-2.31995	-5.51953	-4.57694	-8.21819	Csn3
5	ENSMUSG00000048583	0	0.00971884	-0.0922138	0.0115448	0.00873327	0.0030664	0.00308431	-0.397088	0.00976144	0.00652016	-3.94189	0.0115448	0.0115448	-0.0145739	0.00492377	Igf2
5	ENSMUSG00000000983	0	-1.64931	-5.75338	-7.89816	-0.160334	-0.826991	-0.666653	-0.147845	-2.88661	0.319971	-0.91298	-4.65708	-2.67769	-6.45644	-7.87791	Wfdc18
6	ENSMUSG00000032883	1.55391e-16	-0.316695	-0.442837	-0.131188	-0.433323	-0.740644	-0.0248843	0.109186	-0.0360954	-0.0502	-0.0598128	0.052792	-0.291582	-0.791968	-0.00271535	Acsl3
6	ENSMUSG00000041559	0	-0.00379528	-0.0109641	-0.128784	-0.143598	-1.08937	-0.941116	-0.110072	-0.000829757	0.000318943	0.000999774	0.000999774	4.12095e-05	-0.0129124	-0.0730239	Fmod
6	ENSMUSG00000048096	0	-0.0298671	-0.0272124	-0.406684	-1.62123	-1.93303	-2.30469	-1.72385	-0.0072976	0.00659573	-0.0454124	-0.0105813	-0.0202655	-0.0161171	-0.201372	Lmod1
6	ENSMUSG00000026393	0	0.843549	1.88548	1.63378	1.78221	1.94766	1.58359	1.60233	0.303124	0.471831	0.877423	1.2003	1.53908	1.91588	1.5096	Nek7
6	ENSMUSG00000038530	0	-0.00711983	-0.000954017	-0.00991113	-0.0294286	-0.0156865	-0.0412762	-2.62518	-0.000293738	-0.000913974	0.00100196	-0.00012666	-0.00322684	-0.000558728	-0.00461841	Rgs4
6	ENSMUSG00000016024	0	-0.32391	-0.0467161	-0.858073	-0.00277685	-0.00966312	-0.0109548	-0.00904233	-0.0211903	-0.00051432	0.00257981	-0.0773047	-0.639093	-0.337427	-1.87916	Lbp
6	ENSMUSG00000090733	6.21483e-104	0.744764	0.594097	0.670188	0.234082	0.462829	0.642581	1.17925	0.0886807	0.821713	1.02346	0.00701534	0.388031	0.724227	0.899804	Rps27
6	ENSMUSG00000001025	0	1.20483	3.70642	2.63558	2.00737	3.51389	0.0699513	1.05833	0.609453	-0.0107835	4.44905	0.974424	3.066	5.35366	3.59555	S100a6
6	ENSMUSG00000029378	0	2.3529	4.14978	4.25217	3.70365	4.15254	4.29583	4.29295	0.637248	1.67148	1.34073	3.54068	4.17066	4.17861	4.29794	Areg
6	ENSMUSG00000030605	9.57298e-289	-3.47858	-2.25756	-3.23282	-1.02881	-2.22957	-1.80147	-2.269	-1.83099	0.00718077	-0.228444	-3.2778	-4.95584	-0.857246	-3.83824	Mfge8
6	ENSMUSG00000031891	0	-0.00256206	-0.0104744	0.00202469	-0.000323412	0.00149765	0.00169939	0.00202469	-0.000398996	-0.00205367	-1.38935	0.00202469	0.000174483	-0.00773073	0.00202469	Hsd11b2
7	ENSMUSG00000055322	1.43452e-302	-0.0409174	-0.0275787	-0.40279	-0.2601	-0.60098	-2.14353	-1.84167	-0.0118586	-0.000129525	0.00475531	-0.0381549	-0.0634724	-0.00547704	-0.427162	Tns1
7	ENSMUSG00000041801	0	0.00863366	-0.0943339	-0.582263	-1.84309	-1.80684	-1.70867	-1.25609	-0.0348795	-0.00119079	0.0835372	-0.101979	0.00912771	0.0189747	-0.252476	Phlda3
7	ENSMUSG00000038370	0	-0.00690111	0.000524482	-0.00826292	-0.0104983	-0.00198497	-0.0338628	-1.39175	-0.000960751	-0.00167154	-0.0158025	0.000524482	-0.00601856	-0.000135119	-0.0378665	Pcp4l1
7	ENSMUSG00000005087	2.83964e-10	-0.631769	-0.36685	-0.48175	-1.02201	-0.969665	-0.827496	-0.173717	-0.702901	0.114899	0.120208	-1.36441	-0.985316	-0.0611142	-0.0855727	Cd44
7	ENSMUSG00000076434	1.64264e-61	-0.38833	-0.493873	-1.68886	0.0123126	0.0224233	-0.028921	0.0236377	-0.0410378	0.0216343	0.0352133	-0.142326	-0.607892	-0.313695	-3.46393	Wfdc3
7	ENSMUSG00000028132	3.18405e-48	-0.212605	1.52227	1.54203	1.37338	1.51779	1.51488	1.54584	0.410801	-0.949584	0.94052	1.45195	1.40204	1.44278	1.39116	Tmem56
7	ENSMUSG00000029304	0	-1.88705	-5.25324e-05	-0.674996	-0.000221844	-0.00753074	-0.177879	-0.104069	-0.00929911	-0.0748129	0.00752982	-0.0371121	-2.15894	-0.222598	-6.99147	Spp1
7	ENSMUSG00000019943	8.62766e-145	-1.15486	-2.28843	-1.66079	-1.06185	-1.51939	-0.538712	-0.531412	-1.66762	0.125648	0.136269	-3.01115	-1.97183	-1.06422	-0.390062	Atp2b1
7	ENSMUSG00000057913	8.04859e-08	-0.00252879	0.00794894	0.0216282	0.0216282	0.0211012	0.0215785	0.0216282	0.00982511	-0.00916103	-0.866516	0.0216282	0.0211231	0.0179986	0.0216282	Gm10032
8	ENSMUSG00000026421	6.28463e-48	0.109954	-0.215584	-1.35725	-1.08804	-1.64651	-3.51048	-1.15748	-0.65302	0.361874	1.24625	-1.27446	-0.10996	-0.358841	-0.207011	Csrp1
8	ENSMUSG00000090394	1.52473e-117	0.29032	1.71023	1.91239	1.40801	0.752048	1.124	0.989056	0.290535	-0.334056	1.8557	1.20814	1.47064	2.20913	2.46679	4930523C07Rik
8	ENSMUSG00000026728	0	-0.0285386	-0.608475	-0.558035	-0.912232	-1.01574	-2.85911	-4.26381	-0.0143465	0.0136166	-0.0344312	-0.0645228	-0.0186485	-0.0526532	-0.497857	Vim
8	ENSMUSG00000027171	4.0833e-214	-0.280357	-0.323985	0.012706	-0.454582	-0.200785	0.104423	0.129462	-0.449761	0.0142612	0.0408371	-1.06637	-0.490876	-0.213132	-0.0830549	Prrg4
8	ENSMUSG00000039131	8.80429e-157	0.55728	2.03874	2.05368	1.88884	2.0476	2.05126	2.01874	0.568212	-0.340709	1.5434	1.94139	1.99217	2.05521	2.03814	Gipc2
8	ENSMUSG00000028673	1.09715e-318	-0.217977	0.954711	0.842238	1.03507	0.985251	1.11236	1.06094	0.26872	-0.887075	-0.846389	0.970968	0.817009	1.0692	0.985334	Fuca1
8	ENSMUSG00000043421	2.3222e-236	-1.81912	-0.00849827	0.0198227	-0.122914	-0.572238	0.154706	0.142997	0.0147526	-0.818756	0.00616309	-0.0282077	-2.41017	-0.517038	-0.518236	Hilpda
8	ENSMUSG00000074272	0	-0.685963	-0.707926	-0.952337	0.470835	0.494753	0.642771	0.640934	-1.08274	0.311997	0.442616	-1.86238	-1.21428	-0.862234	-0.252488	Ceacam1
8	ENSMUSG00000022015	0	0.015211	-0.0305888	0.015211	0.0139666	0.0103461	0.015038	0.015211	-0.00155592	0.0147383	-2.00024	0.0130452	0.0148139	0.00422575	0.015211	Tnfsf11
9	ENSMUSG00000090553	2.01463e-45	0.296346	-0.413728	0.395226	0.0566218	0.344786	0.781871	0.825739	0.122983	0.172058	-0.0517195	0.249345	0.372799	-0.495545	0.480868	Snrpe
9	ENSMUSG00000078202	2.21348e-15	-0.0711793	-0.131256	-0.0982764	0.0197622	0.0383815	0.00750342	-1.64855	-0.0628534	-0.0300509	0.0168309	-0.213221	-0.0793982	-0.0767654	-0.0452583	Nrarp
9	ENSMUSG00000027333	0	-0.73564	-0.11418	-0.196726	-0.130246	-0.0907114	0.0714238	0.102743	-0.47032	0.0431054	-0.246591	-1.03767	-1.42163	-0.162528	-0.287211	Smox
9	ENSMUSG00000028871	0	-0.0236253	-1.7531	-0.0119217	-0.0249197	-0.18929	-0.0707005	-0.00474248	-0.0460829	0.00190614	-0.0777598	-0.15349	-0.0466772	-1.57227	0.0021942	Rspo1
9	ENSMUSG00000029086	0	-0.268241	0.55397	0.554522	0.528132	0.559144	0.567389	0.568036	0.135238	-0.676983	0.211368	0.529676	0.515656	0.566311	0.568036	Prom1
9	ENSMUSG00000029838	0	2.39461	4.43014	5.22246	3.6574	3.55291	3.87676	5.38949	0.996142	1.0596	5.21227	4.66934	5.31408	5.38377	5.37667	Ptn
9	ENSMUSG00000032554	0	-4.8435	-1.21583	-3.13431	-0.915226	-0.905968	-0.351369	-0.0147899	-1.43453	-0.189275	-0.0718615	-2.48967	-6.12712	-3.4631	-7.17287	Trf
9	ENSMUSG00000069919	1.59912e-09	0.0758984	0.106904	0.148037	0.134637	0.143577	0.145406	0.148037	0.0284992	0.00761295	-1.63374	0.142256	0.147269	0.141685	0.148037	Hba-a1
10	ENSMUSG00000033684	0	-0.510612	1.27197	1.22813	1.2349	1.2362	1.33907	1.29148	0.326922	-0.601372	0.645487	1.12006	-0.232036	1.09579	0.0469077	Qsox1
10	ENSMUSG00000026655	2.31562e-219	-0.867216	-0.0312352	0.49118	0.306052	0.414104	0.338243	-0.0551936	-0.6918	0.121994	0.409823	-1.18078	-1.18554	0.199226	0.600302	Fam107b
10	ENSMUSG00000038900	4.40157e-10	0.197051	-0.332922	1.08066	0.261392	-0.0686785	1.50243	1.94168	0.0561382	0.427286	0.742651	0.0358812	-0.13476	-0.14244	1.30555	Rpl12
10	ENSMUSG00000027447	4.03126e-76	-2.09741	-0.372499	-1.98516	-0.57804	-0.831874	-1.15035	-3.19418	-1.13431	-0.303977	-0.643692	-2.1051	-2.58949	-0.207678	-1.78273	Cst3
10	ENSMUSG00000028464	2.22548e-30	0.178473	0.0193081	-3.08958	-4.00553	-4.19637	-6.56743	-4.52547	-0.0762684	0.256902	0.119378	-0.137298	0.222721	0.122148	-3.01725	Tpm2
10	ENSMUSG00000005672	1.04866e-192	-0.198705	-1.15747	-0.789726	-0.00712246	-0.0112852	0.00832195	-0.00474838	-0.219795	0.00716773	-0.00318743	-0.484594	-0.339899	-0.527104	-0.222306	Kit
10	ENSMUSG00000029375	0	-0.283064	1.42675	1.43504	1.32455	1.43271	1.43496	1.43504	0.400434	-1.28818	0.408109	1.37995	1.39595	1.43137	1.43504	Cxcl15
10	ENSMUSG00000008540	0	-1.89548	-2.64662	-2.05199	-0.638196	-1.18922	-0.278579	-0.0616231	-0.833285	0.15211	-0.614522	-1.81432	-2.9291	-3.07116	-2.29605	Mgst1
10	ENSMUSG00000038216	0	0	-0.0298863	0	0	-0.00540747	-0.000537053	0	0	-0.000520763	-1.76473	0	-4.06359e-17	-0.00925876	0	Pnmt
10	ENSMUSG00000036533	6.61795e-07	-1.11771	-1.47184	-1.19646	-1.45181	-1.44716	-0.948644	-0.236659	-1.39736	0.0537467	0.0409076	-2.51181	-1.82412	-0.831515	-0.505816	Cdc42ep3
11	ENSMUSG00000020423	3.75646e-06	0.386837	-0.235557	-2.48066	0.964526	0.0107636	-2.34971	-1.09376	-0.0961668	0.576954	0.265996	0.230468	0.369013	-0.354092	-1.81983	Btg2
11	ENSMUSG00000032666	6.29626e-180	-0.370945	-0.727907	-0.5387	-0.932831	-1.37348	-1.04905	-0.288363	-0.215384	-0.133972	-0.425391	-0.490161	-0.548297	-0.710757	-0.425969	1700025G04Rik
11	ENSMUSG00000026872	1.89401e-07	-0.00721378	-0.0192833	-0.0116996	-0.0138696	-0.0148246	-0.0270747	-1.54338	-0.00185036	0.00207967	0.00362374	-0.0137451	-0.00863311	-0.00573951	-0.0371773	Zeb2
11	ENSMUSG00000039196	1.35402e-05	-0.00620671	0	-0.0293947	-0.00307867	-0.00171662	-0.017951	-0.00600733	0	0	0	0	-0.0156788	-0.00081188	-1.87636	Orm1
11	ENSMUSG00000021281	1.88123e-11	-0.287457	-0.635561	-0.277108	0.000345572	0.0667916	0.0667154	-0.194548	-0.876805	-0.0722795	0.0621921	-1.58353	-0.464552	-0.318622	0.0564579	Tnfaip2
11	ENSMUSG00000016942	3.69103e-91	-0.328193	0.0293512	0.0537561	0.0460795	0.0485739	0.0530544	0.0537561	0.026234	-0.600175	-2.16895	0.0477701	0.0443907	0.0411324	0.0537561	Tmprss6
12	ENSMUSG00000026457	2.49604e-69	0.234139	0.514665	0.710328	0.850745	0.794202	0.818207	0.968363	0.00929895	0.157524	0.546879	0.45177	0.480587	0.472452	0.801414	Adipor1
12	ENSMUSG00000026478	5.76248e-216	0.0471404	0.094323	0.131506	-0.301968	-1.33228	-0.530209	-0.592875	0.00975758	0.0154155	-0.352393	0.144736	0.193033	0.161279	0.0756454	Lamc1
12	ENSMUSG00000025780	3.14048e-74	0.328031	0.561712	0.51434	0.606088	0.611752	0.647108	-0.152172	0.170279	0.229838	-0.35352	0.557212	0.562508	0.63778	0.616265	Itih5
12	ENSMUSG00000023224	0	-0.0144392	0.00680826	-0.0555925	-0.0513197	-0.0213515	-0.0908656	-1.81287	-0.00933178	7.56975e-05	-0.0150422	-0.00608319	-0.004197	0.00251171	-0.029388	Serping1
12	ENSMUSG00000024903	0	-0.00610359	-0.0015188	-0.451271	0	0	-0.0228436	0	0	0	0	0	-0.00720183	-0.0831989	-4.12695	Lao1
12	ENSMUSG00000070803	0	-0.0779425	-1.07475	-1.90554	0.0431564	0.0112064	-0.147251	0.0272836	-0.171573	0.00216087	-0.188952	-0.414934	-0.18761	-1.35019	-1.16215	Cited4
12	ENSMUSG00000036402	1.8078e-27	-0.495263	1.04399	1.19139	0.757183	0.635433	0.991647	1.06769	0.112493	-1.08412	0.553208	0.813906	0.98687	1.01771	1.26501	Gng12
12	ENSMUSG00000002265	5.01042e-12	-0.0491293	-0.286617	-0.023615	-0.0310381	-0.0718621	-0.0518081	-0.0686617	-0.01446	-0.0571742	-1.51869	-0.0194835	-0.0184498	-0.21686	-0.0359043	Peg3
12	ENSMUSG00000057454	7.17612e-93	-0.720164	-0.0837655	-0.0609453	-0.489198	0.192344	0.412886	0.501414	-1.0435	0.069459	0.261396	-2.10325	-1.27668	0.0285173	0.290115	Lypd3
12	ENSMUSG00000090137	1.50786e-292	2.01916	0.679777	0.886059	0.582745	1.16315	1.39815	1.45409	0.0479255	2.07986	1.05616	0.230845	2.03221	0.680922	0.595029	Uba52
13	ENSMUSG00000026547	1.43036e-110	0.264812	0.564078	0.840836	0.298261	1.23661	1.34245	1.42841	0.160684	-0.333177	0.615936	0.185086	0.718494	1.40654	2.18372	Tagln2
13	ENSMUSG00000087006	5.35765e-09	-0.623482	-0.100697	-0.140986	-0.0392474	-0.0502175	-0.0999263	-3.54554	-0.101177	-0.00730309	0.0107999	-0.142183	-0.874059	-0.0438751	-0.58312	Gm13889
13	ENSMUSG00000040152	7.82216e-107	-0.597418	-1.92169	-1.92984	-2.30395	-4.39293	-3.43726	-1.37374	-1.00498	0.118481	-0.0619719	-1.70199	-0.793274	-1.72044	-0.913187	Thbs1
13	ENSMUSG00000051159	0	0.261956	1.91461	1.96542	1.79584	1.95452	1.95405	1.96025	0.524603	-0.470604	-1.01061	1.84931	1.90658	1.9454	1.96542	Cited1
13	ENSMUSG00000028773	9.49241e-11	0.00182432	-0.0853932	-0.377567	-0.0241318	-0.101915	-0.350711	-0.122304	-0.000407009	0.00287607	-0.0522563	0.000927841	-0.00439614	-1.65417	-4.50111	Fabp3
13	ENSMUSG00000040952	2.93824e-21	0.49821	-0.271832	0.268462	0.105632	0.202961	0.732648	1.34369	-0.110042	0.71464	1.00321	-0.227884	0.244802	-0.086547	0.595745	Rps19
13	ENSMUSG00000047730	3.99239e-20	-0.801013	-1.87179	-2.44868	-0.0573634	0.0457089	0.0507771	0.0529729	-0.888727	0.0224295	0.0295874	-1.80213	-1.36837	-0.15379	-0.251763	Fcgbp
13	ENSMUSG00000047631	1.83325e-17	-0.170392	0.0549832	0.0647797	0.0618119	0.0633368	0.064368	0.0647797	0.017574	-0.310898	-1.29364	0.0601234	0.0604681	0.0609306	0.0647797	Apof
13	ENSMUSG00000031722	2.02319e-39	-2.90128	0.594932	0.608504	0.511147	0.613498	0.61572	0.617147	0.207622	-2.29111	-0.447019	0.518189	-2.9401	0.61004	0.617147	Hp
14	ENSMUSG00000073481	2.3992e-09	-0.322447	-0.374881	-0.275058	-0.0834817	-0.220486	-0.279435	-0.117425	-0.0305444	-0.0496463	0.0216264	-0.127373	-0.517262	-0.8349	-0.469905	Marc2
14	ENSMUSG00000050737	1.14783e-11	-0.86338	-0.317525	-0.315524	-0.129891	-0.174295	0.0259499	0.0492184	-0.207466	-0.000101501	0.0438721	-0.52883	-1.65076	-0.609184	-0.455273	Ptges
14	ENSMUSG00000027276	7.54786e-289	0.062394	0.126105	0.112379	-1.15084	-0.855141	-0.313087	-0.827134	0.0601035	0.00298791	-0.138988	0.140816	0.145635	0.1406	0.125103	Jag1
14	ENSMUSG00000040659	5.34236e-114	-0.769434	-0.421161	-0.197512	-1.43609	-0.622671	0.109876	-0.0668547	-1.39347	0.275546	0.497612	-2.54341	-1.42793	-0.620597	0.263456	Efhd2
14	ENSMUSG00000002944	2.29136e-25	-0.115288	-0.0690639	-0.469922	-0.0113247	-0.0814519	-0.0926484	-1.53577	-0.00593027	0.000559111	-0.046635	-0.0138711	-0.182846	-1.12125	-2.49138	Cd36
14	ENSMUSG00000063157	0	-2.00528	-2.3192	-5.64612	-0.0312537	-2.0161	-1.5401	-1.00726	-0.000398912	-0.0573508	-1.86546	-0.0267815	-2.93755	-7.40943	-10.1188	Csn2
14	ENSMUSG00000010307	2.24261e-149	-0.277079	0.360764	0.373927	0.329103	0.366319	0.367105	0.359833	0.14573	-0.797013	0.328398	0.346589	0.355096	0.358611	0.373927	Tmem86a
14	ENSMUSG00000043681	0	1.5593	2.47854	2.4885	2.2751	2.4885	2.48818	2.4885	0.667389	1.15936	2.42639	2.36248	2.46609	2.4885	2.4885	Fam25c
14	ENSMUSG00000021728	3.59336e-295	-0.162035	-0.0396238	-0.016603	-0.760627	-1.1138	-0.257167	-0.161356	0.0071064	-0.230712	-2.4495	0.00676623	0.0119759	0.00121551	0.0187332	Emb
15	ENSMUSG00000042745	3.4501e-08	-0.206402	-0.0545324	-0.143659	-0.0605189	-0.0152288	-0.0448056	-1.35931	-0.0394272	-0.00331731	-0.178806	-0.0648496	-0.278124	-0.0133558	-0.1249	Id1
15	ENSMUSG00000067818	3.02138e-109	-0.015907	-0.0807146	-1.53614	-1.8509	-3.52783	-5.06059	-4.49383	-0.000868292	0.016755	-0.039468	0.00323723	0.00964629	-0.0468816	-1.5486	Myl9
15	ENSMUSG00000027800	6.49674e-30	-1.91126	-0.713006	-0.753748	-0.597868	-0.260712	-1.64386	-0.212586	-1.67269	-0.112668	1.90717	-2.76633	-2.8056	1.22288	0.771106	Tm4sf1
15	ENSMUSG00000061937	0	-1.47079	-1.51747	-4.45975	-0.0319011	-1.71176	-1.52657	-0.927503	0.00150903	-0.0223248	-1.62538	-0.0281508	-2.16372	-6.77794	-10.7708	Csn1s2a
15	ENSMUSG00000046364	0	1.01298	0.400117	0.653376	0.717953	1.07305	1.12274	1.26964	0.152649	1.02851	0.787456	0.309169	0.976161	0.586848	0.837439	Rpl27a
15	ENSMUSG00000022108	1.52157e-34	-2.0009	-0.777521	-1.60583	0.157918	-0.508899	-0.321625	-1.08244	-0.453845	-0.763446	-0.61137	-1.27984	-2.9057	-1.08766	-1.28875	Itm2b
16	ENSMUSG00000041782	0	0.0546451	0.0794652	0.039086	0.288721	0.514678	0.631556	0.649271	-0.221183	0.0818495	0.408107	-0.5885	0.115736	0.370628	0.492	Lad1
16	ENSMUSG00000009876	2.62239e-10	-0.0234625	-0.00677472	-0.00418453	-0.0149996	-0.0291275	-0.0389176	-1.89882	-0.0109829	-0.000417084	0.00231431	-0.018468	-0.0339601	0.000642154	-0.00790246	Cox4i2
16	ENSMUSG00000033860	0	0.878326	1.93587	1.94725	1.60019	1.70279	1.89716	1.95491	0.430828	0.375156	1.79735	1.81847	1.9222	1.95012	1.95491	Fgg
16	ENSMUSG00000029380	4.17544e-26	-1.23855	-0.272039	-0.854758	-0.486615	0.446653	0.299118	-1.81817	-1.55563	0.461236	0.650485	-2.32156	-2.19849	0.397164	0.271161	Cxcl1
16	ENSMUSG00000030717	0	1.32499	4.3091	3.58459	3.4349	5.15123	5.11323	4.70767	0.798362	0.1484	3.30819	2.96991	3.28145	4.63216	2.89444	Nupr1
16	ENSMUSG00000059412	0	-1.81373	1.68965	1.73984	1.46866	1.73133	1.73828	1.66345	0.525867	-3.07326	-1.14162	1.57119	1.53993	1.72264	1.72404	Fxyd2
17	ENSMUSG00000027611	8.60745e-21	-0.0301142	0.00914905	-0.0086242	-0.117997	-0.0362345	-0.058548	-1.91677	-0.00142339	-0.00704023	-0.00848527	-0.00528133	-0.0173679	0.00240758	0.00914905	Procr
17	ENSMUSG00000017002	3.53793e-144	-0.219514	0.0851035	-0.180069	-2.33969	-0.219156	-0.0016462	0.146973	-0.0703727	0.123921	-2.42573	-0.183817	-0.34844	0.0275564	-0.435756	Slpi
17	ENSMUSG00000033831	4.96301e-193	1.06857	1.91483	1.92054	1.74025	1.91897	1.92046	1.92054	0.442807	0.724979	1.90072	1.79485	1.88735	1.92054	1.92054	Fgb
17	ENSMUSG00000019818	0	0.325986	2.90261	2.93489	2.78331	3.16348	3.46143	3.46493	0.522052	-0.623392	1.41477	2.73123	2.79784	2.73027	2.99013	Cd164
17	ENSMUSG00000093674	2.06506e-37	0.970679	0.792509	0.483583	0.834055	1.35723	1.07493	1.11727	0.352485	0.636465	0.908193	0.813309	1.03505	0.677831	-0.00409498	Rpl41
17	ENSMUSG00000024486	4.37068e-208	-1.38961	-0.183697	0.153128	0.12624	0.399272	0.617769	-0.153604	-1.17905	-0.15663	0.414286	-1.83826	-1.63764	0.19322	0.0765013	Hbegf
17	ENSMUSG00000075010	5.21293e-249	1.61017	3.7948	3.80925	3.14567	3.82345	3.82193	3.81968	0.786019	0.464622	3.22565	3.26731	3.74198	3.77034	3.76927	AW112010
18	ENSMUSG00000026360	3.08906e-30	0.0575827	-0.0151604	-0.247203	-0.044019	-0.368939	-1.10696	-0.0584961	0.00943475	0.0318996	-0.464745	0.0576374	0.0984122	-0.0236039	-0.179985	Rgs2
18	ENSMUSG00000026748	6.9443e-09	-0.050192	-0.153567	-0.287279	-0.640679	-1.12418	-1.22168	-0.13006	-0.0809848	0.01182	0.0141483	-0.184844	-0.0494381	-0.165384	-0.0904582	Plxdc2
18	ENSMUSG00000061388	6.46701e-06	-0.0329162	-0.0446441	-0.960657	-0.00210257	-0.00784561	-2.02456	-0.561965	-0.00584818	0.00138699	-0.0903329	-0.0156234	-0.070969	-0.113399	-5.65513	Csn1s2b
18	ENSMUSG00000029283	2.73363e-19	-0.00679607	-0.0844692	0.0180527	0.00637804	-0.0272198	0.00650386	-0.0065937	0.003689	-0.0127573	-0.910286	-0.0108499	0.00630437	-0.0538672	-0.0236427	Cdc7
18	ENSMUSG00000031551	7.61285e-287	-0.434476	0.608332	0.608332	0.566536	0.607805	0.607803	0.608332	0.243894	-1.28752	0.608332	0.584345	0.57507	0.608141	0.608332	Ido1
19	ENSMUSG00000026483	7.81587e-293	-0.0253489	-0.0251864	-0.389414	-0.573924	-1.01654	-2.04755	-0.950207	-0.0266172	0.00635948	-0.00190543	-0.0405077	-0.0649631	-0.00854979	-0.278188	Fam129a
19	ENSMUSG00000056501	1.83605e-68	-0.74475	-0.550088	-1.89092	-1.70177	-1.52323	-2.04843	-1.13035	-0.423219	0.0668538	0.130351	-0.910695	-1.3563	-1.22481	-2.01885	Cebpb
19	ENSMUSG00000054342	1.41309e-245	-0.541183	-0.506677	-1.20543	-0.0400929	0.020051	0.0283628	0.0338838	-0.65431	0.0275875	0.0214314	-1.38728	-0.92031	-1.04488	-0.840336	Kcnn4
19	ENSMUSG00000050335	0	0.232359	2.67856	2.45861	2.36604	3.53058	3.64026	3.49871	0.178496	-0.135912	3.04895	-0.157911	0.304204	3.383	3.61991	Lgals3
19	ENSMUSG00000032496	9.67113e-18	-2.29643	-0.504574	-5.78758	-0.0293512	0.0507707	-0.186005	-0.118339	-0.643039	-0.0678683	0.0345239	-1.30134	-3.78864	-0.144184	-4.67166	Ltf
20	ENSMUSG00000026864	0	-0.701082	-1.15024	-2.66199	-1.08881	-0.855223	-0.245139	-0.512847	-0.413123	-0.0194152	-0.513443	-1.0512	-1.34671	-1.18865	-1.41411	Hspa5
20	ENSMUSG00000027239	3.2964e-211	-0.148275	-0.0325921	0.0306015	-0.658898	-1.69511	-0.527721	0.0906267	-0.0339536	-0.0984986	-1.01849	0.0131252	-0.132079	0.0353309	0.100484	Mdk
20	ENSMUSG00000060802	0	0.510817	0.450923	1.05259	1.22969	0.448783	1.50569	1.42342	0.570702	-0.334774	-2.44214	1.7616	1.42374	-0.594391	0.6071	B2m
20	ENSMUSG00000027495	5.77011e-306	0.505513	0.902573	0.947306	0.976662	0.95148	1.04391	0.969559	0.295506	0.322242	0.66893	0.976243	0.88587	0.336152	0.649907	Fam210b
20	ENSMUSG00000031375	0	-0.0146212	-0.0128129	-0.396403	-0.985279	-1.23907	-2.25071	-2.82328	0.00241083	0.00795331	-0.0284081	-0.0112082	-0.000397757	-0.00627736	-0.362313	Bgn
20	ENSMUSG00000048706	9.98796e-45	-0.572329	-0.799885	-0.544666	-0.338602	-0.249288	-0.114881	-0.0837761	-0.462718	0.0919932	0.0408672	-1.05937	-0.972182	-0.195327	-0.167986	Lurap1l
20	ENSMUSG00000006269	1.28991e-54	-0.465977	-0.418782	-1.39409	-0.00844997	0.00478139	0.00857849	0.0041521	-0.243782	0.0058513	0.0149976	-0.582751	-0.818099	-0.198317	-0.386474	Atp6v1b1
20	ENSMUSG00000000792	0	-0.5271	0.594743	0.60493	0.547748	0.609145	0.60869	0.572333	0.188258	-1.11267	0.483987	0.585434	0.564107	0.599485	0.476975	Slc5a5
20	ENSMUSG00000032532	6.90675e-257	-1.7217	-0.0805525	-2.14164	-0.00370937	0.00867244	-0.202636	-0.426998	-0.170994	-0.0183857	-0.114074	-0.417509	-2.24659	-0.411272	-2.91258	Cck
20	ENSMUSG00000018339	0	0.321397	3.67415	3.73829	2.92788	3.75245	3.75304	3.36583	0.402673	-0.717844	-1.05166	3.12435	3.41796	3.72015	3.67935	Gpx3
21	ENSMUSG00000026879	2.90416e-19	0.520139	1.03747	0.604944	-0.238031	0.675825	-0.184507	-1.62977	0.163604	0.0211153	0.400373	0.551655	1.08494	1.27853	0.853392	Gsn
21	ENSMUSG00000027215	9.08409e-13	-0.240974	0.58093	0.215455	0.904171	1.08519	1.13793	0.959522	0.0602441	-0.495307	0.655137	0.058949	-0.0868125	0.0257569	0.0819689	Cd82
21	ENSMUSG00000038400	1.08816e-66	-0.831359	0.594804	0.583347	-1.53875	-0.990929	0.49143	0.852208	-0.225789	0.0613708	0.888911	-0.302634	-1.05979	0.866112	0.624706	Pmepa1
21	ENSMUSG00000031328	0	-0.0154313	-0.167441	-0.611717	-0.976147	-1.72866	-2.62815	-2.0752	-0.155702	0.0891672	-0.0200469	-0.236963	0.024977	-0.0340123	-0.303925	Flna
21	ENSMUSG00000028699	0	0.245769	1.31979	1.30871	1.21946	1.32323	1.32136	1.32323	0.417163	-0.470009	0.895289	1.27502	1.30286	1.30226	1.28958	Tspan1
21	ENSMUSG00000031762	1.04767e-26	1.44369	3.0694	1.2567	-1.22858	0.0132525	-2.08744	1.22287	0.800712	1.87903	1.64487	2.45127	1.16671	0.781123	0.342208	Mt2
21	ENSMUSG00000034634	0	2.03611	3.08436	2.17042	3.40882	4.05241	4.06044	4.06816	0.807873	1.95618	4.07038	2.64688	2.43395	3.89014	4.05654	Ly6d
21	ENSMUSG00000075602	3.42477e-123	1.69219	2.36022	2.10452	2.17316	2.439	2.39989	2.3488	0.727213	1.21728	2.27839	2.13924	2.41109	2.3517	1.65144	Ly6a
22	ENSMUSG00000030170	8.72489e-32	-0.580933	-0.889304	-0.198075	-0.262042	-0.148486	-0.105061	-0.00504666	-0.686031	0.0275878	0.0274142	-1.44196	-1.03511	-0.43756	-0.340188	Wnt5b
22	ENSMUSG00000031765	8.34646e-27	1.2939	3.18526	0.426244	-0.513513	-0.468852	-2.90346	0.439158	0.801924	1.73105	1.61209	2.49871	0.937211	0.692328	-0.552049	Mt1
22	ENSMUSG00000020577	3.18264e-50	-0.114632	2.22948	2.10004	1.91266	2.1213	2.19879	2.24075	0.451559	-1.06311	1.10695	2.10589	2.13115	2.17949	2.06462	Tspan13
23	ENSMUSG00000042410	1.09658e-18	-0.206289	0.80109	0.912611	0.818326	0.837567	0.951141	1.03264	0.172787	-0.70546	0.776887	0.822212	0.810166	0.808375	0.947681	Agps
23	ENSMUSG00000027315	0	0.228324	0.672564	0.442755	0.904753	1.05816	1.06693	1.0777	-0.0222361	0.106703	0.536701	0.0665837	0.426292	0.67631	0.644405	Spint1
23	ENSMUSG00000037820	3.97523e-51	0.29536	1.00357	0.891012	1.12978	1.15869	0.267921	0.784177	0.286092	-0.21684	1.20942	1.20063	1.22987	1.05371	1.08652	Tgm2
23	ENSMUSG00000062515	2.16367e-09	-0.0533728	-0.00456417	-0.272667	-0.0254461	-0.122052	-0.36034	-4.41745	0.0032596	0.012596	0.0224316	0.000235643	-0.0270697	-0.0369236	-0.430712	Fabp4
23	ENSMUSG00000035686	2.63844e-10	-0.00811676	-0.031277	-0.243579	0.00039757	-0.032466	-0.0575087	-0.032188	0.00181315	0.000321312	-0.0868826	0.00219742	-0.028727	-1.44683	-2.44866	Thrsp
23	ENSMUSG00000010529	0	-0.0162322	-0.951838	-0.058128	-0.0131025	-0.0260864	0.00285833	0.00138252	-0.111122	0.00408336	-0.0114582	-0.305417	-0.00723463	-0.67849	-0.00406568	Gm266
23	ENSMUSG00000045763	0	-0.269166	0.309932	0.615394	1.60532	1.85516	1.88259	1.85834	-0.864297	0.959786	1.7043	-1.31596	-0.806257	1.44766	0.624509	Basp1
24	ENSMUSG00000048332	0	-0.0888236	-0.0768545	-0.208774	-1.57917	-1.687	-1.71398	-1.27296	-0.0918524	-0.103223	-0.440708	-0.2466	-0.0102645	0.0293195	-0.183206	Lhfp
24	ENSMUSG00000028005	0	-0.00207106	-0.0123797	-0.0365719	-0.0226741	-0.214074	-0.283925	-1.32221	-0.00299227	-0.000277948	0.000235897	-0.00476842	-0.000544051	-0.00288666	-0.0288228	Gucy1b3
24	ENSMUSG00000019577	0	-1.68929	-0.217577	-0.176615	-0.102536	-1.30031	-0.628395	-0.0350312	0.00808181	-0.198562	-0.249748	-0.00224276	-2.27848	-0.725291	-0.787793	Pdk4
24	ENSMUSG00000030732	0	-0.0396121	-0.00637458	-0.378471	-0.0149997	-0.0022634	-0.00273837	0.000683575	-0.0021448	-0.00141988	0.000683575	-0.00463322	-0.0892765	-0.286377	-1.45934	Chrdl2
24	ENSMUSG00000001827	7.51354e-41	-0.392705	0.0714152	-1.66215	0.167789	0.167439	0.170985	0.177091	-0.004395	-0.377937	-0.32518	-0.0528881	-0.528232	-0.899172	-3.37252	Folr1
24	ENSMUSG00000020205	1.38513e-97	-1.27071	-2.38573	-2.465	-0.217047	-1.39686	-0.0534523	-1.56324	-1.3019	-0.0556259	0.356325	-2.33729	-1.80009	-3.40038	-0.225469	Phlda1
24	ENSMUSG00000012405	4.39502e-58	1.17062	0.113469	0.700212	0.533833	0.535568	1.15162	1.46374	0.104872	1.09338	0.560388	0.419863	1.16216	0.288283	1.05085	Rpl15
24	ENSMUSG00000005268	5.40268e-174	0.567434	3.90875	3.84938	3.65017	4.11654	4.13494	4.13104	0.564737	-0.431245	1.22144	3.65945	3.70206	3.69524	3.65183	Prlr
25	ENSMUSG00000052534	2.551e-85	-0.400649	-1.23338	-0.703214	-0.869565	-0.939241	-1.07765	-0.569873	-0.346124	0.0190586	0.021964	-0.722108	-0.652436	-0.614936	-0.14872	Pbx1
25	ENSMUSG00000027750	1.37003e-81	0.016418	-0.101132	-0.393078	-1.38385	-1.856	-1.95856	-1.06541	-0.0129246	0.0271937	0.0133245	-0.0260086	0.0127565	-0.0433614	-0.300465	Postn
25	ENSMUSG00000033910	6.38174e-18	-0.00948843	-0.00607967	-0.0512217	-0.0128438	-0.157272	-0.425716	-2.37593	0	-0.0011568	0	-0.000837101	-0.00483091	-0.00281051	-0.0322883	Gucy1a3
26	ENSMUSG00000027160	2.37204e-09	-0.096873	-0.715151	-0.0991674	0.0678806	-0.248643	0.00576157	-0.115824	0.0147977	-0.042787	-0.469039	0.0666155	-0.0489791	-0.923028	-0.409866	Ccdc34
26	ENSMUSG00000017707	1.25202e-16	0.0579158	0.860983	-0.399041	1.21699	1.40406	1.25426	0.996075	0.125522	0.247707	0.117812	0.22461	-0.2217	0.546291	-0.198466	Serinc3
26	ENSMUSG00000015568	4.89053e-08	-0.130074	-0.187212	-0.131788	-0.00907221	-0.0608591	-0.0343061	-1.29279	-0.00585784	0.00024754	-0.252291	-0.0201925	-0.252561	-1.33445	-2.27287	Lpl
27	ENSMUSG00000015961	2.11564e-93	0.2315	0.411124	0.920713	0.381435	0.576629	0.849024	1.12389	0.0275274	0.188296	1.01811	0.206407	0.386086	0.404575	1.04001	Adss
27	ENSMUSG00000028128	2.98905e-138	0.124347	2.44015	2.42914	1.95353	1.95259	2.49145	2.70914	0.153574	-0.665479	2.33931	0.695342	1.29102	2.27498	2.58507	F3
27	ENSMUSG00000029322	6.04919e-153	0.611813	0.984007	0.976244	0.923352	0.988376	1.00113	0.977021	0.329377	0.220484	-0.603722	0.955946	0.998626	0.985953	0.873116	Plac8
27	ENSMUSG00000040046	1.17012e-114	0.0535895	0.217013	0.249911	0.22129	0.248762	0.248954	0.249911	0.0461454	-0.0984371	-1.11657	0.245163	0.247534	0.246984	0.243881	Tph1
27	ENSMUSG00000034127	0	-0.47258	-0.469099	-1.47396	-0.0974318	-0.0223423	0.00481659	0.0375118	-0.260292	0.0305538	0.0438857	-0.70737	-0.913174	-0.164838	-0.817644	Tspan8
27	ENSMUSG00000021795	0	-0.0178065	-0.0333189	-0.108125	0.000562306	-0.00156431	-0.00157623	-0.0103222	-0.00716913	-0.00327487	-0.563034	-0.0106507	-0.0646239	-0.0937929	-1.82885	Sftpd
27	ENSMUSG00000032307	0	0.881062	1.34544	1.363	0.982862	1.29029	1.29334	1.3636	0.224395	0.71912	1.30222	1.22042	1.29217	1.38331	1.41044	Ube2q2
27	ENSMUSG00000024597	5.40776e-53	0.975007	2.75703	2.77079	2.52276	2.98989	2.75396	3.00087	0.434682	0.347498	2.33691	2.54944	2.83979	2.7182	2.85173	Slc12a2
28	ENSMUSG00000026502	1.46965e-29	-0.0291378	0.371046	0.569097	-0.0969417	0.326572	0.687968	0.536081	-0.0489255	0.10563	0.210343	0.156519	0.0790586	0.0489963	0.552592	Desi2
28	ENSMUSG00000008601	0	0.0832835	0.0324578	0.107648	1.09892	1.24478	1.2205	1.29756	0.213509	-0.179936	0.554529	0.657264	0.270538	0.121608	0.607364	Rab25
28	ENSMUSG00000031451	0	-1.43396	-1.42196	-1.21285	-0.855964	-1.4593	-2.25423	-0.548799	-0.855111	-0.0988929	0.0828759	-1.86192	-2.38225	-0.0833884	-0.260943	Gas6
28	ENSMUSG00000032348	2.04082e-174	-0.141143	0.362687	0.366064	0.345413	0.322815	0.357481	0.38606	0.17	-0.575453	-1.29724	0.369076	0.365962	0.363032	0.379439	Gsta4
29	ENSMUSG00000026628	5.64406e-85	0.69555	-0.603842	-1.97636	1.84004	0.471294	-2.02114	-0.847135	0.0869223	0.793032	0.160954	1.28591	1.24271	-0.491891	-0.872184	Atf3
29	ENSMUSG00000047907	1.94759e-155	-0.0265348	-0.0661732	-0.276065	-0.801137	-1.37893	-2.0218	-0.76253	-0.0107266	0.0111171	0.00536514	-0.0318998	-0.00533383	0.00275635	-0.0611657	Tshz2
29	ENSMUSG00000032353	5.55467e-279	-0.652874	1.47412	1.30157	1.79532	1.80507	2.0588	2.11996	0.46608	-1.65867	1.12606	1.83854	1.22605	1.4242	0.787167	Tmed3
29	ENSMUSG00000022661	6.62265e-137	0.548368	2.07255	2.04662	1.86517	1.74157	1.63521	1.48886	0.536471	-0.034482	0.164885	1.9998	1.49074	2.13327	2.11398	Cd200
30	ENSMUSG00000026639	0	-0.0537599	-0.0932003	-0.249187	-0.599557	-0.777562	-1.37262	-0.000854987	-0.0170806	0.00851548	0.0136699	-0.0470621	-0.0538254	-0.105399	-0.185672	Lamb3
30	ENSMUSG00000016252	5.09378e-118	0.641381	0.909195	0.362916	0.8177	0.987304	0.561175	0.407256	0.388091	0.114785	0.121148	0.931574	1.13322	0.441215	-0.0215103	Atp5e
30	ENSMUSG00000028495	1.17169e-21	0.415663	-0.181849	0.578259	0.454267	0.41964	0.948148	1.59268	0.00944741	0.574753	0.688556	0.07231	0.186642	-0.098286	0.937055	Rps6
30	ENSMUSG00000029359	1.24051e-126	-0.0102489	0.247114	0.245319	0.229623	0.251415	0.244925	-0.541555	0.0705122	-0.184673	-0.959263	0.246781	0.24502	0.245254	0.25392	Tesc
30	ENSMUSG00000001349	1.8499e-161	0.00152937	-0.0661248	-1.81089	-1.76344	-2.87672	-5.41676	-1.20788	-0.000459519	0.0266958	-0.0416632	0.000229733	0.012201	-0.0285262	-1.72093	Cnn1
30	ENSMUSG00000000381	0	-0.0368955	-0.0324385	-1.33631	-0.00625045	-0.0235996	-1.59291	-0.811984	-0.00376471	0.000211407	0.000614335	-0.00306368	-0.069424	-0.745068	-9.1267	Wap
30	ENSMUSG00000063316	0	1.31324	0.771868	0.671281	0.857285	1.25647	1.25359	1.68143	0.29774	1.128	0.97102	0.746791	1.4878	0.907211	0.787666	Rpl27
30	ENSMUSG00000033022	0	0.609299	1.54502	1.58858	1.46224	1.55846	1.58581	1.58659	0.501508	-0.0983445	-0.558348	1.50905	1.571	1.56582	1.56729	Cdo1
31	ENSMUSG00000028640	1.84238e-36	-0.138831	-0.385827	-0.699288	-1.08869	-1.40299	-1.15142	-0.0531914	-0.207105	0.0299445	-0.0567224	-0.493995	-0.233282	-0.597506	-0.504804	Tfap2c
31	ENSMUSG00000030287	1.54472e-11	-0.349036	-0.197485	-0.615945	0.00334537	-0.0382475	0.0550013	0.0635826	-0.162066	-0.059365	-1.16694	-0.345787	-0.478677	-0.0768094	-0.284335	Itpr2
31	ENSMUSG00000032033	1.97406e-110	-0.358942	-1.61161	-1.62174	-0.0235648	-0.0446645	-0.238461	0.00164823	-0.287335	-0.0221208	-0.0284807	-0.590031	-0.660846	-1.58294	-0.261982	Barx2
31	ENSMUSG00000061477	0	0.62075	-0.102157	0.571066	0.347481	0.14596	0.849482	1.28146	0.0572386	0.743989	0.64024	0.0551454	0.302036	0.0687902	0.866606	Rps7
32	ENSMUSG00000025781	0	0.254217	-0.0473919	0.462076	1.08238	0.654182	0.863208	0.485289	0.328401	-0.146427	-0.295343	1.02695	0.704299	-0.40452	0.42902	Atp5c1
32	ENSMUSG00000027570	3.02446e-63	-0.139812	-0.191984	-0.0372588	-0.438814	-0.929803	-0.157259	0.00142459	-0.0597694	0.00568145	-0.0178146	-0.178824	-0.232516	-0.191198	-0.0390179	Col9a3
32	ENSMUSG00000050234	8.69735e-06	-0.00116311	0.00145552	-0.0132475	-0.00791997	-0.00919346	-0.0220491	-1.2659	-0.000161429	-0.000210501	0.00145552	0.000959145	-0.00134765	-0.000782681	-0.0394996	Gja4
32	ENSMUSG00000069792	4.45783e-85	-0.0211214	-0.065274	-0.454373	-0.00756253	-0.00391302	-0.049615	-0.0292252	-0.0322789	-0.000118627	0.00449536	-0.0435749	-0.0208722	-0.0525254	-2.75348	Wfdc17
32	ENSMUSG00000064373	6.01053e-73	-0.66552	-0.731184	-0.565647	-0.28998	-0.700453	-0.507526	-0.365583	-0.262775	-0.133828	-2.14117	-0.473861	-0.934896	-1.71556	-1.55412	Sepp1
33	ENSMUSG00000025289	7.00602e-22	-0.51092	-0.853732	-0.467737	-0.366761	-0.670027	-0.18843	-0.191823	-0.238381	0.051706	-0.218317	-0.510359	-0.999692	-1.14794	-1.51202	Prdx4
33	ENSMUSG00000059291	1.45313e-13	0.445873	-0.0824451	0.675391	0.872086	0.663888	1.60331	1.74905	0.251856	0.322047	0.556359	0.505813	0.351313	-0.0419952	0.66577	Rpl11
33	ENSMUSG00000047501	5.68974e-08	0.566405	1.86602	1.60141	2.96598	3.69001	3.8887	3.86256	0.080444	0.323576	2.4564	0.2103	1.09375	1.59585	1.76628	Cldn4
33	ENSMUSG00000029822	1.30093e-116	-0.193642	0.0147877	0.0789661	0.0438791	0.240752	0.25808	0.245816	-0.430343	-0.0856616	0.200977	-0.654606	-0.164646	0.24053	0.25406	Osbpl3
33	ENSMUSG00000037706	1.74318e-225	-1.47627	-1.45843	-2.48848	-0.381588	-0.426858	-0.57919	-2.27548	-0.558104	-0.447438	-0.56678	-1.33029	-2.45345	-1.50942	-2.13856	Cd81
33	ENSMUSG00000041841	1.28831e-187	0.807046	0.327121	0.49817	0.617863	0.647813	0.940778	1.42538	0.144867	0.785936	0.842263	0.324273	0.649038	0.393021	0.606442	Rpl37
34	ENSMUSG00000025959	7.81462e-15	-0.278434	-0.465995	0.015249	-0.181706	-0.441696	-0.247178	-0.317502	-0.774513	0.24225	0.151066	-1.25199	-0.480641	-0.676307	0.202028	Klf7
34	ENSMUSG00000026727	0	-0.0718438	-0.0641483	-0.182119	-0.565888	-0.920177	-1.31735	-0.602412	-0.0322018	-0.0275396	-0.056293	-0.0338651	-0.100743	-0.0492011	-0.114992	Rsu1
34	ENSMUSG00000034160	7.5963e-18	0.40029	0.727124	0.584221	0.448702	0.238297	0.67304	0.802004	0.089885	0.242123	-0.341306	0.581719	0.581012	0.816803	0.397335	Ogt
34	ENSMUSG00000007872	8.07377e-11	0.254076	0.709284	0.714309	0.461208	0.662156	0.477386	-2.3249	0.265448	-0.0793684	-0.728336	0.762158	0.797697	0.820255	0.674214	Id3
34	ENSMUSG00000000706	0	-0.552049	-0.37918	-2.75448	-0.00822017	-0.00297167	-0.0152419	-0.0150808	-0.081527	-0.00195251	0.0040095	-0.219218	-0.924761	-0.688837	-3.01757	Btn1a1
34	ENSMUSG00000051439	5.88733e-198	-1.07969	-0.699869	-1.55659	0.118062	0.178413	0.183079	0.195937	-0.416794	0.0524656	0.0590401	-1.06108	-2.02868	-0.910334	-1.53743	Cd14
35	ENSMUSG00000031320	1.08877e-13	-0.0137737	-0.761763	0.365828	0.279157	-0.445838	0.676648	1.24431	-0.0908848	0.180321	0.176253	-0.179699	-0.257849	-0.650805	0.968707	Rps4x
35	ENSMUSG00000027562	0	-0.557828	-0.399271	-0.585314	-0.025638	-0.0430737	0.00314534	-0.105315	-0.390391	0.00887091	-0.0540856	-0.945638	-0.958293	-1.62955	-0.569601	Car2
35	ENSMUSG00000042367	4.03917e-35	0.0394301	0.332915	0.373371	-0.877364	-0.297538	0.22755	0.383213	0.111871	-0.157706	0.385122	0.296522	0.36572	0.372415	0.393793	Gjb3
35	ENSMUSG00000001930	6.92618e-14	-0.0235478	0.162711	0.164626	0.149873	0.147687	0.14286	0.130515	0.0583931	-0.187354	-0.814768	0.162492	0.157232	0.155859	0.129138	Vwf
35	ENSMUSG00000057092	8.61838e-89	-0.936013	-0.975586	-1.79473	-1.19613	-0.508874	-0.848274	1.73941	-0.735818	0.270675	0.518062	-1.79816	-1.93464	-0.985202	-1.29444	Fxyd3
35	ENSMUSG00000035105	8.70282e-08	-0.0547783	-0.739274	-0.206851	-0.392738	-1.15049	-0.125755	0.0274544	-0.492834	0.0230994	0.0274544	-0.870647	-0.0695885	-0.410892	-0.0903684	Egln3
36	ENSMUSG00000063275	5.49303e-38	-0.036552	-0.144933	-0.233458	-0.757094	-0.985237	-1.44078	-0.638879	-0.0410018	0.00721879	-0.0140478	-0.124663	-0.0568637	-0.180298	-0.303948	Hacd1
36	ENSMUSG00000031274	1.12606e-27	-0.0215989	-0.212039	-0.141397	-0.317267	-1.08936	-0.922541	-0.10086	-0.0196444	0.084246	0.0119185	-0.0510482	-0.0898202	0.00889818	-0.156273	Col4a5
36	ENSMUSG00000003617	9.28799e-273	-0.868437	-0.590809	-1.5717	-0.506731	-1.06763	-0.736461	-0.105714	-0.500207	0.036701	0.0283697	-1.0733	-1.47594	-0.56199	-1.59309	Cp
36	ENSMUSG00000028755	6.66037e-234	-0.218676	0.0452521	0.0157269	-1.07596	-0.778739	-0.298907	0.109981	-0.0344663	-0.0168568	-0.0631104	-0.0670232	-0.407146	-0.0669504	-0.154099	Cda
36	ENSMUSG00000036256	2.80325e-12	-0.485839	-0.214736	-0.551738	-2.40207	-1.33384	-1.53194	-5.74841	-0.0681297	0.0421184	-0.0766332	-0.225677	-0.828948	-0.122937	-0.690863	Igfbp7
36	ENSMUSG00000061666	5.59367e-94	0.188921	-0.35312	-0.155988	0.367013	0.404412	0.410864	0.403067	0.0173515	0.0700176	-1.13281	0.118552	0.308186	0.0242821	0.397143	Gdpd1
36	ENSMUSG00000022991	6.7291e-50	-0.235087	-0.000236265	-1.07776	-0.0048536	-0.00717509	-0.0433051	-0.0237815	-0.0185815	-0.00045256	0.00226394	-0.048635	-0.454327	-0.173853	-5.09251	Lalba
37	ENSMUSG00000027907	0	0.989097	2.13673	1.40928	1.08002	1.93613	1.02328	0.628518	0.609853	0.164717	2.30557	0.799758	1.18014	2.87928	2.80603	S100a11
37	ENSMUSG00000028583	0	-0.0187059	-0.0592562	-0.106798	-1.0742	-1.00029	-0.542555	-3.3668e-05	-0.00257951	0.0113936	0.00315128	-0.0339364	-0.0129481	0.00492751	-0.0833868	Pdpn
37	ENSMUSG00000021508	0	0.00772058	0.0456492	-2.20346	-4.58476	-3.45972	-6.15356	-1.20617	-0.0632194	0.13829	0.0185891	-0.0328466	0.0467813	0.096716	-1.91726	Cxcl14
37	ENSMUSG00000003355	2.71682e-79	-0.158389	-0.105529	-1.10767	-0.23607	-0.231977	0.0185646	0.0652939	-0.0302136	-0.0149821	-0.143343	-0.0563907	-0.320921	-1.03533	-3.31808	Fkbp11
37	ENSMUSG00000023039	0	0.317975	2.19171	2.60553	2.69186	3.20452	2.58968	3.22996	0.564825	-0.825948	1.36302	1.32813	2.3615	3.02656	2.85717	Krt7
38	ENSMUSG00000026576	5.14104e-27	-0.401934	-0.279537	-0.478997	0.427916	0.515429	0.501624	0.539737	-0.107456	-0.52004	-1.61758	-0.18138	-0.170873	-0.122238	0.336907	Atp1b1
38	ENSMUSG00000015094	0	0.123488	0.431047	0.190874	0.702703	0.613497	0.708268	0.447681	0.199397	-0.056391	0.18156	0.624014	0.408172	0.361683	0.0384858	Npdc1
38	ENSMUSG00000027533	1.73007e-38	-0.195532	-0.933503	-0.693636	-1.09658	-1.79909	-0.531783	-0.593262	-0.404598	0.0398836	-0.00782518	-0.917345	-0.367131	-1.60046	-1.32521	Fabp5
38	ENSMUSG00000027803	0	-0.723145	-0.760958	-0.34784	-0.687951	-0.69199	-0.575144	-0.271189	-0.541319	-0.0649042	-0.150869	-1.02148	-1.02372	-0.338184	-0.197816	Wwtr1
38	ENSMUSG00000006442	0	-0.22869	-0.193626	-0.185843	-1.27085	-0.909066	-0.0403711	0.0120479	-0.15261	0.0489842	-0.00461645	-0.385865	-0.495761	-0.352719	-0.633016	Srm
38	ENSMUSG00000049115	0	0.639315	1.25838	1.256	1.17493	1.27142	1.27224	0.872417	0.332849	0.162138	-0.683439	1.22388	1.2669	1.27069	1.25411	Agtr1a
38	ENSMUSG00000044217	0	-0.646047	0.937458	-0.487983	1.02814	1.13202	1.12868	1.13426	0.193309	-1.25149	0.717909	0.691846	0.518271	0.884144	0.163309	Aqp5
38	ENSMUSG00000022491	5.84572e-22	1.58618e-05	-0.350515	-0.379392	-0.00143452	-0.378103	-0.273515	-0.0847684	-0.000545968	0.000503912	-0.30179	-0.000718989	0.000791946	-3.2694	-5.01819	Glycam1
39	ENSMUSG00000062647	7.11657e-21	0.0369456	-0.509386	0.203169	0.293685	0.0538238	0.922847	1.00688	0.112825	0.164901	0.192915	0.299897	-0.158254	-0.34747	0.535156	Rpl7a
39	ENSMUSG00000029309	0	-0.0399476	-0.00683127	-0.0201667	-0.0260066	-0.027094	-0.0703758	-3.35187	0.00263534	-0.00225231	0.0053515	-0.0136976	-0.0233294	-0.0112279	-0.227353	Sparcl1
39	ENSMUSG00000022548	3.97322e-06	-0.112603	-0.119803	-4.26729	-0.00322425	-0.0484296	-0.146036	-0.166512	-0.0553943	0.00208882	-0.100496	-0.184008	-0.190615	-0.0294388	-2.98958	Apod
39	ENSMUSG00000057863	1.73989e-40	0.920551	0.672515	0.611775	0.617713	1.07521	1.07668	1.36411	0.150562	1.04892	1.21723	0.281232	0.663889	0.722678	0.541346	Rpl36
39	ENSMUSG00000092341	0	0.361251	1.61684	-0.50082	1.00609	0.884353	-0.132442	-1.14433	0.297656	-0.237347	0.624233	0.527462	0.441584	1.38029	-0.62344	Malat1
40	ENSMUSG00000067274	3.10454e-213	0.290676	-0.213603	0.711808	0.772862	0.438581	1.80302	1.99101	0.0225343	0.525544	0.521058	0.0922832	-0.0242539	-0.183743	1.26986	Rplp0
40	ENSMUSG00000036764	0	0.261885	0.929069	0.952637	0.926351	0.977543	0.977367	0.927783	0.298722	-0.185019	0.524843	0.914668	0.914147	0.91495	0.949414	Dnajc12
40	ENSMUSG00000024526	3.97117e-59	-0.406629	0.0347954	-0.47617	0.0422233	0.0573756	0.0231367	0.0477196	-0.0815433	0.0143366	0.0636567	-0.245419	-0.845157	-0.00213316	-3.14256	Cidea
40	ENSMUSG00000064351	3.06585e-10	0.861852	0.451258	0.568378	0.41943	0.28535	0.418503	0.550167	0.000462252	1.09742	0.506403	0.332133	0.892708	0.289187	-0.636547	mt-Co1
41	ENSMUSG00000034109	0	-0.0496612	-0.00205617	-0.140028	-0.817804	-1.28502	-0.253273	-0.125449	-0.105739	0.174395	0.231811	-0.184356	-0.262629	0.0211043	0.155597	Golim4
41	ENSMUSG00000004885	4.23924e-36	-0.324158	-0.459562	-0.358324	-0.185624	-0.0633427	0.00833138	0.0274026	-0.335445	0.0230779	-0.0715894	-0.816509	-0.635803	-1.03348	-0.646762	Crabp2
41	ENSMUSG00000029810	7.33047e-25	-0.682054	-0.262304	-0.881689	0.419536	-0.310108	0.204761	1.07989	0.276162	-1.10639	0.510012	0.5644	-0.390392	-0.850123	-0.464541	Tmem176b
41	ENSMUSG00000037742	5.69515e-100	0.912759	0.275019	0.887538	1.42166	0.939877	1.17264	1.31901	0.165575	0.695045	1.05743	0.588174	1.06331	0.582591	1.60699	Eef1a1
41	ENSMUSG00000050520	7.87974e-131	-0.139203	-0.0508499	-0.254268	0.130559	0.136183	0.138641	0.142299	0.0585399	-0.244305	-0.918046	0.122692	0.0233478	-0.21528	-1.03987	Cldn8
42	ENSMUSG00000028063	1.48822e-89	-1.03724	0.126024	0.265923	-0.556683	0.218995	-0.483737	0.228924	-0.674333	-0.250657	0.767527	-1.56295	-1.83407	0.483616	0.66577	Lmna
42	ENSMUSG00000070473	0	0.133009	-0.369848	-0.795746	2.05859	2.34941	2.45482	2.47193	-0.054017	0.208557	0.148952	-0.286418	-0.00253062	-0.843739	0.0809128	Cldn3
42	ENSMUSG00000029761	1.34728e-203	-0.210485	-0.388612	-1.56184	-3.53287	-4.25214	-5.48018	-4.75998	-0.618456	-0.0346407	0.00681665	-0.918373	-0.146843	-0.128889	-1.15807	Cald1
42	ENSMUSG00000004864	5.37119e-76	-0.132942	0.160737	0.27104	0.494908	0.602506	0.62139	0.756356	0.00266424	-0.195035	-1.44604	0.154446	0.0715424	0.335661	0.432202	Mapk13
42	ENSMUSG00000035783	0	0.17591	-0.248171	-3.2596	-4.65399	-6.12756	-7.3038	-5.34371	-0.0786102	0.292698	-0.177416	0.0593625	0.201731	-0.168472	-3.37765	Acta2
42	ENSMUSG00000025190	1.24159e-320	-0.278868	0.382697	0.33615	0.268695	0.354755	0.385794	0.263557	0.10063	-0.570618	-0.776909	0.372135	0.108104	0.161121	-0.0985601	Got1
43	ENSMUSG00000026755	0	0.212273	0.5101	0.597981	0.411302	0.680771	0.74393	0.580712	0.147073	-0.0894438	-0.055429	0.455743	0.603268	0.375272	0.588979	Arpc5l
43	ENSMUSG00000042784	2.00422e-57	-0.45536	-0.398477	-0.501331	0.0109188	0.0340032	0.044438	0.0445112	-0.242353	-0.175661	-0.374546	-0.541298	-0.755632	-0.319154	-1.43486	Muc1
43	ENSMUSG00000029718	3.68316e-103	-0.0944631	0.0380937	0.00592283	-0.0186814	-0.0413597	-0.0345485	-1.436	0.00881105	-0.208522	-0.155882	0.0362068	0.0353716	0.036987	0.0186433	Pcolce
43	ENSMUSG00000056895	1.75894e-13	-0.00307284	0.242737	0.290276	0.265976	0.294862	0.295361	0.29755	0.0932779	-0.28344	-0.828666	0.272413	0.289659	0.259751	0.289984	Hist3h2ba
43	ENSMUSG00000034892	5.76266e-28	0.902642	0.642756	0.135143	0.40151	0.99602	0.395939	0.833784	0.147029	0.899462	0.826602	0.152353	0.7976	0.622595	-0.0796738	Rps29
44	ENSMUSG00000026994	1.61813e-111	0.0200126	0.333267	0.357749	0.400508	0.453739	0.658038	0.784328	-0.162168	0.137398	0.393954	-0.231664	-0.0205999	0.369602	0.48553	Galnt3
44	ENSMUSG00000041355	1.06182e-41	-0.163194	-0.489132	-0.39528	-0.459915	-0.368461	0.240718	0.283791	-0.0894053	0.042091	-0.581371	-0.27372	-0.392436	-0.884929	-1.17925	Ssr2
44	ENSMUSG00000029641	3.03269e-14	-0.00897749	-0.00533002	-0.00145937	-0.117864	-0.0337698	-0.153929	-1.53432	-0.0159176	0.000815061	-0.00895961	-0.0138873	-0.0384721	-0.00500543	-0.0609467	Rasl11a
44	ENSMUSG00000008683	4.29764e-63	0.500781	-0.407976	0.680913	0.117799	-0.130553	0.79841	1.33871	-0.0509217	0.62968	0.394083	-0.0708416	0.220103	-0.368464	1.02077	Rps15a
44	ENSMUSG00000031596	0	0.029857	1.16	1.1626	0.955877	1.0353	1.09916	1.00504	0.125608	-0.292678	0.733467	1.08459	1.10883	1.16507	1.14922	Slc7a2
44	ENSMUSG00000024781	0	-0.474343	-0.153547	-1.67614	0.00025205	-0.0888132	-0.0555428	-0.117826	-0.0302235	0.00218144	-0.0237097	-0.0845072	-0.833449	-0.825073	-2.09931	Lipa
44	ENSMUSG00000037071	4.03685e-31	-1.18549	-0.343526	-0.128415	0.195695	0.0487989	-0.00151143	0.289818	-0.21309	-0.184393	-0.252105	-0.425668	-1.82556	-1.59987	-3.45985	Scd1
45	ENSMUSG00000004085	1.89665e-64	-0.0701456	0.0424145	0.0424707	-0.284903	-0.483609	-0.866822	-1.00184	-0.0867145	0.0443374	0.20371	-0.0790895	-0.0319283	0.195636	0.173033	Zak
45	ENSMUSG00000028044	6.78457e-07	-0.168167	-0.805595	-0.229119	-0.273076	-0.642826	-0.026022	0.154592	-0.141527	0.0640756	-0.497463	-0.304669	-0.440512	-0.867846	-0.286948	Cks1b
45	ENSMUSG00000028525	6.10687e-275	-1.29506	-0.896562	-1.02841	-0.881511	-1.39899	-2.73873	-0.634916	-0.691588	0.174753	0.151549	-1.47034	-2.19814	-1.18325	-0.720993	Pde4b
45	ENSMUSG00000029622	1.21319e-23	0.265274	0.582141	1.33296	1.44072	1.92185	1.96456	1.7672	0.276014	-0.175003	1.11287	0.915261	0.565789	0.772666	0.883241	Arpc1b
45	ENSMUSG00000032766	3.64812e-13	-0.00710109	-0.00895947	-0.121864	-0.0604398	-0.132401	-0.38091	-2.76032	-0.000451149	0.0042255	0.00570713	-0.00959145	-0.00329829	-0.0070817	-0.104579	Gng11
46	ENSMUSG00000038612	4.16729e-60	-0.857973	-1.02131	-0.493676	-0.103657	-0.250958	0.167339	0.315529	-0.410296	-0.00724088	-0.15543	-0.631749	-1.2402	-0.907588	-0.534523	Mcl1
46	ENSMUSG00000037805	1.11793e-232	0.565479	-0.164413	0.820196	0.886531	0.267067	0.94043	1.67052	0.185638	0.725569	0.980927	0.541918	0.424253	-0.108185	1.07292	Rpl10a
46	ENSMUSG00000064341	1.07719e-11	0.41121	0.923123	1.26549	-0.130542	0.0729933	-0.218526	0.331604	0.0501881	0.180054	1.62957	0.12993	0.417933	0.202714	-0.412082	mt-Nd1
47	ENSMUSG00000042312	1.14102e-66	0.14902	1.06415	0.748997	0.813355	1.03961	0.886827	0.789683	0.253196	-0.104498	1.01623	0.402884	0.137105	1.0063	0.833321	S100a13
47	ENSMUSG00000002233	1.85073e-100	0.487381	1.42627	1.21044	0.607177	0.542661	0.233787	0.735223	0.32356	-0.173202	0.929915	0.863858	1.17939	1.81471	1.22597	Rhoc
47	ENSMUSG00000033060	0	0.408277	1.45454	1.32149	1.39928	1.30349	1.34141	1.40485	0.25421	0.102896	1.29268	1.40399	1.4259	1.45234	1.5156	Lmo7
47	ENSMUSG00000020349	5.61424e-176	-0.986209	-0.671851	-0.206377	-0.11413	-0.122854	0.250089	0.323344	-0.736359	0.0124849	0.0742717	-1.1383	-1.43784	-0.457498	0.21177	Ppp2ca
47	ENSMUSG00000067288	1.08122e-249	1.10302	1.06525	1.00662	0.982969	1.53701	1.71482	2.0096	0.250561	0.974613	1.21182	0.581882	1.17719	0.83375	0.634759	Rps28
48	ENSMUSG00000009281	0	-0.00459567	0.0055033	-0.0608281	-0.0543237	-0.0143016	-0.112098	-2.34602	-0.000334517	0.00468226	0.00848352	-0.00414565	0.00211789	0.00277613	-0.00173325	Rarres2
48	ENSMUSG00000051397	1.35788e-25	0.683239	0.620907	0.655959	1.39666	1.82169	1.67509	1.91625	-0.183223	0.819362	1.5267	-0.462806	0.540167	1.38688	1.83511	Tacstd2
48	ENSMUSG00000031870	0	0.269617	0.917187	0.896472	0.849945	0.862102	0.788819	0.917256	0.201857	-0.16642	0.229187	0.903939	0.912319	0.925584	0.925183	Pgr
48	ENSMUSG00000038067	3.57667e-95	-1.00114	0.138836	-0.00573505	-0.143791	0.120077	-0.374116	0.156458	-0.758501	0.0778397	0.156458	-1.24248	-1.87564	0.126397	0.0685162	Csf3
48	ENSMUSG00000072949	2.26829e-81	0.242123	0.431334	1.00815	1.24509	0.579228	1.35501	1.42157	0.310307	-0.385235	-1.57036	1.32501	1.06221	-0.46943	0.749938	Acot1
48	ENSMUSG00000060636	8.10333e-42	0.507099	0.212663	0.197443	0.266069	0.589133	0.759691	1.19576	-0.0149654	0.659935	1.13455	-0.151811	0.262903	0.254081	0.40914	Rpl35a
49	ENSMUSG00000032679	1.00104e-12	-0.132134	-0.109201	-0.18195	-0.0706592	-0.132415	-0.997954	-0.204773	-0.0930455	-0.0241227	-0.155891	-0.191501	-0.280762	-0.14225	-0.359026	Cd59a
49	ENSMUSG00000053931	6.07102e-30	0.244766	0.863748	0.948918	0.0694585	-0.418822	0.201915	0.847984	0.242535	-0.234247	0.570538	0.918446	1.16083	1.11705	1.14144	Cnn3
49	ENSMUSG00000050931	9.69397e-43	-0.0618209	0.969437	1.10657	0.85545	1.10127	1.12456	1.18423	0.0059318	-0.306096	0.820806	0.363212	0.68929	1.00298	1.1511	Sgms2
49	ENSMUSG00000053907	4.11693e-13	-0.472906	0.0753131	-0.196115	-1.47052	-0.723977	-0.190713	-0.457987	-0.453914	0.181126	0.221195	-0.841721	-1.00701	0.21226	-0.0382101	Mat2a
49	ENSMUSG00000057841	2.10957e-20	0.367888	-0.417807	0.609816	0.543023	0.131749	1.49757	1.87464	0.114885	0.514144	0.569948	0.240555	0.123652	-0.295249	0.559931	Rpl32
49	ENSMUSG00000045545	0	0.077366	-0.0586252	-1.86744	-4.14944	-4.26719	-5.19866	-1.04211	-0.0736252	0.196257	0.000175483	-0.027802	0.102192	-0.0309468	-1.76797	Krt14
49	ENSMUSG00000052146	2.77224e-42	0.800784	0.314799	0.842806	0.58757	0.808417	1.23632	1.59254	0.119816	0.780622	0.854774	0.222085	0.632066	0.400906	1.09727	Rps10
49	ENSMUSG00000037095	3.60393e-14	-0.7221	0.170936	-0.959128	0.152383	0.202142	0.181319	0.164077	-0.222221	0.099489	0.200455	-0.531365	-1.30122	0.111887	-1.94975	Lrg1
49	ENSMUSG00000024066	7.35912e-39	-0.338533	-0.21837	-1.37197	-0.104356	-0.129815	-0.164018	-0.0639047	-0.0743438	-0.0021267	-0.252048	-0.149844	-0.607416	-0.607275	-2.03651	Xdh
49	ENSMUSG00000024511	0	0.444429	1.18211	1.22243	1.15548	1.22675	1.18356	1.27258	0.30864	-0.0477905	1.20951	1.10574	1.17532	1.20257	1.26429	Rab27b
50	ENSMUSG00000048482	7.57188e-199	0.0449525	0.0568628	-0.187539	-0.260327	-0.92665	-1.8108	-0.110366	-0.00250439	0.0493724	-0.0503715	0.0608002	0.0557087	0.0530116	-0.102963	Bdnf
50	ENSMUSG00000041959	2.89973e-36	0.361696	1.31933	0.796121	-0.563941	0.029495	0.312088	1.45446	0.00989691	0.221491	0.0771065	-0.390325	0.128103	1.66551	2.02113	S100a10
50	ENSMUSG00000028152	2.59089e-194	-0.0304844	-0.0559703	-0.0182514	-0.680408	-0.856536	-0.428907	-0.0127188	-0.0594862	-0.0257063	-0.729804	-0.119976	-0.0119827	-0.0139287	0.0253899	Tspan5
50	ENSMUSG00000005667	5.14104e-27	0.073079	0.296717	0.397677	-0.967655	0.0395879	0.421167	0.414346	-0.384042	0.243874	0.304557	-0.601623	-0.0956949	0.344057	0.404228	Mthfd2
50	ENSMUSG00000001520	0	-0.00400709	0.0011708	-0.0142253	-0.00613093	-0.0211602	-0.0205401	-1.5956	-0.000274954	-0.000838664	0.0011708	0.0011708	0.000460076	0.00111258	0.0011708	Nrip2
50	ENSMUSG00000036478	3.92204e-307	1.03168	0.839324	0.137688	1.53781	1.46587	1.48919	-0.117524	0.179134	1.06256	1.77862	0.334537	0.980956	1.14096	0.928724	Btg1
50	ENSMUSG00000018796	0	-0.158912	-0.237848	-0.677417	-0.0415294	-0.0632091	-0.0821954	-0.1105	-0.0328531	-0.00435577	-0.0630153	-0.0830807	-0.272855	-0.87639	-1.78315	Acsl1
50	ENSMUSG00000021553	2.07068e-77	-0.622816	-0.198138	-0.618426	-0.00283517	0.00850222	0.00611051	0.00286924	-0.219011	-0.00241061	0.0114438	-0.49505	-1.17448	-0.199653	-1.24985	Slc28a3
50	ENSMUSG00000046727	1.10488e-143	-0.253806	1.39994	1.64294	1.80764	2.23107	2.25033	1.04788	0.0911459	-0.429617	0.586094	0.0964141	-0.144328	1.62907	1.75513	Cystm1
51	ENSMUSG00000039001	8.24347e-88	0.722395	0.472724	0.557024	0.576613	0.851784	0.891402	1.20265	0.196774	0.751329	0.663294	0.25241	0.454226	0.349054	0.443016	Rps21
51	ENSMUSG00000028266	1.40906e-08	-0.270089	-1.6085	-1.37325	-0.969301	-1.41677	-1.21822	-0.0329193	-0.399551	0.0717822	-0.236463	-0.770747	-0.54734	-1.40213	-0.556309	Lmo4
51	ENSMUSG00000061353	3.01869e-291	-0.018115	-0.00253983	-0.0607557	-1.09248	-1.10933	-0.563799	-0.718754	-0.0173818	0.00818236	0.00253885	-0.0512364	-0.0211378	0.000922144	-0.0856838	Cxcl12
51	ENSMUSG00000041741	3.53606e-38	-0.00373362	0.000651033	-0.00146732	-0.0209694	-0.111284	-0.050784	-1.36142	-0.000931874	-0.00228272	0.000651033	-0.000482659	-0.00365631	-0.000675815	-0.0081058	Pde3a
51	ENSMUSG00000017390	2.00007e-43	-0.789139	-0.36732	-1.11426	0.112887	0.100086	0.0886665	0.162788	-0.117314	-0.235102	-0.748406	-0.389727	-1.20854	-0.752819	-1.77441	Aldoc
51	ENSMUSG00000025153	2.02031e-175	-0.0643873	-0.143699	-0.0683824	-0.0629008	-0.0639305	-0.0312866	0.0341646	-0.0348257	-0.00137562	-0.200082	0.0202491	-0.0598526	-0.307351	-1.57154	Fasn
51	ENSMUSG00000024164	1.15464e-43	-0.116617	-0.749021	-0.0411046	-0.105205	-0.23198	0.0100935	0.0255904	-0.352341	0.0226893	-0.0481273	-0.702372	-0.165646	-1.36009	-0.160943	C3
52	ENSMUSG00000060032	4.27646e-69	0.743846	1.11228	0.61469	1.44261	1.67131	1.56212	1.70792	0.278976	0.560094	0.778809	0.821194	0.885073	0.677974	-0.188828	H2afj
52	ENSMUSG00000006333	1.12241e-74	-0.0655411	-0.559042	0.510132	0.339049	0.0550841	1.016	1.73222	0.00841764	0.172496	0.211416	-0.035411	-0.3333	-0.421424	0.896249	Rps9
52	ENSMUSG00000054693	0	0.459605	1.14328	1.24396	1.14476	1.09572	1.22269	1.21644	0.234853	0.187178	0.273897	1.12623	1.10975	1.09749	1.20121	Adam10
53	ENSMUSG00000027293	8.44647e-287	-0.116765	0.53547	0.620817	0.622822	0.940314	1.00429	0.803325	-0.0549762	-0.00454693	0.959515	0.124566	-0.0205441	0.313287	0.551999	Ehd4
53	ENSMUSG00000062006	1.11824e-192	0.736144	0.422354	0.689712	0.45528	0.636007	0.83037	1.36846	0.166072	0.666286	0.647018	0.346987	0.598732	0.461953	0.858399	Rpl34
53	ENSMUSG00000028207	0	0.064707	0.0192209	-0.0219498	-0.501446	-1.09249	-0.707762	-0.256329	0.0144369	0.0685454	0.00189874	0.0623737	0.0951954	0.0707066	0.0150629	Asph
53	ENSMUSG00000030432	3.80629e-65	0.567172	-0.0225945	0.612008	0.48829	0.592893	1.35205	1.7094	0.149996	0.538281	0.621497	0.276397	0.357321	-0.0452028	0.595935	Rpl28
53	ENSMUSG00000002985	2.42098e-46	-0.202117	0.0385215	-1.21688	-4.7923	-4.62592	-3.96617	-0.488931	-0.494269	0.185292	-0.0387729	-0.88994	-0.0476152	-0.356168	-1.31581	Apoe
53	ENSMUSG00000032350	4.17229e-260	-0.114289	1.18395	1.2306	0.873312	0.956897	1.20916	1.14659	0.179687	-0.450719	0.847941	1.08576	1.05349	1.13605	1.18159	Gclc
54	ENSMUSG00000028214	8.83678e-18	-0.0860665	-0.172177	-0.576051	-0.70756	-1.44167	-2.5014	-1.26759	-0.0116026	0.0106862	-0.296443	-0.0175628	-0.1539	-0.0853847	-0.251919	Gem
54	ENSMUSG00000012848	6.31159e-07	0.000288571	-0.597607	0.909041	0.457513	-0.0605323	1.18295	1.59815	0.0468539	0.177691	0.368438	0.222871	-0.123638	-0.323035	1.09543	Rps5
54	ENSMUSG00000053522	0	-0.119901	-0.914817	-1.61529	-3.13993	-2.69989	-4.2359	-0.363228	-0.528649	0.131317	-0.207273	-1.14632	-0.28174	-0.523916	-1.18264	Lgals7
54	ENSMUSG00000000740	2.31727e-08	0.348332	-0.19976	0.406703	0.326184	0.0206153	0.683013	1.15062	-0.0251998	0.514682	0.788985	-0.0781643	0.0701708	-0.013862	0.862103	Rpl13
54	ENSMUSG00000057060	1.00813e-50	0.197005	0.374212	0.371639	0.360266	0.377874	0.378675	0.379784	0.116574	0.0621844	-0.572965	0.376611	0.37466	0.376864	0.379784	Slc35f3
54	ENSMUSG00000022893	1.56148e-210	-0.12242	-1.01002	-0.846158	-0.574994	-1.21628	-2.8667	-2.10698	-0.809412	0.0530845	0.0335607	-1.23488	-0.112977	-0.315541	-0.548619	Adamts1
55	ENSMUSG00000015932	1.63509e-79	0.758343	1.13014	0.0593907	-0.691505	-0.525769	-2.54648	-0.798996	0.111707	0.385366	0.757863	0.291765	1.01933	0.814932	0.281833	Dstn
55	ENSMUSG00000029134	0	-0.729942	-1.11392	-1.23306	-0.0213068	-0.012611	0.00606659	-0.0129109	-0.22121	-0.00466623	0.00546459	-0.531795	-1.33534	-1.63722	-0.380318	Plb1
55	ENSMUSG00000041571	4.67021e-20	-0.0329214	-0.442346	-0.592044	-0.272944	-1.08691	-1.86857	-2.44391	-0.0820656	0.2018	0.16389	-0.0627143	0.0704166	0.0196919	-0.0530325	Sepw1
55	ENSMUSG00000030792	0	0.00950719	0.907881	0.870456	0.872118	0.93884	0.940763	0.941345	0.22507	-0.189874	0.611783	0.707747	0.308607	0.909728	0.754034	Dkkl1
55	ENSMUSG00000020027	1.58007e-07	-0.466818	0.123897	-0.039439	-0.0317516	-0.4287	-0.385608	0.294	0.0467286	-0.852875	-1.55114	0.182375	0.184795	0.136954	0.257164	Socs2
55	ENSMUSG00000020432	4.52422e-74	0.0151292	0.17841	-0.499809	0.0874654	0.00693284	0.245593	0.183453	0.0578001	0.0133365	-1.07844	0.214461	0.00185288	0.059813	-0.968768	Tcn2
55	ENSMUSG00000047714	4.34233e-46	-0.632276	-0.970389	-1.29269	0.0565457	0.123313	0.0517249	0.0159335	-0.690303	-0.0177684	-0.556661	-1.35662	-1.03397	-0.603826	-0.500794	Ppp1r2
56	ENSMUSG00000009633	1.69073e-09	-0.0729269	-0.300481	-1.24447	-0.0818583	-0.231331	-0.33262	-0.31096	-0.0217131	0.00121402	0.00224611	-0.0774574	-0.163452	-0.634663	-2.58207	G0s2
56	ENSMUSG00000037894	1.32782e-46	0.22937	-0.890671	-0.206794	-0.624079	-0.102727	0.0750546	0.0716766	-0.146395	0.326652	0.0273838	-0.141972	0.189104	-0.910864	0.0555436	H2afz
56	ENSMUSG00000008575	0	-0.290778	-1.35439	-1.11467	-0.711391	-1.51975	-1.13338	-0.0528927	-0.470034	0.464365	0.250896	-0.86189	-0.894007	-1.11622	-0.473524	Nfib
56	ENSMUSG00000028645	1.50489e-97	-0.669198	0.0817448	0.000911466	-0.59494	-0.590787	-0.0161855	0.288161	-0.320932	-0.0786455	0.199769	-0.759534	-1.19581	-0.0771068	-0.297026	Slc2a1
56	ENSMUSG00000037166	0	0.00229024	-0.0101063	-0.402252	-0.0603519	-0.493745	-2.44199	-2.56311	-0.00267337	0.00476549	-0.015207	0.00543818	-4.7817e-05	-0.000409704	-0.457614	Ppp1r14a
56	ENSMUSG00000039405	1.02096e-22	-0.0803683	0.619216	0.132648	-1.41673	-1.23369	-2.13308	-0.555557	0.185514	-0.41386	-0.0774499	0.577063	0.632029	0.629006	0.00776646	Prss23
56	ENSMUSG00000057322	1.41894e-122	0.760921	0.673869	0.463473	0.496055	0.874554	0.962021	1.42646	0.215407	0.680448	0.800092	0.209353	0.499011	0.64564	0.262316	Rpl38
56	ENSMUSG00000022636	0	0.807031	1.11787	1.40616	1.41944	1.03293	1.51369	1.67455	0.26247	0.435475	0.843907	1.357	1.43036	1.46258	1.57529	Alcam
57	ENSMUSG00000038467	1.2762e-34	-0.250722	0.671949	0.49356	0.152451	0.71396	0.97342	0.730413	-0.149092	-0.0675474	0.538289	-0.230803	-0.209357	0.483362	0.73007	Chmp4b
57	ENSMUSG00000066043	1.46812e-34	0.339852	0.823961	0.857056	0.789257	0.942877	0.882887	0.772598	0.205021	0.132499	0.943236	0.627069	0.783733	0.821764	0.968178	Phactr4
57	ENSMUSG00000029672	1.42981e-78	-0.144373	0.187858	0.386275	0.314766	-0.0443475	0.391634	0.49332	0.0810653	-0.573703	-1.51039	0.32938	0.471895	-0.398906	0.190472	Fam3c
57	ENSMUSG00000036570	5.74444e-14	-0.000319395	0.000703254	0.00265923	-0.00684471	-0.00486974	-0.0407559	-2.01054	-0.00227568	-0.000544589	0.00265923	-0.00196793	-0.00453777	-0.0010031	0.00265923	Fxyd1
57	ENSMUSG00000070436	0	-0.0978046	-0.911324	-0.61743	-1.706	-2.2819	-2.15764	-2.58813	-0.124635	-0.0694607	-0.84652	-0.274935	-0.0933391	-0.251604	-0.326615	Serpinh1
57	ENSMUSG00000033577	1.9797e-62	-0.305817	-0.566199	-0.64864	0.0946934	0.02821	0.0742169	0.0929399	-0.41119	0.0146131	0.0777863	-0.788792	-0.53382	-0.304257	-0.246804	Myo6
57	ENSMUSG00000058546	3.52583e-82	0.591727	0.168301	0.132709	0.279093	0.62923	0.563293	0.889267	0.0488048	0.702491	1.00799	-0.232639	0.197479	0.311455	0.550391	Rpl23a
58	ENSMUSG00000028517	5.09615e-07	-0.0939135	-0.244788	-0.617355	-0.889591	-1.43471	-2.45922	-0.800237	-0.0577049	0.0129638	-0.0916454	-0.12758	-0.154625	-0.115406	-0.382946	Plpp3
58	ENSMUSG00000036856	1.44072e-61	0.287703	0.643561	0.751672	0.72922	0.71316	0.605824	0.784878	0.115346	0.252148	-0.383211	0.688122	0.75189	0.685998	0.754438	Wnt4
58	ENSMUSG00000074129	0	0.280767	-0.126377	1.055	0.526045	0.104679	1.15579	1.57256	0.235744	0.056763	0.452643	0.532634	0.336243	-0.0697091	1.10834	Rpl13a
58	ENSMUSG00000036111	4.79784e-122	0.00407449	-0.027453	-0.0504883	-1.3297	-1.00358	-0.271154	-0.089055	-0.0238069	0.0231536	0.0268897	-0.0132399	0.0222766	0.00174282	-0.0163258	Lmo1
58	ENSMUSG00000038717	7.19052e-304	0.825395	0.631752	0.372723	0.542353	0.734339	0.474895	0.479701	0.11917	0.829226	0.302313	0.425391	0.977776	0.526729	0.318952	Atp5l
58	ENSMUSG00000018102	0	0.339899	1.50924	1.07367	1.7862	1.57988	1.41484	1.42436	0.585824	-0.681305	-0.245579	1.81005	1.91107	0.817807	1.02176	Hist1h2bc
59	ENSMUSG00000028478	1.73256e-17	-0.575941	-1.3195	-1.08433	-0.0619532	-0.0168191	0.290364	0.17486	-0.0947408	-0.169743	-0.130515	-0.343713	-0.883324	-2.03631	-0.647175	Clta
59	ENSMUSG00000030551	0	0.0370153	-0.0465405	0.0153294	0.0175717	-0.00735637	-0.0330584	-1.21133	0.0178235	0.0526054	0.0263158	0.0488686	0.039239	0.00273778	0.0107642	Nr2f2
59	ENSMUSG00000025508	7.02386e-24	0.474634	-0.0273007	0.528668	0.203525	0.337581	0.965128	0.831457	0.0936131	0.538447	0.785042	0.0610311	0.170811	-0.0491456	0.523043	Rplp2
59	ENSMUSG00000021699	2.90861e-61	-0.297162	-0.722052	-0.0494963	-0.131452	-0.134183	0.0841012	0.194544	-0.451131	0.0431903	0.215848	-0.838731	-0.489388	-0.484861	0.113008	Pde4d
59	ENSMUSG00000022836	0	-0.0318707	-0.0846623	-1.53706	-1.73346	-3.92184	-5.6649	-3.70628	-0.00284719	0.0144434	-0.0687082	-0.00649195	-0.00183912	-0.0739395	-1.4929	Mylk
60	ENSMUSG00000028626	0	-0.0159486	-0.0428762	-0.0397316	-0.515461	-0.867558	-0.236364	0.00745983	-0.065076	0.00709918	0.00745983	-0.147762	-0.032988	-0.0695233	0.00486327	Col9a2
60	ENSMUSG00000029802	4.8633e-06	-0.0983827	-0.0824381	-0.0495647	-0.00743624	-0.0786368	-0.0227955	-0.269755	0.00368213	0.0061535	-0.210309	0.00503998	-0.165869	-0.499592	-1.43216	Abcg2
60	ENSMUSG00000025492	1.35979e-30	0.508236	0.793255	-0.773718	-2.17376	-2.35284	-2.13524	-1.08629	0.272903	-0.00732251	0.776228	1.05113	1.45938	1.38577	0.59367	Ifitm3
60	ENSMUSG00000032085	0	-0.0143341	-0.249866	-1.78422	-3.90819	-4.60237	-6.27723	-5.39687	-0.0885818	0.0631578	-0.113575	-0.18533	-0.002483	-0.0689692	-1.61837	Tagln
60	ENSMUSG00000001473	1.20904e-43	-0.910224	-0.00828315	0.0520067	-1.51013	-1.52109	-0.818862	-0.166684	-0.674214	0.099986	0.241249	-1.36606	-1.6169	-0.198399	-0.0266216	Tubb6
61	ENSMUSG00000035268	0	0.0874921	0.391182	0.396098	0.771113	0.787516	0.753225	-0.252933	0.139648	0.0227956	-0.16246	0.465459	0.386021	0.470598	0.647921	Pkig
61	ENSMUSG00000074578	1.09956e-190	0.756467	-0.0246419	0.862207	0.298102	0.52804	1.2335	1.34577	0.171959	0.910527	0.285537	0.724097	0.873179	0.286989	0.771216	Zfos1
61	ENSMUSG00000047945	8.36628e-84	-0.323903	-0.915534	-0.185645	-0.813261	-1.77382	-1.55114	0.380386	-0.179753	0.189698	-1.15282	-0.19326	-0.446726	-0.827966	-0.311492	Marcksl1
61	ENSMUSG00000030744	3.35234e-07	0.0951095	-0.547637	0.753926	0.241609	-0.320158	0.867948	1.4616	0.070348	0.0778118	0.107144	0.189775	0.0306949	-0.48088	1.06707	Rps3
62	ENSMUSG00000045503	5.95476e-24	0.184037	0.466408	0.839935	0.615611	0.793101	1.05314	0.991465	0.0866792	0.011914	0.577165	0.45536	0.56281	0.770359	0.821916	Sys1
62	ENSMUSG00000040690	7.87622e-25	-0.029639	-0.0609143	-0.0392539	-0.572388	-1.12801	-0.225641	-0.0846439	-0.045976	-0.0293656	-0.0453485	-0.0803118	-0.0052843	-0.131889	-0.0430188	Col16a1
62	ENSMUSG00000070423	0	0	0	-0.0148515	0	0	-0.0110798	-1.31499	0	-0.000246219	0	0	-0.000536117	0	0	Olfr558
62	ENSMUSG00000070348	1.57649e-10	-0.45872	-1.55918	-1.08277	0.00380103	-0.0112709	0.249502	-0.314778	-0.285938	-0.267894	0.195129	-0.601728	-0.32297	-0.750338	-0.0042323	Ccnd1
62	ENSMUSG00000047139	1.10372e-52	0.912304	0.511965	0.997492	2.41288	1.94293	1.30389	3.66951	0.566287	0.700281	0.43655	1.72355	1.03918	0.45096	1.45538	Cd24a
63	ENSMUSG00000050953	0	-0.0499355	-0.419092	-0.245176	-1.6864	-2.30354	-1.58104	0.0365546	-0.121425	0.106251	0.114899	-0.243897	-0.138467	-0.0734265	-0.11704	Gja1
63	ENSMUSG00000035356	3.00914e-18	-0.359174	-0.320339	-0.86071	0.309605	0.358914	-0.0222156	-0.74594	-0.590035	0.156756	0.319751	-0.817766	-0.513549	0.0961664	-0.0264469	Nfkbiz
63	ENSMUSG00000043445	0	-0.511666	-0.429547	-1.63103	-0.359465	-0.276492	-0.0932286	-0.281456	-0.165241	-0.0920033	-0.215757	-0.37841	-0.815593	-1.01566	-1.39467	Pgp
64	ENSMUSG00000028195	9.01541e-43	-0.943616	-0.841389	-1.23888	0.22357	-1.2187	-0.949371	-0.676656	-0.976235	0.396101	0.411733	-1.58826	-1.18142	-0.589808	-0.796852	Cyr61
64	ENSMUSG00000028832	7.21664e-38	0.0168269	-1.30251	-0.286506	-0.0795921	-0.53086	-0.197905	0.0103262	-0.0248043	0.0668104	-0.787413	-0.0823576	-0.0618199	-1.14374	-0.203786	Stmn1
64	ENSMUSG00000036181	6.53187e-241	0.0415612	0.799114	-0.106698	1.39202	0.931853	1.30757	1.17214	0.391007	-0.950653	0.735901	1.1402	1.53218	0.673447	1.16362	Hist1h1c
65	ENSMUSG00000041025	2.29356e-21	-0.133808	-0.439969	-0.431908	-0.62164	-0.982287	-0.468321	-0.0721126	-0.215456	0.0548609	0.0368986	-0.248259	-0.135069	-0.0924793	-0.08167	Iffo2
65	ENSMUSG00000034994	7.90588e-77	0.832506	0.532105	1.18797	1.62046	0.975118	1.40111	1.52568	0.330749	0.54738	0.681599	0.824108	0.998744	0.636943	1.63544	Eef2
65	ENSMUSG00000021843	0	0.47924	1.84274	2.11161	1.4399	1.39266	1.2691	1.7285	0.450251	-0.307693	1.22343	1.51517	1.77958	1.87237	2.20884	Ktn1
65	ENSMUSG00000058571	4.37261e-25	-0.129509	-0.199258	-0.3316	-0.363132	-1.05105	-0.534884	-0.278195	-0.436613	0.0131715	-0.0132284	-0.91121	-0.196615	-0.00898345	-0.00534306	Gpc6
66	ENSMUSG00000023232	0	0.0951062	0.639612	0.472826	0.377702	0.583626	0.636567	0.867395	-0.0458352	0.0456456	0.27413	-0.140006	0.211247	0.69264	0.621155	Serinc2
66	ENSMUSG00000020044	3.39075e-07	-0.225081	-0.581307	-0.770487	-1.08805	-1.35933	-1.71729	-2.26925	-0.22632	0.0217245	-0.0303377	-0.321074	-0.260601	-0.153136	-0.278938	Timp3
66	ENSMUSG00000090841	2.34402e-08	0.0926625	0.444454	-0.512319	-1.24516	-1.5042	-2.96245	-2.12095	0.0374823	0.00147118	0.559547	-0.183829	-0.0407125	0.456656	-0.396658	Myl6
66	ENSMUSG00000032366	1.2469e-07	0.170427	0.103831	-0.224614	-1.61689	-1.88915	-3.53925	-2.73178	-0.551897	0.309533	1.49722	-1.07471	0.140184	1.1021	0.275087	Tpm1
67	ENSMUSG00000028967	3.19597e-147	-0.847714	-0.232204	-0.353174	-0.579825	-2.90724	-1.14861	-0.746334	-0.674707	-0.169448	0.127791	-0.950752	-0.873765	-0.884164	-0.617026	Errfi1
67	ENSMUSG00000020186	0	-0.00569477	-0.172961	0.00836922	-0.0294641	-0.0864463	-0.0280234	-1.4351	-0.01389	0.0125735	-0.0801296	-0.0244635	-0.0273842	-0.115035	-0.0370452	Csrp2
68	ENSMUSG00000027797	4.61447e-10	-0.1176	-1.18053	-0.165824	-0.637341	-0.776873	-0.401526	-0.00572723	-0.205224	0.00617032	-0.0490441	-0.591399	-0.205936	-0.213077	-0.00486987	Dclk1
68	ENSMUSG00000042453	2.2676e-158	-0.000707941	-0.0351147	-0.053145	-0.237047	-1.35849	-0.280234	0.000325928	-0.00570193	0.000325928	-0.0116661	-0.00372795	-0.000434582	-0.0150298	-0.0362598	Reln
68	ENSMUSG00000029484	9.65118e-77	0.547045	0.980533	0.966062	0.245988	0.662262	0.769851	0.626837	-0.0976202	0.352395	-0.225077	0.0297736	0.930677	1.21502	1.08982	Anxa3
68	ENSMUSG00000040280	3.45388e-16	-0.00374645	0.000926267	-0.0352101	-0.00275667	-0.00971668	-0.049095	-3.38554	0.000926267	-0.000354633	-0.0253983	0.000926267	-0.00106964	0.000566717	-0.0420591	Ndufa4l2
69	ENSMUSG00000047281	3.96691e-265	-0.234957	1.08141	0.343411	-1.63501	-0.445199	-0.135407	2.60755	-0.106314	-0.0342351	1.90276	-0.477432	-0.384492	1.40119	0.720302	Sfn
69	ENSMUSG00000029003	8.5509e-163	0.130344	0.295939	0.328647	0.374768	0.417395	0.421346	0.418102	0.125186	-0.0514696	-0.727857	0.377812	0.363127	0.289062	0.237017	Mad2l2
69	ENSMUSG00000037379	0	0.00443214	-0.00555871	-0.140267	-0.357238	-1.17197	-0.966607	-0.055159	-0.000384197	0.00921068	0.0108034	0.000454684	0.00510254	-0.014395	-0.114863	Spon2
69	ENSMUSG00000058056	5.41511e-24	-0.136951	-0.175653	-0.511342	-2.13879	-2.03412	-3.15053	-0.926688	-0.257088	0.0158933	0.0170719	-0.474779	-0.201187	-0.0772215	-0.246582	Palld
69	ENSMUSG00000032359	0	-0.603424	-1.2661	-1.40094	0.298916	0.375309	0.553261	0.553787	-0.34203	-0.00957169	0.294841	-0.843119	-1.16255	-0.946819	-0.922325	Ctsh
70	ENSMUSG00000016319	4.94884e-30	0.130257	-0.356702	0.273166	-0.237801	0.0937861	1.04524	0.506536	0.219279	-0.0857156	-0.788965	0.739409	0.328709	-0.855598	0.116732	Slc25a5
70	ENSMUSG00000023367	3.27088e-228	-0.597461	0.0628432	-0.783332	0.518169	0.180468	0.713668	0.72775	0.268293	-0.867993	0.707319	0.571739	-0.343713	-0.559632	-0.0112895	Tmem176a
70	ENSMUSG00000025362	6.48158e-16	0.994542	0.476009	0.578423	0.761548	0.958935	1.73167	1.8407	0.360257	0.703545	0.577912	0.565502	0.727011	0.373239	0.659035	Rps26
70	ENSMUSG00000031502	6.64658e-06	-0.0507011	-0.152444	-0.249919	-1.0354	-3.07407	-1.48019	-2.5941	-0.0382883	-0.00814459	-0.0636071	-0.0733654	-0.04396	-0.0548735	-0.109598	Col4a1
70	ENSMUSG00000071076	7.92704e-10	-0.476523	0.0858501	-0.512921	2.41397	1.08424	-0.594926	-0.394323	-0.306845	-0.150953	0.261695	0.067543	-0.249945	0.137683	0.214365	Jund
70	ENSMUSG00000058672	1.20447e-109	-1.05093	-0.683711	-0.727667	-0.937028	-0.486865	-0.80662	-0.00503358	-0.669388	0.0119896	0.103908	-1.54675	-1.72354	-0.77855	-0.572673	Tubb2a
71	ENSMUSG00000031503	0	-0.0283589	-0.0893164	-0.232625	-0.914092	-2.75546	-1.44529	-1.90944	-0.022474	0.0115402	-0.0722822	-0.0341067	-0.0230495	-0.036111	-0.177763	Col4a2
71	ENSMUSG00000031827	3.41392e-138	-0.349655	-0.166739	-1.01005	-3.10416	-2.76821	-1.93096	-0.0540392	-0.384792	0.0431026	0.00798029	-0.91541	-0.691845	-0.118349	-0.686563	Cotl1
71	ENSMUSG00000079620	0	-0.532165	-0.339121	-0.3499	-0.00533061	-0.0099645	0.014547	0.0107812	-0.230085	-0.00633501	-0.00544442	-0.494587	-1.05633	-0.520656	-0.0770409	Muc4
71	ENSMUSG00000022899	7.20701e-29	-0.251865	-0.842018	-0.160405	0.0327697	-0.0662643	0.0544473	0.075294	-0.136408	-0.0333951	-0.0306885	-0.320169	-0.447692	-0.462964	-0.187424	Slc15a2
71	ENSMUSG00000024659	0	0.264712	0.779041	-0.0295775	1.77665	2.40792	1.92827	1.12396	0.0489614	0.236597	1.81361	-0.143485	0.130031	1.63086	2.10774	Anxa1
72	ENSMUSG00000037852	8.07497e-06	-0.185101	-0.0620035	-0.17618	-0.0241713	-0.023424	-0.0370257	-1.38545	-0.0566481	-0.000971318	-0.0947938	-0.17109	-0.415375	0.00280274	-0.0178429	Cpe
72	ENSMUSG00000042354	0	-0.170181	0.0979122	0.205404	-1.23447	-0.649945	0.298354	0.297083	-0.187004	0.172127	0.269136	-0.443839	-0.549212	0.0995762	0.295083	Gnl3
72	ENSMUSG00000025150	1.89665e-227	-0.190505	-0.263137	-1.65142	-0.200702	-0.670575	-0.890407	-0.0420705	-0.0385889	-0.00426735	0.00777453	-0.14168	-0.393574	-0.288047	-0.680372	Cbr2
73	ENSMUSG00000028262	6.37302e-26	-0.919154	-0.111856	-0.776478	-0.745839	-0.510091	0.161202	0.908364	-0.10126	-0.952417	0.844649	-0.311158	-0.796083	0.797065	-0.0948402	Clca3a2
73	ENSMUSG00000001604	2.90024e-155	0.152181	0.394045	0.338617	0.409687	0.400294	0.376556	0.272489	0.121606	-0.0560827	-0.463305	0.415534	0.433793	0.439163	0.429978	Tcea3
73	ENSMUSG00000031584	6.68637e-62	0.726031	1.14048	1.16593	0.930158	1.28536	1.32742	1.37247	0.371884	0.552563	0.994478	0.895951	0.873812	1.10921	1.13813	Gsr
74	ENSMUSG00000001964	2.12389e-10	-0.146554	-0.175607	-0.176304	-0.794248	-0.876501	-0.858504	-0.500906	-0.0762844	-0.00274607	-0.015511	-0.242821	-0.268751	-0.179813	-0.0234298	Emd
74	ENSMUSG00000047675	0	0.527389	0.10135	0.635509	0.295317	0.340854	1.0488	1.32006	0.0829465	0.50473	0.633495	0.101269	0.246055	0.0078464	0.609675	Rps8
74	ENSMUSG00000045128	3.58471e-237	0.213052	-0.23954	0.775722	0.726512	0.144252	1.16633	1.54104	0.138966	0.245434	0.737521	0.302088	0.140612	-0.0914571	1.04566	Rpl18a
74	ENSMUSG00000038679	1.07102e-38	-0.380976	-0.75884	-0.341373	0.463762	0.0921463	0.095122	0.756217	-0.090091	-0.269277	-1.51571	0.174037	-0.284992	-0.81561	-0.118223	Trps1
75	ENSMUSG00000008682	4.24648e-154	0.117452	-0.282702	0.100405	0.596388	0.241916	0.904663	1.15652	0.110559	0.229139	0.307783	0.112178	-0.17558	-0.379186	0.573537	Rpl10
75	ENSMUSG00000046447	1.39912e-50	-0.0366703	0.882649	0.620375	0.750157	0.809497	0.461254	0.698574	-0.0302174	-0.0883419	-0.178531	0.152191	0.13328	1.21045	1.12803	Camk2n1
75	ENSMUSG00000030849	4.18815e-17	0.290071	1.19565	1.13567	0.834651	0.805417	0.744932	1.20592	0.202963	0.0134637	0.814846	1.13881	1.02107	1.21156	1.1638	Fgfr2
75	ENSMUSG00000042485	2.34402e-09	-0.0151058	0.00663181	-0.00905324	-0.0130752	-0.00247228	-0.0411904	-2.68094	0.00158823	0.000819709	0.00663181	0.00303147	-0.00864973	0.00416271	-0.018715	Mustn1
75	ENSMUSG00000053559	0	0.269803	0.40223	0.502128	0.993179	1.05574	1.05269	0.995719	0.0884938	0.109851	0.982212	0.520891	0.425084	0.524064	0.699748	Smagp
76	ENSMUSG00000025666	2.0331e-06	-0.0296749	-0.201619	-0.243918	-0.469833	-0.830906	-1.12907	-0.269368	-0.0531212	0.000985429	-0.00698533	-0.131801	-0.0738581	-0.351708	-0.208727	Tmem47
76	ENSMUSG00000029287	0	-0.0728563	-0.0599894	-0.243265	-0.452404	-1.3614	-1.21291	-0.35223	-0.0232958	0.000769933	0.00666509	-0.072883	-0.12462	-0.0858674	-0.223542	Tgfbr3
76	ENSMUSG00000038732	0	0.417684	0.898445	1.02585	1.04976	1.15033	1.15126	1.0991	0.0897267	0.210926	0.74625	0.499896	0.826629	1.00115	1.0932	Mboat1
76	ENSMUSG00000041881	0	0.625524	1.38335	1.02206	1.80082	1.79136	1.41354	1.42664	0.52229	-0.0553573	0.390477	1.50595	1.33551	0.85656	0.550964	Ndufa7
77	ENSMUSG00000029673	4.90102e-13	-0.514973	-0.584668	-0.408251	-0.722187	-1.58124	-1.12093	-0.0305014	-0.344392	0.0415492	-0.0069158	-0.696217	-0.761224	-0.437481	-0.241068	Auts2
77	ENSMUSG00000023064	0	-0.072719	-0.0739312	-0.0843415	-0.0700267	-0.048557	-0.427438	-2.49503	-0.0240479	-0.00683471	0.00600115	-0.0386665	-0.120936	-0.0146851	-0.0883671	Sncg
77	ENSMUSG00000004558	8.44893e-192	0.0280345	0.0826114	0.0315979	0.022305	-0.21099	-0.350206	-1.06172	0.0375557	-0.0493569	-0.924047	0.052428	0.0746123	0.0882026	0.074396	Ndrg2
77	ENSMUSG00000024338	8.13974e-147	-0.20064	-0.140494	0.317729	0.765283	0.664222	0.959789	0.995702	0.17266	-0.648569	0.687346	0.638969	0.406688	-0.404054	0.542796	Psmb8
78	ENSMUSG00000014956	0	-0.302675	-0.661902	-0.767971	-0.263173	-0.262609	-0.921784	-1.03167	-0.203811	-0.258001	-0.272076	-0.588633	-0.527011	-1.10095	-0.376125	Ppp1cb
78	ENSMUSG00000008348	1.55297e-216	-0.0719056	0.372597	-2.26358	0.242921	-0.300919	-2.11179	-1.50035	-0.0282881	0.00662055	0.204477	-0.075225	-0.196255	-0.246746	-1.55933	Ubc
78	ENSMUSG00000091086	6.68261e-64	0.499783	0.42272	0.399335	0.413498	0.638057	0.664113	0.814613	0.0437343	0.642361	0.805414	0.233767	0.574726	0.49855	0.441556	Rpl6l
78	ENSMUSG00000054871	1.22673e-61	0.75905	1.30662	1.37458	0.49234	0.414137	1.12038	1.33451	0.301722	0.39871	1.10108	1.16412	1.29698	1.31152	1.38476	Tmem158
78	ENSMUSG00000023043	0	-0.192274	1.42516	1.30775	3.08873	4.86974	4.821	5.67955	-0.0179451	-0.304802	1.17007	-0.131252	-0.269321	1.18931	2.5497	Krt18
79	ENSMUSG00000086503	1.13019e-239	0.229339	0.182434	0.33761	1.13253	-0.111917	0.859305	0.954591	0.141041	-0.114009	-0.355098	0.554684	0.334035	0.470857	0.587564	Xist
79	ENSMUSG00000032135	0	-0.0499135	-0.0761051	-0.0131435	-0.266673	-0.0560526	-0.194939	-1.1583	-0.0261403	0.00563761	0.0154279	-0.0451454	-0.0923441	-0.0324363	-0.00653599	Mcam
80	ENSMUSG00000031246	1.45286e-06	0.206328	0.253764	0.0819829	-0.410473	-1.06554	-1.73316	-1.41283	0.0791509	0.0039796	-0.182099	0.189174	0.384887	0.142228	0.137574	Sh3bgrl
80	ENSMUSG00000058600	1.67566e-107	0.854693	0.301749	0.581075	0.254729	0.555058	0.800739	1.14531	0.101198	0.681961	0.712906	0.040611	0.694937	0.343118	0.574992	Rpl30
80	ENSMUSG00000045027	0	0.282463	0.876721	0.907975	0.803147	0.819562	0.916873	0.919092	0.248175	-0.185866	0.903445	0.583506	0.659947	0.803933	0.919092	Prss22
81	ENSMUSG00000079435	0	0.613919	0.061901	0.685258	0.590168	0.540535	1.13669	1.36958	0.165033	0.642408	1.04686	0.254323	0.372128	0.14547	0.765842	Rpl36a
81	ENSMUSG00000038086	6.37434e-124	-0.00616596	-0.0418949	-0.0383732	-0.00605335	-0.0223492	-0.209752	-1.39387	4.09823e-05	0.00233702	-0.0146315	-0.0069471	-0.0126285	0.00167036	-0.0124398	Hspb2
81	ENSMUSG00000000088	1.68197e-171	0.0307575	0.206713	0.558811	0.5601	0.903612	1.17906	1.0324	0.309715	-0.454162	-1.41603	0.791694	0.446395	-0.414619	-0.218395	Cox5a
81	ENSMUSG00000043154	1.67747e-36	-0.191464	-0.272696	-0.146487	-0.385408	-0.234907	-0.321636	-0.00687844	-0.444246	0.0508854	0.0950712	-0.817758	-0.337307	-0.3096	-0.0798711	Ppp2r3a
81	ENSMUSG00000015837	3.2805e-39	-1.04055	0.508146	-0.0875239	-0.238451	0.45741	0.4811	0.350943	-0.278692	-0.225348	0.389792	-0.694355	-1.74154	0.334264	0.11739	Sqstm1
81	ENSMUSG00000096210	9.33296e-69	-0.199986	0.441023	-0.0292983	0.878506	0.65016	0.388135	0.484398	-0.0346067	-0.865199	0.0285577	0.235689	1.05891	0.512746	0.596322	H1f0
81	ENSMUSG00000091971	1.13509e-57	-0.0816356	-1.5755	-3.02934	0.217864	-0.368707	-2.07029	-3.21855	0.0201727	-0.0225402	-0.506164	0.0467251	-0.0400799	-0.879213	-3.12671	Hspa1a
82	ENSMUSG00000029552	4.84754e-10	-0.0812832	0.387135	0.0654109	-0.800177	-1.46111	-2.10885	0.531278	-0.0172362	0.090657	-0.315154	0.242019	0.111742	0.391892	0.137303	Tes
82	ENSMUSG00000050708	2.6606e-37	-1.02175	-0.0476286	-0.0556884	-0.578656	-0.420618	0.727555	0.275013	-0.223195	-0.507078	-0.973203	-0.389124	-1.40841	-0.320532	-0.587851	Ftl1
82	ENSMUSG00000032060	2.4518e-207	-0.314615	-1.56872	-1.20619	-0.329506	-1.04114	-1.65671	-2.61911	-0.294395	0.00137989	-9.93983e-05	-0.56804	-0.578554	-0.232136	-0.54963	Cryab
82	ENSMUSG00000024912	4.46801e-58	-0.497388	-0.0276249	0.0420307	-0.58476	-0.413829	-0.0539783	0.142652	-0.407758	0.0411507	0.103423	-0.785321	-0.886435	0.0109679	0.084304	Fosl1
83	ENSMUSG00000027506	7.04415e-51	0.169296	0.662871	0.27422	0.72589	0.927383	1.04637	1.4367	0.114149	-0.0860001	0.318657	0.360049	0.528425	0.328712	0.406076	Tpd52
83	ENSMUSG00000032399	0	0.300489	-0.373821	0.922219	0.35521	-0.0465753	0.831183	1.61663	0.11342	0.257495	0.811601	0.213433	0.148053	-0.0623416	1.12323	Rpl4
83	ENSMUSG00000035530	5.32099e-26	-0.412048	0.105921	0.0566888	-0.58533	0.00588669	-0.35939	0.264191	-0.333456	-0.23699	-0.0862562	-1.00281	-0.935096	0.177087	0.58036	Eif1
83	ENSMUSG00000024661	1.75292e-67	-0.668841	0.142616	-0.316774	-0.443448	-0.282119	-0.660381	-0.780071	0.105588	-0.458492	-0.617367	0.173884	-1.14214	-1.41838	-1.73144	Fth1
84	ENSMUSG00000039221	1.05392e-24	0.482194	-0.434958	0.403996	0.301096	0.32165	1.09479	0.477329	-0.00262905	0.700945	0.44708	-0.0553991	0.306127	-0.647734	0.297892	Rpl22l1
84	ENSMUSG00000038393	6.70598e-210	-0.0462161	-0.41232	-2.11043	0.283283	0.110618	-0.57925	-2.06663	0.0474049	-0.223926	-0.0788411	0.152414	0.10947	-0.844693	-1.71289	Txnip
84	ENSMUSG00000022132	0	0.0848412	0.706595	0.712465	0.668953	0.721649	0.724123	0.725386	0.206828	-0.338731	-0.549812	0.704318	0.708783	0.711652	0.68428	Cldn10
84	ENSMUSG00000060036	9.43934e-118	0.26312	-0.383499	0.95811	0.961706	0.268919	0.960021	1.66015	0.104603	0.274168	0.548175	0.336923	0.154476	-0.148002	1.52884	Rpl3
84	ENSMUSG00000024248	2.44819e-69	0.958327	0.546	0.759813	1.2073	0.803964	0.94599	1.09901	0.211057	0.808886	0.58844	0.82423	1.20692	0.725144	1.1942	Cox7a2l
85	ENSMUSG00000046402	0	-0.191887	-0.627706	-1.4826	-2.5307	-3.12378	-1.39185	-0.0510563	-0.200984	0.0421836	-0.865991	-0.527504	-0.333403	-1.17272	-0.102751	Rbp1
85	ENSMUSG00000020460	8.05154e-35	0.232084	-0.429892	0.478069	0.129329	-0.0415976	0.990777	1.4797	0.0342511	0.276925	0.500767	0.00295293	-0.0199139	-0.51347	0.493643	Rps27a
85	ENSMUSG00000098274	5.84061e-208	0.690022	0.462976	0.615414	0.475515	0.662607	0.995209	1.28921	0.260544	0.496667	0.624831	0.398256	0.55565	0.549038	0.762299	Rpl24
85	ENSMUSG00000023905	1.38328e-71	-0.236045	1.42585	1.7505	-0.168816	0.260002	1.31116	2.47878	-0.0706664	-0.205735	1.66661	-0.457494	-0.592723	1.49027	1.89225	Tnfrsf12a
86	ENSMUSG00000059430	2.45912e-35	0.0113551	-0.0406031	-0.734601	-1.30032	-2.70532	-3.57838	-0.538316	0.00899208	0.0172398	0.0178218	0.00581657	0.0160217	-0.0291243	-0.911715	Actg2
86	ENSMUSG00000020473	8.01668e-07	-0.0375764	-0.0200932	-0.144747	-2.30181	-1.53394	-1.43192	-0.188655	-0.100188	0.0145573	0.00684116	-0.169276	-0.0187719	0.00959834	-0.0994652	Aebp1
86	ENSMUSG00000057098	0	-0.0073354	0.00492996	-0.0179091	-0.0161668	-0.0155326	-0.0486848	-2.42603	-0.00162946	0.00125936	0.00492996	-0.00593469	-0.00413424	0.00201935	-0.0296013	Ebf1
86	ENSMUSG00000021660	0	0.965978	0.71567	1.21561	1.03453	1.30585	1.75876	1.95673	0.333105	0.691895	1.14349	1.04796	1.12391	0.768119	1.91613	Btf3
86	ENSMUSG00000045690	8.91991e-20	0.565817	0.463928	0.497911	0.200966	0.66415	0.60219	0.536169	0.0871899	0.656643	0.758657	0.126701	0.564622	0.477092	0.253494	Wdr89
86	ENSMUSG00000001525	7.78921e-15	0.297363	-1.77832	0.191355	-0.191336	-0.651828	-0.221941	0.113778	0.0134904	0.163948	-1.19181	0.352539	0.434685	-1.45997	0.482338	Tubb5
87	ENSMUSG00000032231	3.06089e-13	-0.382662	0.514771	0.37709	0.24357	1.58178	0.474327	1.17719	-0.0749622	-0.19423	1.61784	-0.621038	-0.799844	1.79511	1.94469	Anxa2
87	ENSMUSG00000020427	1.72257e-100	0.0374269	-0.044392	-0.0568306	-2.58353	-2.26794	-0.326606	-0.00476486	-0.0297611	0.0563846	-0.0068975	0.00125831	0.0367389	0.0178052	-0.0447759	Igfbp3
87	ENSMUSG00000022150	2.13334e-15	-0.227307	-0.0962126	-0.171903	-0.0443704	-0.138648	-0.126365	-0.0269282	-0.036858	-0.001184	-0.00905135	-0.104563	-0.409063	-0.626512	-1.17683	Dab2
88	ENSMUSG00000027763	6.38477e-26	-0.034073	0.0170714	0.0371951	-0.383124	-0.803929	-1.33524	-0.731332	-0.144478	0.0466652	0.342813	-0.075723	0.0764532	0.20808	0.210082	Mbnl1
88	ENSMUSG00000000184	0	-0.00588376	-0.0190705	-0.173923	-0.829197	-1.83047	-1.31564	-1.79546	-0.00963465	0.00498425	-0.00921621	-0.0068542	-0.00115065	-0.0125727	-0.143818	Ccnd2
88	ENSMUSG00000025481	1.69914e-109	0.57475	1.29797	1.23554	1.09563	1.16646	1.26191	1.70119	0.451033	0.191285	0.455012	1.14661	1.05038	1.04403	1.05984	Urah
88	ENSMUSG00000018593	2.09156e-78	-0.00823312	-0.145904	-1.23204	-3.03694	-4.41679	-4.59419	-4.88934	-0.00162411	0.0578588	-0.35798	-0.00950602	0.0317922	-0.103986	-1.185	Sparc
88	ENSMUSG00000050299	5.54504e-12	0.584203	0.563954	0.382127	0.352263	0.755385	0.674567	0.921184	0.114414	0.660111	0.624834	0.248961	0.536363	0.584786	0.250785	Gm9843
88	ENSMUSG00000062328	2.50257e-60	0.485882	-0.0180638	0.744787	0.662323	0.30846	1.00615	1.83952	0.114874	0.481961	0.961223	0.10448	0.207718	0.155012	1.10876	Rpl17
89	ENSMUSG00000027820	1.46868e-127	-0.105993	-0.619768	-1.14827	-0.735901	-0.532151	-2.19269	-0.0944496	-0.267528	0.0126325	-0.00982668	-0.579653	-0.24642	-0.0138622	-0.337272	Mme
89	ENSMUSG00000052684	3.33036e-12	0.578853	0.0745692	-0.699259	1.78529	0.311548	-1.21273	-1.60705	0.0321502	1.00451	0.993628	0.256919	0.574376	0.5411	-0.335958	Jun
89	ENSMUSG00000079215	1.09818e-101	0.235681	0.887082	0.992156	0.620106	0.810818	0.92428	1.06547	0.178783	-0.0530988	-0.0143161	0.785521	0.80573	0.885371	0.980472	Zfp664
89	ENSMUSG00000030208	8.96876e-56	-0.328503	0.808454	0.812994	1.17917	1.67268	1.28742	1.65421	-0.619726	0.11387	1.36654	-0.995965	-0.197109	1.65836	1.87692	Emp1
89	ENSMUSG00000023068	4.60866e-154	-0.769208	-0.365582	-0.169943	-0.361735	-0.24877	0.0782858	0.0775692	-0.37333	0.0522514	-0.116976	-0.814078	-1.4038	-0.514981	-0.0980843	Nus1
89	ENSMUSG00000005161	9.30197e-274	0.148534	0.0881676	0.723146	1.22845	0.907526	1.33734	1.2103	0.48081	-0.479073	-1.05822	1.39281	0.985693	-0.165608	0.622799	Prdx2
89	ENSMUSG00000022037	1.90591e-295	-0.975339	-0.33787	-0.311185	1.51485	1.60294	0.94651	1.76229	-0.231359	0.33363	1.65596	-0.777938	-1.75823	-1.10493	-1.13068	Clu
89	ENSMUSG00000060938	3.61395e-69	0.351795	0.0369284	0.654018	0.635424	0.454604	1.0639	1.66312	0.133997	0.273024	0.548554	0.215749	0.207176	0.172898	0.960927	Rpl26
89	ENSMUSG00000008668	2.39777e-63	0.477259	0.0690362	1.21497	0.907105	0.526069	1.71618	2.22202	0.209479	0.457108	0.646498	0.597058	0.416693	0.0652182	1.28729	Rps18
90	ENSMUSG00000034640	9.33107e-12	-0.22868	-0.0464464	-0.254643	-0.176478	-0.40893	-1.99312	-0.463002	-0.119128	0.0420644	-0.142	-0.112033	-0.399038	-0.00862048	-0.0568315	Tiparp
90	ENSMUSG00000028211	4.20562e-24	0.604233	0.781595	0.707843	0.952427	0.797332	0.87047	0.915144	0.136788	0.543825	0.856069	0.904201	0.767106	0.567344	0.734604	Trp53inp1
90	ENSMUSG00000000594	8.2529e-80	-0.242701	-0.593299	-1.31192	0.0270979	-0.0765206	-0.13624	0.0295643	-0.088275	-0.0304558	-0.409789	-0.155295	-0.397417	-0.804377	-1.67144	Gm2a
90	ENSMUSG00000018569	1.79014e-165	-0.0898216	0.23305	0.215309	1.74799	2.00784	2.04661	2.05696	-0.309434	0.22551	0.684643	-0.813538	-0.416537	0.17276	0.320939	Cldn7
90	ENSMUSG00000034765	1.42914e-06	-0.594811	-0.366287	-1.0704	-0.109602	-0.565255	-0.448498	0.107487	-0.536545	0.109351	0.129662	-0.925084	-0.720076	-0.401281	-0.442078	Dusp5
91	ENSMUSG00000030218	1.34908e-23	0.240063	0.270578	0.169746	-0.779572	-2.26705	-0.419812	-0.297685	0.121783	0.294693	0.17378	0.296636	0.282253	0.134963	0.228729	Mgp
91	ENSMUSG00000031488	2.78618e-74	-0.111559	0.203422	0.378532	0.632277	0.742393	0.764758	0.778011	-0.366661	0.340044	0.616734	-0.447765	-0.170093	0.230029	0.564094	Rab11fip1
91	ENSMUSG00000020486	0	0.00231395	0.0324733	-0.000450892	0.0236252	0.0170436	0.00258444	-1.52064	0.0108999	-0.00450193	0.0140505	0.0214291	0.0200929	-0.0041481	-0.013489	Sept4
91	ENSMUSG00000038366	4.41516e-82	0.11447	0.749563	0.743994	0.894907	0.958745	0.927167	0.659805	0.119465	-0.154521	0.668367	0.70782	0.789912	0.722382	0.878262	Lasp1
92	ENSMUSG00000000058	1.33886e-55	0.574587	0.900585	0.826605	0.30899	0.559654	0.207723	0.166084	0.283118	0.322893	0.866081	0.364525	0.73064	0.995362	0.961093	Cav2
92	ENSMUSG00000030659	1.167e-20	0.138747	0.197101	-0.270873	0.338989	0.327876	0.363011	0.316036	0.0217204	0.164056	0.241688	0.12875	0.0956671	-0.0537832	-1.25035	Nucb2
92	ENSMUSG00000071415	6.84352e-58	0.437365	0.0252387	0.7159	0.695088	0.50873	1.4136	1.69898	0.157831	0.327107	0.524407	0.228087	0.294787	0.102808	0.848614	Rpl23
92	ENSMUSG00000020911	1.21331e-94	0.292528	1.67073	1.02015	3.48358	4.76404	3.31855	4.82297	0.572226	-0.505978	1.40294	1.33618	1.1785	1.88249	1.96235	Krt19
92	ENSMUSG00000035557	0	0.247682	0.0111842	-1.65926	-4.92527	-3.98555	-5.16983	-0.95614	-0.062369	0.379384	0.267868	-0.0556751	0.277	0.212753	-1.77081	Krt17
92	ENSMUSG00000022892	2.16753e-14	-0.61534	-0.467884	-0.761352	-0.9716	-1.26009	-1.90348	-0.188362	-0.403227	-0.712001	0.124601	-0.868285	-0.439767	0.325678	0.219117	App
92	ENSMUSG00000035885	9.40487e-12	0.402449	0.686295	0.57949	1.00332	0.897483	0.663712	-0.316051	0.431463	-0.145495	-0.379803	1.17091	0.963232	-0.0342373	-0.19405	Cox8a
93	ENSMUSG00000028081	4.78989e-71	0.218195	-0.59816	0.555858	0.235446	-0.359945	0.737498	1.36311	0.0439762	0.197511	0.233576	0.061684	0.0886932	-0.402391	1.14023	Rps3a1
93	ENSMUSG00000019734	0	0.216353	0.399825	0.330932	0.893711	0.952569	0.948583	0.97829	0.192191	0.0421989	0.0671681	0.519735	0.370618	0.500709	0.51915	Tmc4
93	ENSMUSG00000017493	4.74701e-20	-0.0465473	-0.00469381	-0.0870165	-0.223071	-1.25577	-0.456223	-2.79178	-0.0484159	0.00364683	-0.00273675	-0.0828755	-0.069562	-0.0197122	-0.079632	Igfbp4
93	ENSMUSG00000001175	6.62628e-98	-1.07671	-0.823343	-1.55901	-1.18396	-1.10089	-1.42028	-1.93173	-0.535151	-0.344102	0.0486015	-1.18035	-1.74805	-1.01605	-1.15901	Calm1
93	ENSMUSG00000072235	4.7887e-199	0.180223	0.269106	0.366962	-0.303332	-0.201828	-0.672369	-1.83363	0.0222799	0.156455	-1.38551	0.222144	0.313263	0.381704	0.491921	Tuba1a
94	ENSMUSG00000043716	4.04081e-51	0.400508	-0.258836	0.424085	0.0875172	-0.348324	0.250292	1.17263	0.0393545	0.513371	0.600504	-0.029895	0.113206	-0.151303	1.09788	Rpl7
94	ENSMUSG00000030282	8.38164e-247	-0.335252	-0.575376	-0.381533	0.0277109	0.13095	0.136019	0.148131	-0.353144	0.0237208	-0.0477883	-0.752553	-0.568262	-0.502516	-0.197231	Cmas
94	ENSMUSG00000075706	4.29778e-31	-0.640061	-0.748344	-0.67472	-0.133764	0.2395	-0.0204114	0.0761787	-0.361327	-0.129455	0.0684211	-0.839424	-1.19032	-1.26931	-0.377053	Gpx4
94	ENSMUSG00000046768	1.13959e-16	-0.588596	-0.584034	-1.88152	-0.564778	-1.0807	-1.40948	-1.79584	-0.392152	0.0191721	0.0309177	-0.849848	-0.991289	-0.512219	-0.84779	Rhoj
94	ENSMUSG00000035186	5.34442e-113	0.0872062	-0.745738	0.133642	0.140386	0.117451	0.157135	0.162353	0.0148868	0.100834	0.144941	0.0243293	0.124878	-1.12581	0.148222	Ubd
95	ENSMUSG00000042613	1.17112e-68	-0.00454331	0.344816	-0.0933751	-0.216301	-0.160133	-1.9093	-0.715966	0.0529846	-0.0521558	0.074967	0.248922	0.126907	0.399579	0.0950992	Pbxip1
95	ENSMUSG00000020163	3.96017e-170	0.743898	1.2016	0.441084	1.05006	1.41019	0.78447	0.384216	0.425011	0.301466	0.375616	1.15653	1.19257	0.452082	-0.324061	Uqcr11
95	ENSMUSG00000004044	3.04635e-07	0.0198434	0.123152	-0.279121	-0.460575	-0.452061	-1.85406	-2.1868	0.0026064	0.0247647	0.0492168	0.096911	0.0842863	0.137526	-0.222158	Ptrf
95	ENSMUSG00000021453	2.84102e-11	0.501185	1.94619	0.506337	1.77445	1.57708	-1.30196	-0.538123	0.652203	-0.299243	1.59032	1.90314	1.55075	1.40329	-0.415618	Gadd45g
95	ENSMUSG00000024236	8.18437e-31	0.615539	0.976021	0.955139	0.904713	0.695594	-0.00140473	1.30474	0.0702957	0.684556	1.37354	0.489095	0.753346	1.20217	1.37028	Svil
96	ENSMUSG00000019326	2.32443e-242	-0.00422709	-0.000799353	-0.0383154	-0.0747298	-0.222907	-0.360516	-1.22522	-0.0025659	-0.000382866	0.000334302	-0.00117663	-0.00212364	-0.00110064	-0.0140767	Aoc3
96	ENSMUSG00000044147	1.60729e-70	-0.58219	-0.37479	-0.22306	-0.672187	-0.712562	-0.119552	0.531781	-0.581665	0.0769421	0.135099	-1.22564	-1.05248	-0.282796	0.180287	Arf6
97	ENSMUSG00000000628	8.58434e-163	0.40976	0.874988	0.875626	0.774644	0.724639	0.725602	0.956078	0.12754	0.488105	0.974771	0.834998	0.559566	0.800052	0.519873	Hk2
97	ENSMUSG00000032803	3.09671e-06	-0.483829	-0.607941	-0.0132518	-0.693664	-0.747353	0.06658	0.249274	-0.497873	0.183876	0.135628	-0.780175	-0.740485	-0.408054	0.154637	Cdv3
97	ENSMUSG00000037573	9.31337e-193	-0.0853861	-0.168468	-1.87595	0.365231	0.0980976	-0.0412608	0.121621	0.0403078	-0.0684035	-0.444577	0.117888	-0.0793384	-0.457308	-1.20512	Tob1
97	ENSMUSG00000034520	5.7685e-70	-0.00280769	0.000639238	-0.00284332	-0.0519696	-0.138472	-0.0350856	-1.13507	-0.00260111	0.000349649	0.000639238	-0.000295024	-0.00237574	-0.00248433	0.000639238	Gjc1
98	ENSMUSG00000090862	9.49304e-07	0.471697	-0.0269585	0.694447	0.332211	0.507448	1.29519	1.63122	0.123162	0.536929	0.610276	0.142816	0.204167	0.0823097	0.835885	Rps13
98	ENSMUSG00000020928	0	-0.000939261	0	-0.00829888	0	-0.00182684	-0.0189094	-1.41259	-0.00123738	0	0	0	-0.000874562	-0.00054716	0	Higd1b
98	ENSMUSG00000039450	0	-0.187703	-0.300112	-1.14143	0.208452	0.120594	0.159351	0.202922	0.030931	-0.0277613	-0.122962	0.00486571	-0.279498	-0.578706	-0.666897	Dcxr
98	ENSMUSG00000045136	5.01225e-30	-0.184179	-0.736524	0.105681	0.120974	0.195814	0.200032	0.280049	-0.185044	0.0864966	-0.85462	-0.330498	-0.38681	-0.301825	0.0530415	Tubb2b
98	ENSMUSG00000021379	0	-9.93868e-05	-0.000877937	-0.0445894	-1.63907	-1.25951	-0.568826	-0.70135	-0.00849645	0.0172188	0.00955777	-0.010038	-0.0103057	-0.00142435	-0.0248526	Id4
99	ENSMUSG00000031207	4.69942e-31	0.208349	0.1399	0.577263	-0.773338	-0.237583	-0.146377	-0.93046	-0.522426	0.340293	0.482164	-0.762111	0.233956	0.523291	0.521815	Msn
99	ENSMUSG00000021388	1.32243e-19	0.000974327	0.00243939	-0.0306468	-0.00060188	-0.00844155	-0.0527553	-2.58464	0.00155311	0.00144083	0.00243939	0.00131149	0.000207411	0.00157577	-0.0101022	Aspn
100	ENSMUSG00000030256	3.08086e-29	0.666994	0.941096	0.800972	1.08353	1.03032	0.243743	1.38997	0.117345	0.490487	1.15752	0.674698	1.11461	1.47391	1.29931	Bhlhe41
100	ENSMUSG00000030790	0	0.0360348	0.041313	-0.0578816	-0.376981	-1.07195	-0.253878	0.0362192	0.0404533	0.0321976	0.0779225	0.0282386	0.0506138	0.033912	0.0115616	Adm
100	ENSMUSG00000020484	2.21389e-15	-0.0416737	0.320342	-0.871589	0.0729053	0.241865	0.545226	0.381634	-0.0668292	0.0801783	-0.0263855	-0.044977	-0.0839165	-0.341287	-1.68808	Xbp1
100	ENSMUSG00000021477	9.55615e-82	-0.535472	0.152761	-0.802192	-2.35715	-1.84321	-0.713811	0.159304	-0.220947	-0.142444	-0.613937	-0.678129	-1.21266	-0.553068	-1.82819	Ctsl
100	ENSMUSG00000005583	0	-0.00496119	-0.0138792	-0.102466	-0.0663689	-0.512082	-0.864685	-2.66225	-0.000933515	-0.000509121	0.000622644	-0.00511756	-0.00461553	-0.00545582	-0.0771918	Mef2c
101	ENSMUSG00000034226	9.06778e-13	-0.250141	-0.783025	-0.806736	0.205547	0.224135	0.242688	0.240782	-0.102363	0.0182966	-0.0876278	-0.252837	-0.393101	-0.515563	-0.267652	Rhov
101	ENSMUSG00000050315	4.98963e-18	-0.00842256	-0.0119804	-0.359988	-0.0785814	-0.242054	-1.93602	-1.07319	-0.00189953	5.64626e-05	0.00259774	-0.000951233	-0.00623868	-0.00139674	-0.181032	Synpo2
101	ENSMUSG00000038296	9.75167e-07	0.0291607	-0.160297	0.0393271	-0.254761	-1.02656	-0.555102	-0.147173	0.000845468	-0.0972473	0.0904627	0.0480944	0.149919	-0.0238334	0.111126	Galnt18
101	ENSMUSG00000017778	6.92132e-35	0.78203	0.844496	0.615866	1.41275	1.48017	1.17395	0.657442	0.35174	0.311286	-0.313823	1.0722	1.33835	0.402093	-0.119502	Cox7c
102	ENSMUSG00000074884	1.08776e-16	0.781204	0.534836	-0.0656029	0.62894	0.672759	0.420467	-0.509718	0.152894	0.727074	0.348775	0.540305	0.996348	0.31531	-0.284867	Serf2
102	ENSMUSG00000033917	3.66682e-124	-0.2694	1.00218	0.545262	1.1416	1.29764	1.28929	1.31484	0.217699	-0.213012	-0.738685	0.648026	-0.343793	0.556997	0.40643	Gde1
102	ENSMUSG00000021765	0	-0.0329253	-0.030229	-0.076676	-3.07399	-3.36306	-0.983794	-0.0492208	-0.0510917	0.0505196	-0.00633864	-0.0684373	-0.0412996	0.00171982	-0.0156762	Fst
102	ENSMUSG00000021268	7.27634e-106	-0.00329216	-0.00820674	-0.0467718	-0.388115	-0.476719	-0.295797	-2.56536	0.00401967	0.00593911	0.00902813	-0.00094681	0.000310207	0.000183492	-0.0579368	Meg3
103	ENSMUSG00000019737	2.57328e-39	-0.0447178	-0.365601	-0.0826147	0.399494	0.400568	0.431794	0.440478	0.0426453	-0.00714092	0.333848	0.172765	-0.0486824	-0.543605	-0.110648	Syne4
103	ENSMUSG00000031818	0	0.254305	0.476186	0.985604	1.05914	0.580013	1.09221	0.795459	0.3636	-0.221782	-0.409884	1.05918	0.607044	-0.09574	0.119989	Cox4i1
103	ENSMUSG00000032548	8.2684e-81	0.599554	1.18498	1.09544	-0.72673	-0.219962	0.502928	1.29698	0.0281036	0.57438	1.26094	0.713366	0.895491	1.22111	1.07175	Slco2a1
103	ENSMUSG00000006360	4.32524e-08	-0.0981711	0.35567	-0.841822	1.54797	1.92308	1.78884	-4.14548	0.31644	0.170486	1.39749	0.761193	-0.464508	1.71549	1.61439	Crip1
103	ENSMUSG00000010663	2.98541e-51	-0.202752	-0.508826	-0.621845	-0.0396184	-0.086096	-0.16775	-0.0742035	-0.0616047	-0.0134939	-0.297927	-0.144297	-0.32582	-0.71071	-1.10189	Fads1
104	ENSMUSG00000006205	0	0.0213612	0.0128095	-0.141315	-0.725629	-1.87249	-0.905147	-1.60099	-0.0127506	0.027233	0.0186893	0.0127262	0.0360599	0.014905	-0.105584	Htra1
105	ENSMUSG00000068523	3.1141e-32	0.261904	0.78213	0.0774438	0.217077	0.957114	1.01448	0.222095	-0.174942	0.486981	0.604275	-0.354225	0.162748	0.644002	0.0198129	Gng5
105	ENSMUSG00000021250	4.5006e-61	0.152223	-0.252985	-1.54943	2.2449	1.52184	-1.82987	-1.51131	-0.0817347	0.614683	0.755016	0.301613	0.345207	0.494114	-0.801019	Fos
105	ENSMUSG00000023034	8.05949e-136	-0.320864	-1.03279	-2.07339	-0.0728312	-0.948474	-1.72271	-1.28358	-0.168943	-0.0215854	-0.118034	-0.201704	-0.350422	-0.898443	-1.00836	Nr4a1
105	ENSMUSG00000055044	6.46737e-40	-0.452974	-0.965589	-0.589621	-0.47883	-0.110906	-0.00345041	-0.561146	-0.202449	-0.12019	-0.179597	-0.488599	-0.819798	-0.5769	-0.244778	Pdlim1
106	ENSMUSG00000028234	0	0.497902	-0.361381	0.422289	0.390181	0.081519	1.06932	1.33047	0.1393	0.517757	0.649049	0.129584	0.244328	-0.320272	0.798736	Rps20
106	ENSMUSG00000039202	9.50571e-134	0.139184	0.628136	0.757631	0.478436	0.595999	0.709462	0.763817	0.135412	-0.0397913	-0.0107835	0.46048	0.616162	0.694533	0.759929	Abhd2
106	ENSMUSG00000091956	1.97946e-26	-0.526298	-0.794663	-1.95406	-0.140341	-0.16049	-0.87961	0.00906034	-0.382127	0.00723238	0.0292988	-0.913593	-0.863159	-1.03593	-1.81058	C2cd4b
106	ENSMUSG00000018171	8.5097e-156	0.458536	1.22527	1.05862	0.744801	0.795113	1.08685	1.33532	0.244756	0.150218	0.882146	0.875102	0.931151	1.17665	1.12829	Vmp1
107	ENSMUSG00000039103	2.81026e-97	-0.00506314	-0.00120878	-0.20691	-0.488922	-0.64395	-1.79188	-1.04122	-0.000370604	0.0014991	-0.0379382	-0.00177238	-0.00139942	-0.000105578	-0.071429	Nexn
107	ENSMUSG00000030541	4.24236e-11	-0.078396	-0.6336	-0.283332	0.102842	-0.19822	0.0480563	-0.317502	0.0143709	-0.0197744	-0.527577	-0.0965336	-0.211459	-0.726133	-0.24764	Idh2
107	ENSMUSG00000038650	1.31116e-40	0.240428	0.994285	1.02497	0.926263	1.25525	1.36322	1.47169	0.243202	-0.147565	1.15393	0.45093	0.569341	0.765834	1.26571	Rnh1
107	ENSMUSG00000052727	1.49003e-28	-0.0401547	1.10383	1.17722	0.283154	1.00932	0.579754	0.412555	-0.155763	-0.357587	-1.34261	-0.285448	0.30053	1.27552	1.31296	Map1b
107	ENSMUSG00000059895	1.08608e-26	0.0364727	0.099573	0.0935287	0.0173398	0.0542805	0.0163221	-2.42994	0.00404878	0.00802402	0.0105305	0.0993096	0.13995	0.103633	0.115339	Ptp4a3
107	ENSMUSG00000018830	0	-0.0312916	-0.0540689	-1.26102	-1.71617	-3.11273	-5.10497	-3.5628	-0.0118775	0.00634387	-0.00424469	-0.00968048	-0.0140025	-0.0408182	-0.923533	Myh11
108	ENSMUSG00000029614	7.64909e-30	0.549265	-0.0160567	0.575196	0.457822	0.454117	1.10691	1.57637	0.163992	0.489862	0.901928	0.320754	0.382999	0.114135	0.929275	Rpl6
108	ENSMUSG00000030538	1.49766e-51	-0.126658	-0.530451	-0.0797397	0.383676	0.366271	0.390789	0.308181	0.106583	-0.373	-0.70793	0.286432	0.0986229	-1.23914	-0.455012	Cib1
108	ENSMUSG00000019851	0	0.0317258	0.310841	0.0509782	-1.00196	-1.58663	-1.85623	0.705727	-0.0331999	-0.0857123	0.652779	0.00388934	0.291359	0.468275	0.245061	Perp
109	ENSMUSG00000030647	1.17701e-47	-0.046855	-0.348014	-0.361319	0.408935	0.273931	0.302784	0.543631	0.101111	-0.128304	-0.721929	0.417947	-0.00120471	-1.1951	-1.13171	Ndufc2
109	ENSMUSG00000020000	0	-0.00286463	-0.0140054	-0.0562298	-0.73119	-1.16353	-0.609282	-0.0410083	-0.00640552	0.00740072	-0.0369791	-0.00814805	0.000285327	-0.005844	-0.0329959	Moxd1
109	ENSMUSG00000020303	1.94689e-136	-0.0386282	0.789266	0.77666	0.494476	0.757043	0.789018	0.773172	0.282789	-0.389189	0.791416	0.698285	0.706835	0.779908	0.736327	Stc2
109	ENSMUSG00000022587	1.61207e-09	0.39207	0.882282	0.275739	1.85787	1.72564	1.55283	3.28945	0.410888	-0.179406	0.674172	0.944297	0.67635	0.880188	0.290588	Ly6e
110	ENSMUSG00000026970	7.88184e-13	-0.232734	0.307724	0.314412	-0.861038	-0.760627	-0.280675	-0.348513	-0.531168	0.187563	0.41018	-0.77281	-0.259057	0.458494	0.632282	Rbms1
110	ENSMUSG00000074457	2.98248e-21	-0.0657081	0.568176	0.650255	-0.024869	0.0812855	0.256403	1.72744	-0.538601	0.181092	1.38626	-1.24548	-0.160781	1.00021	1.20962	S100a16
110	ENSMUSG00000004951	1.305e-22	0.244049	-0.824369	-2.55277	-0.450544	-0.856163	-3.41008	-2.2417	-0.160637	0.245741	1.26416	-0.564766	0.185095	0.027512	-1.40354	Hspb1
110	ENSMUSG00000019997	1.96615e-294	-0.129437	-0.20346	-0.150704	-0.406419	-1.58974	-0.662065	-0.233455	-0.073686	0.0065136	-0.0086671	-0.108095	-0.188889	-0.0958188	-0.0932989	Ctgf
110	ENSMUSG00000037580	3.91827e-100	-0.55251	-0.0196463	0.0250987	-0.587875	-0.724427	-0.212787	0.183221	-0.33528	0.0874413	0.185113	-0.682161	-1.0703	-0.0568851	-0.0632983	Gch1
111	ENSMUSG00000021928	9.26726e-21	0.00582074	0.192592	0.184985	0.242164	-0.0544457	-0.196979	0.186019	0.0870806	-0.123203	-0.837159	0.242265	0.203215	0.205396	0.212041	Ebpl
111	ENSMUSG00000035021	2.5244e-80	-0.499127	-0.391357	0.00749994	-0.765674	-0.7611	0.0215529	0.125271	-0.377557	0.0606178	-0.0141976	-0.774062	-0.831532	-0.334098	0.0874605	Baz1a
111	ENSMUSG00000022353	0	0.237397	1.35215	1.41794	1.42397	0.920472	0.152833	1.53262	0.16571	-0.187266	0.962399	1.46996	1.35212	1.39855	1.21972	Mtss1
111	ENSMUSG00000068220	0	-0.0449537	-0.732521	-1.06603	-2.27503	-1.82532	-4.1964	-4.32032	0.00996388	-0.0180067	-0.329897	-0.000463793	-0.0271309	-0.112701	-1.2142	Lgals1
112	ENSMUSG00000028447	6.20378e-46	-0.0106156	0.420056	0.461491	0.917983	0.95889	0.937388	0.927674	0.179123	-0.309062	-0.426873	0.445911	0.337413	0.293914	0.3571	Dctn3
112	ENSMUSG00000073411	6.91318e-229	-0.216629	0.300861	0.167335	0.648217	0.532435	0.762014	1.31364	0.274186	-0.722269	0.936696	0.455006	-0.109098	-0.193529	0.467109	H2-D1
113	ENSMUSG00000057278	8.94833e-35	0.615147	0.0213552	0.303177	-0.037174	0.563957	0.520458	0.7197	0.0772964	0.649041	0.214073	0.191795	0.646867	0.00348141	0.583364	Snrpg
113	ENSMUSG00000022094	6.20052e-10	-0.508082	-0.0319016	-0.351466	-0.15524	-0.205449	-0.263443	0.0595731	-0.142481	-0.021652	0.0197401	-0.288997	-0.920351	-0.215697	-0.610703	Slc39a14
113	ENSMUSG00000000567	2.40901e-33	0.0457248	-0.230185	-0.112251	0.682248	0.194449	0.220903	1.72657	-0.362566	0.590126	1.54189	-0.269001	0.241511	0.358774	0.359766	Sox9
113	ENSMUSG00000038418	1.6628e-27	-0.412798	-1.68631	-2.33867	-0.168233	-0.473752	-2.71362	-2.22668	-0.712029	0.139868	-0.193543	-0.963757	-0.466388	-0.747071	-1.30892	Egr1
114	ENSMUSG00000028465	0	-0.0413795	-0.0490902	-0.0715836	-0.383128	-1.07953	-1.37912	-1.23309	-0.122753	0.0402092	0.16105	-0.254276	-0.0859912	0.0176826	0.0770285	Tln1
114	ENSMUSG00000042462	1.42684e-70	-0.0109251	-0.652862	-0.121251	-0.131281	-0.0835176	0.126795	0.160049	0.030344	0.00583678	-0.262348	0.0812333	0.0426582	-0.720394	-0.19716	Dctpp1
114	ENSMUSG00000002580	3.72071e-07	-0.292121	0.465714	0.235506	1.01136	1.07308	1.02979	1.0064	0.206123	-0.559177	-0.0620923	0.604721	0.162081	0.19254	-0.158147	Mien1
114	ENSMUSG00000049382	9.74864e-55	-0.18331	1.0054	0.793988	1.96842	2.76151	1.93063	4.67383	-0.011795	-0.227643	1.26494	-0.326555	-0.314235	1.00469	1.78207	Krt8
115	ENSMUSG00000028382	7.35845e-23	0.0408061	0.376799	0.747141	0.645278	0.738433	1.04877	1.06552	0.0125531	0.114898	0.0913712	0.255333	0.254735	0.195104	0.816653	Ptbp3
115	ENSMUSG00000030793	1.18981e-08	0.0115526	-0.47371	-0.27172	0.186649	0.0596488	0.0406075	-0.0976778	0.0239122	-0.00180398	-0.0588123	-0.0433516	-0.0475157	-0.959216	-0.623295	Pycard
115	ENSMUSG00000049422	2.38173e-08	0.0635611	0.258555	0.177869	0.934129	1.01582	1.04006	0.806286	0.250942	-0.234996	-0.262332	0.603475	0.469553	-0.778946	-0.153467	Chchd10
115	ENSMUSG00000058799	1.53387e-14	-0.123916	-1.21489	-0.141556	-0.633885	-0.562226	-0.21839	-0.224013	-0.187997	0.141343	0.150494	-0.482706	-0.204207	-0.917285	0.118191	Nap1l1
115	ENSMUSG00000022010	2.48167e-169	0.59212	0.672228	-0.223011	1.14616	0.927353	-2.60675	-0.931042	0.232889	-0.126242	0.14011	0.87999	1.75501	0.841631	0.353218	Tsc22d1
115	ENSMUSG00000061527	3.67418e-09	0.0356674	0.0278407	-0.54599	-2.33125	-1.84625	-2.94801	-0.258316	-0.00872035	0.0522016	0.0374477	0.00236555	0.0324069	0.0248963	-0.474406	Krt5
116	ENSMUSG00000028392	6.91246e-08	0.100775	0.1512	-0.203218	0.495354	0.568934	0.579279	0.586073	-0.0548067	0.080057	0.370028	-0.060349	0.158071	-0.350131	0.00503068	Bspry
116	ENSMUSG00000053113	2.5359e-60	0.612459	1.415	0.211276	0.000915414	0.952801	-2.66792	-0.935316	0.20021	0.454675	1.33621	1.04348	0.917138	1.47947	0.358761	Socs3
117	ENSMUSG00000039105	7.44543e-22	0.141351	0.807417	0.301144	1.03532	1.232	0.963409	1.23989	0.179935	-0.269609	0.116352	0.373684	0.612436	0.517787	0.20308	Atp6v1g1
117	ENSMUSG00000079523	8.77403e-07	0.673348	-0.0883874	0.749082	-0.628865	-0.770999	-0.934385	0.00581835	-0.198288	0.701597	-0.624346	-0.441561	0.589668	0.646667	1.03219	Tmsb10
117	ENSMUSG00000015143	0	0.178098	0.197208	0.205941	-1.15185	-0.918986	-1.10926	-0.206987	-0.526198	0.336271	0.795388	-0.672697	0.369457	0.537668	0.577466	Actn1
118	ENSMUSG00000030695	7.05268e-152	-0.0627309	1.40901	-0.280296	-0.127642	0.449832	-0.114423	-0.0100502	0.382783	-0.477817	0.602155	0.832312	0.316697	0.694523	0.251376	Aldoa
118	ENSMUSG00000039676	0	0.110844	0.713668	0.611212	0.745806	0.769417	0.762665	0.820131	0.252548	-0.380035	0.295392	0.625592	0.649947	0.794401	0.788152	Capsl
118	ENSMUSG00000022816	0	-0.0143886	-0.0226232	-0.0761173	-0.71204	-1.29679	-0.762303	-1.93947	-0.00614728	0.00534333	-0.0108614	-0.0114356	0.00197357	-0.0106805	-0.122155	Fstl1
119	ENSMUSG00000059070	4.51e-144	0.691589	0.379142	0.888802	0.666073	0.706894	1.53237	1.78853	0.260954	0.449168	0.684143	0.554371	0.649353	0.482761	1.16296	Rpl18
119	ENSMUSG00000025503	1.16538e-30	-0.203981	-0.675893	-1.22828	0.498662	0.367263	0.323721	0.498022	0.119544	-0.276264	-0.21056	0.0774393	-0.338183	-1.35072	-0.957265	Taldo1
119	ENSMUSG00000019929	0	-0.0325514	-0.0117511	-0.259467	-0.656818	-2.1582	-1.77383	-0.105138	-0.00983123	0.0132753	-0.011855	-0.0139051	0.0220784	-0.00474457	-0.210472	Dcn
120	ENSMUSG00000048200	2.32267e-181	-0.305676	-0.670251	-1.01409	0.195017	0.195593	0.153743	0.217277	0.000752849	-0.0516032	0.0538151	-0.0756995	-0.515313	-0.837075	-1.02621	Cracr2b
120	ENSMUSG00000043336	1.95831e-24	0.120377	0.109196	0.0770515	-0.232166	-0.259465	-0.591707	-2.0803	0.0193867	0.0309731	0.160211	0.173693	0.231259	0.197218	0.145007	Filip1l
121	ENSMUSG00000055320	3.67695e-33	-0.0652787	0.0266811	0.042514	-0.360426	-0.898599	-0.551334	-0.0710868	-0.418826	0.104933	0.0816034	-0.532472	0.0057442	0.094049	0.195356	Tead1
121	ENSMUSG00000019960	1.31935e-17	-0.451488	-0.702533	-0.988308	-0.458347	-1.76583	-1.28894	0.167819	-0.449958	0.0217502	0.350844	-0.943719	-0.75418	-0.703839	-0.119255	Dusp6
121	ENSMUSG00000025610	0	-0.00373709	-0.00649375	-0.00431018	-0.00309981	-0.00253735	-0.0103257	-1.30784	-0.000579674	-0.000437556	0	-0.00244307	-0.00183009	0	-0.00712869	Map3k7cl
121	ENSMUSG00000034786	3.55595e-114	0.12065	0.656296	0.681477	0.742629	0.774917	0.764288	0.345544	0.201558	-0.312897	0.212937	0.673625	0.652737	0.699127	0.611119	Gpsm3
122	ENSMUSG00000028333	5.08312e-26	-0.2199	-0.991253	0.00787673	-1.02572	-0.334462	0.19104	0.145048	-0.531042	0.0876744	0.186164	-1.30481	-0.663849	-0.853969	0.304131	Anp32b
122	ENSMUSG00000039910	1.76466e-59	-0.606619	-0.904312	-1.22338	-0.179291	-0.41799	-1.39267	-0.570363	-0.493168	0.0575615	-0.0360866	-1.04094	-1.0692	-1.60037	-1.80598	Cited2
122	ENSMUSG00000019966	0	-0.21523	-0.0174097	-0.272928	-0.897514	-1.48952	-1.77507	-0.579376	-0.134476	-0.0605238	-0.239419	-0.203859	-0.288552	-0.0283997	-0.0730629	Kitl
122	ENSMUSG00000076431	0	0.26849	-1.20653	0.104817	-1.30631	-1.92202	-0.394243	1.00414	-0.390802	0.860401	-0.424304	-0.330027	0.00166406	-1.51113	0.364859	Sox4
122	ENSMUSG00000023004	1.27646e-41	-0.179808	-1.2472	-0.646451	-0.270994	-0.252816	-0.323148	-0.932528	-0.145632	0.0578827	-0.174992	-0.467029	-0.376034	-1.14986	-0.183915	Tuba1b
122	ENSMUSG00000038146	5.48531e-32	0.0218267	-0.0440648	0.0414152	0.163673	0.187545	0.171936	-1.82271	0.00872356	0.0440027	-0.000649353	0.0444713	0.104848	0.0807089	0.107204	Notch3
122	ENSMUSG00000024646	1.67595e-12	-0.253518	-0.0636599	-1.40915	0.186798	-0.0316349	-0.171337	-0.71046	0.0727785	-0.0699572	-0.345232	0.141682	-0.394955	-0.146901	-1.55217	Cyb5a
123	ENSMUSG00000028719	5.92364e-64	0.181911	0.611546	0.674781	1.03345	1.02443	1.15171	1.0602	0.196154	-0.113665	0.406042	0.345994	0.409631	0.241964	0.697793	Cmpk1
123	ENSMUSG00000039697	1.83109e-92	-0.0701382	-0.774982	-0.452473	-0.183722	-0.469467	-0.231773	-0.239167	-0.239411	0.0258433	0.00164708	-0.579721	-0.151617	-1.23597	-0.302428	Ncoa7
123	ENSMUSG00000020218	0	-0.00257517	-0.0130684	-0.00579928	-0.297193	-0.933156	-0.0433994	-0.00448242	-0.000215097	0.00158831	0.00186127	-0.000715535	-0.00197181	-0.00598369	0.00186127	Wif1
123	ENSMUSG00000048758	4.14507e-34	0.665318	0.105231	0.775355	0.555213	0.454603	1.00914	1.12457	0.179799	0.470739	0.631917	0.482099	0.663065	0.231007	0.931834	Rpl29
123	ENSMUSG00000055839	3.00036e-17	0.700181	1.25654	0.89848	0.74187	1.03522	0.51806	0.771004	0.401147	0.179982	0.653374	0.954907	1.21873	1.18146	0.869906	Tceb2
123	ENSMUSG00000038274	6.19979e-70	0.383268	0.267183	0.604243	0.399526	0.618771	0.903514	1.30156	0.160235	0.366459	0.759766	0.160825	0.138365	0.279492	0.560263	Fau
124	ENSMUSG00000063882	6.56096e-12	0.356905	0.371348	0.695509	0.707679	0.218583	0.872318	0.42536	0.350863	-0.0382408	-0.262649	1.01923	0.746937	0.0734656	0.131286	Uqcrh
124	ENSMUSG00000049686	3.05126e-82	-0.161182	-0.0401527	-0.811954	0.00885875	-0.0614433	0.0309561	0.0630974	-0.0722841	-0.00279668	-0.145542	-0.157145	-0.284032	-0.230395	-1.02195	Orai1
124	ENSMUSG00000024140	2.21894e-37	-0.0613734	-0.042243	-0.198878	-0.182627	-0.331792	-1.14776	-1.96041	-0.0261051	-0.002159	0.018801	-0.0511941	-0.0683998	-0.055328	-0.236589	Epas1
125	ENSMUSG00000004207	3.29996e-219	-0.58227	-0.732012	-0.957637	-0.552425	-0.815315	-0.71888	-0.676475	-0.352241	0.0786186	-0.332456	-1.01949	-1.08306	-1.08363	-1.19276	Psap
125	ENSMUSG00000032418	1.06799e-29	-0.315721	0.00195126	-0.280583	0.0323774	0.0426578	0.0656325	0.1292	-0.11627	0.01026	-0.0207951	-0.262815	-0.535988	-0.310149	-1.12163	Me1
125	ENSMUSG00000045394	2.87252e-100	-0.398056	0.241136	0.0861839	1.10334	2.41701	3.47279	4.20405	-0.236387	-0.505864	0.0220749	-1.08375	-0.727059	0.316796	0.967495	Epcam
125	ENSMUSG00000069833	0	-0.529148	0.559618	0.470313	-0.000666463	0.740363	-0.261908	0.203101	-0.544371	0.305348	0.945431	-1.05312	-1.05093	1.23966	1.3334	Ahnak
126	ENSMUSG00000034880	1.82347e-07	0.0628473	-0.252062	-0.119987	0.233975	0.194779	0.136757	0.108975	0.107929	-0.0501	-0.831567	0.260155	0.189431	-0.605371	-0.355619	Mrpl34
126	ENSMUSG00000024339	3.8705e-18	-0.142004	-0.0570405	0.0294913	0.334396	0.357083	0.402784	0.434042	0.0669214	-0.442746	0.310834	0.215566	0.177768	-0.194209	0.233029	Tap2
127	ENSMUSG00000054428	4.36091e-16	0.400471	0.686949	0.205661	0.984811	0.728485	0.327622	0.574506	0.452494	-0.191363	-0.648474	1.09987	0.845626	0.607404	0.584587	Atpif1
128	ENSMUSG00000028798	2.78003e-44	0.0136188	-0.352011	0.404684	0.481111	0.374031	0.991806	1.028	0.178578	-0.0850005	0.14753	0.490888	0.190629	-0.562115	0.371953	Eif3i
128	ENSMUSG00000063457	1.89666e-24	0.379585	-0.125296	0.569401	0.209463	-0.0610627	0.704206	1.03285	0.119902	0.309703	0.798478	0.125191	0.143659	0.0679742	0.66937	Rps15
128	ENSMUSG00000047446	6.4612e-193	-0.31951	-0.824287	-0.564756	0.0276068	-0.131939	-0.0178622	-0.192309	-0.158095	0.0518847	-0.171783	-0.287855	-0.563895	-0.55281	-0.853163	Arl4a
128	ENSMUSG00000024608	2.48941e-84	0.136224	-0.283848	0.696265	0.417647	-0.116472	0.837264	1.39753	0.0821418	0.19641	0.203463	0.147972	0.0361386	-0.181655	0.70975	Rps14
129	ENSMUSG00000028797	2.94557e-62	0.191428	0.267547	0.264654	0.730739	0.816931	0.869243	0.673178	0.132574	-0.0752195	0.135216	0.488594	0.45079	0.237573	0.387855	Tmem234
129	ENSMUSG00000045193	3.3572e-64	0.254946	0.81095	1.06124	0.845567	0.579179	0.368073	1.05296	0.201128	-0.179274	0.60688	0.446875	0.608194	0.994169	1.25901	Cirbp
129	ENSMUSG00000062991	0	-0.0278153	-0.0367285	-0.311133	-0.793922	-2.03749	-1.72745	-0.0451589	-0.0754275	0.00411594	-0.0301679	-0.13563	-0.0635618	-0.0231081	-0.166103	Nrg1
129	ENSMUSG00000057113	1.02058e-81	0.169855	-1.20838	0.675689	-0.515388	-0.607298	1.01232	1.45825	0.0814053	0.319615	0.301996	0.340851	0.0390855	-1.12507	1.2776	Npm1
129	ENSMUSG00000024158	1.75829e-96	-0.0479371	0.392921	0.364573	0.644023	0.713539	0.660337	0.631917	0.104399	-0.459009	-0.085936	0.285933	0.445202	0.205506	0.315542	Hagh
130	ENSMUSG00000028776	5.3482e-09	-0.292052	0.624513	0.0762644	-0.403532	-1.29043	-1.70368	-2.17127	-0.0965475	-0.30166	-0.156011	-0.309361	-0.229822	-0.0504312	0.251669	Tinagl1
130	ENSMUSG00000019961	2.68849e-06	-0.0515401	-0.762659	-0.0405808	-0.00296362	-0.141899	-0.0223034	-0.00432888	-0.205745	0.089493	-0.128924	-0.393872	-0.122709	-0.693589	0.111184	Tmpo
130	ENSMUSG00000060143	9.13449e-09	0.530459	0.335122	0.293818	0.46993	0.625163	0.615425	0.66475	0.107327	0.489911	0.438597	0.408998	0.629059	0.353825	0.192345	Gm10076
130	ENSMUSG00000032946	0	-0.0108329	0.00276965	-0.0460861	-0.00179899	-0.00748671	-0.0933314	-1.67762	-0.00398615	0.00126998	0.00276965	-0.0166003	-0.0192478	-0.00278183	-0.011291	Rasgrp2
131	ENSMUSG00000028793	1.89619e-46	-0.446428	-0.0512746	-0.0346965	0.136161	0.147264	0.122008	0.319117	-0.329797	0.0779391	0.232372	-0.486779	-0.665295	-0.00637741	0.168819	Rnf19b
131	ENSMUSG00000020029	6.65453e-52	-0.617245	-0.982417	-0.668414	-0.486317	-1.00661	-0.239076	-1.01066	-0.248226	-0.0851278	-0.253227	-0.530929	-0.859792	-1.28058	-0.458881	Nudt4
131	ENSMUSG00000031586	1.95097e-273	-0.114325	0.041235	-0.729869	-1.03097	-2.09924	-3.19814	-1.25534	-0.0858152	-0.0501591	0.109092	-0.155229	-0.119296	0.101944	-0.367871	Rbpms
131	ENSMUSG00000020444	5.33229e-200	0.175336	0.703708	0.863534	0.877425	0.936447	0.987905	0.90421	0.236715	-0.20149	-0.40657	0.970614	0.967186	0.733685	0.758962	Guk1
132	ENSMUSG00000001847	0	-0.0767088	0.852319	1.19236	0.974212	0.86323	1.06775	1.08255	0.104971	-0.0893379	1.24598	0.390599	0.116837	0.686873	1.15307	Rac1
132	ENSMUSG00000054808	5.13089e-107	-0.156126	-0.0862918	-0.0186298	-0.655507	-0.990622	-1.13666	-0.719684	-0.496123	0.193693	0.753214	-0.883823	-0.199439	-0.14288	0.103093	Actn4
132	ENSMUSG00000049517	3.32368e-17	0.269975	-0.186241	0.497044	0.272142	0.155848	0.474664	1.21318	0.0055777	0.342372	0.587912	-0.0783224	0.063624	-0.117297	0.681544	Rps23
133	ENSMUSG00000028413	6.8157e-26	0.120504	0.333469	0.319172	0.472816	0.461253	0.496206	0.415645	0.0811892	0.212593	0.303932	0.360448	0.0520285	0.105727	-1.20708	B4galt1
133	ENSMUSG00000031636	7.03011e-96	-0.130063	-0.430277	-1.19915	-0.3806	-1.43633	-2.10251	-0.457666	-0.0407347	0.00448208	-0.00484935	-0.189893	-0.310734	-0.476536	-0.609449	Pdlim3
133	ENSMUSG00000015176	2.87809e-63	-0.239172	-0.185846	-0.0744034	-1.1547	-0.584967	0.0374276	0.0804507	-0.123531	0.0955972	0.0379732	-0.372272	-0.56087	-0.291026	-0.215121	Nolc1
134	ENSMUSG00000058013	1.43474e-26	-0.254376	-0.336219	-0.0173979	-0.548845	-0.249377	0.0882437	-0.96689	-0.328684	0.111374	-0.0758891	-0.814269	-0.466923	-0.159149	0.0665874	Sept11
134	ENSMUSG00000037563	0	0.227272	-0.124282	0.623679	0.333374	0.167136	0.928569	1.36662	0.0828085	0.266429	0.572081	0.121993	0.0678646	-0.0295409	0.685718	Rps16
134	ENSMUSG00000031633	1.3892e-213	-0.0431869	-0.641887	-0.0840611	-0.791753	-1.75567	-1.88773	-1.83978	0.0997265	-0.259882	-0.398464	0.384039	0.279365	-0.807981	0.29353	Slc25a4
135	ENSMUSG00000027356	4.71225e-240	0.322439	0.219646	0.277722	-0.868484	-0.21751	-0.0668439	0.418353	0.0133007	0.421899	0.413751	0.228333	0.180515	0.210485	0.394886	Fermt1
135	ENSMUSG00000041120	1.61275e-316	0.005193	0.128922	0.0613727	-0.774254	-0.435657	-0.319385	-1.52217	0.01279	0.00982269	0.0093687	0.0303597	0.0109274	0.130191	0.0696011	Nbl1
135	ENSMUSG00000034164	3.87008e-318	-0.00131638	-0.101563	-0.0430747	-0.807506	-1.63128	-0.280897	-0.494648	-0.048348	0.00598593	0.00700838	-0.109395	0.00446964	-0.349748	-0.0274707	Emid1
135	ENSMUSG00000018585	0	0.59158	1.03339	0.995536	1.35096	1.49492	1.47864	1.27652	0.305178	-0.0522947	0.168882	0.795763	1.27964	0.748013	0.537613	Atox1
136	ENSMUSG00000028766	1.11021e-45	-0.155313	-0.150975	-0.742281	-0.378004	-0.533619	-1.42788	-0.0696095	-0.106209	0.00603484	-0.0479217	-0.26122	-0.277771	-0.0624314	-0.195935	Alpl
136	ENSMUSG00000063229	2.62749e-09	-0.377311	-0.0562984	-1.71887	-1.18853	-0.912963	0.146551	0.141238	-0.0626603	-0.35041	-0.303591	-0.24359	-0.541589	-0.472989	-1.05802	Ldha
136	ENSMUSG00000052512	2.58718e-79	-0.0486292	0.495316	0.497068	-0.516767	-0.494195	0.0461071	0.607485	-0.463187	0.543525	0.904392	-0.713336	-0.231759	0.634507	0.897735	Nav2
136	ENSMUSG00000001911	0	-0.304742	-0.943099	-0.513516	-0.939743	-1.64693	-1.77957	-0.134331	-0.316934	0.0905607	0.0905444	-0.473896	-0.420622	-0.783061	-0.175852	Nfix
136	ENSMUSG00000096956	1.35435e-293	-0.0100202	-0.0223828	-0.061198	-0.110649	-0.474023	-0.453125	-1.27637	-0.011605	0.0015162	0.00217219	-0.0388665	-0.0144185	-0.0183454	-0.117118	Snhg18
137	ENSMUSG00000028745	0	-0.0390251	0.194323	0.225711	-0.39946	-0.686968	-1.05429	-0.040795	0.0201921	-0.17266	0.0965296	0.154919	0.180387	0.082731	0.205922	Capzb
137	ENSMUSG00000025351	2.28112e-110	-0.442553	1.01088	0.699759	-1.11224	-0.750992	-0.408157	0.404765	-0.0878192	-0.499467	0.336309	-0.428565	-0.667224	1.38633	0.631496	Cd63
137	ENSMUSG00000009927	0	0.532193	0.134164	0.460803	0.0152956	0.241838	0.658251	0.958413	0.135773	0.454906	0.866623	0.133562	0.28174	0.14639	0.442116	Rps25
137	ENSMUSG00000032501	8.31936e-234	-0.454912	-0.646942	-0.815892	0.146906	-0.228227	-0.808571	0.307094	-0.537493	0.368991	0.019283	-0.913468	-0.641532	-0.372614	0.0253154	Trib1
138	ENSMUSG00000006219	4.50224e-100	-0.00964134	-0.000156701	-0.0505852	-0.628616	-0.802595	-1.16128	-0.32521	-0.0142746	-0.0341146	-0.423114	-0.0372971	0.034715	-0.0126672	-0.115125	Fblim1
138	ENSMUSG00000031825	5.5321e-17	0.403206	0.61558	0.459625	-0.997682	-1.5031	-0.513215	-0.965148	-0.00339816	0.488868	0.626319	0.204791	0.445668	0.581403	0.265399	Crispld2
138	ENSMUSG00000017404	5.67063e-37	0.286192	-0.0899719	0.594175	0.476258	0.252227	1.01681	1.36833	0.20067	0.084783	0.542166	0.307012	0.219159	-0.0692948	0.818492	Rpl19
138	ENSMUSG00000049751	5.20935e-203	0.789183	0.726923	0.207747	0.500393	1.34329	1.62634	1.64955	0.190276	0.566693	0.697175	0.408465	0.850877	0.412851	-0.0231452	Rpl36al
138	ENSMUSG00000022510	0	-0.0101491	0.00196633	-0.102125	-0.983499	-0.79673	-0.80601	-0.0117329	-0.00701079	0.00381964	0.0125597	-0.0177994	-0.00493561	0.000482847	-0.0586224	Trp63
138	ENSMUSG00000007041	3.07087e-25	0.0293026	0.373343	0.669304	0.729401	1.22505	1.29335	1.4472	0.126037	-0.268286	1.20009	-0.0869848	-0.062842	0.298991	1.14926	Clic1
139	ENSMUSG00000074227	1.86165e-08	0.279468	0.530743	0.129699	0.89008	1.13691	1.09851	2.27646	0.273395	-0.064655	0.668032	0.366606	0.276043	0.552579	0.275651	Spint2
139	ENSMUSG00000047407	3.18517e-13	0.334594	0.748623	0.829974	0.596031	0.635845	1.35314	1.8325	0.043401	0.260435	1.1838	0.285629	0.561231	0.585415	1.08789	Tgif1
140	ENSMUSG00000039953	0	-0.0659236	-0.0732477	-0.170611	-0.142615	-0.424261	-0.81028	-0.196941	-0.0403059	-0.0579408	-0.201042	0.0772517	0.0974148	-0.0925642	-0.246649	Clstn1
140	ENSMUSG00000003429	1.20886e-56	0.36494	-0.26668	0.661842	0.581971	0.32555	1.19849	1.38118	0.177048	0.208417	0.472423	0.482788	0.314073	-0.247993	0.662608	Rps11
141	ENSMUSG00000028936	3.5411e-63	0.423981	-0.207911	0.48427	0.512207	0.332415	0.880199	1.26611	0.180311	0.273231	0.645836	0.277591	0.274211	-0.106614	0.820442	Rpl22
141	ENSMUSG00000036751	3.53455e-167	0.612422	0.629925	0.397391	0.991939	1.23273	1.17199	0.735405	0.465481	0.0565122	-0.221184	0.994644	0.846985	-0.00973644	-0.118088	Cox6b1
141	ENSMUSG00000055447	4.79714e-11	-0.291433	-1.05432	-0.0664695	-0.157144	-0.200235	-0.162264	-0.320962	-0.402342	-0.008997	-0.00430958	-0.840553	-0.511419	-1.04954	-0.219504	Cd47
142	ENSMUSG00000029030	2.74509e-08	0.101183	0.233467	0.04076	0.152074	-0.341013	-0.923567	-0.648407	-0.103868	0.14393	0.341585	-0.116396	0.169532	0.228823	0.274736	Tprgl
142	ENSMUSG00000021876	0	-0.00367216	0.00984349	-0.122701	-0.515573	-1.00152	-0.642968	-0.270484	0.00363145	0.00575308	-0.0326715	0.00973505	0.00871229	0.011569	-0.0230811	Rnase4
142	ENSMUSG00000034898	4.19548e-09	-0.00241733	0.000592578	-0.0534742	-0.0188285	-0.11605	-0.516872	-1.27858	0.000592578	-0.000225235	0.000592578	-0.00145442	-0.00310439	-0.000670286	-0.021105	Filip1
143	ENSMUSG00000042116	0	-0.000708328	-0.0384901	-0.199033	-0.470995	-0.983956	-1.19133	-0.0786214	-0.00403367	0.00590527	0.0105924	-0.0125355	-0.010067	-0.0128523	-0.118639	Vwa1
143	ENSMUSG00000046718	1.45156e-12	-0.14059	-0.397878	-0.33757	0.444717	0.291015	0.396305	0.13092	0.0817756	-0.238933	0.0341497	0.213581	-0.0372371	-0.881286	-0.843721	Bst2
143	ENSMUSG00000025794	3.38145e-112	0.29093	-0.318504	0.43952	0.391364	0.381321	0.827545	1.17822	0.153719	0.375454	0.524087	0.0688564	-0.0424679	-0.33085	0.575348	Rpl14
143	ENSMUSG00000024843	6.43981e-07	-0.248044	-0.729967	-1.52552	0.22211	0.0787162	-0.0906393	0.238852	-0.244483	0.0906823	-0.201739	-0.403297	-0.447941	-0.639601	-1.09265	Chka
144	ENSMUSG00000028163	1.34878e-08	-0.610757	-0.132228	-0.0227325	-0.183104	-0.198121	-0.119426	0.194772	-0.411535	0.110955	0.29472	-0.559871	-0.900411	0.122757	0.193085	Nfkb1
144	ENSMUSG00000040407	2.1555e-16	0.299645	0.481816	0.738191	0.568578	0.573046	0.855239	0.801427	0.133965	0.130144	0.481328	0.560803	0.520331	0.496918	0.707368	Akap9
144	ENSMUSG00000044786	1.46747e-08	-0.0758937	-0.472378	-1.81066	0.464975	0.23193	-1.73122	-1.61923	-0.322471	0.315232	0.429511	-0.276908	-0.0203907	-0.371403	-0.813577	Zfp36
144	ENSMUSG00000003814	1.72478e-80	-0.819839	-1.11393	-1.37609	-0.763855	-0.769547	-0.0353588	-0.0751064	-0.332116	-0.58488	-0.803726	-0.62125	-0.925945	-1.07863	-0.593809	Calr
145	ENSMUSG00000028780	4.06246e-40	-0.0484826	-0.185805	-0.3897	-0.424902	-1.06851	-1.5621	-0.0377342	-0.054092	-0.0404858	-0.723826	-0.0618379	-0.0322172	-0.127831	-0.156454	Sema3c
145	ENSMUSG00000000303	1.15387e-44	0.029544	0.316161	0.913851	0.572807	0.807216	1.25716	1.52158	-0.340717	0.31376	0.984067	-0.468756	0.160867	0.419937	1.17207	Cdh1
145	ENSMUSG00000006519	1.50573e-56	-0.495005	-0.731814	-0.246567	-0.0203089	-0.0561683	0.304158	0.0178395	-0.338752	-0.0901321	-0.234414	-0.82076	-0.915287	-1.08893	-0.642265	Cyba
145	ENSMUSG00000041012	9.1641e-10	-0.00889788	0.403412	0.256714	0.905087	0.93932	0.923898	0.983148	0.160728	-0.211436	-0.542348	0.689537	0.373337	0.27225	0.223781	Cmtm8
145	ENSMUSG00000096215	4.29971e-67	-0.0403267	0.387536	-0.616609	0.932676	0.998736	1.01099	1.01961	0.184359	-0.253589	0.200215	0.465746	0.221467	-0.137507	-1.1678	Smim22
145	ENSMUSG00000024014	1.51413e-06	-0.697208	-0.348681	-0.649072	-0.103869	-0.515985	-0.297234	-0.207034	-0.421202	0.0404237	0.0877628	-0.858885	-1.05523	-0.47974	-0.430636	Pim1
146	ENSMUSG00000052560	1.40302e-23	0.0516397	0.171208	0.0697415	-1.0296	-0.680978	-0.724075	0.179843	0.033783	0.152969	0.181141	0.126021	0.0519611	0.185544	0.0344105	Cpne8
147	ENSMUSG00000021957	1.64703e-38	-0.200375	-0.738751	-0.260277	0.432064	0.393229	0.374302	0.426268	0.0225264	-0.0540472	0.0399614	0.059118	-0.312321	-1.14651	-1.02933	Tkt
148	ENSMUSG00000064181	0	-0.260456	0.347486	0.342061	0.512938	0.504095	0.607746	0.574681	0.0547041	-0.380654	0.146169	0.0352483	-0.14648	0.259625	0.33264	Rab3ip
148	ENSMUSG00000013076	8.21236e-10	-0.340427	-0.229074	-0.228638	-0.957523	-1.39759	-1.41718	-0.305764	-0.278854	-0.0628982	-0.0831258	-0.492971	-0.319208	-0.176735	-0.137952	Amotl1
149	ENSMUSG00000029108	0	-0.00852226	0.00391192	-0.158568	-0.406992	-0.497093	-1.03344	-0.0408501	0.0026579	0.00328144	-0.0106554	-0.00390224	-0.00487934	0.00142955	-0.0782887	Pcdh7
149	ENSMUSG00000084786	3.43821e-16	0.457264	0.909604	0.552755	1.08164	1.48013	1.34364	1.36503	0.384285	-0.0309924	-0.0695402	0.904573	0.945968	0.642776	0.502248	Ubl5
149	ENSMUSG00000039168	0	0.312581	0.97313	0.663512	0.95832	0.84347	0.674979	0.860981	0.376102	-0.366641	0.0849137	0.992911	1.0379	0.675828	0.326151	Dap
149	ENSMUSG00000022565	2.84008e-35	0.297358	0.942608	1.14448	0.411322	0.798568	0.669295	0.566963	-0.00958125	0.168628	1.03543	0.358952	0.838824	1.20377	1.25024	Plec
150	ENSMUSG00000002014	1.89294e-287	-0.0512222	-0.171568	-0.674778	0.423614	0.295483	0.742457	0.869071	0.107398	0.100419	-0.0124242	0.260886	-0.195018	-0.870896	-1.64923	Ssr4
150	ENSMUSG00000047215	6.60068e-30	0.0457643	-0.437148	0.477483	0.309584	-0.137414	0.833468	1.17408	0.0222131	0.0327575	-0.00116326	-0.0379139	-0.108049	-0.430751	0.894138	Rpl9
150	ENSMUSG00000018821	2.19215e-35	0.00437341	0.638773	0.537458	0.832535	0.874289	0.653139	0.743027	0.291453	-0.446836	-0.364088	0.65639	0.597654	0.499575	0.742822	Avpi1
151	ENSMUSG00000029229	8.8828e-07	0.0155452	0.205525	0.681337	0.470707	0.171526	0.904558	1.00093	-0.143497	0.0302293	0.543012	-0.156297	0.181228	-0.00295437	0.77226	Chic2
151	ENSMUSG00000031996	8.81719e-12	-0.276444	-0.534059	-0.445802	-0.985008	-1.41708	-1.32972	-0.730218	-0.0898072	-0.139685	-0.160815	-0.372236	-0.290663	-0.394551	0.0895543	Aplp2
152	ENSMUSG00000070493	9.49417e-12	-0.0514811	0.225956	0.291934	0.215659	0.538804	0.541395	-0.14761	0.234761	-0.476968	-0.534039	0.620787	0.243867	-0.251469	0.0361146	Chchd2
152	ENSMUSG00000020917	3.64582e-13	-0.186272	-0.117971	-0.0856447	0.134466	0.162521	0.0679621	0.0104067	0.00636111	-0.164827	-0.200283	0.111134	-0.0969725	-0.558031	-1.0917	Acly
153	ENSMUSG00000017009	9.76235e-85	-0.295575	0.58387	-0.294501	-0.291459	0.248317	-0.489529	2.0164	-0.458013	0.154981	1.2945	-1.01182	-0.815624	0.945968	1.07022	Sdc4
153	ENSMUSG00000019590	0	0.292392	0.651742	0.570337	0.827555	0.947184	1.02134	1.06931	0.169393	0.0172999	0.550923	0.550526	0.624955	0.744065	0.711622	Cyb561
153	ENSMUSG00000021109	4.55118e-12	0.73268	1.22796	1.13063	0.38315	-0.435199	-0.163276	-0.0148024	0.247979	0.449537	0.897109	1.14145	1.24875	1.14355	1.09476	Hif1a
154	ENSMUSG00000028552	5.80984e-53	0.101857	0.272947	0.344422	0.283955	0.291963	0.314397	0.343413	0.00508332	0.0353557	-0.637794	0.178598	0.251472	0.338684	0.338014	Eps15
154	ENSMUSG00000001435	1.49982e-113	-0.00318391	0.0115616	-0.0997978	-0.54136	-0.71384	-0.625515	-1.38872	-0.0366179	0.00985166	-0.0184331	-0.0637947	0.00177664	0.00362897	-0.117389	Col18a1
154	ENSMUSG00000001627	2.18956e-08	-1.02484	-0.511064	-1.63377	0.262072	-0.49753	-1.11708	-0.124429	-0.371997	0.0277342	0.775422	-0.620174	-1.66499	-1.30034	-0.902755	Ifrd1
155	ENSMUSG00000014846	2.64705e-13	-0.379665	0.151414	-0.85409	-0.212828	0.0139034	-2.56847	-1.08541	0.0392174	-0.565911	-0.255194	0.0548163	-0.218589	0.390057	-0.0903198	Tppp3
155	ENSMUSG00000022241	1.02762e-12	-0.055898	-0.110159	0.0242167	-0.794831	-0.144949	0.0353127	0.080167	-0.170035	0.068384	-0.0673806	-0.402245	-0.231637	-0.126263	-0.0252966	Tars
156	ENSMUSG00000005054	9.70473e-17	-0.56843	0.609143	0.657407	-0.367741	-0.0953811	0.730784	1.24936	-0.384671	-0.280292	0.590933	-1.24259	-1.13962	-0.340508	0.534623	Cstb
156	ENSMUSG00000025372	1.41998e-15	-0.363531	-0.135471	-0.531562	-0.198872	0.191158	-0.402722	0.533551	-0.451215	0.120801	0.359634	-0.814559	-0.712783	0.231116	0.0411202	Baiap2
156	ENSMUSG00000021360	2.01994e-10	0.249737	0.891235	0.702946	0.579564	0.737464	0.330503	0.112426	0.19633	0.0672507	0.591914	0.863114	0.817111	0.946899	0.808983	Gcnt2
156	ENSMUSG00000064370	2.24393e-107	0.429694	0.634136	1.11231	0.166456	-0.0634425	0.419027	0.349354	0.34464	-0.136131	0.384762	0.733713	0.649487	-0.182549	-0.694403	mt-Cytb
157	ENSMUSG00000042712	2.27995e-13	-0.249658	-0.506187	-0.0321806	-0.0123717	-0.690075	-0.448495	0.605576	0.259753	-0.578761	-0.98653	0.701726	0.224982	-0.900399	-0.690573	Wbp5
158	ENSMUSG00000032216	0	-0.0310237	-0.851492	-0.0803409	-0.746751	-1.96081	-1.30861	-0.756936	-0.0373306	0.125028	0.0536214	0.18233	0.0572989	-0.709555	0.316554	Nedd4
158	ENSMUSG00000060969	2.40036e-09	-0.631393	-0.946348	-0.967463	-0.255269	-0.354821	-0.355315	0.142338	-0.242188	0.0242449	0.0730319	-0.531949	-0.788464	-1.11962	-0.702345	Irx1
158	ENSMUSG00000061232	1.20093e-07	-0.269816	-0.06339	-0.0658192	0.36227	0.210527	1.10716	1.31355	0.214535	-0.594938	0.85728	0.42783	-0.0535388	-0.94212	-0.023995	H2-K1
158	ENSMUSG00000024587	4.66983e-275	-0.119224	0.112172	0.0466091	-1.16035	-0.0847533	0.250286	0.240702	-0.40183	0.185056	0.253681	-0.881551	-0.32485	-0.0957491	0.0163431	Nars
159	ENSMUSG00000032047	2.7217e-10	-0.159063	-0.578019	-0.174932	-0.00304312	-0.270492	-0.0887139	-0.281267	-0.00534206	-0.0103044	-0.306094	-0.0324934	-0.259889	-0.821608	-0.178169	Acat1
159	ENSMUSG00000069769	5.65289e-43	-0.187451	0.0698497	0.128394	0.243749	0.249247	0.266634	0.409468	-0.0103453	-0.267477	-0.843168	0.104663	0.137043	0.129866	0.253844	Msi2
159	ENSMUSG00000020859	1.96503e-08	-0.516089	-0.343339	0.191438	-0.500833	-0.291962	0.163372	0.0352383	-0.415231	0.128151	0.17736	-0.668613	-0.839164	-0.127265	0.133938	Spag9
159	ENSMUSG00000044533	6.16458e-240	0.337035	-0.190423	0.83027	0.363418	0.29782	1.13867	1.21184	0.181045	0.284497	0.501655	0.450975	0.183272	-0.225378	0.99139	Rps2
159	ENSMUSG00000023944	9.95549e-46	-0.102266	-0.844465	0.126351	0.0810765	-0.0682568	0.519313	0.642072	0.200715	-0.343293	-0.423339	0.40776	-0.114932	-0.697675	0.419057	Hsp90ab1
159	ENSMUSG00000010095	5.56902e-104	-0.81845	-0.154365	-0.490415	-1.17168	-0.907746	-1.32685	0.00216465	-0.415364	-0.0277476	0.0395238	-0.914907	-1.50707	-0.323687	-0.715848	Slc3a2
160	ENSMUSG00000033379	5.60509e-20	-0.239948	0.459561	-0.0948192	0.178226	0.295089	0.323059	0.254708	0.0375752	-0.505725	-0.301474	0.193926	0.123598	0.181336	-0.105907	Atp6v0b
160	ENSMUSG00000030536	1.0243e-18	-0.342658	-0.178772	0.304713	0.189955	0.296808	0.377977	0.176053	-0.446843	0.141438	0.402323	-0.674802	-0.504112	-0.0867862	0.310091	Iqgap1
160	ENSMUSG00000021242	2.00916e-118	0.1542	0.349333	0.637975	0.811292	0.685746	0.780349	0.469192	0.287337	-0.104062	-1.02573	0.832731	0.409187	-0.206755	-0.340783	Npc2
161	ENSMUSG00000055723	8.58385e-17	0.101684	0.37051	0.663076	0.551611	0.714208	0.833784	0.806844	-0.189369	0.366264	0.469131	-0.400649	-0.0883526	0.294133	0.810323	Rras2
161	ENSMUSG00000053253	6.23755e-23	-0.463904	0.219157	0.424237	-0.18754	0.043845	0.554993	0.539326	-0.408701	-0.124248	0.425079	-0.883567	-0.735567	-0.247242	0.144106	Ndfip2
161	ENSMUSG00000032314	1.97069e-07	-0.277371	-0.413388	-0.104115	0.0854984	-0.137027	0.0757053	-0.00815821	0.00667337	-0.167794	-0.155494	-0.0680756	-0.364049	-0.725949	-0.351624	Etfa
161	ENSMUSG00000007892	5.14807e-97	0.0653897	0.00190176	0.573433	0.389375	0.418128	1.26325	1.23866	0.0060017	0.0843941	0.0636078	-0.120479	-0.120982	-0.0221082	0.726006	Rplp1
162	ENSMUSG00000058558	4.13542e-148	0.396511	-0.0261886	0.593114	0.266053	0.381979	1.05611	1.49017	0.0566282	0.394674	0.742282	-0.0234865	0.106009	0.0240145	0.991822	Rpl5
162	ENSMUSG00000032324	5.39237e-168	0.147071	0.979558	1.09798	0.0507064	-0.155024	0.438984	0.458865	0.318759	-0.317545	-0.36877	1.03278	0.781097	1.31433	0.914602	Tspan3
163	ENSMUSG00000039952	3.64265e-148	-0.127915	-0.430269	-0.0034092	-0.434938	-1.51065	-0.521911	-0.586753	-0.113407	-0.0628768	0.0173553	0.0211524	0.0284799	-0.0805307	0.145642	Dag1
163	ENSMUSG00000051627	2.29083e-65	-0.0910498	-0.829309	-0.713668	0.115202	-0.129364	0.206843	0.159802	-0.106479	-0.146447	0.135772	-0.274498	0.094223	-0.534732	0.0187357	Hist1h1e
164	ENSMUSG00000026510	2.20196e-87	-0.226858	-0.584197	-0.314637	0.0218135	-0.135809	0.0900492	0.313947	-0.324608	0.102465	0.131071	-0.56849	-0.386043	-0.297777	-0.0195913	Trp53bp2
164	ENSMUSG00000030342	5.4877e-94	-0.198034	0.694019	0.10546	-0.646432	-0.283129	0.192602	2.13203	0.211556	-0.563583	-0.519562	-0.0499632	-0.508358	0.285261	0.836732	Cd9
164	ENSMUSG00000052837	2.77324e-77	0.0241657	0.381005	-1.26606	0.187756	0.752532	-1.32878	-1.30039	0.0128647	-0.0263207	1.29291	-0.254708	-0.15693	0.510131	-0.306914	Junb
164	ENSMUSG00000025650	0	0.0239618	0.0234201	-0.0374682	-0.329623	-0.973303	-0.298364	0.0291943	0.0064219	0.0165786	0.0473366	0.0356512	0.0422892	0.0301984	-0.0278032	Col7a1
165	ENSMUSG00000062098	1.59017e-08	0.0302117	0.019258	0.0656582	0.0968823	0.109336	0.120705	-0.944204	-0.0145173	-0.0307057	0.140781	0.0991231	0.134818	0.111989	0.0753853	Btbd3
165	ENSMUSG00000029455	4.7037e-40	-0.248363	-0.282722	-0.797067	-0.756166	-1.11516	-1.4898	-1.01545	-0.0919763	-0.0102253	0.055722	-0.3175	-0.483014	-0.466202	-0.735223	Aldh2
165	ENSMUSG00000024953	6.44268e-08	-0.138006	0.494008	0.385478	0.717567	0.514147	0.438501	0.331273	0.218996	-0.534468	0.0836585	0.371171	0.101587	0.261563	0.369748	Prdx5
166	ENSMUSG00000029467	6.14951e-191	-0.0906272	0.261133	0.0505659	-0.353427	-1.0369	-1.26485	-0.492487	0.00386036	-0.0201102	0.0319428	0.252969	0.238395	0.272862	0.278864	Atp2a2
166	ENSMUSG00000075702	8.95134e-180	0.0149417	-0.0276514	-0.593314	-0.688907	-1.13806	-2.90393	-1.36878	0.00716137	0.0252059	0.00495532	0.0210999	0.0359063	0.0131529	-0.418472	Selm
166	ENSMUSG00000016559	7.55445e-11	0.21387	0.176572	-0.54788	0.719921	1.23913	0.923462	1.52353	0.231941	-0.435373	-0.176503	0.21272	0.561965	-0.115927	0.705895	H3f3b
166	ENSMUSG00000022450	1.66355e-121	0.552814	0.788019	0.294009	1.29936	0.971709	0.683877	0.542612	0.41025	0.215414	0.2741	0.931943	0.841972	0.601389	0.0923384	Ndufa6
167	ENSMUSG00000023106	9.07984e-13	0.208418	0.392809	0.606718	-0.0219692	0.605565	0.855979	0.859725	-0.12861	0.306895	0.537511	-0.230455	0.136954	0.360821	0.569614	Denr
167	ENSMUSG00000017781	1.24301e-09	-0.485772	-0.252395	-0.280024	-0.51345	-0.182271	-0.0900032	0.050229	-0.387482	-0.00682884	-0.318726	-0.703441	-0.722974	-0.345109	-0.111517	Pitpna
167	ENSMUSG00000014313	9.73398e-92	0.681963	0.531931	0.337368	0.382396	0.542264	0.0245267	-0.114014	0.350674	0.196687	-0.607408	0.732815	0.968267	0.0611452	-0.320266	Cox6c
168	ENSMUSG00000066278	1.26873e-07	-0.320779	0.293821	-0.259592	0.540243	0.664563	0.770129	0.25793	-0.0396994	-0.264568	0.2271	-0.1317	-0.559665	0.157961	-0.0284389	Vps37b
168	ENSMUSG00000049327	1.20573e-210	0.179659	0.757089	0.960328	0.782339	0.8394	0.891559	1.2075	0.0709016	-0.0674536	0.966862	0.73973	0.776543	0.500204	0.884156	Setd8
168	ENSMUSG00000009291	2.51811e-155	-0.367198	0.563605	0.543719	-0.445146	-0.0149261	0.425984	0.439585	-0.414261	-0.137295	0.433955	-0.917502	-0.561208	0.617498	0.617485	Pttg1ip
168	ENSMUSG00000023048	0	-0.152206	0.923999	0.741825	0.991124	1.21508	0.9626	1.06754	0.190772	-0.457897	0.696388	0.438647	0.361422	0.847614	0.970938	Prr13
169	ENSMUSG00000029430	3.20262e-52	-0.171853	-0.554946	0.262749	-1.2945	-0.270041	0.349431	0.314641	-0.276816	0.0452355	0.00470456	-0.620225	-0.438371	-0.719518	0.32044	Ran
170	ENSMUSG00000035642	1.12329e-19	-0.0386493	-0.156192	-0.113349	0.0756457	-0.0605401	-0.143521	-0.176101	0.0388366	-0.0339978	-0.65528	0.0670112	-0.0109945	-0.218765	-0.183243	Aamdc
170	ENSMUSG00000032051	4.24736e-42	0.153303	0.966963	0.779605	0.911053	1.04648	1.13288	1.21911	0.197075	-0.0620376	0.289078	0.417388	0.33811	0.719996	0.621993	Fdx1
171	ENSMUSG00000028618	5.71001e-12	-0.339814	0.20452	-0.0288353	0.26409	-0.0119327	0.461533	0.656882	0.113731	-0.544081	-0.708066	0.138825	-0.512607	-0.179208	-0.192644	Tmem59
172	ENSMUSG00000024772	4.23461e-31	-0.315068	0.779394	0.633528	0.504317	0.674573	0.696496	0.362625	-0.0144286	0.0273948	0.923525	-0.129524	-0.718803	0.731996	0.705254	Ehd1
173	ENSMUSG00000003051	7.34395e-238	-0.258759	-0.0251894	-0.873362	0.413022	0.509993	0.481002	0.530684	-0.102513	-0.0342309	0.270701	-0.228299	-0.477801	0.213909	0.170511	Elf3
173	ENSMUSG00000029675	2.95429e-201	0.00035513	-0.0253168	-0.172546	-0.37035	-0.923163	-0.871242	-1.37386	-0.00506851	0.0049409	-0.0252137	-0.00691973	0.00293549	-0.0225126	-0.128117	Eln
173	ENSMUSG00000061787	3.80714e-87	0.428839	-0.110792	0.560493	0.348067	0.290511	0.964057	1.3829	0.126949	0.35218	0.366961	0.13518	0.164011	-0.128825	0.593681	Rps17
173	ENSMUSG00000032526	6.69909e-54	-0.0875854	-0.474681	-0.66688	-0.164673	-0.091626	0.0457026	0.0189704	-0.0554773	-0.0350717	-0.277608	-0.124034	-0.084351	-0.838733	-1.0264	Deb1
174	ENSMUSG00000020846	1.683e-09	-0.17126	-0.159859	-0.146185	-0.863652	-1.18055	-0.799667	-0.0962709	-0.124747	0.0163742	0.016186	-0.182327	-0.213862	-0.138168	-0.156014	Fam101b
174	ENSMUSG00000022528	3.44281e-159	0.608603	0.452472	-0.706533	1.00638	1.18198	0.57262	-0.247909	0.0794409	0.515522	0.783955	0.418325	0.776951	0.524513	-0.483128	Hes1
175	ENSMUSG00000030701	6.04543e-21	-0.212564	-0.432129	-0.471558	-0.507547	-0.894759	-0.521738	0.0376102	-0.304784	-0.0456478	-0.0409805	-0.594861	-0.300968	-0.0742467	-0.131604	Plekhb1
175	ENSMUSG00000020321	9.44268e-22	-0.0778778	-0.154283	-0.582777	0.266912	0.102523	0.160906	0.135526	0.135831	-0.324642	-0.117712	0.350926	-0.0685257	-0.938963	-0.924256	Mdh1
175	ENSMUSG00000020402	0	0.301991	0.395499	0.604826	0.879378	1.00173	0.950242	0.607618	0.424962	-0.351416	0.5439	1.03437	0.907687	0.35043	0.935132	Vdac1
175	ENSMUSG00000095041	7.40065e-139	0.426951	0.556418	0.502305	0.938998	0.923428	0.819735	0.652008	0.237173	0.194002	0.283367	0.737206	0.722305	0.461681	0.482168	PISD
176	ENSMUSG00000026469	1.637e-09	-0.0361739	0.0933173	0.096805	0.0328555	-0.145476	-0.19036	0.114723	-0.0052681	-0.0224196	-0.723052	0.106271	0.102665	0.10217	0.194151	Xpr1
176	ENSMUSG00000029390	3.54827e-273	0.427069	0.364657	0.163413	0.19307	0.567227	0.688815	0.641984	0.0125265	0.44813	0.37949	-0.00659387	0.31989	0.375287	0.12128	Tmed2
177	ENSMUSG00000025856	4.4715e-205	-0.0842257	0.158857	0.196789	-0.172764	-0.725967	-0.881737	-1.79702	-0.0544054	-0.0442954	0.490348	-0.0319693	-0.0628739	0.401826	0.404741	Pdgfa
177	ENSMUSG00000032381	1.89836e-19	0.0205169	-0.147398	-0.0156402	0.190745	0.300457	0.28357	0.180078	0.0748359	-0.127914	-0.598893	0.153679	0.158258	-0.332907	-0.018154	Fam96a
178	ENSMUSG00000029580	1.08122e-31	-0.0652919	0.0723222	-0.408393	-0.477489	-0.73906	-1.73714	-1.60673	-0.183359	-0.343157	0.751463	-0.316698	0.203736	-0.131754	-0.619666	Actb
178	ENSMUSG00000036199	2.50805e-09	0.280056	0.917492	0.311066	1.17548	1.01708	0.624343	0.252569	0.393232	-0.0743788	0.11099	1.05048	0.644271	0.524729	-0.109069	Ndufa13
178	ENSMUSG00000022174	1.61403e-10	-0.196987	0.359646	0.031344	0.243327	0.377986	0.552997	0.328124	0.15174	-0.511632	-0.405666	0.480115	0.16507	0.0173584	-0.415525	Dad1
178	ENSMUSG00000049470	0	-0.0921558	1.04272	1.17971	0.671616	0.676985	0.913424	1.1386	0.181056	-0.212135	0.8051	0.739345	0.438299	1.07722	1.16287	Aff4
179	ENSMUSG00000030759	1.52156e-10	-0.290368	-0.502478	-0.453123	0.000274983	0.00859466	0.109761	0.211671	-0.331739	0.168863	0.226574	-0.660563	-0.657274	-0.0988371	-0.30204	Far1
179	ENSMUSG00000031917	4.19655e-18	-0.131155	-0.0470591	0.110732	-0.693757	-0.281833	0.176997	0.152008	-0.109141	0.00240097	0.0358095	-0.191488	-0.352888	-0.0635011	0.0710432	Nip7
179	ENSMUSG00000021131	2.20626e-84	0.380611	-0.0156173	0.23014	-0.621673	0.168144	0.527718	0.663668	0.00998138	0.419528	0.19711	-0.0602295	0.279438	-0.240578	0.278975	Erh
180	ENSMUSG00000083012	4.83981e-155	0.12207	0.719698	0.884686	0.651061	0.6836	0.801237	0.673906	0.102692	0.0411435	0.277975	0.530941	0.315645	0.667561	0.697656	Fam220a
180	ENSMUSG00000078812	6.38058e-13	-0.0973185	-0.148316	-0.103933	-1.23914	-0.47993	0.0366887	0.432159	0.0050588	-0.201541	0.279475	-0.402466	-0.35506	-0.637884	0.165187	Eif5a
180	ENSMUSG00000020644	2.27679e-13	-0.542726	-0.766131	-1.47795	-0.113279	-0.597094	-1.51909	-0.560596	-0.101755	-0.0216332	-0.346841	-0.33314	-0.833719	-0.794936	-1.41828	Id2
180	ENSMUSG00000022952	3.47049e-34	0.275815	1.13119	1.17078	-0.686319	-0.645304	-0.245979	1.47946	0.0518561	0.11157	1.18597	0.537706	0.94206	1.3066	1.37247	Runx1
180	ENSMUSG00000040681	1.08898e-57	0.2156	0.0370272	0.855463	0.297146	0.168332	0.341637	1.06059	-0.0170235	0.0714929	0.334733	0.0365306	0.398677	0.207412	1.46149	Hmgn1
181	ENSMUSG00000029621	3.73293e-07	0.22333	0.270307	0.503031	0.458239	0.671947	0.942266	0.848222	0.1308	0.00870239	-0.110876	0.487409	0.433665	0.123451	0.437999	Arpc1a
181	ENSMUSG00000038872	4.35341e-13	0.00472723	-0.0598237	0.164024	0.219383	0.0997799	0.116122	-1.18143	-0.0129188	0.04442	0.125889	0.172181	0.115703	-0.120309	0.00505025	Zfhx3
181	ENSMUSG00000025290	3.76553e-33	0.299642	-0.32306	0.314751	0.147911	0.0724812	0.696927	1.06807	-0.00946509	0.326614	0.445177	-0.310802	-0.109369	-0.256403	0.472514	Rps24
181	ENSMUSG00000034006	2.57434e-09	-0.454285	0.245467	0.0987459	-1.23584	-1.28923	-0.0608771	0.449056	-0.0269781	-0.155457	0.363084	-0.0681602	-0.70921	-0.109632	0.169179	Pqlc1
182	ENSMUSG00000028788	8.67417e-83	-0.415053	-0.122591	0.212589	0.103888	-0.0330008	0.473459	0.514821	-0.401098	0.0227304	0.00234872	-0.462768	-0.519222	-0.0901867	0.4362	Ptp4a2
182	ENSMUSG00000024985	1.83969e-58	-0.168334	-0.937171	-1.00613	0.135206	-0.248329	-0.571514	-0.156908	-0.160718	0.121632	0.110197	-0.247978	-0.34544	-0.664857	-0.813142	Tcf7l2
183	ENSMUSG00000041453	1.71177e-62	0.270518	-0.079549	0.517955	0.400353	0.166515	0.792362	0.704158	0.112398	0.157204	0.622243	0.0419524	0.0521881	0.187952	1.03407	Rpl21
183	ENSMUSG00000036390	2.01519e-35	-0.140527	1.36397	1.33479	1.23962	1.02853	0.138318	1.41705	0.117693	-0.496991	0.820818	0.671881	0.463157	0.96748	1.10816	Gadd45a
183	ENSMUSG00000024516	6.28897e-47	-0.194061	0.0702498	-0.764809	0.223446	0.244067	0.263795	0.35173	-0.0947583	-0.254146	-0.174035	-0.190055	-0.0124722	-0.545869	-1.24533	Sec11c
184	ENSMUSG00000029642	4.39306e-27	0.281453	0.189083	0.403203	0.126665	0.351303	0.913678	0.784349	0.0217135	0.348349	0.338668	0.0653363	0.132058	0.0306555	0.42991	Polr1d
184	ENSMUSG00000046223	1.49357e-18	-0.384269	0.65417	0.608896	-0.571089	0.311361	0.459156	0.687518	-0.34754	0.126407	0.519932	-0.761638	-0.76502	0.58191	0.561739	Plaur
184	ENSMUSG00000071866	3.18028e-28	0.613912	0.150626	-0.619093	0.113603	0.444001	-0.327643	-0.0592661	0.224411	0.286934	0.597085	0.380712	0.816515	-0.17921	0.0631129	Ppia
184	ENSMUSG00000020372	2.46499e-13	0.191717	-0.431022	0.789089	0.20018	-0.23401	1.35142	1.79027	0.154422	0.252874	0.431716	0.287671	0.0631652	-0.476302	0.696555	Gnb2l1
184	ENSMUSG00000020483	6.0217e-16	-0.349961	-0.694438	-0.299255	-0.267608	-0.431497	-0.384124	-0.0441451	-0.137082	-0.0931015	-0.385875	-0.155215	-0.351923	-1.09241	-0.543737	Dynll2
185	ENSMUSG00000029649	1.52763e-64	0.191159	0.423928	0.583223	0.57968	0.696247	0.922629	0.998268	0.326572	-0.325431	0.173475	0.650203	0.560436	0.0142068	0.273797	Pomp
185	ENSMUSG00000020075	9.07392e-23	-0.0766852	0.0312402	0.259588	-0.963235	-0.29854	0.306134	0.217191	-0.207908	0.224815	0.280222	-0.303557	-0.306721	0.0497215	0.162276	Ddx21
185	ENSMUSG00000061315	2.4082e-55	0.433021	-0.0733924	0.777201	0.43556	0.211988	0.927738	1.23736	0.288494	0.138724	0.57614	0.78358	0.568755	0.107072	1.11041	Naca
185	ENSMUSG00000021290	6.49423e-220	0.694945	0.89749	0.473826	0.783034	1.02213	0.847227	0.303105	0.415242	0.252896	0.0217569	0.664283	0.905169	0.383673	-0.221482	2010107E04Rik
186	ENSMUSG00000032667	8.73704e-117	0.250649	0.59455	0.516238	0.506734	0.641966	0.708218	0.5479	0.0214381	0.0398893	0.401829	0.0929897	0.480872	0.543661	0.792975	Pon2
186	ENSMUSG00000031075	2.34657e-14	-0.405573	0.27731	-0.0879156	0.274943	0.0398788	-0.328021	0.178203	-0.119016	-0.334691	-1.00959	0.088744	-0.0851299	-0.120369	-0.122398	Ano1
186	ENSMUSG00000001833	1.97261e-31	-0.142668	-0.345504	-0.0711254	-0.478767	-0.54569	-0.595468	-1.94347	-0.155951	-0.0293313	0.224576	-0.344957	-0.33227	-0.281851	-0.0151995	Sept7
186	ENSMUSG00000018920	2.1301e-26	-0.327887	-0.458992	-0.169322	-0.318839	-0.126978	-0.0549969	0.349904	-0.340487	0.00568515	0.357959	-0.687727	-0.575782	-0.0821515	0.0132572	Cxcl16
187	ENSMUSG00000032518	2.93763e-08	0.217091	-0.67493	0.620633	0.315922	-0.0256651	1.39259	1.6687	0.0358243	0.346119	0.483727	0.0684413	-0.0221897	-0.587204	0.896564	Rpsa
187	ENSMUSG00000020773	8.3799e-141	-0.0614315	-0.157217	-0.0825869	0.00981692	0.186655	-0.0501397	-0.103277	-0.275091	0.126992	0.289065	-0.687001	-0.257481	-0.06586	0.191261	Trim47
187	ENSMUSG00000023915	9.62718e-58	0.379684	0.872843	0.728059	0.597097	0.312515	0.345342	0.424143	0.241519	0.0964719	-0.0498281	0.746315	0.812789	0.838649	0.440453	Tnfrsf21
188	ENSMUSG00000042608	1.3229e-11	-0.278554	0.0777144	0.146999	-0.0907445	-0.186608	0.261627	0.312178	-0.318218	0.122615	0.272969	-0.466971	-0.484138	-0.0680467	0.209926	Stk40
188	ENSMUSG00000007655	4.46078e-12	0.354725	0.398574	-0.190659	-0.582641	-1.09636	-2.57844	-1.74055	0.0546916	0.383519	0.418333	0.31506	0.415411	0.437887	-0.0619301	Cav1
189	ENSMUSG00000027808	3.41938e-48	-0.149178	-0.0779927	-0.469946	-0.251048	-0.0792901	0.329141	0.23273	-0.0821876	0.0383588	-0.547375	-0.167301	-0.392298	-0.724963	-1.35759	Serp1
189	ENSMUSG00000020440	1.16682e-42	0.119994	0.0379246	0.470354	0.517178	0.625596	0.986909	1.24708	0.118106	-0.20038	-0.176491	0.0473646	0.383652	0.248063	0.750875	Arf5
189	ENSMUSG00000032220	2.32665e-281	0.0642376	0.726867	0.782899	-0.0240082	0.284821	0.657633	0.709026	-0.106542	0.263131	0.860259	-0.0159893	-0.0257774	0.664445	0.779386	Myo1e
189	ENSMUSG00000020733	6.95413e-17	-0.295917	-0.431238	-0.08221	0.563028	0.599189	0.554848	0.591433	-0.112107	-0.0521298	-0.0597466	-0.186994	-0.4426	-0.874265	-0.000540126	Slc9a3r1
189	ENSMUSG00000064345	1.03651e-79	0.631613	0.827622	0.639325	-0.0405364	0.372406	-0.0215556	0.203805	0.0771885	0.533147	0.780615	0.183092	0.736476	0.369852	-0.213143	mt-Nd2
191	ENSMUSG00000004451	1.46541e-138	-0.152217	-0.00867556	0.165839	0.0506313	0.210179	0.328713	0.200774	-0.242528	0.103852	0.254146	-0.729423	-0.458241	0.107883	0.156556	Ralb
191	ENSMUSG00000032330	2.31326e-161	0.422683	0.673019	0.333562	0.921108	0.905769	0.754383	0.146077	0.413363	-0.11597	-0.232025	0.902441	0.957448	0.0903917	-0.173784	Cox7a2
191	ENSMUSG00000021614	2.23054e-173	-0.00235219	-0.0354104	-0.0337113	-0.159057	-1.14565	-0.316824	0.00586868	-0.00486845	0.0035207	-0.0150087	0.000323349	-0.00968166	-0.0164007	-0.0146292	Vcan
191	ENSMUSG00000005125	2.54347e-79	-0.303369	0.230213	-0.438165	-0.259445	-0.265512	0.593828	0.710053	-0.141181	0.445499	0.337139	-0.103794	-0.737038	-0.613795	-1.06874	Ndrg1
192	ENSMUSG00000053007	1.62137e-46	0.0485193	-0.92281	-0.186914	0.0193612	-0.223823	-0.883203	-0.073183	-0.348315	0.191878	0.101103	-0.443044	-0.0303253	-0.397344	0.0953229	Creb5
192	ENSMUSG00000060126	3.31531e-23	-0.274063	-0.394159	0.122244	-0.574143	-0.58795	-0.0704198	1.16009	-0.249921	-0.00618982	0.0896033	-0.537461	-0.578287	-0.211514	0.431437	Tpt1
192	ENSMUSG00000003541	2.5947e-14	-0.168058	0.331711	-0.553065	-0.0563461	-0.321638	-0.628427	0.162457	-0.401164	0.630126	1.18225	-0.928585	-0.777565	0.194026	0.217136	Ier3
193	ENSMUSG00000020225	2.20107e-23	-0.207545	0.50571	0.365786	0.550837	0.644834	0.713593	0.679513	0.0566105	-0.37768	-0.0677761	0.260917	0.166853	0.230457	0.302029	Tmbim4
194	ENSMUSG00000020592	4.04345e-23	0.410487	0.293209	0.61956	-0.64725	0.141641	0.585976	0.442436	0.0215406	0.358428	0.523273	-0.0609292	0.471736	0.451685	0.680183	Sdc1
195	ENSMUSG00000023939	3.67417e-207	-0.18189	-0.0898495	-0.129782	0.952425	0.922804	0.746739	0.886431	0.123469	-0.426786	-0.024465	0.275542	0.081131	-0.115468	0.262476	Mrpl14
196	ENSMUSG00000020267	1.36797e-41	0.272298	-0.0925457	0.489385	0.498609	0.472156	0.55532	0.961649	0.326815	-0.168034	-0.187067	0.989154	0.760297	-0.165032	0.202032	Hint1
196	ENSMUSG00000054889	4.68326e-59	0.291106	0.742557	0.571739	-0.299084	-0.271256	-0.206252	0.8631	0.0110514	0.0504828	0.22321	0.328996	0.749515	0.876498	0.810217	Dsp
196	ENSMUSG00000052397	7.10869e-224	-0.368452	0.563907	0.811339	1.21183	1.24771	1.31483	1.93177	0.170925	-0.365275	-0.483302	0.378178	-0.406429	0.784589	1.30373	Ezr
197	ENSMUSG00000074656	1.50513e-14	0.309992	0.489839	0.471945	-0.685461	0.104763	0.600914	0.74713	-0.157609	0.46318	0.46708	-0.215051	0.0361158	0.302334	0.418177	Eif2s2
197	ENSMUSG00000002602	9.26873e-191	-0.00981834	-0.0211938	-0.0999099	-0.659113	-0.629801	-0.596031	-1.21915	-0.0088209	0.00383015	0.0144139	-0.0215124	0.0024796	-0.00129268	-0.113495	Axl
197	ENSMUSG00000000078	5.82225e-11	-0.0956467	-0.0570186	-0.0426373	1.4785	0.772632	0.0476541	0.490555	-0.209195	0.448262	0.745485	-0.0488105	-0.109565	-0.451158	0.702747	Klf6
198	ENSMUSG00000026083	1.78468e-116	-0.180049	-0.160712	0.274435	-0.876988	-0.268645	-0.112739	0.111702	-0.426509	0.362994	0.460184	-0.942771	-0.697197	-0.307744	-0.0772528	Eif5b
198	ENSMUSG00000037242	5.63382e-120	-0.121823	0.990366	1.02755	-0.965866	-0.441155	0.0774275	0.388631	-0.159319	0.138462	1.1282	0.0765849	0.263096	1.02304	1.19787	Clic4
198	ENSMUSG00000004285	1.19368e-75	-0.247021	0.35926	0.313133	0.436536	0.638743	0.612689	0.745894	0.0941611	-0.473331	0.212651	0.213801	-0.143963	0.333916	0.312515	Atp6v1f
198	ENSMUSG00000030103	4.84914e-13	-0.0519056	0.290062	0.00826515	0.316206	0.273482	-1.06469	0.290541	0.0197791	-0.280331	0.566341	0.464168	0.464047	0.317629	-0.00924415	Bhlhe40
198	ENSMUSG00000020108	2.93451e-43	0.0805792	-0.151203	-0.963232	-0.392347	-0.505725	-0.0676785	-0.106308	0.0919018	0.056972	0.0771878	0.148215	0.0798832	-0.0768935	-0.793596	Ddit4
198	ENSMUSG00000021127	1.29253e-41	-0.171078	-0.999793	-1.26531	-0.0987605	-1.73884	-2.95832	-0.910032	-0.387585	0.0905704	0.503623	-0.541545	0.0249811	-0.98346	-0.32205	Zfp36l1
199	ENSMUSG00000049112	3.56412e-07	0.000456524	-0.203	-0.564446	-0.322239	-0.42535	-2.39073	-0.224448	-0.00632063	0.00415296	-0.00833238	-0.00986234	-0.000992091	-0.133903	-0.433363	Oxtr
199	ENSMUSG00000010406	3.60556e-245	0.505878	0.823682	0.795126	0.825242	0.982779	1.19233	1.10311	0.24579	0.220824	0.980292	0.6585	0.923367	0.810842	0.627066	Mrpl52
199	ENSMUSG00000066456	0	-0.195956	-0.88958	-0.514595	-0.0576637	-0.810203	-0.874701	-1.11174	-0.183318	-0.0344696	-0.683981	-0.390669	-0.274059	-0.304342	-0.110808	Hmgn3
199	ENSMUSG00000054364	3.73818e-72	0.425395	-0.0878889	0.0389861	0.520302	0.359531	0.293406	-0.99125	0.00562439	0.509864	-0.298699	0.283126	0.552787	-0.107396	0.121538	Rhob
199	ENSMUSG00000001270	0	-0.0186528	-0.0243995	-0.574319	-0.33385	-1.42997	-2.34549	-1.32343	-0.00744115	0.00370914	-0.0328159	-0.04436	-0.00902528	-0.0307377	-0.729824	Ckb
200	ENSMUSG00000090877	0	-0.0194073	-0.515954	-1.20733	0.0726209	-0.0967744	-1.18291	-0.957554	-0.0421854	0.0326102	-0.157086	0.0485475	0.00849236	-0.32341	-1.33321	Hspa1b
201	ENSMUSG00000004264	1.07145e-45	0.00100237	-0.242368	0.49123	-0.112958	0.100251	0.833319	0.777588	0.0890674	-0.0739991	0.245948	0.140373	0.0583621	-0.342584	0.672292	Phb2
201	ENSMUSG00000020566	1.5673e-08	-0.0155501	-0.238788	-0.0160293	-0.0412783	-0.0725037	-0.00458173	0.000298165	-0.00367126	-6.90459e-05	0.000298165	-0.0111869	-0.0191419	-1.06641	-0.0237512	Atp6v1c2
202	ENSMUSG00000030122	3.0068e-17	0.256433	0.0377423	-0.629544	-0.49875	-0.640617	-1.84758	-1.64455	0.0724114	0.0490158	-0.0300994	0.283807	0.525636	0.199177	0.233101	Ptms
202	ENSMUSG00000061983	0	-0.0331833	-0.753237	0.10509	-0.236494	-0.349335	0.700628	1.00301	-0.155985	0.305711	0.509557	-0.467616	-0.489803	-0.695475	0.386041	Rps12
202	ENSMUSG00000003970	3.91829e-15	0.188306	-0.370565	0.646371	0.325545	-0.091705	0.830125	1.17529	0.0858726	0.110971	0.580359	0.116997	0.0826149	-0.347545	0.791443	Rpl8
203	ENSMUSG00000008136	1.53155e-26	-0.0176762	0.400707	-0.0435436	-0.975703	-1.02247	0.139162	0.534339	-0.192012	0.112666	0.507438	-0.345346	-0.0556959	0.468002	0.366867	Fhl2
203	ENSMUSG00000031565	2.66033e-10	-0.262753	0.225894	-0.0453498	-0.532568	-0.943784	-0.316394	0.194996	-0.360046	-0.0911552	0.225921	-0.66848	-0.0400324	0.326651	0.353008	Fgfr1
203	ENSMUSG00000055148	2.37505e-16	-0.0786315	-0.288109	-0.39543	0.156128	-0.0269442	-1.01674	-1.35219	-0.0319658	0.0230466	-1.05866	0.0388994	-0.15613	-0.100209	-0.422854	Klf2
203	ENSMUSG00000007817	2.6919e-09	-0.5428	0.319014	0.379977	0.301821	0.481087	0.495136	0.70326	-0.182879	-0.031234	0.461411	-0.195129	-0.681401	0.501796	0.547942	Zmiz1
204	ENSMUSG00000022371	1.33221e-226	-0.00316663	-0.00201513	-0.119065	-0.837655	-1.29276	-0.818162	-0.0673369	-0.00715073	0.00990483	-0.00844977	-0.00443779	0.00764554	0.000676465	-0.0930391	Col14a1
204	ENSMUSG00000025068	3.37373e-32	-0.175155	-0.0607633	-0.266835	-1.12097	-1.02613	-0.470221	0.32152	-0.0368385	0.0192638	0.288081	-0.219874	-0.427623	-0.272934	-0.0762829	Gsto1
205	ENSMUSG00000046434	4.45265e-27	0.377326	-0.100713	0.352255	-0.0443639	0.196939	0.467065	0.372694	0.00171412	0.352411	0.279435	0.117279	0.413973	0.00903009	0.449993	Hnrnpa1
205	ENSMUSG00000044279	1.75366e-12	0.0622787	0.419396	0.562938	0.739532	0.891683	0.906776	0.910217	-0.102239	0.0868211	0.176475	0.00256462	0.199409	0.336512	0.440707	Crb3
206	ENSMUSG00000028998	5.98247e-14	0.659856	0.816161	0.521202	1.02892	1.15743	0.776309	1.05057	0.365848	0.338637	0.294723	0.88193	0.995937	0.610656	0.378067	Tomm7
206	ENSMUSG00000035242	6.73594e-06	0.274092	0.213383	-0.073717	-0.164121	0.0988433	-0.360237	0.0900241	-0.0266473	0.450572	0.534893	0.0104708	0.159238	0.0112378	0.035059	Oaz1
207	ENSMUSG00000035199	4.15166e-16	-0.0217753	0.76268	0.620891	0.249898	0.45398	0.651325	0.735397	0.146957	-0.39754	0.893551	0.345322	0.190004	0.673704	0.698284	Arl6ip5
207	ENSMUSG00000020048	1.15329e-19	-0.553193	-0.673165	-1.36276	-0.491787	-1.32797	-0.503169	-0.361857	-0.24787	-0.523442	-0.711874	-0.451977	-0.411037	-0.860703	-0.592329	Hsp90b1
207	ENSMUSG00000022283	1.55715e-06	0.160277	-0.449991	0.500693	-0.357962	-0.450387	0.64628	1.13851	-0.209482	0.457597	-0.00533685	-0.393104	-0.137037	-0.430715	1.05314	Pabpc1
207	ENSMUSG00000042406	5.80948e-08	-0.509846	-0.247581	-0.296446	-0.728899	-0.72036	-0.263606	0.286394	-0.306594	0.150315	0.0849802	-0.737405	-1.13233	-0.434855	-0.100894	Atf4
208	ENSMUSG00000025927	5.87192e-49	0.202721	0.388408	0.299388	0.0868807	-0.136289	-0.265242	0.561855	0.0927018	-0.0702319	-0.785796	0.318775	0.55935	0.487339	0.476571	Tfap2b
208	ENSMUSG00000059534	7.43858e-41	0.588157	0.775203	0.217083	0.891658	0.922448	0.305424	-0.101546	0.370569	0.0319427	-0.340668	0.994185	1.02766	0.14889	-0.263102	Uqcr10
209	ENSMUSG00000053317	5.38012e-25	0.155826	0.0720469	-0.403776	0.441909	0.401481	0.750119	0.603002	0.191645	-0.0261317	-0.968276	0.604146	0.386375	-0.842796	-1.04538	Sec61b
209	ENSMUSG00000042675	2.79538e-166	0.237801	0.759736	0.484644	0.771295	0.569011	0.530142	0.446348	0.216065	-0.202073	0.511892	0.837549	0.926146	0.810344	0.652991	Ypel3
209	ENSMUSG00000046516	7.27393e-287	0.506907	0.839654	0.359088	1.03922	1.16483	0.654822	0.440749	0.293767	0.197536	0.0524259	0.637694	0.888478	0.785567	0.325327	Cox17
209	ENSMUSG00000036299	1.82996e-12	-0.0921971	0.3706	-0.101248	0.46775	0.316975	-0.0788469	0.348069	0.124072	-0.435818	-0.372607	0.267535	0.283477	0.248582	0.107728	BC031181
210	ENSMUSG00000026670	8.12414e-19	-0.442897	-0.343718	-0.122118	-0.292042	-0.368438	-0.321252	-0.213363	-0.29198	0.136533	0.128678	-0.762646	-0.94452	-0.388871	-0.00907568	Uap1
210	ENSMUSG00000015312	1.41485e-70	0.034137	-0.0714483	-1.34375	0.02922	0.111192	-2.0388	-1.56543	-0.252886	0.302623	0.122751	-0.45107	-0.225142	0.49267	-0.605804	Gadd45b
210	ENSMUSG00000031490	1.19873e-53	0.180353	0.678837	0.593918	-0.709819	0.493229	0.622055	0.466891	-0.295853	0.358755	0.937332	-0.328978	0.0875997	0.370063	0.100104	Eif4ebp1
210	ENSMUSG00000024578	1.50346e-224	0.00731791	-0.0643105	-0.0392674	-0.835479	-2.99688	-0.507846	0.00137657	-0.00458134	0.0146124	-0.0338017	0.00433601	0.0109793	-0.0340103	-0.0583715	Il17b
210	ENSMUSG00000033863	4.68907e-12	-0.127464	0.0759438	-0.220455	0.281981	-0.230607	-0.498703	-1.81151	-0.110548	0.0715958	0.0682257	-0.00792296	-0.233868	-0.234887	-0.187432	Klf9
211	ENSMUSG00000074364	1.95039e-06	-0.00640725	-0.00960672	-0.250754	-0.276361	-0.388265	-1.49694	-1.34798	-0.136077	0.0495952	0.0215629	-0.258313	-0.055828	0.0758971	-0.147827	Ehd2
211	ENSMUSG00000035569	7.24012e-56	-0.184395	-0.125561	0.317117	-0.554695	-0.643031	0.0649626	0.143679	-0.379007	0.18161	0.160843	-0.52136	-0.268704	0.0533139	0.351516	Ankrd11
211	ENSMUSG00000022884	2.08274e-37	0.376781	0.702948	0.865556	0.974975	1.0121	0.635926	0.655391	0.314352	0.115681	0.377436	1.00985	0.707954	0.813217	0.796474	Eif4a2
211	ENSMUSG00000024975	2.43392e-40	0.163676	0.234508	-0.101036	0.516701	0.450567	0.120638	0.485564	0.0633769	0.184496	0.0364844	0.380901	0.26328	-0.280297	-1.06669	Pdcd4
212	ENSMUSG00000000568	2.03351e-11	-0.270852	-0.633344	-0.102913	-0.623848	-0.78071	-0.1819	-0.0747176	-0.346816	-0.00235099	0.0611207	-0.593307	-0.421486	-0.478244	0.0611137	Hnrnpd
212	ENSMUSG00000003545	7.82287e-09	-0.516992	-0.508317	-1.24146	1.18137	0.608501	-1.28377	-1.371	-0.456727	0.312011	-0.18532	-0.353516	-0.587061	0.449319	-0.833589	Fosb
213	ENSMUSG00000002043	8.52441e-97	0.0383638	0.276256	0.4327	0.838649	0.711255	0.759219	0.918404	0.22988	-0.203729	-0.145268	0.665439	0.467735	0.209071	0.119536	Trappc6a
213	ENSMUSG00000047547	7.23818e-12	-0.198228	0.794597	0.418994	-0.219006	0.40918	0.310891	0.7483	-0.155199	-0.231545	0.971838	-0.391572	-0.202354	0.940411	0.664133	Cltb
213	ENSMUSG00000049760	2.58483e-12	0.263183	0.476183	0.401757	0.910525	0.860492	1.06832	1.02542	0.305742	0.0741924	0.357992	0.856414	0.644698	0.237924	0.420668	2410015M20Rik
213	ENSMUSG00000041057	4.162e-06	-0.127025	0.0092829	0.211966	-0.834442	-0.288399	0.211362	0.283813	-0.230687	0.177613	0.27815	-0.453625	-0.409587	0.0159087	0.204225	Wdr43
214	ENSMUSG00000028419	3.26311e-64	0.0470716	0.378443	0.0438524	0.608655	0.586173	0.270362	0.423471	0.261311	-0.399071	-0.253234	0.52471	0.425371	0.228536	0.240613	Chmp5
214	ENSMUSG00000056737	3.75927e-40	-0.150262	-0.119555	-0.892134	0.336382	0.625624	0.615213	0.607288	-0.0356434	-0.0774313	0.504156	-0.285763	-0.256383	0.1272	-0.168706	Capg
214	ENSMUSG00000015656	3.12639e-07	0.0714801	-1.14238	-1.30651	0.271558	0.0857343	-0.691338	-1.13697	0.293763	0.225786	-0.7899	0.839347	-0.148583	-0.937688	-0.664759	Hspa8
214	ENSMUSG00000018932	3.5373e-51	-0.2546	0.88985	0.473634	-0.301741	0.0466285	-0.119883	0.973812	-0.354952	-0.242148	1.02569	-0.647746	-0.33642	0.717449	0.752645	Map2k3
215	ENSMUSG00000039195	7.10621e-27	0.0045325	0.167029	-0.431473	0.218537	0.312152	0.314606	0.571735	0.0402174	-0.221404	-0.213005	0.110297	0.276248	-0.069183	-1.13943	1110008P14Rik
215	ENSMUSG00000052681	4.419e-16	-0.467627	-0.203941	-0.18973	-0.59305	-0.756669	-0.383963	-0.0676119	-0.407179	0.023886	0.402716	-0.829693	-0.898984	-0.485531	-0.00374971	Rap1b
216	ENSMUSG00000037060	1.53104e-35	0.349185	0.67094	0.114656	0.0346275	0.0975098	-0.959995	-1.30198	0.0400888	0.516741	1.07157	0.132742	0.406043	0.965578	0.654901	Prkcdbp
217	ENSMUSG00000039680	9.6458e-09	-0.163587	-0.189851	-0.939284	-0.244444	-0.226761	-0.652868	-0.309031	-0.0234497	-0.000747443	-0.326463	-0.0617147	-0.284048	-0.392615	-1.17324	Mrps6
217	ENSMUSG00000002289	4.05735e-192	-0.805664	0.387931	0.22498	-0.631392	-0.898924	-0.832477	-0.474428	0.176576	-0.562546	0.413548	0.418373	-0.965741	-0.198476	-0.511463	Angptl4
218	ENSMUSG00000028889	3.87787e-21	-0.482912	-0.00729922	0.257752	-0.605114	-0.246392	0.485363	0.523853	-0.302607	-0.0362727	0.101245	-0.641287	-0.793695	-0.0867808	0.186245	Yrdc
218	ENSMUSG00000002980	4.69207e-10	-0.521771	-0.156678	0.0160094	-0.959529	-0.291815	-0.303471	-1.34292	-0.102665	-0.161734	0.0484277	-0.205287	-0.749357	0.240529	0.0402968	Bcam
218	ENSMUSG00000022676	2.60679e-213	0.00348715	-0.00580369	-0.0340442	-0.58835	-1.03032	-0.309675	-0.068263	-0.000161798	0.00729699	-0.00459522	-0.0033906	0.00353118	-0.00302386	-0.060461	Snai2
219	ENSMUSG00000060591	3.0207e-87	0.42627	0.66221	0.00728386	-0.150329	-0.421392	-0.607465	-0.0725245	0.320635	-0.026892	0.666215	0.799767	1.0562	0.45541	0.748671	Ifitm2
220	ENSMUSG00000020477	1.7277e-14	-0.112227	-0.356475	-0.280676	0.0741079	0.140123	0.0754477	-0.018638	0.0234847	-0.0490462	-0.845152	0.0329275	0.0390686	-0.426832	-0.35538	Mrps24
220	ENSMUSG00000011179	7.07573e-213	0.0339245	0.113018	0.11714	-1.07761	-1.18066	-0.42367	0.0817127	-0.0954308	0.128225	0.162253	-0.0758197	0.0528016	0.0285607	-0.143263	Odc1
220	ENSMUSG00000097971	4.72188e-53	0.311317	-0.398921	0.0190762	0.156438	-0.346471	0.456102	0.374614	-0.129596	0.39423	-0.265189	-0.0145816	0.384764	-0.517244	-0.0128055	Gm26917
221	ENSMUSG00000030654	4.47689e-48	-0.0563636	0.161388	0.302156	0.493241	0.355134	0.420351	0.355127	0.0459444	-0.301489	-0.857021	0.381477	0.392667	0.204649	0.610323	Arl6ip1
221	ENSMUSG00000022564	6.81924e-12	0.191554	0.641408	0.613752	0.604532	0.645267	0.708829	0.636939	0.13589	-0.104763	0.228889	0.566512	0.535496	0.623658	0.465739	Grina
221	ENSMUSG00000064210	2.92111e-12	0.212397	0.616196	0.702022	0.220407	0.440347	0.397625	0.617203	-0.255905	0.385042	0.672377	-0.158632	0.347924	0.798627	0.931582	Ano6
222	ENSMUSG00000025393	6.86026e-21	-0.0938069	-0.114449	0.154585	0.110325	0.0495021	0.225332	-0.28064	0.291853	-0.483031	-0.448954	0.499857	0.0255994	-0.878045	-0.128793	Atp5b
222	ENSMUSG00000033545	6.15807e-96	0.422122	0.678107	0.857805	0.543253	0.521297	0.837679	0.98239	0.0513762	0.323409	0.441811	0.551389	0.618242	0.635224	0.809547	Znrf1
222	ENSMUSG00000022890	5.71686e-136	0.179956	0.556371	0.400591	0.859872	0.845586	0.637173	0.473333	0.386958	-0.394844	-0.119359	0.834601	0.709513	0.131049	-0.0713577	Atp5j
223	ENSMUSG00000036854	9.44968e-06	0.00441362	-0.0237101	-0.23064	-0.069611	-0.150191	-1.1603	-0.577207	-0.0102273	0.000636251	0.0215451	-0.027648	-0.00600763	-0.0174072	-0.160861	Hspb6
223	ENSMUSG00000022698	2.33583e-42	-0.448754	-0.63731	-0.246127	-0.723658	-0.551869	-0.117877	-0.0415646	-0.223417	-0.0483649	-0.126047	-0.493145	-0.789028	-0.869257	-0.0782334	Naa50
224	ENSMUSG00000067847	5.92417e-48	0.464907	0.93033	0.327588	0.587441	0.995027	0.678512	0.577784	0.274795	0.176	0.0263217	0.653144	0.817818	0.69159	-0.177206	Romo1
224	ENSMUSG00000078974	9.26129e-10	0.481825	0.347875	0.0502715	0.164141	0.424016	0.307688	0.19386	0.0904753	0.382496	-0.0181134	0.118344	0.487997	0.128666	-0.25542	Sec61g
224	ENSMUSG00000020388	1.03777e-205	0.235614	0.398723	-0.109844	-1.02786	-1.12891	-1.64495	0.329411	0.0848682	0.0844144	-0.836545	0.360187	0.485816	0.498262	0.0523994	Pdlim4
225	ENSMUSG00000031059	2.7217e-10	0.165981	0.439439	0.464283	0.827899	0.5927	0.73307	0.65373	0.304645	-0.217475	0.0396482	0.918812	0.502908	0.0162766	0.0759205	Ndufb11
225	ENSMUSG00000001247	3.33804e-08	0.126734	0.263336	0.632578	0.208376	0.738218	0.929183	1.11279	0.0614707	-0.0983608	0.500744	0.158675	0.233031	0.472772	0.705444	Lsr
226	ENSMUSG00000038695	2.08643e-07	0.0290017	-0.309075	-0.368899	-0.0319068	-0.520961	-0.989032	-0.270784	-0.0172763	0.0213235	0.00640521	0.00206009	0.0466528	-0.333475	-0.288457	Josd2
226	ENSMUSG00000054146	9.22933e-206	0.116318	0.131287	-0.817746	-1.25691	-0.748143	-3.12783	-0.28857	0.043879	0.114364	0.0388148	0.0726893	0.153275	0.1135	-0.862923	Krt15
226	ENSMUSG00000056629	1.98238e-13	-0.213063	-0.0389451	-0.335143	0.31918	0.233625	0.0311339	0.286134	0.064561	-0.409133	-0.300095	0.245381	0.0494307	-0.201898	-0.383254	Fkbp2
227	ENSMUSG00000029616	5.19035e-56	0.0973955	-0.391155	0.115619	0.259859	0.0873941	0.413026	0.302087	0.0923219	-0.00986962	-0.774004	0.265016	0.254746	-0.328799	-0.0356677	Erp29
227	ENSMUSG00000029632	4.90898e-08	0.261526	0.672188	0.202174	0.191905	0.524302	0.752448	1.82013	0.244808	-0.120645	-0.667315	0.309112	0.221874	-0.0902795	-0.273726	Ndufa4
227	ENSMUSG00000038387	3.69791e-47	-0.162661	-0.193292	-0.0396309	0.0225962	-0.445688	-1.21889	-0.805673	-0.0971292	-0.139796	0.165786	0.0692285	0.145158	0.0380813	-0.0081558	Rras
227	ENSMUSG00000022956	3.66016e-32	0.0239758	-0.10536	0.0850066	0.400231	0.302456	0.734177	0.439395	0.20185	-0.250718	-0.63007	0.448174	0.330412	-0.959611	-0.642239	Atp5o
228	ENSMUSG00000031007	1.27118e-23	-0.423191	-0.147959	-0.939802	-0.207716	-0.17937	0.0878358	0.174794	-0.138172	-0.215068	-0.694575	-0.353214	-0.7921	-0.42604	-0.585747	Atp6ap2
228	ENSMUSG00000029777	1.10497e-31	0.0338837	0.109539	0.212101	-0.536136	0.233302	0.297645	0.172961	-0.208142	0.1614	0.241656	-0.539034	-0.119677	0.0772239	0.0557432	Gars
228	ENSMUSG00000025731	1.0286e-16	0.00965271	0.225708	0.380249	0.712206	0.733028	0.764957	0.766713	0.25544	-0.314745	0.154274	0.583442	0.365808	0.152396	0.343765	0610011F06Rik
229	ENSMUSG00000028412	1.32226e-21	-0.0385765	-0.137865	0.238145	0.220109	0.218821	0.356456	0.328097	-0.238234	0.136489	0.234248	-0.42048	-0.0231605	-0.125883	0.207086	Slc44a1
229	ENSMUSG00000020018	8.75851e-65	0.449193	0.0630244	0.411836	0.024349	0.481104	0.746388	0.632198	0.0777455	0.423679	0.165205	0.146867	0.564461	0.0565247	0.693528	Snrpf
229	ENSMUSG00000025809	5.33167e-205	-0.0245292	0.612519	0.30115	-1.1237	-0.958228	-1.08939	-1.72866	-0.12999	-0.0113755	0.109401	-0.144681	0.0608667	0.79004	0.322443	Itgb1
230	ENSMUSG00000053819	5.90655e-13	-0.146839	0.027381	0.173798	-0.193275	-0.654678	-0.299019	-0.395107	-0.345624	0.324637	0.483561	-0.775648	-0.480662	0.111868	0.401246	Camk2d
231	ENSMUSG00000028435	5.59089e-158	-0.524417	0.587155	0.598411	-0.422666	0.376732	0.558226	0.608221	-0.0568318	-0.361404	0.253558	-0.0897658	-0.653066	0.491236	0.561352	Aqp3
231	ENSMUSG00000040435	1.01345e-13	-0.390923	-0.0645898	-0.89848	0.48821	-0.0770436	-1.12659	-1.35027	-0.33383	0.0794814	0.23316	-0.488018	-0.475572	0.183633	-0.332167	Ppp1r15a
231	ENSMUSG00000005483	3.24767e-08	-0.210195	-0.772485	-1.72172	0.450871	-0.244098	-1.40971	-1.02893	0.0699912	-0.0179412	0.365047	0.336414	-0.0920177	-0.447196	-1.16958	Dnajb1
231	ENSMUSG00000034120	2.41126e-203	-0.1819	-0.155896	0.303589	-1.13051	-0.0588972	0.626556	0.468499	-0.137004	0.204978	0.26165	-0.67111	-0.915104	-0.213505	-0.0885828	Srsf2
231	ENSMUSG00000021025	1.75664e-133	0.0638232	-0.790708	-0.916549	0.878511	1.91046	0.825896	0.25991	-0.582788	0.494138	0.82521	-1.02213	-0.100308	-0.185238	0.972346	Nfkbia
232	ENSMUSG00000046623	1.01728e-42	0.116663	0.412065	0.427272	-0.546678	0.0653471	0.40767	0.427272	0.141379	-0.0374927	0.427272	0.337629	0.39485	0.422085	0.427272	Gjb4
232	ENSMUSG00000041697	1.46449e-72	0.3198	0.71021	0.25987	0.644873	0.631228	0.318428	-0.033025	0.381916	-0.187683	-0.816717	0.676231	0.517221	-0.155833	-0.828577	Cox6a1
232	ENSMUSG00000036461	4.16182e-13	0.18182	0.627515	1.08373	0.32557	0.340164	0.911871	1.24178	-0.0417796	0.0683251	0.852155	0.274841	0.714714	0.500487	1.10442	Elf1
233	ENSMUSG00000030431	4.35756e-18	-0.200218	-0.407253	-0.369601	-0.140895	0.230922	0.357257	0.542925	-0.284507	0.168389	0.241736	-0.501637	-0.467344	-0.557856	-0.620719	Tmem238
233	ENSMUSG00000030554	0	-0.00397468	-0.011908	-0.486676	-0.155941	-0.975187	-2.92199	-0.483326	0.00419674	0.00297832	0.010195	0.0094078	0.0018008	-0.000405203	-0.26314	Synm
233	ENSMUSG00000022336	1.10136e-175	0.383533	-0.385276	0.694002	0.382578	-0.147489	0.64536	0.947894	0.0622819	0.449361	0.520363	0.334297	0.258329	-0.147317	1.05994	Eif3e
234	ENSMUSG00000022051	5.24361e-23	0.38631	0.471938	0.507534	0.697298	0.45363	0.598857	0.53647	0.22699	0.149862	0.270528	0.729284	0.721261	0.42434	0.744685	Bnip3l
234	ENSMUSG00000021701	2.07417e-90	0.465399	0.782715	0.911373	0.638116	0.680597	0.612585	1.28893	0.0661668	0.157163	0.901048	0.393078	1.00216	0.91723	1.20321	Plk2
234	ENSMUSG00000024501	0	-0.00523417	-0.0725174	-0.119562	-0.297182	-0.993551	-0.884282	-0.147411	-0.00143837	7.65405e-05	-0.0355226	-0.0145785	-0.00685029	-0.00807388	-0.131239	Dpysl3
235	ENSMUSG00000031231	4.81785e-25	0.457235	0.544052	0.326086	0.711134	0.780387	0.856493	0.637422	0.38499	-0.0924098	-0.480538	0.870703	0.781874	-0.106968	-0.477841	Cox7b
235	ENSMUSG00000050912	2.8811e-150	0.327129	0.641526	0.75373	0.419926	0.385635	0.431403	0.512915	0.225731	0.0712949	-0.424972	0.779094	0.813002	0.55134	0.927996	Tmem123
235	ENSMUSG00000034751	1.09167e-263	-0.656228	0.0507534	0.0775449	-0.0379646	-0.457066	-0.656382	0.424366	-0.370302	0.268142	0.851264	-0.70265	-1.18753	-0.0589477	0.233824	Mast4
236	ENSMUSG00000024538	1.36185e-154	-0.000490109	-0.0560496	-0.0783122	-0.361261	-0.89721	-0.224341	-0.733977	-0.00249245	0.0058607	-0.0663359	-0.00649594	0.00310447	-0.0214711	-0.0177877	Ppic
237	ENSMUSG00000025813	0	-0.0789861	0.22599	0.332885	0.479257	0.479429	0.502582	0.52995	0.0280147	0.0312559	-0.456705	0.249596	0.0259641	0.288749	0.143566	Homer2
237	ENSMUSG00000022452	8.84849e-111	-0.123067	0.201971	0.0905233	0.80447	0.891818	0.644897	0.308188	0.0726235	-0.419983	-0.439321	0.417606	0.309176	-0.0493298	-0.164836	Smdt1
238	ENSMUSG00000070544	1.09397e-14	-0.434691	0.110874	0.276643	-0.947773	-0.843403	0.336054	0.462201	-0.393223	0.379304	0.104699	-0.773759	-1.01681	-0.255938	0.369285	Top1
238	ENSMUSG00000042747	1.62647e-08	0.0304821	-0.0948575	-0.43384	0.446388	0.188238	0.378194	0.382186	0.00627488	0.105356	-0.0380615	0.177335	0.0938652	-0.339183	-1.22589	Krtcap2
238	ENSMUSG00000053560	9.8554e-08	0.0335592	-0.461511	-1.44534	-0.121182	0.159319	-0.681023	-0.145793	-0.157506	0.154999	0.553067	-0.319004	-0.078655	-0.338715	-0.820782	Ier2
238	ENSMUSG00000044986	2.8135e-08	0.0680624	-0.00839427	0.230995	0.377496	0.369674	0.419644	0.39831	0.123051	-0.231906	-0.466448	0.321025	0.292789	0.0763628	0.30116	Tst
239	ENSMUSG00000015092	1.3657e-72	0.00778138	-0.0493904	0.11811	0.572981	0.363301	0.181922	0.404787	0.213609	-0.432625	-0.010142	0.383341	0.420101	-0.448133	-0.15687	Edf1
240	ENSMUSG00000030057	1.06779e-82	-0.482197	-0.295142	-0.0358778	-1.09631	-0.676234	-0.118618	0.254977	-0.208469	-0.237454	0.40043	-0.578515	-1.02869	-0.448866	0.291678	Cnbp
240	ENSMUSG00000001794	1.14775e-16	-0.248777	0.313101	0.280089	-0.765362	-0.56762	-0.467401	0.23889	-0.362249	-0.227056	0.657956	-0.949978	-0.386947	0.417391	0.665542	Capns1
240	ENSMUSG00000023010	2.37947e-215	-0.424133	-0.0199966	-0.446632	0.273285	0.333399	0.692991	1.04563	0.0010588	-0.428231	0.126226	-0.238295	-0.54913	-0.560735	-0.923515	Tmbim6
240	ENSMUSG00000005873	6.18182e-34	-0.498275	-0.886626	-0.972204	-0.0963318	-0.615682	-0.472593	0.248453	-0.338646	-0.151636	-0.188941	-0.880824	-0.703214	-1.14218	-1.2539	Reep5
241	ENSMUSG00000028161	6.28993e-25	0.242312	0.562102	0.733412	-0.0637137	0.233592	0.235587	0.895195	0.0347751	0.310625	0.891819	0.407744	0.493564	0.59768	0.804095	Ppp3ca
241	ENSMUSG00000038690	1.10042e-83	0.439607	0.605747	0.240143	0.777979	0.926947	0.692186	0.427779	0.378197	-0.0307481	-0.438212	0.776454	0.740844	0.0499883	-0.605112	Atp5j2
241	ENSMUSG00000030890	1.58974e-45	-0.0380162	-0.196297	-0.189141	-0.443484	-0.603996	-0.996417	-0.795527	-0.084968	0.0469091	0.00709066	-0.138399	-0.122293	-0.226353	-0.165587	Ilk
242	ENSMUSG00000043866	3.1511e-67	-0.201492	-0.212756	0.20458	0.311566	0.413601	0.609511	0.563418	-0.194037	-0.0547227	0.17693	-0.0618708	0.021901	-0.2209	0.159833	Taf10
242	ENSMUSG00000020458	5.75169e-63	0.0320947	0.577062	0.923692	-0.493882	-0.0834752	0.667552	1.07267	-0.164936	-0.00554127	0.328852	-0.584629	-0.107621	0.404916	1.3063	Rtn4
242	ENSMUSG00000071662	2.04011e-07	-0.108872	-0.0786515	-0.134027	0.0405175	0.128381	0.0895572	0.0394361	0.0677858	-0.28426	-0.611122	0.109482	0.0604338	-0.0899341	-0.0725453	Polr2g
243	ENSMUSG00000015575	3.72077e-50	-0.0076743	0.876968	0.667697	0.823935	1.00888	1.07607	0.920684	0.314259	-0.371325	-0.421666	0.735912	0.294025	0.261343	0.464988	Atp6v0e
244	ENSMUSG00000052151	9.91474e-26	0.0777577	0.111154	0.394965	0.675796	1.05333	1.11221	1.24257	-0.261591	0.109612	0.601408	-0.505934	0.0483288	0.113191	0.853628	Plpp2
244	ENSMUSG00000037960	7.85779e-11	0.00697797	0.670794	0.478993	0.358488	0.645913	0.676953	0.530062	-0.2323	-0.0190786	0.536227	-0.445223	0.208292	0.606757	0.543214	Card19
245	ENSMUSG00000036752	7.56909e-32	-0.536676	-0.198757	-0.129648	-0.374839	0.327554	0.511679	0.343492	-0.286111	-0.188529	-0.0494794	-0.767152	-0.963379	-0.224429	0.0651192	Tubb4b
245	ENSMUSG00000034566	1.43287e-128	0.122425	0.259481	0.320937	0.85701	0.679776	0.750332	0.461546	0.332776	-0.357366	-0.344264	0.862031	0.435155	-0.177844	0.25528	Atp5h
245	ENSMUSG00000006356	1.51991e-14	-0.0914105	0.102904	0.156839	0.420313	0.977279	1.05593	0.170495	0.0553205	0.0687179	0.431453	-0.0800923	-0.523941	0.203458	1.30733	Crip2
246	ENSMUSG00000026991	1.29917e-10	-0.0910859	-0.199795	-0.224626	-0.689689	-0.935971	-0.348168	-0.077904	-0.111516	-0.042718	-0.121292	-0.183179	-0.145521	-0.116451	0.00685475	Pkp4
246	ENSMUSG00000032504	5.9837e-14	-0.29737	-0.0684683	0.0697776	-0.0869686	0.0426899	0.147252	0.323302	-0.297777	0.0128201	0.287876	-0.489189	-0.359418	-0.0351474	-0.000455045	Pdcd6ip
246	ENSMUSG00000025428	6.93576e-12	-0.132096	-0.523837	0.0984879	-0.130006	-0.461265	0.0815735	-0.0683462	-0.00647039	-0.2517	0.148082	-0.0533505	-0.205059	-1.04063	-0.202384	Atp5a1
247	ENSMUSG00000004897	5.82646e-20	-0.222521	-0.574786	-0.0170305	-0.219343	0.0963455	0.412479	0.24053	-0.350241	0.0152709	0.0796736	-0.572097	-0.331999	-0.472823	0.368215	Hdgf
247	ENSMUSG00000040824	1.53983e-20	0.60007	0.315774	0.378341	0.350713	0.683189	0.185966	0.708692	0.217908	0.358124	0.140659	0.606321	0.778615	0.340884	0.375322	Snrpd2
247	ENSMUSG00000019947	7.21344e-08	0.568893	0.73528	0.510689	-0.0345984	-0.0635406	-0.618987	0.302652	0.184437	0.446822	0.678015	0.755292	0.904719	0.555556	0.639948	Arid5b
247	ENSMUSG00000023951	2.74991e-13	-0.401665	0.214164	-0.0569061	-0.42487	-1.09939	-0.13828	0.32011	0.0411833	-0.219329	0.031977	0.149583	-0.351312	0.16323	-0.360102	Vegfa
248	ENSMUSG00000027712	9.03728e-10	-0.145992	0.131718	0.34255	-0.234792	0.202546	0.103655	-0.221156	-0.153555	-0.133752	0.938762	-0.480554	-0.304924	0.513961	0.666495	Anxa5
248	ENSMUSG00000052997	4.09375e-15	-0.0273411	-0.22284	-0.0218775	-0.178577	-0.127346	-0.0823022	-1.02535	-0.0396314	0.0117089	-0.103954	-0.0903188	-0.118331	-0.270949	-0.0758604	Uba2
248	ENSMUSG00000040883	8.40202e-16	-0.075319	0.20304	0.231492	0.505306	0.497611	0.453805	0.401088	0.129623	-0.280374	-0.221242	0.394285	0.154082	0.158792	-0.0502503	Tmem205
249	ENSMUSG00000030782	1.52102e-54	0.00241792	0.00528721	-0.196262	-0.79158	-0.910769	-1.32973	-0.738041	-0.0514592	0.0194838	0.00202435	-0.0693248	0.00903372	0.0113786	-0.0741729	Tgfb1i1
250	ENSMUSG00000022533	1.89975e-56	0.0585781	0.792591	0.720737	0.448347	0.562331	0.651792	1.025	0.0259629	-0.0876176	0.445282	0.556917	0.533386	0.754893	0.559915	Atp13a3
251	ENSMUSG00000024190	8.93011e-45	-0.367172	-0.356411	-1.36098	0.532384	0.0560281	-1.55243	-1.48823	-0.467023	0.352402	0.216844	-0.71614	-0.522646	0.00149433	-0.462676	Dusp1
252	ENSMUSG00000019873	1.95326e-24	-0.202828	-0.0835192	-0.0993908	-0.747414	-1.10401	-0.487532	-0.391886	-0.204152	-0.0412194	-0.0900467	-0.352646	-0.166666	-0.00146618	0.0241539	Reep3
253	ENSMUSG00000018583	2.27995e-19	-0.383994	-0.432763	0.149138	-0.697893	-0.160681	0.120284	0.323515	-0.299108	0.150536	0.357174	-0.681382	-0.887678	-0.382639	0.16311	G3bp1
253	ENSMUSG00000020538	2.64862e-12	0.0544403	0.0815877	0.0104058	0.155984	0.131593	0.111582	0.233863	0.0120097	0.0341734	0.0966253	0.113242	0.103274	-0.274944	-0.719036	Srebf1
253	ENSMUSG00000020585	3.49197e-31	0.188678	0.771784	0.559643	0.348128	-0.132652	0.0660083	0.329804	0.321582	-0.30919	0.239703	0.893381	0.626949	0.662378	0.978851	Laptm4a
253	ENSMUSG00000035929	6.41407e-58	0.592885	0.619696	0.650377	0.75946	0.777771	-0.143304	0.553871	0.170114	0.438098	1.05487	0.763406	0.787292	0.408335	0.43519	H2-Q4
254	ENSMUSG00000028648	3.93199e-66	0.472878	0.545557	0.238409	0.551072	0.635393	0.308453	0.147626	0.1843	0.28311	0.161212	0.463421	0.63442	0.41911	-0.062253	Ndufs5
254	ENSMUSG00000040462	3.4002e-22	-0.0581741	0.0934076	0.0272539	0.225127	0.17572	0.291612	0.243535	0.00148901	-0.0464642	-0.544989	0.00208405	-0.161771	0.048562	-0.032521	Os9
254	ENSMUSG00000024812	9.15573e-09	0.0148046	0.210747	0.345735	-0.0323277	0.218275	0.315697	0.718277	-0.297198	0.194786	0.564682	-0.323326	0.0599335	0.225673	0.592479	Tjp2
255	ENSMUSG00000026238	4.66409e-57	0.457847	-0.236999	-0.114224	0.191771	0.871433	0.402268	0.830213	0.287788	-0.0200938	0.226778	0.429506	0.490263	-0.363683	1.04482	Ptma
255	ENSMUSG00000027829	3.64467e-65	-0.364442	-0.463679	-0.4849	0.132143	-0.309858	-0.679791	-0.562456	-0.397565	0.0947557	0.319143	-0.715568	-0.649948	-0.463221	0.149801	Ccnl1
255	ENSMUSG00000037712	1.82624e-27	-0.166918	-0.0828436	-0.0348803	-0.641593	-1.26002	-1.44736	-1.24442	-0.195531	0.115483	0.169822	-0.312252	-0.137376	-0.266821	-0.221116	Fermt2
256	ENSMUSG00000027111	7.18949e-24	-0.16656	0.51865	0.661047	-0.396836	-1.34482	-0.610928	1.19952	-0.155455	-0.0697601	0.0457908	0.134469	0.435284	0.162973	0.374509	Itga6
256	ENSMUSG00000046865	2.13894e-10	-0.10993	-0.444539	-0.0209672	-0.839959	-0.198195	0.26602	0.239859	-0.0961848	0.13017	0.251995	-0.41544	-0.414848	-0.322837	0.18158	Fbl
256	ENSMUSG00000033685	5.83362e-10	-0.383557	-0.0767013	-1.10295	-0.239761	-0.647895	-0.813266	0.340354	-0.0270537	0.0611598	-0.0642945	0.0430711	-0.571951	-0.109994	-0.618481	Ucp2
256	ENSMUSG00000007891	6.03322e-25	-0.0380377	0.578951	-0.143728	0.416388	0.924733	1.04911	0.97022	0.301622	-0.117775	0.236933	0.549361	-0.196486	0.587561	-0.9819	Ctsd
256	ENSMUSG00000024974	9.34195e-21	-0.18731	-0.719994	-0.0469029	-0.432472	-0.454178	-0.243847	-0.129154	-0.100635	-0.00981859	-0.136923	-0.312253	-0.375731	-0.799857	-0.0440134	Smc3
257	ENSMUSG00000060152	1.68132e-10	-0.142379	-0.436593	-0.323556	0.0600916	0.0981083	0.0960992	-0.294719	0.0400846	-0.136108	-0.526942	0.0696878	-0.144468	-0.643154	-0.405091	Pop5
257	ENSMUSG00000025868	3.20467e-12	0.192758	0.317556	0.428439	0.885406	0.589312	0.543401	0.669689	0.223546	-0.171118	-0.19135	0.824028	0.575332	0.164417	0.415413	Higd2a
259	ENSMUSG00000060002	1.15545e-138	-0.266404	-0.0751528	-0.788292	0.190139	0.0432795	-0.107229	-0.0432233	-0.0344883	-0.0527949	-0.152245	-0.00184104	-0.325158	-0.492465	-0.954861	Chpt1
259	ENSMUSG00000031995	7.00301e-39	0.0335083	0.0475205	-0.117436	0.644618	0.824899	0.848156	0.893224	-0.175111	0.243413	0.347478	-0.35919	-0.244611	0.269782	0.257982	St14
259	ENSMUSG00000022354	3.60547e-13	0.0643134	0.0443993	0.230678	0.56013	0.264935	0.197725	0.00658339	0.16982	-0.125995	-0.881486	0.467509	0.220322	-0.72504	-0.879602	Ndufb9
260	ENSMUSG00000044080	4.58717e-98	0.0823293	0.827363	-0.0422119	0.670081	0.655579	0.648536	0.885324	0.279956	-0.298298	0.863962	0.322135	0.224906	0.516162	0.0894453	S100a1
261	ENSMUSG00000018770	3.53917e-07	-0.0631589	-0.290609	0.0523595	-0.152959	-0.175815	0.378359	0.11752	-0.000451879	-0.164955	-0.46241	0.214431	0.022694	-0.937595	-0.45041	Atp5g3
261	ENSMUSG00000028691	3.50556e-218	-0.225776	-0.162604	-0.577397	-0.592875	-0.0773131	-0.257874	0.528809	0.183528	-0.440421	-0.305773	-0.188141	-0.747849	-0.838158	-0.575036	Prdx1
261	ENSMUSG00000001504	1.61763e-06	-0.196068	-0.526118	-0.862044	-0.0138478	-0.0836076	-0.063115	0.459951	-0.0991377	0.0589929	0.0934182	-0.221385	-0.311976	-0.683798	-1.0369	Irx2
262	ENSMUSG00000037152	5.19517e-11	0.410154	0.767593	0.415721	0.956719	0.888492	0.532786	0.390833	0.297707	-0.056952	-0.223296	0.845502	0.910145	0.393056	-0.0414697	Ndufc1
262	ENSMUSG00000028609	8.21494e-59	-0.154743	-0.514261	-0.161587	-0.471469	-0.246631	-0.0214928	0.0699426	-0.0609259	-0.00562406	-0.0632555	-0.228289	-0.330309	-0.742385	-0.0602099	Magoh
262	ENSMUSG00000022895	6.10371e-08	-0.572234	0.0438476	0.250856	0.556038	0.186152	0.709579	1.07371	-0.154094	-0.220922	0.155064	0.0113341	-0.493576	-0.127942	0.371262	Ets2
262	ENSMUSG00000024754	3.68966e-53	-0.0677895	0.516184	0.582263	0.558984	0.52419	0.666782	0.692899	0.0230676	-0.207438	0.375089	0.496781	0.5237	0.529949	0.673726	Tmem2
263	ENSMUSG00000022433	0	-0.0438791	0.488076	0.792364	0.749965	0.707044	0.965723	0.670563	-0.098203	-0.062821	0.314643	0.253155	0.373183	0.763848	0.831387	Csnk1e
264	ENSMUSG00000015671	1.75539e-12	-0.133433	0.00415971	0.0731227	-0.17717	0.237166	0.479157	0.655695	0.133424	-0.393934	-0.246263	0.0465834	-0.0871763	-0.340728	0.157	Psma2
265	ENSMUSG00000004610	1.6517e-63	-0.0637893	0.394962	0.174866	0.50524	0.336476	0.390603	0.178895	0.231326	-0.325455	-0.0466529	0.545087	0.377166	0.0772222	0.227093	Etfb
265	ENSMUSG00000037876	4.6595e-19	-0.384615	-0.426336	-0.190195	-0.172135	-1.17173	-0.988435	0.206446	-0.319041	-0.0241573	-0.0278723	-0.387762	-0.401758	-0.256851	0.0871589	Jmjd1c
265	ENSMUSG00000032423	4.58767e-12	-0.267687	-0.318407	0.134832	-0.876577	-0.543165	0.0883246	0.169659	-0.195937	0.154078	0.0498051	-0.448802	-0.528316	-0.267965	0.1766	Syncrip
265	ENSMUSG00000046876	6.73794e-294	-0.0639147	-0.00602347	-0.0165985	-0.623683	-0.965879	-0.740233	-0.0892663	-0.14838	0.0236559	0.0251879	-0.179886	-0.0642704	0.0544263	0.00514744	Atxn1
266	ENSMUSG00000023175	1.8447e-132	-0.117673	0.84722	0.682323	0.883392	0.98093	1.3684	1.2065	0.240434	-0.364526	0.17969	0.347285	-0.245729	0.881646	1.05025	Bsg
266	ENSMUSG00000063480	1.01116e-52	0.124766	0.0789018	0.168493	-0.696814	0.066728	0.315019	0.264636	-0.0312345	0.344688	0.27811	-0.0548995	-0.0520699	0.102997	-0.00354394	Nhp2l1
267	ENSMUSG00000027540	4.80928e-84	0.0519068	0.722923	0.812221	0.130935	0.140692	0.570897	0.601379	0.153922	-0.0396848	0.560458	0.495402	0.466318	0.716238	0.867107	Ptpn1
268	ENSMUSG00000018677	4.1338e-16	0.16341	0.534427	0.569043	0.548482	0.604865	0.676417	0.570696	0.102717	-0.106555	0.267701	0.559272	0.594858	0.436356	0.53447	Slc25a39
268	ENSMUSG00000044408	9.01448e-15	-0.0200075	-0.427106	-0.164041	0.00155234	-0.369365	-0.23168	-0.230923	0.0461184	-0.0652884	-0.126243	0.141588	0.0524981	-0.775998	-0.0901678	Sptssa
269	ENSMUSG00000027248	2.32347e-42	-0.33567	-0.129103	-0.673611	-0.179338	-0.164889	0.393741	0.399921	-0.0609205	-0.39889	-0.299334	-0.173656	-0.398276	-0.265442	0.169564	Pdia3
269	ENSMUSG00000067367	5.23378e-09	-0.0742018	-0.295299	0.0822482	-0.800917	-0.274128	0.0626083	0.123914	-0.168894	0.107731	0.187503	-0.373214	-0.284675	-0.350416	-0.0246258	Lyar
269	ENSMUSG00000020869	3.84502e-82	-0.278992	-0.208833	0.126161	-0.482569	-0.103803	0.278221	0.249797	-0.252986	0.0464095	-0.033477	-0.613231	-0.637001	-0.33893	-0.173341	Lrrc59
269	ENSMUSG00000024750	1.73382e-08	0.171274	0.619869	0.583827	0.485248	-0.084467	1.02551	0.796473	0.109409	-0.113023	0.967799	0.254026	0.277417	-0.296259	0.776476	Zfand5
270	ENSMUSG00000004665	1.40161e-48	0.0918163	0.196671	0.114611	-0.79176	-1.02639	-0.963597	-0.795725	-0.0404717	0.015869	0.342387	0.0124029	0.27993	0.318943	0.202481	Cnn2
270	ENSMUSG00000093904	4.39833e-72	0.251167	0.373513	0.505703	-0.186818	0.173342	0.611418	0.605042	0.0137066	0.324408	0.354202	0.107537	0.263011	0.365182	0.571674	Tomm20
270	ENSMUSG00000032383	6.82886e-09	0.0368069	-0.248911	-0.427017	-0.206919	-0.314878	0.231208	0.198592	0.0683071	-0.154214	-0.862344	0.0905112	-0.0180733	-0.324434	-0.716738	Ppib
270	ENSMUSG00000024921	0	-0.0549735	-0.224792	-0.165992	-0.258971	-1.02032	-1.06575	-0.152315	-0.0335139	0.0108074	-0.0990715	-0.0279566	-0.0621078	-0.234472	-0.0663181	Smarca2
271	ENSMUSG00000053898	1.0055e-225	-0.513019	-0.171705	-0.375119	0.224354	-0.0690771	-0.4329	-0.80389	0.0306685	-0.0961413	-0.108644	-0.0156275	-0.857934	-0.404867	-0.382278	Ech1
271	ENSMUSG00000035873	9.59257e-177	-0.0818455	0.0125773	-0.0245748	-0.929634	-0.953912	-1.04906	-0.0254157	-0.090198	-0.00706069	0.0699244	-0.271582	-0.124862	0.0208604	-0.00280443	Pawr
271	ENSMUSG00000022865	3.39167e-19	0.0695673	-0.0329419	0.687793	0.343903	-0.0123745	0.842112	1.19437	-0.0309862	0.345532	0.221239	0.109683	-0.0895848	0.126694	0.803615	Cxadr
271	ENSMUSG00000071528	1.27733e-06	0.426136	0.851799	0.308401	0.29683	0.901916	0.615011	0.288404	0.242523	0.284034	-0.342163	0.375704	0.653449	0.454661	-0.0601518	Usmg5
272	ENSMUSG00000027613	5.35971e-06	-0.222713	0.160473	0.346448	-1.02049	-0.193134	0.290781	0.519384	-0.215698	0.0339895	0.622371	-0.726463	-0.735442	-0.0129237	0.279841	Eif6
273	ENSMUSG00000027397	1.34272e-23	-0.406567	-0.193409	-0.135151	-0.268138	-0.816008	-0.229878	0.0677072	-0.147036	0.0420797	0.0505275	-0.322444	-0.620761	-0.572201	-0.378461	Slc20a1
274	ENSMUSG00000059323	9.3663e-08	-0.187993	0.16996	-0.144627	0.319397	0.320405	0.106265	0.141227	0.137654	-0.336035	0.221568	0.172122	-0.0719567	0.00252373	0.209595	Tonsl
275	ENSMUSG00000026568	5.10421e-23	-0.357958	-0.166131	0.0800519	0.316352	0.324185	0.313594	0.504169	0.0680258	-0.368498	-0.15757	0.260542	-0.202526	-0.493299	-0.948058	Mpc2
275	ENSMUSG00000025509	3.70633e-33	-0.152208	-0.18503	-0.660792	0.114115	0.223962	0.269115	-0.444987	0.0296551	-0.107827	-0.0964288	0.142483	-0.222764	-0.363735	-0.556066	Pnpla2
275	ENSMUSG00000031737	1.63039e-39	-0.229548	-0.719702	-0.473967	-0.169099	-0.563593	-0.301361	0.296731	-0.185996	-0.0151477	-0.196355	-0.391407	-0.289733	-0.660592	-0.00540683	Irx5
275	ENSMUSG00000021270	1.91749e-171	-0.433857	-0.931431	-1.14218	-1.25288	-0.844727	-0.607139	-0.427204	-0.180222	-0.147888	-1.10305	-0.442486	-0.866572	-0.906159	-1.06732	Hsp90aa1
275	ENSMUSG00000024335	8.17177e-19	-0.45436	-0.290519	-0.300877	-0.233599	-0.299257	-0.25603	-0.155618	-0.344854	0.0483287	0.00437642	-0.431293	-0.664219	-0.267512	-0.0138609	Brd2
275	ENSMUSG00000034868	1.39343e-06	0.171527	0.0754805	0.248612	0.799597	0.843273	0.811894	0.605772	0.165041	-0.0732106	0.111549	0.264834	0.414079	0.479355	0.642962	Myl12b
276	ENSMUSG00000026566	1.5168e-13	-0.275613	-0.269399	-0.485873	-0.0968064	-0.160063	0.1191	0.234003	-0.145307	0.03133	-0.328402	-0.426401	-0.663134	-0.568854	-0.416812	Mpzl1
276	ENSMUSG00000020361	2.09889e-12	-0.512202	0.508483	0.778382	0.0500957	0.360789	0.763387	0.838897	0.0294984	-0.179272	0.763935	0.166757	-0.705187	0.414555	0.736933	Hspa4
277	ENSMUSG00000025981	2.09398e-47	-0.307467	-0.398716	-0.217849	-0.201242	-0.486663	-0.149755	-0.0890869	-0.213154	-0.100711	0.238321	-0.449607	-0.637419	-0.908139	-0.408752	Coq10b
277	ENSMUSG00000036499	7.94882e-13	-0.0425265	0.163502	0.0483925	-0.655142	-0.295826	-0.00112956	-0.0508559	-0.263003	0.189242	0.10259	-0.389938	-0.162579	0.135598	0.245898	Eea1
278	ENSMUSG00000037405	3.79013e-08	0.00287327	-0.149729	0.0249742	-0.917564	-0.897253	-0.663139	0.121177	-0.117095	0.118874	0.189646	-0.212179	-0.142527	-0.281663	0.111172	Icam1
278	ENSMUSG00000056201	1.6834e-07	0.233287	0.372997	0.981117	-0.496907	-0.300745	0.140779	0.188703	0.170722	-0.239736	0.1224	0.300511	0.636023	0.394015	1.08855	Cfl1
278	ENSMUSG00000056209	5.32348e-298	-0.0522918	-0.492405	0.0637716	-0.449327	-0.371657	0.0649648	0.236857	-0.111602	0.233082	0.184411	-0.234285	-0.248872	-0.718526	0.203364	Npm3
279	ENSMUSG00000019907	1.34668e-229	0.0481345	0.172951	-0.211608	-0.641404	-1.01987	-2.33515	-1.36803	-0.0291589	0.0558783	0.219736	-0.07932	0.038691	0.193268	0.150935	Ppp1r12a
279	ENSMUSG00000031807	0	0.16465	-0.282832	0.266556	0.8991	0.547986	0.948704	0.736902	0.168282	-0.0611772	-0.0711995	0.683059	0.540705	-0.320656	0.324966	Pgls
279	ENSMUSG00000017188	1.00102e-56	-0.0438978	-0.113881	-0.00658023	0.38834	0.421571	0.217869	0.0955868	0.0931016	-0.294911	-0.08723	0.280689	0.264176	-0.271058	0.0925901	Coa3
279	ENSMUSG00000021411	6.88634e-83	-0.178321	-0.165492	-0.431916	-0.886718	-1.14661	-1.08358	0.0352232	-0.314956	0.136399	0.206385	-0.717859	-0.395097	0.145389	-0.0935822	Pxdc1
280	ENSMUSG00000032294	2.5045e-49	0.146267	0.920879	-0.281076	0.168127	0.539897	0.318	0.924159	0.357356	-0.378204	0.259133	0.698768	0.581063	0.714084	-0.119206	Pkm
280	ENSMUSG00000040652	3.29327e-08	0.143551	0.494567	0.431114	-0.0231437	0.110446	0.0602984	-1.30429	0.151257	-0.172329	0.138681	0.424587	0.452675	0.551415	0.47477	Oaz2
281	ENSMUSG00000056708	1.78587e-63	-0.350624	-0.424592	-0.917996	0.528796	0.143712	0.417382	0.169696	-0.350402	0.240978	0.537469	-0.690633	-0.710324	-0.940058	-0.341777	Ier5
281	ENSMUSG00000024072	7.86096e-06	0.0338713	0.165398	0.0880138	0.159688	0.196551	0.0727417	0.246537	0.182898	-0.354053	0.0121367	0.285424	0.189241	-0.185021	-0.0135832	Yipf4
282	ENSMUSG00000027637	2.75474e-11	-0.394961	-0.190561	-0.261992	-0.928212	-0.631084	0.000545562	-0.275701	-0.161002	-0.100843	-0.458404	-0.270578	-0.629967	-0.674038	-0.607822	1110008F13Rik
282	ENSMUSG00000029860	1.34903e-18	0.133105	0.242962	0.167318	0.102431	-0.253479	-0.525712	-0.000338017	-0.310428	0.331427	0.537655	-0.319331	0.102698	0.363989	0.144807	Zyx
283	ENSMUSG00000027673	6.80684e-08	-0.00289119	-0.342771	0.116117	0.427348	-0.00793631	0.427506	0.323604	0.0980009	-0.0603935	-0.623706	0.330371	0.0994434	-0.875307	-0.372512	Ndufb5
283	ENSMUSG00000028964	2.17821e-28	0.0236968	0.10759	0.125389	1.04221	0.582231	0.25492	0.67461	0.311253	-0.290061	0.0995422	0.687322	0.360895	-0.156189	0.129357	Park7
283	ENSMUSG00000009585	7.33701e-06	0.106837	-0.137047	-0.92228	0.60116	0.315385	-0.0598756	0.907661	-0.0511304	0.367474	0.534744	0.00103751	-0.10471	-0.24205	-0.0333029	Apobec3
284	ENSMUSG00000027405	5.25182e-13	0.0787502	0.0258497	0.261302	-0.758484	-0.129226	0.361824	0.328395	-0.00692378	0.106458	0.208998	-0.0482074	-0.141877	0.106475	0.304365	Nop56
284	ENSMUSG00000019433	0	0.358381	0.394186	0.50184	0.692421	0.812303	0.794038	0.451305	-0.0107824	0.142357	0.277885	0.113674	0.556214	0.243478	0.499891	Gipc1
285	ENSMUSG00000019777	1.02864e-11	0.0538361	-0.203729	0.105008	-0.17296	-0.205979	-0.0521322	-0.00296435	-0.00862262	-0.00682566	-0.591318	0.0588329	0.0932937	-0.183774	0.214965	Hdac2
285	ENSMUSG00000031734	2.14273e-24	-0.250223	-0.537023	-0.440093	0.114826	0.0624691	0.240228	0.515627	-0.242637	0.00476631	-0.383354	-0.700106	-0.494713	-0.577276	-0.124041	Irx3
285	ENSMUSG00000056612	7.77044e-39	0.125759	0.174119	0.72365	0.253904	0.693045	1.0941	1.03174	-0.181307	0.245207	0.0628043	0.118719	0.36256	0.232282	0.616882	Ppp1r14b
285	ENSMUSG00000071644	1.07645e-12	0.366135	-0.230292	0.726245	0.396201	0.0266132	1.385	1.44543	0.157081	0.175749	-0.0668073	0.476141	0.488283	-0.482002	0.754741	Eef1g
286	ENSMUSG00000032239	2.53403e-11	0.10686	-0.00262721	0.0364719	0.473269	0.437202	0.552023	0.618239	0.00399186	0.309838	0.208204	0.28967	0.160943	0.05735	0.137166	Rp9
286	ENSMUSG00000018446	4.17838e-10	-0.18967	-0.557725	0.0807451	-0.607134	-0.0687441	0.396253	0.340174	-0.0728607	0.044376	-0.124281	-0.201142	-0.293768	-0.722235	0.0408865	C1qbp
288	ENSMUSG00000035674	1.07578e-11	0.54354	0.515395	0.257822	0.748378	0.858492	0.391353	0.172427	0.326181	0.302228	-0.134296	0.664263	0.778562	0.30243	-0.31716	Ndufa3
289	ENSMUSG00000031504	0	-0.150551	-0.048377	-0.13665	0.0400008	-0.508437	-1.15487	0.0601473	-0.00309971	-0.121997	0.207601	0.00266255	-0.186695	-0.0524545	-0.185888	Rab20
289	ENSMUSG00000056313	3.33804e-08	-0.265301	-0.333033	-1.00387	-0.146961	0.0211021	-0.296068	0.0464896	-0.19908	0.138137	0.528083	-0.459109	-0.562656	-0.113402	-0.116716	1810011O10Rik
289	ENSMUSG00000022136	2.12126e-10	-0.20347	0.455763	0.0303143	0.174857	0.124137	0.351799	0.265664	0.116759	-0.349366	-0.0282191	0.307897	0.173804	0.287508	-0.179921	Dnajc3
290	ENSMUSG00000005687	4.16125e-15	-0.19211	-0.432009	-0.220154	-0.256228	-0.247404	0.15478	0.332508	-0.138782	-0.00890093	-0.237413	-0.235538	-0.387288	-0.775653	-0.0861366	Bcas2
290	ENSMUSG00000020580	4.09037e-25	0.057179	0.459343	0.632051	0.0180839	0.003984	0.208146	-0.180205	-0.229239	0.339062	0.775824	-0.225198	0.0466738	0.543983	0.799813	Rock2
290	ENSMUSG00000060675	1.85467e-37	-0.00584449	0.289298	0.539388	0.668749	0.758567	0.80613	0.193263	0.195699	-0.120638	0.288173	0.549446	0.202183	0.055255	0.221002	Pla2g16
291	ENSMUSG00000031681	1.02538e-263	0.0144629	0.058854	0.138065	-0.385879	-1.02331	-0.698086	0.149475	-0.0617574	0.0193548	0.188334	0.0103577	0.139307	0.0872361	0.170693	Smad1
291	ENSMUSG00000053716	1.11454e-120	0.0784179	0.553916	0.514264	-0.144996	-0.225703	0.343247	0.545432	0.0374275	0.0215801	0.466517	0.423265	0.417962	0.524332	0.412041	Dusp7
291	ENSMUSG00000092274	3.11978e-53	-0.0825818	0.901793	0.474673	-0.261826	-0.524009	-0.271658	1.3448	0.066043	0.051473	0.972152	0.457127	-0.36867	0.44958	0.716035	Neat1
292	ENSMUSG00000027523	5.71287e-46	-0.305733	-0.500648	0.0290872	-0.178015	-0.632522	-0.217539	-1.06704	-0.0287216	-0.334513	-0.0195059	-0.135877	-0.380657	-0.282833	0.331931	Gnas
292	ENSMUSG00000031245	1.1365e-07	-0.00525774	-0.391822	-0.139587	0.142926	0.0318742	0.0290611	0.0941234	-0.0335878	0.0104941	-0.00670009	-0.00826251	0.029101	-0.620678	-0.193304	Hmgn5
292	ENSMUSG00000029405	6.36505e-24	0.08261	0.557328	0.604574	0.215583	0.412916	0.426412	0.617797	0.198662	-0.252038	0.0202054	0.708858	0.579251	0.636008	0.655622	G3bp2
292	ENSMUSG00000032562	9.16563e-20	-0.160616	0.350728	0.56431	0.347481	0.0456912	-0.129538	-0.162462	0.0511827	-0.269259	0.447825	0.403089	0.421566	0.55558	1.13701	Gnai2
292	ENSMUSG00000022500	7.67272e-13	-0.347459	0.150652	-0.323069	0.023279	0.147385	0.00676654	-0.126912	-0.0832402	0.168175	0.187989	-0.312955	-0.903239	-0.0526333	-0.0481625	Litaf
295	ENSMUSG00000026305	3.28611e-164	0.0514948	0.688049	0.534337	-0.364674	-0.0846298	-0.446042	0.343587	-0.172794	0.107067	0.844744	-0.377867	0.0610549	0.701135	0.858063	Lrrfip1
295	ENSMUSG00000015714	9.65363e-12	-0.141836	0.161649	0.102574	0.167893	0.384433	0.430028	0.351567	-0.101881	-0.259022	0.0890072	-0.192175	-0.0247934	0.224865	0.119879	Cers2
295	ENSMUSG00000000563	6.60132e-15	-0.118946	-0.253784	0.0794056	0.153904	0.021373	0.5246	0.313108	0.122545	-0.224777	-0.401156	0.310051	-0.0656683	-0.870717	-0.176823	Atp5f1
296	ENSMUSG00000069662	1.07694e-18	0.250664	0.299966	0.603755	-0.220218	-0.10375	-0.542304	-0.268584	0.153984	0.054796	-0.856415	0.671817	0.60942	0.253887	0.553744	Marcks
296	ENSMUSG00000022312	1.04533e-21	0.235119	-0.322883	0.558698	0.938997	0.384318	1.18191	1.34366	0.10888	0.114323	0.353262	0.374053	0.347856	-0.0549815	1.07671	Eif3h
297	ENSMUSG00000026509	8.8609e-40	0.157975	0.454604	0.672639	0.0560305	0.377209	0.385648	0.285889	-0.0908036	0.145987	0.640663	-0.0900015	0.281691	0.673543	0.67508	Capn2
297	ENSMUSG00000016427	1.64787e-08	0.377972	0.810016	0.333363	0.299491	0.464264	0.211375	0.180613	0.268453	0.146711	0.0830616	0.649854	0.734354	0.311509	-0.756076	Ndufa1
297	ENSMUSG00000021282	2.54791e-07	-0.430033	-0.0730264	0.198547	-1.02509	-0.349006	0.35843	0.688612	-0.254384	-0.168525	0.402304	-0.44506	-0.738639	-0.464654	0.292749	Eif5
298	ENSMUSG00000054717	8.91441e-253	0.182668	-0.784592	0.112648	0.350924	0.141494	0.255858	0.188522	-0.0444522	0.101672	-0.0137237	-0.240854	0.272048	-0.800252	0.34057	Hmgb2
298	ENSMUSG00000041736	0	-0.0157141	0.428987	0.323342	0.568692	1.08384	0.879366	0.607558	0.237189	-0.329701	0.489524	0.297021	0.0670006	0.50566	0.38659	Tspo
299	ENSMUSG00000026281	1.34021e-267	-0.0378005	-0.536276	0.0545902	0.00423232	-0.189795	0.0173796	0.0837615	-0.0210899	-0.00160716	-0.251589	0.00316091	-0.0155074	-0.612658	0.0183404	Dtymk
299	ENSMUSG00000002064	9.94289e-14	0.0688407	0.241675	0.428365	0.56028	0.635657	0.860741	0.715259	0.2143	-0.193957	-0.0813804	0.607113	0.361919	0.134843	0.175948	Sdf2
299	ENSMUSG00000043091	1.54685e-162	-0.174323	0.132705	-0.305557	-0.817537	-0.14112	-0.140223	0.00988325	-0.173903	0.0647603	0.125939	-0.54628	-0.632349	0.0273553	-0.147472	Tuba1c
300	ENSMUSG00000045624	5.34018e-08	-0.0939832	0.0117418	0.131725	-0.65178	-0.159543	0.0795618	0.0986262	-0.111549	0.104244	0.229417	-0.271537	-0.261539	-0.03498	0.162245	Esf1
300	ENSMUSG00000018217	4.97365e-06	-0.0250579	-0.0142748	-0.244055	-0.300531	-0.574648	-1.42589	-1.17693	-0.0198981	0.00435581	0.00904029	-0.0476687	-0.0579512	-0.00825998	-0.169353	Pmp22
300	ENSMUSG00000095098	9.05802e-14	0.136345	0.136663	0.0559893	-0.441304	-1.01665	-0.942622	-0.135236	0.0123248	0.10875	0.173128	0.0808678	0.189996	0.155093	0.081537	Ccdc85b
301	ENSMUSG00000060743	3.15803e-31	0.529229	0.00426621	0.345543	0.602681	0.372258	0.224482	0.711023	0.316604	0.109813	-0.160182	0.736932	0.867508	0.0472618	0.832056	H3f3a
301	ENSMUSG00000039640	1.10358e-08	-0.169092	-0.387704	0.00121307	-0.66686	-0.0876263	0.272384	0.214481	-0.0865251	-0.00476964	-0.133636	-0.179279	-0.337784	-0.67042	-0.245532	Mrpl12
302	ENSMUSG00000018965	6.27546e-95	-0.0434817	-0.144439	0.0378523	-0.0806177	-0.0332581	-0.45497	0.0466945	-0.326261	0.252567	0.110178	-0.827104	-0.405737	-0.13809	0.391686	Ywhah
302	ENSMUSG00000006057	5.86111e-265	-0.13026	-0.171692	-0.195367	-0.178139	0.424862	0.691797	0.454917	-0.0209761	-0.0621339	-0.250326	-0.0230541	-0.060878	-0.876815	-0.735836	Atp5g1
303	ENSMUSG00000009549	4.70572e-45	0.10798	0.604043	0.418837	0.67331	0.510666	0.343308	0.553623	0.294193	-0.352215	-0.100934	0.770491	0.665569	0.413051	0.0424976	Srp14
304	ENSMUSG00000028809	7.72838e-22	-0.0811877	0.204766	0.648649	0.122599	0.236797	0.404116	0.542487	0.0312616	-0.0295255	0.306608	-0.0307558	-0.124951	0.245033	1.11285	Srrm1
304	ENSMUSG00000030189	9.35894e-09	-0.113916	-0.147289	0.154788	-0.323818	-0.141599	0.227194	0.257108	-0.240485	0.173896	0.331107	-0.249195	-0.125194	-0.0234787	0.292119	Ybx3
304	ENSMUSG00000051495	5.01269e-264	-0.198936	-0.383595	-0.535888	-0.195102	-0.776885	-0.263247	-0.0327825	-0.04976	0.0366476	-0.0924495	-0.132692	-0.269776	-0.646949	-0.229769	Irf2bp2
305	ENSMUSG00000039218	9.47359e-16	-0.0703236	0.608969	0.7882	-0.300917	0.0252842	0.729898	0.951778	0.0389395	-0.00174074	0.38607	-0.0477527	-0.188024	0.842395	1.09391	Srrm2
305	ENSMUSG00000075705	7.27228e-19	-0.0762572	0.210056	-0.531932	-0.565331	-1.15833	-1.92762	-0.304256	0.165312	-0.377018	-0.266024	0.41061	0.138648	-0.262279	-0.932173	Msrb1
306	ENSMUSG00000062825	4.63926e-07	0.558281	0.941265	0.379074	0.497296	0.316077	0.20976	1.35093	0.0797159	0.0876883	0.933998	0.161931	0.950351	0.752489	0.701064	Actg1
306	ENSMUSG00000021024	6.03073e-264	-0.161261	-0.406	-0.0521642	-0.199304	-0.0282668	0.14687	0.257756	-0.0430084	-0.226786	-0.145791	-0.203013	-0.21398	-0.746454	0.000708217	Psma6
306	ENSMUSG00000059734	5.90527e-20	-0.0356344	0.151786	0.0809915	0.376643	0.271972	0.266001	0.34817	0.216666	-0.316498	-0.321278	0.472478	0.321365	-0.190354	-0.0438169	Ndufs8
307	ENSMUSG00000036438	2.29787e-08	-0.0251994	-0.232841	-0.557853	-0.201316	-0.376323	-1.29566	-0.817098	0.0837383	-0.348499	-0.584692	0.155141	0.036143	-0.487081	0.182127	Calm2
307	ENSMUSG00000024359	6.95862e-84	-0.288414	-0.124205	0.406369	-0.902852	-0.25209	0.369635	0.333624	-0.212486	-0.0311681	0.276993	-0.481199	-0.541544	-0.435935	0.257469	Hspa9
308	ENSMUSG00000038489	1.44125e-35	0.339619	0.59365	0.321411	-0.153658	0.433591	0.416117	0.558656	0.094153	0.257719	0.486434	0.337695	0.459455	0.561827	0.0234378	Polr2l
308	ENSMUSG00000101609	6.30229e-59	-0.0707953	0.265259	0.324249	-0.47396	-0.294483	0.299606	0.434996	-0.272446	0.14072	0.224982	-0.277679	-0.23223	0.332968	0.351318	Kcnq1ot1
309	ENSMUSG00000035093	2.99117e-21	-0.0918087	0.0653659	-0.278416	0.0168952	-0.0292438	-0.210532	0.0554965	-0.0750067	0.0525964	0.0615024	-0.0885966	-0.208967	-0.224555	-0.812134	Secisbp2l
309	ENSMUSG00000022744	2.81841e-126	-0.380645	-0.221942	-0.0853239	-0.740712	-0.747979	-0.53485	-0.274291	-0.30207	-0.0543104	-0.295916	-0.570226	-0.636755	-0.201593	-0.148116	Cldnd1
310	ENSMUSG00000005148	8.46074e-22	-0.198154	0.11189	0.392539	0.318099	0.112367	0.665716	0.936673	-0.266321	0.119502	0.704966	-0.461647	-0.292681	0.0123861	0.786745	Klf5
310	ENSMUSG00000021149	2.67383e-08	-0.237159	-0.140971	0.283365	-0.772768	-0.445884	0.263065	0.239015	-0.209635	0.109467	0.067142	-0.525274	-0.550982	-0.214499	0.335567	Gtpbp4
311	ENSMUSG00000027953	1.25787e-08	-0.00535629	0.13675	0.0361035	0.318809	0.134578	0.207604	0.183383	0.140934	-0.18419	-0.389043	0.301196	0.199474	-0.00614603	-0.733882	Slc50a1
312	ENSMUSG00000073676	1.45636e-09	0.32504	-0.790983	-0.257013	-0.185604	-0.278918	0.440599	0.451311	0.138536	0.148973	-0.0504229	0.52899	0.529301	-0.988134	-0.794816	Hspe1
312	ENSMUSG00000022708	3.13586e-06	-0.248385	-0.347844	-0.333136	-0.310656	-1.21986	-1.21821	-0.670292	-0.243783	0.0278707	0.316387	-0.229125	-0.195455	-0.050085	0.446538	Zbtb20
312	ENSMUSG00000057561	1.08275e-46	0.0846332	0.702764	0.812924	-0.202121	-0.160292	0.548595	0.873195	-0.00925592	0.0391811	0.637119	0.0735199	0.125449	0.562055	1.06808	Eif1a
313	ENSMUSG00000061904	1.15407e-08	-0.106713	-0.479164	0.357747	0.0903124	0.0972332	0.700367	0.413384	0.0816246	-0.175878	-0.299748	0.121519	-0.269131	-0.819788	0.454138	Slc25a3
313	ENSMUSG00000041308	9.8608e-229	0.109412	0.180644	0.181601	-0.258772	-1.05411	-1.10392	0.191532	0.00425309	-0.00976153	0.219673	0.146158	0.265467	0.230641	0.299678	Sntb2
313	ENSMUSG00000024038	8.20461e-10	0.157331	0.425792	-0.105245	0.806804	0.769187	0.421467	0.126557	0.273111	-0.00104022	-0.264653	0.731141	0.505249	-0.0602529	-0.746786	Ndufv3
315	ENSMUSG00000027236	5.71886e-37	0.090525	0.275011	0.10808	-0.423583	0.252347	0.457444	0.331225	-0.133733	0.323126	0.438608	-0.175548	-0.141847	0.0385642	-0.0137755	Eif3j1
315	ENSMUSG00000022443	2.5004e-40	0.134331	0.603424	0.78599	0.0258781	-0.394827	0.478132	0.341181	-0.193278	0.118389	0.721802	0.00525313	0.499518	0.61025	0.64439	Myh9
316	ENSMUSG00000064215	1.20662e-27	-0.411618	-0.325968	-0.989059	-0.285025	-0.607766	-0.671419	-0.694374	-0.0399237	-0.308686	-0.261574	-0.100908	-0.682741	-0.575604	-1.02229	Ifi27
317	ENSMUSG00000036693	4.60807e-32	-0.0593923	-0.0628772	0.163726	-0.659931	-0.0488484	0.161196	0.145564	-0.160733	0.0929407	0.247428	-0.317086	-0.279862	-0.0357093	0.167636	Nop14
317	ENSMUSG00000024695	4.14718e-11	-0.225046	-0.532801	0.110735	-0.158676	-0.375929	-0.108296	-0.195892	-0.282122	-0.0346329	-0.271073	-0.208836	-0.226652	-0.409701	0.108823	Zfp91
318	ENSMUSG00000048490	4.88744e-14	-0.523112	0.269572	0.336932	-0.553647	-0.833908	-0.0908141	0.959015	-0.258301	0.224982	0.492486	-0.189381	-0.961638	0.0936279	0.432623	Nrip1
320	ENSMUSG00000003873	1.46071e-19	0.0347482	0.130431	0.282428	0.267343	0.291263	0.229434	0.207562	0.0795538	-0.329972	-0.246753	0.333884	0.386592	0.0882013	0.37662	Bax
320	ENSMUSG00000031960	3.92795e-36	-0.218237	-0.117415	-0.0458082	-0.658921	-0.191678	0.187888	0.228246	-0.180143	0.0748982	-0.0432619	-0.387199	-0.561229	-0.209901	0.0324922	Aars
320	ENSMUSG00000064367	1.40062e-37	0.447998	0.855687	0.540926	0.244516	0.474808	0.627205	0.525249	0.16744	0.142022	0.15963	0.551957	0.657259	0.339416	-0.101455	mt-Nd5
321	ENSMUSG00000021823	3.32506e-14	-0.0290904	0.09422	0.139839	-0.25753	-0.982847	-1.11648	-0.74904	-0.229313	0.148769	0.441676	-0.307053	0.0265294	0.184286	0.184199	Vcl
322	ENSMUSG00000002416	6.76336e-21	0.422402	0.753365	0.323454	0.354291	0.625139	0.409883	0.227472	0.314411	0.11909	0.196967	0.526742	0.531958	0.258084	-0.236293	Ndufb2
322	ENSMUSG00000021917	1.09481e-14	-0.0953512	0.375331	0.480226	0.155965	0.174622	0.599246	0.888805	0.122653	-0.339249	-0.342586	0.484784	0.19617	0.0159461	0.122438	Spcs1
322	ENSMUSG00000005732	7.91933e-34	-0.219134	-0.799046	0.182015	-0.616574	0.10312	0.349363	0.306958	-0.244023	-0.111532	-0.233712	-0.545679	-0.420127	-0.626311	0.391357	Ranbp1
323	ENSMUSG00000037822	4.23487e-09	0.240277	0.512991	0.210234	0.852317	0.660674	0.545301	0.499394	0.267836	-0.0486345	0.0395182	0.735001	0.644757	0.186158	0.371304	Smim14
323	ENSMUSG00000040564	2.23292e-231	0.073695	0.521757	0.27878	-0.41655	-1.41807	-0.920553	0.632953	0.0462797	0.0917281	0.107077	0.232233	0.328001	-0.0126766	0.321673	Apoc1
323	ENSMUSG00000006095	9.94716e-42	-0.0393712	0.0125359	0.0786585	0.161579	0.179203	0.0372974	0.316378	0.0450105	-0.307532	-0.131393	0.151982	0.151604	-0.0262998	0.147672	Tbcb
323	ENSMUSG00000021870	1.57806e-06	-0.0560671	-0.472634	-0.355317	-0.0519089	-0.467284	-1.21203	-0.293798	-0.0335121	0.0750973	0.151912	-0.053416	-0.144599	-0.480629	-0.180134	Slmap
324	ENSMUSG00000021892	5.84509e-12	-0.20406	-0.0760906	-0.461051	-0.177712	-0.79911	-1.10808	0.0011502	-0.021936	-0.0447698	-0.421347	-0.0791018	-0.436884	-0.442955	-0.586294	Sh3bp5
324	ENSMUSG00000031939	1.14536e-54	0.0311786	-0.208863	-0.552147	-0.502412	-0.367452	-0.109418	-0.185432	-0.0647968	0.211059	0.154494	-0.213354	-0.257782	-0.219707	-0.901523	Taf1d
324	ENSMUSG00000020571	2.12672e-06	-0.00893293	-0.164257	-0.370073	-0.299641	-0.147469	0.342441	0.477086	0.051111	-0.289195	-0.703525	0.0491657	0.110536	-0.254934	-0.441563	Pdia6
325	ENSMUSG00000019738	2.93334e-24	0.0770097	-0.102995	-0.249821	-0.00742412	0.139855	-0.0167673	0.0258662	-0.0125399	0.0703066	-0.170372	0.0640719	0.0816559	-0.223593	-0.740629	Polr2i
325	ENSMUSG00000037710	1.28679e-41	-0.0612299	0.148139	0.103113	-0.0643441	-0.254577	-0.499355	0.0330369	0.0974847	-0.317511	-0.381198	0.37351	0.323117	0.0271831	-0.0281034	Cisd1
325	ENSMUSG00000022205	9.67877e-251	-0.218472	-0.413418	-0.129148	-0.757043	-0.734599	0.0512232	0.418879	-0.172725	0.157346	0.191828	-0.633754	-0.64153	-0.845566	-0.192628	Sub1
325	ENSMUSG00000005846	1.22009e-50	-0.0655847	-0.200192	0.218264	-0.758259	-0.120951	0.460216	0.523962	-0.0569298	0.0746214	0.152385	-0.134916	-0.338799	-0.212959	0.296783	Rsl1d1
325	ENSMUSG00000051483	2.84115e-69	0.00431113	0.220231	0.144367	0.429977	0.362685	0.33264	0.360786	0.20789	-0.219945	-0.256284	0.449257	0.337511	0.0572253	0.115059	Cbr1
326	ENSMUSG00000001036	2.39109e-83	0.131398	0.52881	0.391329	0.487715	0.542574	0.32925	-0.43605	0.0441006	-0.0346127	0.525898	0.310287	0.484936	0.566353	0.533152	Epn2
326	ENSMUSG00000036372	1.00794e-17	0.467356	0.525753	0.0735614	0.729215	0.634318	0.575969	0.86119	0.23425	0.260465	0.00985727	0.578402	0.613389	0.238174	-0.54419	Tmem258
327	ENSMUSG00000046432	4.04576e-07	-0.157635	-0.339109	0.311421	0.241585	-0.460444	-0.34672	0.389335	0.0526786	-0.361729	-0.624006	0.22883	0.20926	-0.402435	0.183107	Ngfrap1
327	ENSMUSG00000028062	8.03969e-08	0.0152395	0.329728	0.021092	0.891339	0.642922	0.378784	0.48176	0.259217	-0.298957	0.310053	0.730857	0.465134	0.157473	-0.300395	Lamtor2
327	ENSMUSG00000040128	2.61848e-21	0.339718	0.349279	0.282448	1.07822	0.851538	0.335423	0.64745	0.102624	0.200307	0.795013	0.301566	0.492326	0.170798	0.974151	Pnrc1
327	ENSMUSG00000062867	2.31168e-12	0.0721352	-0.633109	0.230553	-0.0012653	0.348515	0.566215	0.346887	0.0300802	0.242982	0.501408	0.227536	0.00243486	-0.520865	0.439047	Impdh2
328	ENSMUSG00000028010	1.08832e-34	-0.0643476	-0.195213	0.129602	-0.569359	-0.0582238	0.303568	0.298509	-0.224071	0.222983	0.316158	-0.49254	-0.307377	-0.160556	0.20707	Gar1
328	ENSMUSG00000041560	1.39042e-08	0.316756	0.044188	0.335266	0.409985	-0.201508	0.110553	0.829694	0.100026	0.364945	0.510745	0.215089	0.284857	0.27661	1.01231	Gltscr2
328	ENSMUSG00000004667	1.61403e-06	-0.16207	-0.448082	-0.208341	-0.191431	0.00857931	0.250929	0.263143	-0.0171467	-0.119066	-0.107018	-0.00590732	-0.240111	-0.60235	-0.176313	Polr2e
328	ENSMUSG00000021939	9.05365e-66	-0.351854	0.552546	0.0124815	-0.0506213	0.0388382	0.0159129	0.542907	-0.0549159	-0.363538	0.746454	-0.100918	-0.544101	0.0191362	-1.13361	Ctsb
329	ENSMUSG00000014769	5.44392e-11	0.156155	0.0148166	0.391233	0.600961	0.477028	0.892885	1.08854	0.314193	-0.0896837	-0.173497	0.706715	0.364869	-0.159992	0.470461	Psmb1
329	ENSMUSG00000024425	3.20475e-23	-0.128041	0.0237789	-0.00766996	-0.00402505	-0.0100308	0.144964	0.16995	0.00895241	-0.0677368	-0.492905	-0.0518005	-0.141707	-0.0853469	-0.218485	Ndfip1
330	ENSMUSG00000035048	9.53467e-68	0.24153	0.486673	0.109277	0.919531	0.850809	0.46835	0.451402	0.235805	-0.0430684	0.305001	0.662971	0.72505	0.234775	-0.116487	Anapc13
331	ENSMUSG00000051391	3.53854e-94	-0.030034	0.411608	0.730654	-0.185371	0.0038615	0.648225	0.618957	-0.0440685	0.151915	0.174418	0.0415322	0.0574	0.409637	0.739012	Ywhag
331	ENSMUSG00000050732	3.24405e-248	-0.307892	-0.355661	-0.235611	0.321697	0.321762	0.173811	0.737742	0.0458561	-0.290912	-0.24546	0.0888128	-0.379166	-0.829722	-0.149563	Vamp8
331	ENSMUSG00000025724	2.04985e-16	-0.164449	-0.311792	-0.0518267	-0.266488	-0.076334	0.163599	0.238243	0.00699157	-0.0673925	-0.670339	-0.00445636	-0.267741	-0.54083	-0.23007	Sec11a
331	ENSMUSG00000022216	3.58352e-06	0.19851	0.174817	0.412452	0.470182	0.571926	0.816727	0.836139	0.289831	-0.0505119	0.503258	0.587765	0.441946	0.00702262	0.709549	Psme1
332	ENSMUSG00000026796	3.00423e-26	-0.14274	0.120819	-0.064606	-0.0844692	0.206256	0.170917	0.342879	-0.233048	0.122871	0.332176	-0.449097	-0.247241	0.192621	0.156835	Fam129b
332	ENSMUSG00000021910	2.85489e-38	0.318586	0.688087	0.777507	0.613689	0.347999	0.589242	0.671035	0.0561743	0.300927	0.137492	0.442834	0.55805	0.746478	0.844321	Nisch
332	ENSMUSG00000022186	2.9201e-08	0.00421917	-0.320192	-0.36721	-0.344334	-0.963834	-0.796511	-0.469424	0.0273579	-0.0426735	-0.0235306	0.0467879	0.126986	-0.472067	-0.517665	Oxct1
333	ENSMUSG00000061518	1.99603e-106	0.289059	0.475351	0.472376	0.445624	0.747879	0.752865	0.417421	0.290705	-0.108075	-0.756327	0.648576	0.540957	-0.315164	-0.315507	Cox5b
333	ENSMUSG00000031505	1.45283e-121	0.0795403	0.426687	0.33428	0.636604	0.600355	0.632936	0.802568	0.240421	-0.246424	0.119529	0.504254	0.348808	0.118763	0.423054	Carkd
334	ENSMUSG00000044627	7.16958e-27	0.00727329	0.192592	0.252505	0.218536	0.213235	0.426212	0.531774	0.151273	-0.344314	0.114576	0.421836	0.297894	-0.0689771	0.14606	Swi5
334	ENSMUSG00000020358	2.52897e-58	-0.341228	-0.601445	0.229332	-0.94977	-0.542066	0.380354	0.803223	-0.283413	0.0121227	-0.237387	-0.483415	-0.617457	-0.535516	0.41626	Hnrnpab
334	ENSMUSG00000025204	5.51184e-07	-0.0936409	-0.0864016	-0.0668031	0.224407	0.147243	0.0905607	0.0399203	0.0427703	-0.113018	-0.75009	0.0277616	-0.0466663	-0.606903	-0.523191	Ndufb8
335	ENSMUSG00000036112	8.47706e-36	0.104618	0.145854	0.739718	-0.204807	0.351279	0.537477	0.527273	-0.0738422	0.329402	0.523022	-0.121681	0.0749238	0.167554	1.02793	Metap2
336	ENSMUSG00000025064	2.4574e-134	-0.00445501	0.00401603	-0.172987	-0.685844	-0.825473	-1.25331	-0.0387363	-0.0121596	0.00769546	-0.00608352	0.00635236	-0.00123216	0.00236985	-0.170772	Col17a1
337	ENSMUSG00000032253	8.08122e-74	-0.0611104	-0.620101	-0.202544	0.133894	-0.130617	-0.041069	-0.0558312	-0.0944869	0.0490549	-0.161894	-0.132858	-0.10796	-0.367035	0.0220652	Phip
337	ENSMUSG00000020737	5.48385e-68	0.157289	-0.014887	0.574277	0.254173	0.57022	0.989577	0.903877	0.181258	-0.103316	-0.63847	0.413335	0.351656	-0.152277	0.691201	Hn1
338	ENSMUSG00000031715	2.61428e-09	-0.121366	-0.370188	0.283272	-0.58262	-0.257821	0.12009	0.0976161	-0.29775	0.148421	0.180927	-0.505517	-0.400455	-0.195255	0.37439	Smarca5
338	ENSMUSG00000041417	1.22291e-85	-0.510147	-0.159413	-0.769349	-0.086674	-0.356965	-1.83739	-0.327811	-0.0107052	-0.374825	-0.368778	-0.0848492	-0.610655	-0.558493	-1.10022	Pik3r1
340	ENSMUSG00000057421	7.52188e-74	-0.0618741	0.0562849	0.227252	0.369904	0.534912	0.590544	0.661514	-0.26175	0.23196	0.604323	-0.599497	-0.317232	-0.172733	0.480572	Las1l
340	ENSMUSG00000028729	1.87218e-144	-0.0575676	-0.0881746	0.0827293	-0.724672	-0.0931836	0.106528	0.211347	-0.0967735	-0.0607648	0.121952	-0.245683	-0.252904	-0.137854	0.0470991	Ebna1bp2
341	ENSMUSG00000014867	1.13048e-68	-0.198982	0.0434575	-0.158767	0.0253786	0.00302532	0.281446	0.275311	-0.096756	0.00778607	-0.135699	0.00114671	-0.220286	-0.13041	-0.731269	Surf4
341	ENSMUSG00000037475	7.10897e-25	0.408805	0.58328	0.567226	0.481856	0.459739	0.507644	0.670349	0.126225	0.297452	0.0904818	0.496659	0.579358	0.587245	0.697834	Thoc2
341	ENSMUSG00000109324	1.65848e-10	-0.0407192	-0.332464	0.316514	-0.844715	-0.374932	0.159832	0.351051	0.0530162	-0.0733243	-0.11999	-0.00796136	-0.126921	-0.271749	0.415735	Prmt1
342	ENSMUSG00000032024	0	-0.00525053	-0.00693253	-0.143159	-0.114913	-0.349702	-1.11733	-0.0366325	-0.00377046	-0.00239461	0.000848513	-0.00148694	-0.00571249	-0.00664866	-0.0690966	Clmp
342	ENSMUSG00000018567	7.89368e-73	-0.14009	0.348587	0.124552	0.665777	0.447677	0.450298	0.565969	0.22333	-0.343757	-0.330188	0.538557	0.0588836	0.102862	0.141367	Gabarap
342	ENSMUSG00000008393	7.90392e-09	0.12282	0.0470308	0.0377992	-0.105185	0.143895	-0.0271688	-0.389728	-0.0144623	0.114489	-0.49527	0.0102181	0.115482	0.0581421	-0.104096	Carhsp1
342	ENSMUSG00000098178	3.70631e-09	-0.370618	-0.76441	-0.259185	-0.435145	-0.370966	0.347291	0.316891	-0.253308	0.0789927	-0.381923	-0.28742	-0.588586	-0.846305	-1.22464	Gm42418
343	ENSMUSG00000050212	4.02988e-32	-0.218138	-0.281763	-0.676091	0.289577	0.0310991	0.0189566	-0.66154	-0.0485057	-0.0124149	-0.241635	-0.0277006	-0.190027	-0.225697	-0.318405	Eva1b
343	ENSMUSG00000042659	2.92592e-07	-0.367824	-0.463925	-0.102685	0.167153	0.177479	-0.0186046	0.268961	-0.209743	0.162777	-0.00088152	-0.405568	-0.675121	-0.415742	-0.383836	Arrdc4
343	ENSMUSG00000003072	1.38072e-07	0.0346991	0.0666505	0.291052	0.398648	0.411219	0.698573	0.311925	0.256907	-0.335007	-0.437082	0.697127	0.231137	-0.315656	-0.000530336	Atp5d
344	ENSMUSG00000001089	1.31409e-220	-0.0549051	0.238373	0.52551	-0.780948	-1.07529	-0.368694	0.107439	-0.0497348	-0.0249165	0.469189	0.240838	0.215506	0.576304	0.685818	Luzp1
344	ENSMUSG00000041126	6.06782e-98	0.17244	-0.432959	0.468778	0.737364	0.0358769	0.501973	0.593143	0.156154	-0.0990721	-0.485651	0.723633	0.587034	-0.370177	0.621564	H2afv
345	ENSMUSG00000040481	4.29586e-17	0.0415129	0.082816	0.476186	0.036561	-0.0609607	0.174998	0.448979	-0.268648	0.187872	0.32587	-0.0369763	0.212523	0.26297	0.593335	Bptf
345	ENSMUSG00000022462	2.85226e-15	0.0210111	0.0485116	0.258555	-0.277383	-0.408991	-0.097133	0.226779	-0.181006	0.319377	0.073017	0.0575795	0.0102752	-0.0893504	-0.121141	Slc38a2
346	ENSMUSG00000036940	7.09328e-06	-0.0141196	0.269516	0.735926	0.0447212	0.202449	0.701828	0.771027	-0.183271	0.120455	0.507294	0.0154061	0.234607	0.380229	0.764986	Kdm1a
346	ENSMUSG00000032026	3.06298e-10	-0.307315	-0.460258	-0.632582	-0.569835	-0.624138	-1.80095	-0.833947	-0.205964	-0.0785313	0.0180826	-0.406902	-0.414173	-0.850371	-0.93077	Rexo2
346	ENSMUSG00000001056	2.28639e-80	0.0524583	-0.108547	0.629535	-0.145776	0.362865	1.13011	1.06114	0.018878	0.155657	0.250951	0.228275	0.0649668	-0.383484	0.433402	Nhp2
346	ENSMUSG00000021585	7.86108e-06	0.00870451	0.233613	0.190168	0.124492	0.275218	0.270797	0.233648	-0.0875134	0.148354	0.547422	-0.312329	-0.150177	0.282521	0.475458	Cast
347	ENSMUSG00000042079	1.70949e-07	-0.0608474	-0.0944392	0.156675	-0.94281	-0.181652	0.219334	0.583511	-0.120128	0.110185	0.519641	-0.469821	-0.475612	-0.109974	0.445679	Hnrnpf
347	ENSMUSG00000020088	2.65038e-11	-0.415941	0.0400503	0.048435	-0.515166	-0.241185	0.053216	0.0547062	-0.159118	-0.104528	-0.0650751	-0.36035	-0.611838	-0.144589	-0.0640089	Sar1a
347	ENSMUSG00000031848	5.15506e-20	-0.124862	-0.307902	0.205526	0.511586	0.278893	0.546785	0.652938	0.127312	-0.318606	-0.321062	0.342563	0.278098	-0.600627	0.253888	Lsm4
347	ENSMUSG00000021709	2.76254e-53	-0.306996	-0.165982	-0.0781359	-0.17579	-0.472041	-0.140609	0.575282	-0.301433	0.109554	0.196049	-0.588805	-0.518982	-0.0583762	0.117225	Erbb2ip
348	ENSMUSG00000073616	1.37907e-164	0.475688	0.695362	0.194877	0.619377	0.585424	0.372262	0.276157	0.230281	0.200729	-0.0043907	0.582811	0.784373	0.457466	-0.211402	Myeov2
348	ENSMUSG00000042682	5.92041e-09	-0.2792	0.124664	-0.165831	0.235077	-0.173481	0.196185	-0.279915	0.00107593	-0.343991	-0.449167	-0.138038	-0.20874	-0.0691123	-0.178647	Selk
349	ENSMUSG00000063524	1.72775e-88	-0.0367478	-0.12861	-0.912476	-0.380106	-0.618993	-0.461986	0.0164787	0.0299698	-0.0824651	0.306278	-0.179744	-0.149393	-0.552744	-0.894755	Eno1
349	ENSMUSG00000031799	1.38013e-10	0.126346	0.366345	0.541854	-0.877614	-0.818535	-0.425766	-0.438165	-0.337496	0.134825	0.361675	-0.431995	0.136456	0.828265	1.04327	Tpm4
350	ENSMUSG00000006932	9.40219e-30	-0.0950093	-0.683994	-0.0838005	-0.00707226	-0.14484	-0.0316388	0.180591	-0.132466	0.013534	-0.168935	-0.107976	-0.00149105	-0.327279	0.176911	Ctnnb1
350	ENSMUSG00000037601	6.50174e-42	-0.105055	-0.149685	0.38694	-0.51218	0.397462	1.35433	1.08526	0.068317	-0.227632	-0.368754	0.0784125	0.052211	-0.699339	-0.0199819	Nme1
350	ENSMUSG00000043998	5.48486e-13	-0.256377	-0.0600177	-0.100373	-0.465288	-0.200309	0.12914	0.0775966	-0.237507	0.0384911	0.213245	-0.430141	-0.442322	-0.0752884	-0.149514	Mgat2
351	ENSMUSG00000032288	0	0.172308	0.116637	0.391003	0.329808	0.459432	0.683348	0.629886	0.198125	-0.0080849	0.334003	0.516838	0.455524	0.063655	0.438794	Imp3
351	ENSMUSG00000003955	3.53804e-23	0.113381	0.0645187	0.144172	-0.0447209	-0.314645	-0.0147397	-0.569749	0.0837379	-0.0303067	-0.592441	0.326467	0.333105	0.068613	0.225197	Fam162a
351	ENSMUSG00000071655	3.83963e-18	0.0831774	0.463345	0.660976	0.586204	0.726846	0.685023	0.516367	0.275594	-0.331044	0.568024	0.602161	0.570085	0.470892	0.831289	Ubxn1
352	ENSMUSG00000055762	2.16215e-10	0.275871	0.0174758	0.251601	0.402738	0.291642	0.65587	1.17859	0.308652	-0.0118736	0.382255	0.5	0.236044	-0.0948029	0.373555	Eef1d
352	ENSMUSG00000071654	0	0.22175	0.144063	0.169676	0.596884	0.653396	0.663158	0.673704	0.206534	0.0463698	0.296857	0.534327	0.542171	-0.00224265	0.26522	Uqcc3
353	ENSMUSG00000032336	5.05542e-07	-0.026982	-0.0273014	-0.0636548	-0.396012	-0.377295	-0.874916	-0.486906	-0.0587004	0.0163153	-0.0218847	-0.0657378	0.0314439	0.113862	-0.00728981	Nptn
353	ENSMUSG00000019132	5.63336e-52	-0.245866	-0.302619	-0.0451927	-0.0867821	-0.439613	-0.316426	-0.00620674	-0.291008	-0.0567812	-0.165289	-0.390042	-0.301009	-0.31665	-0.285314	BC005537
353	ENSMUSG00000021458	2.31406e-10	-0.0582742	0.160279	0.0983363	-0.355356	-0.972758	-0.756461	-0.493514	0.00566626	0.0564882	0.155509	0.235995	0.0726572	0.0702719	-0.227897	2010111I01Rik
354	ENSMUSG00000016382	2.45849e-78	-0.0126516	-0.20762	-0.161744	-0.500885	-0.762842	-0.456037	-0.779409	-0.179557	0.0101005	0.0903972	-0.407846	-0.0956071	-0.262973	0.0112855	Pls3
355	ENSMUSG00000033306	3.17998e-19	-0.0568542	0.116603	0.173156	-0.0797464	-1.06678	-1.2753	-0.985683	-0.0376083	-0.0613612	0.123152	0.362659	0.330225	0.147208	0.612438	Lpp
356	ENSMUSG00000047459	2.03101e-07	-0.0640071	0.0943655	0.0218229	0.200825	0.226935	-0.00894531	-0.229353	0.122771	-0.338794	-0.335204	0.184357	0.175123	-0.125872	0.0408821	Dynlrb1
356	ENSMUSG00000028248	1.89171e-47	0.281141	0.565594	0.412089	0.343886	0.375149	0.418126	0.491608	0.140497	0.0479049	-0.0156695	0.51723	0.637364	0.723769	0.773989	Pnisr
356	ENSMUSG00000050608	3.93749e-24	0.0158573	0.217039	0.117124	-0.155725	0.109465	0.231927	0.0146479	0.206496	-0.256086	-0.725622	0.291061	0.167151	-0.258641	-0.0169659	Minos1
356	ENSMUSG00000035011	7.51568e-07	-0.0769961	0.0933562	0.334034	-0.381987	-0.152412	0.239371	0.274324	-0.279346	0.120955	0.553044	-0.552604	-0.233198	0.210812	0.431658	Zbtb7a
356	ENSMUSG00000021377	3.18272e-61	-0.0394433	-0.752163	-0.062807	-0.69543	-0.568908	-0.660986	-0.218881	-0.0726772	0.038485	0.0271167	-0.17221	-0.0924446	-0.526329	0.327379	Dek
357	ENSMUSG00000068882	3.77585e-07	-0.0616235	-0.166122	0.162635	-0.885611	-0.320398	0.110509	0.437129	0.00453267	-0.0232969	0.0300585	-0.0858331	-0.195767	-0.318458	0.374569	Ssb
357	ENSMUSG00000028639	3.30642e-08	-0.0370896	-0.339857	0.227214	-0.279706	-0.203467	-0.0920819	-0.306407	0.0135062	-0.311089	-0.22135	0.0833631	0.20245	-0.222225	0.886647	Ybx1
357	ENSMUSG00000032575	2.51105e-09	-0.0823579	-0.233771	-0.815387	-0.213036	0.0291164	0.498413	0.458175	-0.103254	0.0129012	-0.463904	-0.358969	-0.24555	-0.303266	-0.475191	Manf
357	ENSMUSG00000024208	6.46454e-45	0.213101	0.378963	-0.0862567	0.51231	0.521723	0.163312	0.606236	0.15113	-0.144233	-0.256443	0.335416	0.753384	0.33351	0.129433	Uqcc2
358	ENSMUSG00000006304	2.45562e-21	-0.21385	0.401458	0.552568	-0.234561	0.102558	0.160319	0.102531	-0.202955	-0.248022	0.589152	-0.457648	-0.107389	0.561338	0.997799	Arpc2
358	ENSMUSG00000026223	1.42866e-78	-0.0749655	0.54114	0.316936	0.105221	-0.727013	-0.399917	0.416815	0.178696	-0.326503	0.0830046	0.472452	0.318894	0.453055	0.271791	Itm2c
359	ENSMUSG00000025504	4.44793e-74	0.0111311	0.387167	0.363669	0.288961	0.450944	0.342529	0.657873	-0.158393	0.108592	0.519763	-0.280101	-0.0788717	0.436972	0.46907	Eps8l2
359	ENSMUSG00000031532	9.61975e-11	-0.277741	0.13026	0.0181459	-0.597599	-0.729136	0.0079917	0.0246313	-0.0191442	-0.304258	-0.279089	-0.108036	-0.305353	0.0104508	-0.0533712	Saraf
359	ENSMUSG00000063856	1.13935e-314	0.0733482	0.450239	0.141517	0.504275	1.08486	0.874823	0.477942	0.0387931	0.018962	-0.253337	0.348222	0.330944	0.130141	-0.511779	Gpx1
360	ENSMUSG00000021520	2.68104e-18	0.207107	0.495668	0.198732	0.399105	0.701978	0.553437	0.518354	0.330322	-0.246045	-0.266331	0.425437	0.434578	-0.0512802	-0.329948	Uqcrb
360	ENSMUSG00000021102	5.86314e-39	-0.393972	-0.0956003	0.022294	-0.404857	-0.154178	0.241305	0.301834	-0.162999	-0.15309	-0.227314	-0.374845	-0.338358	-0.30607	-0.0739352	Glrx5
361	ENSMUSG00000006301	2.99961e-08	-0.368214	-0.146037	-0.13986	-0.248587	-0.0464867	0.0355343	-0.159407	-0.228055	0.0323962	0.190348	-0.555107	-0.565689	-0.108842	0.0662596	Tmbim1
361	ENSMUSG00000065990	2.05251e-28	-0.151637	0.196167	0.405946	0.34404	0.511473	0.586797	0.571694	0.156394	-0.283502	-0.101925	0.422544	0.179542	0.0220818	0.320819	Aurkaip1
362	ENSMUSG00000020089	1.57077e-10	0.0413354	0.120981	0.221049	-0.215392	0.254339	0.514715	0.578091	0.0595142	-0.0584895	-0.490391	0.149415	0.129268	-0.159944	0.224901	Ppa1
363	ENSMUSG00000032959	2.23577e-20	0.420444	0.385633	0.388103	0.0763535	0.265858	0.321026	0.610599	0.175337	0.31118	0.0609524	0.345402	0.640403	0.233428	0.252588	Pebp1
363	ENSMUSG00000067995	3.87433e-47	-0.0197175	-0.106707	-0.0640457	-0.668935	-0.510507	-0.235339	0.168604	-0.0501052	0.0159991	0.169452	-0.0861368	-0.12503	-0.119728	0.0873963	Gtf2f2
363	ENSMUSG00000032434	2.30159e-16	-0.0324576	0.257534	0.104241	0.187604	0.237843	0.347158	0.316272	0.0327036	-0.161174	-0.0592878	0.197469	0.144302	0.123362	-0.583327	Cmtm6
364	ENSMUSG00000027133	9.3411e-20	0.399151	0.266305	0.0553501	0.343502	0.525503	0.322059	0.489787	0.303502	0.0779319	0.0388884	0.731874	0.776001	-0.0256055	-0.16823	Nop10
364	ENSMUSG00000030224	1.27206e-06	-0.163197	-0.104517	0.488096	-0.814175	-0.486585	0.301488	0.245481	-0.213246	0.0630175	-0.0419637	-0.453162	-0.33675	-0.0857329	0.565176	Strap
364	ENSMUSG00000035498	7.67272e-13	-0.109013	0.541948	0.707631	-0.67297	-0.916656	0.0506325	0.990452	-0.253738	0.236477	0.686438	-0.277069	-0.197879	0.496282	0.727109	Cdcp1
367	ENSMUSG00000039607	2.77861e-48	0.054344	0.197686	0.195773	-0.101882	-0.617641	-0.796588	-0.299491	0.0040024	-0.0663745	0.180451	0.285358	0.352519	0.36917	0.254336	Rbms3
367	ENSMUSG00000095677	4.47273e-75	0.234148	-0.098411	0.163431	0.41942	0.32664	0.376644	0.335516	0.12957	0.105975	-0.365918	0.339423	0.326428	-0.181326	0.167344	Dynlt1f
368	ENSMUSG00000023089	1.41857e-08	0.223581	0.309312	-0.150904	0.0361738	0.347362	-0.03384	-0.226001	0.111951	0.120807	-0.665408	0.211045	0.253834	-0.25247	-0.694153	Ndufa5
368	ENSMUSG00000032515	2.07135e-38	-0.133634	-0.129905	-0.759983	0.156716	-0.429373	-0.991213	-0.240313	-0.21106	0.108893	0.255559	-0.227228	-0.0771192	-0.0727203	-0.213472	Csrnp1
368	ENSMUSG00000019505	4.86311e-30	0.305236	0.631895	-0.741955	0.0839846	0.635778	-0.807243	-0.836548	0.305999	0.0276559	0.156436	0.383392	0.2254	0.284355	-0.353157	Ubb
368	ENSMUSG00000001289	8.80622e-25	0.121682	0.388658	0.611033	0.835261	0.472139	0.491383	1.14131	0.210333	-0.0353915	0.517206	0.395614	0.316006	0.671191	0.8757	Pfdn5
369	ENSMUSG00000000787	5.25313e-06	-0.456522	-0.0142706	0.150223	-0.782235	-1.11606	-0.697454	-0.0661196	-0.260467	-0.00958693	0.0257476	-0.198442	-0.527538	-0.3905	-0.103495	Ddx3x
369	ENSMUSG00000054091	3.63282e-16	0.190109	0.64272	0.165727	0.581354	0.28713	-0.057828	0.562289	0.273093	-0.126569	-0.0496392	0.737516	0.681656	0.471464	-0.201631	1810037I17Rik
369	ENSMUSG00000029994	7.33122e-09	0.110303	0.101523	0.307263	0.379654	0.383297	0.347137	0.367691	0.0244021	0.0126715	-0.460874	0.178168	0.243079	0.159393	0.398014	Anxa4
369	ENSMUSG00000017776	1.18916e-16	-0.104901	-0.0202036	0.122452	-0.184238	-0.0913763	0.147638	0.0602088	-0.240546	0.111175	0.0572135	-0.323203	-0.215763	-0.0762123	0.216579	Crk
370	ENSMUSG00000004591	3.7571e-06	-0.085272	0.0290852	0.520204	-0.121948	-0.140552	0.296484	0.460465	-0.282668	0.243563	0.447986	-0.173026	-0.162484	0.118081	0.663715	Pkn2
370	ENSMUSG00000031812	2.62105e-20	-0.111753	0.222009	-0.535117	-0.188475	-0.07102	-0.545787	0.154028	0.242604	-0.214485	-0.465476	0.375891	-0.181995	-0.194758	-0.989775	Map1lc3b
370	ENSMUSG00000071172	6.48399e-06	-0.00658145	-0.517161	0.233024	-0.941451	-0.372855	0.37463	0.321882	-0.185255	0.10499	0.134622	-0.694331	-0.311018	-0.453412	0.478186	Srsf3
371	ENSMUSG00000003380	4.5298e-10	-0.476935	-0.00299913	-0.399929	0.0224249	0.0483788	-0.329731	-0.207687	-0.0542847	-0.166355	0.231792	-0.260822	-0.732158	-0.216244	-0.578482	Rabac1
371	ENSMUSG00000064326	1.56478e-06	0.0116216	-0.574927	-0.00884856	-0.00728776	-0.570904	-0.242083	-0.0706941	0.00993762	0.0317169	-0.0770178	0.159312	0.079682	-0.32165	0.112109	Siva1
372	ENSMUSG00000056076	7.57363e-59	-0.15079	-0.20442	0.0453015	-0.486061	-0.128186	0.0389816	0.164722	-0.243198	0.0694768	0.178143	-0.432548	-0.321421	-0.315207	0.088474	Eif3b
373	ENSMUSG00000027404	4.71432e-112	-0.355502	-0.581864	-0.151279	-0.910483	-0.576952	-0.136651	0.00426348	-0.143645	-0.256236	-0.10642	-0.524935	-0.654825	-0.67657	0.0888902	Snrpb
373	ENSMUSG00000027593	3.32346e-25	-0.351801	-0.693122	0.0399538	-0.379915	-0.197527	0.136063	0.0333648	-0.140674	-0.0790275	-0.325935	-0.383126	-0.494813	-0.52033	0.305618	Raly
373	ENSMUSG00000070733	7.75334e-202	-0.0341364	0.0793509	0.111929	-0.224237	-0.764633	-0.504803	0.0936334	-0.0571004	0.0582781	0.196797	-0.00684218	-0.0107097	0.121243	0.154859	Fryl
373	ENSMUSG00000020439	1.90275e-117	0.022125	0.0408901	-0.160806	-0.57544	-0.652038	-1.47971	-0.333822	-0.0864014	0.0652818	0.139602	-0.0924523	0.015462	0.0492957	-0.110979	Smtn
374	ENSMUSG00000000827	1.54013e-73	0.217617	0.373399	0.446777	0.316692	0.49635	0.593077	0.499777	0.0995873	0.0840039	0.552541	0.228371	0.25201	0.351807	0.572296	Tpd52l2
374	ENSMUSG00000030201	1.20729e-88	-0.124904	-0.131213	0.061867	-0.586438	-0.807771	-0.142603	0.0774304	-0.0896933	-0.0296716	-0.0886087	-0.0421743	-0.0274028	0.0264926	-0.000413852	Lrp6
374	ENSMUSG00000034345	1.17541e-71	0.254866	0.460597	0.511352	0.566701	0.57076	0.716483	0.637262	0.21765	0.024984	-0.120645	0.632633	0.626795	0.210516	0.64699	Gtf2h5
375	ENSMUSG00000030035	1.22908e-71	0.143093	0.258041	0.317766	0.387344	0.301947	0.28721	0.221552	0.125444	-0.0370016	-0.305704	0.395851	0.379323	0.2615	0.36124	Wbp1
376	ENSMUSG00000007739	1.84013e-18	0.156664	-0.217166	0.771135	0.363894	0.305974	0.875371	1.05092	0.138632	0.189967	0.533795	0.399105	0.23023	-0.166806	0.8473	Cct4
376	ENSMUSG00000058655	6.97927e-23	0.234973	-0.108987	0.45498	0.310616	0.131478	0.620477	0.754946	0.0524504	0.277578	0.26577	0.396325	0.369088	0.0179622	0.54331	Eif4b
378	ENSMUSG00000020224	1.29567e-06	0.176098	0.211163	0.11312	-0.183029	0.380152	0.420198	0.450994	0.00220308	0.25164	0.137041	-0.129403	0.0495689	0.180155	0.171593	Llph
379	ENSMUSG00000051223	2.4652e-08	-0.31888	-0.113355	0.0846726	-0.74976	-0.354615	0.294091	0.286883	-0.216926	-0.00569414	-0.255986	-0.565984	-0.628332	-0.348903	0.127933	Bzw1
380	ENSMUSG00000028249	4.12196e-72	-0.466599	0.302961	0.00942477	0.112058	0.0557649	0.407672	1.0614	-0.180622	-0.204774	0.623863	-0.605234	-0.717093	0.0580966	0.129982	Sdcbp
380	ENSMUSG00000025144	6.44958e-34	0.0100624	-0.154797	-0.0473598	0.32717	0.136573	0.182886	-0.193802	0.130259	-0.0159891	-0.168722	0.356231	0.0816072	-0.550331	-0.126867	Stra13
381	ENSMUSG00000040415	8.32492e-12	0.175303	0.575133	0.437767	0.283266	0.19937	0.000422768	-0.464317	0.0913574	0.0058813	0.415741	0.410525	0.482702	0.648015	0.569368	Dtx3
381	ENSMUSG00000038412	2.65671e-14	0.076298	0.2507	-0.0323013	-0.270571	0.0774449	0.231697	0.418206	0.0507125	-0.0283994	-0.5998	0.0818472	0.169983	-0.0136186	-0.174972	Higd1a
382	ENSMUSG00000032966	4.27875e-37	0.397332	0.499906	0.83639	0.23425	0.530534	0.457037	-0.317593	0.195728	0.186413	0.220578	0.382673	0.54261	0.573237	0.946249	Fkbp1a
382	ENSMUSG00000039016	3.2054e-13	0.141981	0.27269	0.233339	0.230642	0.375334	0.48118	0.415722	0.118305	-0.106687	-0.573348	0.388895	0.458521	0.207069	-0.380704	Timm8b
383	ENSMUSG00000054452	2.02297e-35	-0.0982235	0.0729038	0.162192	0.709487	0.405477	0.289771	0.410875	0.0827981	-0.311502	-0.412525	0.480442	0.494312	0.216558	0.470494	Aes
384	ENSMUSG00000027660	3.45928e-18	-0.262175	-0.150912	0.107725	-0.111531	-0.252778	0.355401	0.338793	-0.252167	0.0372509	0.315	-0.423326	-0.485373	-0.0235948	-0.228472	Skil
384	ENSMUSG00000006050	1.08552e-31	-0.0708984	0.2446	0.0225773	0.306537	0.447717	0.537441	0.409756	0.0512006	-0.227528	-0.264859	0.166435	0.0616812	0.055806	-0.10499	Sra1
385	ENSMUSG00000026615	1.57205e-09	-0.404255	-0.260329	0.191229	-0.599551	-0.478436	0.0567974	0.051517	-0.277916	0.0989831	-0.0581472	-0.484893	-0.670093	-0.362188	0.138164	Eprs
385	ENSMUSG00000079197	4.24598e-43	0.0404637	0.174423	0.331382	0.347642	0.498458	0.572648	0.692359	0.196888	-0.286303	0.0757854	0.486144	0.498277	0.0304996	0.376283	Psme2
386	ENSMUSG00000054065	2.1109e-08	0.179995	0.435691	0.465183	-0.210724	0.130494	-0.0675786	0.679914	-0.106633	0.148433	0.573123	-0.32069	0.208327	0.355024	0.486538	Pkp3
386	ENSMUSG00000091537	1.45518e-36	0.261937	0.0750094	-0.0635294	-0.0500078	0.364604	0.25677	0.0238316	-0.0361053	0.292469	-0.300105	-0.143267	0.340095	0.0124609	-0.0361949	Tma7
386	ENSMUSG00000018340	1.33628e-14	-0.119359	-0.461613	-0.20608	-0.212356	-0.682854	-0.896187	-0.609637	-0.0124194	-0.173544	-0.0244961	-0.00708301	-0.102759	-0.152625	-0.208384	Anxa6
388	ENSMUSG00000023087	2.84102e-11	0.0570519	0.273804	0.473945	0.131108	-0.0743827	0.295461	0.658824	-0.249695	0.14826	0.399103	-0.225147	0.132081	0.348747	0.613091	Noct
388	ENSMUSG00000053565	1.43302e-42	0.123399	-0.164675	0.546268	0.78205	0.236864	0.721046	1.16172	0.152134	0.0534896	0.620545	0.533396	0.351297	-0.107662	0.752978	Eif3k
389	ENSMUSG00000031198	7.70743e-12	-0.159917	-0.605117	-0.019295	0.0930268	-0.209069	0.0459878	-0.329934	-0.00369182	-0.0359655	-0.0968056	0.0930329	-0.0905269	-0.609735	-0.194129	Fundc2
389	ENSMUSG00000070319	2.64847e-11	-0.0982391	-0.170649	0.0395197	-0.817473	-0.212081	0.249535	0.361735	-0.0852856	0.0737853	0.158439	-0.253542	-0.394833	-0.403078	-0.0147084	Eif3g
390	ENSMUSG00000029247	4.27311e-48	0.131696	-0.48698	0.250109	0.379986	0.3008	0.533182	0.502149	0.123232	0.0828352	0.15518	0.411535	0.310138	-0.217047	0.432243	Paics
390	ENSMUSG00000030265	2.7376e-56	-0.245544	0.275188	0.51513	-0.0144933	0.211051	0.532766	0.513914	-0.230376	0.183642	0.20581	-0.355488	-0.39272	0.202592	0.797328	Kras
390	ENSMUSG00000022111	7.36001e-07	-0.115826	-0.0910671	0.153753	-0.64584	-0.147095	0.227821	0.425844	-0.17768	0.119744	0.122057	-0.433348	-0.338702	-0.344411	0.0415526	Uchl3
391	ENSMUSG00000020547	1.70513e-82	0.268421	0.361413	0.399801	0.425152	0.519781	0.733889	0.923799	0.138133	0.0782645	0.477366	0.57299	0.46138	0.336902	0.390831	Bzw2
391	ENSMUSG00000006818	6.8343e-12	-0.345054	-0.0432573	-0.17282	-0.296175	-0.182328	-0.0288875	-0.016202	-0.007887	-0.190996	-0.374588	-0.269848	-0.686375	-0.728739	-0.6236	Sod2
391	ENSMUSG00000024048	1.2133e-25	0.0378876	0.206748	0.481299	-0.0246044	-0.266388	0.023467	0.65154	-0.273004	-0.242215	0.680321	-0.617403	0.100636	0.728238	0.768721	Myl12a
392	ENSMUSG00000047721	1.3684e-50	0.25531	0.319912	0.333315	0.0440984	0.565953	0.574907	0.588893	0.00236317	0.266876	0.377293	0.130769	0.362837	0.309485	0.204714	Bola2
392	ENSMUSG00000059796	1.75334e-14	0.0124081	-0.272972	0.189235	-0.804715	-0.0382231	0.897585	0.814738	0.00371697	0.0985234	0.0843989	-0.305948	-0.498672	-0.450703	0.246326	Eif4a1
393	ENSMUSG00000076437	1.76612e-06	0.0858188	-0.439716	0.173203	0.365584	0.0871157	0.430653	0.25051	0.0966437	0.00872399	-0.371591	0.433191	0.230687	-0.330378	0.2528	2700094K13Rik
393	ENSMUSG00000051579	2.22835e-15	-0.281925	-0.45696	-0.22965	-0.289739	-0.53674	0.0241693	0.14322	-0.0427238	-0.0644523	-0.556227	-0.0709169	-0.377384	-0.645536	-0.0694072	Tceal8
393	ENSMUSG00000029066	7.01227e-20	-0.087444	0.0390531	0.1444	-0.293909	-0.00643619	0.112341	0.106494	0.0764841	-0.207979	-0.574024	0.12225	0.169118	-0.263658	-0.162174	Mrpl20
394	ENSMUSG00000031299	2.34624e-14	0.0865418	-0.0984869	-0.00354582	0.16993	0.117752	0.0451484	0.193902	0.0177679	0.0162447	0.0240159	0.185984	0.193535	-0.633765	-0.294881	Pdha1
394	ENSMUSG00000106918	7.99875e-34	0.413562	0.328085	0.0989796	0.727983	0.705857	0.7065	0.395011	0.0749545	0.293439	0.178977	0.0971492	0.428746	0.192487	-0.0316356	Mrpl33
394	ENSMUSG00000021040	6.05276e-12	0.361391	0.385496	0.41596	0.539982	0.621005	0.566869	0.338452	0.189108	0.134376	-0.0346919	0.4223	0.582472	0.269656	0.227742	Slirp
395	ENSMUSG00000016256	8.52311e-12	-0.112799	0.170905	0.398235	0.169403	-0.078791	0.201434	0.098998	0.0808873	-0.277121	-0.121699	0.227751	0.0999998	0.118442	-0.326778	Ctsz
395	ENSMUSG00000020844	5.69267e-15	-0.0564135	-0.473066	-0.411497	-0.22729	-0.477165	-1.02142	-0.0453819	-0.0734973	-0.0105816	-0.0198975	-0.0577605	-0.0446185	-0.364769	-0.139696	Nxn
396	ENSMUSG00000019428	1.86882e-17	-0.0656676	0.0817149	0.224737	0.382314	0.270345	0.168734	0.399924	0.0649103	-0.286265	-0.100884	0.312067	0.207345	0.151854	0.292485	Fkbp8
396	ENSMUSG00000024925	6.08113e-07	-0.0743301	-0.44833	-0.192458	0.151779	-0.00117704	0.132017	0.0981855	0.0428471	-0.0672766	-0.407863	0.0600225	-0.0454322	-0.539333	-0.379585	Rnaseh2c
397	ENSMUSG00000030774	2.20823e-117	-0.160341	0.264246	0.363998	-0.0181472	0.238182	0.356999	0.73721	-0.00514142	-0.251019	-0.115109	0.090641	0.0164023	0.457373	0.45546	Pak1
398	ENSMUSG00000064363	7.075e-08	0.253897	0.38021	0.811482	0.120229	-0.179196	0.208717	0.387198	0.121328	0.0102658	0.316397	0.485119	0.526654	-0.209192	-0.533611	mt-Nd4
399	ENSMUSG00000027067	1.62179e-21	-0.131857	-0.552931	0.102156	-0.155528	0.00715869	0.173704	0.236397	-0.124388	-0.035668	-0.131994	-0.128706	-0.0907768	-0.448063	0.250401	Ssrp1
399	ENSMUSG00000027940	2.88107e-30	0.183283	0.524003	0.687536	-0.0347688	0.399153	0.682041	0.71397	-0.0671466	0.086448	0.341066	-0.223271	0.0272817	0.70484	0.93626	Tpm3
399	ENSMUSG00000048285	1.24109e-06	-0.152985	-0.168856	-0.302325	-0.733101	-0.548096	-1.12413	-0.0854783	-0.237931	-0.0220981	0.0806271	-0.409586	-0.119098	-0.185354	-0.0982535	Frmd6
400	ENSMUSG00000023456	4.07526e-32	-0.0107936	-0.0509104	-0.291269	-0.185452	-0.0272878	0.120045	-0.0468494	0.189682	-0.306923	0.0328418	0.22847	0.0549996	-0.27032	-0.107776	Tpi1
400	ENSMUSG00000022139	4.69999e-10	-0.0413964	0.694168	0.458593	-0.183707	-0.0142148	-0.294834	0.0461715	-0.0384089	-0.150597	0.341986	0.257224	0.374342	0.609893	0.755011	Mbnl2
401	ENSMUSG00000027602	1.97423e-90	-0.102636	0.59884	0.183289	0.0888	-0.081797	-0.602703	-0.38518	0.0609234	-0.323963	0.00160728	-0.113426	0.0555308	0.519893	0.208649	Map1lc3a
402	ENSMUSG00000037072	3.3719e-33	0.0864378	0.3678	0.0488308	0.397376	-0.0498621	0.344692	-0.403961	0.169968	-0.312231	-0.203111	0.483944	0.33596	0.111027	0.0975114	Sep15
402	ENSMUSG00000028820	1.45276e-13	-0.180523	-0.56166	2.98035e-05	-0.796145	-0.382687	0.150854	0.0967567	-0.202448	0.109545	-0.178892	-0.428321	-0.463486	-0.580346	0.22456	Sfpq
402	ENSMUSG00000031839	3.44065e-06	-0.0700998	0.0647527	-0.292611	-0.00433811	-0.163828	-0.0611094	0.0494757	0.00564826	-0.126168	-0.643976	0.00649936	0.00885549	-0.180681	-0.0907836	Hsbp1
403	ENSMUSG00000027620	4.72125e-106	0.0981879	0.206723	0.693737	0.463374	0.142616	0.763489	0.519242	-0.0520895	0.126589	0.615849	0.124064	0.141382	0.513428	0.824425	Rbm39
404	ENSMUSG00000018417	1.77713e-07	0.128518	0.238307	0.467285	0.226164	0.113215	0.433968	-0.674866	0.0293678	0.0350023	0.123404	0.237126	0.302626	0.398678	0.577541	Myo1b
404	ENSMUSG00000056429	3.82797e-06	-0.370453	0.10545	0.056754	-0.0295788	0.104244	0.128308	0.0965038	-0.197358	-0.0612533	0.0011218	-0.154733	-0.382703	-0.0790912	-0.202823	Tgoln1
405	ENSMUSG00000001552	8.02382e-80	-0.173844	0.301186	0.514304	-0.11497	0.24214	0.294317	1.13949	-0.19829	0.112987	0.417122	-0.409748	-0.218408	0.312781	0.520156	Jup
405	ENSMUSG00000005871	6.39215e-74	-0.0560666	0.399491	0.503039	0.348097	0.405399	0.536385	0.588144	0.00485601	-0.224686	0.170284	0.262067	0.38213	0.391647	0.612403	Apc
406	ENSMUSG00000031029	6.00656e-15	0.120753	-0.500277	0.623613	0.63788	-0.21679	0.789394	1.08304	0.0678451	0.265126	0.177211	0.236558	0.0901002	-0.332602	0.881311	Eif3f
406	ENSMUSG00000094483	5.97233e-27	-0.281151	-0.349788	0.0510563	-0.593262	-0.882324	-0.56656	-0.120938	-0.259901	0.0703181	-0.288476	-0.265044	-0.285938	-0.187103	0.0853142	Purb
406	ENSMUSG00000076432	2.81818e-51	-0.0658105	0.226444	0.424567	-0.169435	0.190541	0.0487011	0.133021	-0.0470146	-0.316966	-0.147384	-0.110329	-0.00390465	0.38549	0.839559	Ywhaq
407	ENSMUSG00000086290	3.671e-24	0.138462	-0.558328	0.0763074	-0.191454	-0.0296296	0.0753699	0.158281	0.000159366	0.2255	0.0521568	0.07831	0.0934636	-0.226693	0.10389	Snhg12
407	ENSMUSG00000031813	8.79501e-06	0.000461214	0.111253	0.245869	0.443559	0.386841	0.364588	0.492748	0.156778	-0.220929	-0.0476628	0.410945	0.262078	0.0630028	0.194746	Mvb12a
407	ENSMUSG00000022146	4.99968e-132	-0.113763	0.442162	0.438174	-0.363194	-0.276138	-0.201658	0.179005	-0.19695	0.158045	0.556568	-0.245203	-0.15687	0.525438	0.386948	Osmr
408	ENSMUSG00000028945	1.29631e-41	-0.273586	0.216802	0.217971	-0.691459	-0.559358	-0.068138	-0.162329	-0.158884	-0.0794794	0.649388	-0.26862	-0.396185	0.0759233	-0.238308	Rheb
408	ENSMUSG00000005417	1.88673e-12	-0.0184657	0.315495	0.421004	0.257131	0.249551	0.327726	-0.895309	-0.182281	0.166874	0.478753	-0.0360513	0.118211	0.45452	0.55937	Mprip
409	ENSMUSG00000037266	1.56649e-133	0.382037	0.530263	0.256075	0.676774	0.550493	0.673667	0.369129	0.162359	0.0511661	-0.15782	0.55533	0.67801	0.662486	0.287079	Rsrp1
409	ENSMUSG00000006740	2.36895e-07	0.0021166	0.536879	0.819503	-0.20378	-0.0628446	0.0957647	0.325271	-0.0386613	-0.0338553	0.174053	0.0471249	0.15901	0.481759	0.800249	Kif5b
409	ENSMUSG00000041488	2.07868e-87	-0.321658	0.217855	0.373204	0.224151	0.052456	0.45876	0.61347	-0.20404	0.0284664	0.170468	-0.320214	-0.422715	0.184905	0.269089	Stx3
411	ENSMUSG00000059005	6.42366e-07	0.160583	-0.653151	-0.157852	-0.609513	-0.295631	0.0612647	0.103283	-0.0535534	0.113995	0.191338	-0.199944	0.110509	-0.587083	0.270856	Hnrnpa3
411	ENSMUSG00000055681	1.81829e-18	-0.124113	-0.0267161	-0.507648	0.0969557	0.00608636	0.246146	0.224444	0.0518387	-0.225693	-0.0610062	0.2063	-0.144129	-0.411133	-0.771991	Cope
411	ENSMUSG00000021756	7.15452e-32	0.145096	0.313606	0.330746	0.094115	0.0999599	-0.481972	0.102337	-0.0671124	0.250186	0.339683	0.153974	0.280267	0.393694	0.361649	Il6st
413	ENSMUSG00000048277	1.7445e-54	0.0312922	0.0835062	0.173709	0.537945	0.653579	0.601741	0.522607	0.0898405	-0.190712	0.218571	0.33064	0.317487	0.261816	0.311696	Syngr2
413	ENSMUSG00000023067	7.72582e-19	-0.301027	0.676733	0.266314	0.0737146	-0.6449	-0.953208	-0.62105	-0.281002	0.0712178	0.736554	-0.289946	-0.224364	0.76802	0.519761	Cdkn1a
414	ENSMUSG00000020315	2.88984e-68	-0.130138	-0.1465	0.103375	-0.0517458	-0.512332	-0.349873	-1.02845	-0.0114564	-0.161021	-0.315599	0.159734	0.114208	0.0485082	0.326664	Sptbn1
414	ENSMUSG00000018286	1.3116e-98	-0.254368	-0.10413	-0.088322	-0.231554	-0.000281004	0.26366	0.528082	0.0742764	-0.306122	-0.078782	-0.116772	-0.393206	-0.52879	-0.211503	Psmb6
415	ENSMUSG00000061878	1.96044e-10	0.105135	0.120577	-0.0125341	-0.216566	-0.362311	-1.26951	0.109344	0.0388995	0.0442195	0.24405	0.0994913	0.132118	0.183979	0.0383152	Sphk1
415	ENSMUSG00000024844	5.43195e-176	-0.0722903	-0.480215	-0.0995277	-0.108568	-0.109604	-0.0620602	0.0716439	-0.0877047	-0.0077634	-0.338091	-0.124476	-0.0640238	-0.558951	-0.114841	Banf1
416	ENSMUSG00000028273	2.67012e-210	0.112631	0.26918	0.436452	0.151622	0.170892	0.501292	0.22471	-0.2077	0.191692	0.194832	-0.222185	0.305945	0.18633	0.585886	Pdlim5
416	ENSMUSG00000025510	1.18337e-08	0.0622648	0.356119	0.213852	-0.29176	0.0743969	-0.33747	-0.509722	0.110248	-0.285587	-0.242793	0.355385	0.384621	0.396086	0.339376	Cd151
416	ENSMUSG00000020250	5.18754e-72	-0.418126	0.0821557	0.210823	-0.65021	-0.705092	-0.216254	0.306962	-0.120838	-0.00334563	0.0833254	-0.27591	-0.628856	-0.0371873	0.210421	Txnrd1
416	ENSMUSG00000051510	6.15398e-84	0.00218076	0.561455	0.547431	0.0764411	-0.0577857	0.464768	0.570479	-0.0293888	-0.00879835	0.525292	0.105542	0.0644212	0.407456	0.608826	Mafg
416	ENSMUSG00000022551	3.04843e-22	-0.100586	-0.0661483	-0.00172504	-0.132235	0.0156301	0.0950793	0.0523166	0.0322387	-0.23318	-0.275478	0.0237571	0.00242659	-0.637255	-0.296448	Cyc1
417	ENSMUSG00000040297	1.45046e-171	-0.199971	0.0659448	0.0559941	-0.350982	-0.867079	-0.60267	0.0807023	-0.125847	0.0420286	0.0475375	-0.157642	-0.308074	0.0191319	0.077678	Suco
417	ENSMUSG00000003161	8.92129e-103	0.105191	0.25435	0.278162	0.695027	0.591867	0.497702	0.314999	0.127075	-0.0229536	0.384734	0.30638	0.19019	0.217675	0.500172	Sri
418	ENSMUSG00000049550	5.80054e-18	-0.0125437	-0.0345727	0.217783	0.260856	0.374296	0.32805	0.27076	-0.230751	0.187743	0.428181	-0.480934	-0.0883817	0.448109	0.595383	Clip1
419	ENSMUSG00000031708	6.24493e-14	-0.0795814	-0.0364875	0.0414207	0.494902	0.290953	-0.168777	0.409234	0.169085	-0.302618	-0.381759	0.517282	0.229987	-0.3883	-0.392281	Tecr
420	ENSMUSG00000018076	1.86795e-22	-0.181608	0.037452	0.180159	-0.0191762	-0.29179	-0.151452	0.229992	-0.245194	0.156124	0.291183	-0.169857	-0.138881	0.124973	0.271099	Med13l
420	ENSMUSG00000052957	0	-0.00542439	-0.14319	-0.261582	-0.538821	-0.869934	-1.96881	-0.435956	-0.0133681	0.00266769	0.00422418	-0.0260921	-0.00550598	-0.0886861	-0.184137	Gas1
422	ENSMUSG00000029465	8.11562e-25	-0.179113	-0.0968533	0.101829	-0.0350283	0.311039	0.55772	0.415887	0.1325	-0.295424	0.00068398	0.214516	-0.318143	-0.253802	0.138105	Arpc3
422	ENSMUSG00000024042	2.48434e-53	-0.110935	-0.104975	-0.656174	0.0621308	-0.190791	-0.295909	0.152153	-0.141647	0.141739	0.0525097	-0.13066	-0.23223	0.0481404	-0.160083	Sik1
422	ENSMUSG00000073639	6.81038e-12	0.196473	0.486745	-0.28641	0.0163844	0.0500765	-0.0321936	0.41249	0.180319	-0.112198	0.455173	0.312294	0.203884	0.251788	-0.894388	Rab18
423	ENSMUSG00000030795	2.56507e-12	0.0866157	0.0755086	0.472287	0.0896557	0.251027	0.380736	0.195608	-0.00334344	0.0868218	0.0342315	-0.131668	-0.14177	0.274245	0.912162	Fus
423	ENSMUSG00000038462	4.58046e-29	0.039126	-0.114399	0.377173	0.450823	0.347511	0.801768	0.595534	0.105957	-0.103318	0.0627933	0.383117	0.334923	-0.570714	0.23755	Uqcrfs1
424	ENSMUSG00000040225	6.54383e-25	0.0366677	0.0727846	0.681675	-0.276642	-0.269135	0.466792	0.661746	-0.0681714	0.118239	-0.0744108	0.0328788	-0.104551	0.141405	0.890106	Prrc2c
424	ENSMUSG00000020260	9.22927e-30	0.0388586	0.280681	0.257926	-0.0347117	-0.104599	0.0804857	-0.0588718	-0.157706	0.21993	0.203075	-0.364607	-0.0075282	0.303352	0.212418	Pofut2
426	ENSMUSG00000033938	2.98464e-49	0.127427	0.380307	0.176144	0.522715	0.889438	0.525276	0.144661	0.123449	-0.120793	-0.114242	0.400294	0.402824	-0.0459426	-0.317607	Ndufb7
426	ENSMUSG00000021493	1.53204e-88	0.234534	0.49163	0.292827	-0.784536	-0.630031	-0.966698	-0.139952	-0.00858991	0.0473321	0.361632	0.0582521	0.505951	0.573705	0.427379	Pdlim7
427	ENSMUSG00000051154	1.08523e-58	0.139203	-0.0455172	0.0523251	0.419085	0.28884	0.306554	0.212499	0.139387	-0.0165977	-0.433151	0.360761	0.307569	-0.129175	0.0526746	Commd3
428	ENSMUSG00000048874	1.16352e-39	0.0865792	0.00624686	0.470228	0.327642	0.379344	0.591895	0.652618	-0.144346	0.0921578	0.389862	0.124984	0.283199	0.347996	0.709397	Phf3
428	ENSMUSG00000034686	1.28836e-28	-0.00354108	-0.0485672	-0.195772	-0.384987	-0.302958	-1.21278	-0.147918	-0.0330129	0.00437212	-0.0891961	-0.0548816	-0.00798374	0.0750519	-0.0200827	Prr7
429	ENSMUSG00000044894	1.87272e-33	0.323078	0.622616	0.267459	-0.00753579	0.51267	0.285548	-0.0920073	0.232654	-0.062374	-0.410234	0.494153	0.708175	-0.00268774	-0.758995	Uqcrq
431	ENSMUSG00000015839	1.0238e-68	-0.134785	0.0380392	-0.0671782	-0.706155	-0.503224	-0.418086	-0.210813	-0.090526	-0.0965465	0.0704189	-0.0430003	-0.0807015	0.0193757	-0.0804542	Nfe2l2
431	ENSMUSG00000078578	5.28408e-10	-0.0806587	0.246664	0.517652	-0.0452913	0.0178139	0.241573	0.763949	-0.106878	0.0693748	0.60475	-0.245291	-0.397966	0.222109	0.657333	Ube2d3
431	ENSMUSG00000019210	8.87908e-33	0.0480422	0.588561	-0.210529	0.484719	0.638889	0.639557	0.651948	0.250302	-0.243544	-0.0320312	0.435629	0.127474	0.217356	-0.374792	Atp6v1e1
432	ENSMUSG00000054766	3.09425e-112	0.0116694	-0.439379	0.417602	-0.847654	-0.279223	0.330507	0.588547	-0.190763	0.173543	0.220237	-0.154484	0.08673	-0.279953	0.723915	Set
432	ENSMUSG00000024067	4.07283e-08	-0.0767197	-0.345403	-0.0565236	0.161884	0.0734114	0.0437452	0.154563	0.0192573	-0.0885609	-0.11764	0.0810919	0.0065516	-0.524568	-0.0226478	Dpy30
433	ENSMUSG00000028383	6.48552e-80	-0.279626	0.183785	0.187205	0.410897	0.261288	0.328352	0.365509	0.0343187	-0.229147	0.00325861	0.220086	-0.388081	-0.188698	0.220727	Hsdl2
433	ENSMUSG00000055204	1.1017e-06	-0.194154	-0.214707	0.253203	-0.0557563	-0.31199	0.218907	0.32652	-0.232535	0.173238	-0.139044	-0.121077	-0.302391	-0.101594	0.41875	Ankrd17
433	ENSMUSG00000036781	3.66067e-41	0.0618115	0.0784104	0.0479007	0.424366	0.693693	0.708795	1.0745	0.0722191	-0.0940946	0.107251	0.203734	0.192166	-0.326028	-0.363565	Rps27l
435	ENSMUSG00000022961	2.0807e-35	-0.00091208	0.384296	0.281485	-0.460654	-0.494019	-0.323219	-0.198466	-0.212324	0.293134	0.404105	-0.285946	-0.129535	0.416127	0.315208	Son
436	ENSMUSG00000039067	3.19838e-56	-0.367937	-0.409263	-0.137329	-0.817626	-0.527697	-0.285044	-0.0847323	-0.20242	-0.175342	-0.0291452	-0.349856	-0.56321	-0.582352	-0.201804	Psmd7
436	ENSMUSG00000037058	1.39885e-19	-0.00431919	0.102348	0.158689	0.338077	-0.0244854	0.0323933	0.352321	0.153555	-0.292762	-0.5561	0.421837	0.337878	-0.196211	0.414159	Paip2
437	ENSMUSG00000004980	3.17735e-07	-0.131361	-0.449976	-0.120725	-0.540064	-0.38485	-0.0667918	0.027236	-0.0374614	-0.200021	-0.364028	-0.116805	-0.158187	-0.709809	-0.173227	Hnrnpa2b1
438	ENSMUSG00000031513	8.94731e-17	-0.0369643	0.266816	0.321798	0.0882128	0.134649	0.28549	0.163754	0.0120607	-0.174033	-0.357514	0.11849	0.218999	0.238158	0.203874	Leprotl1
438	ENSMUSG00000021905	1.58824e-30	0.24258	0.38178	0.645743	0.382607	0.466451	0.517244	0.670261	0.00597431	0.209114	0.33373	0.128965	0.358005	0.375809	0.460628	Dph3
440	ENSMUSG00000004032	9.65574e-11	-0.126282	-0.338758	-0.266783	-0.290377	-0.718537	-0.538539	-0.03721	-0.0566027	-0.0251499	-0.0682216	-0.121469	-0.173921	-0.237034	-0.285252	Gstm5
440	ENSMUSG00000019494	8.50398e-16	-0.127068	0.0208118	0.00358783	0.146954	0.114877	0.0470199	0.101864	0.0247156	-0.245244	-0.0806403	0.118596	0.0422184	-0.17137	-0.0594725	Cops6
441	ENSMUSG00000036707	2.64256e-08	-0.196045	0.106173	0.322679	0.0148883	0.111108	0.264239	0.464198	-0.222978	0.00200848	0.182889	-0.251714	-0.209943	0.101264	0.293039	Cab39
441	ENSMUSG00000035133	4.66817e-78	-0.272572	-0.0165247	-0.255409	-0.738977	-0.629572	-0.99948	0.294351	-0.245772	0.0496763	0.273437	-0.575357	-0.421709	0.142244	0.204847	Arhgap5
441	ENSMUSG00000022285	3.98543e-13	0.0038956	0.274774	0.466368	0.0720187	0.101403	-0.103378	0.456625	-0.220652	0.185141	0.421058	-0.331642	0.00961875	0.374964	0.878698	Ywhaz
442	ENSMUSG00000036432	4.59363e-157	-0.210137	-0.235893	-0.162585	-0.321389	-0.675698	-0.232165	0.0190521	-0.155139	0.0408839	-0.0526704	-0.241533	-0.382443	-0.301307	-0.0123886	Siah2
442	ENSMUSG00000028082	2.0374e-125	0.0324943	0.328141	0.377311	0.349439	0.139768	-0.45287	0.441007	0.161281	-0.248594	0.450801	0.457194	0.413009	0.45651	0.433944	Sh3d19
442	ENSMUSG00000025647	1.61269e-21	-0.260632	0.110978	-0.55764	0.13378	0.245424	0.206486	0.210028	-0.0127257	-0.215928	-0.00236717	0.00796529	-0.277173	0.262719	-0.128842	Shisa5
442	ENSMUSG00000047126	5.74742e-34	-0.294764	-0.00986154	0.0998459	-0.067709	-0.109741	0.224026	0.0540016	-0.226938	0.0270288	-0.00822012	-0.26883	-0.381898	-0.165706	-0.123508	Cltc
443	ENSMUSG00000025630	6.56129e-14	0.100541	0.235926	0.317419	-0.295619	0.0853135	0.142854	0.492464	0.169659	-0.247258	0.295778	0.311196	0.269614	0.0648363	0.339114	Hprt
443	ENSMUSG00000028291	1.60549e-42	0.0497638	0.267627	0.624678	0.367808	0.394961	0.488695	0.675191	-0.00492827	-0.0121078	0.145558	0.0471138	0.266769	0.0901407	0.65957	Akirin2
443	ENSMUSG00000078713	2.39719e-52	-0.0213286	-0.0746723	0.0833452	-0.644945	-0.0175202	0.260682	0.12924	-0.140977	0.157582	0.177055	-0.196549	-0.177476	-0.296599	0.00450672	Tomm5
444	ENSMUSG00000016534	1.14848e-34	0.0932767	0.624455	0.516394	0.159613	-0.142973	0.221532	0.456723	0.105625	-0.0968626	-0.0628405	0.484189	0.308764	0.575844	0.386617	Lamp2
444	ENSMUSG00000005625	9.30444e-31	-0.071454	0.180204	0.218801	0.01999	0.37935	0.250382	0.432182	0.0271663	-0.279638	-0.0994338	0.00513038	0.0289389	0.0233315	0.377714	Psmd4
444	ENSMUSG00000030357	4.4512e-19	-0.0780218	-0.573879	-0.0999755	-0.293699	-0.329901	-0.337944	0.211872	-0.0115111	-0.0878802	-0.16582	-0.112399	-0.0686835	-0.650233	-0.188174	Fkbp4
445	ENSMUSG00000024360	8.44159e-44	-0.347587	-0.0297868	0.316497	-0.647877	-0.417179	0.32144	0.359177	-0.178792	0.00738678	0.322789	-0.297128	-0.508582	-0.0519319	0.282652	Etf1
446	ENSMUSG00000039630	1.81867e-15	-0.226155	-0.545396	-0.120577	-0.257207	-0.260957	-0.0783341	-0.104785	-0.186609	0.0364579	-0.346588	-0.268508	-0.295886	-0.487178	-0.123273	Hnrnpu
446	ENSMUSG00000022863	2.98393e-09	-0.143925	0.282986	0.0155051	-0.0803697	-0.165119	0.124856	0.416348	-0.00272646	-0.169778	-0.474473	0.107658	-0.00177959	0.085013	-0.123671	Btg3
447	ENSMUSG00000033916	1.16437e-85	0.0507691	0.575444	0.267654	0.710081	0.804103	0.557413	0.664919	0.267192	-0.263529	0.401294	0.295421	0.179734	0.37704	0.350406	Chmp2a
449	ENSMUSG00000020949	2.30552e-15	-0.0484453	-0.3809	-0.178256	0.079214	0.113407	0.126138	0.165947	0.0244238	-0.0519163	-0.400284	0.0411216	0.0282686	-0.469223	-0.0603656	Fkbp3
449	ENSMUSG00000023020	4.75391e-57	0.0096519	0.177143	-0.00559073	0.658065	0.493864	0.460927	0.502826	0.16891	-0.264357	-0.297114	0.518891	0.421872	-0.0433603	-0.00675022	Cox14
450	ENSMUSG00000005610	1.30246e-14	-0.233461	-0.0482011	0.5205	-0.82473	-0.492793	-0.17495	0.2146	-0.183184	-0.0110212	-0.322668	-0.261985	-0.382549	-0.250981	0.727207	Eif4g2
450	ENSMUSG00000040048	7.62573e-27	-0.150506	-0.020034	-0.154727	0.400439	0.228757	0.0624501	-0.06116	0.173263	-0.280811	-0.404622	0.419176	0.0238674	-0.406925	-0.367253	Ndufb10
452	ENSMUSG00000033307	2.55194e-11	0.329989	-0.11001	-0.558046	-0.707518	-0.31796	-0.506684	0.789134	0.283495	0.256456	0.262246	0.343196	0.201804	-0.596766	-0.406814	Mif
453	ENSMUSG00000013593	5.57904e-55	0.119883	-0.0800449	0.378568	0.545921	0.193427	0.300313	0.0468164	0.222659	-0.236253	-0.128885	0.557457	0.45048	-0.193551	0.108568	Ndufs2
453	ENSMUSG00000050856	1.58675e-07	0.402035	0.585882	-0.12412	0.393207	0.684027	0.0188334	-0.406893	0.208622	0.141804	-0.0976123	0.46258	0.683962	0.0865269	-0.595339	Atp5k
453	ENSMUSG00000037815	1.58112e-16	0.0105433	0.380155	0.576727	-0.272026	-0.0763752	0.143421	0.469028	-0.0933381	0.113479	0.555339	0.0402565	0.209293	0.375456	0.838827	Ctnna1
455	ENSMUSG00000029048	1.3297e-123	-0.201981	0.0880346	0.187252	0.213528	0.378909	0.474491	0.415182	0.0622225	-0.258185	-0.139971	0.161795	-0.00360369	0.0261733	-0.0930167	Rer1
456	ENSMUSG00000063406	1.80157e-116	-0.205153	-0.0171116	0.129041	-0.607859	-0.489251	0.125685	0.162772	-0.198587	0.258474	0.250593	-0.32173	-0.618674	-0.366581	0.129296	Tmed5
456	ENSMUSG00000039361	5.70579e-79	0.0189687	0.00353705	0.106479	0.0212215	-0.504661	-0.306529	-0.828629	-0.0814387	0.101073	0.0253635	-0.0947378	0.089104	-0.0225972	0.0771823	Picalm
456	ENSMUSG00000006169	1.69069e-15	-0.117374	0.144782	0.214888	-0.141549	-0.220612	0.331485	0.45221	-0.153565	0.228998	0.261476	-0.157902	-0.224633	-0.214382	0.0735765	Clint1
457	ENSMUSG00000000957	4.64586e-42	0.000841101	0.19722	0.214665	-0.130843	-0.167123	-0.00142233	0.103997	0.0441686	-0.157617	-0.411022	0.108783	0.279658	0.381888	0.413456	Mmp14
459	ENSMUSG00000026434	4.14306e-07	-0.0424691	-0.604001	0.327721	0.0843258	-0.0408577	0.184654	0.129654	-0.107377	-0.0533614	0.282958	0.0190264	0.183741	-0.591742	0.460082	Nucks1
459	ENSMUSG00000002010	9.37946e-09	-0.0400221	-0.235556	0.047211	0.124761	0.0143749	0.0634699	0.020118	0.100228	-0.0737154	0.0547635	0.19204	-0.00838214	-0.527945	-0.17289	Idh3g
459	ENSMUSG00000073155	1.03946e-25	0.294756	0.517494	0.608992	0.451174	0.432396	0.519812	0.618975	0.0777058	0.140945	0.166274	0.285842	0.541977	0.379534	0.753356	1810058I24Rik
460	ENSMUSG00000030417	7.20099e-21	0.22023	0.594592	0.462045	-0.0122205	0.415181	0.0833051	0.0700477	0.0388789	0.0789814	-0.0965181	0.194519	0.450219	0.460516	0.449566	Pdcd5
461	ENSMUSG00000041084	7.73049e-06	0.113277	-0.131728	0.0268798	-0.055359	-0.11719	0.260794	0.180384	0.00431968	0.0413945	-0.432302	0.162547	0.192948	-0.313248	-0.160167	Ostc
461	ENSMUSG00000090258	2.57296e-90	0.0495375	0.439851	0.286985	0.600386	0.572608	0.396743	0.463384	0.176859	-0.118742	-0.0431189	0.513418	0.443995	0.286708	0.250061	Churc1
461	ENSMUSG00000062397	8.42699e-10	0.0586068	0.178112	0.561906	0.283066	0.447485	0.842167	0.703756	0.0533256	0.0426481	0.324179	0.247929	0.223333	-0.144296	0.267972	Zfp706
462	ENSMUSG00000067006	1.76941e-114	0.0604413	-0.04392	0.205456	-0.37618	-0.237738	-0.865568	0.710158	-0.0774468	0.285751	0.5391	-0.188078	-0.161227	0.574179	0.111721	Serpinb5
462	ENSMUSG00000000171	5.91459e-09	-0.0369195	-0.219796	0.0107432	0.0428716	0.145953	0.299429	0.144991	0.0817295	-0.109217	-0.117736	0.184251	-0.0444221	-0.470769	-0.0962593	Sdhd
462	ENSMUSG00000006058	6.25166e-53	-0.00847743	0.18659	0.0869184	0.300169	0.391972	0.348055	0.147923	-0.0436048	-0.0646439	-0.432179	-0.0842714	0.124571	0.0968165	0.109542	Snf8
463	ENSMUSG00000021134	2.13635e-28	-0.213353	0.300961	0.384119	-0.492432	0.10641	0.439877	0.545717	-0.11577	0.0367067	0.442053	-0.457883	-0.682701	0.297366	0.44975	Srsf5
464	ENSMUSG00000022358	7.94357e-12	-0.0302553	-0.131454	-0.245183	-0.536127	-0.654092	-1.00009	-0.367083	-0.103239	0.0339322	0.0819137	-0.235095	-0.100749	-0.0485014	-0.122363	Fbxo32
464	ENSMUSG00000024081	7.77625e-09	-0.0859265	-0.0895483	0.166678	-0.54445	-0.00429647	0.193813	0.166834	-0.13752	0.104965	0.039388	-0.302584	-0.162433	-0.0649978	0.177964	Cebpz
465	ENSMUSG00000025381	4.4129e-26	-0.21158	-0.330389	-0.29535	0.354383	0.0786329	0.448664	0.573528	0.105199	-0.249517	-0.21277	0.319064	-0.168878	-0.450813	-0.194332	Cnpy2
465	ENSMUSG00000041408	7.35586e-08	-0.0961381	0.0297991	0.390706	0.0146272	0.101079	0.387547	0.319937	-0.225474	0.0348922	0.269257	-0.0947437	-0.134665	0.0651251	0.469857	Wapl
465	ENSMUSG00000014301	7.62832e-28	-0.16876	-0.280622	-0.502712	0.313792	0.338742	0.314148	0.170844	0.0380456	-0.148064	-0.441493	0.222986	-0.0557583	-0.302501	-0.462469	Pam16
466	ENSMUSG00000024194	2.01039e-51	-0.081522	-0.116026	-0.035118	0.4726	0.232323	0.267132	0.224572	0.122784	-0.235045	-0.173904	0.377022	0.197755	-0.396518	-0.287229	Cuta
467	ENSMUSG00000029713	2.09073e-26	-0.117537	0.14741	0.231411	0.66067	0.612356	0.472272	0.258262	0.10322	-0.278337	0.21677	0.0892446	-0.287233	0.0749516	0.408149	Gnb2
468	ENSMUSG00000029131	3.26515e-09	0.241947	0.296009	0.281983	-0.0847249	0.317979	0.319167	0.25212	0.0245126	0.241442	0.265795	-0.0125458	0.265444	0.279261	0.47263	Dnajb6
468	ENSMUSG00000007850	4.00949e-06	-0.287697	-0.561911	0.0662283	-0.637009	-0.614627	-0.221579	-0.306432	-0.210234	-0.0136304	-0.534961	-0.311155	-0.385434	-0.484382	-0.0530863	Hnrnph1
468	ENSMUSG00000061613	7.83896e-15	-0.0506298	-0.0178157	0.188667	-0.730989	0.0711414	0.258512	0.437653	-0.129185	0.241048	0.209403	-0.493067	-0.507808	-0.114728	0.22512	U2af1
469	ENSMUSG00000054312	5.41537e-108	0.265561	0.278791	-0.137905	0.622079	0.637636	0.41437	0.202882	0.182573	0.090196	-0.206134	0.513652	0.528496	0.0399173	-0.501897	Mrps21
470	ENSMUSG00000026479	1.29789e-12	0.263676	0.50213	0.353025	-0.272672	-0.472399	-0.7339	0.495949	0.0456349	0.251356	0.443457	0.256218	0.413173	0.556412	0.376186	Lamc2
470	ENSMUSG00000020022	6.81134e-50	0.344495	0.330905	-0.0768667	0.0991063	0.532072	0.0944861	0.0843842	0.0866633	0.221578	0.145862	0.129829	0.388798	0.0395328	-0.229901	Ndufa12
471	ENSMUSG00000047187	4.53788e-12	-0.215435	0.167398	0.0207066	0.10168	-0.0849324	0.243736	0.430001	-0.0029254	-0.277571	0.0699601	-0.0157507	-0.190912	-0.102051	0.0915087	Rab2a
471	ENSMUSG00000062981	7.40542e-16	-0.0759285	-0.442732	-0.32373	0.054934	-0.045026	-0.320625	-0.26021	0.0364937	-0.110011	-0.264691	0.13288	0.0439504	-0.535558	-0.302893	Mrpl42
472	ENSMUSG00000026341	1.68915e-51	-0.0462336	0.018471	0.155821	-0.66912	-0.449384	-0.145694	-0.0910554	-0.242281	0.0523981	0.279475	-0.59583	-0.0998176	-0.149583	0.329581	Actr3
472	ENSMUSG00000027881	3.99402e-08	-0.229788	-0.408572	-0.226276	-0.329481	-0.285049	0.203322	0.0866883	-0.236103	0.0442816	0.117065	-0.321221	-0.421841	-0.251091	0.0131349	Prpf38b
472	ENSMUSG00000030738	1.66769e-12	-0.182355	-0.126932	0.686585	-0.68235	0.113862	0.579195	0.704177	-0.134236	-0.0819149	0.30432	-0.222801	-0.128823	-0.0879367	0.701218	Eif3c
473	ENSMUSG00000004535	9.45753e-26	-0.0992165	0.371241	0.261434	0.0444078	-0.353477	-0.0153891	0.755823	0.131587	-0.287623	0.289318	0.271634	-0.0157179	-0.125126	0.184368	Tax1bp1
474	ENSMUSG00000052040	7.13084e-93	0.0674847	0.249152	0.254169	0.0394523	0.0463508	0.30334	0.414633	-0.246349	0.208561	0.234506	-0.214028	0.112544	0.474352	0.442303	Klf13
474	ENSMUSG00000038708	3.84348e-14	-0.0159571	0.318749	0.442204	0.16365	0.372124	0.588561	0.580844	-0.121963	0.163904	0.221891	-0.0570646	-0.049742	0.366612	0.674884	Golga4
474	ENSMUSG00000035086	7.19667e-68	0.0985099	0.185923	0.293758	0.212386	0.331553	0.276074	0.276413	0.0281109	-0.0614385	-0.402156	0.137983	0.256697	0.265264	0.400034	Becn1
476	ENSMUSG00000053119	1.08473e-107	0.185567	0.418911	0.231509	0.641002	0.739889	0.410306	0.26424	0.101783	0.0262443	0.162184	0.443305	0.516241	0.469631	0.556953	Chmp3
477	ENSMUSG00000028759	7.20178e-27	0.0744003	0.0758912	0.380062	0.0420914	-0.0117012	0.16409	0.237084	-0.0381323	0.0492768	0.202553	0.135419	0.18355	0.252033	0.758353	Hp1bp3
477	ENSMUSG00000037720	1.7373e-12	-0.0531728	0.0399625	0.0933282	0.0348386	0.113208	0.166153	0.0793167	0.0576031	-0.133487	-0.39564	0.187744	0.07883	-0.0746653	-0.130791	Tmem33
477	ENSMUSG00000058569	2.07398e-07	-0.282701	-0.00775384	0.0020778	-0.320782	-0.117444	0.643125	0.44939	-0.020711	-0.260268	-0.241537	-0.198233	-0.458073	-0.201212	0.102939	Tmed9
478	ENSMUSG00000001016	8.55006e-27	-0.0602551	-0.466328	0.0690509	-0.311326	-0.283654	0.184919	0.210794	-0.0502766	-0.0395511	-0.368746	-0.0188442	-0.100139	-0.307628	0.243887	Ilf2
478	ENSMUSG00000028837	1.985e-26	-0.115003	-0.0103608	0.264873	-0.29352	0.169171	0.436883	0.630397	0.144013	-0.265049	0.121012	0.0668865	-0.235561	-0.514965	-0.104155	Psmb2
478	ENSMUSG00000033998	4.02668e-17	-0.204744	0.136034	-0.287327	0.481995	0.158909	0.293862	0.938362	0.0939174	-0.20452	0.0703785	0.264195	-0.199946	-0.161985	-0.228871	Kcnk1
479	ENSMUSG00000026688	2.10398e-19	0.164467	0.461952	0.178735	0.418103	0.347851	0.238945	-0.793322	0.189014	0.024837	0.145862	0.376675	0.173829	0.363904	0.206112	Mgst3
480	ENSMUSG00000019054	2.55349e-17	0.0159468	0.229778	0.343203	0.330578	0.54491	0.561872	0.454211	0.0876097	-0.240413	0.0179976	0.425674	0.474468	0.303469	0.506714	Fis1
481	ENSMUSG00000027087	6.78132e-14	-0.294291	0.554297	0.459989	0.23777	-0.145113	0.13497	0.588271	-0.212542	0.0777195	0.323684	-0.177474	-0.299739	0.599923	0.51625	Itgav
481	ENSMUSG00000052033	4.38266e-132	-0.0209159	-0.128284	0.111165	-0.517246	-0.551649	0.0651413	0.148887	-0.0123113	0.0735333	-0.0630297	-0.106458	-0.0326081	-0.26319	-0.00306535	Pfdn4
481	ENSMUSG00000052738	2.76384e-07	-0.0562259	-0.0528359	0.0595367	0.0728812	-0.0165685	0.0692514	0.0332419	0.109011	-0.212597	-0.113532	0.166916	0.00298831	-0.495803	-0.262174	Suclg1
482	ENSMUSG00000023022	7.1962e-12	0.0819803	0.0667738	0.12204	-0.274491	-0.746758	-0.0548286	0.451516	-0.0686035	0.220621	0.0648573	0.241946	0.123131	0.292335	0.376586	Lima1
483	ENSMUSG00000016921	4.2471e-38	-0.147691	-0.275392	0.16082	-0.681375	-0.179008	0.411864	0.473876	-0.180715	0.237039	0.0314926	-0.449938	-0.470889	-0.406797	0.157134	Srsf6
484	ENSMUSG00000019710	5.0934e-09	0.160441	0.107691	0.306629	0.66429	0.396268	0.449488	0.550678	0.209832	0.056159	0.181653	0.487541	0.355936	0.124906	0.373318	Mrpl24
484	ENSMUSG00000022781	1.96551e-45	-0.00156086	0.302603	0.562645	-0.0191771	0.141663	0.21308	0.529429	-0.139021	0.0568757	0.398641	-0.107311	-0.0550515	0.335212	0.759869	Pak2
486	ENSMUSG00000021807	4.16258e-17	0.3329	-0.0628388	0.539357	0.608464	0.187111	0.481463	0.763839	0.188493	0.189087	0.138024	0.586033	0.592489	0.0414173	0.370059	2700060E02Rik
487	ENSMUSG00000045962	1.87033e-06	0.00490559	0.302677	0.629541	0.31828	0.289365	0.428879	0.47587	-0.10836	0.190147	0.221262	0.171226	0.159089	0.374227	0.6899	Wnk1
487	ENSMUSG00000018293	1.08217e-07	0.282654	0.352881	0.174846	-0.276244	-0.0686707	-0.655905	-0.0509101	-0.0204536	0.269837	0.478986	-0.0632208	0.294174	0.276317	0.124136	Pfn1
488	ENSMUSG00000028035	1.36735e-21	0.0913992	0.05723	-0.258547	0.230581	0.00532827	-0.0576881	-0.783258	0.0460797	-0.0924839	-0.075166	0.30404	0.21814	0.167869	-0.0247234	Dnajb4
488	ENSMUSG00000024997	6.33286e-107	0.100624	-0.00108807	0.164691	0.469372	0.516857	0.48714	0.407025	0.119693	-0.0850193	-0.193766	0.410421	0.280821	-0.292468	-0.101307	Prdx3
489	ENSMUSG00000048100	6.27248e-96	-0.0578927	0.000472286	-0.126783	-0.607338	-0.122315	-0.23549	0.133652	-0.00992743	-0.100355	-0.115692	-0.0256001	-0.00969081	-0.0474762	0.0485788	Taf13
490	ENSMUSG00000024571	1.16011e-14	-0.320009	-0.206836	0.225618	-0.608862	-0.362683	0.26403	0.412589	-0.123124	-0.00685543	0.00707758	-0.229986	-0.509814	-0.13536	0.391946	Gm16286
491	ENSMUSG00000002881	4.5777e-18	-0.0766774	0.11699	0.174219	0.284815	0.14217	0.0405916	-0.759565	-0.13652	0.176558	0.191633	-0.0426604	-0.143717	0.0715961	0.330903	Nab1
491	ENSMUSG00000029038	8.29288e-50	0.0143722	0.225401	0.26868	0.340972	0.420417	0.439625	0.414844	0.048158	-0.223514	-0.0640948	0.137554	0.35873	0.115525	0.198881	Ssu72
491	ENSMUSG00000036371	2.72926e-141	0.0413732	-0.487066	0.262744	-0.521115	-0.165483	0.164838	0.46134	0.0612837	0.00585435	0.228532	-0.0411667	-0.143409	-0.588712	0.633448	Serbp1
492	ENSMUSG00000006728	1.30427e-35	0.19346	-0.455179	0.534137	0.221863	-0.0751465	0.617692	0.60056	0.0980284	0.102536	-0.449557	0.404856	0.441941	-0.266057	0.622057	Cdk4
492	ENSMUSG00000007039	2.63342e-19	-0.112115	-0.452094	0.33827	0.258162	0.183128	0.0654279	-0.0122661	0.0476749	-0.161055	-0.232624	0.130922	0.0567965	0.0392988	0.360141	Ddah2
493	ENSMUSG00000040616	1.26272e-16	0.0641367	0.138856	0.0668109	-0.253288	-0.676796	-0.461269	-0.0646321	0.0529212	0.0278655	0.106395	0.060717	0.0806535	0.0237275	0.0383712	Tmem51
493	ENSMUSG00000051695	6.893e-09	-0.331877	-0.301315	0.0341046	-0.0357978	-0.0561329	0.479293	0.328379	-0.191067	-0.0354981	-0.194213	-0.202679	-0.443777	-0.407165	0.067224	Pcbp1
493	ENSMUSG00000002477	1.00052e-19	-0.0618186	-0.49922	0.215078	-0.590687	-0.0467031	0.48316	0.463322	-0.0857638	0.017503	0.0804988	-0.314736	-0.342033	-0.485137	0.255294	Snrpd1
494	ENSMUSG00000041645	7.49531e-10	-0.112591	0.179813	0.309396	-0.682836	-0.0995648	0.219985	0.0393893	-0.103974	-0.0234331	0.139845	-0.218499	-0.178409	0.139376	0.444165	Ddx24
495	ENSMUSG00000041740	1.03674e-14	0.0921852	0.456091	0.4895	-0.297876	0.0968643	0.298929	0.396592	0.0250586	0.0546488	0.360343	0.103929	0.1293	0.478884	0.750532	Rnf10
496	ENSMUSG00000009013	2.2388e-49	0.112049	0.0303893	0.0397707	-0.302639	-0.11498	-0.837875	-1.03234	0.135216	-0.122902	-0.437723	0.608578	0.449895	0.580447	0.422554	Dynll1
496	ENSMUSG00000024583	2.07528e-06	-0.266273	-0.00426714	0.462114	-0.043176	0.097983	0.629841	0.725649	-0.0199933	-0.243914	0.181302	-0.174633	-0.414078	-0.212629	0.107026	Txnl1
497	ENSMUSG00000040666	0	-0.0133724	-0.0171122	-0.170191	-0.0705156	-0.196563	-1.24008	-0.203422	-0.00976382	0.0027741	0.00388176	-0.017055	-0.0220534	-0.0113744	-0.136488	Sh3bgr
498	ENSMUSG00000075701	3.34326e-06	-0.0184799	0.250298	-0.172208	-0.166352	-0.0433462	0.322555	0.228761	0.0255661	-0.0828657	-0.279106	0.00393756	-0.0450188	-0.136963	-0.616543	Vimp
498	ENSMUSG00000019970	1.35428e-57	0.0263769	0.686419	0.718112	0.376408	-0.158955	-0.339632	1.2978	0.0540558	0.300209	0.517847	0.326314	0.21563	0.218964	0.584817	Sgk1
502	ENSMUSG00000048234	7.2032e-11	-0.249987	-0.0532214	-0.0146728	-0.223765	-0.478233	0.193166	0.294644	-0.0628783	-0.0361783	-0.118802	-0.183357	-0.361745	-0.276236	-0.313793	Rnf149
504	ENSMUSG00000025935	1.85316e-07	-0.132912	0.0292585	-0.283399	0.187093	0.31635	0.418819	0.409107	-0.0758542	-0.113656	0.0235121	-0.0283672	-0.16098	-0.040323	-0.635739	Tram1
504	ENSMUSG00000032320	1.62411e-22	-0.125257	0.267555	0.0169352	-0.290829	-0.401333	-0.0977926	0.102826	0.0462117	-0.210878	-0.435443	0.123864	-0.030515	0.354898	0.0927485	Rcn2
505	ENSMUSG00000028649	1.13778e-23	0.124901	0.163852	0.203909	-0.18868	-0.0684475	-0.122472	-0.141143	-0.0757462	0.231384	0.0135774	-0.000998973	0.25837	0.469126	0.486147	Macf1
505	ENSMUSG00000028792	4.86646e-14	-0.28265	-0.315447	0.0707246	0.0595539	-0.00186388	0.19466	0.396024	-0.0284924	0.0430954	0.160456	-0.0212152	-0.459038	-0.439843	-0.347803	Ak2
505	ENSMUSG00000021877	5.1226e-08	-0.260742	0.114405	-0.173865	-0.61202	-0.498392	0.342747	-0.113958	0.020229	-0.191539	0.0166409	-0.151353	-0.62187	-0.139002	-0.0874974	Arf4
506	ENSMUSG00000014226	3.65581e-08	-0.170821	-0.395166	-0.0606795	-0.554335	-0.446702	-0.0817333	0.189244	-0.0750713	-0.122734	-0.165786	-0.205977	-0.236418	-0.519798	0.173565	Cacybp
510	ENSMUSG00000028522	2.62844e-77	0.009908	0.302059	0.537104	0.0694093	0.285164	0.354254	0.216704	-0.0600697	0.0779296	0.242677	0.0353275	0.110478	0.336332	0.645367	Mier1
510	ENSMUSG00000014294	6.75354e-06	0.297025	0.299497	-0.0952903	0.482032	0.658459	0.192688	-0.23932	0.208888	0.0520196	0.0123311	0.489254	0.607744	0.0329672	-0.50125	Ndufa2
511	ENSMUSG00000063694	7.55012e-15	0.317466	0.438021	0.106197	0.0185535	0.530864	0.457927	-0.0230872	-0.109392	0.236628	0.0785728	-0.285789	0.289413	0.0745885	-0.404741	Cycs
512	ENSMUSG00000029076	1.62922e-84	0.0486871	0.484672	0.288873	0.254388	0.399237	0.363025	0.371592	0.0910566	-0.0742926	0.0856685	0.387759	0.318139	0.505788	0.329861	Sdf4
513	ENSMUSG00000030002	1.64768e-73	0.0856622	0.0905626	0.347792	0.102653	0.269799	0.358006	0.578589	-0.0659276	0.232142	0.280095	0.162745	0.117598	0.0474253	0.391458	Dusp11
513	ENSMUSG00000020149	1.22108e-84	-0.312924	-0.179819	-0.147485	-0.012569	-0.146845	0.103869	0.134292	-0.121015	-0.104816	-0.0987588	-0.154286	-0.5355	-0.579754	-0.310399	Rab1a
515	ENSMUSG00000062963	6.71981e-07	0.0560028	0.177366	0.0886517	0.395535	0.475537	0.513565	0.392365	0.190755	-0.0696263	-0.163597	0.429702	0.228976	0.0162812	0.0559343	Ufc1
515	ENSMUSG00000027184	1.55686e-13	0.0081111	-0.168096	0.283496	-0.253875	-0.0616161	0.321064	0.374396	-0.0499546	0.0599329	-0.429961	0.0461721	0.0286632	-0.251976	0.277897	Caprin1
515	ENSMUSG00000022255	3.54769e-45	-0.118101	0.210438	0.5106	-0.727829	-0.473157	0.354563	0.331846	-0.161487	-0.0332387	0.311232	-0.173873	-0.031831	0.21312	0.501951	Mtdh
517	ENSMUSG00000020671	7.06095e-08	-0.131219	0.225005	0.684512	-0.115	-0.109602	0.0199683	0.343522	-0.0407311	-0.0200654	0.229337	-0.0905558	-0.0529438	0.223256	0.654366	Rab10
518	ENSMUSG00000003032	5.46703e-13	-0.442459	-0.586482	-0.314294	0.421123	0.283903	-0.295955	0.106108	-0.304495	-0.173311	0.11542	-0.323166	-0.216165	0.200488	0.530395	Klf4
519	ENSMUSG00000028822	7.03604e-17	0.06039	0.336138	0.259166	0.411544	0.126434	0.156954	0.21223	0.140934	-0.192161	0.13178	0.490495	0.281494	0.271882	0.131489	Tmem50a
521	ENSMUSG00000034252	5.20848e-52	-0.180014	0.0266169	0.525678	-0.170482	-0.227859	0.302978	0.501057	-0.218253	0.0759098	0.357336	-0.151392	-0.0473941	0.238749	0.656687	Senp6
521	ENSMUSG00000002379	7.08458e-13	-0.00540476	-0.0206694	-0.219807	0.0638692	-0.128237	-0.517777	0.156241	0.179443	-0.114107	-0.413195	0.217016	0.186483	-0.328951	-0.760002	Ndufa11
522	ENSMUSG00000008475	1.08191e-19	0.0915025	-0.0765197	-0.0434157	-0.268067	-0.820621	-0.117011	0.303391	-0.0889964	-0.0411764	-0.178145	-0.248759	0.0223183	-0.237179	0.176422	Arpc5
522	ENSMUSG00000040385	9.19094e-23	-0.268311	-0.508784	-0.110839	0.0979816	0.416547	0.709947	0.350295	-0.0968055	-0.233721	-0.137866	-0.296544	-0.256824	-0.512751	-0.0794119	Ppp1ca
523	ENSMUSG00000024576	8.38271e-13	-0.0392105	0.187396	0.416055	-0.188513	-0.286903	-0.0574691	0.57073	0.0286184	-0.0125843	0.233823	-0.0237693	-0.123035	0.0980437	0.724574	Csnk1a1
524	ENSMUSG00000015619	4.3521e-07	-0.0116027	0.14629	-0.152337	0.376738	0.243138	-0.00668305	0.862165	0.120883	0.12893	-0.177936	0.340692	-0.0241579	-7.71583e-05	0.173803	Gata3
524	ENSMUSG00000025613	2.25797e-17	-0.0717185	-0.481894	0.176529	-0.528507	-0.248991	0.134791	0.207695	-0.000961117	0.0307814	-0.0444522	-0.106063	-0.217867	-0.515818	0.113998	Cct8
526	ENSMUSG00000028851	8.58468e-15	0.0561259	0.0361829	0.398679	-0.00662569	0.407189	0.318393	0.458797	-0.0350482	-0.0922144	0.0747946	-0.0856185	0.136926	0.08564	0.70628	Nudc
527	ENSMUSG00000020376	3.05786e-06	-0.162934	0.179813	0.189263	0.489894	0.404502	0.442892	0.635173	0.00773937	-0.0753663	-0.378367	0.150221	-0.112001	0.167609	0.170125	Rnf130
527	ENSMUSG00000062203	2.96543e-86	-0.18392	-0.182759	0.253711	-0.618423	-0.137621	0.32604	0.374798	-0.105493	-0.0460968	0.165274	-0.210512	-0.337303	-0.317183	0.114736	Gspt1
528	ENSMUSG00000027835	8.42591e-14	0.03672	0.347049	0.408692	-0.0890842	0.123483	0.374365	0.320219	-0.00574101	0.109975	0.423395	0.0368866	-0.0698638	0.259421	0.435113	Pdcd10
528	ENSMUSG00000019804	2.4432e-130	-0.208721	-0.203457	-0.386671	-0.0118397	-0.1036	-0.0121026	-0.248388	-0.0578814	-0.178014	-0.494456	-0.0662532	-0.161018	-0.591102	-0.52936	Snx3
530	ENSMUSG00000034024	2.80217e-07	0.0584542	-0.356217	0.608688	0.0774471	0.161964	0.72918	0.786733	0.0913976	-0.0779487	-0.0785168	0.270099	0.124399	-0.312707	0.471757	Cct2
530	ENSMUSG00000025651	5.16288e-06	-0.0155419	-0.133197	-0.0341742	-0.0314763	-0.0466	0.0627332	0.161196	0.0480085	-0.115687	0.265506	0.0463132	-0.0177034	-0.545459	-0.298927	Uqcrc1
530	ENSMUSG00000025130	1.49602e-07	-0.210475	-0.244779	-0.12978	0.108334	-0.143099	0.538522	0.477633	-0.103211	0.106286	-0.438918	0.152449	-0.134143	-0.400431	-0.585161	P4hb
530	ENSMUSG00000034295	1.41155e-19	-0.0161698	-0.0435616	-0.154271	-0.247723	-0.41365	-1.12995	-0.0371658	-0.00803155	0.000733723	-0.0288314	-0.0237342	-0.0195311	-0.0314381	-0.137647	Fhod3
531	ENSMUSG00000038235	4.14284e-08	-0.100552	0.321663	-0.0410948	0.00314648	0.281314	0.34842	0.786874	-0.028497	-0.103168	0.0264823	-0.0458171	-0.0821232	0.138471	0.108711	F11r
531	ENSMUSG00000015536	1.11373e-74	-0.109931	-0.0291331	-0.0559545	-0.344054	-0.699288	-0.480559	0.0232787	0.035466	-0.0943135	-0.0171114	0.0914211	-0.0876681	-0.404509	-0.256043	Mocs2
532	ENSMUSG00000001416	4.25563e-86	-0.0533098	-0.312955	0.124893	-0.654926	-0.331963	0.0687585	0.176581	0.0174472	-0.00439549	0.0428941	0.004942	-0.287297	-0.477076	0.221489	Cct3
532	ENSMUSG00000030869	4.0621e-39	0.300988	0.329865	0.0539855	0.326255	0.580348	0.262723	0.190759	0.217171	0.0569447	0.267482	0.418644	0.470049	0.016762	-0.169305	Ndufab1
533	ENSMUSG00000019179	3.31734e-13	-0.0225367	-0.0548748	0.217023	-0.00422125	0.0483996	0.131841	0.24037	0.110816	-0.25501	-0.306508	0.298197	0.153597	-0.373927	0.0911036	Mdh2
533	ENSMUSG00000022404	1.96624e-44	0.136023	0.0723476	0.280156	0.438818	0.310965	0.3889	0.36081	0.113304	0.043456	-0.31786	0.358517	0.332676	0.0932718	0.0799042	Slc25a17
534	ENSMUSG00000025364	2.26816e-10	-0.0756272	-0.161183	0.368931	-0.546338	-0.0563307	0.500603	0.596665	0.112971	-0.161114	0.450573	0.189147	0.0832689	-0.251782	0.334485	Pa2g4
535	ENSMUSG00000030067	8.94278e-45	0.0400457	0.153766	-0.123504	-0.521087	-0.770574	-0.849876	0.459952	-0.120347	0.110311	0.259592	0.076395	0.214999	0.551435	0.526182	Foxp1
535	ENSMUSG00000020496	9.48894e-12	-0.0764873	-0.197447	0.120595	-0.135772	-0.103724	-0.191785	-0.218936	0.04368	-0.214476	-0.302958	0.115391	0.170547	-0.162876	0.0303839	Rnf187
537	ENSMUSG00000002984	5.682e-10	-0.100183	-0.100791	0.139909	-0.516671	-0.0149483	0.25428	0.175165	-0.114561	-0.0648715	0.0606288	-0.204143	-0.129829	-0.270411	0.0916938	Tomm40
537	ENSMUSG00000006315	1.02168e-109	0.029687	-0.186311	-0.12694	0.169968	0.295235	0.392068	0.351921	-0.00177946	-0.034941	-0.1412	0.0661945	0.19086	-0.472583	-0.261043	Tmem147
537	ENSMUSG00000019362	4.46371e-34	-0.32773	-0.27279	-0.34441	-0.017039	0.409028	0.345729	-0.065028	-0.127224	-0.100066	-0.398212	-0.206548	-0.427167	-0.378436	-0.333425	D8Ertd738e
538	ENSMUSG00000030842	4.11116e-17	0.121572	0.366945	0.412534	0.315241	0.464279	0.454807	0.483111	0.0864688	-0.190906	0.193268	0.291264	0.418799	0.205262	0.297137	Lamtor1
540	ENSMUSG00000031701	2.98971e-09	-0.296731	-0.101639	0.176487	-0.413424	-0.07414	0.27397	0.418349	-0.0826995	-0.154221	-0.0406321	-0.213099	-0.425146	-0.320956	0.0287426	Dnaja2
541	ENSMUSG00000026202	7.64357e-38	-0.176334	0.411864	0.0801229	-0.575523	0.206603	0.397655	0.631291	-0.0171503	-0.0242028	0.40652	-0.185702	-0.4436	0.238439	-0.137005	Tuba4a
542	ENSMUSG00000037062	1.13984e-40	0.00032373	0.209392	0.577621	0.488164	0.323998	0.491838	0.248266	-0.0533422	0.128773	0.384799	0.0207469	0.0311813	0.0390925	0.710515	Sh3glb1
542	ENSMUSG00000034243	2.55653e-08	0.125238	0.187223	0.175935	0.482636	0.386562	0.466684	0.383817	-0.058989	0.127622	0.43689	0.0423069	0.256685	0.365299	0.261763	Golgb1
543	ENSMUSG00000027170	5.25682e-12	0.123659	-0.148951	0.454025	0.413474	0.1599	0.688611	0.825064	0.0837416	0.114857	0.258345	0.398471	0.222618	-0.102146	0.661458	Eif3m
544	ENSMUSG00000026750	3.66797e-12	-0.106095	-0.201213	0.0766045	-0.0571605	0.108591	0.272379	0.389738	0.115054	-0.19993	-0.0903279	0.0945417	-0.0378619	-0.533833	-0.00365907	Psmb7
544	ENSMUSG00000070394	5.10917e-42	0.195511	0.366342	0.0424921	0.603037	0.472141	0.0858501	0.223902	0.193673	-0.0699947	-0.0934152	0.519756	0.555918	0.340693	-0.0967912	Tmem256
544	ENSMUSG00000020849	5.69412e-10	-0.141791	-0.28198	0.212219	-0.0681713	0.205881	0.636504	0.8567	-0.0637031	-0.177166	-0.25327	-0.199067	-0.355452	-0.469416	0.621052	Ywhae
545	ENSMUSG00000003269	2.07856e-51	0.0273058	0.125054	0.487895	0.365203	0.378885	0.469007	0.578813	-0.0124553	0.0214008	-0.0694784	0.185062	0.145669	0.304802	0.587773	Cyth2
546	ENSMUSG00000025871	6.43694e-07	0.0218955	0.29877	0.171965	0.0916992	0.234652	0.017878	0.0182582	0.017673	-0.0612413	-0.387691	0.158339	0.262213	0.28984	0.186823	4833439L19Rik
547	ENSMUSG00000030062	2.87513e-06	-0.0038798	-0.0153966	-0.173088	0.0235227	0.139731	0.283667	0.323713	-0.0763215	0.0318901	-0.0616553	-0.00114924	0.0510858	-0.0867754	-0.523333	Rpn1
547	ENSMUSG00000091896	3.84135e-08	0.159695	0.334652	0.361205	-0.177223	0.216043	0.0972714	0.209956	-0.0330394	0.213044	0.238276	-0.0169993	0.172503	0.319594	0.468017	Ube2d2a
547	ENSMUSG00000024736	3.01147e-42	0.0205321	-0.0256426	-0.121238	-0.0873768	-0.356587	-1.04345	-0.0172305	-0.000265961	0.00399105	-0.204358	0.0620097	0.062947	-0.0655448	-0.036617	Tmem132a
548	ENSMUSG00000029198	1.70148e-09	-0.0392934	0.281135	0.454039	0.0762499	0.398565	0.474039	0.539387	0.0389569	0.0864097	0.401095	0.0999265	-0.14279	-0.0172056	0.18353	Grpel1
548	ENSMUSG00000069744	5.30183e-18	0.00102568	0.189001	0.0190929	0.0049041	0.356119	0.406721	0.513802	0.222851	-0.241208	-0.157524	0.278124	0.0173304	-0.237983	0.0129118	Psmb3
549	ENSMUSG00000039615	2.11765e-20	-0.0948134	-0.0605184	0.031169	0.0952188	0.208459	0.169601	0.0448946	-0.048827	-0.211042	-0.15611	-0.0743699	0.000821029	0.0318946	0.170277	Stub1
550	ENSMUSG00000036427	8.80407e-43	0.247211	-0.0538329	0.235285	0.245853	0.139076	0.270005	0.105578	0.100429	0.217484	0.0565536	0.353632	0.263823	-0.0230447	0.327659	Gpi1
551	ENSMUSG00000071014	4.81877e-122	0.034695	0.0391066	0.0284064	0.0387635	0.0658764	0.14574	0.115149	0.119193	-0.0932459	-0.203202	0.195	0.115323	-0.532302	-0.579864	Ndufb6
551	ENSMUSG00000042323	5.14799e-23	0.107494	-0.0679649	0.542502	0.257846	0.0650783	0.151776	0.306817	-0.142284	0.226054	0.104839	0.0587104	0.26658	0.0162244	0.597693	Pbrm1
551	ENSMUSG00000021486	1.83763e-17	0.18177	0.0615287	0.188519	0.206485	0.206176	0.493585	0.338191	-0.0975884	0.143178	0.438746	0.0213671	0.222544	0.000606691	0.18187	Prelid1
552	ENSMUSG00000027566	8.64722e-21	-0.0231859	-0.209875	-0.0919825	-0.391208	0.172033	0.34133	0.58707	0.19203	-0.240897	-0.506241	0.138753	-0.101239	-0.556917	-0.230228	Psma7
552	ENSMUSG00000041731	0	-0.00709291	-0.00559402	-0.207846	-0.119905	-0.393222	-1.35926	-0.210329	-0.00721264	0.00131392	0.00192593	-0.0119464	-0.0229464	-0.00210243	-0.203901	Pgm5
553	ENSMUSG00000022858	4.03701e-11	0.072106	-0.101481	-0.149491	-0.164204	-0.238377	-0.504065	-0.382215	-0.137066	0.254882	0.123123	-0.235831	0.0724451	0.111731	0.129687	Tra2b
554	ENSMUSG00000031447	2.91173e-34	0.0385457	0.465681	0.0785871	0.115646	-0.079396	-0.394269	-0.315541	0.0802083	-0.249344	-0.11384	0.120954	0.195254	0.30782	0.0719527	Lamp1
555	ENSMUSG00000018042	3.08911e-10	-0.0217014	0.219915	0.182616	0.0906902	0.175889	-0.233394	-0.374648	0.0162884	-0.235614	0.306263	0.0755388	0.208363	0.0765955	0.0380371	Cyb5r3
556	ENSMUSG00000002015	1.94129e-06	-0.105055	0.104103	-0.154549	-0.0405502	-0.127856	0.074645	0.352308	0.050494	-0.224828	0.0301912	0.180722	0.0140914	-0.149304	-0.118893	Bcap31
557	ENSMUSG00000035247	9.48179e-28	-0.146685	0.243828	0.528006	0.141768	0.193401	0.476026	0.56186	-0.126843	-0.0890117	0.387335	-0.10286	-0.019589	0.096225	0.591115	Hectd1
557	ENSMUSG00000024498	4.65033e-09	-0.0834529	-0.0498864	0.266064	-0.409565	-0.30619	0.086463	0.264808	-0.171039	0.160683	0.193211	-0.214209	-0.249862	-0.0186297	0.286948	Tcerg1
558	ENSMUSG00000030591	2.80528e-30	-0.0158242	-0.181925	0.318494	0.300261	0.372279	0.80974	0.669342	0.00229284	-0.141114	-0.202935	0.0688721	-0.0416956	-0.212155	0.0918509	Psmd8
559	ENSMUSG00000014077	5.89945e-24	0.050176	0.249795	0.21655	0.496671	0.571082	0.518134	0.281119	-0.0398106	0.0418479	-0.0771348	0.179738	0.224559	0.191613	0.369946	Chp1
559	ENSMUSG00000030884	6.8389e-120	-0.0121214	-0.256704	0.0102496	0.168712	0.0121487	0.243215	0.184388	0.110521	-0.0400302	0.323286	0.219538	-0.00109404	-0.496547	0.0878741	Uqcrc2
560	ENSMUSG00000048076	1.24721e-42	-0.198162	0.163975	0.199926	0.0320669	0.372872	0.688977	0.503951	-0.00842317	-0.236102	0.165477	-0.189826	-0.382602	0.0387078	0.204679	Arf1
561	ENSMUSG00000033161	1.08388e-81	-0.0870091	0.450547	-0.0429178	-0.164385	-0.284082	-0.854332	0.919191	-0.0727856	-0.0307705	-0.362376	-0.117248	0.0128685	0.508452	0.328057	Atp1a1
561	ENSMUSG00000020745	1.87326e-27	-0.238652	0.183768	0.441563	-0.026879	-0.0423454	0.246243	0.265693	-0.14916	0.0383602	0.160942	-0.208089	-0.323397	0.186113	0.720233	Pafah1b1
561	ENSMUSG00000022505	1.24931e-12	-0.0388332	0.0350166	0.0365198	-0.0403185	-0.14079	-0.791429	0.0295803	-0.0906454	-0.176383	0.405184	-0.250753	0.178529	0.202784	0.367448	Emp2
561	ENSMUSG00000024181	8.26272e-80	-0.0481929	-0.0670305	0.0169937	0.221968	0.195448	0.280371	0.214473	0.0605533	-0.110104	-0.34581	0.195065	0.0451679	-0.334427	0.0400703	Mrpl28
562	ENSMUSG00000020219	3.65933e-10	0.0349214	0.0436299	-0.00684983	0.263305	0.683554	0.706051	0.493452	0.0852234	-0.0773672	-0.340225	0.254235	0.167271	-0.316793	-0.334018	Timm13
562	ENSMUSG00000056851	4.20959e-12	-0.142321	-0.454376	0.461675	0.140703	0.0436204	0.521707	0.771849	-0.112078	0.204945	-0.0891479	-0.0129412	-0.0928827	-0.350446	0.713169	Pcbp2
562	ENSMUSG00000024829	2.36725e-11	0.0268827	-0.109167	0.0792387	0.0279344	0.192652	0.283829	0.301446	0.0274282	0.00414335	-0.138078	-0.00830755	0.0559243	-0.414827	0.0257239	Mrpl21
563	ENSMUSG00000030341	3.98597e-16	0.0639231	0.484691	0.322674	-0.32356	-0.403906	-0.0725062	-0.00976145	0.0706948	0.0450027	0.382544	0.249741	0.107515	0.442571	0.413255	Tnfrsf1a
563	ENSMUSG00000020232	2.17354e-59	0.255251	0.115736	0.175987	0.481253	0.394528	0.306782	0.0444199	0.163166	0.0118858	-0.00731237	0.435466	0.474369	0.161537	0.398953	Hmg20b
563	ENSMUSG00000033487	2.53653e-20	-0.0305944	0.197721	0.0564243	-0.496247	-0.314527	0.325393	0.415714	-0.0849511	0.18508	0.184989	-0.0384936	-0.111564	0.0812146	0.0485826	Fndc3a
563	ENSMUSG00000024811	3.78834e-16	0.0115618	-0.00795879	0.385813	0.0301649	-0.243401	0.296144	0.362716	9.05357e-05	0.0347341	0.0669564	0.16686	0.120967	0.109885	0.608309	Tnks2
564	ENSMUSG00000020153	2.95012e-07	-0.083066	-0.0872747	-0.302712	0.111722	0.247651	-0.0744179	-0.251374	0.0523634	-0.144117	-0.0852564	0.122991	0.0534426	-0.50345	-0.526547	Ndufs7
565	ENSMUSG00000055302	3.00187e-32	0.319276	0.304287	0.177733	-0.277269	0.119906	-0.0748032	0.10629	0.0643391	0.202666	0.175424	0.164571	0.372619	0.295411	0.490742	Mrfap1
565	ENSMUSG00000079111	1.47983e-45	-0.183494	-0.113501	-0.0363047	-0.468444	-0.323937	0.183611	0.0593502	-0.0794958	0.0110004	-0.00739436	-0.132445	-0.429087	-0.270777	-0.224473	Kdelr2
565	ENSMUSG00000060073	1.98019e-11	-0.13501	0.0265526	0.244567	-0.145286	0.23241	0.340381	0.582358	-0.0311122	-0.242299	0.114077	-0.165547	-0.229544	-0.0631191	0.228505	Psma3
567	ENSMUSG00000041133	5.61104e-16	-0.0883171	-0.518473	0.11659	-0.337045	-0.712702	-0.296801	-0.0590003	-0.0217622	-0.0677405	-0.108588	0.0261807	-0.0452562	-0.534429	0.253661	Smc1a
567	ENSMUSG00000028367	5.08945e-17	0.116247	0.182289	0.449748	0.330004	0.643522	0.474603	0.346689	0.240008	-0.0664836	-0.0910545	0.257264	-0.0807307	-0.0621171	0.492791	Txn1
568	ENSMUSG00000019659	1.31597e-30	-0.00270019	0.0553312	0.139123	0.368284	0.638117	0.367119	0.400698	-0.0450224	-0.00217931	0.0632765	-0.0298104	0.172842	0.114628	0.430245	Ccdc12
568	ENSMUSG00000021114	1.73411e-38	-0.000664742	0.233626	0.243667	0.37407	0.525631	0.506454	0.382865	0.145679	-0.184404	0.0144347	0.307525	0.288202	0.0362308	0.265604	Atp6v1d
569	ENSMUSG00000031556	7.38966e-08	-0.024693	0.0421594	0.0193188	-0.00139308	-0.0173661	0.0160965	0.199636	0.0538494	-0.133977	-0.362612	0.160862	0.124171	-0.0364774	-0.0327907	Tm2d2
570	ENSMUSG00000028868	1.25896e-10	-0.0591938	0.16916	0.395479	0.450814	0.326905	0.222079	0.180884	-0.141203	-0.0178636	0.329467	-0.0488554	0.148408	0.247564	0.659264	Wasf2
570	ENSMUSG00000023852	6.15853e-11	-0.087727	-0.0501755	0.199611	-0.447972	-0.560598	0.200201	0.220675	-0.185898	0.140661	0.259495	-0.174517	-0.258669	-0.012697	0.268431	Chd1
571	ENSMUSG00000036241	1.59271e-24	-0.0267312	0.28333	0.549267	0.30786	0.311501	0.514978	0.561711	-0.0758603	-0.00810296	0.0383363	0.2905	0.291499	0.307793	0.601672	Ube2r2
571	ENSMUSG00000024914	1.34066e-56	-0.267489	0.167063	0.289317	0.169443	0.140203	-0.0981776	0.142499	-0.222493	-0.196036	0.00449586	-0.165493	0.0284886	0.383351	0.657187	Drap1
572	ENSMUSG00000032301	1.5163e-09	-0.0223677	-0.160831	0.10407	-0.2133	-0.0827268	0.124968	0.252878	0.0863778	-0.216572	0.0705048	0.203056	0.07574	-0.363917	0.0938456	Psma4
572	ENSMUSG00000062270	1.85858e-13	0.177816	0.543258	0.163619	0.11347	0.258388	-0.217374	-0.222644	0.0380793	0.0355947	0.160968	-0.0687066	0.34852	0.373432	0.358025	Morf4l1
572	ENSMUSG00000024346	2.77235e-13	0.086901	0.0258104	0.377821	0.400301	0.585412	0.608803	0.378919	0.0698848	-0.0967189	-0.131832	0.0818066	0.217117	0.0272546	0.126262	Pfdn1
574	ENSMUSG00000025283	7.67672e-43	0.0639202	0.210751	-0.347874	0.00869066	-0.0548674	-0.375662	0.283203	0.0812346	0.176491	0.0901512	0.221806	-0.0383777	-0.690005	-0.327412	Sat1
575	ENSMUSG00000031353	2.52929e-77	-0.152991	-0.408512	-0.0572628	-0.55788	-0.473874	-0.252128	-0.120657	-0.13957	-0.00452809	0.0140535	-0.283115	-0.255113	-0.426047	0.0749294	Rbbp7
575	ENSMUSG00000010376	3.3087e-19	0.00495333	-0.185037	0.0257558	-0.0964199	-0.0185932	-0.0929708	-0.0191713	0.12454	-0.23846	-0.442197	0.205272	0.237033	-0.239312	-0.0875512	Nedd8
577	ENSMUSG00000020362	4.45398e-101	0.101626	-0.0376202	0.207548	0.154341	0.0697739	0.329652	0.283466	-0.0234692	0.108581	-0.327843	0.123779	0.221707	-0.0317615	0.15734	Cnot6
578	ENSMUSG00000038502	4.61447e-10	0.0434823	-0.269066	0.284481	0.149236	-0.131253	-0.0720355	0.301052	0.0838956	-0.0874405	-0.444064	0.243615	0.21156	-0.101555	0.267951	Ptov1
579	ENSMUSG00000027828	7.30261e-42	0.0395372	0.0334623	0.117796	-0.206144	-0.253013	0.264993	0.0255233	0.0169903	0.0806782	-0.410272	0.157749	-0.0355552	-0.217295	-0.0862542	Ssr3
580	ENSMUSG00000027091	2.51377e-19	-0.019004	0.106043	0.375069	-0.159884	0.0721146	0.512054	0.516201	-0.0867708	0.0408557	0.133979	-0.0766289	-0.150054	0.114439	0.640164	Zc3h15
581	ENSMUSG00000066551	1.51696e-08	0.292477	-0.278486	0.100904	-0.202644	-0.0638687	-0.154628	0.0904907	0.210383	0.0309673	0.213849	0.219791	0.243448	-0.309981	0.748449	Hmgb1
582	ENSMUSG00000025982	8.80033e-33	-0.175733	-0.26353	-0.00499674	-0.247357	-0.332548	0.270279	0.296766	-0.0940193	0.0250004	0.134892	-0.358914	-0.555689	-0.407572	0.299429	Sf3b1
582	ENSMUSG00000033004	1.0963e-12	0.00924232	0.0200979	0.139203	-0.433222	-0.615004	-0.238635	-0.2444	-0.0866709	0.159923	0.194351	-0.0421518	0.0385271	0.107284	0.228629	Mycbp2
583	ENSMUSG00000025066	1.24876e-47	-0.250753	-0.440063	0.151951	-0.571335	-0.363246	-0.426917	-0.183043	-0.145582	-0.0923911	0.341651	-0.23158	-0.335581	-0.287317	0.726425	Sfr1
583	ENSMUSG00000024991	4.05862e-20	-0.0204156	-0.130015	0.494649	-0.445742	-0.319164	0.388977	0.400855	-0.129881	0.23507	0.314188	-0.291686	-0.148317	-0.257736	0.581353	Eif3a
584	ENSMUSG00000002778	3.50916e-29	0.120629	0.111472	0.294543	0.524226	0.380115	0.476253	0.296317	0.164164	0.0251816	0.0643302	0.449776	0.285408	0.0729325	0.335719	Kdelr1
584	ENSMUSG00000021417	3.4984e-22	0.00940884	-0.13056	0.207689	0.41004	0.00895568	0.371964	0.470561	0.178308	-0.12229	-0.286515	0.398017	0.213132	-0.143338	0.226196	Eci2
586	ENSMUSG00000029169	5.86706e-08	-0.112396	-0.134097	0.1658	-0.405337	-0.21898	0.0377467	0.116982	-0.17016	0.0959796	0.053168	-0.221169	-0.152455	-0.104599	0.0312475	Dhx15
587	ENSMUSG00000050565	2.0931e-99	-0.144306	-0.159707	-0.031149	-0.203873	-0.610734	-0.0598668	0.116124	-0.0739909	-0.0668852	-0.046366	0.00655755	-0.138337	-0.239269	-0.0677035	Tor1aip2
587	ENSMUSG00000018666	8.42978e-88	0.0855087	-0.337082	-0.057573	-0.115393	0.00348719	0.0428454	0.222208	0.0141291	-0.0235036	-0.422186	0.0220786	0.0702678	-0.449396	-0.0784581	Cbx1
587	ENSMUSG00000058756	2.44187e-55	-0.0559464	0.0833383	0.0858228	0.306276	0.187338	0.0132051	-0.596692	0.0139067	-0.0172123	0.251264	0.200336	0.0870561	0.28582	0.250435	Thra
589	ENSMUSG00000028843	1.34465e-06	0.0565304	-0.288744	-0.533194	0.452782	0.134358	0.208985	0.158016	0.07621	0.131447	0.218653	0.0966535	0.0986033	-0.308796	-0.0106709	Sh3bgrl3
589	ENSMUSG00000020708	3.07298e-40	-0.225827	-0.109074	-0.158267	-0.433602	0.0303981	-0.0165615	0.144907	-0.030911	-0.201179	-0.103371	-0.179273	-0.224955	-0.321778	-0.0693988	Psmc5
589	ENSMUSG00000021361	5.54564e-15	0.074388	-0.0525765	0.00630449	0.35835	0.24403	0.255945	0.389642	0.195744	-0.186177	-0.410598	0.461232	0.24063	-0.479408	-0.210194	Tmem14c
590	ENSMUSG00000062929	1.58766e-42	0.282339	0.304206	0.155767	-0.030119	-0.455014	-0.795763	-0.0593092	-0.0540273	0.219163	0.387261	0.0065065	0.425578	0.274843	0.453025	Cfl2
591	ENSMUSG00000025016	5.18468e-09	-0.0260933	0.408503	0.484568	0.380456	0.454404	0.661204	0.770655	0.0397637	-0.145742	0.112198	0.162647	0.299682	0.273584	0.382376	Tm9sf3
592	ENSMUSG00000032112	9.72189e-73	0.101753	0.193186	0.313262	0.135957	0.324598	0.471675	0.475738	0.0842006	-0.114223	-0.312468	0.262669	0.35298	0.299671	0.211988	Trappc4
592	ENSMUSG00000022270	2.42174e-14	-0.107367	0.446816	0.283432	0.548375	-0.372971	-0.531451	0.814777	0.0499748	-0.202089	0.126193	0.401894	0.140175	0.0239028	-0.188843	Fam134b
593	ENSMUSG00000026353	8.18174e-08	-0.236326	0.342532	0.59407	-0.317723	-0.192118	0.00512482	0.651074	-0.154299	0.0557766	0.480067	-0.280289	-0.339053	0.213023	0.574928	Ubxn4
593	ENSMUSG00000027422	1.44882e-06	-0.0234701	0.0591061	-0.300102	-0.707164	-0.735277	-0.55871	-0.186527	-0.216041	0.13478	0.390469	-0.294089	-0.112171	-0.225334	-0.47656	Rrbp1
593	ENSMUSG00000031078	1.41226e-09	-0.0137856	0.34237	0.482741	0.27179	0.167518	0.414016	0.555824	-0.0425534	-0.0385236	0.330857	-0.0453663	0.0578037	0.402726	0.503002	Cttn
595	ENSMUSG00000057522	3.31848e-43	0.208507	0.311759	0.189549	0.352641	0.181576	-0.303321	-0.508775	0.0901851	0.0759001	0.427847	0.354518	0.374262	0.233846	0.464719	Spop
596	ENSMUSG00000034343	1.79824e-10	-0.2359	0.280748	0.209262	0.110384	0.209707	0.432372	0.478139	-0.0902374	-0.122073	0.377099	-0.212765	-0.203861	0.230494	0.00268274	Ube2f
596	ENSMUSG00000028603	1.41696e-63	0.0128238	0.279636	0.148725	0.534846	0.508841	0.360642	0.253977	0.195078	-0.14246	-0.00392129	0.353452	0.182017	0.167774	0.289899	Scp2
597	ENSMUSG00000021606	4.13659e-07	0.104742	0.337328	0.108577	0.411086	0.477206	0.180883	0.294801	0.219595	-0.0915382	-0.269528	0.44051	0.45709	-0.177586	-0.232559	Ndufs6
599	ENSMUSG00000021264	9.95917e-15	-0.140112	-0.441446	0.0376466	-0.211265	-0.297544	0.114881	0.105994	-0.0783037	-0.0159502	-0.0110572	0.0284698	-0.138708	-0.324903	0.283064	Yy1
600	ENSMUSG00000006024	1.6695e-128	-0.0451578	0.356666	0.338581	0.180895	0.39997	0.458106	0.517866	0.123159	-0.192695	0.258086	0.142298	-0.00256739	0.190206	0.140408	Napa
600	ENSMUSG00000033047	3.59114e-36	0.039428	-0.102141	0.470062	0.258458	0.397354	0.605962	0.610142	0.144859	0.00979268	0.089412	0.361691	0.290504	-0.00286091	0.348102	Eif3l
601	ENSMUSG00000026895	9.03133e-18	-0.0202044	0.119091	0.112887	0.302599	0.158308	0.257082	0.334659	0.149712	-0.199722	-0.289107	0.401116	0.286478	-0.298814	-0.0669214	Ndufa8
601	ENSMUSG00000024097	2.03819e-72	-0.0724586	-0.172331	-0.146856	-0.588343	-0.214685	0.0920218	0.0796696	-0.11956	0.077826	0.275709	-0.329863	-0.296459	0.0420949	0.110535	Srsf7
601	ENSMUSG00000024290	3.88203e-09	0.129405	0.243226	0.534622	-0.192143	0.0257401	0.112918	-0.717314	-0.0531669	0.126744	0.398144	0.0789422	0.158483	0.287213	0.548471	Rock1
603	ENSMUSG00000042133	5.20471e-18	-0.0153746	0.0183066	0.407757	-0.349886	-0.146069	0.241588	0.47386	-0.183908	0.0970508	0.196934	-0.280438	-0.130646	-0.211282	0.649824	Ppig
603	ENSMUSG00000004040	2.43524e-06	-0.266159	-0.124978	0.028844	-0.576978	-0.709602	-0.230383	0.197741	-0.186872	0.0976797	0.146385	-0.148866	-0.348773	-0.12054	0.21699	Stat3
604	ENSMUSG00000034932	2.04468e-06	0.197546	0.229113	0.473851	0.54636	0.617872	0.613186	0.611798	0.0445018	0.024493	0.058538	0.161757	0.377723	-0.0764272	0.244804	Mrpl54
606	ENSMUSG00000022911	2.54342e-10	-0.272367	-0.215665	0.175381	-0.215476	-0.575234	-0.294195	0.140365	-0.141345	0.0659167	0.167939	-0.167382	-0.420376	-0.132804	0.346256	Arl13b
606	ENSMUSG00000061665	1.05409e-06	0.0436341	0.178474	0.279946	0.297516	0.353846	0.39453	0.694662	0.0760108	0.0738495	0.166388	0.125532	0.149339	0.190925	0.335949	Cd2ap
607	ENSMUSG00000028559	9.392e-23	0.0865519	0.230503	0.203189	0.336444	0.342515	0.304703	0.380725	0.0408769	0.0478539	-0.288145	0.117322	0.23407	0.311739	0.333642	Osbpl9
607	ENSMUSG00000029767	3.46621e-93	-0.101852	-0.0100334	-0.00909762	-0.427206	-0.527842	-0.109076	-0.226519	-0.0909576	0.00858536	-0.0148528	-0.149951	-0.188653	-0.0399192	-0.123198	Calu
608	ENSMUSG00000029422	2.40128e-44	0.202337	0.212795	0.350095	0.299006	0.24675	0.35765	0.371646	-0.0483534	0.0865668	0.100795	-0.0879765	0.199976	0.350304	0.667727	Rsrc2
608	ENSMUSG00000022200	2.55774e-104	-0.17683	-0.164278	-0.263631	0.045852	-0.042544	0.207604	0.395507	-0.0825342	0.0403791	0.108213	0.0196843	-0.179365	-0.465704	-0.234415	Golph3
608	ENSMUSG00000035828	2.09094e-20	0.0822663	0.0688602	-0.539832	0.371186	0.294275	-0.0809055	0.118739	0.00341567	-0.0206459	0.136025	0.172544	0.229012	-0.0580794	-0.254038	Pim3
609	ENSMUSG00000042737	9.228e-09	0.162947	0.36432	0.011127	0.542785	0.513716	0.282015	0.128661	0.134853	0.124007	0.142869	0.360406	0.363653	0.204718	-0.385643	Dpm3
609	ENSMUSG00000028416	5.45526e-07	-0.00339586	0.0772229	-0.00960609	0.335041	0.672784	0.447949	0.300294	0.0534535	-0.10747	-0.173354	0.293743	0.158425	0.0469074	0.054117	Bag1
609	ENSMUSG00000030779	8.36835e-08	-0.0472971	0.286778	0.508982	-0.0132507	0.0455166	0.35751	0.371898	-0.0784452	0.017576	0.148707	-0.0144965	-0.000305595	0.221437	0.481493	Rbbp6
609	ENSMUSG00000020719	2.98069e-16	-0.00519429	0.334646	0.185455	0.179128	0.0590713	-0.224445	0.576441	0.09414	-0.188932	0.158888	0.0771605	-0.134889	0.268919	0.577747	Ddx5
611	ENSMUSG00000009907	2.98589e-15	0.0708077	0.17516	0.408708	-0.0281582	0.273619	0.420548	0.463123	-0.0848931	0.144535	0.270479	-0.10785	0.0300721	0.187862	0.522335	Vps4b
611	ENSMUSG00000021774	5.18364e-10	-0.111355	-0.200145	0.0876225	-0.368467	-0.171912	0.0498036	0.181345	-0.0944825	-0.0134161	-0.346585	-0.195194	-0.135926	-0.298079	0.093373	Ube2e1
611	ENSMUSG00000020390	3.14487e-07	0.0759909	0.114262	0.515835	0.275463	-0.205518	0.262662	0.809972	-0.0138372	0.0443161	0.212211	0.177107	0.119986	0.0680406	0.540467	Ube2b
613	ENSMUSG00000022185	2.9308e-16	-0.128101	-0.239539	0.0128387	-0.351209	-0.0669605	0.161712	0.177039	-0.1897	0.118941	0.349409	-0.0902418	-0.230145	-0.215844	0.29504	Acin1
614	ENSMUSG00000016344	3.60153e-44	0.094091	0.073552	-0.104431	0.456485	0.316578	0.20918	0.19621	0.139185	-0.134634	-0.0588108	0.357462	0.458617	0.108693	0.0849638	Ppdpf
614	ENSMUSG00000005103	4.80584e-06	0.204432	0.250708	0.277451	-0.200852	-0.0180656	0.0790104	0.191653	-0.16891	0.180246	0.4182	-0.165423	0.366268	0.422152	0.434403	Wdr1
615	ENSMUSG00000020720	1.66032e-47	-0.241967	-0.022302	0.144946	-0.469089	-0.105493	0.192236	0.295114	-0.0882051	-0.177449	0.171515	-0.244935	-0.345106	-0.141572	0.16948	Psmd12
616	ENSMUSG00000019579	2.98211e-10	-0.0358942	-0.0138579	-0.0752324	-0.016065	0.129939	0.47247	0.425687	0.0393513	-0.0871985	-0.164947	0.0784191	-0.00122193	-0.205073	-0.519848	Mydgf
618	ENSMUSG00000042622	5.79399e-10	-0.292693	0.237219	0.0812047	-0.121166	-0.408009	0.379895	0.392722	-0.200739	-0.0165415	0.437844	-0.194415	-0.116297	0.17759	0.527889	Maff
618	ENSMUSG00000022641	3.26422e-91	0.0195606	-0.194569	-0.0234588	-0.258706	-0.561927	-0.355021	-0.0292186	-0.0673265	0.0362578	0.00702321	-0.0497879	0.0377914	-0.0465851	0.118172	Bbx
619	ENSMUSG00000028426	2.60706e-18	-0.108944	0.0299464	0.519766	-0.148433	0.0738919	0.531995	0.695018	-0.0680746	-0.0846682	0.136117	0.0354623	0.00138455	0.18167	0.590275	Rad23b
620	ENSMUSG00000028790	1.37848e-12	0.0715242	-0.00111077	0.456784	0.00402904	0.132647	0.432658	0.487032	-0.0685559	0.148318	0.15955	-0.100884	-0.0159517	0.163563	0.513515	Khdrbs1
621	ENSMUSG00000087260	8.61879e-37	-0.153017	-0.137067	-0.138835	0.0823595	0.222149	0.0141571	-0.0386009	0.0271529	-0.15542	-0.369089	0.0735441	0.0529434	-0.263719	-0.110306	Lamtor5
621	ENSMUSG00000029922	1.20849e-28	-0.111579	-0.0330224	0.288439	0.0498348	0.194722	0.407693	0.637918	-0.181492	-0.00136998	-0.239277	-0.387652	-0.150167	-0.23494	0.456628	Mkrn1
623	ENSMUSG00000025745	3.82848e-11	-0.237809	-0.29975	0.0264796	-0.205947	-0.546233	-0.184707	-0.12955	-0.0352282	-0.101603	-0.2755	-0.000272485	-0.252695	-0.436191	0.00996787	Hadha
623	ENSMUSG00000002395	1.74679e-37	-0.0277523	0.00779094	0.440118	0.478873	-0.148244	0.377152	0.77076	0.0596851	0.0679595	0.433664	0.186481	0.0459276	0.190529	0.434429	Use1
623	ENSMUSG00000017428	1.56533e-48	-0.235734	-0.112483	0.16101	-0.573122	-0.162603	0.133387	0.286201	-0.185897	-0.082789	0.011174	-0.40467	-0.373655	-0.114313	0.412941	Psmd11
624	ENSMUSG00000028156	1.75258e-28	0.00578575	0.384541	0.555765	-0.456831	-0.368671	0.171247	0.601913	-0.0636656	0.0774841	0.240769	-0.107587	-0.0750431	0.265848	0.609392	Eif4e
624	ENSMUSG00000014856	8.61138e-30	0.0205909	0.161617	0.195336	0.33176	0.360403	0.528875	0.496789	0.143132	-0.163669	0.0371584	0.342127	0.258354	-0.0574536	-0.103933	Tmem208
626	ENSMUSG00000026032	1.84945e-20	0.0763504	0.174651	-0.00783051	0.559473	0.38663	0.202628	0.218471	0.193782	-0.0732926	-0.152699	0.338477	0.253291	-0.237616	-0.219466	Ndufb3
626	ENSMUSG00000039041	1.12629e-13	-0.239828	0.0633679	0.0832132	-0.366808	0.00842599	0.196224	0.324025	-0.105051	-0.149537	-0.00472101	-0.249069	-0.365623	-0.0720982	0.114394	Adrm1
627	ENSMUSG00000070047	3.94435e-14	-0.0512917	0.064995	0.241154	-0.218181	-0.504255	-0.45407	0.0483123	-0.0719413	0.0921252	0.390082	0.135453	0.0764514	0.169546	0.251038	Fat1
628	ENSMUSG00000026078	7.78179e-12	-0.100515	0.0137004	-0.0647614	-0.365919	-0.370897	-0.521453	-0.152804	-0.104129	-0.203125	0.139359	-0.261147	0.0118435	-0.148	0.165046	Pdcl3
628	ENSMUSG00000019188	7.94075e-36	0.123953	0.323218	0.265214	0.18107	0.405427	0.582949	0.580704	0.0185577	0.122044	-0.0944202	0.163898	0.181345	0.21414	-0.0500288	H13
629	ENSMUSG00000005779	1.75478e-16	-0.0676232	-0.221565	0.0471203	-0.0909763	-0.115428	0.328888	0.456847	0.0967238	-0.192711	-0.300073	0.16839	-0.0718045	-0.391178	0.0703978	Psmb4
630	ENSMUSG00000030403	6.9353e-14	0.162066	0.474347	0.49093	-0.294591	-0.244073	-0.0661361	-0.28165	-0.00580858	0.0102105	0.325725	-0.043242	0.252077	0.430769	0.540749	Vasp
631	ENSMUSG00000068739	6.41915e-26	0.159214	0.241371	0.0195108	-0.252064	0.308984	0.447415	0.514504	0.0377127	0.111585	0.350027	0.0286661	0.139567	0.114749	-0.241561	Sars
631	ENSMUSG00000041629	6.77247e-13	-0.0590802	0.201742	0.463266	-0.242797	-0.168212	0.201005	0.0111746	-0.0511304	-0.0273954	0.190151	0.00124433	-0.0689608	0.220291	0.626186	Fam104a
633	ENSMUSG00000028692	1.0479e-181	0.0735268	0.139563	0.349344	0.53045	0.386146	0.635524	0.64048	0.208606	-0.183881	0.150117	0.417065	0.179134	0.145837	0.540519	Akr1a1
634	ENSMUSG00000037197	8.98379e-11	0.0646553	0.0379615	0.371425	-0.18298	0.0966854	0.249439	0.346617	-0.082036	0.18125	0.330548	-0.175941	0.0307875	0.0747598	0.5515	Rbm17
634	ENSMUSG00000016308	2.05689e-06	-0.184827	-0.023717	0.0437296	-0.511633	-0.330308	0.120766	0.161396	-0.0607291	-0.0400812	-0.198385	-0.154475	-0.269469	-0.360302	-0.260428	Ube2a
635	ENSMUSG00000068823	2.28118e-09	0.0631806	0.101286	0.400346	0.156777	0.129689	0.161121	0.200601	-0.0532512	0.21499	-0.262188	0.127785	0.148473	0.169904	0.611392	Csde1
635	ENSMUSG00000029823	1.19706e-11	0.0512399	0.309351	0.531735	0.20894	0.0486817	0.210774	0.49033	0.0296465	0.0825058	0.446908	0.281457	0.124363	0.431099	0.610294	Luc7l2
635	ENSMUSG00000045983	3.85358e-17	-0.0656203	0.0261697	0.338377	-0.203745	0.0194903	0.261754	0.363079	-0.185774	0.176949	0.229646	-0.303382	-0.0941738	-0.0660446	0.121642	Eif4g1
636	ENSMUSG00000028053	1.81322e-16	-0.0603126	0.196365	0.488248	0.0254905	0.00753915	0.271153	0.437872	-0.103696	0.0665541	0.148831	0.0174209	0.00132091	0.320924	0.475242	Ash1l
640	ENSMUSG00000030629	9.22489e-11	0.0561195	0.270266	0.0771846	0.524756	0.463395	0.340892	0.383057	0.0521332	-0.196588	-0.139317	0.159433	0.219659	-0.150754	0.186097	Zfand6
640	ENSMUSG00000060904	1.17623e-19	-0.00380718	0.0266089	-0.036749	-0.590754	-0.506927	-0.164437	0.144623	-0.0240439	0.0244482	0.125494	-0.235647	-0.248011	-0.189736	0.0107753	Arl1
640	ENSMUSG00000024099	1.73375e-56	0.0678784	0.114587	0.159358	0.366384	0.391867	0.303184	0.324173	0.179327	-0.152838	-0.296855	0.38294	0.367847	-0.204635	0.0937114	Ndufv2
641	ENSMUSG00000032525	1.44889e-11	-0.0690269	-0.0368628	-0.270265	0.426469	-0.0121239	0.638225	0.190512	-0.146889	0.0475135	-0.389786	0.0555703	-0.00984289	0.15465	0.0419212	Nktr
643	ENSMUSG00000063077	1.53506e-43	-0.0898209	0.0973552	0.265214	0.140701	0.111749	0.240988	0.235306	-0.101034	-0.0270178	-0.334453	0.0550411	0.0725405	0.104767	0.345088	Kif1b
643	ENSMUSG00000029472	1.19056e-07	-0.0461366	-0.411557	-0.134938	-0.226234	-0.487452	-0.405354	-0.539005	-0.101673	0.121266	-0.136504	-0.23531	-0.178243	-0.449791	-0.0571557	Anapc5
644	ENSMUSG00000022403	7.41533e-10	0.269144	0.229005	0.379508	0.529532	0.512995	0.470115	0.472262	0.156731	0.193209	0.128153	0.359916	0.392965	0.07229	0.482563	St13
646	ENSMUSG00000059518	1.25546e-21	0.164787	0.171914	0.0881144	0.288553	0.369534	0.173477	0.273859	0.130415	0.00849378	-0.166949	0.377953	0.321037	0.0831945	-0.0190387	Znhit1
648	ENSMUSG00000027304	2.30309e-06	0.0314059	0.0629799	0.375283	-0.354866	-0.00185501	0.170629	0.25888	-0.0501521	0.184792	0.312954	0.0366274	0.0529416	0.203751	0.504014	Rtf1
649	ENSMUSG00000028563	1.21532e-09	-0.0322255	0.310417	0.20583	0.264021	0.33739	0.379783	0.278733	-0.00260968	-0.15485	-0.158074	0.0512757	0.130862	0.174941	0.00877632	Tm2d1
649	ENSMUSG00000047260	1.58396e-21	-0.183566	-0.117443	0.0145069	-0.111331	0.0890736	0.517307	0.640731	-0.108253	-0.0487214	0.0856021	-0.120705	-0.236679	-0.187297	-0.255622	Emc6
650	ENSMUSG00000107002	1.53877e-79	-0.0242019	-0.222475	-0.0262692	0.130741	0.140722	0.257779	0.178833	-0.0397762	0.0764186	-0.298309	-0.0100894	-0.0170699	-0.328944	-0.255613	0610012G03Rik
652	ENSMUSG00000030751	1.10873e-32	0.00430508	-0.208458	0.0103286	0.00545195	0.118464	0.219411	0.404407	0.0645102	-0.110928	-0.132193	0.0998795	0.00196114	-0.41929	0.0481608	Psma1
654	ENSMUSG00000043962	3.93437e-75	0.0249657	-0.0472244	0.306368	-0.135123	0.0852733	0.343606	0.242737	-0.107362	0.173695	0.160779	-0.159111	-0.0983377	-0.0279667	0.353775	Thrap3
654	ENSMUSG00000023904	6.03322e-25	0.0922167	0.218324	0.0990365	0.621984	0.0610288	-0.552594	-0.635432	0.118915	-0.0997564	-0.33546	0.253609	0.281082	0.0703755	0.446507	Hcfc1r1
655	ENSMUSG00000018501	6.15512e-10	0.00440937	0.0658259	0.341422	0.194192	0.0993551	0.216435	-0.0650326	-0.0510799	-0.0304232	0.0314253	0.118075	0.270185	0.154263	0.608104	Ncor1
655	ENSMUSG00000017466	4.26498e-51	-0.227298	-0.229952	-0.0357194	-0.084708	-0.601338	-0.697068	-0.654641	-0.0869434	0.089643	0.269035	-0.148347	-0.410888	-0.134289	-0.309507	Timp2
659	ENSMUSG00000015937	1.17933e-12	-0.147417	-0.42734	0.185063	0.0823285	-0.0264028	0.290068	0.243211	-0.126663	-0.0876244	-0.141345	-0.157457	-0.0761817	-0.160142	0.454277	H2afy
660	ENSMUSG00000028757	8.80449e-18	-0.13317	-0.188514	-0.453025	-0.092544	-0.147636	0.155286	0.114223	0.00398747	-0.0279744	-0.226318	0.0261488	-0.21107	-0.354836	-0.348946	Ddost
660	ENSMUSG00000038615	1.29299e-12	-0.106419	0.032615	0.0663777	0.0570823	0.218417	0.0372204	-0.14686	-0.175165	-0.0199377	-0.0693466	-0.234316	-0.00136862	0.0929663	0.0666855	Nfe2l1
664	ENSMUSG00000085438	1.91189e-15	0.0284406	0.0665596	0.0877274	0.201795	0.212222	-0.00296458	-0.246621	-0.0260957	0.050745	-0.320765	0.181987	0.207492	0.16544	0.255768	1700020I14Rik
664	ENSMUSG00000035851	4.39545e-07	-0.283317	-0.0476295	0.117906	-0.0573026	-0.205167	-0.0346565	-0.0444185	-0.201336	0.139326	0.156495	-0.192001	-0.428488	-0.0318614	0.594094	Ythdc1
665	ENSMUSG00000027433	8.64746e-06	0.118257	-0.00900251	0.369523	-0.284318	0.110891	0.331958	0.332253	-0.0319732	0.154859	0.0761895	-0.0141452	0.0416666	-0.00173864	0.352067	Xrn2
665	ENSMUSG00000031879	3.20774e-05	-0.050334	0.0375093	0.228035	0.0310808	0.07957	0.0620748	-0.225563	-0.0573924	-0.0888833	-0.330259	-0.0179648	0.075098	-0.00189207	0.297311	Fam96b
665	ENSMUSG00000021248	8.14545e-11	0.0289344	0.460773	0.0527012	0.277949	0.507146	0.55374	0.722256	0.108777	-0.167918	0.0879298	0.207914	0.133839	0.274771	0.12483	Tmed10
666	ENSMUSG00000027642	5.16288e-06	-0.0563025	-0.0287993	-0.204412	0.210292	0.331154	0.354919	0.249769	0.0863573	-0.168744	-0.133937	0.153823	0.0437042	-0.252693	-0.34312	Rpn2
667	ENSMUSG00000033020	5.63409e-58	0.253058	0.106294	0.144297	0.11826	0.503555	0.337448	0.566459	0.135872	-0.0662356	0.202522	0.383356	0.405542	0.140501	0.224542	Polr2f
668	ENSMUSG00000033751	2.96986e-65	-0.135193	-0.177164	0.0327206	-0.464754	0.0270532	0.194243	0.269347	0.000763655	0.00977812	-0.0331078	-0.116849	-0.317923	-0.321438	-0.276721	Gadd45gip1
672	ENSMUSG00000006373	1.62491e-06	-0.143774	0.119512	0.272578	-0.0996936	0.0125381	0.270245	0.1553	0.0612697	-0.172314	-0.0937298	0.0308097	-0.143752	0.256128	0.303838	Pgrmc1
672	ENSMUSG00000035227	5.5107e-33	0.0295435	0.236746	-0.172867	0.280251	0.369147	0.644198	0.669497	0.0761146	-0.132541	-0.237523	0.151074	0.059124	-0.423514	-0.49905	Spcs2
672	ENSMUSG00000030704	2.97509e-35	0.00583297	0.0773126	0.149274	-0.441686	-0.638681	-0.273466	0.181668	-0.0408117	0.0801474	0.299825	-0.108736	-0.0661263	0.230035	0.38428	Rab6a
673	ENSMUSG00000028029	1.05302e-11	0.175747	-0.0769467	0.211709	0.320703	0.404901	0.35957	0.334409	0.0641813	0.175878	0.0931406	0.237854	0.265884	-0.156689	0.198198	Aimp1
673	ENSMUSG00000028530	7.17619e-40	-0.234161	0.0741969	0.252348	-0.284869	-0.396286	0.142518	0.221311	-0.140854	0.0618534	0.33358	-0.212299	-0.330312	0.0574709	0.311916	Jak1
673	ENSMUSG00000011114	9.9453e-11	0.105566	0.180328	0.0839269	0.0521416	0.208073	0.381157	0.276146	0.043504	0.0716148	0.376314	0.0323801	0.054852	0.0376967	0.172556	Tbrg1
674	ENSMUSG00000024002	1.49168e-49	-0.0452045	0.0370145	0.452387	0.0842038	0.0293059	0.281139	0.238064	-0.134318	0.125166	0.196465	-0.121164	-0.0159294	0.087429	0.446709	Brd4
675	ENSMUSG00000057666	1.29997e-87	-0.100702	-0.141621	-0.440576	-0.555452	-0.0810251	-0.295561	-0.331534	0.080861	-0.185505	0.0202103	0.0337995	-0.0959505	-0.502465	-0.237801	Gapdh
676	ENSMUSG00000037499	4.30147e-10	-0.0308735	0.107783	0.180446	0.27693	-0.18695	-0.346353	-0.187598	0.0698123	-0.0822505	0.225799	0.302201	0.186177	0.497866	0.137831	Nenf
677	ENSMUSG00000037361	4.0127e-06	0.0841902	0.0229822	0.454152	-0.0551335	0.336868	0.492058	0.537047	0.109006	-0.104894	0.118074	0.0766136	0.11999	-0.0333479	0.455119	Sf3b6
678	ENSMUSG00000033701	1.37876e-06	0.0785558	0.0285104	0.270374	-0.0285525	0.084347	0.246779	0.613118	0.0654317	0.0392358	-0.139141	0.258213	0.173288	0.093722	0.438936	Acbd6
678	ENSMUSG00000026821	2.91245e-07	-0.250338	0.0712992	0.149449	0.352094	-0.0735938	-0.308245	0.684914	-0.0427668	-0.179401	0.425148	-0.0057098	-0.220694	0.135373	0.28712	Ralgds
678	ENSMUSG00000033228	1.56613e-11	-0.0962892	0.00123986	0.413954	-0.167059	-0.0273537	0.291975	0.426356	-0.1755	0.0164949	0.200436	-0.267368	-0.0736929	0.109131	0.56095	Scaf11
679	ENSMUSG00000032249	3.98446e-12	0.00250227	-0.431272	0.0181382	0.475233	0.163591	0.0640616	0.147951	0.101893	-0.0900802	-0.131633	0.19275	0.0802459	-0.374768	0.183677	Anp32a
683	ENSMUSG00000027806	1.01228e-78	-0.163516	-0.196714	-0.162085	0.0728002	-0.613571	-0.290043	0.0512461	-0.0866493	0.0811975	0.0721685	0.020164	-0.114915	-0.0633009	-0.204091	Tsc22d2
684	ENSMUSG00000020612	5.94457e-36	-0.239358	0.160989	0.0482668	-0.491103	-0.416062	-0.00422524	-0.676386	-0.092046	-0.193894	-0.048561	-0.289471	-0.348325	-0.0990275	0.0933136	Prkar1a
686	ENSMUSG00000023286	6.86641e-07	-0.151453	0.0475075	0.296374	-0.225635	0.0785943	0.555746	0.475187	-0.0955987	0.0647014	0.0813681	-0.158679	-0.324809	-0.014324	0.256	Ube2j2
688	ENSMUSG00000029064	5.245e-19	-0.160578	0.0451997	0.232077	0.00493709	0.0364949	0.216444	-0.0188929	-0.208709	0.113318	-0.0261976	-0.215457	-0.0892437	0.12606	0.587074	Gnb1
690	ENSMUSG00000006005	1.63097e-19	0.0663939	-0.270976	0.40438	-0.438896	-0.129256	0.0292411	0.288509	-0.194286	0.171075	-0.0147472	-0.366357	-0.0688616	-0.225473	0.578599	Tpr
690	ENSMUSG00000037916	4.0175e-08	-0.0228094	-0.0447582	-0.00346301	0.211474	0.152038	0.0739382	-0.0566021	0.1119	-0.126336	0.148724	0.178277	0.0661616	-0.380381	0.150486	Ndufv1
692	ENSMUSG00000050552	8.62899e-19	-0.0778045	0.0208673	-0.126861	0.392588	0.343621	0.165786	0.221742	0.109013	-0.165564	-0.185045	0.351825	0.0282907	-0.243735	-0.378983	Lamtor4
692	ENSMUSG00000047843	1.88022e-08	-0.0824292	0.363048	0.164928	-0.090052	0.117714	0.0535239	0.321774	-0.154892	-0.0312699	0.0281886	-0.278278	-0.00215173	0.344727	0.589612	Bri3
693	ENSMUSG00000012422	1.14849e-217	0.0718746	0.0156384	0.240259	0.0215898	0.283527	0.51864	0.277195	-0.00596144	0.0488383	-0.23568	-0.0290241	0.0901192	-0.0836295	-0.32234	Tmem167
693	ENSMUSG00000004843	1.45399e-06	-0.104301	-0.299833	0.109459	0.232827	0.178102	0.307027	0.6638	-0.0863161	-0.00671388	0.324271	-0.291855	-0.280536	-0.13191	0.393739	Chmp2b
694	ENSMUSG00000027479	3.8055e-21	-0.160754	-0.0156696	0.248733	-0.413576	-0.53504	-0.251225	0.0986413	-0.188393	0.126198	0.111599	-0.40732	-0.265626	0.00851012	0.31571	Mapre1
694	ENSMUSG00000010067	2.19349e-44	-0.180156	-0.0257002	-0.0165872	-0.331833	-0.425416	-0.237913	-0.0145433	-0.111545	0.0553676	0.0438487	-0.223911	-0.404852	-0.135864	-0.0429912	Rassf1
694	ENSMUSG00000024096	2.25557e-104	-0.053685	0.0433254	0.0317474	0.470259	0.618383	0.469147	0.620011	-0.00873109	-0.101991	0.239145	0.201089	0.130183	-0.198976	0.143094	Ralbp1
695	ENSMUSG00000037608	1.15733e-13	0.191814	0.0752483	0.447557	0.0233927	0.148093	0.368872	0.374856	0.0442861	0.176353	0.0877501	0.245043	0.242865	0.136699	0.467841	Bclaf1
697	ENSMUSG00000026977	1.90459e-08	-0.00521482	0.0531304	0.300195	0.341097	0.0807508	0.45737	0.548409	-0.130633	0.0707152	0.152208	-0.0214114	0.0220462	-0.0787426	0.481854	March7
697	ENSMUSG00000024012	3.49306e-58	-0.018121	-0.134152	0.262811	0.447503	0.431636	0.445652	0.1385	0.0422639	-0.0769501	-0.208499	0.225366	0.262167	-0.145733	0.348902	Mtch1
698	ENSMUSG00000030007	1.62594e-13	-0.0801062	-0.183655	0.229796	-0.189261	0.0318756	0.363515	0.579642	0.0683491	-0.189848	-0.070775	0.133119	-0.0556215	-0.237472	0.191081	Cct7
698	ENSMUSG00000020954	1.5453e-08	-0.0435541	0.27226	0.423517	-0.0832752	-0.158681	0.115136	-0.0871233	-0.132632	0.0609679	0.129838	0.063894	0.164781	0.347896	0.497877	Strn3
699	ENSMUSG00000055436	1.01226e-13	0.00341075	0.00315642	0.417958	-0.0832669	-0.299284	0.473826	0.461275	-0.0333698	0.130901	-0.138924	0.0593758	-0.159495	0.09066	0.584655	Srsf11
699	ENSMUSG00000078348	1.8026e-15	-0.00184973	-0.222015	0.0782029	0.139913	0.23711	0.267802	0.2648	0.0658203	-0.148701	-0.272595	0.167996	0.150456	-0.407014	0.125134	Sf3b5
699	ENSMUSG00000032002	5.22447e-108	0.0128553	0.113779	0.307836	-0.377161	0.0302835	0.397884	0.432677	-0.0926429	0.158508	-0.0651011	-0.210788	-0.191402	-0.160948	0.0248945	Dcun1d5
700	ENSMUSG00000022800	5.27934e-12	0.0370951	0.209386	0.355367	-0.192307	-0.0186108	0.247596	0.422567	-0.00556213	0.0287057	0.0296329	0.0468259	0.0905602	0.15513	0.517159	Fyttd1
701	ENSMUSG00000028173	3.74352e-68	0.0341097	0.357069	0.275164	-0.0495124	-0.512097	-0.365421	-0.00414696	0.0873315	-0.0341623	0.304314	0.365625	0.257719	0.27368	0.124939	Wls
701	ENSMUSG00000021546	1.12684e-16	-0.1297	-0.145833	0.14781	-0.6106	-0.222593	0.129932	0.236679	-0.00398874	-0.109874	0.0757214	-0.342377	-0.427424	-0.262391	0.204619	Hnrnpk
702	ENSMUSG00000021427	7.15922e-22	0.0209872	-0.0650632	-0.0525312	-0.447554	-0.354864	0.0967934	-0.0907247	-0.145796	0.118138	-0.246622	-0.195371	-0.163176	-0.183669	-0.444954	Ssr1
703	ENSMUSG00000034269	7.45585e-37	0.160803	0.28426	0.421527	-0.0192117	-0.164127	0.22971	0.340672	-0.0345864	0.0649869	0.0683108	0.170447	0.303346	0.302	0.442909	Setd5
704	ENSMUSG00000040731	2.55806e-15	0.00901741	0.0562351	0.301027	-0.570089	-0.185087	0.252978	0.466909	-0.0572442	0.0335501	0.112505	-0.196086	-0.226944	-0.0153045	0.382094	Eif4h
706	ENSMUSG00000035585	1.60644e-73	-0.00494356	-0.371697	0.0417228	0.0856872	-0.0153159	-0.00907674	0.0544098	0.0583818	-0.0959203	-0.0592486	0.153665	0.0423363	-0.373006	0.179095	Tsen34
707	ENSMUSG00000032212	6.52137e-38	-0.125284	-0.0441992	0.280241	-0.429806	-0.0614735	0.233399	0.441311	-0.0796289	0.0916409	0.349924	-0.081523	-0.328337	-0.00558122	0.335096	Sltm
707	ENSMUSG00000021764	1.18121e-18	0.214277	0.187464	0.326667	0.230494	0.261056	0.427059	0.513991	0.164948	0.0597611	-0.21347	0.348605	0.312717	-0.189479	0.0266371	Ndufs4
708	ENSMUSG00000021967	5.60062e-165	0.123409	0.156883	0.075644	0.361986	0.453627	0.488949	0.427314	0.0615797	-0.0649538	-0.17935	0.281265	0.355144	-0.0529751	-0.157599	Mrpl57
709	ENSMUSG00000074748	4.60149e-07	-0.0985406	-0.0776423	0.165708	-0.131352	0.00117368	0.351484	0.230307	-0.167832	-0.0351926	-0.0831089	-0.262077	-0.133962	0.000279826	0.306703	Atxn7l3b
709	ENSMUSG00000041028	3.86644e-32	-0.0173134	0.279549	0.213308	0.380005	0.537231	0.520814	0.517971	0.0329872	-0.143901	0.289	0.242678	0.262158	0.157811	0.42383	Ghitm
709	ENSMUSG00000025544	1.56815e-10	-0.0768248	0.0563608	-0.00469513	0.053473	0.118514	0.109627	0.146394	-0.0705168	-0.0403421	-0.287421	0.0335376	0.0456358	0.0337435	-0.0784239	Tm9sf2
710	ENSMUSG00000005881	2.23632e-12	0.0348933	0.136541	0.251909	0.358091	0.0576043	0.34612	0.642807	0.0584639	-0.0789929	-0.0743515	0.292762	0.191609	0.094912	0.286842	Ergic3
711	ENSMUSG00000022234	2.35027e-08	0.06168	-0.392458	0.307851	-0.00955052	0.0224155	0.622305	0.63906	0.0479446	0.108852	0.283321	0.20629	0.0253278	-0.421324	0.556458	Cct5
712	ENSMUSG00000042043	5.62376e-15	0.146399	-0.00789266	0.458294	0.391944	0.453253	0.486229	0.676515	0.0834486	0.0144705	-0.125506	0.0550923	0.22442	0.010791	0.255527	Tbca
713	ENSMUSG00000021969	1.10378e-52	-0.0705111	0.0258697	0.148433	-0.404381	-0.441105	0.0626212	0.257221	-0.080185	0.015978	0.085265	-0.0119513	-0.000818044	0.05859	0.241598	Zdhhc20
714	ENSMUSG00000068798	7.587e-13	0.0148046	0.102568	0.164579	-0.270949	-0.199043	-0.413267	-0.55015	-0.0699387	0.180364	0.331242	-0.237015	-0.196675	-0.0797374	0.149969	Rap1a
718	ENSMUSG00000026087	3.00639e-21	0.162924	-0.235777	0.282052	0.322423	0.23408	0.272009	0.393532	0.0545937	0.179104	0.0374716	0.198418	0.262554	-0.203511	0.134906	Mrpl30
720	ENSMUSG00000027108	5.2226e-48	0.114486	-0.186747	0.249368	0.242833	0.205723	0.37611	0.456975	0.102565	-0.0123982	0.014249	0.260291	0.30357	-0.334046	0.348068	Ola1
722	ENSMUSG00000030452	5.27121e-17	0.119109	0.190641	0.296829	-0.45085	-0.399776	0.0889171	0.403863	-0.056544	0.0981483	0.111853	-0.0320189	0.125668	0.205942	0.330652	Nipa2
723	ENSMUSG00000026878	2.21966e-28	-0.0316541	0.360916	0.489496	0.0318223	0.128361	0.272341	0.270647	0.0273785	-0.0861285	-0.0356106	0.191922	0.0756563	0.270835	0.468825	Rab14
726	ENSMUSG00000058267	7.49158e-77	0.0414092	-0.154333	0.0420383	0.212382	0.291571	0.343434	0.374519	0.125766	-0.0831064	0.0589795	0.195685	0.168358	-0.39535	0.174677	Mrps14
726	ENSMUSG00000040785	3.14921e-07	0.086278	-0.0602867	0.37665	0.0973718	-0.364304	0.155069	0.349228	-1.96384e-05	0.0366344	-0.231152	0.224793	0.293643	0.0969544	0.39753	Ttc3
727	ENSMUSG00000028124	3.22082e-19	-0.0351544	0.354801	0.287618	-0.332719	-0.0523053	0.256174	0.45543	0.0607768	0.0242599	0.060383	0.259366	0.0307341	0.0911356	0.182087	Gclm
728	ENSMUSG00000028034	1.14659e-09	-0.0459599	0.0255304	0.332026	0.0674091	0.0454072	0.522273	0.416943	0.0247821	-0.099715	-0.194058	0.137068	0.139598	0.227672	0.324743	Fubp1
728	ENSMUSG00000071072	1.24006e-07	0.0667957	0.0155003	0.167176	-0.51362	-0.0156379	-0.0382673	0.288137	-0.0524324	0.146601	0.386074	-0.175981	-0.159463	-0.137293	0.405139	Ptges3
728	ENSMUSG00000022812	6.64658e-06	-0.236603	0.134425	0.214834	0.250099	0.119453	0.0966069	0.0964631	-0.0643264	-0.143203	0.00891031	0.174496	-0.0575865	0.168129	0.494182	Gsk3b
729	ENSMUSG00000015804	3.35285e-27	0.0646951	0.144928	0.245539	0.214942	0.310622	0.198612	0.20735	0.0575523	-0.102804	-0.318898	0.275759	0.31751	0.157918	0.274062	Med28
734	ENSMUSG00000026254	2.60513e-06	0.168851	0.022555	0.342641	0.128633	0.0813164	0.474779	0.518573	0.060103	0.144838	0.00140423	0.157834	0.196632	-0.0924476	0.346477	Eif4e2
736	ENSMUSG00000029328	2.98361e-32	-0.0653044	-0.240922	0.348789	-0.568959	-0.404962	0.277433	0.333788	-0.0722412	0.0246801	0.214206	-0.202568	-0.165869	-0.176009	0.517988	Hnrnpdl
737	ENSMUSG00000028470	5.53181e-13	-0.141602	0.0487678	0.179902	0.479109	0.380415	0.253962	0.523447	0.0549672	-0.141271	-0.0090635	0.245915	-0.0293706	-0.152486	0.134016	Hint2
739	ENSMUSG00000031422	7.6278e-25	-0.119884	-0.0219043	-0.479143	-0.529047	-0.458032	0.226314	0.181173	-0.116118	-0.0735845	-0.0951202	-0.302649	-0.296538	-0.154688	0.0811228	Morf4l2
739	ENSMUSG00000029817	6.95997e-18	0.00720077	-0.175831	-0.0201165	0.417164	0.270151	0.454373	0.385944	-0.0694887	0.167442	-0.225959	0.0989489	0.035057	0.00543427	0.132614	Tra2a
740	ENSMUSG00000021576	2.4094e-24	-0.149555	-0.0462699	0.228551	-0.281612	0.173567	0.468633	0.513455	-0.0778681	-0.151153	0.120078	-0.102869	-0.165242	-0.13322	0.356021	Pdcd6
741	ENSMUSG00000042520	2.03355e-06	0.0711746	0.108498	0.277378	0.0318098	0.182796	0.300293	0.228898	-0.0534959	0.143524	-0.0981557	0.0338604	0.125564	0.204746	0.36908	Ubap2l
742	ENSMUSG00000077450	1.03409e-07	0.181973	0.382123	0.363811	0.212437	0.168225	-0.0288603	0.0178612	0.0816281	0.126156	0.135144	0.222307	0.17759	0.353719	0.26101	Rab11b
745	ENSMUSG00000028580	6.29179e-07	0.0385128	0.0583952	0.359062	0.107191	0.0472504	0.400866	0.480336	-0.0371919	0.132703	-0.0292879	0.209263	0.149099	0.100365	0.4435	Pum1
750	ENSMUSG00000025132	4.74551e-23	-0.107505	0.098525	0.199653	-0.128474	0.347216	0.396773	-0.0280127	-0.15338	0.0351382	0.149743	-0.33932	-0.329404	0.131916	0.368697	Arhgdia
753	ENSMUSG00000033940	4.0258e-11	-0.0227292	0.2257	0.25484	0.427605	0.434304	0.592573	0.404874	0.134259	-0.158378	0.0431195	0.319668	0.301974	0.0589031	0.254777	Brk1
754	ENSMUSG00000006589	1.19364e-06	0.00477941	0.0150199	0.394248	-0.344587	-0.0819755	0.491833	0.557172	0.0800113	-0.113126	0.315502	0.0601239	0.0769876	-0.0168585	0.429341	Aprt
756	ENSMUSG00000024091	5.8302e-09	-0.197431	0.0349734	0.28133	-0.314576	-0.105656	0.0616411	0.152712	-0.0190125	-0.183973	0.33449	-0.241928	-0.359398	-0.134627	0.422314	Vapa
758	ENSMUSG00000068749	4.2936e-150	0.0688052	-0.0361925	0.33029	-0.0125064	0.216631	0.504037	0.561854	0.118566	0.0588545	0.00159564	0.331806	0.090793	-0.205018	0.319004	Psma5
758	ENSMUSG00000036323	2.61585e-23	0.142579	0.0377935	0.386764	0.210887	0.243176	0.504585	0.499797	0.0697936	-0.0268759	0.0125051	0.248219	0.186978	-0.123817	0.325161	Srp72
760	ENSMUSG00000040459	4.08119e-16	0.0691302	0.132138	0.201055	0.100158	-0.00196671	0.17023	0.248928	-0.111323	0.164759	-0.0994694	-0.0851443	0.0825542	0.163202	0.381503	Arglu1
761	ENSMUSG00000040242	1.60738e-70	0.0612232	0.233045	0.324157	0.0728286	0.216689	0.200113	0.0722837	-0.0627461	0.0684453	0.144118	0.0383482	0.215244	0.388869	0.387031	Fgfr1op2
761	ENSMUSG00000008036	4.61183e-53	0.127407	-0.0118325	0.0600343	0.360084	0.437885	0.486886	0.167867	0.134553	-0.108205	-0.035148	0.324689	0.349199	-0.0886348	-0.203894	Ap2s1
762	ENSMUSG00000031229	8.12522e-08	-0.0577567	-0.356398	0.317804	-0.181294	-0.483866	0.102745	0.148409	-0.104189	0.0659264	-0.254215	0.0127834	-0.072091	-0.428766	0.262958	Atrx
763	ENSMUSG00000022193	2.98044e-98	0.0512369	0.158492	-0.0522363	0.0181816	0.370164	0.403566	0.396221	0.118797	-0.154974	-0.197689	0.170984	0.0882787	-0.130724	-0.287563	Psmb5
763	ENSMUSG00000020485	1.65806e-47	-0.0038729	-0.198813	-0.0616833	0.189116	0.358195	0.422512	0.402461	0.0713296	-0.0303041	-0.0128912	0.241789	0.0763138	-0.319222	0.0587033	Supt4a
767	ENSMUSG00000030663	1.61102e-08	0.125664	0.179009	0.312602	-0.0273424	0.359844	0.173819	0.0920701	-0.0159842	0.0108323	0.329023	-0.112894	0.156225	0.0340068	0.308311	1110004F10Rik
768	ENSMUSG00000021771	2.09975e-22	-0.149777	-0.149698	0.289956	-0.0170108	-0.0741813	0.301305	0.242074	0.0473991	-0.129289	0.0293486	-0.0426888	-0.275753	-0.425188	0.183327	Vdac2
769	ENSMUSG00000057236	1.94698e-21	0.0966399	-0.0622099	0.160075	-0.0911933	0.0657452	0.175569	0.284794	0.142001	-0.0783548	-0.263046	0.15684	0.124315	-0.0500116	0.281862	Rbbp4
770	ENSMUSG00000056342	5.93367e-36	0.0621486	0.195608	0.356345	-0.206022	-0.036614	0.186974	0.376467	-0.0475532	0.105031	0.287269	0.0600812	0.123772	0.265574	0.451888	Usp34
771	ENSMUSG00000005506	8.44911e-08	-0.0243989	0.0985183	0.372276	0.112865	-0.0890369	0.0638236	0.213145	-0.147234	0.136895	-0.192685	0.0340087	0.135894	0.115956	0.3162	Celf1
771	ENSMUSG00000027706	6.00624e-09	-0.00663908	0.401167	-0.0520657	-0.215268	0.0258104	0.141788	0.372585	0.0907356	-0.0737124	-0.0468383	0.11731	-0.0136182	0.0294066	-0.0912589	Sec62
772	ENSMUSG00000054823	7.78737e-14	-0.102712	0.17996	0.317953	0.131111	-0.0750018	0.257212	0.413069	-0.0974464	-0.057827	0.105545	0.0584964	0.0263301	0.189211	0.474053	Whsc1l1
773	ENSMUSG00000042541	1.79168e-09	0.0939732	-0.157404	-0.0455731	0.0765917	0.0128417	-0.104924	-0.136601	0.00154724	0.0766185	-0.326214	-0.231061	-0.0555191	-0.153054	0.0734161	Shfm1
774	ENSMUSG00000045948	3.63594e-38	0.0181787	-0.20771	-0.026616	0.199422	0.256799	0.22319	0.144615	0.0109644	-0.0647692	-0.272436	0.162308	0.0572307	-0.293957	-0.181551	Mrps12
774	ENSMUSG00000054604	1.06851e-10	-0.123883	-0.0622248	0.331596	0.0531442	0.0769945	0.334532	0.248597	-0.143398	0.155119	0.175366	-0.0440913	-0.10476	0.004309	0.447843	Cggbp1
776	ENSMUSG00000025337	2.12114e-47	-0.0354195	0.321088	0.196117	0.114509	0.401994	0.331821	0.427835	0.0308016	-0.0370445	0.304589	0.0215556	-0.169074	0.31177	0.395104	Sbds
778	ENSMUSG00000029094	3.82846e-48	0.0262023	0.242726	0.240399	-0.202918	-0.437543	-0.268437	0.00132536	-0.0806129	0.0859484	0.30838	-0.0586485	0.00222265	0.336598	0.448493	Afap1
778	ENSMUSG00000015733	2.19641e-36	-0.0658591	-0.0428466	0.0100564	-0.546025	-0.304486	-0.468215	-0.306518	-0.0344586	-0.0523477	0.111216	-0.272705	-0.371895	-0.105809	0.295237	Capza2
778	ENSMUSG00000090000	1.97145e-09	0.065955	0.263441	0.0910272	-0.171587	0.184505	0.545392	0.432763	-0.00917123	0.0831309	-0.147281	-0.0835479	0.0135686	0.070858	-0.461985	Ier3ip1
780	ENSMUSG00000004771	2.12449e-09	-0.104884	0.217984	0.185649	0.155013	0.231596	0.382189	0.511028	-0.0635572	-0.0120623	0.127443	-0.196623	-0.206107	0.136625	0.152708	Rab11a
780	ENSMUSG00000008859	3.09329e-14	-0.0892556	-0.021799	0.222627	0.17047	0.195225	0.275394	0.375541	-0.14962	0.028797	-0.0835453	-0.269872	-0.0263386	0.0257392	0.372327	Rala
785	ENSMUSG00000007867	1.98746e-14	-0.135887	0.0621548	0.0901689	0.445644	0.186749	0.00643703	-0.136094	0.118785	-0.153222	-0.0976361	0.151228	-0.180589	0.172521	0.365237	Ift43
786	ENSMUSG00000035027	2.28857e-12	0.0344731	0.226811	0.410644	-0.0356108	0.34435	0.517404	0.565182	0.0244169	-0.123834	-0.0010178	0.25656	0.22114	0.143255	0.29555	Map2k2
788	ENSMUSG00000030335	2.45365e-06	-0.00697716	-0.0845994	-0.098265	-0.116339	0.165467	0.216593	-0.0172345	0.0812641	0.0251794	0.207571	0.123775	-0.112699	-0.34015	-0.298852	Mrpl51
788	ENSMUSG00000043991	8.92202e-13	-0.165166	-0.0163263	0.244254	0.0732116	0.109222	-0.023249	-0.0432628	-0.152912	-0.143538	0.114574	-0.000591393	0.101602	0.166144	0.406841	Pura
789	ENSMUSG00000022635	1.67246e-36	-0.0971295	0.00524188	0.105571	-0.44119	-0.0721944	-0.105932	-0.0185401	-0.15797	0.00144574	-0.00310097	-0.32088	-0.0521405	-0.00781635	0.154302	Zcrb1
791	ENSMUSG00000029840	3.23673e-11	-0.0608809	0.0153973	0.426289	0.121031	-0.0751892	0.00420434	0.0974228	-0.0964863	0.0409585	-0.283233	0.0819066	0.125789	0.0588502	0.452489	Mtpn
791	ENSMUSG00000017677	1.23693e-17	-0.0155633	-0.0466964	0.102316	-0.225529	-0.49648	-0.175894	0.231232	0.00735968	0.0607021	0.0624752	-0.0310922	-0.116362	-0.0223391	0.235592	Wsb1
791	ENSMUSG00000024853	5.30316e-10	-0.0159748	-0.317713	0.300395	0.13786	0.207707	0.196558	0.3062	0.0749686	-0.156304	-0.164232	0.205958	0.0632426	-0.407388	0.344976	Sf3b2
792	ENSMUSG00000025499	3.18028e-28	-0.12344	-0.0330783	-0.136247	-0.378334	-0.366449	-0.506143	0.166048	-0.131385	-0.0151345	-0.317573	-0.158535	-0.0424971	-0.0203366	0.0959893	Hras
793	ENSMUSG00000045767	9.38676e-07	0.0589032	0.230448	0.174522	-0.236324	-0.232766	-0.554014	-0.546102	-0.052107	0.117316	0.0214171	0.17529	0.207657	0.333902	0.286884	B230219D22Rik
795	ENSMUSG00000024758	1.05194e-08	-0.100661	-0.0966827	-0.115512	0.207662	0.337452	0.477117	0.111539	-0.0375798	-0.0314355	-0.167135	0.0301503	-0.139015	-0.348635	-0.316937	Rtn3
798	ENSMUSG00000063200	4.82485e-09	0.0807954	-0.286298	-0.023109	0.210945	0.191409	0.0873197	0.186872	-0.0491702	0.0617473	0.309854	-0.121318	0.0447384	-0.392561	0.220411	Nol7
800	ENSMUSG00000031954	1.59082e-28	-0.0487199	-0.348014	0.148207	-0.298108	-0.0399865	-0.0593718	0.0241599	-0.0730541	0.0687396	-0.146513	-0.152309	-0.0456637	-0.250934	0.226091	Cfdp1
800	ENSMUSG00000068039	2.1921e-23	0.054027	-0.225003	0.408008	-0.088606	0.040412	0.455095	0.492113	-0.0112674	0.0301272	0.105765	0.0629373	0.0312354	-0.228107	0.390916	Tcp1
802	ENSMUSG00000001472	2.53774e-116	-0.00342953	0.280623	0.352241	0.23183	0.533398	0.503956	0.598145	-0.0515168	0.0520434	0.26978	-0.0973834	-0.0680178	0.299803	0.392979	Tcf25
806	ENSMUSG00000028410	3.28293e-09	-0.00513002	-0.214009	-0.4525	-0.143569	-0.182346	-0.688273	-0.301688	-0.00954098	0.143278	-0.270148	0.0114921	-0.0421812	-0.286367	-0.392504	Dnaja1
806	ENSMUSG00000025135	6.63946e-20	0.0117676	0.0422837	0.0864822	0.284553	0.0118847	-0.229609	-0.18773	0.0780962	-0.0241925	-0.189999	0.309843	0.250607	0.0714859	0.301975	Anapc11
806	ENSMUSG00000032745	3.48344e-56	0.0257605	-0.118594	0.0772586	0.0107999	0.0178156	0.309342	0.175711	-0.0526167	0.0203083	-0.196527	-0.141809	-0.144712	-0.0138219	0.452866	Gpbp1
806	ENSMUSG00000019432	1.4214e-46	-0.0217258	-0.331045	0.143145	-0.140875	-0.0866924	-0.00499479	0.079195	0.0258219	-0.0445358	0.0400537	-0.0251678	-0.0725992	-0.307323	0.150781	Ddx39b
811	ENSMUSG00000009863	8.45498e-10	0.0335329	0.0698042	0.160811	0.098541	-0.00720882	0.0417505	0.251162	0.104802	-0.158114	-0.0486256	0.114215	0.131777	-0.379672	-0.210841	Sdhb
814	ENSMUSG00000017421	1.52862e-19	0.0869491	-0.12965	0.214388	0.107784	0.1279	0.314739	0.236898	0.0818761	0.0797708	-0.228027	0.271624	0.248772	-0.0719603	0.330597	Zfp207
816	ENSMUSG00000021413	6.88956e-10	0.114918	0.0423133	0.0820682	-0.299879	-0.12397	0.162883	0.111243	0.0101642	0.151799	0.191727	-0.0258688	0.047011	0.101255	0.299381	Prpf4b
818	ENSMUSG00000063787	2.03683e-46	0.043759	-0.0194401	0.142659	0.223995	0.393799	0.391101	0.408509	0.0571189	-0.0337336	-0.0288592	0.207698	0.185603	-0.266327	0.0274009	Chchd1
819	ENSMUSG00000020922	9.63596e-13	-0.160513	-0.0479624	0.207666	-0.266638	-0.169148	0.26064	0.408336	-0.127115	0.0200076	-0.227066	-0.0988036	-0.164447	-0.0984786	0.231085	Lsm12
820	ENSMUSG00000039219	3.86748e-21	-0.15021	-0.206254	0.37909	-0.218667	-0.28201	0.195982	0.428005	-0.0567098	0.00468896	-0.107157	0.0322038	-0.255812	-0.135799	0.287857	Arid4b
821	ENSMUSG00000079477	1.86612e-21	-0.13221	0.352075	0.239964	-0.0136541	0.196054	0.223828	0.0460992	-0.0453474	-0.12937	0.18147	-0.169131	-0.260107	0.0618216	0.0330087	Rab7
826	ENSMUSG00000022378	3.4945e-15	0.146639	0.222359	0.313537	-0.125921	-0.465344	-0.329731	0.455915	0.00118123	0.0843954	0.21144	0.0100487	0.223155	0.175786	0.349828	Fam49b
827	ENSMUSG00000027810	9.10995e-43	0.120784	-0.230575	0.152642	0.25678	0.16895	0.347069	0.320187	0.0251232	0.126164	0.254181	0.164767	0.130778	-0.265332	0.291687	Eif2a
827	ENSMUSG00000032199	4.08235e-14	0.130464	0.255261	0.368274	0.0267944	0.223597	0.252217	0.232098	0.0374811	-0.00682196	0.0262581	0.117583	0.22505	0.172219	0.422991	Polr2m
828	ENSMUSG00000025979	7.16736e-10	0.118814	0.257689	0.280173	0.0820196	0.178704	0.335521	0.424269	0.0806223	-0.0616726	0.172205	0.210541	0.162045	0.105065	0.413329	Mob4
829	ENSMUSG00000062604	6.34014e-18	0.072764	-0.118527	0.176275	0.185245	-0.29734	-0.498223	0.229478	0.103843	0.0547266	-0.24854	0.359557	0.291831	-0.319991	0.368997	Srpk2
831	ENSMUSG00000062580	2.14804e-42	-0.164593	-0.038171	0.12332	-0.343291	-0.00921592	0.250638	0.172992	-0.089675	-0.0738656	0.000847931	-0.292987	-0.214013	-0.0421686	0.200842	Timm17a
831	ENSMUSG00000025260	6.02804e-12	0.0382141	-0.141035	0.0265955	-0.00973561	-0.505015	-0.296985	0.387202	0.0611631	0.00535041	0.0444539	0.298706	0.19663	-0.32362	0.227147	Hsd17b10
832	ENSMUSG00000035478	2.09366e-35	-0.0799979	-0.267583	-0.0337875	-0.365761	-0.145105	0.083214	0.174428	-0.0917259	-0.0297101	-0.257036	-0.00111487	0.086985	-0.227809	0.0710639	Mbd3
833	ENSMUSG00000029623	1.9059e-13	0.183152	-0.0789032	0.105496	-0.272598	0.302843	0.239601	0.212361	-0.00932412	0.115287	0.050086	0.0824791	0.368167	-0.00219626	0.072723	Pdap1
833	ENSMUSG00000036835	6.17708e-52	-0.0480354	-0.00204396	-0.117219	0.32143	0.442026	0.317838	0.234083	0.0108911	-0.0336572	0.0228209	0.0579489	-0.00333988	-0.183664	-0.182862	Psenen
835	ENSMUSG00000032050	1.67991e-08	-0.0930466	0.00297775	0.342589	-0.268775	-0.0970812	0.204562	0.249416	-0.112423	0.146976	0.199534	-0.139767	-0.128963	-0.0637884	0.133154	Rdx
836	ENSMUSG00000026740	4.43303e-14	0.0259937	0.239775	0.292715	0.0985919	-0.355867	0.11379	0.310622	0.00209274	-0.036908	0.158208	0.157811	0.177859	0.192531	0.389793	Dnajc1
837	ENSMUSG00000031622	1.89089e-37	-0.120877	0.0718973	0.155043	-0.145222	-0.102272	0.240527	0.402155	0.0634466	-0.0144106	-0.217338	-0.0642043	-0.299286	-0.179893	0.203315	Sin3b
839	ENSMUSG00000036309	6.89587e-23	0.140125	0.253912	0.0168644	-0.00486864	0.162867	0.190358	0.266387	0.138045	0.00777388	-0.0781252	0.284882	0.253281	0.212446	0.163475	Skp1a
841	ENSMUSG00000031176	1.64786e-08	0.0363434	0.242872	-0.0383013	0.425181	0.297666	0.0912945	0.0722004	0.0542288	-0.127467	-0.101599	0.194739	0.221459	0.169111	0.372975	Dynlt3
845	ENSMUSG00000028191	8.68645e-10	0.00728986	-0.0111021	0.358436	0.143554	-0.00706671	0.474918	0.5099	-0.00327709	0.0393012	0.181555	-0.134015	-0.095286	-0.199691	0.407432	Bcl10
845	ENSMUSG00000057130	2.01227e-18	-0.121789	-0.18864	0.0927863	-0.37139	-0.265752	0.147866	0.275014	-0.099932	0.0712946	-0.0360868	-0.264476	-0.24118	-0.200638	-0.235646	Txnl4a
847	ENSMUSG00000038646	3.60788e-15	0.165402	0.138173	0.218344	0.235481	0.397862	0.311256	0.385363	0.0305534	0.0159677	-0.111085	0.147082	0.256651	-0.0425534	0.195424	Fam103a1
851	ENSMUSG00000026260	1.04958e-23	0.128311	-0.177232	0.124859	0.31799	0.162114	0.325748	0.166763	0.0781156	-0.0204813	0.0852442	0.270461	0.253131	-0.335271	0.00881584	Ndufa10
852	ENSMUSG00000014504	3.98765e-61	0.113383	0.04477	-0.169074	-0.257551	0.0885753	0.293145	0.11831	0.0392186	0.0904482	-0.216265	0.0408888	0.0806034	-0.315014	0.00986729	Srp19
854	ENSMUSG00000022427	2.83647e-41	-0.0121008	-0.262691	0.27637	0.0204126	0.221237	0.502592	0.40744	0.0107155	-0.0933238	-0.294918	0.0670627	0.0839084	-0.30776	0.400439	Tomm22
855	ENSMUSG00000038374	3.0801e-10	-0.0443467	-0.306415	0.0263988	-0.446634	-0.186918	0.12996	0.242107	-0.0398465	-0.0310186	0.0724886	-0.212325	-0.260533	-0.238563	0.108914	Rbm8a
855	ENSMUSG00000004096	5.68054e-08	-0.0494726	-0.245347	0.0205231	0.0537199	0.200039	0.144143	-0.0138833	0.0685881	-0.124949	-0.215402	0.00927467	0.0379245	-0.337187	-0.0676832	Cwc15
858	ENSMUSG00000027282	1.96153e-20	-0.0481739	0.030097	0.185899	0.0498567	0.010051	0.169165	0.2441	0.00484463	-0.00170569	-0.258705	0.0995366	0.110541	-0.297925	0.068458	Mtch2
859	ENSMUSG00000001105	8.16073e-06	0.0560864	0.0564835	-0.128181	-0.0509306	0.0293558	-0.00259802	0.144822	0.00935557	-0.0165958	-0.0273985	0.243267	0.161293	-0.275698	-0.400388	Ift20
861	ENSMUSG00000029147	4.43198e-14	-0.0468216	-0.0478336	0.255802	-0.372801	0.143931	0.328026	0.356813	-0.0887424	-0.025098	0.107399	-0.0916025	-0.146793	0.0208938	0.270146	Ppm1g
862	ENSMUSG00000031683	6.99447e-08	-0.0991352	-0.290027	-0.12271	0.31346	0.29916	0.269521	0.151511	-0.0859691	-0.0963754	-0.0677387	-0.0722295	0.0917424	-0.170019	0.0347328	Lsm6
862	ENSMUSG00000023307	3.85263e-58	-0.0443756	-0.0946565	0.315248	-0.156612	-0.160095	0.32005	0.25799	-0.0647773	-0.0527122	0.0682387	-0.0753727	-0.017632	-0.0815793	0.42134	March5
864	ENSMUSG00000038803	9.15844e-29	0.0854601	0.343548	-0.030194	0.395642	0.397927	0.266094	-0.0172202	0.0400982	0.0434295	0.163359	0.240834	0.288776	0.372264	0.0137676	Ost4
866	ENSMUSG00000063870	1.13987e-07	-0.113534	-0.0134757	0.315724	-0.0792106	-0.0948607	-0.147326	0.0528522	-0.157369	0.149753	0.161957	0.0230673	-0.0802822	0.120559	0.352273	Chd4
870	ENSMUSG00000055943	8.10586e-12	-0.0932054	0.106756	0.0532009	-0.266019	-0.0733509	0.132949	0.164434	-0.0219578	-0.127807	-0.131989	-0.0424228	-0.123377	-0.043394	-0.183372	Emc7
875	ENSMUSG00000051234	1.95433e-33	0.0159678	0.0943235	0.117787	-0.426638	-0.204203	0.237977	0.222364	-0.0265675	-0.0729494	-0.00258877	0.00233689	0.0686732	-0.105319	0.293171	Rnf7
876	ENSMUSG00000026034	3.30629e-15	0.161069	-0.185123	-0.0122797	0.390839	0.128806	0.292459	-0.0880798	0.0453784	0.140581	0.0149031	0.219073	0.218985	-0.0672926	0.149055	Clk1
876	ENSMUSG00000061136	3.63604e-16	-0.0369414	-0.165281	0.205788	-0.100092	0.263175	0.431264	0.425737	-0.0681591	0.0354768	-0.234559	-0.172848	-0.0888506	-0.167494	0.382616	Prpf40a
877	ENSMUSG00000006299	1.95036e-28	-0.00522356	-0.136293	-0.038464	-0.406545	-0.0839192	0.208534	0.166711	0.00704644	0.00248054	-0.0991297	-0.0685416	-0.0518306	-0.261776	-0.0381706	Aamp
879	ENSMUSG00000026511	4.66525e-13	-0.114943	-0.0900788	-0.194273	-0.101925	0.184653	0.49467	0.402765	-0.0842783	0.0736965	0.222573	-0.161149	-0.0986826	-0.261357	-0.255667	Srp9
880	ENSMUSG00000004268	7.88818e-136	-0.0148023	-0.251649	0.0558038	-0.34047	0.063272	0.460908	0.436291	-0.00430688	0.014351	0.215153	0.0458401	-0.0850805	-0.273758	0.0896643	Emg1
881	ENSMUSG00000020570	6.90922e-08	-0.101847	0.140266	-0.0205493	0.101022	0.136967	0.0643906	0.327631	0.0745676	-0.137597	0.164372	0.0863489	0.0221221	-0.0885539	0.0318492	Sypl
883	ENSMUSG00000000346	3.55909e-39	-0.173078	-0.0478848	0.101663	0.404267	0.331859	0.256844	0.348718	-0.0472037	-0.0624109	0.0177356	0.0329559	-0.1349	-0.0696989	0.152122	Dazap2
885	ENSMUSG00000046229	1.07716e-36	0.0814554	0.0719611	0.139123	0.4166	0.287261	0.216417	0.07816	0.0475834	-0.0482124	0.0143201	0.252069	0.278484	-0.0291666	0.0558025	Scand1
885	ENSMUSG00000063015	2.35571e-06	-0.0535154	-0.212106	-0.0502127	0.128695	-0.351817	-0.524809	0.158474	-0.0917404	0.0269333	0.138774	-0.0654965	-0.0548634	-0.117584	0.173624	Ccni
887	ENSMUSG00000027011	1.40603e-18	0.00319386	-0.280757	-0.110725	-0.0328249	-0.227677	0.16751	0.214831	-0.0532299	0.0257407	-0.216435	-0.0038099	0.052738	-0.180089	0.135965	Ube2e3
887	ENSMUSG00000061032	6.29463e-08	-0.0990546	-0.0955457	0.156591	-0.251654	-0.040415	0.0524427	0.152117	-0.0181848	-0.136079	0.247964	-0.17749	-0.300151	-0.115326	0.343085	Rrp1
890	ENSMUSG00000007815	1.22635e-08	0.00463858	0.133775	0.0729487	0.0929332	0.224312	0.208696	-0.356787	0.0722232	-0.145271	-0.281958	0.0408284	-0.129412	0.0777658	0.23432	Rhoa
893	ENSMUSG00000018326	4.89357e-07	-0.146634	-0.011542	0.229191	-0.375517	-0.160062	0.042139	-0.509951	-0.104718	-0.052061	0.105682	-0.195934	-0.177093	0.0126447	0.0532307	Ywhab
897	ENSMUSG00000010608	1.07775e-100	-0.0609336	0.0419759	0.349018	-0.186558	-0.0295712	0.477858	0.46875	-0.0872664	0.11186	-0.236847	-0.0746823	-0.234834	0.045207	0.455388	Rbm25
902	ENSMUSG00000022521	2.96902e-07	-0.00903619	0.0404219	0.324445	-0.13692	-0.270894	-0.0491723	0.247188	-0.104215	0.119418	0.190275	-0.0445494	-0.0191898	0.0213831	0.383787	Crebbp
903	ENSMUSG00000037236	6.3781e-09	-0.000270289	-0.264409	0.365788	-0.293605	-0.2944	0.0434972	0.177744	0.00708563	0.0414162	-0.2375	0.0828576	-0.0585382	-0.125086	0.376534	Matr3
909	ENSMUSG00000028452	5.36867e-27	0.0253593	0.251566	0.224965	-0.109157	0.174419	0.220424	0.386066	-0.0152238	0.0783675	0.267736	0.0198296	-0.0334932	0.0517979	0.0444123	Vcp
911	ENSMUSG00000022338	6.47971e-17	0.0117144	-0.116453	-0.0960146	-0.283694	-0.0951943	0.105162	0.224624	0.0367078	-0.0748537	-0.0160454	0.065772	-0.0181749	-0.330517	-0.344561	Eny2
916	ENSMUSG00000028165	5.33998e-06	-0.0214983	0.010241	0.197002	-0.153573	-0.0570677	0.370869	0.335704	-0.112318	0.00207778	-0.0768111	-0.147985	-0.000970534	-0.138865	-0.0173578	Cisd2
916	ENSMUSG00000021963	3.57173e-07	0.0394375	-0.00706921	-0.0777267	-0.337791	0.0674485	0.0695896	0.027093	-0.0341902	0.127046	0.170881	-0.156847	-0.0874503	-0.081843	-0.069562	Sap18
919	ENSMUSG00000019877	3.20823e-08	-0.0648504	0.177906	0.305706	0.0662272	0.000248577	0.179141	-0.092548	-0.0126671	0.0603525	-0.124978	0.0146031	-0.00824134	0.0359018	0.350586	Serinc1
923	ENSMUSG00000024387	4.93746e-48	-0.102538	-0.121741	-0.0361214	-0.0182359	0.153475	0.238484	0.23883	0.0566009	-0.0942014	-0.0260234	0.165985	-0.0767296	-0.296001	-0.0181928	Csnk2b
925	ENSMUSG00000037373	5.41612e-16	0.162693	0.058067	0.256309	-0.0841926	0.0677581	0.238015	0.150956	-0.0499667	0.121078	0.111539	-0.0896246	0.208837	0.0663657	0.374868	Ctbp1
927	ENSMUSG00000053768	9.30025e-08	0.048021	-0.199165	0.174666	0.228	0.0930635	0.0683248	-0.0453002	0.0593106	-0.0293348	-0.226941	0.174143	0.196527	-0.264326	0.253781	Chchd3
928	ENSMUSG00000021996	5.30018e-08	-0.0785849	-0.223283	0.271058	-0.0942331	-0.0654138	0.304478	0.322154	0.0932441	-0.128292	-0.182846	0.0967183	-0.0885511	-0.106011	0.326118	Esd
929	ENSMUSG00000021500	2.04127e-08	-0.0469158	-0.227693	0.29514	-0.278083	-0.167866	0.127928	0.272629	-0.12039	0.0815686	0.186707	-0.251507	-0.142184	-0.174182	0.209266	Ddx46
929	ENSMUSG00000004865	2.33584e-08	-0.0631198	-0.0868403	0.274776	-0.293926	0.0315353	0.283968	0.379475	-0.0647464	0.00663231	-0.0532796	-0.0618237	-0.0252647	-0.00933609	0.208283	Srpk1
933	ENSMUSG00000079658	8.87624e-07	0.126018	0.320334	0.323353	-0.211698	-0.171011	-0.0240409	0.390616	0.115787	0.0411392	0.0443509	0.22198	0.190594	0.0966259	0.0794598	Tceb1
933	ENSMUSG00000067194	3.02941e-46	-0.104341	-0.186592	0.113414	-0.262626	-0.12988	0.136245	0.00698253	-0.0728495	-0.00440746	-0.129801	-0.218285	-0.178942	-0.307347	0.1702	Eif1ax
933	ENSMUSG00000019998	1.72399e-40	0.0208135	0.234453	-0.115942	-0.174576	-0.397152	-0.444451	-0.119153	0.00696659	-0.047126	0.0325839	0.00444526	0.0132422	0.118042	0.176899	Stx7
936	ENSMUSG00000020994	5.56966e-25	0.0421449	-0.174524	0.211907	-0.338791	-0.210821	0.168676	0.162337	-0.0520912	0.119246	-0.149314	-0.134795	-0.150649	-0.0531794	0.259816	Pnn
937	ENSMUSG00000020368	4.65245e-07	-0.0337221	-0.123143	-0.0412564	-0.195041	-0.373691	-0.147522	-0.223743	-0.0761063	-0.139181	-0.24768	-0.0653084	0.091448	-0.138833	0.182346	Canx
938	ENSMUSG00000053453	2.13841e-07	0.000320385	-0.131418	-0.139102	-0.294771	0.0126873	0.101065	0.192077	0.040103	0.0356631	-0.236753	0.0229349	-0.0741874	-0.140973	-0.0300151	Thoc7
941	ENSMUSG00000038762	6.59199e-45	-0.0460187	-0.136311	0.0323121	-0.29445	0.0403	0.162764	0.163858	-0.026356	0.0431313	0.0948469	-0.0162592	-0.0735916	-0.2951	-0.00457198	Abcf1
943	ENSMUSG00000006699	3.30799e-24	-0.111038	0.0178555	-0.0443153	-0.0261575	-0.0348393	0.103853	0.0280869	0.000802754	-0.0965811	-0.0431731	-0.102982	-0.329285	-0.259218	0.354318	Cdc42
944	ENSMUSG00000022400	4.04053e-13	0.154785	-0.0231518	-0.0774282	0.0434537	0.433836	0.433412	0.332538	0.102736	-0.00205859	0.174368	0.0649273	0.191442	-0.177317	-0.396729	Rbx1
952	ENSMUSG00000060373	1.26764e-18	-0.0717942	-0.231655	0.261881	-0.166058	0.0545134	0.232135	0.487988	-0.0223443	0.113406	0.104923	0.0563178	-0.250221	-0.284102	0.36127	Hnrnpc
953	ENSMUSG00000034088	5.39619e-28	-0.132745	-0.0314744	0.175715	-0.190135	-0.138612	0.224313	0.437836	-0.0425814	0.060938	0.0914507	0.00558812	-0.315024	-0.31516	-0.205833	Hdlbp
957	ENSMUSG00000029068	9.09781e-15	0.00140198	0.220685	0.26325	0.263026	0.105066	0.351052	0.385672	0.0415399	0.0914176	-0.0745802	0.265081	0.0916264	0.250447	0.193065	Ccnl2
957	ENSMUSG00000025326	3.68772e-08	0.00273688	0.0969808	0.282188	-0.245012	-0.0265439	0.154689	0.1409	-0.0713512	0.00679903	0.15294	-0.0939203	0.0694566	0.122094	0.36071	Ube3a
960	ENSMUSG00000078453	3.07047e-18	0.135901	-0.116503	-0.0561205	0.172673	0.117852	-0.177618	0.302747	0.037662	0.0299736	-0.199252	0.264424	0.219829	-0.204849	-0.158432	Abracl
960	ENSMUSG00000000326	1.03508e-114	0.0500428	-0.0439298	0.0990911	0.0113992	0.10159	-0.468528	-0.00705842	0.0135936	-0.0169513	-0.125696	0.103957	0.0510829	-0.0867291	0.118412	Comt
966	ENSMUSG00000019471	3.40718e-07	0.0979261	-0.232242	0.0269554	0.0583792	0.143718	0.197927	0.295235	0.0920403	0.0498166	0.00928286	0.184424	0.158965	-0.312558	0.356676	Cdc37
967	ENSMUSG00000068290	6.81431e-09	-0.0500214	0.2036	0.129557	0.323255	0.274589	0.0706761	0.283847	0.0966764	-0.118888	0.0131867	0.215013	0.0823475	0.0432645	0.0199838	Ddrgk1
972	ENSMUSG00000028676	8.28991e-16	-0.023671	-0.0488855	0.0687171	-0.255276	-0.187535	0.0473326	0.0244352	-0.0466763	0.0437759	-0.178069	-0.0528334	-0.0164723	-0.00603375	0.341966	Srsf10
975	ENSMUSG00000021218	8.01123e-29	0.0497954	-0.12471	0.167874	0.295096	0.342006	0.462716	0.430728	0.0861289	-0.0790266	0.25621	0.196523	0.0810418	-0.266936	0.188353	Gdi2
988	ENSMUSG00000006412	1.47122e-06	-0.127705	0.0889005	0.236201	-0.261498	0.0798026	0.385558	0.438023	-0.0380564	-0.118631	0.0595065	-0.0896879	-0.174168	0.185112	0.331768	Pfdn2
991	ENSMUSG00000033184	4.66531e-06	0.00323084	0.1667	0.150474	-0.0945683	-0.0762698	0.180368	0.218381	0.0287183	-0.102692	-0.189564	0.083226	0.0587035	0.0319674	0.112346	Tmed7
992	ENSMUSG00000059355	2.36914e-06	-0.0364368	-0.099763	0.0689662	0.104186	0.132564	0.279096	0.197693	0.0285885	-0.103823	0.157289	0.160811	0.0703527	-0.237089	0.021671	Wdr83os
1001	ENSMUSG00000026021	9.91955e-21	0.0527798	0.0447206	0.225238	-0.131718	0.219592	0.442302	0.464434	0.0354996	-0.00378524	0.0805591	-0.0800256	-0.0685768	-0.230023	0.300338	Sumo1
1002	ENSMUSG00000029655	5.41874e-65	-0.00435882	0.146176	0.289658	-0.0981228	0.0809486	0.326226	0.365949	-0.00489217	-0.016584	0.183882	-0.0812929	-0.170976	0.122605	0.294147	N4bp2l2
1004	ENSMUSG00000040028	4.07839e-17	-0.0973802	-0.142976	0.219851	-0.331656	-0.243736	0.0329403	0.128017	-0.0655242	-0.0213868	0.0359393	-0.0713229	-0.169798	-0.151192	0.0778672	Elavl1
1004	ENSMUSG00000024146	1.85888e-20	0.0819827	0.0807992	0.0708487	0.161234	0.261935	0.138721	0.133333	0.00904762	0.00799936	-0.206435	0.130661	0.0861349	-0.0602412	0.282699	Cript
1012	ENSMUSG00000026155	3.44437e-07	-0.00886087	0.17207	0.235948	-0.3254	-0.192772	-0.142358	0.242587	-0.0332519	0.0177146	-0.0414902	0.0581083	0.120758	0.118541	0.354267	Smap1
1014	ENSMUSG00000031783	7.75057e-07	-0.137253	-0.0623472	0.0395199	-0.253065	-0.0253449	-0.0447429	0.0988506	-0.0802386	-0.0906346	-0.0747692	-0.174376	-0.190659	-0.108349	0.199734	Polr2c
1018	ENSMUSG00000036275	5.1158e-36	0.0541276	0.201833	0.158076	0.0942483	-0.121283	0.0383164	0.0646567	0.0682577	-0.0268833	-0.181812	0.18327	0.199057	0.256468	0.208298	9530068E07Rik
1021	ENSMUSG00000025609	1.33335e-71	-0.0656138	0.153944	0.235747	0.206035	0.144246	0.321208	0.373503	-0.0544993	0.0250317	-0.101767	0.103017	0.0350676	0.243657	0.289903	Mkln1
1021	ENSMUSG00000008140	7.53257e-06	-0.00145326	0.0156655	-0.000384995	-0.161366	-0.37728	-0.118877	0.0177127	0.0614635	-0.0800372	-0.212159	0.215099	0.0357392	-0.203889	0.026834	Emc10
1021	ENSMUSG00000061111	7.74615e-14	0.0844884	0.0245796	0.0120918	0.229008	0.157565	0.194561	0.0982435	0.014253	0.0196269	-0.118261	0.0280124	0.240109	-0.0623806	0.0351023	Fam195b
1055	ENSMUSG00000030879	2.36568e-61	-0.0387277	-0.00265956	0.0920761	-0.0594256	0.0624349	0.296036	0.212895	0.0208753	-0.00561505	-0.101936	0.101597	0.0460864	-0.236787	0.0481947	Mrpl17
1064	ENSMUSG00000021111	3.09671e-06	0.0206081	-0.0651725	0.270852	-0.0805029	-0.186988	-0.00601321	0.102671	-0.10286	0.0589738	-0.140124	-0.0643132	0.042652	-0.111045	0.286603	Papola
1069	ENSMUSG00000041203	1.16719e-09	-0.090482	-0.232879	-0.0400909	-0.0619044	0.191115	0.127367	0.243525	-0.0603591	-0.0753291	-0.0814984	-0.0775064	-0.00803536	-0.0612047	-0.00843447	2310036O22Rik
1072	ENSMUSG00000008763	5.83738e-07	-0.00731266	0.0687729	0.0777779	-0.0921275	-0.336643	-0.104555	0.382266	-0.0626654	0.0140001	-0.0830084	-0.0454008	0.0288441	0.0436965	-0.0193013	Man1a2
1081	ENSMUSG00000002102	5.35886e-25	-0.0885654	-0.089847	-0.153995	-0.163526	0.099948	-0.0272876	0.030266	-0.0584135	-0.0895422	0.208171	-0.0238111	-0.132881	-0.235041	-0.0821682	Psmc3
[truncated: 12 more rows]
