# Supplementary material for: Differentiation dynamics of mammary epithelial cells revealed by single-cell RNA sequencing
Source: Nat Commun. 2017 Dec 11;8:2128. doi: 10.1038/s41467-017-02001-5 (PMC5723634; doi:10.1038/s41467-017-02001-5)
Supplement: Supplementary file 8 — Supplementary Data 5 [file 41467_2017_2001_MOESM8_ESM.xlsx]

## Sheet: C5
Supplementary Data 5
Top	Gene	FDR	logFC.vs.C1	logFC.vs.C10	logFC.vs.C11	logFC.vs.C12	logFC.vs.C13	logFC.vs.C14	logFC.vs.C15	logFC.vs.C2	logFC.vs.C3	logFC.vs.C4	logFC.vs.C6	logFC.vs.C7	logFC.vs.C8	logFC.vs.C9	Symbol
1	ENSMUSG00000026051	0	0.0287737	0.0267642	0.0228923	-0.639381	-2.82378	-0.258466	0.0752008	0.0763988	0.0754726	0.0757441	0.0768075	0.00592904	0.0419685	0.0576247	1500015O10Rik
1	ENSMUSG00000026177	0	-0.00318826	0	0	-0.00284574	-0.000709539	-0.0157367	-1.27025	0	0	-0.000275322	0	-0.00162407	-0.000935976	-0.0120612	Slc11a1
1	ENSMUSG00000026421	4.43145e-51	-1.13629	-1.46183	-2.6035	-2.33429	-2.89276	-4.75673	-2.40373	-1.89927	-0.884374	-1.24625	-2.52071	-1.35621	-1.60509	-1.45326	Csrp1
1	ENSMUSG00000026822	2.35131e-214	-4.83728	-2.10758	-3.82387	-3.49881	-3.60524	-2.40561	-0.072301	-2.62923	-0.206661	-0.288537	-4.2752	-6.18334	-2.15033	-5.75972	Lcn2
1	ENSMUSG00000050808	2.63394e-53	-0.706722	-2.61671	-3.88842	0.0670874	-0.13105	-0.0988882	0.124439	-0.283126	0.150077	0.138695	-0.781849	-1.31169	-3.8834	-3.63889	Muc15
1	ENSMUSG00000042845	0	7.05926	7.05093	7.01286	7.38107	7.33152	7.38486	7.37556	7.36962	6.90751	7.36091	7.37073	7.34029	7.24	7.00122	Wfdc12
2	ENSMUSG00000026208	0	-0.0125447	0	-0.00830102	-0.0125403	-0.0280144	-0.0833452	-2.60686	-0.00535663	-0.0102661	-0.00604308	0	-0.00329372	-0.000157818	-0.0264157	Des
2	ENSMUSG00000067818	6.4455e-102	0.023561	-0.0412466	-1.49667	-1.81144	-3.48836	-5.02112	-4.45436	0.0385997	0.056223	0.039468	0.0427052	0.0491143	-0.00741365	-1.50913	Myl9
2	ENSMUSG00000076434	8.46509e-11	-0.423543	-0.529087	-1.72407	-0.0229007	-0.01279	-0.0641343	-0.0115756	-0.0762511	-0.013579	-0.0352133	-0.177539	-0.643106	-0.348909	-3.49915	Wfdc3
2	ENSMUSG00000028464	0	0.0590941	-0.10007	-3.20895	-4.12491	-4.31575	-6.68681	-4.64485	-0.195647	0.137524	-0.119378	-0.256677	0.103342	0.00276913	-3.13663	Tpm2
2	ENSMUSG00000044156	0	1.45508	1.60881	1.48802	1.6213	1.61959	1.61971	1.62258	1.60723	1.36878	1.59261	1.61245	1.61037	1.61561	1.44937	Hepacam2
3	ENSMUSG00000026678	0	0.00686107	0.00139548	-0.0460752	-0.0213366	-0.0590337	-0.0874556	-3.66067	0.00791852	0.00912711	0.00826316	0.00853429	0.00616877	0.00139813	-0.0302844	Rgs5
3	ENSMUSG00000039196	0	-0.00620671	0	-0.0293947	-0.00307867	-0.00171662	-0.017951	-0.00600733	0	0	0	0	-0.0156788	-0.00081188	-1.87636	Orm1
3	ENSMUSG00000070702	1.08587e-19	-2.52116	-0.856693	-1.81899	1.40216	-0.0898443	0.489716	0.881287	1.41443	1.18339	1.44132	1.37155	-3.60415	-5.06114	-7.42883	Csn1s1
3	ENSMUSG00000001622	5.67195e-253	-3.95993	-2.05892	-6.11357	0.0479486	-0.3094	-0.405057	-0.134724	-0.9465	0.0358004	0.126875	-2.19308	-5.39265	-4.45006	-8.09132	Csn3
3	ENSMUSG00000030669	0	5.52812	5.48532	5.59866	5.57253	5.57035	5.59843	5.59866	5.26182	5.44575	5.29145	5.56744	5.59621	5.5453	5.59866	Calca
4	ENSMUSG00000038530	0	-0.00812179	-0.00195598	-0.0109131	-0.0304306	-0.0166884	-0.0422781	-2.62618	-0.0012957	-0.00191593	-0.00100196	-0.00112862	-0.0042288	-0.00156069	-0.00562037	Rgs4
4	ENSMUSG00000024903	0	-0.00610359	-0.0015188	-0.451271	0	0	-0.0228436	0	0	0	0	0	-0.00720183	-0.0831989	-4.12695	Lao1
4	ENSMUSG00000063157	2.91669e-36	-0.139821	-0.453738	-3.78066	1.83421	-0.150645	0.325361	0.858195	1.86506	1.80811	1.86546	1.83868	-1.07209	-5.54397	-8.25336	Csn2
4	ENSMUSG00000002985	0	-0.163344	0.0772943	-1.17811	-4.75353	-4.58715	-3.9274	-0.450159	-0.455496	0.224065	0.0387729	-0.851167	-0.00884236	-0.317396	-1.27704	Apoe
4	ENSMUSG00000000031	0	1.46889	1.41851	1.47457	1.47131	1.46633	1.47295	1.41552	1.45911	1.47384	1.45523	1.47371	1.47457	1.46743	1.47457	H19
5	ENSMUSG00000038370	0	0.00890134	0.0163269	0.00753953	0.00530417	0.0138175	-0.0180603	-1.37595	0.0148417	0.0141309	0.0158025	0.0163269	0.00978389	0.0156673	-0.0220641	Pcp4l1
5	ENSMUSG00000048583	0	3.95161	3.84968	3.95343	3.95062	3.94496	3.94497	3.5448	3.95165	3.94841	3.94189	3.95343	3.95343	3.92732	3.94681	Igf2
6	ENSMUSG00000026872	0	-0.0108375	-0.022907	-0.0153233	-0.0174934	-0.0184483	-0.0306985	-1.54701	-0.0054741	-0.00154406	-0.00362374	-0.0173689	-0.0122568	-0.00936325	-0.040801	Zeb2
6	ENSMUSG00000029761	0	-0.217301	-0.395429	-1.56866	-3.53969	-4.25896	-5.48699	-4.7668	-0.625272	-0.0414573	-0.00681665	-0.92519	-0.153659	-0.135706	-1.16489	Cald1
6	ENSMUSG00000031891	0	1.38679	1.37888	1.39137	1.38903	1.39085	1.39105	1.39137	1.38895	1.3873	1.38935	1.39137	1.38952	1.38162	1.39137	Hsd11b2
7	ENSMUSG00000023224	0	0.000602947	0.0218504	-0.0405503	-0.0362776	-0.00630935	-0.0758234	-1.79783	0.00571038	0.0151179	0.0150422	0.00895897	0.0108452	0.0175539	-0.0143458	Serping1
7	ENSMUSG00000061937	7.08518e-18	0.154592	0.107906	-2.83437	1.59348	-0.0863767	0.0988105	0.697877	1.62689	1.60305	1.62538	1.59723	-0.538336	-5.15256	-9.14538	Csn1s2a
7	ENSMUSG00000057913	0	0.863988	0.874465	0.888145	0.888145	0.887618	0.888095	0.888145	0.876342	0.857355	0.866516	0.888145	0.88764	0.884515	0.888145	Gm10032
8	ENSMUSG00000087006	1.25965e-33	-0.634282	-0.111497	-0.151786	-0.0500473	-0.0610174	-0.110726	-3.55634	-0.111977	-0.018103	-0.0107999	-0.152983	-0.884859	-0.0546751	-0.59392	Gm13889
8	ENSMUSG00000047631	1.93191e-284	1.12325	1.34863	1.35842	1.35546	1.35698	1.35801	1.35842	1.31122	0.982747	1.29364	1.35377	1.35411	1.35458	1.35842	Apof
8	ENSMUSG00000022015	0	2.01545	1.96965	2.01545	2.0142	2.01058	2.01527	2.01545	1.99868	2.01497	2.00024	2.01328	2.01505	2.00446	2.01545	Tnfsf11
9	ENSMUSG00000009876	0	-0.0257768	-0.00908903	-0.00649884	-0.0173139	-0.0314418	-0.0412319	-1.90114	-0.0132972	-0.0027314	-0.00231431	-0.0207823	-0.0362744	-0.00167216	-0.0102168	Cox4i2
9	ENSMUSG00000029304	0	-1.89458	-0.00758235	-0.682526	-0.00775166	-0.0150606	-0.185409	-0.111599	-0.0168289	-0.0823427	-0.00752982	-0.044642	-2.16647	-0.230127	-6.99899	Spp1
9	ENSMUSG00000069919	0	1.70964	1.74065	1.78178	1.76838	1.77732	1.77915	1.78178	1.66224	1.64135	1.63374	1.776	1.78101	1.77543	1.78178	Hba-a1
10	ENSMUSG00000027611	0	-0.021629	0.0176343	-0.000138926	-0.109512	-0.0277492	-0.0500628	-1.90828	0.00706188	0.00144505	0.00848527	0.00320395	-0.00888259	0.0108929	0.0176343	Procr
10	ENSMUSG00000018339	5.11454e-43	1.37306	4.72581	4.78995	3.97954	4.80411	4.8047	4.41749	1.45433	0.333817	1.05166	4.17601	4.46962	4.77181	4.73101	Gpx3
10	ENSMUSG00000038216	0	1.76473	1.73485	1.76473	1.76473	1.75933	1.7642	1.76473	1.76473	1.76421	1.76473	1.76473	1.76473	1.75548	1.76473	Pnmt
11	ENSMUSG00000032496	2.59481e-28	-2.33096	-0.539098	-5.8221	-0.0638752	0.0162468	-0.220529	-0.152863	-0.677563	-0.102392	-0.0345239	-1.33586	-3.82317	-0.178708	-4.70618	Ltf
11	ENSMUSG00000016942	0	1.84076	2.1983	2.22271	2.21503	2.21753	2.22201	2.22271	2.19519	1.56878	2.16895	2.21672	2.21334	2.21009	2.22271	Tmprss6
12	ENSMUSG00000002265	4.86374e-295	1.46956	1.23207	1.49507	1.48765	1.44683	1.46688	1.45003	1.50423	1.46151	1.51869	1.49921	1.50024	1.30183	1.48278	Peg3
12	ENSMUSG00000032085	0	0.0992409	-0.136291	-1.67064	-3.79462	-4.4888	-6.16365	-5.2833	0.0249932	0.176733	0.113575	-0.0717555	0.111092	0.0446058	-1.5048	Tagln
12	ENSMUSG00000032554	3.62567e-11	-4.77164	-1.14397	-3.06244	-0.843364	-0.834106	-0.279507	0.0570716	-1.36267	-0.117414	0.0718615	-2.41781	-6.05526	-3.39124	-7.10101	Trf
13	ENSMUSG00000062515	0	-0.0758044	-0.0269958	-0.295098	-0.0478777	-0.144484	-0.382772	-4.43988	-0.019172	-0.00983568	-0.0224316	-0.022196	-0.0495013	-0.0593552	-0.453143	Fabp4
13	ENSMUSG00000001025	1.1787e-167	-3.24422	-0.742631	-1.81347	-2.44168	-0.935161	-4.3791	-3.39072	-3.8396	-4.45984	-4.44905	-3.47463	-1.38305	0.904608	-0.853504	S100a6
14	ENSMUSG00000015134	5.11341e-116	-0.714497	-1.56445	-2.13399	-0.224808	-0.0125942	0.00327698	0.00731915	-2.09813	0.00318631	-0.141386	-3.28224	-1.0947	-0.19752	-0.158326	Aldh1a3
14	ENSMUSG00000021795	1.25813e-85	0.545227	0.529715	0.454909	0.563596	0.561469	0.561458	0.552712	0.555865	0.559759	0.563034	0.552383	0.49841	0.469241	-1.26582	Sftpd
14	ENSMUSG00000001349	7.32939e-67	0.0431926	-0.0244616	-1.76923	-1.72178	-2.83505	-5.37509	-1.16621	0.0412037	0.068359	0.0416632	0.0418929	0.0538642	0.013137	-1.67927	Cnn1
14	ENSMUSG00000000983	1.09571e-302	-0.736327	-4.8404	-6.98518	0.752646	0.085989	0.246326	0.765135	-1.97363	1.23295	0.91298	-3.7441	-1.76471	-5.54346	-6.96493	Wfdc18
14	ENSMUSG00000021728	1.26676e-230	2.28747	2.40988	2.4329	1.68887	1.3357	2.19233	2.28815	2.45661	2.21879	2.4495	2.45627	2.46148	2.45072	2.46823	Emb
14	ENSMUSG00000005268	1.79058e-270	-0.654011	2.6873	2.62793	2.42873	2.8951	2.91349	2.9096	-0.656707	-1.65269	-1.22144	2.438	2.48062	2.4738	2.43039	Prlr
15	ENSMUSG00000026258	2.35141e-110	-0.0506285	-0.639606	-0.42448	-0.0826848	0.0054382	0.0102349	-0.00778541	-1.08391	0.0110203	-0.0311236	-1.77615	-0.097117	-0.0112004	0.0124853	3110079O15Rik
15	ENSMUSG00000039131	5.14579e-14	-0.986117	0.495338	0.510279	0.345439	0.504201	0.507868	0.475339	-0.975185	-1.88411	-1.5434	0.397992	0.448771	0.51181	0.494744	Gipc2
15	ENSMUSG00000050234	0	-0.00261863	0	-0.014703	-0.0093755	-0.010649	-0.0235046	-1.26736	-0.00161695	-0.00166602	-0.00145552	-0.000496378	-0.00280317	-0.0022382	-0.0409551	Gja4
15	ENSMUSG00000029283	8.17733e-201	0.90349	0.825817	0.928339	0.916664	0.883066	0.91679	0.903692	0.913975	0.897529	0.910286	0.899436	0.91659	0.856419	0.886643	Cdc7
16	ENSMUSG00000036256	0	-0.409206	-0.138102	-0.475105	-2.32544	-1.25721	-1.45531	-5.67178	0.0085035	0.118752	0.0766332	-0.149044	-0.752315	-0.0463035	-0.61423	Igfbp7
16	ENSMUSG00000029838	1.2618e-26	-2.81766	-0.782135	0.0101907	-1.55487	-1.65936	-1.33552	0.177221	-4.21613	-4.15267	-5.21227	-0.542934	0.101806	0.171494	0.164398	Ptn
16	ENSMUSG00000032366	4.7507e-203	-1.32679	-1.39339	-1.72183	-3.11411	-3.38637	-5.03647	-4.229	-2.04912	-1.18769	-1.49722	-2.57193	-1.35704	-0.395117	-1.22213	Tpm1
16	ENSMUSG00000045545	0	0.0771905	-0.0588007	-1.86761	-4.14962	-4.26736	-5.19884	-1.04229	-0.0738007	0.196082	-0.000175483	-0.0279775	0.102016	-0.0311223	-1.76815	Krt14
16	ENSMUSG00000000706	7.9741e-29	-0.556058	-0.383189	-2.75849	-0.0122297	-0.00698117	-0.0192514	-0.0190903	-0.0855365	-0.005962	-0.0040095	-0.223227	-0.92877	-0.692847	-3.02158	Btn1a1
17	ENSMUSG00000017723	6.00572e-81	-1.69681	0.675236	0.538727	0.362964	0.938428	0.92335	1.00147	-1.84624	-2.79818	-2.79599	0.408357	0.0291186	0.966445	0.720495	Wfdc2
17	ENSMUSG00000029309	0	-0.0452991	-0.0121828	-0.0255182	-0.0313581	-0.0324455	-0.0757273	-3.35722	-0.00271615	-0.00760381	-0.0053515	-0.0190491	-0.0286809	-0.0165794	-0.232704	Sparcl1
17	ENSMUSG00000030605	9.52058e-139	-3.25014	-2.02912	-3.00438	-0.800361	-2.00113	-1.57303	-2.04056	-1.60255	0.235625	0.228444	-3.04935	-4.72739	-0.628802	-3.6098	Mfge8
17	ENSMUSG00000035557	0	-0.0201859	-0.256684	-1.92713	-5.19314	-4.25342	-5.4377	-1.22401	-0.330237	0.111516	-0.267868	-0.323543	0.00913233	-0.0551151	-2.03868	Krt17
17	ENSMUSG00000045763	8.39527e-20	-1.97346	-1.39437	-1.0889	-0.0989741	0.150868	0.178289	0.154038	-2.56859	-0.744511	-1.7043	-3.02025	-2.51055	-0.256638	-1.07979	Basp1
17	ENSMUSG00000075010	4.40678e-129	-1.61547	0.569155	0.583603	-0.0799754	0.597797	0.596286	0.594029	-2.43963	-2.76103	-3.22565	0.0416598	0.516329	0.54469	0.543624	AW112010
18	ENSMUSG00000000381	2.01323e-09	-0.0375099	-0.0330529	-1.33693	-0.00686478	-0.0242139	-1.59352	-0.812598	-0.00437904	-0.000402928	-0.000614335	-0.00367801	-0.0700384	-0.745683	-9.12731	Wap
18	ENSMUSG00000018593	5.79878e-08	0.349747	0.212075	-0.874057	-2.67896	-4.05881	-4.23621	-4.53136	0.356356	0.415839	0.35798	0.348474	0.389772	0.253994	-0.827019	Sparc
18	ENSMUSG00000021508	2.10491e-41	-0.0108685	0.0270601	-2.22204	-4.60334	-3.47831	-6.17215	-1.22476	-0.0818085	0.119701	-0.0185891	-0.0514357	0.0281922	0.0781269	-1.93585	Cxcl14
18	ENSMUSG00000020577	1.09966e-32	-1.22159	1.12253	0.993085	0.805706	1.01434	1.09183	1.13379	-0.655396	-2.17006	-1.10695	0.99894	1.0242	1.07254	0.957663	Tspan13
18	ENSMUSG00000022548	0	-0.0121072	-0.0193074	-4.16679	0.0972718	0.0520664	-0.0455397	-0.0660159	0.0451018	0.102585	0.100496	-0.0835117	-0.0901192	0.0710572	-2.88909	Apod
19	ENSMUSG00000051159	9.91643e-206	1.27257	2.92522	2.97603	2.80646	2.96514	2.96466	2.97087	1.53522	0.54001	1.01061	2.85993	2.9172	2.95601	2.97603	Cited1
19	ENSMUSG00000032766	0	-0.0128082	-0.0146666	-0.127571	-0.0661469	-0.138109	-0.386617	-2.76603	-0.00615828	-0.00148163	-0.00570713	-0.0152986	-0.00900542	-0.0127888	-0.110286	Gng11
19	ENSMUSG00000050335	3.27852e-171	-2.81659	-0.370386	-0.59033	-0.682904	0.481631	0.591312	0.449764	-2.87045	-3.18486	-3.04895	-3.20686	-2.74474	0.334055	0.570963	Lgals3
20	ENSMUSG00000043681	1.59574e-195	-0.867096	0.0521443	0.0621109	-0.15129	0.0621109	0.061787	0.0621109	-1.759	-1.26703	-2.42639	-0.0639151	0.0396986	0.0621109	0.0621109	Fam25c
20	ENSMUSG00000032068	6.92914e-186	-3.24081	-0.940407	-1.80852	-0.294969	0.218149	1.44819	1.56571	-2.11374	-0.0329449	0.259885	-3.72993	-4.52472	-1.53841	-1.17446	Plet1
20	ENSMUSG00000069792	8.87248e-21	-0.0256168	-0.0697694	-0.458868	-0.0120579	-0.00840838	-0.0541103	-0.0337205	-0.0367743	-0.00461399	-0.00449536	-0.0480703	-0.0253676	-0.0570208	-2.75797	Wfdc17
20	ENSMUSG00000049115	4.79002e-195	1.32275	1.94182	1.93944	1.85837	1.95486	1.95568	1.55586	1.01629	0.845578	0.683439	1.90732	1.95034	1.95413	1.93754	Agtr1a
20	ENSMUSG00000035783	3.82147e-197	0.353326	-0.0707551	-3.08219	-4.47658	-5.95014	-7.12638	-5.1663	0.0988059	0.470114	0.177416	0.236779	0.379147	0.00894405	-3.20023	Acta2
21	ENSMUSG00000009281	0	-0.0130792	-0.00298022	-0.0693116	-0.0628072	-0.0227851	-0.120582	-2.3545	-0.00881804	-0.00380126	-0.00848352	-0.0126292	-0.00636564	-0.00570739	-0.0102168	Rarres2
21	ENSMUSG00000059412	2.19191e-60	-0.672116	2.83126	2.88145	2.61027	2.87294	2.87989	2.80506	1.66748	-1.93165	1.14162	2.71281	2.68154	2.86425	2.86565	Fxyd2
21	ENSMUSG00000072949	2.63181e-82	1.81249	2.0017	2.57851	2.81545	2.14959	2.92538	2.99193	1.88067	1.18513	1.57036	2.89537	2.63257	1.10093	2.3203	Acot1
21	ENSMUSG00000034634	1.15188e-22	-2.03427	-0.986018	-1.89996	-0.661559	-0.0179617	-0.00993899	-0.00222051	-3.2625	-2.1142	-4.07038	-1.4235	-1.63642	-0.180239	-0.0138376	Ly6d
22	ENSMUSG00000017002	1.52904e-134	2.20621	2.51083	2.24566	0.0860385	2.20657	2.42408	2.5727	2.35535	2.54965	2.42573	2.24191	2.07729	2.45328	1.98997	Slpi
22	ENSMUSG00000001520	0	-0.00517789	0	-0.0153961	-0.00730173	-0.022331	-0.0217109	-1.59677	-0.00144575	-0.00200946	-0.0011708	0	-0.00071072	-5.82193e-05	0	Nrip2
22	ENSMUSG00000030717	3.54997e-57	-1.9832	1.00091	0.276402	0.126711	1.84305	1.80504	1.39949	-2.50982	-3.15979	-3.30819	-0.33827	-0.0267332	1.32397	-0.413741	Nupr1
23	ENSMUSG00000026832	5.70256e-61	-0.316149	-1.80868	-1.24465	0.000831646	-0.0155914	0.00690919	0.00374711	-0.152221	0.0210209	0.0175377	-0.35348	-0.494303	-1.09293	-1.33797	Cytip
23	ENSMUSG00000027186	9.52432e-12	-0.494953	-1.17933	-2.49142	0.0501996	0.00523651	0.041815	0.0505989	-0.121869	0.0189918	0.044	-0.361038	-0.874342	-2.07717	-2.54339	Elf5
23	ENSMUSG00000060802	3.325e-167	2.95296	2.89307	3.49473	3.67183	2.89093	3.94783	3.86556	3.01285	2.10737	2.44214	4.20374	3.86588	1.84775	3.04924	B2m
23	ENSMUSG00000028132	5.68973e-41	-1.15312	0.581749	0.601508	0.432858	0.577266	0.574362	0.605316	-0.529719	-1.8901	-0.94052	0.511431	0.461521	0.50226	0.450637	Tmem56
23	ENSMUSG00000041741	0	-0.00438466	0	-0.00211836	-0.0216204	-0.111935	-0.051435	-1.36207	-0.00158291	-0.00293376	-0.000651033	-0.00113369	-0.00430735	-0.00132685	-0.00875683	Pde3a
23	ENSMUSG00000040046	6.7596e-138	1.17016	1.33359	1.36648	1.33786	1.36534	1.36553	1.36648	1.16272	1.01814	1.11657	1.36174	1.36411	1.36356	1.36045	Tph1
23	ENSMUSG00000061666	4.76361e-174	1.32173	0.779689	0.976821	1.49982	1.53722	1.54367	1.53588	1.15016	1.20283	1.13281	1.25136	1.44099	1.15709	1.52995	Gdpd1
23	ENSMUSG00000022991	5.02521e-15	-0.237351	-0.00250021	-1.08003	-0.00711755	-0.00943904	-0.0455691	-0.0260454	-0.0208455	-0.0027165	-0.00226394	-0.050899	-0.456591	-0.176117	-5.09478	Lalba
24	ENSMUSG00000036570	0	-0.00297863	-0.00195598	0	-0.00950394	-0.00752897	-0.0434152	-2.0132	-0.00493491	-0.00320382	-0.00265923	-0.00462716	-0.007197	-0.00366233	0	Fxyd1
24	ENSMUSG00000033022	2.55991e-173	1.16765	2.10336	2.14693	2.02058	2.11681	2.14416	2.14494	1.05986	0.460004	0.558348	2.0674	2.12934	2.12417	2.12564	Cdo1
24	ENSMUSG00000024526	1.29423e-61	-0.470286	-0.0288614	-0.539827	-0.0214334	-0.00628116	-0.04052	-0.0159371	-0.1452	-0.0493202	-0.0636567	-0.309076	-0.908813	-0.0657899	-3.20622	Cidea
25	ENSMUSG00000026158	7.37406e-25	-0.44106	-2.24588	-0.914432	0.0122687	-0.0379563	-0.0229441	0.0292813	-0.259196	0.119699	0.103018	-0.632408	-0.808467	-2.20614	-1.09535	Ogfrl1
25	ENSMUSG00000070423	0	0	0	-0.0148515	0	0	-0.0110798	-1.31499	0	-0.000246219	0	0	-0.000536117	0	0	Olfr558
25	ENSMUSG00000032348	8.54164e-111	1.15609	1.65993	1.6633	1.64265	1.62005	1.65472	1.6833	1.46724	0.721785	1.29724	1.66631	1.6632	1.66027	1.67668	Gsta4
25	ENSMUSG00000022836	1.2582e-64	0.0368376	-0.0159541	-1.46835	-1.66475	-3.85313	-5.59619	-3.63757	0.065861	0.0831517	0.0687082	0.0622163	0.0668691	-0.00523127	-1.4242	Mylk
26	ENSMUSG00000027800	4.80198e-157	-3.81843	-2.62018	-2.66092	-2.50504	-2.16788	-3.55103	-2.11976	-3.57986	-2.01984	-1.90717	-4.6735	-4.71277	-0.684294	-1.13607	Tm4sf1
26	ENSMUSG00000028871	5.22991e-133	0.0541346	-1.67534	0.0658381	0.0528401	-0.11153	0.00705936	0.0730174	0.031677	0.079666	0.0777598	-0.0757302	0.0310827	-1.49451	0.079954	Rspo1
26	ENSMUSG00000061388	1.49828e-10	0.0574167	0.0456888	-0.870324	0.0882304	0.0824873	-1.93422	-0.471632	0.0844848	0.0917199	0.0903329	0.0747095	0.019364	-0.0230664	-5.5648	Csn1s2b
26	ENSMUSG00000000792	2.90799e-54	-1.01109	0.110756	0.120942	0.0637611	0.125157	0.124702	0.0883453	-0.29573	-1.59666	-0.483987	0.101447	0.0801196	0.115497	-0.0070129	Slc5a5
26	ENSMUSG00000020427	2.48704e-202	0.0443244	-0.0374945	-0.0499331	-2.57663	-2.26105	-0.319709	0.00213264	-0.0228636	0.0632821	0.0068975	0.00815581	0.0436364	0.0247027	-0.0378784	Igfbp3
26	ENSMUSG00000075602	2.91996e-51	-0.586205	0.0818316	-0.17387	-0.105234	0.160609	0.121501	0.0704078	-1.55118	-1.06111	-2.27839	-0.139149	0.132696	0.0733092	-0.626952	Ly6a
26	ENSMUSG00000068220	0	0.284943	-0.402624	-0.73613	-1.94513	-1.49542	-3.8665	-3.99042	0.339861	0.31189	0.329897	0.329433	0.302766	0.217196	-0.884305	Lgals1
27	ENSMUSG00000029375	1.85419e-48	-0.691174	1.01864	1.02693	0.916445	1.0246	1.02685	1.02693	-0.00767522	-1.69629	-0.408109	0.971844	0.987841	1.02326	1.02693	Cxcl15
27	ENSMUSG00000029359	4.53293e-150	0.949014	1.20638	1.20458	1.18889	1.21068	1.20419	0.417708	1.02978	0.77459	0.959263	1.20604	1.20428	1.20452	1.21318	Tesc
27	ENSMUSG00000018830	1.68748e-292	-0.027047	-0.0498242	-1.25678	-1.71192	-3.10849	-5.10073	-3.55855	-0.00763284	0.0105886	0.00424469	-0.00543579	-0.00975784	-0.0365735	-0.919288	Myh11
28	ENSMUSG00000028128	3.88339e-17	-2.21496	0.10084	0.0898342	-0.385778	-0.386712	0.152146	0.369837	-2.18573	-3.00479	-2.33931	-1.64396	-1.04828	-0.0643309	0.245764	F3
28	ENSMUSG00000001930	5.48464e-81	0.79122	0.977479	0.979394	0.964641	0.962455	0.957628	0.945283	0.873161	0.627414	0.814768	0.97726	0.972	0.970627	0.943906	Vwf
28	ENSMUSG00000047730	1.57782e-107	-0.8306	-1.90138	-2.47826	-0.0869508	0.0161215	0.0211897	0.0233855	-0.918315	-0.00715787	-0.0295874	-1.83172	-1.39796	-0.183377	-0.281351	Fcgbp
28	ENSMUSG00000024597	7.40233e-35	-1.36191	0.420119	0.433872	0.185851	0.652979	0.417051	0.663954	-1.90223	-1.98942	-2.33691	0.212526	0.502879	0.381281	0.514813	Slc12a2
29	ENSMUSG00000040280	0	0.0216519	0.0263246	-0.00981172	0.0226417	0.0156817	-0.0236966	-3.36014	0.0263246	0.0250437	0.0253983	0.0263246	0.0243287	0.0259651	-0.0166608	Ndufa4l2
29	ENSMUSG00000032353	3.03563e-14	-1.77893	0.348066	0.175511	0.669267	0.679011	0.932747	0.993899	-0.659976	-2.78473	-1.12606	0.712482	0.0999943	0.298147	-0.33889	Tmed3
30	ENSMUSG00000026818	8.64297e-07	-0.242251	0.00670931	-0.0578044	0.0257364	0.0248025	0.0228349	0.0203281	0.0191998	0.0190681	0.0272863	0.00198265	-0.44853	-0.190951	-2.06099	Cel
30	ENSMUSG00000029322	2.70367e-49	1.21554	1.58773	1.57997	1.52707	1.5921	1.60485	1.58074	0.933099	0.824206	0.603722	1.55967	1.60235	1.58967	1.47684	Plac8
30	ENSMUSG00000031827	2.32518e-70	-0.357635	-0.17472	-1.01803	-3.11214	-2.77619	-1.93894	-0.0620195	-0.392773	0.0351224	-0.00798029	-0.92339	-0.699825	-0.12633	-0.694543	Cotl1
30	ENSMUSG00000024578	9.12875e-20	0.0411197	-0.0305087	-0.00546565	-0.801677	-2.96308	-0.474045	0.0351783	0.0292204	0.0484142	0.0338017	0.0381377	0.0447811	-0.000208574	-0.0245697	Il17b
31	ENSMUSG00000006269	7.00554e-10	-0.480974	-0.43378	-1.40909	-0.0234475	-0.0102162	-0.00641906	-0.0108455	-0.258779	-0.00914625	-0.0149976	-0.597749	-0.833096	-0.213315	-0.401472	Atp6v1b1
31	ENSMUSG00000030287	2.46232e-48	0.8179	0.969451	0.550992	1.17028	1.12869	1.22194	1.23052	1.00487	1.10757	1.16694	0.82115	0.68826	1.09013	0.882602	Itpr2
31	ENSMUSG00000019943	1.08922e-24	-1.29112	-2.4247	-1.79705	-1.19812	-1.65566	-0.67498	-0.667681	-1.80388	-0.0106205	-0.136269	-3.14742	-2.1081	-1.20049	-0.526331	Atp2b1
31	ENSMUSG00000031722	7.90335e-19	-2.45427	1.04195	1.05552	0.958166	1.06052	1.06274	1.06417	0.654641	-1.84409	0.447019	0.965208	-2.49308	1.05706	1.06417	Hp
31	ENSMUSG00000042485	0	-0.0217376	0	-0.0156851	-0.019707	-0.00910409	-0.0478222	-2.68757	-0.00504358	-0.00581211	-0.00663181	-0.00360035	-0.0152815	-0.00246911	-0.0253468	Mustn1
31	ENSMUSG00000003355	1.39542e-263	-0.015046	0.0378144	-0.964331	-0.0927267	-0.0886335	0.161908	0.208637	0.11313	0.128361	0.143343	0.0869524	-0.177578	-0.891988	-3.17474	Fkbp11
32	ENSMUSG00000012350	3.67189e-141	-0.47234	-1.88552	-1.71808	0.139361	0.131992	0.200799	0.198124	-0.361363	-0.0487935	-0.0699707	-0.634707	-0.815272	-1.87342	-0.677004	Ehf
32	ENSMUSG00000064373	4.06753e-86	1.47565	1.40999	1.57552	1.85119	1.44072	1.63365	1.77559	1.8784	2.00734	2.14117	1.66731	1.20628	0.425614	0.587048	Sepp1
33	ENSMUSG00000026385	1.03024e-49	-0.57986	-2.08607	-1.73821	0.416318	-0.334605	-1.68425	-0.600469	-0.199468	0.293249	0.38986	-1.1346	-1.2398	-3.3569	-2.7738	Dbi
33	ENSMUSG00000028773	9.30388e-232	0.0540807	-0.0331368	-0.32531	0.0281245	-0.0496585	-0.298455	-0.0700479	0.0518493	0.0551324	0.0522563	0.0531842	0.0478602	-1.60192	-4.44885	Fabp3
33	ENSMUSG00000047501	6.08819e-82	-1.88999	-0.590382	-0.854985	0.509577	1.23361	1.43231	1.40616	-2.37595	-2.13282	-2.4564	-2.2461	-1.36264	-0.860549	-0.69012	Cldn4
33	ENSMUSG00000090841	9.20429e-13	-0.466884	-0.115093	-1.07187	-1.8047	-2.06375	-3.522	-2.6805	-0.522064	-0.558076	-0.559547	-0.743376	-0.600259	-0.102891	-0.956205	Myl6
33	ENSMUSG00000057060	2.47449e-131	0.76997	0.947178	0.944604	0.933231	0.950839	0.951641	0.952749	0.68954	0.63515	0.572965	0.949577	0.947625	0.949829	0.952749	Slc35f3
33	ENSMUSG00000044217	4.32481e-32	-1.36396	0.21955	-1.20589	0.310228	0.414108	0.410776	0.416355	-0.5246	-1.9694	-0.717909	-0.0260628	-0.199638	0.166235	-0.5546	Aqp5
34	ENSMUSG00000030732	1.09315e-15	-0.0402957	-0.00705816	-0.379155	-0.0156832	-0.00294698	-0.00342195	0	-0.00282837	-0.00210345	-0.000683575	-0.00531679	-0.0899601	-0.287061	-1.46002	Chrdl2
34	ENSMUSG00000031502	1.98951e-195	0.012906	-0.0888364	-0.186312	-0.971795	-3.01046	-1.41658	-2.53049	0.0253188	0.0554625	0.0636071	-0.00975828	0.0196472	0.0087336	-0.0459907	Col4a1
34	ENSMUSG00000031551	1.92637e-27	-1.04281	0	0	-0.0417959	-0.000527047	-0.000529345	0	-0.364438	-1.89586	-0.608332	-0.0239866	-0.033262	-0.000190595	0	Ido1
34	ENSMUSG00000031586	5.49463e-119	-0.223417	-0.0678568	-0.838961	-1.14006	-2.20834	-3.30723	-1.36443	-0.194907	-0.159251	-0.109092	-0.264321	-0.228388	-0.00714832	-0.476963	Rbpms
34	ENSMUSG00000021765	2.44213e-187	-0.0265867	-0.0238903	-0.0703374	-3.06765	-3.35672	-0.977455	-0.0428821	-0.0447531	0.0568582	0.00633864	-0.0620987	-0.034961	0.00805846	-0.00933753	Fst
35	ENSMUSG00000028699	5.12899e-42	-0.64952	0.424499	0.413417	0.324166	0.427943	0.426067	0.427943	-0.478126	-1.3653	-0.895289	0.379734	0.407573	0.406974	0.39429	Tspan1
35	ENSMUSG00000053522	2.42578e-265	0.0873722	-0.707544	-1.40802	-2.93265	-2.49262	-4.02862	-0.155955	-0.321376	0.33859	0.207273	-0.939051	-0.0744668	-0.316643	-0.975368	Lgals7
35	ENSMUSG00000023043	6.67139e-242	-1.36234	0.25509	0.137678	1.91866	3.69967	3.65093	4.50949	-1.18801	-1.47487	-1.17007	-1.30132	-1.43939	0.0192473	1.37963	Krt18
36	ENSMUSG00000005672	7.36193e-21	-0.195518	-1.15428	-0.786539	-0.00393503	-0.00809773	0.0115094	-0.00156095	-0.216608	0.0103552	0.00318743	-0.481407	-0.336711	-0.523917	-0.219119	Kit
36	ENSMUSG00000058056	8.68163e-07	-0.154023	-0.192725	-0.528414	-2.15586	-2.05119	-3.1676	-0.94376	-0.27416	-0.00117861	-0.0170719	-0.491851	-0.218259	-0.0942934	-0.263654	Palld
36	ENSMUSG00000057098	0	-0.0122654	0	-0.0228391	-0.0210968	-0.0204626	-0.0536148	-2.43096	-0.00655942	-0.00367059	-0.00492996	-0.0108646	-0.00906419	-0.00291061	-0.0345312	Ebf1
37	ENSMUSG00000027907	7.06586e-12	-1.31647	-0.16884	-0.89629	-1.22555	-0.36944	-1.28229	-1.67705	-1.69572	-2.14085	-2.30557	-1.50581	-1.12543	0.573708	0.500454	S100a11
37	ENSMUSG00000029378	1.73227e-109	1.01217	2.80905	2.91143	2.36291	2.81181	2.9551	2.95222	-0.703483	0.330753	-1.34073	2.19995	2.82993	2.83787	2.95721	Areg
37	ENSMUSG00000057454	1.75026e-41	-0.98156	-0.345162	-0.322341	-0.750594	-0.0690525	0.15149	0.240018	-1.3049	-0.191937	-0.261396	-2.36465	-1.53807	-0.232879	0.0287191	Lypd3
37	ENSMUSG00000020205	1.20025e-25	-1.62704	-2.74205	-2.82133	-0.573373	-1.75318	-0.409778	-1.91957	-1.65822	-0.411951	-0.356325	-2.69361	-2.15642	-3.7567	-0.581794	Phlda1
38	ENSMUSG00000026576	2.55023e-125	1.21565	1.33804	1.13858	2.0455	2.13301	2.11921	2.15732	1.51013	1.09754	1.61758	1.4362	1.44671	1.49534	1.95449	Atp1b1
38	ENSMUSG00000059430	1.43999e-132	-0.00646665	-0.0584249	-0.752423	-1.31814	-2.72314	-3.5962	-0.556138	-0.00882968	-0.000581927	-0.0178218	-0.0120052	-0.00180004	-0.0469461	-0.929536	Actg2
38	ENSMUSG00000074272	1.21217e-29	-1.12858	-1.15054	-1.39495	0.0282191	0.0521367	0.200155	0.198318	-1.52535	-0.13062	-0.442616	-2.30499	-1.6569	-1.30485	-0.695104	Ceacam1
38	ENSMUSG00000001827	1.53358e-212	-0.0675252	0.396595	-1.33697	0.492969	0.492619	0.496165	0.502271	0.320785	-0.0527575	0.32518	0.272292	-0.203052	-0.573992	-3.04734	Folr1
38	ENSMUSG00000019818	3.13876e-42	-1.08878	1.48784	1.52012	1.36854	1.74871	2.04666	2.05016	-0.892717	-2.03816	-1.41477	1.31646	1.38307	1.31551	1.57536	Cd164
38	ENSMUSG00000022037	2.95325e-07	-2.6313	-1.99383	-1.96714	-0.141102	-0.0530176	-0.709447	0.106334	-1.88732	-1.32233	-1.65596	-2.4339	-3.41418	-2.76089	-2.78664	Clu
38	ENSMUSG00000056895	5.15372e-107	0.825593	1.0714	1.11894	1.09464	1.12353	1.12403	1.12622	0.921944	0.545226	0.828666	1.10108	1.11832	1.08842	1.11865	Hist3h2ba
39	ENSMUSG00000022132	1.86993e-101	0.634653	1.25641	1.26228	1.21876	1.27146	1.27393	1.2752	0.756639	0.211081	0.549812	1.25413	1.25859	1.26146	1.23409	Cldn10
39	ENSMUSG00000020486	0	-0.0117366	0.0184228	-0.0145014	0.00957467	0.00299313	-0.0114661	-1.5347	-0.00315063	-0.0185524	-0.0140505	0.00737857	0.00604239	-0.0181986	-0.0275395	Sept4
39	ENSMUSG00000050520	5.46685e-49	0.778842	0.867196	0.663778	1.0486	1.05423	1.05669	1.06034	0.976586	0.673741	0.918046	1.04074	0.941394	0.702766	-0.121821	Cldn8
40	ENSMUSG00000026473	2.27425e-87	-1.57948	0.233457	0.198671	0.573168	0.797744	0.318717	0.594075	-1.36601	-2.55914	-2.00078	0.185254	0.142422	0.324904	0.376649	Glul
40	ENSMUSG00000016024	3.87129e-10	-0.32649	-0.0492959	-0.860653	-0.00535666	-0.0122429	-0.0135346	-0.0116221	-0.0237701	-0.00309413	-0.00257981	-0.0798845	-0.641673	-0.340007	-1.88174	Lbp
40	ENSMUSG00000025492	1.79536e-11	-0.267992	0.017027	-1.54995	-2.94999	-3.12907	-2.91146	-1.86252	-0.503325	-0.78355	-0.776228	0.274905	0.683151	0.609542	-0.182558	Ifitm3
40	ENSMUSG00000020566	1.5221e-133	-0.0158482	-0.239087	-0.0163275	-0.0415765	-0.0728019	-0.0048799	0	-0.00396942	-0.000367211	-0.000298165	-0.0114851	-0.0194401	-1.06671	-0.0240494	Atp6v1c2
40	ENSMUSG00000010529	3.77776e-84	-0.00477399	-0.94038	-0.0466698	-0.00164436	-0.0146283	0.0143165	0.0128407	-0.0996641	0.0155415	0.0114582	-0.293958	0.00422354	-0.667032	0.00739248	Gm266
40	ENSMUSG00000061527	7.0139e-08	-0.00178032	-0.00960701	-0.583438	-2.3687	-1.88369	-2.98545	-0.295764	-0.0461681	0.0147539	-0.0374477	-0.0350822	-0.00504082	-0.0125515	-0.511854	Krt5
41	ENSMUSG00000020928	0	-0.000939261	0	-0.00829888	0	-0.00182684	-0.0189094	-1.41259	-0.00123738	0	0	0	-0.000874562	-0.00054716	0	Higd1b
41	ENSMUSG00000045394	6.15419e-103	-0.420131	0.219061	0.064109	1.08126	2.39494	3.45071	4.18197	-0.258462	-0.527939	-0.0220749	-1.10582	-0.749134	0.294721	0.945421	Epcam
42	ENSMUSG00000034127	1.57863e-59	-0.516466	-0.512984	-1.51785	-0.141317	-0.066228	-0.0390691	-0.00637394	-0.304178	-0.0133319	-0.0438857	-0.751256	-0.95706	-0.208724	-0.86153	Tspan8
42	ENSMUSG00000031503	1.89516e-66	0.0439233	-0.0170341	-0.160343	-0.841809	-2.68318	-1.37301	-1.83715	0.0498083	0.0838224	0.0722822	0.0381755	0.0492328	0.0361713	-0.105481	Col4a2
42	ENSMUSG00000021388	0	-0.00146506	0	-0.0330862	-0.00304127	-0.0108809	-0.0551947	-2.58708	-0.000886272	-0.000998552	-0.00243939	-0.00112789	-0.00223197	-0.000863611	-0.0125416	Aspn
42	ENSMUSG00000023039	2.4845e-27	-1.04504	0.828698	1.24251	1.32885	1.8415	1.22666	1.86695	-0.798191	-2.18896	-1.36302	-0.0348879	0.99848	1.66354	1.49415	Krt7
42	ENSMUSG00000004864	1.81845e-71	1.31309	1.60677	1.71708	1.94094	2.04854	2.06743	2.20239	1.4487	1.251	1.44604	1.60048	1.51758	1.7817	1.87824	Mapk13
43	ENSMUSG00000008540	2.007e-09	-1.28096	-2.0321	-1.43747	-0.0236745	-0.574698	0.335943	0.552899	-0.218764	0.766631	0.614522	-1.1998	-2.31458	-2.45663	-1.68153	Mgst1
43	ENSMUSG00000053113	1.14144e-11	-0.72375	0.0787913	-1.12493	-1.33529	-0.383408	-4.00413	-2.27153	-1.136	-0.881534	-1.33621	-0.292729	-0.419071	0.143261	-0.977449	Socs3
43	ENSMUSG00000059895	0	0.0259422	0.0890425	0.0829982	0.00680935	0.0437501	0.0057916	-2.44047	-0.0064817	-0.00250645	-0.0105305	0.0887791	0.129419	0.0931024	0.104808	Ptp4a3
44	ENSMUSG00000024781	2.01763e-10	-0.450634	-0.129838	-1.65243	0.0239617	-0.0651035	-0.0318332	-0.0941165	-0.00651389	0.0258911	0.0237097	-0.0607976	-0.80974	-0.801363	-2.0756	Lipa
45	ENSMUSG00000050737	1.25681e-17	-0.907252	-0.361397	-0.359396	-0.173763	-0.218167	-0.0179222	0.00534631	-0.251338	-0.0439736	-0.0438721	-0.572702	-1.69463	-0.653056	-0.499145	Ptges
45	ENSMUSG00000028673	2.36285e-66	0.628412	1.8011	1.68863	1.88146	1.83164	1.95875	1.90733	1.11511	-0.0406858	0.846389	1.81736	1.6634	1.91559	1.83172	Fuca1
45	ENSMUSG00000075702	3.62009e-08	0.00998643	-0.0326067	-0.598269	-0.693862	-1.14301	-2.90889	-1.37374	0.00220605	0.0202506	-0.00495532	0.0161446	0.030951	0.00819763	-0.423428	Selm
46	ENSMUSG00000040152	1.20036e-155	-0.535446	-1.85972	-1.86787	-2.24198	-4.33095	-3.37528	-1.31177	-0.943009	0.180453	0.0619719	-1.64002	-0.731302	-1.65847	-0.851215	Thbs1
46	ENSMUSG00000040659	6.69131e-47	-1.26705	-0.918773	-0.695124	-1.9337	-1.12028	-0.387736	-0.564467	-1.89108	-0.222066	-0.497612	-3.04103	-1.92554	-1.11821	-0.234156	Efhd2
46	ENSMUSG00000029134	3.23079e-12	-0.735407	-1.11939	-1.23853	-0.0267714	-0.0180756	0.000601994	-0.0183754	-0.226675	-0.0101308	-0.00546459	-0.537259	-1.3408	-1.64269	-0.385783	Plb1
46	ENSMUSG00000030554	1.02819e-05	-0.0141697	-0.022103	-0.496871	-0.166136	-0.985382	-2.93218	-0.493521	-0.00599826	-0.00721668	-0.010195	-0.0007872	-0.0083942	-0.0106002	-0.273335	Synm
46	ENSMUSG00000052727	2.12387e-24	1.30245	2.44644	2.51982	1.62576	2.35193	1.92236	1.75516	1.18684	0.98502	1.34261	1.05716	1.64314	2.61812	2.65557	Map1b
46	ENSMUSG00000051439	2.48274e-31	-1.13873	-0.758909	-1.61563	0.0590216	0.119373	0.124039	0.136897	-0.475834	-0.00657449	-0.0590401	-1.12012	-2.08772	-0.969374	-1.59647	Cd14
46	ENSMUSG00000024511	2.29687e-67	-0.765082	-0.0273968	0.0129164	-0.054034	0.017239	-0.0259474	0.0630721	-0.900871	-1.2573	-1.20951	-0.103774	-0.0341914	-0.00693824	0.054778	Rab27b
46	ENSMUSG00000064341	1.03054e-33	-1.21836	-0.706444	-0.364081	-1.76011	-1.55657	-1.84809	-1.29796	-1.57938	-1.44951	-1.62957	-1.49964	-1.21163	-1.42685	-2.04165	mt-Nd1
47	ENSMUSG00000015932	1.59937e-11	0.000479243	0.37228	-0.698473	-1.44937	-1.28363	-3.30434	-1.55686	-0.646157	-0.372498	-0.757863	-0.466098	0.261466	0.0570689	-0.476031	Dstn
47	ENSMUSG00000033831	5.07894e-25	-0.832155	0.01411	0.0198221	-0.160467	0.0182471	0.0197342	0.0198221	-1.45791	-1.17574	-1.90072	-0.105869	-0.0133715	0.0198221	0.0198221	Fgb
47	ENSMUSG00000035686	5.2213e-86	0.0787658	0.0556056	-0.156696	0.0872802	0.0544166	0.0293739	0.0546946	0.0886957	0.0872039	0.0868826	0.08908	0.0581555	-1.35995	-2.36177	Thrsp
47	ENSMUSG00000024164	9.50815e-26	-0.0684897	-0.700894	0.00702271	-0.0570779	-0.183852	0.0582208	0.0737177	-0.304214	0.0708166	0.0481273	-0.654245	-0.117519	-1.31196	-0.112816	C3
48	ENSMUSG00000026645	2.32326e-151	0.0694689	0.0707239	-0.186346	0.102489	0.0901754	0.0890345	0.0896259	0.0980693	0.0970456	0.0930156	0.0803123	0.0469679	-0.57071	-1.70968	Olah
48	ENSMUSG00000010307	1.76783e-63	-0.605477	0.032366	0.0455286	0.000705204	0.0379208	0.0387068	0.0314355	-0.182668	-1.12541	-0.328398	0.0181913	0.0266985	0.0302132	0.0455286	Tmem86a
48	ENSMUSG00000032033	7.7241e-72	-0.330461	-1.58313	-1.59326	0.00491594	-0.0161838	-0.209981	0.030129	-0.258855	0.00635997	0.0284807	-0.56155	-0.632365	-1.55446	-0.233501	Barx2
48	ENSMUSG00000025610	0	-0.00373709	-0.00649375	-0.00431018	-0.00309981	-0.00253735	-0.0103257	-1.30784	-0.000579674	-0.000437556	0	-0.00244307	-0.00183009	0	-0.00712869	Map3k7cl
49	ENSMUSG00000042410	2.30483e-25	-0.983176	0.024204	0.135725	0.04144	0.0606806	0.174255	0.255758	-0.6041	-1.48235	-0.776887	0.0453251	0.0332798	0.0314881	0.170795	Agps
49	ENSMUSG00000047281	8.74705e-54	-2.13771	-0.821351	-1.55935	-3.53777	-2.34796	-2.03816	0.704796	-2.00907	-1.93699	-1.90276	-2.38019	-2.28725	-0.501567	-1.18246	Sfn
49	ENSMUSG00000002944	1.59565e-77	-0.0686527	-0.0224289	-0.423287	0.0353103	-0.0348169	-0.0460134	-1.48914	0.0407047	0.0471941	0.046635	0.0327639	-0.136211	-1.07462	-2.44475	Cd36
49	ENSMUSG00000031451	1.09885e-31	-1.51684	-1.50483	-1.29573	-0.93884	-1.54218	-2.33711	-0.631675	-0.937987	-0.181769	-0.0828759	-1.94479	-2.46512	-0.166264	-0.343819	Gas6
49	ENSMUSG00000032946	0	-0.0136026	0	-0.0488558	-0.00456864	-0.0102564	-0.096101	-1.68039	-0.0067558	-0.00149967	-0.00276965	-0.0193699	-0.0220174	-0.00555148	-0.0140607	Rasgrp2
50	ENSMUSG00000033860	4.8274e-39	-0.919022	0.138518	0.149898	-0.197158	-0.0945586	0.0998123	0.157557	-1.36652	-1.42219	-1.79735	0.0211173	0.124856	0.152772	0.157557	Fgg
50	ENSMUSG00000029003	3.30507e-69	0.858201	1.0238	1.0565	1.10262	1.14525	1.1492	1.14596	0.853042	0.676387	0.727857	1.10567	1.09098	1.01692	0.964873	Mad2l2
50	ENSMUSG00000020218	2.21283e-142	-0.00443643	-0.0149297	-0.00766054	-0.299055	-0.935018	-0.0452607	-0.00634369	-0.00207636	-0.000272953	-0.00186127	-0.0025768	-0.00383308	-0.00784496	0	Wif1
50	ENSMUSG00000015568	4.14298e-55	0.122218	0.0650798	0.120503	0.243219	0.191432	0.217985	-1.0405	0.246433	0.252539	0.252291	0.232099	-0.000269325	-1.08216	-2.02058	Lpl
50	ENSMUSG00000032532	2.31542e-52	-1.60762	0.0335215	-2.02757	0.110365	0.122746	-0.0885621	-0.312924	-0.0569202	0.0956883	0.114074	-0.303435	-2.13252	-0.297198	-2.79851	Cck
51	ENSMUSG00000026185	5.29807e-08	-0.468332	0.893463	-0.828537	0.097549	-1.97296	1.23298	0.608611	0.889426	2.21227	2.19592	-0.17479	-1.54366	0.856223	0.35138	Igfbp5
51	ENSMUSG00000028494	9.60121e-92	-1.39	-0.0682766	-1.01815	0.279902	-0.163944	0.415579	0.0531361	0.249382	0.311499	0.497949	-0.147625	-2.34956	-2.43054	-2.9408	Plin2
51	ENSMUSG00000007655	5.42267e-07	-0.0636076	-0.0197589	-0.608991	-1.00097	-1.5147	-2.99677	-2.15888	-0.363641	-0.0348133	-0.418333	-0.103273	-0.00292141	0.0195544	-0.480263	Cav1
51	ENSMUSG00000043421	7.77301e-52	-1.82528	-0.0146614	0.0136596	-0.129077	-0.578401	0.148543	0.136834	0.00858951	-0.824919	-0.00616309	-0.0343708	-2.41633	-0.523201	-0.524399	Hilpda
51	ENSMUSG00000021281	1.20409e-06	-0.349649	-0.697753	-0.3393	-0.0618465	0.00459951	0.00452333	-0.25674	-0.938997	-0.134472	-0.0621921	-1.64572	-0.526744	-0.380814	-0.00573417	Tnfaip2
51	ENSMUSG00000022661	3.35312e-39	0.383483	1.90766	1.88174	1.70029	1.57668	1.47033	1.32398	0.371586	-0.199367	-0.164885	1.83492	1.32586	1.96839	1.94909	Cd200
52	ENSMUSG00000005161	7.04523e-72	1.20675	1.14639	1.78137	2.28667	1.96575	2.39556	2.26852	1.53903	0.579146	1.05822	2.45103	2.04391	0.892612	1.68102	Prdx2
52	ENSMUSG00000032307	2.15765e-36	-0.421158	0.0432153	0.0607824	-0.319358	-0.0119303	-0.0088825	0.0613798	-1.07783	-0.583101	-1.30222	-0.0817971	-0.0100516	0.0810941	0.10822	Ube2q2
52	ENSMUSG00000020473	7.45998e-48	-0.0444175	-0.0269344	-0.151588	-2.30865	-1.54078	-1.43876	-0.195496	-0.107029	0.00771609	-0.00684116	-0.176117	-0.025613	0.00275718	-0.106306	Aebp1
52	ENSMUSG00000020303	2.22156e-27	-0.830044	-0.00214923	-0.0147556	-0.29694	-0.0343728	-0.00239725	-0.018244	-0.508627	-1.1806	-0.791416	-0.0931307	-0.084581	-0.0115081	-0.0550886	Stc2
52	ENSMUSG00000034520	3.90672e-06	-0.00344693	0	-0.00348256	-0.0526089	-0.139112	-0.0357249	-1.13571	-0.00324035	-0.00028959	-0.000639238	-0.000934262	-0.00301497	-0.00312357	0	Gjc1
52	ENSMUSG00000037095	4.73834e-08	-0.922555	-0.0295192	-1.15958	-0.0480717	0.00168689	-0.0191357	-0.0363775	-0.422676	-0.100966	-0.200455	-0.73182	-1.50168	-0.0885677	-2.1502	Lrg1
53	ENSMUSG00000090394	1.16298e-41	-1.56538	-0.145463	0.0566958	-0.447689	-1.10365	-0.731696	-0.86664	-1.56516	-2.18975	-1.8557	-0.647561	-0.385058	0.353435	0.611098	4930523C07Rik
53	ENSMUSG00000026728	4.7543e-20	0.00589263	-0.574044	-0.523604	-0.877801	-0.981306	-2.82467	-4.22938	0.0200847	0.0480478	0.0344312	-0.0300916	0.0157828	-0.0182219	-0.463426	Vim
53	ENSMUSG00000022491	5.20856e-128	0.301806	-0.0487252	-0.0776025	0.300355	-0.0763133	0.0282747	0.217021	0.301244	0.302294	0.30179	0.301071	0.302582	-2.96761	-4.7164	Glycam1
53	ENSMUSG00000035186	4.27812e-39	-0.0577345	-0.890679	-0.011299	-0.00455456	-0.0274899	0.0121944	0.0174123	-0.130054	-0.0441064	-0.144941	-0.120611	-0.0200629	-1.27075	0.00328082	Ubd
53	ENSMUSG00000036533	2.7e-33	-1.15862	-1.51275	-1.23736	-1.49271	-1.48807	-0.989551	-0.277567	-1.43826	0.0128391	-0.0409076	-2.55271	-1.86503	-0.872422	-0.546723	Cdc42ep3
54	ENSMUSG00000054342	1.81908e-21	-0.562614	-0.528108	-1.22686	-0.0615243	-0.00138033	0.00693143	0.0124524	-0.675741	0.00615616	-0.0214314	-1.40871	-0.941741	-1.06631	-0.861767	Kcnn4
54	ENSMUSG00000070348	3.64846e-06	-0.653849	-1.75431	-1.2779	-0.191328	-0.206399	0.0543736	-0.509906	-0.481066	-0.463023	-0.195129	-0.796856	-0.518099	-0.945467	-0.199361	Ccnd1
54	ENSMUSG00000032350	1.67189e-28	-0.96223	0.336004	0.382661	0.0253709	0.108955	0.361219	0.298652	-0.668255	-1.29866	-0.847941	0.237816	0.205553	0.288111	0.333647	Gclc
54	ENSMUSG00000038146	1.09518e-297	0.0224761	-0.0434155	0.0420646	0.164322	0.188194	0.172585	-1.82206	0.00937292	0.044652	0.000649353	0.0451207	0.105497	0.0813582	0.107853	Notch3
55	ENSMUSG00000027562	2.88809e-09	-0.503743	-0.345185	-0.531229	0.0284476	0.0110119	0.0572309	-0.0512293	-0.336306	0.0629565	0.0540856	-0.891552	-0.904207	-1.57547	-0.515515	Car2
55	ENSMUSG00000004951	4.17168e-79	-1.02011	-2.08853	-3.81693	-1.71471	-2.12032	-4.67424	-3.50586	-1.4248	-1.01842	-1.26416	-1.82893	-1.07907	-1.23665	-2.66771	Hspb1
55	ENSMUSG00000057092	1.01295e-30	-1.45408	-1.49365	-2.3128	-1.71419	-1.02694	-1.36634	1.22135	-1.25388	-0.247388	-0.518062	-2.31622	-2.4527	-1.50326	-1.8125	Fxyd3
55	ENSMUSG00000032359	6.68722e-62	-0.898265	-1.56094	-1.69578	0.0040746	0.0804678	0.25842	0.258946	-0.636871	-0.304413	-0.294841	-1.13796	-1.45739	-1.24166	-1.21717	Ctsh
55	ENSMUSG00000020432	6.28021e-47	1.09357	1.25685	0.578633	1.16591	1.08537	1.32403	1.26189	1.13624	1.09178	1.07844	1.2929	1.08029	1.13825	0.109674	Tcn2
56	ENSMUSG00000044349	1.04988e-69	0.0516742	1.37001	1.38189	1.2944	1.38981	1.38152	1.3973	0.282127	-0.622482	0.0570279	1.35554	1.36164	1.39192	1.40435	Snhg11
56	ENSMUSG00000049775	6.03644e-22	-0.604838	0.252223	0.792533	1.75616	1.7071	0.0137766	0.0284109	0.0141731	-1.79794	-0.686087	1.14722	1.56467	0.335136	1.45019	Tmsb4x
56	ENSMUSG00000074457	3.34953e-89	-1.45196	-0.81808	-0.736001	-1.41112	-1.30497	-1.12985	0.341182	-1.92486	-1.20516	-1.38626	-2.63174	-1.54704	-0.386041	-0.17664	S100a16
56	ENSMUSG00000006360	1.94524e-12	-1.49567	-1.04182	-2.23932	0.150472	0.525589	0.391346	-5.54297	-1.08105	-1.22701	-1.39749	-0.636301	-1.862	0.317991	0.216893	Crip1
57	ENSMUSG00000028063	7.40889e-09	-1.80477	-0.641503	-0.501604	-1.32421	-0.548532	-1.25126	-0.538603	-1.44186	-1.01818	-0.767527	-2.33048	-2.6016	-0.283911	-0.101757	Lmna
57	ENSMUSG00000029672	1.93171e-61	1.36601	1.69824	1.89666	1.82515	1.46604	1.90202	2.00371	1.59145	0.936683	1.51039	1.83977	1.98228	1.11148	1.70086	Fam3c
57	ENSMUSG00000036111	5.75233e-06	-0.0228152	-0.0543427	-0.077378	-1.35659	-1.03047	-0.298044	-0.115945	-0.0506965	-0.0037361	-0.0268897	-0.0401296	-0.00461309	-0.0251469	-0.0432155	Lmo1
57	ENSMUSG00000024486	1.60861e-78	-1.80389	-0.597983	-0.261158	-0.288046	-0.0150142	0.203484	-0.56789	-1.59333	-0.570915	-0.414286	-2.25254	-2.05192	-0.221066	-0.337785	Hbegf
58	ENSMUSG00000025780	7.8958e-55	0.68155	0.915231	0.867859	0.959608	0.965272	1.00063	0.201348	0.523799	0.583358	0.35352	0.910731	0.916028	0.991299	0.969784	Itih5
58	ENSMUSG00000070803	2.56698e-20	0.11101	-0.8858	-1.71659	0.232109	0.200159	0.041701	0.216236	0.0173794	0.191113	0.188952	-0.225982	0.00134249	-1.16124	-0.973199	Cited4
58	ENSMUSG00000022108	9.56518e-14	-1.38953	-0.166151	-0.994464	0.769289	0.102472	0.289746	-0.47107	0.157525	-0.152076	0.61137	-0.668468	-2.29433	-0.476291	-0.677382	Itm2b
58	ENSMUSG00000033060	5.17631e-28	-0.884403	0.161855	0.0288054	0.106596	0.0108134	0.0487257	0.112172	-1.03847	-1.18978	-1.29268	0.11131	0.133224	0.159656	0.22292	Lmo7
58	ENSMUSG00000034164	1.6537e-124	-0.00832476	-0.108571	-0.0500831	-0.814514	-1.63829	-0.287905	-0.501656	-0.0553564	-0.00102245	-0.00700838	-0.116403	-0.00253874	-0.356756	-0.0344791	Emid1
59	ENSMUSG00000033910	2.03643e-254	-0.00948843	-0.00607967	-0.0512217	-0.0128438	-0.157272	-0.425716	-2.37593	0	-0.0011568	0	-0.000837101	-0.00483091	-0.00281051	-0.0322883	Gucy1a3
59	ENSMUSG00000029086	3.95162e-08	-0.479609	0.342603	0.343154	0.316764	0.347776	0.356022	0.356668	-0.0761296	-0.888351	-0.211368	0.318308	0.304289	0.354943	0.356668	Prom1
59	ENSMUSG00000051397	5.96911e-44	-0.843459	-0.905791	-0.870739	-0.130034	0.294995	0.148392	0.389548	-1.70992	-0.707336	-1.5267	-1.9895	-0.986531	-0.13982	0.308412	Tacstd2
59	ENSMUSG00000020027	2.05219e-37	1.08432	1.67504	1.5117	1.51939	1.12244	1.16553	1.84514	1.59787	0.698266	1.55114	1.73352	1.73594	1.6881	1.80831	Socs2
59	ENSMUSG00000037071	1.76768e-112	-0.933389	-0.0914217	0.12369	0.447799	0.300903	0.250593	0.541922	0.0390147	0.0677118	0.252105	-0.173564	-1.57345	-1.34776	-3.20775	Scd1
60	ENSMUSG00000042453	9.19236e-06	0.0109582	-0.0234486	-0.0414789	-0.225381	-1.34682	-0.268568	0.011992	0.00596417	0.011992	0.0116661	0.00793815	0.0112315	-0.00336372	-0.0245937	Reln
60	ENSMUSG00000030170	1.67194e-86	-0.608347	-0.916719	-0.22549	-0.289457	-0.1759	-0.132475	-0.0324608	-0.713446	0.000173604	-0.0274142	-1.46937	-1.06252	-0.464974	-0.367603	Wnt5b
60	ENSMUSG00000018796	4.52396e-42	-0.0958972	-0.174833	-0.614402	0.0214859	-0.000193831	-0.0191801	-0.0474849	0.0301622	0.0586595	0.0630153	-0.0200654	-0.20984	-0.813374	-1.72014	Acsl1
60	ENSMUSG00000060636	4.04095e-11	-0.627447	-0.921883	-0.937102	-0.868476	-0.545413	-0.374854	0.0612174	-1.14951	-0.474611	-1.13455	-1.28636	-0.871643	-0.880465	-0.725405	Rpl35a
61	ENSMUSG00000009633	2.24588e-34	-0.075173	-0.302727	-1.24672	-0.0841044	-0.233577	-0.334866	-0.313207	-0.0239592	-0.00103209	-0.00224611	-0.0797035	-0.165698	-0.636909	-2.58432	G0s2
61	ENSMUSG00000021553	4.96818e-56	-0.63426	-0.209582	-0.629869	-0.0142789	-0.00294154	-0.00533325	-0.00857452	-0.230455	-0.0138544	-0.0114438	-0.506494	-1.18593	-0.211096	-1.26129	Slc28a3
61	ENSMUSG00000021127	4.23274e-10	-0.674701	-1.50342	-1.76894	-0.602383	-2.24247	-3.46194	-1.41365	-0.891208	-0.413052	-0.503623	-1.04517	-0.478642	-1.48708	-0.825673	Zfp36l1
62	ENSMUSG00000078202	7.94852e-237	-0.0880102	-0.148087	-0.115107	0.00293131	0.0215506	-0.00932747	-1.66538	-0.0796843	-0.0468818	-0.0168309	-0.230052	-0.0962291	-0.0935963	-0.0620892	Nrarp
62	ENSMUSG00000028525	2.44119e-121	-1.44661	-1.04811	-1.17996	-1.03306	-1.55054	-2.89028	-0.786465	-0.843137	0.0232041	-0.151549	-1.62189	-2.34969	-1.3348	-0.872542	Pde4b
62	ENSMUSG00000040952	1.62626e-10	-0.505004	-1.27505	-0.734752	-0.897582	-0.800253	-0.270566	0.340478	-1.11326	-0.288574	-1.00321	-1.2311	-0.758412	-1.08976	-0.407469	Rps19
63	ENSMUSG00000090733	7.27501e-42	-0.278692	-0.429359	-0.353268	-0.789374	-0.560627	-0.380875	0.155794	-0.934775	-0.201743	-1.02346	-1.01644	-0.635425	-0.299229	-0.123652	Rps27
63	ENSMUSG00000029380	1.19012e-07	-1.88903	-0.922524	-1.50524	-1.1371	-0.203832	-0.351367	-2.46865	-2.20611	-0.189249	-0.650485	-2.97204	-2.84898	-0.253321	-0.379324	Cxcl1
63	ENSMUSG00000017493	6.0962e-232	-0.0438106	-0.00195706	-0.0842798	-0.220334	-1.25304	-0.453486	-2.78904	-0.0456792	0.00638358	0.00273675	-0.0801388	-0.0668252	-0.0169755	-0.0768953	Igfbp4
63	ENSMUSG00000025190	2.17273e-38	0.498042	1.15961	1.11306	1.0456	1.13166	1.1627	1.04047	0.877539	0.206292	0.776909	1.14904	0.885013	0.93803	0.678349	Got1
64	ENSMUSG00000000088	3.6706e-37	1.44678	1.62274	1.97484	1.97613	2.31964	2.59509	2.44842	1.72574	0.961865	1.41603	2.20772	1.86242	1.00141	1.19763	Cox5a
64	ENSMUSG00000032231	5.22795e-23	-2.0005	-1.10307	-1.24075	-1.37427	-0.0360648	-1.14352	-0.440652	-1.69281	-1.81207	-1.61784	-2.23888	-2.41769	0.177264	0.326849	Anxa2
64	ENSMUSG00000021268	4.41239e-10	-0.0123203	-0.0172349	-0.0557999	-0.397143	-0.485747	-0.304825	-2.57438	-0.00500845	-0.00308902	-0.00902813	-0.00997494	-0.00871792	-0.00884463	-0.0669649	Meg3
65	ENSMUSG00000039323	8.37316e-133	-0.00575825	-0.0384603	-0.437837	-0.74753	-2.59335	-2.75224	-0.190236	-0.0110588	0	-0.00963672	-0.00823246	-0.00388184	-0.0372228	-0.309926	Igfbp2
65	ENSMUSG00000045027	3.37296e-50	-0.620983	-0.026724	0.00453017	-0.100298	-0.0838834	0.0134273	0.0156469	-0.65527	-1.08931	-0.903445	-0.319939	-0.243498	-0.0995127	0.0156469	Prss22
66	ENSMUSG00000031328	5.66608e-72	0.00461558	-0.147394	-0.59167	-0.9561	-1.70861	-2.6081	-2.05516	-0.135656	0.109214	0.0200469	-0.216916	0.0450239	-0.0139655	-0.283878	Flna
66	ENSMUSG00000031596	5.84609e-48	-0.70361	0.426531	0.429137	0.22241	0.301834	0.365691	0.271577	-0.607859	-1.02614	-0.733467	0.351127	0.375366	0.4316	0.415755	Slc7a2
66	ENSMUSG00000023064	4.68102e-198	-0.0787201	-0.0799323	-0.0903427	-0.0760279	-0.0545581	-0.433439	-2.50104	-0.030049	-0.0128359	-0.00600115	-0.0446676	-0.126937	-0.0206862	-0.0943683	Sncg
66	ENSMUSG00000020911	2.77846e-42	-1.11041	0.267789	-0.382789	2.08065	3.3611	1.91561	3.42004	-0.830712	-1.90891	-1.40294	-0.0667563	-0.224439	0.479551	0.559414	Krt19
67	ENSMUSG00000050931	7.92492e-08	-0.882627	0.148631	0.285763	0.0346441	0.280464	0.30375	0.363423	-0.814875	-1.1269	-0.820806	-0.457594	-0.131516	0.182171	0.330296	Sgms2
67	ENSMUSG00000070473	1.38874e-81	-0.0159425	-0.5188	-0.944697	1.90964	2.20045	2.30587	2.32298	-0.202969	0.0596052	-0.148952	-0.435369	-0.151482	-0.992691	-0.0680388	Cldn3
67	ENSMUSG00000020186	1.9024e-190	0.0744348	-0.0928315	0.0884988	0.0506655	-0.00631669	0.0521062	-1.35497	0.0662395	0.0927031	0.0801296	0.0556661	0.0527454	-0.0349054	0.0430844	Csrp2
68	ENSMUSG00000026664	2.17062e-10	-0.437768	0.682219	0.7165	0.623844	0.656211	0.648488	0.579213	-0.289493	-1.15757	-0.746427	0.653355	0.626569	0.71286	0.754475	Phyh
68	ENSMUSG00000001604	3.69075e-63	0.615486	0.85735	0.801921	0.872992	0.863598	0.839861	0.735794	0.58491	0.407222	0.463305	0.878839	0.897097	0.902468	0.893282	Tcea3
68	ENSMUSG00000036478	1.9882e-38	-0.746944	-0.939295	-1.64093	-0.240809	-0.312745	-0.289425	-1.89614	-1.59949	-0.716061	-1.77862	-1.44408	-0.797663	-0.637659	-0.849895	Btg1
68	ENSMUSG00000031765	1.83728e-134	-0.318186	1.57318	-1.18585	-2.1256	-2.08094	-4.51555	-1.17293	-0.810165	0.118964	-1.61209	0.886625	-0.674879	-0.919761	-2.16414	Mt1
68	ENSMUSG00000005583	2.48763e-25	-0.00558383	-0.0145019	-0.103088	-0.0669915	-0.512705	-0.865308	-2.66287	-0.00155616	-0.00113177	-0.000622644	-0.0057402	-0.00523818	-0.00607847	-0.0778145	Mef2c
68	ENSMUSG00000024066	5.10824e-49	-0.0864857	0.0336774	-1.11992	0.147692	0.122233	0.0880295	0.188143	0.177704	0.249921	0.252048	0.102203	-0.355369	-0.355227	-1.78446	Xdh
69	ENSMUSG00000026399	2.29814e-73	-0.670051	-0.265079	-0.304142	0.0343674	0.05152	0.0541378	0.0743593	-0.281607	-0.0764323	-0.0205445	-0.701382	-1.09735	-0.190951	-0.258833	Cd55
69	ENSMUSG00000033917	1.39027e-45	0.469285	1.74087	1.28395	1.88029	2.03633	2.02797	2.05353	0.956384	0.525673	0.738685	1.38671	0.394891	1.29568	1.14511	Gde1
69	ENSMUSG00000021379	1.37955e-50	-0.00965716	-0.0104357	-0.0541472	-1.64863	-1.26907	-0.578383	-0.710908	-0.0180542	0.00766101	-0.00955777	-0.0195957	-0.0198634	-0.0109821	-0.0344104	Id4
69	ENSMUSG00000024338	4.39415e-14	-0.887986	-0.827841	-0.369617	0.0779365	-0.0231246	0.272443	0.308356	-0.514686	-1.33592	-0.687346	-0.0483776	-0.280658	-1.0914	-0.14455	Psmb8
70	ENSMUSG00000036402	2.06838e-16	-1.04847	0.490777	0.638187	0.203975	0.0822249	0.438439	0.514482	-0.440716	-1.63733	-0.553208	0.260698	0.433662	0.464498	0.711802	Gng12
70	ENSMUSG00000025153	2.473e-90	0.135694	0.0563825	0.131699	0.137181	0.136151	0.168795	0.234246	0.165256	0.198706	0.200082	0.220331	0.140229	-0.107269	-1.37145	Fasn
70	ENSMUSG00000023905	3.35552e-39	-1.90265	-0.240754	0.0838965	-1.83542	-1.40661	-0.355445	0.812168	-1.73727	-1.87234	-1.66661	-2.1241	-2.25933	-0.176339	0.225643	Tnfrsf12a
71	ENSMUSG00000033684	8.22894e-10	-1.1561	0.626487	0.582645	0.589412	0.590713	0.693583	0.645994	-0.318565	-1.24686	-0.645487	0.474572	-0.877523	0.450305	-0.598579	Qsox1
71	ENSMUSG00000038400	2.95175e-54	-1.72027	-0.294107	-0.305564	-2.42766	-1.87984	-0.397481	-0.036703	-1.1147	-0.82754	-0.888911	-1.19154	-1.9487	-0.0227991	-0.264205	Pmepa1
71	ENSMUSG00000028478	2.09819e-09	-0.445427	-1.18899	-0.953819	0.0685613	0.113695	0.420878	0.305374	0.0357737	-0.0392287	0.130515	-0.213198	-0.75281	-1.9058	-0.51666	Clta
71	ENSMUSG00000049112	1.31256e-130	0.0087889	-0.194668	-0.556113	-0.313906	-0.417018	-2.3824	-0.216115	0.00201175	0.0124853	0.00833238	-0.00152997	0.00734029	-0.12557	-0.425031	Oxtr
71	ENSMUSG00000030551	1.11819e-181	0.0106995	-0.0728563	-0.0109864	-0.00874403	-0.0336721	-0.0593742	-1.23765	-0.00849229	0.0262896	-0.0263158	0.0225528	0.0129233	-0.023578	-0.0155516	Nr2f2
71	ENSMUSG00000024659	3.45199e-34	-1.5489	-1.03457	-1.84319	-0.0369636	0.594306	0.114659	-0.689646	-1.76465	-1.57701	-1.81361	-1.9571	-1.68358	-0.182754	0.294132	Anxa1
72	ENSMUSG00000093674	2.77724e-24	0.0624868	-0.115683	-0.42461	-0.0741372	0.449036	0.166739	0.209081	-0.555707	-0.271728	-0.908193	-0.0948832	0.126861	-0.230362	-0.912288	Rpl41
72	ENSMUSG00000079620	7.82946e-07	-0.526721	-0.333676	-0.344456	0.000113813	-0.00452007	0.0199914	0.0162256	-0.224641	-0.000890591	0.00544442	-0.489142	-1.05089	-0.515212	-0.0715965	Muc4
73	ENSMUSG00000029641	2.89489e-175	-1.78817e-05	0.0036296	0.00750024	-0.108905	-0.0248102	-0.144969	-1.52536	-0.00695803	0.00977467	0.00895961	-0.00492769	-0.0295125	0.00395418	-0.0519871	Rasl11a
73	ENSMUSG00000004558	3.73929e-35	0.952081	1.00666	0.955644	0.946352	0.713057	0.57384	-0.137678	0.961602	0.87469	0.924047	0.976475	0.998659	1.01225	0.998443	Ndrg2
73	ENSMUSG00000057863	2.73946e-27	-0.296681	-0.544717	-0.605457	-0.599519	-0.142017	-0.140557	0.146874	-1.06667	-0.168309	-1.21723	-0.936001	-0.553343	-0.494555	-0.675886	Rpl36
74	ENSMUSG00000049866	2.3492e-20	-0.386727	-0.701586	-0.477721	-2.04305	-1.67995	-1.01173	-0.0639535	-0.436413	-0.252359	-0.279826	-0.580448	-0.561133	-0.315517	-0.115388	Arl4c
74	ENSMUSG00000030208	2.15004e-18	-1.69504	-0.558087	-0.553547	-0.187369	0.306143	-0.0791223	0.287672	-1.98627	-1.25267	-1.36654	-2.36251	-1.56365	0.291821	0.510378	Emp1
74	ENSMUSG00000030218	1.15268e-06	0.0662828	0.0967981	-0.00403428	-0.953352	-2.44083	-0.593592	-0.471465	-0.0519967	0.120913	-0.17378	0.122856	0.108473	-0.0388166	0.0549486	Mgp
74	ENSMUSG00000037852	8.13307e-160	-0.0903072	0.0327903	-0.0813857	0.0706225	0.0713698	0.0577682	-1.29065	0.0381457	0.0938225	0.0947938	-0.0762964	-0.320581	0.0975966	0.0769509	Cpe
74	ENSMUSG00000052837	6.9746e-15	-1.26874	-0.911903	-2.55897	-1.10515	-0.540375	-2.62169	-2.5933	-1.28004	-1.31923	-1.29291	-1.54762	-1.44984	-0.782776	-1.59982	Junb
74	ENSMUSG00000054146	7.62206e-21	0.0775032	0.0924722	-0.856561	-1.29573	-0.786958	-3.16665	-0.327385	0.00506417	0.0755493	-0.0388148	0.0338745	0.11446	0.0746855	-0.901738	Krt15
74	ENSMUSG00000038679	4.81047e-21	1.13474	0.756874	1.17434	1.97948	1.60786	1.61084	2.27193	1.42562	1.24644	1.51571	1.68975	1.23072	0.700105	1.39749	Trps1
75	ENSMUSG00000041801	2.79979e-69	-0.0749035	-0.177871	-0.6658	-1.92662	-1.89038	-1.79221	-1.33963	-0.118417	-0.0847279	-0.0835372	-0.185517	-0.0744094	-0.0645625	-0.336013	Phlda3
75	ENSMUSG00000007872	7.31701e-37	0.982412	1.43762	1.44265	1.18954	1.39049	1.20572	-1.59656	0.993784	0.648968	0.728336	1.49049	1.52603	1.54859	1.40255	Id3
75	ENSMUSG00000008348	1.33184e-61	-0.276382	0.16812	-2.46806	0.0384444	-0.505396	-2.31626	-1.70482	-0.232765	-0.197856	-0.204477	-0.279702	-0.400732	-0.451223	-1.7638	Ubc
75	ENSMUSG00000000740	4.54552e-32	-0.440653	-0.988745	-0.382283	-0.462801	-0.76837	-0.105972	0.361635	-0.814185	-0.274303	-0.788985	-0.867149	-0.718814	-0.802847	0.0731181	Rpl13
75	ENSMUSG00000053559	9.3207e-12	-0.712409	-0.579982	-0.480084	0.010967	0.0735275	0.0704762	0.0135073	-0.893718	-0.872361	-0.982212	-0.461321	-0.557128	-0.458148	-0.282464	Smagp
76	ENSMUSG00000037166	2.02529e-123	0.0174972	0.00510065	-0.387045	-0.0451449	-0.478538	-2.42678	-2.5479	0.0125336	0.0199725	0.015207	0.0206452	0.0151592	0.0147973	-0.442407	Ppp1r14a
76	ENSMUSG00000039697	1.28463e-06	-0.0717853	-0.776629	-0.45412	-0.185369	-0.471114	-0.23342	-0.240814	-0.241058	0.0241962	-0.00164708	-0.581368	-0.153264	-1.23762	-0.304075	Ncoa7
76	ENSMUSG00000038086	1.20797e-151	0.00846552	-0.0272634	-0.0237417	0.00857814	-0.00771768	-0.19512	-1.37924	0.0146725	0.0169685	0.0146315	0.00768438	0.00200298	0.0163018	0.00219167	Hspb2
76	ENSMUSG00000041012	5.08243e-80	0.53345	0.94576	0.799063	1.44744	1.48167	1.46625	1.5255	0.703077	0.330912	0.542348	1.23189	0.915686	0.814598	0.766129	Cmtm8
77	ENSMUSG00000029718	2.03119e-151	0.0614187	0.193976	0.161805	0.1372	0.114522	0.121333	-1.28012	0.164693	-0.0526407	0.155882	0.192089	0.191253	0.192869	0.174525	Pcolce
77	ENSMUSG00000005667	5.13822e-73	-0.231478	-0.00784021	0.09312	-1.27221	-0.264969	0.11661	0.109788	-0.688599	-0.0606831	-0.304557	-0.90618	-0.400252	0.0394998	0.0996713	Mthfd2
77	ENSMUSG00000072235	1.1716e-30	1.56573	1.65461	1.75247	1.08217	1.18368	0.713136	-0.448123	1.40779	1.54196	1.38551	1.60765	1.69877	1.76721	1.87743	Tuba1a
78	ENSMUSG00000027215	7.33563e-17	-0.896112	-0.0742074	-0.439682	0.249034	0.430049	0.482788	0.304385	-0.594893	-1.15044	-0.655137	-0.596188	-0.74195	-0.629381	-0.573169	Cd82
78	ENSMUSG00000031375	1.75346e-33	0.0137868	0.0155952	-0.367995	-0.95687	-1.21067	-2.22231	-2.79487	0.0308189	0.0363614	0.0284081	0.0171999	0.0280103	0.0221307	-0.333905	Bgn
78	ENSMUSG00000036856	5.39043e-39	0.670914	1.02677	1.13488	1.11243	1.09637	0.989035	1.16809	0.498557	0.635359	0.383211	1.07133	1.1351	1.06921	1.13765	Wnt4
78	ENSMUSG00000050953	4.08514e-92	-0.164834	-0.533991	-0.360075	-1.8013	-2.41844	-1.69594	-0.0783443	-0.236324	-0.00864782	-0.114899	-0.358796	-0.253366	-0.188325	-0.231939	Gja1
78	ENSMUSG00000019907	2.87758e-38	-0.171602	-0.046785	-0.431344	-0.86114	-1.23961	-2.55488	-1.58777	-0.248895	-0.163858	-0.219736	-0.299056	-0.181045	-0.0264686	-0.0688012	Ppp1r12a
79	ENSMUSG00000020423	4.62461e-16	0.120841	-0.501553	-2.74666	0.69853	-0.255233	-2.61571	-1.35976	-0.362163	0.310958	-0.265996	-0.0355289	0.103017	-0.620088	-2.08583	Btg2
79	ENSMUSG00000032399	8.4716e-12	-0.511112	-1.18542	0.110618	-0.45639	-0.858176	0.0195822	0.80503	-0.69818	-0.554106	-0.811601	-0.598168	-0.663548	-0.873942	0.311627	Rpl4
79	ENSMUSG00000037742	3.08031e-16	-0.144676	-0.782416	-0.169897	0.364224	-0.117558	0.115202	0.26158	-0.89186	-0.36239	-1.05743	-0.469261	0.00587225	-0.474844	0.549558	Eef1a1
79	ENSMUSG00000021242	1.91926e-54	1.17993	1.37507	1.66371	1.83702	1.71148	1.80608	1.49492	1.31307	0.92167	1.02573	1.85846	1.43492	0.818977	0.684949	Npc2
80	ENSMUSG00000026147	9.82645e-41	-0.0362765	-0.0603398	-0.22679	-0.0144372	-0.642502	0.02842	0.0379462	0.0224875	0.0364759	0.0360994	-0.0164429	-0.126345	-0.441144	-1.08423	Col9a1
80	ENSMUSG00000027171	5.13487e-06	-0.321194	-0.364822	-0.0281311	-0.495419	-0.241622	0.0635862	0.0886248	-0.490598	-0.0265759	-0.0408371	-1.10721	-0.531713	-0.253969	-0.123892	Prrg4
80	ENSMUSG00000015837	1.44861e-27	-1.43034	0.118354	-0.477316	-0.628243	0.0676176	0.0913076	-0.0388496	-0.668484	-0.61514	-0.389792	-1.08415	-2.13134	-0.0555278	-0.272403	Sqstm1
81	ENSMUSG00000028262	1.54978e-38	-1.7638	-0.956506	-1.62113	-1.59049	-1.35474	-0.683447	0.0637144	-0.945909	-1.79707	-0.844649	-1.15581	-1.64073	-0.0475844	-0.939489	Clca3a2
81	ENSMUSG00000029484	2.4205e-15	0.772122	1.20561	1.19114	0.471065	0.887339	0.994929	0.851914	0.127457	0.577472	0.225077	0.254851	1.15575	1.4401	1.3149	Anxa3
81	ENSMUSG00000019577	1.04527e-17	-1.43954	0.0321719	0.0731331	0.147213	-1.05056	-0.378647	0.214717	0.25783	0.0511866	0.249748	0.247506	-2.02874	-0.475543	-0.538045	Pdk4
81	ENSMUSG00000029802	5.82226e-68	0.111927	0.127871	0.160745	0.202873	0.131673	0.187514	-0.059446	0.213992	0.216463	0.210309	0.215349	0.0444409	-0.289282	-1.22185	Abcg2
81	ENSMUSG00000006205	9.51666e-91	0.00267186	-0.00587982	-0.160004	-0.744318	-1.89118	-0.923836	-1.61968	-0.0314399	0.00854366	-0.0186893	-0.00596311	0.0173706	-0.00378431	-0.124273	Htra1
82	ENSMUSG00000017009	1.62798e-25	-1.59007	-0.710626	-1.589	-1.58596	-1.04618	-1.78402	0.721901	-1.75251	-1.13951	-1.2945	-2.30632	-2.11012	-0.348527	-0.224273	Sdc4
82	ENSMUSG00000030659	3.91093e-11	-0.102941	-0.0445869	-0.512561	0.0973015	0.0861881	0.121323	0.0743484	-0.219968	-0.0776321	-0.241688	-0.112938	-0.146021	-0.295471	-1.49204	Nucb2
82	ENSMUSG00000031488	1.43411e-35	-0.728293	-0.413312	-0.238202	0.0155432	0.125659	0.148024	0.161277	-0.983395	-0.27669	-0.616734	-1.0645	-0.786827	-0.386705	-0.0526401	Rab11fip1
82	ENSMUSG00000031584	4.58184e-33	-0.268448	0.145999	0.171447	-0.0643199	0.290885	0.332943	0.37799	-0.622594	-0.441916	-0.994478	-0.0985272	-0.120666	0.114727	0.143652	Gsr
82	ENSMUSG00000073411	1.40605e-06	-1.15332	-0.635835	-0.769361	-0.288479	-0.404261	-0.174682	0.376943	-0.66251	-1.65896	-0.936696	-0.48169	-1.04579	-1.13022	-0.469587	H2-D1
83	ENSMUSG00000066043	8.59533e-19	-0.603384	-0.119275	-0.08618	-0.153979	-0.000359197	-0.0603491	-0.170638	-0.738215	-0.810737	-0.943236	-0.316167	-0.159503	-0.121472	0.0249418	Phactr4
83	ENSMUSG00000071076	5.20938e-66	-0.738218	-0.175845	-0.774616	2.15228	0.822545	-0.856621	-0.656018	-0.56854	-0.412648	-0.261695	-0.194152	-0.51164	-0.124011	-0.0473296	Jund
84	ENSMUSG00000055322	6.95418e-110	-0.0456727	-0.032334	-0.407545	-0.264855	-0.605736	-2.14828	-1.84643	-0.016614	-0.00488484	-0.00475531	-0.0429102	-0.0682277	-0.0102324	-0.431917	Tns1
84	ENSMUSG00000032548	2.11288e-37	-0.661383	-0.0759563	-0.165494	-1.98767	-1.4809	-0.758009	0.0360437	-1.23283	-0.686557	-1.26094	-0.547571	-0.365446	-0.0398296	-0.189191	Slco2a1
84	ENSMUSG00000018569	1.25651e-08	-0.774465	-0.451594	-0.469334	1.06335	1.3232	1.36197	1.37232	-0.994077	-0.459133	-0.684643	-1.49818	-1.10118	-0.511884	-0.363705	Cldn7
84	ENSMUSG00000046727	2.2931e-35	-0.839899	0.813847	1.05684	1.22154	1.64498	1.66424	0.461782	-0.494948	-1.01571	-0.586094	-0.48968	-0.730422	1.04298	1.16903	Cystm1
85	ENSMUSG00000042367	8.55467e-20	-0.345692	-0.0522078	-0.0117513	-1.26249	-0.682661	-0.157572	-0.00190895	-0.273252	-0.542829	-0.385122	-0.0886008	-0.019402	-0.0127073	0.0086704	Gjb3
85	ENSMUSG00000000567	1.27245e-33	-1.49616	-1.77207	-1.65414	-0.859638	-1.34744	-1.32098	0.184688	-1.90445	-0.95176	-1.54189	-1.81089	-1.30037	-1.18311	-1.18212	Sox9
85	ENSMUSG00000036181	4.03605e-08	-0.69434	0.0632127	-0.842599	0.656122	0.195952	0.571673	0.436242	-0.344894	-1.68655	-0.735901	0.404298	0.796278	-0.0624545	0.427715	Hist1h1c
86	ENSMUSG00000027820	1.92159e-109	-0.0961659	-0.609941	-1.13844	-0.726074	-0.522324	-2.18286	-0.0846229	-0.257702	0.0224591	0.00982668	-0.569826	-0.236593	-0.0040355	-0.327445	Mme
86	ENSMUSG00000019929	8.05178e-61	-0.0206964	0.000103921	-0.247612	-0.644963	-2.14634	-1.76198	-0.0932825	0.0020238	0.0251304	0.011855	-0.00205009	0.0339334	0.00711046	-0.198617	Dcn
86	ENSMUSG00000000303	8.09796e-35	-0.954523	-0.667906	-0.0702156	-0.41126	-0.176851	0.273094	0.537514	-1.32478	-0.670307	-0.984067	-1.45282	-0.823199	-0.56413	0.188	Cdh1
86	ENSMUSG00000025150	6.56143e-08	-0.19828	-0.270911	-1.65919	-0.208477	-0.67835	-0.898181	-0.049845	-0.0463634	-0.0120419	-0.00777453	-0.149455	-0.401348	-0.295822	-0.688147	Cbr2
86	ENSMUSG00000018102	2.36527e-16	0.585478	1.75482	1.31924	2.03178	1.82546	1.66042	1.66993	0.831403	-0.435727	0.245579	2.05563	2.15665	1.06339	1.26734	Hist1h2bc
87	ENSMUSG00000048096	1.0507e-107	0.0155453	0.0181999	-0.361271	-1.57581	-1.88762	-2.25927	-1.67844	0.0381148	0.0520081	0.0454124	0.0348311	0.0251469	0.0292953	-0.155959	Lmod1
87	ENSMUSG00000004885	5.2019e-11	-0.252568	-0.387973	-0.286734	-0.114035	0.00824671	0.0799208	0.098992	-0.263856	0.0946673	0.0715894	-0.744919	-0.564214	-0.961895	-0.575172	Crabp2
87	ENSMUSG00000023367	1.52162e-36	-1.30478	-0.644475	-1.49065	-0.18915	-0.526851	0.00634902	0.0204312	-0.439026	-1.57531	-0.707319	-0.135579	-1.05103	-1.26695	-0.718608	Tmem176a
87	ENSMUSG00000046402	4.75839e-45	0.674104	0.238285	-0.616613	-1.66471	-2.25778	-0.525864	0.814935	0.665007	0.908175	0.865991	0.338487	0.532588	-0.306728	0.76324	Rbp1
88	ENSMUSG00000027797	2.32162e-10	-0.0685561	-1.13149	-0.11678	-0.588297	-0.727829	-0.352482	0.0433169	-0.15618	0.0552145	0.0490441	-0.542355	-0.156891	-0.164033	0.0441743	Dclk1
88	ENSMUSG00000028552	4.4302e-32	0.739651	0.91074	0.982215	0.921748	0.929756	0.95219	0.981206	0.642877	0.673149	0.637794	0.816392	0.889266	0.976478	0.975808	Eps15
88	ENSMUSG00000019851	4.66857e-07	-0.621054	-0.341939	-0.601801	-1.65474	-2.2394	-2.50901	0.0529478	-0.685979	-0.738492	-0.652779	-0.64889	-0.36142	-0.184505	-0.407719	Perp
88	ENSMUSG00000062328	2.46409e-08	-0.475341	-0.979287	-0.216436	-0.2989	-0.652763	0.0449228	0.878301	-0.846349	-0.479262	-0.961223	-0.856743	-0.753505	-0.806211	0.147533	Rpl17
89	ENSMUSG00000026234	1.78673e-62	-0.613386	-1.13938	0.162614	-2.03818	-1.0377	0.128894	0.374384	-0.559305	-0.13781	-0.287187	-1.04427	-1.28279	-1.0792	0.728906	Ncl
89	ENSMUSG00000028517	5.06487e-12	-0.00226817	-0.153143	-0.52571	-0.797946	-1.34306	-2.36757	-0.708592	0.0339405	0.104609	0.0916454	-0.035935	-0.0629798	-0.0237607	-0.291301	Plpp3
89	ENSMUSG00000061983	1.85974e-08	-0.54274	-1.26279	-0.404467	-0.746051	-0.858892	0.191071	0.493456	-0.665542	-0.203846	-0.509557	-0.977173	-0.99936	-1.20503	-0.123516	Rps12
90	ENSMUSG00000027333	4.11407e-59	-0.489048	0.132411	0.0498654	0.116345	0.15588	0.318015	0.349335	-0.223728	0.289697	0.246591	-0.791075	-1.17504	0.0840635	-0.0406194	Smox
90	ENSMUSG00000021843	1.08813e-09	-0.744186	0.619319	0.888182	0.216474	0.169235	0.045678	0.505079	-0.773175	-1.53112	-1.22343	0.291748	0.556155	0.648941	0.98541	Ktn1
90	ENSMUSG00000041841	1.38042e-19	-0.035217	-0.515143	-0.344093	-0.2244	-0.194451	0.0985144	0.583116	-0.697396	-0.0563273	-0.842263	-0.51799	-0.193225	-0.449243	-0.235821	Rpl37
90	ENSMUSG00000022899	9.3301e-35	-0.221176	-0.81133	-0.129717	0.0634581	-0.0355759	0.0851357	0.105982	-0.10572	-0.00270665	0.0306885	-0.28948	-0.417003	-0.432276	-0.156735	Slc15a2
91	ENSMUSG00000061024	1.21762e-08	-0.505057	-0.454086	-0.195579	-1.38763	-0.752974	-0.0291879	0.0226494	-0.412934	-0.160532	-0.22772	-0.742738	-0.935505	-0.338731	-0.244193	Rrs1
91	ENSMUSG00000042745	4.1977e-116	-0.0275957	0.124273	0.0351472	0.118287	0.163577	0.134	-1.18051	0.139379	0.175489	0.178806	0.113956	-0.0993186	0.16545	0.0539058	Id1
91	ENSMUSG00000062991	4.9738e-78	0.0023526	-0.00656054	-0.280965	-0.763754	-2.00732	-1.69728	-0.014991	-0.0452596	0.0342839	0.0301679	-0.105462	-0.0333939	0.00705986	-0.135935	Nrg1
91	ENSMUSG00000032324	2.67047e-24	0.515841	1.34833	1.46675	0.419477	0.213746	0.807754	0.827635	0.687529	0.0512247	0.36877	1.40155	1.14987	1.6831	1.28337	Tspan3
91	ENSMUSG00000045136	1.65206e-36	0.67044	0.118096	0.9603	0.975593	1.05043	1.05465	1.13467	0.669575	0.941116	0.85462	0.524122	0.467809	0.552794	0.907661	Tubb2b
91	ENSMUSG00000024772	8.84441e-07	-1.23859	-0.144131	-0.289997	-0.419208	-0.248952	-0.227029	-0.560899	-0.937953	-0.89613	-0.923525	-1.05305	-1.64233	-0.191529	-0.218271	Ehd1
92	ENSMUSG00000046330	1.4761e-17	-0.197169	-0.513701	-0.764533	-0.535036	-0.295581	-0.548427	-0.000511307	-0.777643	-0.0503714	-0.929417	-0.792167	-0.480282	-0.53207	-0.815136	Rpl37a
92	ENSMUSG00000054428	1.26868e-21	1.04895	1.33542	0.854136	1.63329	1.37696	0.976096	1.22298	1.10097	0.457112	0.648474	1.74834	1.4941	1.25588	1.23306	Atpif1
92	ENSMUSG00000038067	9.18653e-27	-1.1576	-0.0176224	-0.162193	-0.300249	-0.0363818	-0.530575	0	-0.914959	-0.0786185	-0.156458	-1.39894	-2.0321	-0.0300614	-0.0879421	Csf3
92	ENSMUSG00000049382	2.20686e-115	-1.44825	-0.259546	-0.470955	0.703473	1.49656	0.665689	3.40888	-1.27674	-1.49259	-1.26494	-1.5915	-1.57918	-0.260254	0.517131	Krt8
92	ENSMUSG00000022893	4.18632e-11	-0.155981	-1.04358	-0.879718	-0.608555	-1.24984	-2.90026	-2.14054	-0.842973	0.0195238	-0.0335607	-1.26845	-0.146538	-0.349102	-0.582179	Adamts1
93	ENSMUSG00000026483	2.28119e-99	-0.0234435	-0.023281	-0.387508	-0.572019	-1.01464	-2.04564	-0.948301	-0.0247118	0.00826491	0.00190543	-0.0386023	-0.0630576	-0.00664436	-0.276282	Fam129a
93	ENSMUSG00000021614	2.94414e-74	0.0126565	-0.0204017	-0.0187026	-0.144048	-1.13064	-0.301815	0.0208774	0.0101403	0.0185294	0.0150087	0.0153321	0.00532707	-0.00139196	0.000379488	Vcan
93	ENSMUSG00000043445	1.45139e-25	-0.295909	-0.21379	-1.41527	-0.143708	-0.0607351	0.122529	-0.0656984	0.0505162	0.123754	0.215757	-0.162653	-0.599836	-0.799902	-1.17891	Pgp
94	ENSMUSG00000046623	5.17978e-60	-0.310609	-0.0152074	0	-0.973951	-0.361925	-0.0196026	0	-0.285893	-0.464765	-0.427272	-0.0896435	-0.0324229	-0.00518741	0	Gjb4
94	ENSMUSG00000057841	2.87269e-33	-0.20206	-0.987755	0.0398679	-0.0269256	-0.438199	0.92762	1.30469	-0.455063	-0.0558037	-0.569948	-0.329393	-0.446297	-0.865197	-0.0100169	Rpl32
94	ENSMUSG00000038732	1.17217e-09	-0.328565	0.152195	0.279596	0.303511	0.404078	0.405008	0.352852	-0.656523	-0.535324	-0.74625	-0.246353	0.080379	0.254902	0.346952	Mboat1
95	ENSMUSG00000028005	1.82094e-109	-0.00230696	-0.0126156	-0.0368077	-0.02291	-0.21431	-0.284161	-1.32245	-0.00322817	-0.000513845	-0.000235897	-0.00500431	-0.000779948	-0.00312256	-0.0290587	Gucy1b3
95	ENSMUSG00000045128	3.82179e-09	-0.524469	-0.977061	0.0382012	-0.0110093	-0.593269	0.42881	0.803514	-0.598555	-0.492087	-0.737521	-0.435433	-0.596909	-0.828978	0.308137	Rpl18a
95	ENSMUSG00000020460	9.52432e-12	-0.268683	-0.930659	-0.0226988	-0.371438	-0.542365	0.49001	0.978931	-0.466516	-0.223842	-0.500767	-0.497815	-0.520681	-1.01424	-0.00712491	Rps27a
95	ENSMUSG00000046768	3.55062e-06	-0.619514	-0.614952	-1.91243	-0.595695	-1.11162	-1.44039	-1.82676	-0.42307	-0.0117456	-0.0309177	-0.880766	-1.02221	-0.543137	-0.878707	Rhoj
95	ENSMUSG00000007041	4.23586e-25	-1.17079	-0.826752	-0.530791	-0.470694	0.0249557	0.0932543	0.247106	-1.07406	-1.46838	-1.20009	-1.28708	-1.26294	-0.901103	-0.050833	Clic1
95	ENSMUSG00000024236	4.22267e-07	-0.757997	-0.397515	-0.418397	-0.468823	-0.677942	-1.37494	-0.068791	-1.30324	-0.68898	-1.37354	-0.884441	-0.62019	-0.171364	-0.00325268	Svil
96	ENSMUSG00000047907	2.90178e-12	-0.0318999	-0.0715383	-0.28143	-0.806502	-1.3843	-2.02717	-0.767896	-0.0160917	0.00575192	-0.00536514	-0.0372649	-0.010699	-0.00260879	-0.0665308	Tshz2
96	ENSMUSG00000028413	3.30396e-50	-0.183428	0.0295368	0.0152396	0.168884	0.157321	0.192274	0.111713	-0.222743	-0.0913394	-0.303932	0.056516	-0.251904	-0.198205	-1.51101	B4galt1
96	ENSMUSG00000028967	1.22215e-09	-0.975505	-0.359995	-0.480965	-0.707617	-3.03503	-1.2764	-0.874125	-0.802498	-0.297239	-0.127791	-1.07854	-1.00156	-1.01196	-0.744817	Errfi1
96	ENSMUSG00000029810	2.39403e-17	-1.19207	-0.772316	-1.3917	-0.0904758	-0.82012	-0.305251	0.569876	-0.23385	-1.6164	-0.510012	0.0543884	-0.900404	-1.36013	-0.974553	Tmem176b
96	ENSMUSG00000015143	9.56273e-11	-0.61729	-0.598181	-0.589448	-1.94723	-1.71437	-1.90465	-1.00237	-1.32159	-0.459117	-0.795388	-1.46809	-0.425931	-0.25772	-0.217922	Actn1
97	ENSMUSG00000031818	5.57496e-15	0.66419	0.886071	1.39549	1.46902	0.989897	1.5021	1.20534	0.773485	0.188102	0.409884	1.46906	1.01693	0.314144	0.529874	Cox4i1
97	ENSMUSG00000042354	8.8684e-06	-0.439317	-0.171224	-0.0637323	-1.5036	-0.919081	0.0292179	0.0279468	-0.45614	-0.0970088	-0.269136	-0.712975	-0.818348	-0.16956	0.025947	Gnl3
97	ENSMUSG00000054871	3.25031e-14	-0.342027	0.205547	0.273507	-0.608738	-0.686941	0.0193029	0.233429	-0.799356	-0.702367	-1.10108	0.063045	0.1959	0.21044	0.283682	Tmem158
97	ENSMUSG00000043336	2.70583e-15	-0.0398347	-0.0510158	-0.0831599	-0.392378	-0.419677	-0.751919	-2.24051	-0.140825	-0.129238	-0.160211	0.0134816	0.0710476	0.0370066	-0.0152044	Filip1l
98	ENSMUSG00000038393	4.18609e-09	0.032625	-0.333479	-2.03159	0.362124	0.189459	-0.500409	-1.98779	0.126246	-0.145085	0.0788411	0.231255	0.188311	-0.765852	-1.63404	Txnip
98	ENSMUSG00000030792	8.45294e-32	-0.602276	0.296097	0.258673	0.260334	0.327056	0.32898	0.329562	-0.386713	-0.801657	-0.611783	0.0959633	-0.303177	0.297944	0.142251	Dkkl1
98	ENSMUSG00000021928	4.1007e-41	0.84298	1.02975	1.02214	1.07932	0.782714	0.64018	1.02318	0.92424	0.713957	0.837159	1.07942	1.04037	1.04256	1.0492	Ebpl
98	ENSMUSG00000022010	8.84079e-13	0.45201	0.532117	-0.363122	1.00605	0.787243	-2.74686	-1.07115	0.0927782	-0.266352	-0.14011	0.739879	1.6149	0.70152	0.213108	Tsc22d1
98	ENSMUSG00000022150	2.37169e-23	-0.218255	-0.0871613	-0.162851	-0.0353191	-0.129597	-0.117314	-0.0178769	-0.0278066	0.00786735	0.00905135	-0.0955115	-0.400012	-0.617461	-1.16778	Dab2
98	ENSMUSG00000014313	3.803e-29	1.28937	1.13934	0.944775	0.989803	1.14967	0.631934	0.493393	0.958081	0.804094	0.607408	1.34022	1.57567	0.668553	0.287142	Cox6c
98	ENSMUSG00000061232	1.03813e-15	-1.1271	-0.92067	-0.923099	-0.49501	-0.646753	0.249884	0.456266	-0.642744	-1.45222	-0.85728	-0.42945	-0.910818	-1.7994	-0.881275	H2-K1
98	ENSMUSG00000035885	1.9173e-26	0.782252	1.0661	0.959293	1.38312	1.27729	1.04351	0.0637523	0.811266	0.234308	0.379803	1.55071	1.34304	0.345566	0.185753	Cox8a
99	ENSMUSG00000073702	1.56826e-10	-0.162475	-0.619591	-0.538848	-0.576791	-0.422374	-0.196166	0.213747	-0.757056	-0.360247	-0.9637	-0.723893	-0.379466	-0.588461	-0.355488	Rpl31
99	ENSMUSG00000027293	1.31974e-18	-1.07628	-0.424046	-0.338699	-0.336693	-0.0192015	0.0447747	-0.156191	-1.01449	-0.964062	-0.959515	-0.834949	-0.98006	-0.646228	-0.407516	Ehd4
99	ENSMUSG00000040690	1.97127e-66	0.0157095	-0.0155657	0.00609464	-0.527039	-1.08266	-0.180293	-0.0392954	-0.000627463	0.015983	0.0453485	-0.0349633	0.0400642	-0.0865408	0.00232972	Col16a1
99	ENSMUSG00000032060	3.85971e-19	-0.314516	-1.56862	-1.20609	-0.329407	-1.04104	-1.65661	-2.61901	-0.294296	0.00147928	9.93983e-05	-0.56794	-0.578454	-0.232036	-0.54953	Cryab
99	ENSMUSG00000001473	3.0699e-38	-1.15147	-0.249532	-0.189242	-1.75137	-1.76234	-1.06011	-0.407933	-0.915463	-0.141263	-0.241249	-1.60731	-1.85814	-0.439648	-0.267871	Tubb6
100	ENSMUSG00000000184	2.95151e-36	0.00333246	-0.00985426	-0.164707	-0.81998	-1.82125	-1.30642	-1.78625	-0.000418441	0.0142005	0.00921621	0.00236201	0.00806556	-0.00335648	-0.134602	Ccnd2
100	ENSMUSG00000021453	5.7325e-33	-1.08913	0.355873	-1.08398	0.184129	-0.0132418	-2.89228	-2.12844	-0.938118	-1.88956	-1.59032	0.312825	-0.0395684	-0.187033	-2.00594	Gadd45g
101	ENSMUSG00000056501	6.22209e-19	-0.875101	-0.680439	-2.02127	-1.83212	-1.65359	-2.17878	-1.2607	-0.55357	-0.0634975	-0.130351	-1.04105	-1.48665	-1.35517	-2.1492	Cebpb
101	ENSMUSG00000008575	2.00428e-18	-0.541675	-1.60528	-1.36556	-0.962287	-1.77065	-1.38428	-0.303789	-0.720931	0.213468	-0.250896	-1.11279	-1.1449	-1.36712	-0.724421	Nfib
101	ENSMUSG00000035199	2.33843e-06	-0.915326	-0.13087	-0.27266	-0.643652	-0.43957	-0.242226	-0.158153	-0.746593	-1.29109	-0.893551	-0.548228	-0.703547	-0.219847	-0.195266	Arl6ip5
101	ENSMUSG00000037805	1.8703e-06	-0.415448	-1.14534	-0.160731	-0.0943957	-0.71386	-0.040497	0.689595	-0.795289	-0.255358	-0.980927	-0.439009	-0.556674	-1.08911	0.0919895	Rpl10a
101	ENSMUSG00000069833	8.73305e-13	-1.47458	-0.385813	-0.475118	-0.946097	-0.205068	-1.20734	-0.74233	-1.4898	-0.640083	-0.945431	-1.99855	-1.99636	0.294229	0.387971	Ahnak
102	ENSMUSG00000050315	4.73522e-23	-0.0110203	-0.0145781	-0.362586	-0.0811792	-0.244651	-1.93862	-1.07579	-0.00449727	-0.00254128	-0.00259774	-0.00354898	-0.00883643	-0.00399448	-0.18363	Synpo2
102	ENSMUSG00000037242	5.68386e-14	-1.25002	-0.137836	-0.100649	-2.09407	-1.56936	-1.05077	-0.73957	-1.28752	-0.989739	-1.1282	-1.05162	-0.865106	-0.105163	0.0696647	Clic4
102	ENSMUSG00000025508	1.20336e-31	-0.310408	-0.812342	-0.256373	-0.581516	-0.44746	0.180086	0.046415	-0.691428	-0.246595	-0.785042	-0.72401	-0.61423	-0.834187	-0.261998	Rplp2
102	ENSMUSG00000031825	1.99238e-63	-0.223113	-0.0107392	-0.166694	-1.624	-2.12942	-1.13953	-1.59147	-0.629717	-0.137451	-0.626319	-0.421528	-0.180651	-0.0449163	-0.36092	Crispld2
102	ENSMUSG00000057113	3.58155e-14	-0.132142	-1.51038	0.373693	-0.817384	-0.909294	0.710329	1.15626	-0.220591	0.0176186	-0.301996	0.0388553	-0.262911	-1.42706	0.975601	Npm1
102	ENSMUSG00000020361	4.65707e-10	-1.27614	-0.255452	0.0144471	-0.713839	-0.403146	-0.00054831	0.0749621	-0.734437	-0.943207	-0.763935	-0.597178	-1.46912	-0.34938	-0.0270025	Hspa4
102	ENSMUSG00000022816	4.59833e-16	-0.00352726	-0.0117618	-0.0652559	-0.701179	-1.28593	-0.751442	-1.92861	0.0047141	0.0162047	0.0108614	-0.000574193	0.0128349	0.00018091	-0.111293	Fstl1
103	ENSMUSG00000042784	2.34915e-10	-0.0808132	-0.0239307	-0.126785	0.385465	0.40855	0.418984	0.419058	0.132194	0.198885	0.374546	-0.166751	-0.381085	0.055392	-1.06031	Muc1
103	ENSMUSG00000019737	4.45808e-07	-0.378566	-0.699449	-0.416463	0.0656462	0.06672	0.0979459	0.10663	-0.291203	-0.340989	-0.333848	-0.161083	-0.382531	-0.877453	-0.444496	Syne4
103	ENSMUSG00000037706	1.32278e-50	-0.909494	-0.891647	-1.9217	0.185192	0.139922	-0.0124105	-1.7087	0.00867637	0.119342	0.56678	-0.763507	-1.88667	-0.942638	-1.57178	Cd81
103	ENSMUSG00000001270	5.57013e-31	0.0141631	0.00841642	-0.541503	-0.301034	-1.39716	-2.31268	-1.29061	0.0253747	0.036525	0.0328159	-0.0115441	0.0237906	0.00207816	-0.697009	Ckb
103	ENSMUSG00000022587	4.51879e-24	-0.282102	0.20811	-0.398434	1.18369	1.05147	0.87866	2.61528	-0.263284	-0.853578	-0.674172	0.270125	0.00217754	0.206016	-0.383584	Ly6e
104	ENSMUSG00000027239	2.00545e-19	0.870219	0.985902	1.0491	0.359596	-0.676612	0.490773	1.10912	0.984541	0.919996	1.01849	1.03162	0.886416	1.05383	1.11898	Mdk
104	ENSMUSG00000037820	3.29226e-12	-0.914057	-0.205849	-0.318405	-0.079633	-0.0507263	-0.941497	-0.42524	-0.923326	-1.42626	-1.20942	-0.00878696	0.020455	-0.155703	-0.122901	Tgm2
104	ENSMUSG00000012848	9.90871e-11	-0.36815	-0.966045	0.540603	0.0890752	-0.428971	0.81451	1.22971	-0.321584	-0.190747	-0.368438	-0.145567	-0.492076	-0.691473	0.726987	Rps5
104	ENSMUSG00000052512	3.74061e-33	-0.953021	-0.409075	-0.407323	-1.42116	-1.39859	-0.858284	-0.296907	-1.36758	-0.360867	-0.904392	-1.61773	-1.13615	-0.269884	-0.00665639	Nav2
104	ENSMUSG00000031636	7.31368e-23	-0.125213	-0.425428	-1.1943	-0.375751	-1.43148	-2.09766	-0.452817	-0.0358854	0.00933143	0.00484935	-0.185044	-0.305885	-0.471686	-0.6046	Pdlim3
104	ENSMUSG00000032216	1.47171e-10	-0.0846451	-0.905113	-0.133962	-0.800372	-2.01443	-1.36223	-0.810557	-0.0909521	0.071407	-0.0536214	0.128709	0.00367746	-0.763177	0.262933	Nedd4
105	ENSMUSG00000027533	3.65298e-47	-0.187707	-0.925678	-0.685811	-1.08875	-1.79127	-0.523958	-0.585437	-0.396773	0.0477088	0.00782518	-0.90952	-0.359306	-1.59264	-1.31739	Fabp5
105	ENSMUSG00000027750	1.60911e-62	0.0030935	-0.114457	-0.406402	-1.39718	-1.86932	-1.97189	-1.07873	-0.0262492	0.0138691	-0.0133245	-0.0393331	-0.000568051	-0.0566859	-0.31379	Postn
105	ENSMUSG00000044786	6.53274e-38	-0.505404	-0.901889	-2.24017	0.035464	-0.197581	-2.16073	-2.04874	-0.751981	-0.114278	-0.429511	-0.706419	-0.449901	-0.800914	-1.24309	Zfp36
105	ENSMUSG00000020484	1.64519e-41	-0.0152882	0.346727	-0.845203	0.0992908	0.26825	0.571611	0.408019	-0.0404437	0.106564	0.0263855	-0.0185914	-0.057531	-0.314901	-1.66169	Xbp1
105	ENSMUSG00000004044	1.5693e-93	-0.0293733	0.0739354	-0.328338	-0.509791	-0.501277	-1.90327	-2.23602	-0.0466104	-0.024452	-0.0492168	0.0476942	0.0350695	0.0883089	-0.271375	Ptrf
106	ENSMUSG00000025927	8.7088e-28	0.988517	1.1742	1.08518	0.872677	0.649507	0.520554	1.34765	0.878498	0.715564	0.785796	1.10457	1.34515	1.27313	1.26237	Tfap2b
106	ENSMUSG00000041782	9.59494e-09	-0.353462	-0.328642	-0.369021	-0.119386	0.106571	0.223449	0.241164	-0.629291	-0.326258	-0.408107	-0.996607	-0.292371	-0.0374793	0.0838927	Lad1
106	ENSMUSG00000036764	6.77441e-10	-0.262957	0.404226	0.427794	0.401508	0.4527	0.452525	0.40294	-0.22612	-0.709861	-0.524843	0.389826	0.389304	0.390107	0.424571	Dnajc12
106	ENSMUSG00000091956	2.80416e-12	-0.555596	-0.823961	-1.98336	-0.169639	-0.189789	-0.908909	-0.0202384	-0.411425	-0.0220664	-0.0292988	-0.942892	-0.892458	-1.06523	-1.83987	C2cd4b
106	ENSMUSG00000058672	9.8502e-19	-1.15484	-0.78762	-0.831575	-1.04094	-0.590774	-0.910529	-0.108942	-0.773297	-0.0919189	-0.103908	-1.65066	-1.82744	-0.882458	-0.676582	Tubb2a
106	ENSMUSG00000003970	5.45199e-07	-0.392052	-0.950924	0.0660119	-0.254814	-0.672064	0.249766	0.594934	-0.494486	-0.469388	-0.580359	-0.463362	-0.497744	-0.927904	0.211084	Rpl8
106	ENSMUSG00000022676	1.7678e-06	0.00808238	-0.00120847	-0.0294489	-0.583754	-1.02572	-0.305079	-0.0636678	0.00443343	0.0118922	0.00459522	0.00120463	0.0081264	0.00157136	-0.0558657	Snai2
107	ENSMUSG00000008136	4.00901e-07	-0.525114	-0.106731	-0.550981	-1.48314	-1.52991	-0.368275	0.0269017	-0.699449	-0.394771	-0.507438	-0.852783	-0.563133	-0.039436	-0.140571	Fhl2
107	ENSMUSG00000031320	1.27309e-16	-0.190026	-0.938015	0.189575	0.102904	-0.62209	0.500395	1.06806	-0.267137	0.00406888	-0.176253	-0.355952	-0.434102	-0.827058	0.792454	Rps4x
107	ENSMUSG00000056737	2.63423e-08	-0.654418	-0.623711	-1.39629	-0.167775	0.121468	0.111057	0.103132	-0.5398	-0.581588	-0.504156	-0.789919	-0.760539	-0.376956	-0.672862	Capg
107	ENSMUSG00000032135	8.68281e-07	-0.0653414	-0.091533	-0.0285714	-0.282101	-0.0714805	-0.210367	-1.17373	-0.0415682	-0.0097903	-0.0154279	-0.0605733	-0.107772	-0.0478642	-0.0219639	Mcam
107	ENSMUSG00000001627	4.55168e-11	-1.80026	-1.28649	-2.40919	-0.513349	-1.27295	-1.8925	-0.89985	-1.14742	-0.747688	-0.775422	-1.3956	-2.44041	-2.07576	-1.67818	Ifrd1
107	ENSMUSG00000096215	4.20363e-08	-0.240542	0.18732	-0.816824	0.73246	0.798521	0.810776	0.819398	-0.0158559	-0.453805	-0.200215	0.26553	0.0212515	-0.337723	-1.36802	Smim22
108	ENSMUSG00000026249	1.46836e-37	0.424728	0.71144	0.759739	0.697452	0.563399	0.711174	-0.721037	0.596293	0.270775	0.547629	0.724575	0.754368	0.725344	0.76879	Serpine2
108	ENSMUSG00000041697	5.18651e-30	1.13652	1.52693	1.07659	1.46159	1.44794	1.13514	0.783692	1.19863	0.629034	0.816717	1.49295	1.33394	0.660884	-0.0118606	Cox6a1
108	ENSMUSG00000029622	1.36072e-22	-0.847592	-0.530726	0.220098	0.327853	0.808988	0.851692	0.654334	-0.836852	-1.28787	-1.11287	-0.197606	-0.547077	-0.3402	-0.229625	Arpc1b
108	ENSMUSG00000058546	2.83823e-17	-0.416259	-0.839685	-0.875278	-0.728893	-0.378756	-0.444693	-0.118719	-0.959181	-0.305496	-1.00799	-1.24063	-0.810507	-0.696532	-0.457595	Rpl23a
109	ENSMUSG00000027356	3.06595e-06	-0.091312	-0.194105	-0.136029	-1.28224	-0.631261	-0.480595	0.00460223	-0.40045	0.00814788	-0.413751	-0.185418	-0.233236	-0.203265	-0.018865	Fermt1
109	ENSMUSG00000046447	1.30484e-16	0.141861	1.06118	0.798906	0.928688	0.988028	0.639785	0.877105	0.148314	0.0901891	0.178531	0.330722	0.311811	1.38898	1.30656	Camk2n1
109	ENSMUSG00000029580	1.72234e-15	-0.816755	-0.67914	-1.15986	-1.22895	-1.49052	-2.4886	-2.3582	-0.934822	-1.09462	-0.751463	-1.06816	-0.547726	-0.883216	-1.37113	Actb
109	ENSMUSG00000038650	5.27449e-07	-0.913502	-0.159646	-0.128965	-0.227667	0.101321	0.20929	0.317765	-0.910728	-1.3015	-1.15393	-0.703	-0.584589	-0.388096	0.111776	Rnh1
109	ENSMUSG00000035105	2.182e-59	-0.0822327	-0.766729	-0.234306	-0.420192	-1.17795	-0.153209	0	-0.520289	-0.00435502	-0.0274544	-0.898102	-0.097043	-0.438346	-0.117823	Egln3
110	ENSMUSG00000041571	3.78576e-08	-0.196811	-0.606236	-0.755934	-0.436833	-1.2508	-2.03246	-2.6078	-0.245955	0.0379102	-0.16389	-0.226604	-0.093473	-0.144198	-0.216922	Sepw1
110	ENSMUSG00000034880	5.33174e-36	0.894415	0.579505	0.71158	1.06554	1.02635	0.968325	0.940543	0.939496	0.781467	0.831567	1.09172	1.021	0.226196	0.475948	Mrpl34
110	ENSMUSG00000038366	8.89741e-20	-0.553897	0.081196	0.0756276	0.22654	0.290378	0.2588	-0.0085616	-0.548902	-0.822888	-0.668367	0.0394537	0.121545	0.0540152	0.209895	Lasp1
111	ENSMUSG00000026655	4.79821e-20	-1.27704	-0.441058	0.081357	-0.103771	0.00428151	-0.0715795	-0.465016	-1.10162	-0.287829	-0.409823	-1.59061	-1.59537	-0.210597	0.190479	Fam107b
111	ENSMUSG00000014846	1.88838e-79	-0.124471	0.406608	-0.598896	0.0423657	0.269097	-2.31327	-0.830219	0.294411	-0.310717	0.255194	0.31001	0.0366046	0.645251	0.164874	Tppp3
111	ENSMUSG00000020444	4.59986e-47	0.581906	1.11028	1.2701	1.28399	1.34302	1.39448	1.31078	0.643286	0.20508	0.40657	1.37718	1.37376	1.14026	1.16553	Guk1
112	ENSMUSG00000079435	3.30871e-17	-0.432942	-0.98496	-0.361602	-0.456692	-0.506326	0.0898274	0.322724	-0.881828	-0.404453	-1.04686	-0.792538	-0.674732	-0.90139	-0.281018	Rpl36a
112	ENSMUSG00000006442	3.43737e-08	-0.224073	-0.189009	-0.181227	-1.26623	-0.90445	-0.0357547	0.0166643	-0.147994	0.0536007	0.00461645	-0.381249	-0.491145	-0.348102	-0.628399	Srm
112	ENSMUSG00000025650	7.31658e-58	-0.0233747	-0.0239164	-0.0848047	-0.376959	-1.02064	-0.3457	-0.0181422	-0.0409147	-0.0307579	-0.0473366	-0.0116854	-0.00504736	-0.0171381	-0.0751397	Col7a1
112	ENSMUSG00000024140	1.52491e-86	-0.0801744	-0.061044	-0.21768	-0.201428	-0.350593	-1.16656	-1.97921	-0.0449062	-0.02096	-0.018801	-0.0699951	-0.0872009	-0.074129	-0.25539	Epas1
113	ENSMUSG00000019997	2.24153e-57	-0.120769	-0.194793	-0.142037	-0.397752	-1.58108	-0.653398	-0.224788	-0.0650189	0.0151807	0.0086671	-0.0994279	-0.180222	-0.0871517	-0.0846318	Ctgf
113	ENSMUSG00000017778	1.54591e-30	1.09585	1.15832	0.929689	1.72657	1.794	1.48777	0.971265	0.665563	0.625109	0.313823	1.38603	1.65218	0.715916	0.194322	Cox7c
113	ENSMUSG00000023048	1.39888e-10	-0.848594	0.227611	0.0454368	0.294736	0.518688	0.266212	0.371151	-0.505616	-1.15429	-0.696388	-0.257741	-0.334966	0.151227	0.27455	Prr13
114	ENSMUSG00000029822	5.4671e-06	-0.394619	-0.18619	-0.122011	-0.157098	0.0397744	0.0571025	0.0448387	-0.63132	-0.286639	-0.200977	-0.855583	-0.365624	0.0395527	0.0530826	Osbpl3
114	ENSMUSG00000025813	5.30092e-52	0.377719	0.682694	0.789589	0.935962	0.936134	0.959286	0.986655	0.484719	0.487961	0.456705	0.706301	0.482669	0.745454	0.60027	Homer2
114	ENSMUSG00000019960	2.04665e-09	-0.802332	-1.05338	-1.33915	-0.809191	-2.11668	-1.63978	-0.183025	-0.800802	-0.329094	-0.350844	-1.29456	-1.10502	-1.05468	-0.470099	Dusp6
114	ENSMUSG00000034751	9.5875e-24	-1.50749	-0.80051	-0.773719	-0.889228	-1.30833	-1.50765	-0.426898	-1.22157	-0.583121	-0.851264	-1.55391	-2.0388	-0.910211	-0.61744	Mast4
115	ENSMUSG00000005087	5.78823e-19	-0.751977	-0.487058	-0.601958	-1.14222	-1.08987	-0.947704	-0.293925	-0.823109	-0.00530955	-0.120208	-1.48462	-1.10552	-0.181322	-0.205781	Cd44
115	ENSMUSG00000029614	9.89132e-16	-0.352662	-0.917984	-0.326731	-0.444105	-0.447811	0.204983	0.674437	-0.737936	-0.412066	-0.901928	-0.581174	-0.518928	-0.787793	0.0273468	Rpl6
115	ENSMUSG00000001847	9.45291e-20	-1.32269	-0.393658	-0.0536148	-0.271764	-0.382746	-0.17823	-0.16343	-1.14101	-1.33531	-1.24598	-0.855378	-1.12914	-0.559104	-0.0929045	Rac1
115	ENSMUSG00000053907	2.91067e-46	-0.694101	-0.145881	-0.41731	-1.69172	-0.945172	-0.411908	-0.679182	-0.675109	-0.0400681	-0.221195	-1.06292	-1.2282	-0.00893417	-0.259405	Mat2a
115	ENSMUSG00000058799	9.96848e-28	-0.27441	-1.36538	-0.29205	-0.784379	-0.71272	-0.368884	-0.374507	-0.338491	-0.00915089	-0.150494	-0.633199	-0.354701	-1.06778	-0.0323031	Nap1l1
115	ENSMUSG00000022892	3.19735e-17	-0.73994	-0.592485	-0.885953	-1.0962	-1.38469	-2.02808	-0.312963	-0.527827	-0.836602	-0.124601	-0.992885	-0.564368	0.201077	0.0945168	App
115	ENSMUSG00000008668	8.56328e-15	-0.169239	-0.577462	0.568474	0.260607	-0.120428	1.06968	1.57552	-0.437019	-0.189389	-0.646498	-0.0494401	-0.229805	-0.58128	0.640797	Rps18
116	ENSMUSG00000003617	2.02813e-15	-0.896806	-0.619179	-1.60007	-0.535101	-1.096	-0.76483	-0.134084	-0.528576	0.00833129	-0.0283697	-1.10167	-1.50431	-0.59036	-1.62146	Cp
116	ENSMUSG00000000628	2.87783e-17	-0.565011	-0.0997833	-0.0991453	-0.200127	-0.250132	-0.249169	-0.0186929	-0.847231	-0.486666	-0.974771	-0.139773	-0.415205	-0.17472	-0.454898	Hk2
116	ENSMUSG00000032418	1.37439e-12	-0.294926	0.0227463	-0.259788	0.0531725	0.0634529	0.0864276	0.149995	-0.0954753	0.0310551	0.0207951	-0.24202	-0.515192	-0.289354	-1.10084	Me1
117	ENSMUSG00000042613	5.26936e-73	-0.0795103	0.269849	-0.168342	-0.291268	-0.2351	-1.98427	-0.790933	-0.0219824	-0.127123	-0.074967	0.173955	0.0519399	0.324612	0.0201323	Pbxip1
117	ENSMUSG00000030342	5.0149e-17	0.321527	1.21358	0.625021	-0.12687	0.236433	0.712164	2.65159	0.731118	-0.0440216	0.519562	0.469598	0.0112036	0.804823	1.35629	Cd9
118	ENSMUSG00000019326	3.21025e-09	-0.0045614	-0.00113365	-0.0386497	-0.0750641	-0.223241	-0.36085	-1.22556	-0.0029002	-0.000717168	-0.000334302	-0.00151093	-0.00245795	-0.00143494	-0.014411	Aoc3
118	ENSMUSG00000003541	3.12703e-36	-1.35031	-0.850536	-1.73531	-1.23859	-1.50388	-1.81067	-1.01979	-1.58341	-0.552121	-1.18225	-2.11083	-1.95981	-0.988221	-0.965111	Ier3
119	ENSMUSG00000026020	4.06379e-45	-0.4019	-0.35447	-0.00745279	-1.86894	-1.35883	-0.872645	0.067347	-0.530626	-0.0944484	-0.329423	-0.766385	-0.804146	-0.393464	0.0353784	Nop58
119	ENSMUSG00000005054	9.14538e-16	-1.15936	0.01821	0.0664744	-0.958674	-0.686314	0.139852	0.658432	-0.975604	-0.871225	-0.590933	-1.83353	-1.73055	-0.93144	-0.0563098	Cstb
119	ENSMUSG00000020388	2.17466e-09	1.07216	1.23527	0.726701	-0.191318	-0.292366	-0.808404	1.16596	0.921413	0.920959	0.836545	1.19673	1.32236	1.33481	0.888944	Pdlim4
119	ENSMUSG00000052957	5.51568e-06	-0.00964856	-0.147414	-0.265806	-0.543045	-0.874158	-1.97304	-0.44018	-0.0175923	-0.00155648	-0.00422418	-0.0303163	-0.00973016	-0.0929102	-0.188361	Gas1
120	ENSMUSG00000047139	3.47309e-35	0.475754	0.075415	0.560942	1.97633	1.50638	0.867337	3.23296	0.129737	0.263731	-0.43655	1.287	0.602627	0.0144096	1.01883	Cd24a
121	ENSMUSG00000028214	4.12913e-12	0.210377	0.124266	-0.279608	-0.411117	-1.14522	-2.20496	-0.971142	0.284841	0.307129	0.296443	0.27888	0.142543	0.211058	0.0445244	Gem
122	ENSMUSG00000027570	2.33572e-54	-0.121997	-0.17417	-0.0194442	-0.421	-0.911989	-0.139444	0.0192392	-0.0419548	0.023496	0.0178146	-0.16101	-0.214702	-0.173383	-0.0212033	Col9a3
122	ENSMUSG00000039103	1.097e-19	0.0328751	0.0367294	-0.168971	-0.450984	-0.606012	-1.75394	-1.00328	0.0375676	0.0394373	0.0379382	0.0361658	0.0365388	0.0378326	-0.0334908	Nexn
122	ENSMUSG00000079523	5.70086e-23	1.29769	0.535958	1.37343	-0.00451908	-0.146654	-0.31004	0.630164	0.426058	1.32594	0.624346	0.182785	1.21401	1.27101	1.65653	Tmsb10
122	ENSMUSG00000052397	2.54612e-26	0.11485	1.04721	1.29464	1.69513	1.73101	1.79813	2.41507	0.654226	0.118027	0.483302	0.86148	0.0768732	1.26789	1.78703	Ezr
122	ENSMUSG00000092341	2.4756e-31	-0.262982	0.992604	-1.12505	0.381853	0.26012	-0.756674	-1.76856	-0.326577	-0.861579	-0.624233	-0.0967704	-0.182649	0.756056	-1.24767	Malat1
123	ENSMUSG00000048706	2.44805e-12	-0.613196	-0.840752	-0.585533	-0.379469	-0.290156	-0.155749	-0.124643	-0.503585	0.0511261	-0.0408672	-1.10024	-1.01305	-0.236194	-0.208853	Lurap1l
123	ENSMUSG00000028645	1.62594e-14	-0.868968	-0.118024	-0.198858	-0.794709	-0.790557	-0.215955	0.0883917	-0.520702	-0.278415	-0.199769	-0.959303	-1.39558	-0.276876	-0.496795	Slc2a1
123	ENSMUSG00000028832	7.98594e-18	0.80424	-0.515101	0.500907	0.707821	0.256553	0.589508	0.797739	0.762609	0.854224	0.787413	0.705056	0.725593	-0.356324	0.583627	Stmn1
123	ENSMUSG00000039405	2.67663e-09	-0.00291839	0.696666	0.210098	-1.33928	-1.15624	-2.05563	-0.478107	0.262964	-0.33641	0.0774499	0.654513	0.709479	0.706456	0.0852164	Prss23
123	ENSMUSG00000048200	9.17509e-29	-0.359491	-0.724066	-1.0679	0.141202	0.141778	0.0999275	0.163462	-0.0530622	-0.105418	-0.0538151	-0.129515	-0.569128	-0.89089	-1.08003	Cracr2b
123	ENSMUSG00000038274	5.06385e-11	-0.376498	-0.492584	-0.155523	-0.360241	-0.140995	0.143747	0.541797	-0.599531	-0.393308	-0.759766	-0.598941	-0.621401	-0.480274	-0.199503	Fau
124	ENSMUSG00000056708	1.85007e-21	-0.888093	-0.962061	-1.45547	-0.00867327	-0.393757	-0.120087	-0.367773	-0.887872	-0.296492	-0.537469	-1.2281	-1.24779	-1.47753	-0.879246	Ier5
124	ENSMUSG00000054808	4.12328e-45	-0.90934	-0.839506	-0.771844	-1.40872	-1.74384	-1.88988	-1.4729	-1.24934	-0.559522	-0.753214	-1.63704	-0.952653	-0.896094	-0.650121	Actn4
124	ENSMUSG00000037580	2.54042e-20	-0.737623	-0.204759	-0.160014	-0.772988	-0.90954	-0.3979	-0.00189239	-0.520394	-0.0976719	-0.185113	-0.867274	-1.25541	-0.241998	-0.248411	Gch1
124	ENSMUSG00000022636	1.1464e-19	-0.0368767	0.273963	0.562248	0.575534	0.189025	0.669781	0.83064	-0.581437	-0.408432	-0.843907	0.513093	0.586449	0.618669	0.731383	Alcam
124	ENSMUSG00000001525	5.15173e-23	1.48917	-0.586508	1.38316	1.00047	0.53998	0.969867	1.30559	1.2053	1.35576	1.19181	1.54435	1.62649	-0.268166	1.67415	Tubb5
124	ENSMUSG00000015176	5.59624e-43	-0.277145	-0.223819	-0.112377	-1.19268	-0.62294	-0.000545539	0.0424775	-0.161504	0.0576241	-0.0379732	-0.410245	-0.598843	-0.328999	-0.253094	Nolc1
125	ENSMUSG00000026864	1.13146e-07	-0.187639	-0.636793	-2.14855	-0.575366	-0.341781	0.268304	0.000595761	0.10032	0.494028	0.513443	-0.537758	-0.833262	-0.675205	-0.900664	Hspa5
125	ENSMUSG00000029632	2.51638e-76	0.928841	1.3395	0.869488	0.859219	1.19162	1.41976	2.48745	0.912123	0.546669	0.667315	0.976427	0.889188	0.577035	0.393588	Ndufa4
125	ENSMUSG00000063457	1.34854e-26	-0.418893	-0.923774	-0.229077	-0.589015	-0.859541	-0.0942719	0.234371	-0.678576	-0.488775	-0.798478	-0.673287	-0.65482	-0.730504	-0.129108	Rps15
125	ENSMUSG00000031490	9.29976e-13	-0.756979	-0.258495	-0.343414	-1.64715	-0.444103	-0.315277	-0.47044	-1.23319	-0.578577	-0.937332	-1.26631	-0.849732	-0.567269	-0.837228	Eif4ebp1
125	ENSMUSG00000001911	1.91459e-06	-0.395287	-1.03364	-0.604061	-1.03029	-1.73747	-1.87012	-0.224876	-0.407478	1.62821e-05	-0.0905444	-0.56444	-0.511166	-0.873606	-0.266397	Nfix
125	ENSMUSG00000060969	5.39627e-32	-0.704425	-1.01938	-1.04049	-0.328301	-0.427853	-0.428346	0.0693058	-0.31522	-0.048787	-0.0730319	-0.60498	-0.861496	-1.19265	-0.775377	Irx1
126	ENSMUSG00000003051	6.42062e-10	-0.52946	-0.29589	-1.14406	0.142321	0.239292	0.210301	0.259984	-0.373214	-0.304932	-0.270701	-0.499	-0.748502	-0.0567916	-0.10019	Elf3
126	ENSMUSG00000049422	3.71751e-06	0.325893	0.520887	0.440201	1.19646	1.27815	1.30239	1.06862	0.513275	0.0273362	0.262332	0.865807	0.731885	-0.516614	0.108865	Chchd10
126	ENSMUSG00000018932	7.9655e-19	-1.28029	-0.13584	-0.552056	-1.32743	-0.979062	-1.14557	-0.0518788	-1.38064	-1.26784	-1.02569	-1.67344	-1.36211	-0.308241	-0.273046	Map2k3
127	ENSMUSG00000034160	5.18921e-22	0.741597	1.06843	0.925528	0.790008	0.579603	1.01435	1.14331	0.431191	0.583429	0.341306	0.923026	0.922319	1.15811	0.738641	Ogt
127	ENSMUSG00000060036	6.14507e-37	-0.285055	-0.931674	0.409934	0.41353	-0.279256	0.411846	1.11198	-0.443572	-0.274007	-0.548175	-0.211252	-0.393699	-0.696177	0.980668	Rpl3
128	ENSMUSG00000027613	1.55317e-07	-0.845084	-0.461898	-0.275923	-1.64286	-0.815505	-0.33159	-0.102987	-0.838069	-0.588381	-0.622371	-1.34883	-1.35781	-0.635294	-0.34253	Eif6
128	ENSMUSG00000041959	4.43481e-20	0.28459	1.24222	0.719014	-0.641047	-0.0476115	0.234982	1.37736	-0.0672096	0.144384	-0.0771065	-0.467431	0.050997	1.58841	1.94402	S100a10
128	ENSMUSG00000028266	6.5504e-18	-0.0336266	-1.37204	-1.13679	-0.732838	-1.18031	-0.981762	0.203543	-0.163089	0.308245	0.236463	-0.534285	-0.310877	-1.16567	-0.319847	Lmo4
128	ENSMUSG00000049327	1.87624e-12	-0.787203	-0.209773	-0.00653413	-0.184523	-0.127462	-0.0753031	0.24064	-0.895961	-1.03432	-0.966862	-0.227132	-0.190319	-0.466658	-0.0827057	Setd8
128	ENSMUSG00000023034	1.8595e-14	-0.20283	-0.914755	-1.95535	0.0452033	-0.83044	-1.60468	-1.16555	-0.0509081	0.0964491	0.118034	-0.0836698	-0.232387	-0.780409	-0.890324	Nr4a1
128	ENSMUSG00000091971	1.92632e-35	0.424528	-1.06934	-2.52318	0.724028	0.137457	-1.56413	-2.71239	0.526337	0.483624	0.506164	0.552889	0.466084	-0.37305	-2.62054	Hspa1a
129	ENSMUSG00000042312	4.82422e-10	-0.867215	0.0479172	-0.267237	-0.202879	0.0233715	-0.129407	-0.226552	-0.763038	-1.12073	-1.01623	-0.61335	-0.879129	-0.00993122	-0.182913	S100a13
129	ENSMUSG00000006333	5.73291e-26	-0.276957	-0.770457	0.298716	0.127633	-0.156332	0.804584	1.52081	-0.202998	-0.0389199	-0.211416	-0.246827	-0.544716	-0.632839	0.684834	Rps9
129	ENSMUSG00000021699	1.62421e-36	-0.51301	-0.9379	-0.265344	-0.347299	-0.35003	-0.131747	-0.0213035	-0.666978	-0.172657	-0.215848	-1.05458	-0.705236	-0.700709	-0.10284	Pde4d
130	ENSMUSG00000062098	5.79875e-73	-0.110569	-0.121523	-0.0751226	-0.0438985	-0.0314448	-0.0200761	-1.08499	-0.155298	-0.171487	-0.140781	-0.0416577	-0.00596279	-0.0287919	-0.0653956	Btbd3
130	ENSMUSG00000079641	2.0415e-07	0.19948	-0.274269	-0.172798	-0.0234366	0.0389924	0.152405	0.331842	-0.517448	-0.145619	-0.906317	-0.249537	-0.0344731	-0.277176	-0.222506	Rpl39
130	ENSMUSG00000047945	3.42877e-11	0.828915	0.237284	0.967173	0.339557	-0.621005	-0.398325	1.5332	0.973064	1.34252	1.15282	0.959558	0.706091	0.324852	0.841325	Marcksl1
130	ENSMUSG00000023068	2.97521e-41	-0.652232	-0.248606	-0.052967	-0.244759	-0.131795	0.195261	0.194545	-0.256355	0.169227	0.116976	-0.697102	-1.28682	-0.398006	0.0188914	Nus1
130	ENSMUSG00000031762	7.3542e-13	-0.201182	1.42453	-0.388169	-2.87345	-1.63162	-3.73232	-0.421998	-0.844158	0.234162	-1.64487	0.8064	-0.478159	-0.863747	-1.30266	Mt2
130	ENSMUSG00000062867	9.80947e-07	-0.429273	-1.13452	-0.270855	-0.502673	-0.152893	0.0648073	-0.154521	-0.471328	-0.258426	-0.501408	-0.273872	-0.498973	-1.02227	-0.0623608	Impdh2
130	ENSMUSG00000022952	1.89912e-15	-0.910155	-0.0547786	-0.0151906	-1.87229	-1.83127	-1.43195	0.293495	-1.13411	-1.0744	-1.18597	-0.648264	-0.24391	0.120627	0.186501	Runx1
131	ENSMUSG00000042712	3.21318e-11	0.736873	0.480343	0.95435	0.974159	0.296455	0.538035	1.59211	1.24628	0.407769	0.98653	1.68826	1.21151	0.0861315	0.295957	Wbp5
131	ENSMUSG00000028081	1.08922e-24	-0.0153813	-0.831736	0.322281	0.00186978	-0.593522	0.503921	1.12954	-0.1896	-0.036065	-0.233576	-0.171893	-0.144883	-0.635968	0.906655	Rps3a1
131	ENSMUSG00000000594	3.95316e-06	0.167087	-0.18351	-0.902128	0.436887	0.333268	0.273549	0.439353	0.321514	0.379333	0.409789	0.254494	0.0123718	-0.394588	-1.26165	Gm2a
131	ENSMUSG00000039450	1.74716e-08	-0.0647405	-0.17715	-1.01847	0.331414	0.243556	0.282313	0.325884	0.153893	0.0952008	0.122962	0.127828	-0.156535	-0.455744	-0.543935	Dcxr
131	ENSMUSG00000047547	6.24488e-18	-1.17007	-0.17724	-0.552843	-1.19084	-0.562658	-0.660947	-0.223537	-1.12704	-1.20338	-0.971838	-1.36341	-1.17419	-0.0314266	-0.307705	Cltb
132	ENSMUSG00000025856	1.93364e-24	-0.574574	-0.331492	-0.293559	-0.663113	-1.21632	-1.37208	-2.28737	-0.544754	-0.534644	-0.490348	-0.522318	-0.553222	-0.0885225	-0.0856075	Pdgfa
132	ENSMUSG00000007892	2.29248e-65	0.0017819	-0.061706	0.509825	0.325767	0.35452	1.19965	1.17506	-0.0576061	0.0207863	-0.0636078	-0.184086	-0.18459	-0.085716	0.662398	Rplp1
132	ENSMUSG00000001175	4.50454e-41	-1.12531	-0.871944	-1.60761	-1.23256	-1.14949	-1.46888	-1.98033	-0.583753	-0.392704	-0.0486015	-1.22896	-1.79666	-1.06465	-1.20761	Calm1
133	ENSMUSG00000044080	2.26905e-07	-0.781633	-0.0365994	-0.906174	-0.193881	-0.208383	-0.215426	0.0213625	-0.584006	-1.16226	-0.863962	-0.541827	-0.639056	-0.3478	-0.774517	S100a1
133	ENSMUSG00000022371	2.29587e-21	0.00528314	0.00643464	-0.110616	-0.829205	-1.28431	-0.809712	-0.0588871	0.00129904	0.0183546	0.00844977	0.00401198	0.0160953	0.00912624	-0.0845893	Col14a1
133	ENSMUSG00000067288	1.71752e-13	-0.108802	-0.146576	-0.205203	-0.228854	0.32519	0.502997	0.797778	-0.961262	-0.23721	-1.21182	-0.629941	-0.0346279	-0.378073	-0.577064	Rps28
134	ENSMUSG00000034109	2.42535e-50	-0.281472	-0.233867	-0.371839	-1.04961	-1.51683	-0.485084	-0.35726	-0.33755	-0.0574164	-0.231811	-0.416167	-0.49444	-0.210707	-0.0762139	Golim4
134	ENSMUSG00000046223	2.56769e-38	-0.904201	0.134238	0.0889634	-1.09102	-0.208571	-0.0607759	0.167586	-0.867472	-0.393525	-0.519932	-1.28157	-1.28495	0.0619774	0.0418071	Plaur
134	ENSMUSG00000020044	3.11164e-50	-0.194743	-0.55097	-0.740149	-1.05771	-1.329	-1.68695	-2.23891	-0.195982	0.0520621	0.0303377	-0.290737	-0.230263	-0.122798	-0.2486	Timp3
134	ENSMUSG00000021939	8.71587e-22	-1.09831	-0.193908	-0.733973	-0.797075	-0.707616	-0.730541	-0.203547	-0.80137	-1.10999	-0.746454	-0.847372	-1.29055	-0.727318	-1.88006	Ctsb
135	ENSMUSG00000025289	1.18941e-09	-0.292603	-0.635415	-0.24942	-0.148445	-0.451711	0.0298864	0.0264938	-0.0200638	0.270023	0.218317	-0.292043	-0.781375	-0.929625	-1.29371	Prdx4
135	ENSMUSG00000053317	4.27184e-29	1.1241	1.04032	0.5645	1.41019	1.36976	1.7184	1.57128	1.15992	0.942144	0.968276	1.57242	1.35465	0.12548	-0.0771032	Sec61b
135	ENSMUSG00000032518	2.72505e-19	-0.266636	-1.15866	0.136906	-0.167805	-0.509392	0.908865	1.18497	-0.447903	-0.137608	-0.483727	-0.415286	-0.505917	-1.07093	0.412837	Rpsa
135	ENSMUSG00000037601	6.14507e-37	0.263699	0.219069	0.755694	-0.143426	0.766216	1.72308	1.45402	0.437071	0.141122	0.368754	0.447167	0.420965	-0.330584	0.348772	Nme1
135	ENSMUSG00000039676	3.24524e-21	-0.184548	0.418276	0.31582	0.450413	0.474025	0.467273	0.524739	-0.042844	-0.675427	-0.295392	0.3302	0.354555	0.499008	0.49276	Capsl
136	ENSMUSG00000002014	1.7579e-10	-0.038798	-0.159144	-0.662354	0.436038	0.307908	0.754881	0.881495	0.119822	0.112843	0.0124242	0.27331	-0.182594	-0.858471	-1.6368	Ssr4
136	ENSMUSG00000049517	1.86783e-14	-0.317937	-0.774153	-0.0908679	-0.31577	-0.432064	-0.113248	0.62527	-0.582335	-0.24554	-0.587912	-0.666235	-0.524288	-0.705209	0.0936314	Rps23
137	ENSMUSG00000028211	1.35499e-22	-0.251836	-0.0744739	-0.148226	0.0963577	-0.0587377	0.014401	0.0590743	-0.719281	-0.312244	-0.856069	0.0481322	-0.0889635	-0.288726	-0.121465	Trp53inp1
137	ENSMUSG00000041120	1.02262e-07	-0.0041757	0.119554	0.052004	-0.783623	-0.445026	-0.328753	-1.53154	0.00342125	0.000453988	-0.0093687	0.020991	0.00155866	0.120822	0.0602324	Nbl1
137	ENSMUSG00000067274	1.94879e-09	-0.230382	-0.73466	0.190751	0.251805	-0.0824763	1.28196	1.46995	-0.498523	0.00448596	-0.521058	-0.428774	-0.545311	-0.704801	0.7488	Rplp0
137	ENSMUSG00000075706	4.93117e-29	-0.708482	-0.816766	-0.743141	-0.202185	0.171079	-0.0888326	0.00775758	-0.429748	-0.197876	-0.0684211	-0.907845	-1.25875	-1.33773	-0.445474	Gpx4
137	ENSMUSG00000052560	7.65144e-21	-0.129501	-0.0099331	-0.1114	-1.21074	-0.862119	-0.905216	-0.00129833	-0.147358	-0.0281718	-0.181141	-0.0551204	-0.12918	0.00440281	-0.146731	Cpne8
137	ENSMUSG00000024538	6.62123e-50	0.0658458	0.0102863	-0.0119763	-0.294925	-0.830874	-0.158005	-0.667642	0.0638435	0.0721966	0.0663359	0.05984	0.0694404	0.0448648	0.0485482	Ppic
138	ENSMUSG00000028626	8.83803e-50	-0.0234084	-0.050336	-0.0471914	-0.522921	-0.875018	-0.243824	0	-0.0725359	-0.000360654	-0.00745983	-0.155222	-0.0404479	-0.0769831	-0.00259657	Col9a2
138	ENSMUSG00000032381	3.85505e-40	0.61941	0.451496	0.583253	0.789639	0.89935	0.882464	0.778971	0.673729	0.470979	0.598893	0.752573	0.757151	0.265986	0.580739	Fam96a
139	ENSMUSG00000030744	1.14491e-16	-0.0120349	-0.654782	0.646782	0.134465	-0.427302	0.760804	1.35445	-0.0367964	-0.0293326	-0.107144	0.0826304	-0.0764495	-0.588025	0.95993	Rps3
139	ENSMUSG00000047407	6.38033e-06	-0.849206	-0.435178	-0.353826	-0.587769	-0.547955	0.169345	0.648703	-1.1404	-0.923365	-1.1838	-0.898171	-0.62257	-0.598385	-0.0959054	Tgif1
139	ENSMUSG00000034006	2.44188e-39	-0.817369	-0.117617	-0.264338	-1.59893	-1.65231	-0.423961	0.0859714	-0.390062	-0.518542	-0.363084	-0.431245	-1.07229	-0.472716	-0.193905	Pqlc1
140	ENSMUSG00000048482	1.00803e-59	0.095324	0.107234	-0.137167	-0.209956	-0.876279	-1.76042	-0.0599948	0.0478671	0.0997439	0.0503715	0.111172	0.10608	0.103383	-0.0525917	Bdnf
140	ENSMUSG00000086503	1.42141e-26	0.584437	0.537532	0.692708	1.48763	0.243181	1.2144	1.30969	0.496138	0.241088	0.355098	0.909781	0.689132	0.825954	0.942662	Xist
140	ENSMUSG00000049686	5.59516e-26	-0.0156407	0.105389	-0.666412	0.1544	0.0840983	0.176498	0.208639	0.0732575	0.142745	0.145542	-0.0116037	-0.138491	-0.0848533	-0.876407	Orai1
140	ENSMUSG00000039910	3.10253e-28	-0.570533	-0.868225	-1.1873	-0.143204	-0.381903	-1.35658	-0.534276	-0.457081	0.0936482	0.0360866	-1.00485	-1.03311	-1.56428	-1.76989	Cited2
140	ENSMUSG00000090137	2.78658e-19	0.963006	-0.37638	-0.170098	-0.473412	0.106996	0.341995	0.397938	-1.00823	1.02371	-1.05616	-0.825311	0.976051	-0.375235	-0.461128	Uba52
140	ENSMUSG00000096956	1.26321e-11	-0.0121924	-0.024555	-0.0633702	-0.112821	-0.476196	-0.455297	-1.27855	-0.0137772	-0.00065599	-0.00217219	-0.0410387	-0.0165906	-0.0205176	-0.119291	Snhg18
141	ENSMUSG00000028234	1.30426e-11	-0.151147	-1.01043	-0.22676	-0.258867	-0.56753	0.420272	0.681418	-0.509749	-0.131292	-0.649049	-0.519465	-0.404721	-0.969321	0.149687	Rps20
141	ENSMUSG00000028447	8.03908e-42	0.416258	0.84693	0.888364	1.34486	1.38576	1.36426	1.35455	0.605997	0.117811	0.426873	0.872784	0.764286	0.720788	0.783973	Dctn3
141	ENSMUSG00000029673	4.85105e-10	-0.508057	-0.577752	-0.401335	-0.715272	-1.57432	-1.11401	-0.0235856	-0.337476	0.048465	0.0069158	-0.689301	-0.754308	-0.430565	-0.234152	Auts2
141	ENSMUSG00000034898	1.4351e-66	-0.0030099	0	-0.0540668	-0.0194211	-0.116643	-0.517464	-1.27918	0	-0.000817813	-0.000592578	-0.002047	-0.00369697	-0.00126286	-0.0216975	Filip1
141	ENSMUSG00000020439	1.16021e-11	-0.117477	-0.0987123	-0.300409	-0.715042	-0.791641	-1.61931	-0.473425	-0.226004	-0.0743205	-0.139602	-0.232055	-0.12414	-0.0903067	-0.250582	Smtn
142	ENSMUSG00000015575	8.39065e-26	0.413992	1.29863	1.08936	1.2456	1.43054	1.49773	1.34235	0.735925	0.0503406	0.421666	1.15758	0.715691	0.683009	0.886654	Atp6v0e
142	ENSMUSG00000024587	1.46572e-07	-0.372905	-0.141509	-0.207072	-1.41403	-0.338434	-0.0033953	-0.0129794	-0.655511	-0.0686246	-0.253681	-1.13523	-0.578531	-0.34943	-0.237338	Nars
143	ENSMUSG00000028152	1.63615e-14	0.69932	0.673834	0.711553	0.0493958	-0.126732	0.300897	0.717085	0.670318	0.704098	0.729804	0.609828	0.717821	0.715875	0.755194	Tspan5
143	ENSMUSG00000020075	2.37857e-38	-0.356907	-0.248982	-0.0206343	-1.24346	-0.578762	0.0259121	-0.0630304	-0.488129	-0.0554068	-0.280222	-0.583779	-0.586942	-0.2305	-0.117946	Ddx21
143	ENSMUSG00000021660	2.39794e-10	-0.177513	-0.427821	0.0721228	-0.10896	0.162364	0.615269	0.813238	-0.810386	-0.451596	-1.14349	-0.0955329	-0.0195774	-0.375372	0.772634	Btf3
144	ENSMUSG00000025959	1.16884e-34	-0.4295	-0.617061	-0.135817	-0.332773	-0.592762	-0.398244	-0.468568	-0.92558	0.0911832	-0.151066	-1.40306	-0.631707	-0.827373	0.0509614	Klf7
144	ENSMUSG00000052534	1.02319e-08	-0.422613	-1.25534	-0.725178	-0.891529	-0.961205	-1.09961	-0.591837	-0.368088	-0.00290537	-0.021964	-0.744072	-0.6744	-0.6369	-0.170684	Pbx1
144	ENSMUSG00000020000	1.53769e-13	0.0341145	0.0229737	-0.0192507	-0.694211	-1.12655	-0.572303	-0.00402916	0.0305736	0.0443799	0.0369791	0.0288311	0.0372645	0.0311351	0.00398327	Moxd1
144	ENSMUSG00000015312	5.78995e-22	-0.0886137	-0.194199	-1.4665	-0.0935307	-0.0115585	-2.16155	-1.68818	-0.375637	0.179872	-0.122751	-0.573821	-0.347893	0.369919	-0.728555	Gadd45b
145	ENSMUSG00000002233	2.30413e-12	-0.442534	0.496359	0.280527	-0.322738	-0.387254	-0.696128	-0.194692	-0.606355	-1.10312	-0.929915	-0.0660566	0.249477	0.884799	0.296057	Rhoc
145	ENSMUSG00000001794	3.44555e-14	-0.906733	-0.344854	-0.377866	-1.42332	-1.22558	-1.12536	-0.419065	-1.0202	-0.885011	-0.657956	-1.60793	-1.0449	-0.240565	0.00758621	Capns1
145	ENSMUSG00000031075	1.09627e-22	0.604015	1.2869	0.921673	1.28453	1.04947	0.681567	1.18779	0.890572	0.674897	1.00959	1.09833	0.924458	0.889219	0.88719	Ano1
145	ENSMUSG00000007817	4.67113e-10	-1.00421	-0.142398	-0.0814342	-0.159591	0.019676	0.033725	0.241849	-0.64429	-0.492645	-0.461411	-0.65654	-1.14281	0.0403847	0.086531	Zmiz1
145	ENSMUSG00000025794	7.3542e-13	-0.233157	-0.842591	-0.0845669	-0.132723	-0.142766	0.303459	0.654132	-0.370368	-0.148633	-0.524087	-0.45523	-0.566555	-0.854937	0.0512616	Rpl14
146	ENSMUSG00000038900	3.71008e-28	-0.5456	-1.07557	0.33801	-0.481259	-0.81133	0.759774	1.19903	-0.686513	-0.315365	-0.742651	-0.70677	-0.877411	-0.885091	0.562899	Rpl12
146	ENSMUSG00000016319	6.99563e-11	0.919223	0.432264	1.06213	0.551164	0.882751	1.8342	1.2955	1.00824	0.70325	0.788965	1.52837	1.11767	-0.066633	0.905697	Slc25a5
146	ENSMUSG00000030122	5.23795e-07	0.286532	0.0678418	-0.599444	-0.468651	-0.610517	-1.81748	-1.61445	0.102511	0.0791152	0.0300994	0.313906	0.555735	0.229277	0.2632	Ptms
146	ENSMUSG00000030849	7.30307e-08	-0.524775	0.380802	0.320825	0.0198051	-0.00942938	-0.0699142	0.391076	-0.611883	-0.801382	-0.814846	0.323965	0.206222	0.396711	0.348952	Fgfr2
146	ENSMUSG00000021957	6.21246e-28	-0.240337	-0.778713	-0.300238	0.392103	0.353268	0.33434	0.386306	-0.017435	-0.0940086	-0.0399614	0.0191566	-0.352283	-1.18647	-1.0693	Tkt
147	ENSMUSG00000027447	2.59055e-19	-1.45372	0.271192	-1.34147	0.0656515	-0.188183	-0.506659	-2.55048	-0.490614	0.339714	0.643692	-1.46141	-1.9458	0.436014	-1.13904	Cst3
147	ENSMUSG00000029552	4.03714e-11	0.233871	0.702289	0.380565	-0.485023	-1.14596	-1.79369	0.846432	0.297918	0.405811	0.315154	0.557173	0.426896	0.707046	0.452457	Tes
147	ENSMUSG00000001833	1.15061e-11	-0.367244	-0.57008	-0.295701	-0.703343	-0.770266	-0.820044	-2.16805	-0.380527	-0.253907	-0.224576	-0.569533	-0.556846	-0.506427	-0.239775	Sept7
147	ENSMUSG00000069769	2.2892e-21	0.655717	0.913018	0.971562	1.08692	1.09241	1.1098	1.25264	0.832823	0.575691	0.843168	0.947831	0.980211	0.973034	1.09701	Msi2
147	ENSMUSG00000024339	1.41866e-06	-0.452838	-0.367875	-0.281343	0.0235614	0.0462485	0.0919501	0.123208	-0.243913	-0.75358	-0.310834	-0.095268	-0.133067	-0.505044	-0.0778049	Tap2
147	ENSMUSG00000038418	7.35715e-06	-0.219255	-1.49276	-2.14513	0.0253103	-0.280209	-2.52008	-2.03314	-0.518486	0.333411	0.193543	-0.770214	-0.272845	-0.553528	-1.11538	Egr1
148	ENSMUSG00000029287	7.49791e-47	-0.0795214	-0.0666545	-0.249931	-0.459069	-1.36806	-1.21958	-0.358895	-0.0299609	-0.00589516	-0.00666509	-0.0795481	-0.131285	-0.0925325	-0.230207	Tgfbr3
148	ENSMUSG00000074364	2.53739e-38	-0.0279702	-0.0311696	-0.272317	-0.297924	-0.409828	-1.5185	-1.36955	-0.15764	0.0280323	-0.0215629	-0.279875	-0.0773909	0.0543342	-0.16939	Ehd2
148	ENSMUSG00000030654	3.10687e-22	0.800658	1.01841	1.15918	1.35026	1.21216	1.27737	1.21215	0.902966	0.555532	0.857021	1.2385	1.24969	1.06167	1.46734	Arl6ip1
148	ENSMUSG00000038872	4.40502e-63	-0.121162	-0.185713	0.0381344	0.0934936	-0.0261094	-0.00976712	-1.30732	-0.138808	-0.0814693	-0.125889	0.0462921	-0.0101862	-0.246198	-0.120839	Zfhx3
148	ENSMUSG00000020592	8.81521e-10	-0.112786	-0.230064	0.0962863	-1.17052	-0.381632	0.0627025	-0.080837	-0.501733	-0.164845	-0.523273	-0.584203	-0.0515376	-0.0715882	0.15691	Sdc1
149	ENSMUSG00000020737	2.33918e-23	0.795759	0.623583	1.21275	0.892642	1.20869	1.62805	1.54235	0.819728	0.535154	0.63847	1.05181	0.990126	0.486192	1.32967	Hn1
149	ENSMUSG00000022565	8.94763e-21	-0.738069	-0.0928186	0.109048	-0.624105	-0.23686	-0.366132	-0.468464	-1.04501	-0.8668	-1.03543	-0.676475	-0.196603	0.168347	0.214811	Plec
150	ENSMUSG00000026469	3.40861e-23	0.686878	0.816369	0.819857	0.755908	0.577576	0.532692	0.837775	0.717784	0.700633	0.723052	0.829324	0.825717	0.825222	0.917204	Xpr1
150	ENSMUSG00000028583	6.19211e-11	-0.0218572	-0.0624074	-0.109949	-1.07735	-1.00345	-0.545707	-0.00318494	-0.00573079	0.00824232	-0.00315128	-0.0370877	-0.0160993	0.00177623	-0.0865381	Pdpn
150	ENSMUSG00000050912	1.27716e-16	0.752101	1.0665	1.1787	0.844898	0.810607	0.856375	0.937887	0.650703	0.496267	0.424972	1.20407	1.23797	0.976312	1.35297	Tmem123
150	ENSMUSG00000021250	1.23738e-31	-0.602793	-1.008	-2.30444	1.48988	0.766822	-2.58489	-2.26633	-0.836751	-0.140333	-0.755016	-0.453403	-0.409809	-0.260902	-1.55603	Fos
151	ENSMUSG00000008601	4.06458e-15	-0.471246	-0.522072	-0.446882	0.544389	0.690251	0.665973	0.743034	-0.34102	-0.734466	-0.554529	0.102735	-0.283991	-0.432921	0.0528343	Rab25
151	ENSMUSG00000032220	1.56894e-08	-0.796022	-0.133392	-0.0773601	-0.884268	-0.575439	-0.202627	-0.151234	-0.966801	-0.597129	-0.860259	-0.876249	-0.886037	-0.195814	-0.0808734	Myo1e
151	ENSMUSG00000051627	3.13272e-21	-0.226821	-0.965081	-0.849439	-0.0205697	-0.265136	0.0710715	0.02403	-0.242251	-0.282219	-0.135772	-0.410269	-0.0415487	-0.670504	-0.117036	Hist1h1e
151	ENSMUSG00000024608	4.88895e-21	-0.0672392	-0.487311	0.492802	0.214184	-0.319935	0.633801	1.19407	-0.121321	-0.00705315	-0.203463	-0.0554913	-0.167324	-0.385118	0.506287	Rps14
152	ENSMUSG00000061353	2.39252e-11	-0.0206539	-0.00507868	-0.0632946	-1.09502	-1.11187	-0.566337	-0.721293	-0.0199206	0.00564351	-0.00253885	-0.0537753	-0.0236767	-0.0016167	-0.0882227	Cxcl12
152	ENSMUSG00000020349	1.48714e-21	-1.06048	-0.746123	-0.280649	-0.188401	-0.197125	0.175817	0.249072	-0.810631	-0.0617868	-0.0742717	-1.21258	-1.51211	-0.53177	0.137498	Ppp2ca
152	ENSMUSG00000017390	1.19466e-25	-0.0407324	0.381087	-0.365849	0.861293	0.848492	0.837073	0.911195	0.631092	0.513305	0.748406	0.35868	-0.460133	-0.00441234	-1.026	Aldoc
152	ENSMUSG00000044986	2.86375e-32	0.53451	0.458054	0.697443	0.843944	0.836122	0.886092	0.864759	0.589499	0.234542	0.466448	0.787473	0.759237	0.542811	0.767608	Tst
153	ENSMUSG00000035642	2.05766e-22	0.616631	0.499088	0.541931	0.730926	0.59474	0.511759	0.479179	0.694116	0.621282	0.65528	0.722291	0.644285	0.436515	0.472037	Aamdc
154	ENSMUSG00000001435	1.4273e-10	0.0152491	0.0299946	-0.0813647	-0.522927	-0.695407	-0.607082	-1.37029	-0.0181849	0.0282847	0.0184331	-0.0453616	0.0202097	0.022062	-0.0989561	Col18a1
154	ENSMUSG00000016559	1.87547e-13	0.390373	0.353075	-0.371377	0.896424	1.41564	1.09996	1.70004	0.408444	-0.25887	0.176503	0.389223	0.738468	0.0605757	0.882399	H3f3b
154	ENSMUSG00000022353	3.72058e-09	-0.725002	0.389752	0.455542	0.461575	-0.0419272	-0.809566	0.570224	-0.796689	-1.14967	-0.962399	0.50756	0.389717	0.436147	0.257324	Mtss1
154	ENSMUSG00000041057	3.0818e-15	-0.405175	-0.268867	-0.066184	-1.11259	-0.566549	-0.0667876	0.005663	-0.508837	-0.100537	-0.27815	-0.731775	-0.687737	-0.262241	-0.0739253	Wdr43
155	ENSMUSG00000053253	1.79515e-14	-0.888983	-0.205922	-0.00084135	-0.612619	-0.381234	0.129914	0.114247	-0.83378	-0.549327	-0.425079	-1.30865	-1.16065	-0.672321	-0.280973	Ndfip2
155	ENSMUSG00000009927	1.17875e-14	-0.33443	-0.73246	-0.40582	-0.851328	-0.624786	-0.208372	0.09179	-0.73085	-0.411717	-0.866623	-0.733061	-0.584884	-0.720234	-0.424508	Rps25
155	ENSMUSG00000024912	3.10643e-12	-0.600811	-0.131048	-0.0613922	-0.688183	-0.517252	-0.157401	0.0392287	-0.511181	-0.0622722	-0.103423	-0.888744	-0.989858	-0.092455	-0.0191189	Fosl1
155	ENSMUSG00000010663	1.54781e-10	0.0951745	-0.210899	-0.323918	0.258309	0.211831	0.130177	0.223723	0.236322	0.284433	0.297927	0.15363	-0.0278931	-0.412783	-0.803967	Fads1
156	ENSMUSG00000028392	2.56583e-13	-0.269253	-0.218828	-0.573246	0.125326	0.198906	0.209251	0.216045	-0.424835	-0.289971	-0.370028	-0.430377	-0.211957	-0.720159	-0.364997	Bspry
156	ENSMUSG00000037060	2.58977e-13	-0.722381	-0.400626	-0.95691	-1.03694	-0.974057	-2.03156	-2.37354	-1.03148	-0.554825	-1.07157	-0.938825	-0.665524	-0.105989	-0.416666	Prkcdbp
156	ENSMUSG00000069662	2.52949e-30	1.10708	1.15638	1.46017	0.636197	0.752665	0.314111	0.587832	1.0104	0.911211	0.856415	1.52823	1.46584	1.1103	1.41016	Marcks
157	ENSMUSG00000057421	4.63949e-10	-0.666197	-0.548038	-0.377071	-0.234418	-0.0694107	-0.0137788	0.0571909	-0.866073	-0.372363	-0.604323	-1.20382	-0.921554	-0.777055	-0.123751	Las1l
157	ENSMUSG00000028495	4.55788e-23	-0.272893	-0.870405	-0.110297	-0.234289	-0.268916	0.259591	0.904121	-0.679109	-0.113803	-0.688556	-0.616246	-0.501915	-0.786842	0.248499	Rps6
157	ENSMUSG00000053560	3.77087e-11	-0.519507	-1.01458	-1.99841	-0.674248	-0.393747	-1.23409	-0.69886	-0.710573	-0.398067	-0.553067	-0.872071	-0.631722	-0.891782	-1.37385	Ier2
157	ENSMUSG00000049470	4.65516e-12	-0.897255	0.237621	0.374613	-0.133484	-0.128115	0.108324	0.3335	-0.624043	-1.01723	-0.8051	-0.0657546	-0.366801	0.272117	0.357768	Aff4
158	ENSMUSG00000018821	6.87705e-11	0.368461	1.00286	0.901546	1.19662	1.23838	1.01723	1.10711	0.65554	-0.0827478	0.364088	1.02048	0.961742	0.863662	1.10691	Avpi1
159	ENSMUSG00000008683	3.81225e-10	0.106698	-0.802059	0.28683	-0.276284	-0.524637	0.404327	0.944622	-0.445005	0.235597	-0.394083	-0.464925	-0.173981	-0.762547	0.626687	Rps15a
159	ENSMUSG00000056313	2.60131e-11	-0.793384	-0.861116	-1.53195	-0.675044	-0.506981	-0.82415	-0.481593	-0.727163	-0.389946	-0.528083	-0.987191	-1.09074	-0.641485	-0.644799	1810011O10Rik
159	ENSMUSG00000078812	4.04189e-14	-0.376794	-0.427791	-0.383408	-1.51862	-0.759405	-0.242786	0.152684	-0.274416	-0.481016	-0.279475	-0.681941	-0.634536	-0.91736	-0.114288	Eif5a
159	ENSMUSG00000005125	5.1967e-22	-0.640508	-0.106926	-0.775304	-0.596584	-0.602651	0.256689	0.372914	-0.478321	0.10836	-0.337139	-0.440933	-1.07418	-0.950934	-1.40588	Ndrg1
160	ENSMUSG00000028333	2.41653e-11	-0.406064	-1.17742	-0.178287	-1.21188	-0.520626	0.00487632	-0.0411159	-0.717206	-0.0984897	-0.186164	-1.49098	-0.850013	-1.04013	0.117967	Anp32b
160	ENSMUSG00000055148	3.80419e-16	0.980032	0.770554	0.663234	1.21479	1.03172	0.0419241	-0.293522	1.0267	1.08171	1.05866	1.09756	0.902533	0.958455	0.635809	Klf2
160	ENSMUSG00000041731	2.07004e-52	-0.00901883	-0.00751994	-0.209772	-0.121831	-0.395147	-1.36118	-0.212255	-0.00913856	-0.000612007	-0.00192593	-0.0138723	-0.0248724	-0.00402836	-0.205827	Pgm5
161	ENSMUSG00000043716	1.48927e-09	-0.199996	-0.85934	-0.176419	-0.512987	-0.948828	-0.350212	0.572129	-0.56115	-0.0871332	-0.600504	-0.630399	-0.487298	-0.751807	0.497372	Rpl7
161	ENSMUSG00000036390	2.68112e-16	-0.961345	0.543149	0.513968	0.418801	0.207711	-0.6825	0.596232	-0.703126	-1.31781	-0.820818	-0.148938	-0.357661	0.146661	0.287342	Gadd45a
161	ENSMUSG00000030538	6.6131e-27	0.581273	0.177479	0.628191	1.09161	1.0742	1.09872	1.01611	0.814514	0.33493	0.70793	0.994362	0.806553	-0.531206	0.252918	Cib1
161	ENSMUSG00000009291	1.82027e-30	-0.801153	0.12965	0.109764	-0.879101	-0.448881	-0.00797075	0.00563001	-0.848216	-0.57125	-0.433955	-1.35146	-0.995163	0.183543	0.183531	Pttg1ip
162	ENSMUSG00000015961	1.27783e-11	-0.786614	-0.60699	-0.0974012	-0.636679	-0.441485	-0.16909	0.105779	-0.990587	-0.829818	-1.01811	-0.811707	-0.632028	-0.613539	0.0218921	Adss
162	ENSMUSG00000027712	2.49474e-13	-1.08475	-0.807044	-0.596212	-1.17355	-0.736217	-0.835107	-1.15992	-1.09232	-1.07251	-0.938762	-1.41932	-1.24369	-0.424801	-0.272267	Anxa5
162	ENSMUSG00000033577	1.28388e-18	-0.383604	-0.643985	-0.726426	0.0169071	-0.0495762	-0.00356938	0.0151537	-0.488976	-0.0631732	-0.0777863	-0.866579	-0.611606	-0.382043	-0.32459	Myo6
162	ENSMUSG00000039952	2.55996e-06	-0.14527	-0.447624	-0.0207645	-0.452294	-1.528	-0.539266	-0.604108	-0.130762	-0.0802321	-0.0173553	0.00379711	0.0111246	-0.0978859	0.128287	Dag1
162	ENSMUSG00000010095	9.07315e-13	-0.857974	-0.193889	-0.529939	-1.2112	-0.94727	-1.36638	-0.0373592	-0.454888	-0.0672714	-0.0395238	-0.954431	-1.54659	-0.363211	-0.755371	Slc3a2
163	ENSMUSG00000034226	1.70855e-06	-0.162514	-0.695397	-0.719108	0.293175	0.311763	0.330316	0.32841	-0.0147352	0.105924	0.0876278	-0.165209	-0.305473	-0.427935	-0.180024	Rhov
163	ENSMUSG00000047215	3.07373e-09	0.0469276	-0.435984	0.478646	0.310747	-0.136251	0.834631	1.17524	0.0233764	0.0339208	0.00116326	-0.0367506	-0.106886	-0.429588	0.895301	Rpl9
163	ENSMUSG00000009585	9.22096e-07	-0.427907	-0.671791	-1.45702	0.0664161	-0.219359	-0.59462	0.372917	-0.585875	-0.16727	-0.534744	-0.533707	-0.639454	-0.776794	-0.568047	Apobec3
164	ENSMUSG00000030695	6.54486e-08	-0.664886	0.806859	-0.882451	-0.729797	-0.152323	-0.716578	-0.612205	-0.219372	-1.07997	-0.602155	0.230157	-0.285458	0.0923685	-0.350779	Aldoa
164	ENSMUSG00000030793	1.83995e-24	0.0703649	-0.414898	-0.212908	0.245461	0.118461	0.0994198	-0.0388656	0.0827245	0.0570083	0.0588123	0.0154606	0.0112966	-0.900404	-0.564483	Pycard
164	ENSMUSG00000020773	3.03987e-10	-0.350497	-0.446283	-0.371652	-0.279248	-0.10241	-0.339205	-0.392343	-0.564156	-0.162073	-0.289065	-0.976066	-0.546547	-0.354925	-0.0978038	Trim47
164	ENSMUSG00000022528	2.42676e-10	-0.175352	-0.331483	-1.49049	0.222421	0.398023	-0.211335	-1.03186	-0.704514	-0.268433	-0.783955	-0.36563	-0.00700441	-0.259442	-1.26708	Hes1
164	ENSMUSG00000025068	3.8044e-11	-0.463236	-0.348844	-0.554917	-1.40905	-1.31421	-0.758302	0.0334391	-0.32492	-0.268817	-0.288081	-0.507955	-0.715704	-0.561015	-0.364364	Gsto1
165	ENSMUSG00000062997	3.41916e-09	0.0348128	-0.552055	-0.327077	-0.369068	-0.0253276	0.287696	0.429366	-0.701295	0.0620935	-0.847726	-0.647988	-0.296018	-0.551804	-0.51174	Rpl35
165	ENSMUSG00000074129	4.30494e-15	-0.171876	-0.57902	0.602356	0.073402	-0.347963	0.703147	1.11991	-0.216899	-0.39588	-0.452643	0.0799908	-0.116399	-0.522352	0.6557	Rpl13a
165	ENSMUSG00000046718	9.82039e-14	-0.17474	-0.432027	-0.371719	0.410567	0.256866	0.362156	0.0967701	0.0476259	-0.273083	-0.0341497	0.179431	-0.0713869	-0.915436	-0.87787	Bst2
165	ENSMUSG00000018217	1.22675e-28	-0.0340982	-0.0233151	-0.253095	-0.309571	-0.583689	-1.43493	-1.18597	-0.0289383	-0.00468449	-0.00904029	-0.056709	-0.0669915	-0.0173003	-0.178394	Pmp22
165	ENSMUSG00000095677	3.56649e-27	0.600066	0.267507	0.529349	0.785338	0.692558	0.742562	0.701434	0.495488	0.471893	0.365918	0.705341	0.692346	0.184592	0.533262	Dynlt1f
166	ENSMUSG00000037573	1.04753e-10	0.359191	0.276109	-1.43137	0.809808	0.542675	0.403316	0.566198	0.484885	0.376174	0.444577	0.562466	0.365239	-0.0127308	-0.760543	Tob1
167	ENSMUSG00000061518	1.20771e-18	1.04539	1.23168	1.2287	1.20195	1.50421	1.50919	1.17375	1.04703	0.648251	0.756327	1.4049	1.29728	0.441163	0.44082	Cox5b
167	ENSMUSG00000021477	3.91002e-17	0.078466	0.766699	-0.188254	-1.74321	-1.22927	-0.0998739	0.773242	0.39299	0.471494	0.613937	-0.064192	-0.59872	0.0608695	-1.21425	Ctsl
168	ENSMUSG00000026639	9.92255e-49	-0.0674298	-0.10687	-0.262857	-0.613227	-0.791232	-1.38629	-0.0145249	-0.0307506	-0.00515445	-0.0136699	-0.060732	-0.0674953	-0.119069	-0.199342	Lamb3
168	ENSMUSG00000034786	1.1425e-11	-0.0922863	0.44336	0.46854	0.529693	0.56198	0.551351	0.132608	-0.0113784	-0.525834	-0.212937	0.460688	0.439801	0.486191	0.398182	Gpsm3
168	ENSMUSG00000024661	6.76044e-14	-0.051474	0.759984	0.300593	0.173919	0.335248	-0.0430138	-0.162704	0.722956	0.158876	0.617367	0.791251	-0.524768	-0.801015	-1.11407	Fth1
169	ENSMUSG00000063275	2.92933e-48	-0.0225042	-0.130886	-0.21941	-0.743047	-0.971189	-1.42673	-0.624831	-0.026954	0.0212666	0.0140478	-0.110616	-0.0428159	-0.16625	-0.2899	Hacd1
169	ENSMUSG00000053819	2.03136e-18	-0.630399	-0.45618	-0.309763	-0.676836	-1.13824	-0.782579	-0.878667	-0.829185	-0.158924	-0.483561	-1.25921	-0.964223	-0.371693	-0.0823145	Camk2d
169	ENSMUSG00000052684	2.01618e-21	-0.414775	-0.919059	-1.69289	0.791663	-0.682081	-2.20636	-2.60068	-0.961478	0.0108818	-0.993628	-0.736709	-0.419253	-0.452528	-1.32959	Jun
169	ENSMUSG00000035498	3.8132e-15	-0.795451	-0.14449	0.0211923	-1.35941	-1.60309	-0.635806	0.304013	-0.940177	-0.449961	-0.686438	-0.963507	-0.884318	-0.190156	0.0406709	Cdcp1
170	ENSMUSG00000003429	2.9304e-19	-0.107483	-0.739104	0.189418	0.109547	-0.146873	0.726066	0.908756	-0.295376	-0.264006	-0.472423	0.0103651	-0.15835	-0.720416	0.190185	Rps11
170	ENSMUSG00000024754	1.52545e-08	-0.442879	0.141094	0.207174	0.183894	0.1491	0.291693	0.31781	-0.352022	-0.582527	-0.375089	0.121692	0.148611	0.15486	0.298636	Tmem2
171	ENSMUSG00000031870	3.92622e-21	0.0404303	0.688	0.667285	0.620758	0.632915	0.559632	0.688069	-0.0273298	-0.395607	-0.229187	0.674751	0.683132	0.696397	0.695995	Pgr
172	ENSMUSG00000027276	1.63074e-13	0.201382	0.265093	0.251366	-1.01185	-0.716153	-0.174099	-0.688146	0.199091	0.141976	0.138988	0.279803	0.284623	0.279588	0.264091	Jag1
172	ENSMUSG00000002602	1.4761e-17	-0.0242323	-0.0356078	-0.114324	-0.673527	-0.644215	-0.610445	-1.23357	-0.0232349	-0.0105838	-0.0144139	-0.0359264	-0.0119343	-0.0157066	-0.127909	Axl
173	ENSMUSG00000025503	2.8876e-23	0.00657886	-0.465334	-1.01772	0.709222	0.577823	0.534281	0.708582	0.330104	-0.0657043	0.21056	0.287999	-0.127623	-1.14016	-0.746705	Taldo1
173	ENSMUSG00000025351	1.27956e-18	-0.778861	0.674567	0.363451	-1.44854	-1.0873	-0.744466	0.0684563	-0.424128	-0.835776	-0.336309	-0.764873	-1.00353	1.05002	0.295187	Cd63
173	ENSMUSG00000054693	1.23636e-21	0.185708	0.869379	0.970066	0.870861	0.821827	0.948797	0.942548	-0.0390436	-0.0867192	-0.273897	0.852329	0.835855	0.82359	0.92731	Adam10
174	ENSMUSG00000015656	2.11262e-12	0.86138	-0.352483	-0.516607	1.06146	0.875635	0.0985626	-0.347074	1.08366	1.01569	0.7899	1.62925	0.641317	-0.147787	0.125142	Hspa8
174	ENSMUSG00000057322	5.47783e-06	-0.0391717	-0.126223	-0.33662	-0.304037	0.0744618	0.161929	0.626363	-0.584685	-0.119645	-0.800092	-0.59074	-0.301082	-0.154453	-0.537777	Rpl38
174	ENSMUSG00000071528	1.0929e-15	0.768299	1.19396	0.650564	0.638993	1.24408	0.957175	0.630567	0.584686	0.626197	0.342163	0.717868	0.995613	0.796824	0.282012	Usmg5
175	ENSMUSG00000026879	1.1303e-48	0.119766	0.6371	0.204571	-0.638404	0.275451	-0.58488	-2.03015	-0.236769	-0.379258	-0.400373	0.151282	0.684571	0.87816	0.453019	Gsn
175	ENSMUSG00000037379	1.84577e-39	-0.00637122	-0.0163621	-0.15107	-0.368041	-1.18277	-0.97741	-0.0659623	-0.0111876	-0.00159267	-0.0108034	-0.0103487	-0.00570081	-0.0251983	-0.125667	Spon2
175	ENSMUSG00000042079	2.92371e-08	-0.580488	-0.61408	-0.362966	-1.46245	-0.701293	-0.300307	0.0638696	-0.639769	-0.409456	-0.519641	-0.989462	-0.995253	-0.629615	-0.0739625	Hnrnpf
175	ENSMUSG00000052151	6.81485e-28	-0.52365	-0.490254	-0.206443	0.0743885	0.45192	0.510807	0.641158	-0.862998	-0.491796	-0.601408	-1.10734	-0.553079	-0.488216	0.25222	Plpp2
175	ENSMUSG00000022094	3.29678e-09	-0.527822	-0.0516417	-0.371206	-0.17498	-0.225189	-0.283183	0.039833	-0.162221	-0.0413921	-0.0197401	-0.308737	-0.940091	-0.235437	-0.630443	Slc39a14
175	ENSMUSG00000005148	1.72393e-10	-0.903121	-0.593076	-0.312427	-0.386867	-0.5926	-0.0392503	0.231707	-0.971287	-0.585464	-0.704966	-1.16661	-0.997647	-0.69258	0.0817783	Klf5
175	ENSMUSG00000032026	3.49251e-11	-0.325398	-0.478341	-0.650665	-0.587918	-0.642221	-1.81903	-0.85203	-0.224047	-0.0966139	-0.0180826	-0.424985	-0.432255	-0.868454	-0.948852	Rexo2
176	ENSMUSG00000063882	5.7853e-07	0.619553	0.633997	0.958158	0.970327	0.481232	1.13497	0.688009	0.613511	0.224408	0.262649	1.28188	1.00959	0.336114	0.393935	Uqcrh
176	ENSMUSG00000071866	1.34139e-24	0.0168269	-0.446458	-1.21618	-0.483482	-0.153084	-0.924727	-0.656351	-0.372674	-0.310151	-0.597085	-0.216373	0.21943	-0.776295	-0.533972	Ppia
176	ENSMUSG00000064210	1.90431e-14	-0.45998	-0.0561807	0.0296454	-0.45197	-0.23203	-0.274752	-0.0551736	-0.928281	-0.287335	-0.672377	-0.831009	-0.324453	0.12625	0.259205	Ano6
176	ENSMUSG00000044533	3.13297e-07	-0.164619	-0.692078	0.328615	-0.138236	-0.203835	0.637017	0.710189	-0.32061	-0.217158	-0.501655	-0.0506799	-0.318383	-0.727033	0.489735	Rps2
176	ENSMUSG00000024646	7.58086e-07	0.0917137	0.281572	-1.06392	0.53203	0.313597	0.173895	-0.365228	0.418011	0.275275	0.345232	0.486914	-0.0497225	0.198331	-1.20694	Cyb5a
176	ENSMUSG00000033863	3.20408e-48	-0.19569	0.00771803	-0.288681	0.213755	-0.298832	-0.566929	-1.87974	-0.178774	0.00337007	-0.0682257	-0.0761487	-0.302094	-0.303113	-0.255658	Klf9
177	ENSMUSG00000027763	3.27327e-16	-0.376886	-0.325742	-0.305618	-0.725937	-1.14674	-1.67805	-1.07415	-0.487291	-0.296148	-0.342813	-0.418536	-0.26636	-0.134733	-0.132731	Mbnl1
177	ENSMUSG00000030057	2.84625e-31	-0.882627	-0.695572	-0.436308	-1.49674	-1.07666	-0.519049	-0.145454	-0.6089	-0.637884	-0.40043	-0.978945	-1.42912	-0.849296	-0.108752	Cnbp
177	ENSMUSG00000030790	1.2094e-06	-0.0418877	-0.0366095	-0.135804	-0.454903	-1.14987	-0.331801	-0.0417033	-0.0374691	-0.0457248	-0.0779225	-0.0496839	-0.0273086	-0.0440105	-0.0663608	Adm
178	ENSMUSG00000028755	2.84495e-16	-0.155566	0.108362	0.0788373	-1.01285	-0.715628	-0.235796	0.173091	0.0286441	0.0462536	0.0631104	-0.00391283	-0.344036	-0.00383998	-0.0909889	Cda
178	ENSMUSG00000058571	9.37571e-28	-0.116281	-0.18603	-0.318371	-0.349904	-1.03782	-0.521655	-0.264966	-0.423385	0.0263999	0.0132284	-0.897982	-0.183387	0.00424494	0.00788533	Gpc6
178	ENSMUSG00000024750	9.34889e-14	-0.796525	-0.34793	-0.383972	-0.482551	-1.05227	0.0577154	-0.171326	-0.858389	-1.08082	-0.967799	-0.713772	-0.690382	-1.26406	-0.191323	Zfand5
179	ENSMUSG00000026131	4.87482e-10	-0.560766	0.560368	0.28588	-0.582539	-0.937665	-1.74685	-0.0154841	-0.792119	-0.542132	-0.792555	-0.125554	-0.157692	0.457386	0.101237	Dst
179	ENSMUSG00000031207	5.74038e-30	-0.273815	-0.342265	0.0950988	-1.2555	-0.719748	-0.628542	-1.41262	-1.00459	-0.141871	-0.482164	-1.24427	-0.248208	0.0411262	0.0396506	Msn
179	ENSMUSG00000037563	1.10338e-10	-0.344808	-0.696363	0.0515983	-0.238707	-0.404945	0.356488	0.794544	-0.489272	-0.305652	-0.572081	-0.450088	-0.504216	-0.601622	0.113638	Rps16
179	ENSMUSG00000076431	8.56328e-15	0.692793	-0.782227	0.52912	-0.882003	-1.49772	0.0300606	1.42845	0.0335015	1.2847	0.424304	0.0942761	0.425968	-1.08683	0.789162	Sox4
179	ENSMUSG00000052146	1.16761e-06	-0.0539904	-0.539975	-0.0119682	-0.267204	-0.0463573	0.381543	0.737762	-0.734958	-0.0741522	-0.854774	-0.632689	-0.222708	-0.453868	0.242491	Rps10
180	ENSMUSG00000070493	8.62778e-14	0.482558	0.759996	0.825973	0.749698	1.07284	1.07543	0.386429	0.7688	0.0570716	0.534039	1.15483	0.777907	0.28257	0.570154	Chchd2
180	ENSMUSG00000025290	1.07074e-18	-0.145535	-0.768238	-0.130426	-0.297267	-0.372696	0.25175	0.622895	-0.454642	-0.118564	-0.445177	-0.755979	-0.554547	-0.70158	0.0273368	Rps24
180	ENSMUSG00000020846	2.26834e-19	-0.187446	-0.176045	-0.162371	-0.879838	-1.19674	-0.815853	-0.112457	-0.140933	0.000188233	-0.016186	-0.198513	-0.230048	-0.154354	-0.1722	Fam101b
181	ENSMUSG00000026393	1.54473e-16	-0.0338741	1.00806	0.756361	0.904784	1.07024	0.706164	0.724906	-0.574299	-0.405592	-0.877423	0.32288	0.661654	1.03845	0.632178	Nek7
181	ENSMUSG00000028163	4.8937e-16	-0.905477	-0.426948	-0.317452	-0.477823	-0.492841	-0.414146	-0.0999481	-0.706254	-0.183765	-0.29472	-0.85459	-1.19513	-0.171963	-0.101635	Nfkb1
181	ENSMUSG00000028195	1.26532e-07	-1.35535	-1.25312	-1.65062	-0.188164	-1.63043	-1.3611	-1.08839	-1.38797	-0.0156321	-0.411733	-2	-1.59315	-1.00154	-1.20859	Cyr61
181	ENSMUSG00000028776	2.3349e-45	-0.136041	0.780524	0.232276	-0.247521	-1.13442	-1.54767	-2.01526	0.0594637	-0.145649	0.156011	-0.15335	-0.0738103	0.10558	0.40768	Tinagl1
181	ENSMUSG00000028766	3.16621e-06	-0.107391	-0.103053	-0.69436	-0.330082	-0.485697	-1.37996	-0.0216878	-0.0582873	0.0539565	0.0479217	-0.213298	-0.229849	-0.0145098	-0.148014	Alpl
181	ENSMUSG00000084786	1.00889e-17	0.526804	0.979144	0.622295	1.15118	1.54967	1.41318	1.43457	0.453825	0.0385478	0.0695402	0.974113	1.01551	0.712317	0.571788	Ubl5
181	ENSMUSG00000063316	2.41779e-08	0.342217	-0.199152	-0.299739	-0.113735	0.285452	0.282575	0.71041	-0.67328	0.156984	-0.97102	-0.224229	0.516784	-0.0638093	-0.183353	Rpl27
181	ENSMUSG00000055447	9.2813e-18	-0.287123	-1.05001	-0.0621599	-0.152834	-0.195926	-0.157954	-0.316653	-0.398032	-0.00468742	0.00430958	-0.836244	-0.507109	-1.04524	-0.215194	Cd47
182	ENSMUSG00000070436	1.13673e-07	0.748716	-0.0648042	0.22909	-0.859483	-1.43538	-1.31112	-1.74161	0.721886	0.77706	0.84652	0.571585	0.753181	0.594916	0.519905	Serpinh1
182	ENSMUSG00000030782	6.04702e-16	0.000393568	0.00326286	-0.198287	-0.793605	-0.912793	-1.33175	-0.740065	-0.0534835	0.0174595	-0.00202435	-0.0713492	0.00700936	0.00935421	-0.0761973	Tgfb1i1
182	ENSMUSG00000022510	2.87916e-22	-0.0227088	-0.0105933	-0.114684	-0.996059	-0.809289	-0.81857	-0.0242926	-0.0195705	-0.00874004	-0.0125597	-0.030359	-0.0174953	-0.0120768	-0.071182	Trp63
182	ENSMUSG00000024985	6.72393e-20	-0.278531	-1.04737	-1.11633	0.0250085	-0.358527	-0.681712	-0.267105	-0.270915	0.0114345	-0.110197	-0.358175	-0.455637	-0.775055	-0.923339	Tcf7l2
183	ENSMUSG00000026547	8.16974e-06	-0.351125	-0.0518584	0.2249	-0.317675	0.620677	0.726516	0.812473	-0.455253	-0.949113	-0.615936	-0.430851	0.102558	0.790605	1.56779	Tagln2
183	ENSMUSG00000005483	5.6836e-08	-0.575242	-1.13753	-2.08676	0.0858243	-0.609145	-1.77476	-1.39397	-0.295055	-0.382988	-0.365047	-0.028633	-0.457064	-0.812243	-1.53463	Dnajb1
183	ENSMUSG00000041881	4.66514e-15	0.235047	0.992877	0.631581	1.41035	1.40088	1.02307	1.03616	0.131814	-0.445834	-0.390477	1.11547	0.945035	0.466084	0.160487	Ndufa7
185	ENSMUSG00000026083	1.49559e-08	-0.640232	-0.620896	-0.185749	-1.33717	-0.728829	-0.572923	-0.348481	-0.886693	-0.0971894	-0.460184	-1.40295	-1.15738	-0.767928	-0.537436	Eif5b
185	ENSMUSG00000028640	4.90593e-26	-0.0821085	-0.329105	-0.642566	-1.03197	-1.34627	-1.0947	0.00353095	-0.150383	0.0866669	0.0567224	-0.437273	-0.176559	-0.540783	-0.448082	Tfap2c
185	ENSMUSG00000060938	8.79376e-45	-0.196758	-0.511625	0.105464	0.0868702	-0.0939503	0.515346	1.11457	-0.414557	-0.27553	-0.548554	-0.332805	-0.341377	-0.375655	0.412374	Rpl26
185	ENSMUSG00000061878	7.28499e-45	-0.138915	-0.123473	-0.256584	-0.460616	-0.606361	-1.51356	-0.134706	-0.20515	-0.19983	-0.24405	-0.144559	-0.111932	-0.0600709	-0.205735	Sphk1
185	ENSMUSG00000022354	4.402e-19	0.9458	0.925886	1.11216	1.44162	1.14642	1.07921	0.88807	1.05131	0.755491	0.881486	1.349	1.10181	0.156446	0.00188468	Ndufb9
185	ENSMUSG00000025428	2.29396e-21	-0.280179	-0.671919	-0.0495944	-0.278089	-0.609348	-0.0665088	-0.216429	-0.154553	-0.399783	-0.148082	-0.201433	-0.353141	-1.18871	-0.350466	Atp5a1
186	ENSMUSG00000026628	8.21752e-18	0.534596	-0.764797	-2.13732	1.67908	0.31034	-2.18209	-1.00809	-0.0740319	0.632077	-0.160954	1.12496	1.08176	-0.652846	-1.03314	Atf3
186	ENSMUSG00000034640	7.47554e-45	-0.08668	0.0955537	-0.112643	-0.0344784	-0.26693	-1.85112	-0.321002	0.0228716	0.184064	0.142	0.0299669	-0.257037	0.13338	0.0851686	Tiparp
187	ENSMUSG00000079215	5.9632e-11	0.249997	0.901398	1.00647	0.634422	0.825134	0.938596	1.07978	0.193099	-0.0387826	0.0143161	0.799837	0.820047	0.899687	0.994788	Zfp664
187	ENSMUSG00000020108	1.45867e-12	0.00339132	-0.228391	-1.04042	-0.469535	-0.582913	-0.144866	-0.183496	0.014714	-0.0202158	-0.0771878	0.071027	0.00269532	-0.154081	-0.870784	Ddit4
187	ENSMUSG00000025809	1.32359e-23	-0.13393	0.503119	0.191749	-1.2331	-1.06763	-1.19879	-1.83806	-0.239391	-0.120776	-0.109401	-0.254082	-0.048534	0.68064	0.213043	Itgb1
187	ENSMUSG00000020580	2.14621e-10	-0.718645	-0.316481	-0.143773	-0.75774	-0.77184	-0.567679	-0.956029	-1.00506	-0.436763	-0.775824	-1.00102	-0.729151	-0.231842	0.0239885	Rock2
187	ENSMUSG00000021282	3.72836e-06	-0.832337	-0.47533	-0.203757	-1.4274	-0.75131	-0.0438745	0.286308	-0.656688	-0.570829	-0.402304	-0.847364	-1.14094	-0.866958	-0.109555	Eif5
187	ENSMUSG00000071655	7.76192e-06	-0.484847	-0.10468	0.0929515	0.0181801	0.158822	0.116998	-0.0516573	-0.292431	-0.899068	-0.568024	0.0341362	0.00206088	-0.0971324	0.263265	Ubxn1
187	ENSMUSG00000024975	4.47145e-06	0.127192	0.198024	-0.13752	0.480216	0.414083	0.0841535	0.449079	0.0268925	0.148011	-0.0364844	0.344416	0.226795	-0.316781	-1.10317	Pdcd4
188	ENSMUSG00000025981	1.26616e-12	-0.545788	-0.637036	-0.45617	-0.439563	-0.724984	-0.388076	-0.327407	-0.451474	-0.339031	-0.238321	-0.687927	-0.87574	-1.14646	-0.647072	Coq10b
188	ENSMUSG00000004665	3.30943e-22	-0.250571	-0.145716	-0.227776	-1.13415	-1.36877	-1.30598	-1.13811	-0.382859	-0.326518	-0.342387	-0.329984	-0.0624566	-0.0234438	-0.139907	Cnn2
188	ENSMUSG00000020402	3.07529e-13	-0.241909	-0.148401	0.0609255	0.335478	0.457828	0.406342	0.0637181	-0.118938	-0.895316	-0.5439	0.490471	0.363787	-0.19347	0.391232	Vdac1
188	ENSMUSG00000018583	2.68125e-08	-0.741168	-0.789937	-0.208037	-1.05507	-0.517856	-0.23689	-0.0336587	-0.656283	-0.206638	-0.357174	-1.03856	-1.24485	-0.739813	-0.194065	G3bp1
188	ENSMUSG00000035530	6.67804e-09	-0.325792	0.192178	0.142945	-0.499074	0.0921429	-0.273134	0.350447	-0.2472	-0.150734	0.0862562	-0.91655	-0.84884	0.263344	0.666616	Eif1
189	ENSMUSG00000001089	6.5302e-12	-0.524094	-0.230816	0.0563213	-1.25014	-1.54448	-0.837883	-0.36175	-0.518924	-0.494105	-0.469189	-0.228351	-0.253683	0.107115	0.216629	Luzp1
189	ENSMUSG00000020538	8.43261e-07	-0.042185	-0.0150376	-0.0862195	0.0593582	0.034968	0.0149562	0.137237	-0.0846156	-0.0624519	-0.0966253	0.0166166	0.00664841	-0.371569	-0.815661	Srebf1
189	ENSMUSG00000056209	4.98279e-10	-0.236703	-0.676816	-0.12064	-0.633738	-0.556069	-0.119446	0.0524457	-0.296013	0.0486711	-0.184411	-0.418696	-0.433283	-0.902937	0.0189526	Npm3
190	ENSMUSG00000004451	3.28545e-07	-0.406363	-0.262822	-0.0883072	-0.203515	-0.0439666	0.0745673	-0.0533719	-0.496674	-0.150294	-0.254146	-0.983569	-0.712387	-0.146263	-0.09759	Ralb
190	ENSMUSG00000071415	1.84932e-08	-0.0870415	-0.499168	0.191494	0.170681	-0.0156766	0.889195	1.17458	-0.366576	-0.1973	-0.524407	-0.29632	-0.229619	-0.421598	0.324208	Rpl23
190	ENSMUSG00000020917	7.07708e-18	0.0140113	0.0823123	0.114639	0.33475	0.362805	0.268246	0.21069	0.206644	0.0354566	0.200283	0.311418	0.103311	-0.357747	-0.891416	Acly
191	ENSMUSG00000025967	4.40503e-35	0.131903	-0.535612	0.741301	0.191844	-0.101019	1.40565	1.74252	-0.0329058	0.258713	-0.188713	0.14118	0.024811	-0.463575	0.62488	Eef1b2
191	ENSMUSG00000029616	4.29099e-14	0.871399	0.382849	0.889623	1.03386	0.861398	1.18703	1.07609	0.866326	0.764134	0.774004	1.03902	1.02875	0.445205	0.738336	Erp29
191	ENSMUSG00000030256	1.5409e-06	-0.490528	-0.216425	-0.356549	-0.0739883	-0.127198	-0.913779	0.232445	-1.04018	-0.667035	-1.15752	-0.482824	-0.0429124	0.31639	0.141788	Bhlhe41
191	ENSMUSG00000050708	1.39925e-07	-0.0485475	0.925574	0.917514	0.394546	0.552585	1.70076	1.24822	0.750008	0.466125	0.973203	0.584079	-0.435207	0.652671	0.385352	Ftl1
191	ENSMUSG00000064370	6.09642e-09	0.044932	0.249374	0.727549	-0.218306	-0.448205	0.0342654	-0.0354082	-0.0401221	-0.520893	-0.384762	0.348951	0.264725	-0.567311	-1.07917	mt-Cytb
192	ENSMUSG00000047675	7.53859e-06	-0.106107	-0.532145	0.00201366	-0.338178	-0.292641	0.415309	0.686564	-0.550549	-0.128765	-0.633495	-0.532226	-0.38744	-0.625649	-0.0238198	Rps8
192	ENSMUSG00000024048	1.07878e-07	-0.642434	-0.473574	-0.199023	-0.704926	-0.946709	-0.656854	-0.0287811	-0.953325	-0.922536	-0.680321	-1.29772	-0.579685	0.047917	0.0883992	Myl12a
193	ENSMUSG00000041559	5.73363e-28	-0.00479505	-0.0119639	-0.129784	-0.144598	-1.09037	-0.942116	-0.111072	-0.00182953	-0.000680831	-0.000999774	0	-0.000958564	-0.0139122	-0.0740237	Fmod
193	ENSMUSG00000008682	7.54193e-16	-0.190331	-0.590485	-0.207377	0.288606	-0.0658668	0.59688	0.848741	-0.197224	-0.078644	-0.307783	-0.195604	-0.483363	-0.686969	0.265755	Rpl10
193	ENSMUSG00000028249	1.36989e-21	-1.09046	-0.320902	-0.614438	-0.511805	-0.568098	-0.216191	0.437536	-0.804485	-0.828637	-0.623863	-1.2291	-1.34096	-0.565766	-0.49388	Sdcbp
193	ENSMUSG00000028793	1.07796e-27	-0.6788	-0.283647	-0.267069	-0.0962118	-0.0851083	-0.110364	0.0867442	-0.562169	-0.154433	-0.232372	-0.719151	-0.897667	-0.23875	-0.0635531	Rnf19b
193	ENSMUSG00000046865	4.29629e-29	-0.361925	-0.696535	-0.272962	-1.09195	-0.450191	0.0140248	-0.0121362	-0.34818	-0.121825	-0.251995	-0.667435	-0.666843	-0.574832	-0.0704157	Fbl
193	ENSMUSG00000025064	7.26265e-13	0.00162851	0.0100995	-0.166904	-0.67976	-0.81939	-1.24723	-0.0326528	-0.00607603	0.013779	0.00608352	0.0124359	0.00485136	0.00845337	-0.164689	Col17a1
194	ENSMUSG00000025781	7.47834e-15	0.54956	0.247951	0.757419	1.37772	0.949525	1.15855	0.780632	0.623744	0.148916	0.295343	1.32229	0.999642	-0.109177	0.724363	Atp5c1
194	ENSMUSG00000027495	7.62454e-06	-0.163417	0.233643	0.278376	0.307732	0.28255	0.37498	0.300629	-0.373424	-0.346688	-0.66893	0.307313	0.21694	-0.332778	-0.0190224	Fam210b
194	ENSMUSG00000059534	2.37001e-27	0.928825	1.11587	0.557751	1.23233	1.26312	0.646092	0.239123	0.711237	0.372611	0.340668	1.33485	1.36833	0.489558	0.0775663	Uqcr10
195	ENSMUSG00000029455	2.38842e-11	-0.304085	-0.338444	-0.852789	-0.811888	-1.17088	-1.54552	-1.07117	-0.147698	-0.0659474	-0.055722	-0.373222	-0.538736	-0.521924	-0.790945	Aldh2
195	ENSMUSG00000008393	3.22751e-09	0.61809	0.542301	0.53307	0.390085	0.639166	0.468102	0.105543	0.480808	0.609759	0.49527	0.505488	0.610752	0.553412	0.391175	Carhsp1
195	ENSMUSG00000035356	3.1997e-24	-0.678925	-0.64009	-1.18046	-0.0101464	0.039163	-0.341967	-1.06569	-0.909786	-0.162995	-0.319751	-1.13752	-0.8333	-0.223585	-0.346198	Nfkbiz
195	ENSMUSG00000055044	5.96767e-06	-0.273376	-0.785991	-0.410024	-0.299233	0.0686912	0.176147	-0.381548	-0.022852	0.0594078	0.179597	-0.309002	-0.640201	-0.397303	-0.0651811	Pdlim1
196	ENSMUSG00000029675	3.20688e-22	0.0255688	-0.000103075	-0.147332	-0.345137	-0.897949	-0.846029	-1.34865	0.0201452	0.0301546	0.0252137	0.018294	0.0281492	0.00270112	-0.102903	Eln
196	ENSMUSG00000038296	1.57014e-12	-0.061302	-0.25076	-0.0511355	-0.345224	-1.11702	-0.645565	-0.237636	-0.0896172	-0.18771	-0.0904627	-0.0423683	0.0594564	-0.114296	0.0206637	Galnt18
196	ENSMUSG00000034765	1.43116e-07	-0.724473	-0.495948	-1.20007	-0.239263	-0.694917	-0.578159	-0.0221749	-0.666206	-0.0203107	-0.129662	-1.05475	-0.849737	-0.530943	-0.571739	Dusp5
197	ENSMUSG00000028465	5.98362e-27	-0.20243	-0.21014	-0.232634	-0.544178	-1.24058	-1.54017	-1.39414	-0.283803	-0.120841	-0.16105	-0.415326	-0.247041	-0.143367	-0.0840216	Tln1
197	ENSMUSG00000091086	5.33039e-16	-0.305631	-0.382694	-0.406079	-0.391916	-0.167357	-0.141301	0.00919957	-0.76168	-0.163053	-0.805414	-0.571647	-0.230688	-0.306864	-0.363858	Rpl6l
197	ENSMUSG00000000957	6.90274e-09	0.411863	0.608242	0.625687	0.280179	0.243899	0.409599	0.515019	0.45519	0.253404	0.411022	0.519805	0.69068	0.79291	0.824478	Mmp14
197	ENSMUSG00000034120	2.09205e-13	-0.44355	-0.417546	0.0419386	-1.39216	-0.320548	0.364906	0.206848	-0.398654	-0.056672	-0.26165	-0.93276	-1.17675	-0.475155	-0.350233	Srsf2
197	ENSMUSG00000073639	2.82402e-07	-0.2587	0.031572	-0.741584	-0.438789	-0.405097	-0.487367	-0.0426835	-0.274855	-0.567371	-0.455173	-0.142879	-0.251289	-0.203385	-1.34956	Rab18
197	ENSMUSG00000024812	7.63657e-16	-0.549878	-0.353935	-0.218948	-0.59701	-0.346408	-0.248986	0.153594	-0.86188	-0.369897	-0.564682	-0.888008	-0.504749	-0.339009	0.0277964	Tjp2
198	ENSMUSG00000029777	5.30523e-09	-0.207772	-0.132116	-0.0295545	-0.777791	-0.00835408	0.0559895	-0.0686951	-0.449798	-0.0802557	-0.241656	-0.78069	-0.361333	-0.164432	-0.185912	Gars
198	ENSMUSG00000041736	7.61346e-07	-0.505238	-0.0605369	-0.166182	0.0791675	0.594312	0.389842	0.118034	-0.252335	-0.819225	-0.489524	-0.192503	-0.422523	0.0161358	-0.102934	Tspo
198	ENSMUSG00000024843	6.21271e-08	-0.0463052	-0.528228	-1.32378	0.423849	0.280455	0.1111	0.440591	-0.0427438	0.292421	0.201739	-0.201558	-0.246202	-0.437862	-0.89091	Chka
199	ENSMUSG00000037712	8.37761e-11	-0.33674	-0.252666	-0.204703	-0.811416	-1.42984	-1.61718	-1.41424	-0.365354	-0.0543392	-0.169822	-0.482075	-0.307198	-0.436644	-0.390938	Fermt2
199	ENSMUSG00000010406	1.26192e-08	-0.474414	-0.15661	-0.185166	-0.15505	0.00248703	0.212035	0.122821	-0.734502	-0.759468	-0.980292	-0.321792	-0.0569246	-0.16945	-0.353226	Mrpl52
199	ENSMUSG00000060126	3.07911e-19	-0.363666	-0.483762	0.0326412	-0.663746	-0.677553	-0.160023	1.07049	-0.339524	-0.0957931	-0.0896033	-0.627065	-0.667891	-0.301118	0.341834	Tpt1
199	ENSMUSG00000020477	2.59331e-13	0.732924	0.488676	0.564476	0.919259	0.985275	0.920599	0.826514	0.868636	0.796105	0.845152	0.878079	0.88422	0.418319	0.489772	Mrps24
199	ENSMUSG00000061477	2.09314e-09	-0.0194898	-0.742396	-0.069174	-0.292759	-0.494279	0.209243	0.641222	-0.583001	0.10375	-0.64024	-0.585094	-0.338204	-0.571449	0.226366	Rps7
200	ENSMUSG00000064246	1.56069e-23	-0.874124	-0.046176	-0.26526	-1.24722	-1.28617	-0.736134	-0.00205337	-0.220141	-0.00588773	-0.0342875	-0.481283	-1.319	-0.100513	-0.507536	Chil1
200	ENSMUSG00000073481	1.62985e-19	-0.344073	-0.396507	-0.296684	-0.105108	-0.242113	-0.301061	-0.139051	-0.0521707	-0.0712727	-0.0216264	-0.149	-0.538889	-0.856526	-0.491531	Marc2
200	ENSMUSG00000045624	2.01719e-09	-0.3234	-0.217675	-0.0976924	-0.881197	-0.38896	-0.149855	-0.130791	-0.340966	-0.125173	-0.229417	-0.500954	-0.490956	-0.264397	-0.0671717	Esf1
200	ENSMUSG00000036751	3.56562e-08	0.833606	0.851109	0.618574	1.21312	1.45392	1.39317	0.956589	0.686665	0.277696	0.221184	1.21583	1.06817	0.211447	0.103096	Cox6b1
200	ENSMUSG00000006728	4.35996e-19	0.643017	-0.00562216	0.983694	0.671419	0.37441	1.06725	1.05012	0.547585	0.552092	0.449557	0.854412	0.891498	0.1835	1.07161	Cdk4
200	ENSMUSG00000018171	8.97994e-16	-0.423611	0.343128	0.176478	-0.137345	-0.0870334	0.204706	0.453178	-0.63739	-0.731929	-0.882146	-0.00704463	0.049005	0.2945	0.246145	Vmp1
200	ENSMUSG00000040666	5.64991e-42	-0.0172542	-0.020994	-0.174073	-0.0743974	-0.200444	-1.24396	-0.207304	-0.0136456	-0.00110766	-0.00388176	-0.0209367	-0.0259352	-0.0152561	-0.14037	Sh3bgr
201	ENSMUSG00000037960	4.25641e-09	-0.529249	0.134567	-0.0572338	-0.177739	0.109687	0.140727	-0.00616462	-0.768527	-0.555305	-0.536227	-0.981449	-0.327935	0.0705301	0.00698739	Card19
202	ENSMUSG00000031231	3.70121e-09	0.937773	1.02459	0.806623	1.19167	1.26092	1.33703	1.11796	0.865528	0.388128	0.480538	1.35124	1.26241	0.37357	0.00269662	Cox7b
202	ENSMUSG00000021823	7.86601e-33	-0.470767	-0.347457	-0.301837	-0.699207	-1.42452	-1.55816	-1.19072	-0.67099	-0.292908	-0.441676	-0.748729	-0.415147	-0.257391	-0.257478	Vcl
202	ENSMUSG00000005417	4.09455e-07	-0.497219	-0.163258	-0.0577486	-0.221622	-0.229202	-0.151027	-1.37406	-0.661034	-0.311879	-0.478753	-0.514804	-0.360541	-0.0242324	0.0806173	Mprip
202	ENSMUSG00000023004	7.54193e-16	-0.00481687	-1.07221	-0.47146	-0.0960022	-0.0778244	-0.148156	-0.757536	0.02936	0.232874	0.174992	-0.292038	-0.201043	-0.974865	-0.00892337	Tuba1b
203	ENSMUSG00000048332	2.15574e-13	0.351885	0.363854	0.231934	-1.13846	-1.24629	-1.27327	-0.83225	0.348856	0.337485	0.440708	0.194108	0.430444	0.470028	0.257502	Lhfp
203	ENSMUSG00000021876	2.29223e-14	0.0289993	0.042515	-0.0900299	-0.482901	-0.968853	-0.610296	-0.237813	0.0363029	0.0384246	0.0326715	0.0424065	0.0413838	0.0442405	0.00959034	Rnase4
203	ENSMUSG00000019590	1.92403e-12	-0.258531	0.10082	0.0194143	0.276632	0.396261	0.470414	0.518382	-0.38153	-0.533623	-0.550923	-0.000396918	0.0740323	0.193142	0.160699	Cyb561
203	ENSMUSG00000075705	1.08105e-11	0.189767	0.47608	-0.265908	-0.299307	-0.892302	-1.66159	-0.0382314	0.431337	-0.110993	0.266024	0.676634	0.404672	0.00374498	-0.666148	Msrb1
203	ENSMUSG00000024516	4.83108e-06	-0.0200255	0.244285	-0.590773	0.397482	0.418102	0.43783	0.525765	0.0792771	-0.0801108	0.174035	-0.0160193	0.161563	-0.371834	-1.07129	Sec11c
204	ENSMUSG00000031246	3.35582e-13	0.388427	0.435863	0.264082	-0.228375	-0.883443	-1.55107	-1.23073	0.26125	0.186078	0.182099	0.371273	0.566986	0.324327	0.319673	Sh3bgrl
204	ENSMUSG00000036693	7.42652e-11	-0.306821	-0.310306	-0.0837023	-0.90736	-0.296277	-0.0862327	-0.101864	-0.408161	-0.154488	-0.247428	-0.564515	-0.527291	-0.283138	-0.0797922	Nop14
204	ENSMUSG00000044147	6.54486e-08	-0.717289	-0.509889	-0.358158	-0.807286	-0.847661	-0.254651	0.396682	-0.716764	-0.0581567	-0.135099	-1.36074	-1.18758	-0.417895	0.0451886	Arf6
204	ENSMUSG00000024014	1.61272e-07	-0.784971	-0.436443	-0.736835	-0.191632	-0.603748	-0.384997	-0.294796	-0.508965	-0.047339	-0.0877628	-0.946648	-1.14299	-0.567503	-0.518399	Pim1
205	ENSMUSG00000035268	6.89094e-13	0.249952	0.553642	0.558559	0.933573	0.949976	0.915686	-0.0904727	0.302108	0.185256	0.16246	0.62792	0.548481	0.633059	0.810381	Pkig
205	ENSMUSG00000000058	5.97301e-09	-0.291494	0.0345041	-0.0394758	-0.557091	-0.306427	-0.658358	-0.699997	-0.582963	-0.543188	-0.866081	-0.501556	-0.135441	0.129281	0.0950116	Cav2
205	ENSMUSG00000001504	6.39032e-16	-0.289486	-0.619536	-0.955462	-0.107266	-0.177026	-0.156533	0.366533	-0.192556	-0.0344252	-0.0934182	-0.314804	-0.405394	-0.777216	-1.13032	Irx2
205	ENSMUSG00000023915	7.31401e-16	0.429512	0.922672	0.777888	0.646925	0.362343	0.39517	0.473971	0.291347	0.1463	0.0498281	0.796143	0.862617	0.888478	0.490281	Tnfrsf21
206	ENSMUSG00000007891	2.80416e-12	-0.27497	0.342019	-0.380661	0.179455	0.6878	0.812177	0.733287	0.0646891	-0.354707	-0.236933	0.312428	-0.433419	0.350628	-1.21883	Ctsd
207	ENSMUSG00000026748	3.63548e-39	-0.0643403	-0.167716	-0.301427	-0.654827	-1.13833	-1.23583	-0.144209	-0.0951331	-0.0023283	-0.0141483	-0.198992	-0.0635864	-0.179532	-0.104607	Plxdc2
208	ENSMUSG00000029994	4.24799e-18	0.571177	0.562397	0.768137	0.840528	0.844171	0.808011	0.828565	0.485276	0.473545	0.460874	0.639042	0.703953	0.620267	0.858888	Anxa4
209	ENSMUSG00000042116	6.27574e-26	-0.0113007	-0.0490825	-0.209626	-0.481587	-0.994548	-1.20192	-0.0892138	-0.0146261	-0.00468713	-0.0105924	-0.0231279	-0.0206594	-0.0234446	-0.129232	Vwa1
209	ENSMUSG00000011179	1.02154e-26	-0.128329	-0.0492356	-0.045113	-1.23986	-1.34292	-0.585923	-0.0805406	-0.257684	-0.0340284	-0.162253	-0.238073	-0.109452	-0.133693	-0.305517	Odc1
211	ENSMUSG00000030431	3.41157e-06	-0.441953	-0.648988	-0.611336	-0.382631	-0.0108137	0.115521	0.301189	-0.526243	-0.073347	-0.241736	-0.743373	-0.709079	-0.799592	-0.862454	Tmem238
211	ENSMUSG00000063229	1.15257e-20	-0.0737205	0.247292	-1.41528	-0.884937	-0.609373	0.450141	0.444829	0.24093	-0.0468195	0.303591	0.0600005	-0.237998	-0.169398	-0.754425	Ldha
211	ENSMUSG00000031917	2.8961e-08	-0.166965	-0.0828686	0.0749228	-0.729567	-0.317643	0.141187	0.116198	-0.14495	-0.0334085	-0.0358095	-0.227297	-0.388697	-0.0993106	0.0352337	Nip7
211	ENSMUSG00000032024	6.39219e-39	-0.00609905	-0.00778105	-0.144007	-0.115762	-0.35055	-1.11818	-0.037481	-0.00461898	-0.00324312	-0.000848513	-0.00233545	-0.006561	-0.00749717	-0.0699451	Clmp
211	ENSMUSG00000021025	8.32515e-15	-0.761386	-1.61592	-1.74176	0.0533011	1.08525	0.000686116	-0.5653	-1.408	-0.331072	-0.82521	-1.84734	-0.925517	-1.01045	0.147136	Nfkbia
212	ENSMUSG00000037894	5.47892e-09	0.201986	-0.918055	-0.234178	-0.651463	-0.130111	0.0476708	0.0442927	-0.173779	0.299269	-0.0273838	-0.169355	0.16172	-0.938248	0.0281598	H2afz
212	ENSMUSG00000028945	6.94086e-10	-0.922974	-0.432586	-0.431417	-1.34085	-1.20875	-0.717526	-0.811716	-0.808272	-0.728867	-0.649388	-0.918007	-1.04557	-0.573465	-0.887695	Rheb
212	ENSMUSG00000040652	9.21689e-38	0.00487029	0.355886	0.292433	-0.161825	-0.0282352	-0.0783827	-1.44297	0.0125755	-0.31101	-0.138681	0.285906	0.313994	0.412734	0.336089	Oaz2
212	ENSMUSG00000018920	5.91777e-25	-0.685846	-0.816951	-0.527281	-0.676799	-0.484938	-0.412956	-0.00805506	-0.698446	-0.352274	-0.357959	-1.04569	-0.933741	-0.440111	-0.344702	Cxcl16
212	ENSMUSG00000017404	1.65186e-13	-0.255974	-0.632138	0.0520092	-0.0659087	-0.289939	0.474643	0.82616	-0.341496	-0.457383	-0.542166	-0.235154	-0.323008	-0.611461	0.276326	Rpl19
212	ENSMUSG00000048490	2.36206e-06	-1.0156	-0.222914	-0.155554	-1.04613	-1.32639	-0.5833	0.466529	-0.750787	-0.267505	-0.492486	-0.681867	-1.45412	-0.398858	-0.0598632	Nrip1
213	ENSMUSG00000027405	5.74762e-26	-0.130247	-0.183148	0.0523046	-0.967482	-0.338223	0.152826	0.119397	-0.215921	-0.10254	-0.208998	-0.257205	-0.350875	-0.102523	0.0953672	Nop56
213	ENSMUSG00000020733	4.69385e-18	-0.23617	-0.371491	-0.0224634	0.622774	0.658936	0.614595	0.65118	-0.0523607	0.00761673	0.0597466	-0.127248	-0.382854	-0.814518	0.0592065	Slc9a3r1
214	ENSMUSG00000041025	5.98906e-32	-0.170707	-0.476868	-0.468807	-0.658539	-1.01919	-0.505219	-0.109011	-0.252355	0.0179622	-0.0368986	-0.285157	-0.171968	-0.129378	-0.118569	Iffo2
215	ENSMUSG00000019734	6.30625e-06	0.149185	0.332657	0.263764	0.826543	0.885401	0.881414	0.911122	0.125022	-0.0249693	-0.0671681	0.452567	0.30345	0.433541	0.451982	Tmc4
216	ENSMUSG00000039221	6.10702e-18	0.035114	-0.882038	-0.0430842	-0.145984	-0.12543	0.647706	0.0302489	-0.449709	0.253865	-0.44708	-0.502479	-0.140953	-1.09481	-0.149188	Rpl22l1
216	ENSMUSG00000059291	1.76008e-35	-0.110486	-0.638804	0.119032	0.315727	0.107529	1.04695	1.19269	-0.304503	-0.234312	-0.556359	-0.0505461	-0.205046	-0.598354	0.109411	Rpl11
216	ENSMUSG00000067367	1.51437e-08	-0.261705	-0.482802	-0.105255	-0.98842	-0.461631	-0.124895	-0.0635894	-0.356397	-0.0797719	-0.187503	-0.560717	-0.472179	-0.53792	-0.212129	Lyar
216	ENSMUSG00000052681	7.72725e-25	-0.870343	-0.606657	-0.592446	-0.995765	-1.15939	-0.786679	-0.470328	-0.809895	-0.37883	-0.402716	-1.23241	-1.3017	-0.888247	-0.406466	Rap1b
216	ENSMUSG00000031513	2.42553e-11	0.320549	0.62433	0.679312	0.445727	0.492162	0.643003	0.521267	0.369574	0.183481	0.357514	0.476004	0.576513	0.595672	0.561388	Leprotl1
217	ENSMUSG00000042747	3.07554e-14	0.0685437	-0.056796	-0.395779	0.48445	0.226299	0.416255	0.420248	0.0443364	0.143417	0.0380615	0.215396	0.131927	-0.301122	-1.18783	Krtcap2
217	ENSMUSG00000031633	7.13034e-30	0.355277	-0.243424	0.314402	-0.393289	-1.3572	-1.48927	-1.44132	0.49819	0.138581	0.398464	0.782502	0.677828	-0.409517	0.691993	Slc25a4
217	ENSMUSG00000021411	7.01986e-07	-0.384706	-0.371876	-0.638301	-1.0931	-1.35299	-1.28997	-0.171161	-0.521341	-0.069986	-0.206385	-0.924243	-0.601481	-0.0609952	-0.299967	Pxdc1
218	ENSMUSG00000029430	8.76156e-09	-0.176557	-0.55965	0.258044	-1.2992	-0.274746	0.344726	0.309937	-0.281521	0.0405309	-0.00470456	-0.624929	-0.443076	-0.724222	0.315736	Ran
218	ENSMUSG00000002980	1.17593e-36	-0.570198	-0.205105	-0.0324182	-1.00796	-0.340243	-0.351899	-1.39134	-0.151093	-0.210161	-0.0484277	-0.253714	-0.797785	0.192101	-0.00813085	Bcam
218	ENSMUSG00000036854	3.37381e-37	-0.0171314	-0.0452551	-0.252185	-0.0911561	-0.171736	-1.18184	-0.598752	-0.0317723	-0.0209088	-0.0215451	-0.049193	-0.0275527	-0.0389523	-0.182406	Hspb6
218	ENSMUSG00000019777	1.61475e-10	0.645154	0.387588	0.696325	0.418358	0.385339	0.539185	0.588353	0.582695	0.584492	0.591318	0.65015	0.684611	0.407544	0.806283	Hdac2
219	ENSMUSG00000031939	2.20168e-06	-0.123316	-0.363357	-0.706642	-0.656907	-0.521946	-0.263912	-0.339926	-0.219291	0.0565651	-0.154494	-0.367848	-0.412276	-0.374202	-1.05602	Taf1d
219	ENSMUSG00000001036	9.79165e-06	-0.3945	0.00291234	-0.134569	-0.0381827	0.0166762	-0.196648	-0.961948	-0.481797	-0.56051	-0.525898	-0.215611	-0.0409615	0.0404548	0.00725414	Epn2
219	ENSMUSG00000024359	1.76942e-10	-0.565407	-0.401199	0.129376	-1.17985	-0.529083	0.0926414	0.0566311	-0.48948	-0.308161	-0.276993	-0.758192	-0.818537	-0.712928	-0.0195244	Hspa9
219	ENSMUSG00000071644	3.78384e-37	0.432942	-0.163485	0.793052	0.463008	0.0934205	1.45181	1.51223	0.223889	0.242556	0.0668073	0.542948	0.555091	-0.415194	0.821548	Eef1g
220	ENSMUSG00000053007	4.90526e-16	-0.0525833	-1.02391	-0.288016	-0.0817414	-0.324926	-0.984305	-0.174286	-0.449418	0.0907756	-0.101103	-0.544147	-0.131428	-0.498447	-0.00577978	Creb5
220	ENSMUSG00000055723	4.66556e-24	-0.367447	-0.0986207	0.193945	0.0824798	0.245077	0.364653	0.337713	-0.6585	-0.102867	-0.469131	-0.86978	-0.557484	-0.174998	0.341192	Rras2
220	ENSMUSG00000036461	3.18031e-11	-0.670335	-0.22464	0.231575	-0.526585	-0.511991	0.0597161	0.389628	-0.893934	-0.78383	-0.852155	-0.577314	-0.13744	-0.351668	0.252269	Elf1
220	ENSMUSG00000022708	1.90206e-32	-0.564773	-0.664232	-0.649523	-0.627043	-1.53624	-1.53459	-0.986679	-0.560171	-0.288517	-0.316387	-0.545513	-0.511842	-0.366472	0.13015	Zbtb20
220	ENSMUSG00000090877	7.37142e-18	0.137678	-0.358868	-1.05024	0.229707	0.0603113	-1.02582	-0.800468	0.1149	0.189696	0.157086	0.205633	0.165578	-0.166324	-1.17612	Hspa1b
221	ENSMUSG00000042675	9.59015e-11	-0.27409	0.247844	-0.0272477	0.259404	0.0571197	0.0182505	-0.0655433	-0.295827	-0.713964	-0.511892	0.325658	0.414255	0.298452	0.141099	Ypel3
222	ENSMUSG00000030035	3.37567e-17	0.448797	0.563745	0.62347	0.693048	0.607651	0.592914	0.527256	0.431148	0.268702	0.305704	0.701555	0.685027	0.567204	0.666944	Wbp1
222	ENSMUSG00000038387	3.09283e-15	-0.328447	-0.359078	-0.205417	-0.14319	-0.611473	-1.38468	-0.971459	-0.262915	-0.305582	-0.165786	-0.0965573	-0.0206275	-0.127704	-0.173942	Rras
223	ENSMUSG00000028207	6.98534e-14	0.0628082	0.0173221	-0.0238485	-0.503345	-1.09438	-0.709661	-0.258228	0.0125381	0.0666467	-0.00189874	0.0604749	0.0932966	0.0688078	0.0131641	Asph
223	ENSMUSG00000028639	1.62526e-13	0.184261	-0.118507	0.448564	-0.0583561	0.0178827	0.129268	-0.0850573	0.234856	-0.0897392	0.22135	0.304713	0.4238	-0.00087532	1.108	Ybx1
223	ENSMUSG00000028936	1.4806e-13	-0.221855	-0.853747	-0.161566	-0.133628	-0.313421	0.234363	0.620277	-0.465525	-0.372605	-0.645836	-0.368245	-0.371625	-0.75245	0.174606	Rpl22
223	ENSMUSG00000023089	1.29823e-14	0.888989	0.97472	0.514504	0.701582	1.01277	0.631568	0.439407	0.777359	0.786215	0.665408	0.876453	0.919242	0.412938	-0.0287454	Ndufa5
223	ENSMUSG00000022443	7.6708e-10	-0.587471	-0.118378	0.0641884	-0.695924	-1.11663	-0.24367	-0.38062	-0.91508	-0.603412	-0.721802	-0.716549	-0.222284	-0.111552	-0.0774115	Myh9
223	ENSMUSG00000024190	1.26817e-08	-0.584016	-0.573255	-1.57782	0.31554	-0.160816	-1.76927	-1.70507	-0.683867	0.135558	-0.216844	-0.932984	-0.73949	-0.21535	-0.67952	Dusp1
224	ENSMUSG00000038690	8.29725e-22	0.87782	1.04396	0.678356	1.21619	1.36516	1.1304	0.865991	0.816409	0.407464	0.438212	1.21467	1.17906	0.488201	-0.1669	Atp5j2
224	ENSMUSG00000096210	8.59841e-06	-0.228544	0.412465	-0.0578559	0.849948	0.621602	0.359577	0.45584	-0.0631644	-0.893757	-0.0285577	0.207131	1.03035	0.484188	0.567764	H1f0
225	ENSMUSG00000028082	6.27144e-11	-0.418307	-0.12266	-0.0734898	-0.101362	-0.311032	-0.903671	-0.00979377	-0.28952	-0.699395	-0.450801	0.00639304	-0.0377921	0.00570883	-0.0168572	Sh3d19
225	ENSMUSG00000062006	7.24794e-14	0.0891258	-0.224664	0.0426939	-0.191738	-0.011011	0.183352	0.721446	-0.480946	0.0192675	-0.647018	-0.300031	-0.0482861	-0.185065	0.211381	Rpl34
225	ENSMUSG00000013076	7.00787e-14	-0.257301	-0.145948	-0.145512	-0.874397	-1.31447	-1.33405	-0.222638	-0.195728	0.0202276	0.0831258	-0.409845	-0.236082	-0.0936088	-0.0548262	Amotl1
226	ENSMUSG00000006304	7.78068e-11	-0.803002	-0.187694	-0.0365839	-0.823713	-0.486594	-0.428833	-0.486621	-0.792107	-0.837174	-0.589152	-1.0468	-0.696541	-0.0278135	0.408647	Arpc2
226	ENSMUSG00000040462	5.07434e-29	0.486815	0.638397	0.572243	0.770116	0.720709	0.836601	0.788524	0.546478	0.498525	0.544989	0.547073	0.383218	0.593551	0.512468	Os9
226	ENSMUSG00000002580	4.09268e-06	-0.230028	0.527806	0.297598	1.07346	1.13517	1.09188	1.06849	0.268215	-0.497085	0.0620923	0.666813	0.224173	0.254632	-0.0960545	Mien1
226	ENSMUSG00000034892	7.46873e-09	0.0760402	-0.183846	-0.691459	-0.425092	0.169418	-0.430663	0.00718217	-0.679573	0.07286	-0.826602	-0.674249	-0.029002	-0.204007	-0.906276	Rps29
226	ENSMUSG00000071662	4.93948e-17	0.50225	0.53247	0.477095	0.651639	0.739503	0.700679	0.650558	0.678908	0.326862	0.611122	0.720603	0.671556	0.521188	0.538577	Polr2g
227	ENSMUSG00000043154	2.67795e-07	-0.286535	-0.367767	-0.241558	-0.48048	-0.329978	-0.416708	-0.10195	-0.539317	-0.0441858	-0.0950712	-0.91283	-0.432378	-0.404671	-0.174942	Ppp2r3a
227	ENSMUSG00000022452	3.24123e-12	0.316253	0.641291	0.529844	1.24379	1.33114	1.08422	0.747509	0.511944	0.0193371	0.439321	0.856927	0.748496	0.389991	0.274485	Smdt1
227	ENSMUSG00000034295	4.81178e-36	0.0126616	-0.0147302	-0.125439	-0.218892	-0.384818	-1.10112	-0.00833441	0.0207998	0.0295651	0.0288314	0.00509719	0.00930034	-0.00260666	-0.108816	Fhod3
228	ENSMUSG00000031274	4.22788e-23	-0.0335174	-0.223957	-0.153315	-0.329185	-1.10128	-0.93446	-0.112779	-0.0315629	0.0723275	-0.0119185	-0.0629667	-0.101739	-0.0030203	-0.168192	Col4a5
228	ENSMUSG00000053931	9.89478e-11	-0.325772	0.293209	0.37838	-0.50108	-0.98936	-0.368624	0.277446	-0.328004	-0.804785	-0.570538	0.347908	0.590291	0.546507	0.570904	Cnn3
228	ENSMUSG00000028010	3.55878e-24	-0.380505	-0.511371	-0.186556	-0.885516	-0.374381	-0.0125901	-0.0176485	-0.540229	-0.093175	-0.316158	-0.808697	-0.623535	-0.476714	-0.109088	Gar1
228	ENSMUSG00000039016	3.06244e-11	0.715329	0.846038	0.806688	0.803991	0.948682	1.05453	0.98907	0.691654	0.466662	0.573348	0.962244	1.03187	0.780418	0.192644	Timm8b
228	ENSMUSG00000034566	3.3403e-07	0.466689	0.603745	0.665201	1.20127	1.02404	1.0946	0.805811	0.67704	-0.0131021	0.344264	1.2063	0.779419	0.166421	0.599545	Atp5h
229	ENSMUSG00000026701	8.15982e-18	-0.211466	0.487321	0.521462	0.301226	0.429576	0.96514	1.00195	-0.193129	-0.737338	-0.772069	0.795649	0.363791	0.248238	0.45424	Prdx6
229	ENSMUSG00000026670	1.20527e-06	-0.571575	-0.472396	-0.250796	-0.42072	-0.497116	-0.449931	-0.342041	-0.420658	0.00785516	-0.128678	-0.891324	-1.0732	-0.517549	-0.137754	Uap1
229	ENSMUSG00000026970	4.12369e-24	-0.642914	-0.102456	-0.0957682	-1.27122	-1.17081	-0.690855	-0.758694	-0.941348	-0.222617	-0.41018	-1.18299	-0.669237	0.0483138	0.222102	Rbms1
229	ENSMUSG00000076437	3.72177e-20	0.45741	-0.0681246	0.544794	0.737175	0.458707	0.802244	0.622101	0.468235	0.380315	0.371591	0.804782	0.602278	0.0412133	0.624391	2700094K13Rik
229	ENSMUSG00000074227	1.04656e-07	-0.388565	-0.137289	-0.538333	0.222047	0.468877	0.430475	1.60843	-0.394637	-0.732688	-0.668032	-0.301426	-0.391989	-0.115454	-0.392381	Spint2
229	ENSMUSG00000020029	5.21937e-17	-0.364018	-0.72919	-0.415187	-0.23309	-0.753385	0.0141505	-0.757428	0.00500076	0.168099	0.253227	-0.277702	-0.606565	-1.02735	-0.205654	Nudt4
229	ENSMUSG00000040681	6.24948e-08	-0.119133	-0.297706	0.52073	-0.0375868	-0.166401	0.00690386	0.72586	-0.351757	-0.26324	-0.334733	-0.298203	0.0639436	-0.127322	1.12676	Hmgn1
230	ENSMUSG00000026305	7.14092e-21	-0.793249	-0.156695	-0.310407	-1.20942	-0.929373	-1.29079	-0.501157	-1.01754	-0.737677	-0.844744	-1.22261	-0.783689	-0.143608	0.0133198	Lrrfip1
230	ENSMUSG00000019966	6.68645e-07	0.0241888	0.222009	-0.0335095	-0.658096	-1.2501	-1.53565	-0.339957	0.104943	0.178895	0.239419	0.0355598	-0.0491332	0.211019	0.166356	Kitl
230	ENSMUSG00000031681	2.49492e-07	-0.173871	-0.12948	-0.050269	-0.574213	-1.21164	-0.88642	-0.0388587	-0.250092	-0.168979	-0.188334	-0.177976	-0.0490274	-0.101098	-0.017641	Smad1
230	ENSMUSG00000032330	1.66876e-11	0.654708	0.905043	0.565587	1.15313	1.13779	0.986408	0.378102	0.645388	0.116055	0.232025	1.13447	1.18947	0.322417	0.0582409	Cox7a2
231	ENSMUSG00000045193	3.27925e-10	-0.351934	0.20407	0.45436	0.238687	-0.0277006	-0.238807	0.446077	-0.405751	-0.786154	-0.60688	-0.160005	0.00131419	0.387289	0.652129	Cirbp
231	ENSMUSG00000041126	7.80449e-17	0.658092	0.0526925	0.954429	1.22302	0.521528	0.987624	1.07879	0.641806	0.386579	0.485651	1.20928	1.07269	0.115474	1.10722	H2afv
231	ENSMUSG00000022205	7.88524e-17	-0.4103	-0.605246	-0.320976	-0.948871	-0.926427	-0.140604	0.227051	-0.364553	-0.0344819	-0.191828	-0.825581	-0.833358	-1.03739	-0.384455	Sub1
231	ENSMUSG00000039168	2.60379e-08	0.227667	0.888216	0.578598	0.873406	0.758556	0.590066	0.776067	0.291189	-0.451554	-0.0849137	0.907997	0.952985	0.590914	0.241237	Dap
233	ENSMUSG00000025980	1.798e-08	0.0578421	-1.02778	-0.0962864	-0.732086	-0.208715	0.344863	0.207731	0.0353409	0.151342	0.0134665	0.0631622	-0.00662316	-1.0413	-0.134629	Hspd1
234	ENSMUSG00000037152	3.73074e-21	0.63345	0.990889	0.639017	1.18002	1.11179	0.756082	0.61413	0.521004	0.166344	0.223296	1.0688	1.13344	0.616352	0.181827	Ndufc1
234	ENSMUSG00000001247	1.39762e-07	-0.37401	-0.237408	0.131834	-0.292369	0.237474	0.428438	0.612049	-0.439274	-0.599105	-0.500744	-0.342069	-0.267714	-0.0279723	0.2047	Lsr
234	ENSMUSG00000098274	1.82122e-12	0.0651916	-0.161855	-0.00941637	-0.149316	0.0377758	0.370379	0.664379	-0.364287	-0.128164	-0.624831	-0.226575	-0.0691804	-0.0757931	0.137469	Rpl24
234	ENSMUSG00000002289	2.89558e-10	-1.21921	-0.0256166	-0.188567	-1.04494	-1.31247	-1.24602	-0.887975	-0.236972	-0.976094	-0.413548	0.00482497	-1.37929	-0.612024	-0.925011	Angptl4
235	ENSMUSG00000064181	4.61814e-10	-0.406625	0.201317	0.195892	0.366769	0.357926	0.461577	0.428512	-0.0914649	-0.526823	-0.146169	-0.110921	-0.292649	0.113456	0.186471	Rab3ip
235	ENSMUSG00000021701	6.2813e-13	-0.435648	-0.118333	0.0103255	-0.262932	-0.220451	-0.288462	0.387884	-0.834881	-0.743884	-0.901048	-0.507969	0.101113	0.0161825	0.302159	Plk2
236	ENSMUSG00000035093	1.44369e-12	-0.153311	0.00386352	-0.339919	-0.0446072	-0.0907462	-0.272035	-0.0060059	-0.136509	-0.00890601	-0.0615024	-0.150099	-0.270469	-0.286058	-0.873637	Secisbp2l
236	ENSMUSG00000028780	1.71799e-09	0.675343	0.538021	0.334126	0.298924	-0.344681	-0.83827	0.686092	0.669734	0.68334	0.723826	0.661988	0.691609	0.595995	0.567372	Sema3c
236	ENSMUSG00000030103	1.83817e-34	-0.618247	-0.276279	-0.558076	-0.250135	-0.292859	-1.63103	-0.2758	-0.546562	-0.846672	-0.566341	-0.102173	-0.102294	-0.248712	-0.575585	Bhlhe40
236	ENSMUSG00000024501	1.93364e-24	0.0302884	-0.0369948	-0.0840393	-0.26166	-0.958029	-0.84876	-0.111888	0.0340842	0.0355991	0.0355226	0.0209441	0.0286723	0.0274487	-0.0957169	Dpysl3
237	ENSMUSG00000020372	2.68345e-12	-0.239999	-0.862738	0.357373	-0.231536	-0.665726	0.9197	1.35855	-0.277294	-0.178842	-0.431716	-0.144045	-0.368551	-0.908018	0.264839	Gnb2l1
238	ENSMUSG00000017707	3.48492e-29	-0.0598962	0.74317	-0.516853	1.09918	1.28625	1.13645	0.878263	0.00771013	0.129895	-0.117812	0.106797	-0.339512	0.428479	-0.316278	Serinc3
238	ENSMUSG00000063524	1.80304e-07	-0.343026	-0.434888	-1.21875	-0.686385	-0.925272	-0.768264	-0.2898	-0.276309	-0.388744	-0.306278	-0.486023	-0.455672	-0.859022	-1.20103	Eno1
238	ENSMUSG00000041453	1.80666e-08	-0.351724	-0.701792	-0.104287	-0.22189	-0.455728	0.17012	0.0819153	-0.509845	-0.465039	-0.622243	-0.58029	-0.570055	-0.434291	0.411827	Rpl21
238	ENSMUSG00000037405	1.97861e-15	-0.186773	-0.339374	-0.164672	-1.10721	-1.0869	-0.852785	-0.0684684	-0.306741	-0.0707721	-0.189646	-0.401825	-0.332173	-0.471309	-0.0784736	Icam1
238	ENSMUSG00000023067	3.46089e-06	-1.03758	-0.0598216	-0.47024	-0.66284	-1.38145	-1.68976	-1.3576	-1.01756	-0.665336	-0.736554	-1.0265	-0.960918	0.0314656	-0.216793	Cdkn1a
239	ENSMUSG00000092274	2.3021e-09	-1.05473	-0.070359	-0.497479	-1.23398	-1.49616	-1.24381	0.37265	-0.906109	-0.920679	-0.972152	-0.515026	-1.34082	-0.522573	-0.256117	Neat1
240	ENSMUSG00000028044	1.2532e-07	0.329297	-0.308131	0.268345	0.224387	-0.145363	0.471441	0.652056	0.355936	0.561539	0.497463	0.192794	0.056951	-0.370383	0.210515	Cks1b
240	ENSMUSG00000032526	5.78479e-12	0.190022	-0.197073	-0.389272	0.112935	0.185982	0.32331	0.296578	0.222131	0.242536	0.277608	0.153574	0.193257	-0.561125	-0.748794	Deb1
241	ENSMUSG00000028161	8.89548e-08	-0.649508	-0.329717	-0.158408	-0.955533	-0.658228	-0.656233	0.00337551	-0.857044	-0.581194	-0.891819	-0.484076	-0.398256	-0.29414	-0.0877243	Ppp3ca
241	ENSMUSG00000020089	7.5481e-11	0.531727	0.611373	0.711441	0.275	0.74473	1.00511	1.06848	0.549906	0.431902	0.490391	0.639806	0.619659	0.330447	0.715292	Ppa1
241	ENSMUSG00000095098	2.05689e-26	-0.0367831	-0.0364645	-0.117138	-0.614432	-1.18977	-1.11575	-0.308364	-0.160803	-0.0643772	-0.173128	-0.0922599	0.0168683	-0.0180351	-0.0915906	Ccdc85b
241	ENSMUSG00000064351	2.58127e-12	0.35545	-0.0551449	0.0619749	-0.0869726	-0.221053	-0.0878998	0.0437642	-0.50594	0.591014	-0.506403	-0.17427	0.386305	-0.217215	-1.14295	mt-Co1
242	ENSMUSG00000025666	1.885e-17	-0.0226896	-0.194633	-0.236933	-0.462848	-0.823921	-1.12209	-0.262382	-0.0461358	0.00797076	0.00698533	-0.124816	-0.0668728	-0.344723	-0.201742	Tmem47
242	ENSMUSG00000035011	6.3186e-22	-0.63004	-0.459688	-0.21901	-0.935031	-0.705456	-0.313673	-0.27872	-0.83239	-0.432089	-0.553044	-1.10565	-0.786242	-0.342232	-0.121386	Zbtb7a
243	ENSMUSG00000028889	3.03982e-14	-0.584157	-0.108545	0.156507	-0.706359	-0.347638	0.384118	0.422608	-0.403853	-0.137518	-0.101245	-0.742532	-0.89494	-0.188026	0.0849992	Yrdc
243	ENSMUSG00000045690	1.14929e-12	-0.19284	-0.294729	-0.260746	-0.55769	-0.0945073	-0.156467	-0.222488	-0.671467	-0.102014	-0.758657	-0.631956	-0.194035	-0.281565	-0.505163	Wdr89
244	ENSMUSG00000044894	4.55152e-13	0.733311	1.03285	0.677693	0.402698	0.922904	0.695782	0.318227	0.642888	0.34786	0.410234	0.904386	1.11841	0.407546	-0.348761	Uqcrq
245	ENSMUSG00000052997	3.75802e-30	0.0766125	-0.118886	0.0820761	-0.074623	-0.0233923	0.0216513	-0.921398	0.0643222	0.115662	0.103954	0.0136347	-0.0143778	-0.166995	0.0280932	Uba2
245	ENSMUSG00000059070	5.75062e-27	0.00744538	-0.305001	0.204659	-0.01807	0.022751	0.848223	1.10439	-0.423189	-0.234975	-0.684143	-0.129772	-0.0347901	-0.201382	0.478815	Rpl18
245	ENSMUSG00000030647	4.73437e-22	0.675074	0.373915	0.36061	1.13086	0.99586	1.02471	1.26556	0.82304	0.593624	0.721929	1.13988	0.720724	-0.473167	-0.40978	Ndufc2
246	ENSMUSG00000039202	3.30206e-08	0.149968	0.638919	0.768415	0.489219	0.606782	0.720246	0.7746	0.146195	-0.0290078	0.0107835	0.471263	0.626945	0.705316	0.770713	Abhd2
246	ENSMUSG00000022241	1.0874e-22	0.0114826	-0.0427786	0.0915973	-0.72745	-0.0775687	0.102693	0.147548	-0.102654	0.135765	0.0673806	-0.334865	-0.164257	-0.0588823	0.042084	Tars
246	ENSMUSG00000022956	4.39784e-18	0.654046	0.52471	0.715077	1.0303	0.932527	1.36425	1.06947	0.83192	0.379352	0.63007	1.07824	0.960482	-0.32954	-0.0121681	Atp5o
246	ENSMUSG00000023944	2.37572e-26	0.321073	-0.421126	0.54969	0.504416	0.355083	0.942652	1.06541	0.624054	0.0800468	0.423339	0.8311	0.308408	-0.274335	0.842396	Hsp90ab1
247	ENSMUSG00000026510	4.6293e-14	-0.357928	-0.715268	-0.445708	-0.109257	-0.26688	-0.0410214	0.182876	-0.455679	-0.0286058	-0.131071	-0.69956	-0.517113	-0.428847	-0.150662	Trp53bp2
247	ENSMUSG00000006519	1.77665e-07	-0.260591	-0.497401	-0.0121536	0.214105	0.178245	0.538572	0.252253	-0.104338	0.144282	0.234414	-0.586346	-0.680873	-0.854516	-0.407852	Cyba
247	ENSMUSG00000021493	2.82006e-32	-0.127098	0.129999	-0.0688051	-1.14617	-0.991663	-1.32833	-0.501584	-0.370222	-0.3143	-0.361632	-0.30338	0.14432	0.212073	0.065747	Pdlim7
248	ENSMUSG00000045954	1.59549e-32	-0.0305105	-0.68088	-0.324388	-0.457275	-0.736186	-1.18118	-0.46134	-0.296041	0.0113661	-0.00380911	-0.520432	-0.0506263	-0.125986	-0.0943601	Sdpr
248	ENSMUSG00000028435	3.02209e-10	-0.777975	0.333596	0.344852	-0.676225	0.123174	0.304668	0.354662	-0.31039	-0.614962	-0.253558	-0.343324	-0.906624	0.237678	0.307793	Aqp3
248	ENSMUSG00000030541	4.05537e-10	0.44918	-0.106024	0.244244	0.630419	0.329357	0.575633	0.210074	0.541947	0.507802	0.527577	0.431043	0.316118	-0.198556	0.279937	Idh2
248	ENSMUSG00000035086	3.73449e-12	0.500666	0.588079	0.695914	0.614542	0.733708	0.678229	0.678568	0.430267	0.340717	0.402156	0.540138	0.658853	0.66742	0.80219	Becn1
248	ENSMUSG00000023951	6.03927e-27	-0.433642	0.182187	-0.0888831	-0.456847	-1.13137	-0.170257	0.288133	0.00920631	-0.251306	-0.031977	0.117606	-0.383289	0.131253	-0.392079	Vegfa
249	ENSMUSG00000030432	2.16121e-12	-0.0543253	-0.644091	-0.00948918	-0.133207	-0.028604	0.730549	1.0879	-0.4715	-0.0832159	-0.621497	-0.3451	-0.264176	-0.6667	-0.0255617	Rpl28
249	ENSMUSG00000046364	1.14965e-07	0.225525	-0.38734	-0.134081	-0.0695031	0.285592	0.335283	0.48218	-0.634807	0.241053	-0.787456	-0.478287	0.188705	-0.200609	0.0499826	Rpl27a
249	ENSMUSG00000041308	4.32686e-27	-0.110261	-0.0390287	-0.0380719	-0.478445	-1.27379	-1.32359	-0.0281413	-0.21542	-0.229435	-0.219673	-0.0735151	0.0457937	0.0109681	0.0800051	Sntb2
249	ENSMUSG00000000078	3.61012e-09	-0.841131	-0.802503	-0.788122	0.733012	0.027147	-0.697831	-0.25493	-0.95468	-0.297223	-0.745485	-0.794295	-0.85505	-1.19664	-0.042738	Klf6
249	ENSMUSG00000047446	1.59228e-10	-0.147727	-0.652504	-0.392973	0.19939	0.0398439	0.153921	-0.0205262	0.0136882	0.223668	0.171783	-0.116072	-0.392112	-0.381027	-0.68138	Arl4a
249	ENSMUSG00000048285	1.71592e-32	-0.233612	-0.249483	-0.382952	-0.813728	-0.628723	-1.20476	-0.166105	-0.318558	-0.102725	-0.0806271	-0.490213	-0.199725	-0.265981	-0.178881	Frmd6
250	ENSMUSG00000002043	7.54193e-16	0.183632	0.421525	0.577968	0.983917	0.856523	0.904487	1.06367	0.375149	-0.0584609	0.145268	0.810707	0.613004	0.354339	0.264805	Trappc6a
250	ENSMUSG00000031504	1.89749e-32	-0.358152	-0.255978	-0.344251	-0.1676	-0.716038	-1.36247	-0.147454	-0.210701	-0.329598	-0.207601	-0.204939	-0.394296	-0.260056	-0.39349	Rab20
251	ENSMUSG00000029860	5.55349e-13	-0.40455	-0.294693	-0.370337	-0.435224	-0.791134	-1.06337	-0.537993	-0.848083	-0.206228	-0.537655	-0.856987	-0.434957	-0.173666	-0.392848	Zyx
252	ENSMUSG00000042406	2.01719e-09	-0.594826	-0.332561	-0.381426	-0.81388	-0.80534	-0.348586	0.201414	-0.391574	0.0653349	-0.0849802	-0.822386	-1.21731	-0.519835	-0.185875	Atf4
253	ENSMUSG00000029108	2.85018e-32	0.00213316	0.0145673	-0.147912	-0.396337	-0.486437	-1.02279	-0.0301947	0.0133133	0.0139369	0.0106554	0.00675318	0.00577608	0.012085	-0.0676333	Pcdh7
253	ENSMUSG00000009013	6.84423e-15	0.549772	0.468113	0.477494	0.135084	0.322744	-0.400152	-0.59462	0.57294	0.314822	0.437723	1.0463	0.887618	1.01817	0.860277	Dynll1
253	ENSMUSG00000025481	4.62419e-11	0.119738	0.842955	0.780532	0.640616	0.711445	0.806898	1.24618	-0.00397977	-0.263727	-0.455012	0.691596	0.595366	0.58902	0.604831	Urah
253	ENSMUSG00000034994	2.55924e-10	0.150907	-0.149494	0.506371	0.938858	0.293519	0.719515	0.844078	-0.350851	-0.134219	-0.681599	0.142509	0.317145	-0.0446565	0.953844	Eef2
253	ENSMUSG00000025372	1.98645e-10	-0.723165	-0.495104	-0.891196	-0.558505	-0.168476	-0.762356	0.173917	-0.810849	-0.238833	-0.359634	-1.17419	-1.07242	-0.128518	-0.318513	Baiap2
253	ENSMUSG00000035929	1.44369e-12	-0.461984	-0.435173	-0.404491	-0.295409	-0.277098	-1.19817	-0.500998	-0.884755	-0.616771	-1.05487	-0.291462	-0.267577	-0.646534	-0.619679	H2-Q4
254	ENSMUSG00000051154	1.52551e-10	0.572354	0.387633	0.485476	0.852235	0.721991	0.739705	0.645649	0.572538	0.416553	0.433151	0.793911	0.74072	0.303976	0.485825	Commd3
254	ENSMUSG00000039195	2.02705e-11	0.217538	0.380034	-0.218468	0.431543	0.525158	0.527611	0.78474	0.253223	-0.00839824	0.213005	0.323303	0.489253	0.143822	-0.926422	1110008P14Rik
254	ENSMUSG00000030759	1.46139e-20	-0.516942	-0.729052	-0.679697	-0.226299	-0.217979	-0.116813	-0.0149026	-0.558313	-0.0577113	-0.226574	-0.887137	-0.883848	-0.325411	-0.528614	Far1
254	ENSMUSG00000032320	1.93512e-06	0.310186	0.702998	0.452378	0.144614	0.0341098	0.33765	0.538268	0.481655	0.224565	0.435443	0.559307	0.404928	0.790341	0.528191	Rcn2
254	ENSMUSG00000054364	4.18215e-10	0.724094	0.210811	0.337686	0.819002	0.65823	0.592105	-0.692551	0.304324	0.808564	0.298699	0.581825	0.851486	0.191304	0.420237	Rhob
255	ENSMUSG00000025504	4.80695e-06	-0.508632	-0.132597	-0.156094	-0.230803	-0.0688192	-0.177234	0.138109	-0.678156	-0.411171	-0.519763	-0.799864	-0.598635	-0.0827917	-0.0506933	Eps8l2
255	ENSMUSG00000031565	1.49413e-11	-0.488674	-2.75596e-05	-0.271271	-0.758489	-1.16971	-0.542315	-0.0309256	-0.585967	-0.317076	-0.225921	-0.894401	-0.265954	0.100729	0.127087	Fgfr1
255	ENSMUSG00000035021	2.78868e-17	-0.484929	-0.377159	0.0216976	-0.751476	-0.746902	0.0357505	0.139469	-0.363359	0.0748154	0.0141976	-0.759864	-0.817334	-0.319901	0.101658	Baz1a
255	ENSMUSG00000097971	1.6213e-09	0.576506	-0.133732	0.284265	0.421627	-0.0812819	0.721291	0.639803	0.135593	0.659419	0.265189	0.250608	0.649953	-0.252055	0.252384	Gm26917
255	ENSMUSG00000056612	3.66641e-12	0.0629544	0.111315	0.660846	0.1911	0.63024	1.03129	0.968937	-0.244111	0.182403	-0.0628043	0.0559147	0.299755	0.169478	0.554078	Ppp1r14b
256	ENSMUSG00000027111	3.89344e-26	-0.212351	0.472859	0.615256	-0.442627	-1.39061	-0.656719	1.15373	-0.201245	-0.115551	-0.0457908	0.0886784	0.389493	0.117182	0.328718	Itga6
257	ENSMUSG00000026202	4.26839e-22	-0.582854	0.00534392	-0.326397	-0.982043	-0.199917	-0.00886475	0.224771	-0.42367	-0.430723	-0.40652	-0.592222	-0.85012	-0.168081	-0.543525	Tuba4a
257	ENSMUSG00000030884	2.11766e-14	-0.335407	-0.57999	-0.313036	-0.154573	-0.311137	-0.0800709	-0.138898	-0.212764	-0.363316	-0.323286	-0.103747	-0.32438	-0.819833	-0.235412	Uqcrc2
258	ENSMUSG00000026509	4.9575e-09	-0.482689	-0.186059	0.0319751	-0.584633	-0.263455	-0.255015	-0.354774	-0.731467	-0.494677	-0.640663	-0.730665	-0.358972	0.0328799	0.0344167	Capn2
258	ENSMUSG00000061787	5.64094e-09	0.0618774	-0.477753	0.193532	-0.0188939	-0.0764504	0.597095	1.01594	-0.240012	-0.0147809	-0.366961	-0.231781	-0.20295	-0.495787	0.22672	Rps17
258	ENSMUSG00000038412	2.77455e-12	0.676098	0.8505	0.567499	0.32923	0.677245	0.831497	1.01801	0.650513	0.571401	0.5998	0.681647	0.769783	0.586181	0.424828	Higd1a
258	ENSMUSG00000018585	2.47678e-06	0.422698	0.864511	0.826655	1.18208	1.32604	1.30976	1.10764	0.136296	-0.221177	-0.168882	0.626881	1.11076	0.579131	0.368732	Atox1
259	ENSMUSG00000022863	1.20187e-09	0.330548	0.757459	0.489978	0.394103	0.309355	0.599329	0.890821	0.471747	0.304695	0.474473	0.582131	0.472693	0.559486	0.350802	Btg3
260	ENSMUSG00000038612	2.02042e-10	-0.702543	-0.865878	-0.338245	0.0517738	-0.0955275	0.32277	0.470959	-0.254866	0.14819	0.15543	-0.476318	-1.08477	-0.752158	-0.379092	Mcl1
261	ENSMUSG00000028559	1.14831e-14	0.374697	0.518648	0.491334	0.624589	0.63066	0.592848	0.66887	0.329022	0.335999	0.288145	0.405467	0.522215	0.599884	0.621786	Osbpl9
261	ENSMUSG00000066456	1.62124e-09	0.488026	-0.205598	0.169386	0.626318	-0.126221	-0.19072	-0.427757	0.500664	0.649512	0.683981	0.293313	0.409923	0.379639	0.573173	Hmgn3
261	ENSMUSG00000063856	9.9099e-09	0.326685	0.703575	0.394853	0.757612	1.3382	1.12816	0.731279	0.29213	0.272298	0.253337	0.601559	0.58428	0.383478	-0.258442	Gpx1
261	ENSMUSG00000022283	1.29404e-07	0.165614	-0.444654	0.506029	-0.352625	-0.44505	0.651616	1.14384	-0.204145	0.462934	0.00533685	-0.387767	-0.1317	-0.425379	1.05848	Pabpc1
262	ENSMUSG00000021270	7.34252e-09	0.669194	0.171619	-0.0391329	-0.149828	0.258323	0.495912	0.675847	0.922829	0.955163	1.10305	0.660565	0.236478	0.196892	0.0357279	Hsp90aa1
263	ENSMUSG00000026478	3.78472e-07	0.399533	0.446716	0.483899	0.0504248	-0.979889	-0.177816	-0.240482	0.362151	0.367809	0.352393	0.497129	0.545426	0.513672	0.428038	Lamc1
263	ENSMUSG00000020440	1.27449e-06	0.296485	0.214415	0.646845	0.693669	0.802087	1.1634	1.42357	0.294597	-0.0238896	0.176491	0.223856	0.560143	0.424553	0.927366	Arf5
263	ENSMUSG00000032383	1.04588e-14	0.899151	0.613433	0.435327	0.655426	0.547466	1.09355	1.06094	0.930651	0.70813	0.862344	0.952855	0.844271	0.53791	0.145606	Ppib
263	ENSMUSG00000020267	6.88755e-07	0.459365	0.0945214	0.676452	0.685676	0.659223	0.742387	1.14872	0.513883	0.0190332	0.187067	1.17622	0.947364	0.022035	0.389099	Hint1
263	ENSMUSG00000034686	2.05664e-31	0.085655	0.0406289	-0.106576	-0.295791	-0.213762	-1.12358	-0.0587216	0.0561832	0.0935682	0.0891961	0.0343145	0.0812124	0.164248	0.0691134	Prr7
264	ENSMUSG00000050608	1.12019e-11	0.741479	0.942661	0.842746	0.569897	0.835088	0.957549	0.74027	0.932118	0.469536	0.725622	1.01668	0.892773	0.466981	0.708656	Minos1
264	ENSMUSG00000023010	5.5818e-08	-0.550359	-0.146223	-0.572858	0.147059	0.207173	0.566765	0.919405	-0.125167	-0.554457	-0.126226	-0.364522	-0.675356	-0.686961	-1.04974	Tmbim6
264	ENSMUSG00000003955	1.90865e-10	0.705822	0.656959	0.736612	0.54772	0.277795	0.577701	0.0226915	0.676179	0.562134	0.592441	0.918908	0.925546	0.661054	0.817638	Fam162a
265	ENSMUSG00000003072	1.24778e-08	0.471781	0.503733	0.728134	0.835731	0.848302	1.13566	0.749008	0.693989	0.102076	0.437082	1.13421	0.668219	0.121426	0.436552	Atp5d
265	ENSMUSG00000046876	5.05259e-25	-0.0891026	-0.0312113	-0.0417864	-0.648871	-0.991067	-0.765421	-0.114454	-0.173568	-0.00153199	-0.0251879	-0.205074	-0.0894583	0.0292384	-0.0200404	Atxn1
266	ENSMUSG00000070733	2.3744e-14	-0.230933	-0.117446	-0.0848674	-0.421033	-0.96143	-0.7016	-0.103163	-0.253897	-0.138518	-0.196797	-0.203639	-0.207506	-0.0755533	-0.0419372	Fryl
266	ENSMUSG00000030282	5.11844e-12	-0.287464	-0.527588	-0.333745	0.0754993	0.178739	0.183807	0.195919	-0.305356	0.0715091	0.0477883	-0.704764	-0.520474	-0.454728	-0.149443	Cmas
266	ENSMUSG00000062825	3.12382e-08	-0.375717	0.00726727	-0.554924	-0.436702	-0.617921	-0.724238	0.416931	-0.854282	-0.84631	-0.933998	-0.772067	0.0163529	-0.181509	-0.232935	Actg1
267	ENSMUSG00000026727	3.09505e-14	-0.0155508	-0.00785533	-0.125826	-0.509595	-0.863884	-1.26106	-0.546119	0.0240911	0.0287533	0.056293	0.0224278	-0.0444501	0.00709186	-0.0586991	Rsu1
267	ENSMUSG00000074656	6.74791e-08	-0.157088	0.022759	0.00486559	-1.15254	-0.362317	0.133834	0.28005	-0.624689	-0.00390027	-0.46708	-0.682131	-0.430964	-0.164746	-0.0489031	Eif2s2
267	ENSMUSG00000067847	8.74709e-11	0.438585	0.904009	0.301266	0.561119	0.968705	0.65219	0.551463	0.248473	0.149678	-0.0263217	0.626822	0.791496	0.665268	-0.203527	Romo1
267	ENSMUSG00000005873	1.26599e-10	-0.309334	-0.697685	-0.783263	0.0926088	-0.426742	-0.283652	0.437394	-0.149705	0.0373048	0.188941	-0.691883	-0.514273	-0.953237	-1.06496	Reep5
268	ENSMUSG00000027540	4.60202e-06	-0.508551	0.162465	0.251764	-0.429522	-0.419765	0.0104397	0.0409213	-0.406536	-0.600143	-0.560458	-0.0650553	-0.0941397	0.15578	0.306649	Ptpn1
271	ENSMUSG00000004085	8.01202e-11	-0.273856	-0.161296	-0.161239	-0.488613	-0.687319	-1.07053	-1.20555	-0.290424	-0.159373	-0.20371	-0.282799	-0.235638	-0.00807402	-0.0306766	Zak
271	ENSMUSG00000020859	6.95977e-07	-0.693449	-0.520699	0.0140781	-0.678193	-0.469322	-0.0139878	-0.142122	-0.592591	-0.0492089	-0.17736	-0.845973	-1.01652	-0.304626	-0.0434217	Spag9
271	ENSMUSG00000046516	1.05663e-07	0.454481	0.787228	0.306662	0.986793	1.1124	0.602396	0.388323	0.241341	0.14511	-0.0524259	0.585268	0.836052	0.733142	0.272901	Cox17
272	ENSMUSG00000033306	2.23109e-30	-0.180006	-0.0065489	0.0500042	-0.202898	-1.18993	-1.39845	-1.10884	-0.16076	-0.184513	-0.123152	0.239507	0.207073	0.0240565	0.489286	Lpp
272	ENSMUSG00000024038	5.55495e-20	0.421984	0.690445	0.159408	1.07146	1.03384	0.68612	0.39121	0.537764	0.263613	0.264653	0.995794	0.769902	0.2044	-0.482133	Ndufv3
273	ENSMUSG00000031007	1.43029e-06	0.271384	0.546616	-0.245227	0.486859	0.515206	0.782411	0.869369	0.556403	0.479508	0.694575	0.341361	-0.0975251	0.268535	0.108828	Atp6ap2
274	ENSMUSG00000039001	1.12151e-06	0.0591017	-0.190569	-0.106269	-0.0866809	0.188491	0.228108	0.539355	-0.46652	0.0880353	-0.663294	-0.410884	-0.209067	-0.31424	-0.220278	Rps21
274	ENSMUSG00000005610	3.48919e-09	0.0892071	0.274467	0.843168	-0.502063	-0.170125	0.147718	0.537267	0.139483	0.311646	0.322668	0.0606827	-0.0598811	0.0716868	1.04988	Eif4g2
275	ENSMUSG00000026434	8.32332e-13	-0.325427	-0.886959	0.0447634	-0.198632	-0.323816	-0.0983036	-0.153304	-0.390335	-0.336319	-0.282958	-0.263932	-0.099217	-0.8747	0.177124	Nucks1
276	ENSMUSG00000029247	1.85107e-10	-0.0234838	-0.64216	0.094929	0.224806	0.14562	0.378002	0.346969	-0.031948	-0.0723448	-0.15518	0.256355	0.154958	-0.372227	0.277063	Paics
276	ENSMUSG00000021109	1.21606e-11	-0.164428	0.330848	0.233519	-0.513959	-1.33231	-1.06039	-0.911911	-0.64913	-0.447572	-0.897109	0.244338	0.351645	0.246445	0.197655	Hif1a
277	ENSMUSG00000067006	3.6363e-06	-0.478659	-0.58302	-0.333644	-0.91528	-0.776838	-1.40467	0.171058	-0.616547	-0.253349	-0.5391	-0.727178	-0.700327	0.0350791	-0.427379	Serpinb5
277	ENSMUSG00000021585	2.6004e-19	-0.538717	-0.313809	-0.357254	-0.42293	-0.272204	-0.276625	-0.313774	-0.634935	-0.399068	-0.547422	-0.859751	-0.697599	-0.264901	-0.0719636	Cast
278	ENSMUSG00000021870	5.51998e-07	-0.207979	-0.624546	-0.507229	-0.203821	-0.619196	-1.36394	-0.44571	-0.185424	-0.0768148	-0.151912	-0.205328	-0.296511	-0.632541	-0.332046	Slmap
279	ENSMUSG00000027315	6.92225e-09	-0.308376	0.135863	-0.0939458	0.368053	0.521455	0.530231	0.541004	-0.558937	-0.429997	-0.536701	-0.470117	-0.110409	0.139609	0.107704	Spint1
280	ENSMUSG00000020376	6.01557e-20	0.215433	0.55818	0.56763	0.868261	0.78287	0.821259	1.01354	0.386107	0.303001	0.378367	0.528588	0.266367	0.545977	0.548492	Rnf130
280	ENSMUSG00000041417	2.60852e-29	-0.141369	0.209365	-0.40057	0.282104	0.0118133	-1.46861	0.040967	0.358073	-0.00604696	0.368778	0.283929	-0.241877	-0.189715	-0.731441	Pik3r1
281	ENSMUSG00000045503	3.16818e-08	-0.393128	-0.110757	0.262769	0.0384455	0.215935	0.475976	0.4143	-0.490486	-0.565251	-0.577165	-0.121805	-0.0143551	0.193193	0.244751	Sys1
281	ENSMUSG00000040435	1.36748e-25	-0.624083	-0.29775	-1.13164	0.25505	-0.310204	-1.35975	-1.58343	-0.56699	-0.153679	-0.23316	-0.721179	-0.708732	-0.0495273	-0.565327	Ppp1r15a
281	ENSMUSG00000060002	8.10893e-10	-0.114159	0.0770918	-0.636048	0.342383	0.195524	0.0450157	0.109021	0.117756	0.0994497	0.152245	0.150404	-0.172913	-0.34022	-0.802616	Chpt1
281	ENSMUSG00000032515	2.78957e-08	-0.389193	-0.385464	-1.01554	-0.0988438	-0.684933	-1.24677	-0.495872	-0.466619	-0.146666	-0.255559	-0.482787	-0.332679	-0.32828	-0.469032	Csrnp1
282	ENSMUSG00000032112	4.35656e-08	0.414221	0.505654	0.62573	0.448425	0.637065	0.784142	0.788206	0.396668	0.198244	0.312468	0.575136	0.665448	0.612139	0.524456	Trappc4
282	ENSMUSG00000032562	6.65142e-08	-0.60844	-0.0970967	0.116485	-0.100344	-0.402133	-0.577363	-0.610286	-0.396642	-0.717084	-0.447825	-0.0447357	-0.0262588	0.107756	0.689182	Gnai2
283	ENSMUSG00000004285	8.18809e-08	-0.459672	0.146609	0.100482	0.223886	0.426092	0.400038	0.533244	-0.11849	-0.685982	-0.212651	0.00115068	-0.356613	0.121265	0.099864	Atp6v1f
283	ENSMUSG00000090862	1.85351e-11	-0.138578	-0.637234	0.0841714	-0.278065	-0.102828	0.684912	1.02094	-0.487114	-0.0733471	-0.610276	-0.467459	-0.406109	-0.527966	0.22561	Rps13
285	ENSMUSG00000032883	7.24565e-13	-0.256883	-0.383024	-0.0713748	-0.37351	-0.680831	0.0349285	0.168998	0.0237174	0.00961278	0.0598128	0.112605	-0.231769	-0.732155	0.0570974	Acsl3
285	ENSMUSG00000049550	1.36033e-18	-0.440724	-0.462753	-0.210397	-0.167325	-0.0538847	-0.10013	-0.157421	-0.658932	-0.240437	-0.428181	-0.909115	-0.516562	0.0199288	0.167202	Clip1
285	ENSMUSG00000054452	2.64172e-13	0.314302	0.485429	0.574718	1.12201	0.818002	0.702296	0.8234	0.495323	0.101023	0.412525	0.892967	0.906838	0.629084	0.883019	Aes
285	ENSMUSG00000031996	1.25289e-21	-0.115629	-0.373244	-0.284987	-0.824193	-1.25627	-1.1689	-0.569403	0.0710081	0.0211305	0.160815	-0.21142	-0.129848	-0.233736	0.25037	Aplp2
285	ENSMUSG00000021290	1.03288e-11	0.673188	0.875733	0.452069	0.761277	1.00038	0.82547	0.281348	0.393485	0.231139	-0.0217569	0.642526	0.883412	0.361916	-0.243239	2010107E04Rik
285	ENSMUSG00000056201	6.10686e-07	0.110887	0.250597	0.858717	-0.619308	-0.423146	0.0183792	0.066303	0.0483221	-0.362136	-0.1224	0.178111	0.513623	0.271615	0.96615	Cfl1
286	ENSMUSG00000025364	7.72034e-19	-0.5262	-0.611755	-0.0816418	-0.99691	-0.506903	0.0500309	0.146092	-0.337602	-0.611686	-0.450573	-0.261425	-0.367304	-0.702355	-0.116088	Pa2g4
286	ENSMUSG00000025362	4.061e-07	0.41663	-0.101902	0.000511592	0.183636	0.381024	1.15376	1.26279	-0.217654	0.125634	-0.577912	-0.0124091	0.149099	-0.204673	0.0811235	Rps26
286	ENSMUSG00000021134	1.56436e-06	-0.655406	-0.141092	-0.0579337	-0.934485	-0.335643	-0.00217639	0.103664	-0.557823	-0.405346	-0.442053	-0.899936	-1.12475	-0.144687	0.0076966	Srsf5
286	ENSMUSG00000043091	2.81931e-20	-0.300262	0.00676646	-0.431496	-0.943476	-0.267059	-0.266162	-0.116056	-0.299842	-0.0611787	-0.125939	-0.672219	-0.758288	-0.0985837	-0.273411	Tuba1c
287	ENSMUSG00000060032	8.32377e-11	-0.034963	0.333474	-0.164119	0.663803	0.892503	0.783308	0.929109	-0.499833	-0.218715	-0.778809	0.0423848	0.106264	-0.100836	-0.967637	H2afj
287	ENSMUSG00000048758	6.09527e-11	0.0334007	-0.526686	0.143438	-0.0767044	-0.177314	0.377219	0.49265	-0.452119	-0.161178	-0.631917	-0.149819	0.0311477	-0.40091	0.299917	Rpl29
287	ENSMUSG00000025871	1.62255e-10	0.409587	0.686461	0.559656	0.479391	0.622343	0.405569	0.40595	0.405364	0.32645	0.387691	0.54603	0.649904	0.677531	0.574514	4833439L19Rik
288	ENSMUSG00000025724	2.67389e-08	0.50589	0.358547	0.618512	0.403851	0.594005	0.833938	0.908581	0.67733	0.602946	0.670339	0.665882	0.402597	0.129508	0.440269	Sec11a
288	ENSMUSG00000019961	3.26048e-10	0.0773841	-0.633734	0.0883434	0.125961	-0.012975	0.106621	0.124595	-0.0768206	0.218417	0.128924	-0.264948	0.00621481	-0.564665	0.240108	Tmpo
288	ENSMUSG00000025651	9.85199e-13	-0.281048	-0.398703	-0.29968	-0.296982	-0.312106	-0.202773	-0.10431	-0.217498	-0.381193	-0.265506	-0.219193	-0.283209	-0.810965	-0.564433	Uqcrc1
288	ENSMUSG00000058600	7.81745e-08	0.141787	-0.411157	-0.131831	-0.458177	-0.157848	0.0878332	0.432403	-0.611708	-0.030945	-0.712906	-0.672295	-0.0179688	-0.369788	-0.137914	Rpl30
288	ENSMUSG00000005846	1.13274e-06	-0.217969	-0.352577	0.065879	-0.910643	-0.273335	0.307832	0.371577	-0.209314	-0.0777632	-0.152385	-0.287301	-0.491184	-0.365343	0.144398	Rsl1d1
289	ENSMUSG00000060591	5.80432e-25	-0.239945	-0.00400496	-0.658932	-0.816544	-1.08761	-1.27368	-0.73874	-0.34558	-0.693107	-0.666215	0.133552	0.389989	-0.210805	0.0824551	Ifitm2
289	ENSMUSG00000022336	6.57636e-10	-0.13683	-0.905639	0.173639	-0.137785	-0.667853	0.124997	0.427531	-0.458081	-0.0710023	-0.520363	-0.186066	-0.262034	-0.66768	0.539576	Eif3e
289	ENSMUSG00000022404	4.62713e-20	0.453883	0.390207	0.598015	0.756678	0.628825	0.70676	0.67867	0.431164	0.361316	0.31786	0.676377	0.650536	0.411132	0.397764	Slc25a17
290	ENSMUSG00000060743	6.13658e-10	0.689411	0.164448	0.505725	0.762863	0.532439	0.384664	0.871205	0.476785	0.269994	0.160182	0.897113	1.02769	0.207443	0.992238	H3f3a
290	ENSMUSG00000041355	3.81276e-07	0.418177	0.092239	0.186091	0.121457	0.212911	0.822089	0.865162	0.491966	0.623462	0.581371	0.307651	0.188935	-0.303558	-0.597875	Ssr2
291	ENSMUSG00000031799	8.2535e-09	-0.23533	0.00466956	0.180178	-1.23929	-1.18021	-0.787441	-0.79984	-0.699171	-0.22685	-0.361675	-0.79367	-0.225219	0.46659	0.681592	Tpm4
291	ENSMUSG00000021458	4.97529e-16	-0.213783	0.00476997	-0.0571726	-0.510865	-1.12827	-0.91197	-0.649023	-0.149843	-0.0990207	-0.155509	0.080486	-0.0828517	-0.085237	-0.383406	2010111I01Rik
292	ENSMUSG00000033916	1.65122e-07	-0.350525	0.17415	-0.13364	0.308786	0.402809	0.156119	0.263624	-0.134102	-0.664823	-0.401294	-0.105874	-0.22156	-0.0242548	-0.0508887	Chmp2a
292	ENSMUSG00000033685	6.20192e-13	-0.319262	-0.0124068	-1.03865	-0.175467	-0.5836	-0.748972	0.404649	0.0372408	0.125454	0.0642945	0.107366	-0.507656	-0.0456991	-0.554186	Ucp2
292	ENSMUSG00000051483	4.54292e-14	0.260595	0.476515	0.40065	0.68626	0.618968	0.588923	0.617069	0.464173	0.0363387	0.256284	0.705541	0.593794	0.313509	0.371342	Cbr1
293	ENSMUSG00000028618	6.47137e-08	0.368252	0.912586	0.679231	0.972156	0.696133	1.1696	1.36495	0.821797	0.163985	0.708066	0.846891	0.195459	0.528858	0.515422	Tmem59
294	ENSMUSG00000021360	1.21006e-07	-0.342176	0.299322	0.111033	-0.0123497	0.145551	-0.261411	-0.479488	-0.395583	-0.524663	-0.591914	0.2712	0.225197	0.354985	0.217069	Gcnt2
294	ENSMUSG00000025868	1.19865e-19	0.384109	0.508906	0.619789	1.07676	0.780662	0.734752	0.86104	0.414896	0.0202322	0.19135	1.01538	0.766683	0.355768	0.606763	Higd2a
294	ENSMUSG00000020644	8.5143e-13	-0.195885	-0.419289	-1.13111	0.233562	-0.250252	-1.17225	-0.213755	0.245087	0.325208	0.346841	0.0137015	-0.486878	-0.448095	-1.07143	Id2
295	ENSMUSG00000030536	5.37516e-09	-0.744981	-0.581095	-0.0976101	-0.212369	-0.105515	-0.0243465	-0.22627	-0.849166	-0.260886	-0.402323	-1.07713	-0.906436	-0.489109	-0.0922326	Iqgap1
295	ENSMUSG00000053716	7.79509e-07	-0.388099	0.0873991	0.0477471	-0.611512	-0.69222	-0.12327	0.0789148	-0.429089	-0.444937	-0.466517	-0.0432521	-0.0485552	0.0578152	-0.0544758	Dusp7
295	ENSMUSG00000022146	2.16057e-14	-0.670331	-0.114407	-0.118394	-0.919762	-0.832706	-0.758226	-0.377563	-0.753519	-0.398524	-0.556568	-0.801772	-0.713439	-0.0311304	-0.169621	Osmr
296	ENSMUSG00000070544	1.48062e-15	-0.53939	0.00617515	0.171944	-1.05247	-0.948102	0.231355	0.357502	-0.497922	0.274605	-0.104699	-0.878457	-1.1215	-0.360637	0.264586	Top1
296	ENSMUSG00000031245	2.40638e-12	0.00144235	-0.385122	-0.132887	0.149626	0.0385743	0.0357612	0.100824	-0.0268877	0.0171942	0.00670009	-0.00156242	0.0358011	-0.613978	-0.186604	Hmgn5
296	ENSMUSG00000067995	1.68314e-19	-0.18917	-0.27616	-0.233498	-0.838387	-0.67996	-0.404792	-0.000848595	-0.219558	-0.153453	-0.169452	-0.255589	-0.294482	-0.28918	-0.0820561	Gtf2f2
297	ENSMUSG00000026479	5.02491e-10	-0.179781	0.0586726	-0.0904319	-0.716129	-0.915856	-1.17736	0.0524924	-0.397822	-0.192101	-0.443457	-0.187239	-0.0302837	0.112955	-0.0672706	Lamc2
298	ENSMUSG00000029621	2.26246e-18	0.334205	0.381183	0.613907	0.569115	0.782822	1.05314	0.959097	0.241675	0.119578	0.110876	0.598285	0.544541	0.234326	0.548875	Arpc1a
298	ENSMUSG00000020321	1.57138e-07	0.0398341	-0.0365707	-0.465065	0.384624	0.220235	0.278618	0.253238	0.253543	-0.20693	0.117712	0.468637	0.0491863	-0.821251	-0.806544	Mdh1
298	ENSMUSG00000022500	9.103e-18	-0.535449	-0.0373371	-0.511059	-0.164711	-0.0406042	-0.181223	-0.314901	-0.27123	-0.0198147	-0.187989	-0.500945	-1.09123	-0.240623	-0.236152	Litaf
298	ENSMUSG00000037058	1.58781e-07	0.551781	0.658449	0.714789	0.894178	0.531615	0.588494	0.908421	0.709655	0.263339	0.5561	0.977937	0.893978	0.35989	0.970259	Paip2
299	ENSMUSG00000029030	4.08176e-08	-0.240402	-0.108118	-0.300825	-0.189511	-0.682598	-1.26515	-0.989992	-0.445453	-0.197655	-0.341585	-0.457981	-0.172053	-0.112762	-0.0668493	Tprgl
300	ENSMUSG00000031995	2.06293e-17	-0.313969	-0.299957	-0.464913	0.297141	0.477422	0.500678	0.545746	-0.522589	-0.104065	-0.347478	-0.706668	-0.592089	-0.0776956	-0.0894953	St14
300	ENSMUSG00000039680	1.12556e-06	0.162877	0.136613	-0.61282	0.0820194	0.0997022	-0.326405	0.017432	0.303014	0.325716	0.326463	0.264749	0.0424156	-0.0661519	-0.846775	Mrps6
301	ENSMUSG00000030701	1.08449e-09	-0.171584	-0.391148	-0.430577	-0.466566	-0.853779	-0.480758	0.0785908	-0.263803	-0.00466728	0.0409805	-0.553881	-0.259987	-0.0332662	-0.0906231	Plekhb1
302	ENSMUSG00000016252	2.77585e-09	0.520234	0.788048	0.241768	0.696552	0.866157	0.440027	0.286109	0.266944	-0.00636231	-0.121148	0.810427	1.01208	0.320067	-0.142658	Atp5e
302	ENSMUSG00000036371	5.6836e-08	-0.187159	-0.715598	0.0342111	-0.749648	-0.394015	-0.0636945	0.232808	-0.167249	-0.222678	-0.228532	-0.269699	-0.371941	-0.817244	0.404915	Serbp1
302	ENSMUSG00000035873	1.3218e-19	-0.15177	-0.057347	-0.0944991	-0.999558	-1.02384	-1.11899	-0.0953401	-0.160122	-0.0769851	-0.0699244	-0.341507	-0.194787	-0.049064	-0.0727288	Pawr
302	ENSMUSG00000076432	7.24783e-09	0.0815737	0.373828	0.571951	-0.0220508	0.337925	0.196085	0.280405	0.10037	-0.169582	0.147384	0.0370555	0.143479	0.532874	0.986943	Ywhaq
302	ENSMUSG00000025731	4.79669e-10	-0.144621	0.0714344	0.225975	0.557932	0.578754	0.610683	0.612439	0.101166	-0.469019	-0.154274	0.429169	0.211534	-0.00187756	0.189491	0610011F06Rik
303	ENSMUSG00000002064	2.34342e-12	0.150221	0.323055	0.509745	0.64166	0.717037	0.942122	0.796639	0.295681	-0.112576	0.0813804	0.688494	0.443299	0.216224	0.257328	Sdf2
303	ENSMUSG00000063480	4.81786e-19	-0.153344	-0.199208	-0.109616	-0.974923	-0.211382	0.036909	-0.0134739	-0.309344	0.0665781	-0.27811	-0.333009	-0.330179	-0.175113	-0.281654	Nhp2l1
304	ENSMUSG00000026238	4.0337e-08	0.23107	-0.463777	-0.341001	-0.0350067	0.644655	0.17549	0.603435	0.06101	-0.246871	-0.226778	0.202729	0.263486	-0.590461	0.818041	Ptma
304	ENSMUSG00000058013	7.01856e-22	-0.178487	-0.26033	0.0584912	-0.472956	-0.173488	0.164133	-0.891001	-0.252795	0.187263	0.0758891	-0.73838	-0.391034	-0.0832601	0.142476	Sept11
304	ENSMUSG00000055320	3.01557e-06	-0.146882	-0.0549223	-0.0390894	-0.442029	-0.980202	-0.632938	-0.15269	-0.500429	0.0233296	-0.0816034	-0.614076	-0.0758592	0.0124455	0.113753	Tead1
304	ENSMUSG00000024425	5.12124e-08	0.364864	0.516684	0.485235	0.48888	0.482874	0.637869	0.662855	0.501858	0.425168	0.492905	0.441105	0.351198	0.407558	0.27442	Ndfip1
305	ENSMUSG00000040225	1.09799e-08	0.111079	0.147195	0.756086	-0.202231	-0.194724	0.541203	0.736157	0.00623946	0.19265	0.0744108	0.10729	-0.0301398	0.215815	0.964516	Prrc2c
305	ENSMUSG00000031807	4.69411e-22	0.235849	-0.211633	0.337756	0.9703	0.619185	1.0199	0.808101	0.239481	0.0100223	0.0711995	0.754259	0.611905	-0.249457	0.396165	Pgls
305	ENSMUSG00000024208	1.32189e-06	0.469544	0.635406	0.170186	0.768753	0.778165	0.419755	0.862678	0.407573	0.11221	0.256443	0.591858	1.00983	0.589953	0.385876	Uqcc2
306	ENSMUSG00000026796	4.08489e-09	-0.474915	-0.211357	-0.396782	-0.416645	-0.125919	-0.161259	0.0107036	-0.565223	-0.209305	-0.332176	-0.781273	-0.579417	-0.139555	-0.175341	Fam129b
306	ENSMUSG00000028062	6.54967e-07	-0.294813	0.0196755	-0.288961	0.581286	0.332869	0.0687313	0.171707	-0.0508363	-0.60901	-0.310053	0.420804	0.155081	-0.15258	-0.610448	Lamtor2
306	ENSMUSG00000028609	6.11161e-12	-0.0914875	-0.451005	-0.0983317	-0.408214	-0.183376	0.0417628	0.133198	0.00232967	0.0576315	0.0632555	-0.165034	-0.267053	-0.679129	0.0030456	Magoh
306	ENSMUSG00000032423	3.13608e-06	-0.317492	-0.368212	0.0850266	-0.926382	-0.59297	0.0385195	0.119854	-0.245742	0.104273	-0.0498051	-0.498608	-0.578121	-0.31777	0.126795	Syncrip
306	ENSMUSG00000020844	8.06066e-06	-0.0365161	-0.453169	-0.391599	-0.207393	-0.457268	-1.00152	-0.0254844	-0.0535999	0.00931588	0.0198975	-0.037863	-0.024721	-0.344872	-0.119798	Nxn
307	ENSMUSG00000059005	3.66093e-10	-0.0307549	-0.844488	-0.349189	-0.80085	-0.486968	-0.130073	-0.0880545	-0.244891	-0.0773427	-0.191338	-0.391282	-0.0808288	-0.77842	0.0795183	Hnrnpa3
307	ENSMUSG00000091537	3.4586e-08	0.562041	0.375114	0.236575	0.250097	0.664708	0.556875	0.323936	0.263999	0.592574	0.300105	0.156837	0.6402	0.312566	0.26391	Tma7
307	ENSMUSG00000035133	3.44809e-26	-0.546009	-0.289961	-0.528845	-1.01241	-0.903008	-1.27292	0.0209146	-0.519208	-0.22376	-0.273437	-0.848794	-0.695146	-0.131192	-0.0685894	Arhgap5
308	ENSMUSG00000027397	1.44746e-06	-0.457095	-0.243936	-0.185678	-0.318666	-0.866535	-0.280405	0.0171797	-0.197563	-0.00844785	-0.0505275	-0.372971	-0.671288	-0.622729	-0.428988	Slc20a1
309	ENSMUSG00000022505	7.58086e-07	-0.444017	-0.370168	-0.368664	-0.445503	-0.545974	-1.19661	-0.375604	-0.49583	-0.581567	-0.405184	-0.655937	-0.226655	-0.2024	-0.0377363	Emp2
310	ENSMUSG00000066278	9.71086e-17	-0.547879	0.0667212	-0.486693	0.313143	0.437463	0.543029	0.0308296	-0.2668	-0.491668	-0.2271	-0.3588	-0.786765	-0.069139	-0.255539	Vps37b
311	ENSMUSG00000040564	8.39206e-11	-0.0333818	0.41468	0.171703	-0.523627	-1.52515	-1.02763	0.525876	-0.0607971	-0.0153487	-0.107077	0.125156	0.220924	-0.119753	0.214596	Apoc1
311	ENSMUSG00000020571	4.46894e-13	0.694592	0.539267	0.333452	0.403883	0.556055	1.04597	1.18061	0.754636	0.414329	0.703525	0.75269	0.814061	0.44859	0.261961	Pdia6
312	ENSMUSG00000027160	3.88537e-10	0.372166	-0.246112	0.369872	0.53692	0.220396	0.474801	0.353215	0.483837	0.426252	0.469039	0.535655	0.42006	-0.453989	0.0591732	Ccdc34
312	ENSMUSG00000028412	9.81503e-09	-0.272825	-0.372113	0.00389673	-0.0141395	-0.0154271	0.122208	0.0938491	-0.472482	-0.0977595	-0.234248	-0.654728	-0.257409	-0.360132	-0.0271622	Slc44a1
312	ENSMUSG00000020458	3.06454e-11	-0.296757	0.24821	0.59484	-0.822734	-0.412327	0.3387	0.743819	-0.493788	-0.334393	-0.328852	-0.913481	-0.436473	0.0760638	0.977446	Rtn4
313	ENSMUSG00000060152	3.60416e-12	0.384563	0.0903483	0.203386	0.587033	0.62505	0.623041	0.232222	0.567026	0.390834	0.526942	0.596629	0.382474	-0.116212	0.12185	Pop5
314	ENSMUSG00000028729	1.8448e-18	-0.17952	-0.210127	-0.0392232	-0.846625	-0.215136	-0.015424	0.0893945	-0.218726	-0.182717	-0.121952	-0.367635	-0.374857	-0.259807	-0.0748534	Ebna1bp2
314	ENSMUSG00000037266	3.53709e-12	0.539857	0.688083	0.413895	0.834593	0.708312	0.831487	0.526949	0.320179	0.208986	0.15782	0.71315	0.835829	0.820305	0.444898	Rsrp1
314	ENSMUSG00000021917	6.20842e-16	0.247234	0.717917	0.822812	0.498551	0.517208	0.941831	1.23139	0.465239	0.00333704	0.342586	0.82737	0.538755	0.358532	0.465024	Spcs1
315	ENSMUSG00000023939	2.15585e-14	-0.157425	-0.0653845	-0.105317	0.97689	0.947269	0.771204	0.910896	0.147934	-0.402321	0.024465	0.300007	0.105596	-0.0910032	0.286941	Mrpl14
315	ENSMUSG00000064345	9.89553e-09	-0.149002	0.0470075	-0.14129	-0.821151	-0.408209	-0.802171	-0.57681	-0.703426	-0.247467	-0.780615	-0.597523	-0.0441387	-0.410762	-0.993758	mt-Nd2
316	ENSMUSG00000016382	5.98594e-08	-0.103049	-0.298017	-0.252141	-0.591282	-0.85324	-0.546434	-0.869807	-0.269954	-0.0802966	-0.0903972	-0.498243	-0.186004	-0.35337	-0.0791116	Pls3
316	ENSMUSG00000059323	9.91789e-07	-0.409561	-0.051608	-0.366195	0.0978293	0.098837	-0.115303	-0.0803408	-0.083914	-0.557603	-0.221568	-0.049446	-0.293525	-0.219044	-0.0119729	Tonsl
316	ENSMUSG00000014769	9.17573e-06	0.329653	0.188314	0.56473	0.774459	0.650525	1.06638	1.26203	0.48769	0.0838137	0.173497	0.880212	0.538366	0.0135058	0.643959	Psmb1
317	ENSMUSG00000062647	9.95854e-13	-0.155969	-0.702301	0.0102536	0.10077	-0.139091	0.729932	0.813961	-0.08009	-0.0280137	-0.192915	0.106982	-0.351169	-0.540385	0.342241	Rpl7a
317	ENSMUSG00000046432	6.10107e-07	0.466371	0.284897	0.935427	0.865591	0.163563	0.277287	1.01334	0.676685	0.262277	0.624006	0.852836	0.833266	0.221571	0.807114	Ngfrap1
317	ENSMUSG00000025204	7.90611e-09	0.656449	0.663689	0.683287	0.974498	0.897333	0.840651	0.790011	0.792861	0.637072	0.75009	0.777852	0.703424	0.143188	0.226899	Ndufb8
318	ENSMUSG00000025630	1.84599e-07	-0.195237	-0.0598516	0.0216409	-0.591397	-0.210465	-0.152924	0.196686	-0.126119	-0.543036	-0.295778	0.0154183	-0.0261642	-0.230942	0.0433361	Hprt
318	ENSMUSG00000058558	7.68424e-10	-0.345771	-0.76847	-0.149168	-0.476229	-0.360303	0.313831	0.747889	-0.685654	-0.347607	-0.742282	-0.765768	-0.636273	-0.718267	0.24954	Rpl5
318	ENSMUSG00000024360	2.80485e-11	-0.670376	-0.352576	-0.00629206	-0.970666	-0.739968	-0.00134879	0.0363884	-0.501581	-0.315402	-0.322789	-0.619916	-0.831371	-0.374721	-0.0401369	Etf1
319	ENSMUSG00000026994	3.75236e-13	-0.373942	-0.0606869	-0.0362052	0.00655373	0.0597844	0.264084	0.390374	-0.556122	-0.256556	-0.393954	-0.625618	-0.414554	-0.0243521	0.0915758	Galnt3
319	ENSMUSG00000040883	2.8934e-18	0.145923	0.424282	0.452734	0.726548	0.718853	0.675047	0.62233	0.350864	-0.0591318	0.221242	0.615527	0.375324	0.380034	0.170991	Tmem205
319	ENSMUSG00000032803	3.85007e-08	-0.619457	-0.743569	-0.14888	-0.829292	-0.882981	-0.0690481	0.113646	-0.633501	0.0482483	-0.135628	-0.915803	-0.876113	-0.543682	0.0190094	Cdv3
321	ENSMUSG00000038467	1.91391e-09	-0.789011	0.13366	-0.0447288	-0.385838	0.175671	0.435131	0.192124	-0.687381	-0.605837	-0.538289	-0.769092	-0.747646	-0.0549267	0.191781	Chmp4b
321	ENSMUSG00000054065	1.29749e-09	-0.393128	-0.137432	-0.10794	-0.783847	-0.442629	-0.640701	0.106791	-0.679756	-0.42469	-0.573123	-0.893813	-0.364796	-0.218099	-0.0865851	Pkp3
321	ENSMUSG00000019873	5.9791e-21	-0.112781	0.00652748	-0.00934408	-0.657367	-1.01396	-0.397485	-0.301839	-0.114105	0.0488273	0.0900467	-0.262599	-0.0766197	0.0885805	0.114201	Reep3
321	ENSMUSG00000061315	2.01759e-09	-0.143119	-0.649533	0.201061	-0.140581	-0.364153	0.351598	0.661221	-0.287647	-0.437416	-0.57614	0.20744	-0.0073859	-0.469069	0.534273	Naca
322	ENSMUSG00000025130	1.20026e-07	0.228443	0.194139	0.309139	0.547252	0.29582	0.97744	0.916552	0.335707	0.545204	0.438918	0.591367	0.304775	0.0384877	-0.146242	P4hb
323	ENSMUSG00000027673	3.28166e-13	0.620815	0.280935	0.739823	1.05105	0.61577	1.05121	0.94731	0.721707	0.563313	0.623706	0.954078	0.723149	-0.251601	0.251194	Ndufb5
323	ENSMUSG00000041084	2.83095e-07	0.545579	0.300573	0.459181	0.376943	0.315112	0.693096	0.612686	0.436621	0.473696	0.432302	0.594849	0.62525	0.119054	0.272134	Ostc
324	ENSMUSG00000027506	3.72592e-11	-0.149361	0.344214	-0.0444368	0.407233	0.608726	0.727717	1.11804	-0.204508	-0.404657	-0.318657	0.0413919	0.209768	0.0100548	0.0874186	Tpd52
324	ENSMUSG00000029467	5.2882e-25	-0.12257	0.22919	0.0186231	-0.385369	-1.06884	-1.2968	-0.524429	-0.0280825	-0.052053	-0.0319428	0.221026	0.206452	0.240919	0.246921	Atp2a2
324	ENSMUSG00000054717	5.19937e-11	0.196392	-0.770868	0.126372	0.364647	0.155217	0.269582	0.202246	-0.0307285	0.115395	0.0137237	-0.227131	0.285772	-0.786529	0.354293	Hmgb2
325	ENSMUSG00000018417	2.06875e-20	0.00511403	0.114903	0.343881	0.10276	-0.0101893	0.310564	-0.79827	-0.0940362	-0.0884017	-0.123404	0.113722	0.179222	0.275274	0.454137	Myo1b
325	ENSMUSG00000051510	9.64851e-07	-0.523112	0.0361631	0.022139	-0.448851	-0.583078	-0.0605247	0.0451866	-0.554681	-0.534091	-0.525292	-0.419751	-0.460871	-0.117837	0.0835341	Mafg
326	ENSMUSG00000027808	1.33217e-09	0.398197	0.469383	0.0774288	0.296327	0.468085	0.876516	0.780106	0.465188	0.585734	0.547375	0.380075	0.155077	-0.177587	-0.81021	Serp1
326	ENSMUSG00000078578	1.74898e-07	-0.685408	-0.358086	-0.0870978	-0.650041	-0.586936	-0.363177	0.159199	-0.711628	-0.535375	-0.60475	-0.850041	-1.00272	-0.382641	0.0525832	Ube2d3
326	ENSMUSG00000028248	7.36964e-11	0.296811	0.581264	0.427759	0.359555	0.390818	0.433795	0.507277	0.156166	0.0635744	0.0156695	0.5329	0.653033	0.739438	0.789658	Pnisr
326	ENSMUSG00000019505	1.05826e-14	0.1488	0.475459	-0.898391	-0.072451	0.479343	-0.963678	-0.992984	0.149563	-0.12878	-0.156436	0.226956	0.0689649	0.127919	-0.509593	Ubb
326	ENSMUSG00000020849	3.3186e-08	0.111479	-0.0287099	0.465488	0.185098	0.459151	0.889774	1.10997	0.189567	0.076104	0.25327	0.0542024	-0.102182	-0.216146	0.874322	Ywhae
327	ENSMUSG00000023175	6.68932e-11	-0.297363	0.66753	0.502633	0.703701	0.80124	1.18871	1.02681	0.060744	-0.544216	-0.17969	0.167595	-0.425419	0.701955	0.870565	Bsg
327	ENSMUSG00000020362	2.40203e-10	0.429469	0.290223	0.53539	0.482183	0.397617	0.657495	0.611309	0.304374	0.436424	0.327843	0.451622	0.549549	0.296081	0.485183	Cnot6
328	ENSMUSG00000036940	1.09218e-09	-0.521414	-0.237778	0.228632	-0.462573	-0.304846	0.194534	0.263733	-0.690565	-0.386839	-0.507294	-0.491888	-0.272688	-0.127065	0.257692	Kdm1a
328	ENSMUSG00000022358	2.78404e-08	-0.112169	-0.213367	-0.327097	-0.618041	-0.736005	-1.082	-0.448996	-0.185152	-0.0479815	-0.0819137	-0.317008	-0.182663	-0.130415	-0.204277	Fbxo32
329	ENSMUSG00000002881	1.01791e-19	-0.26831	-0.0746429	-0.0174138	0.0931816	-0.0494628	-0.151041	-0.951198	-0.328153	-0.0150747	-0.191633	-0.234293	-0.33535	-0.120037	0.13927	Nab1
329	ENSMUSG00000060675	5.79732e-06	-0.294018	0.00112456	0.251215	0.380575	0.470394	0.517956	-0.0949103	-0.0924743	-0.408812	-0.288173	0.261272	-0.0859907	-0.232918	-0.0671718	Pla2g16
330	ENSMUSG00000033307	3.03675e-09	0.0677434	-0.372255	-0.820292	-0.969764	-0.580205	-0.76893	0.526888	0.0212491	-0.00578949	-0.262246	0.0809504	-0.060442	-0.859011	-0.66906	Mif
331	ENSMUSG00000022698	8.83425e-09	-0.322707	-0.511263	-0.12008	-0.597611	-0.425822	0.00817009	0.0844824	-0.0973697	0.0776821	0.126047	-0.367098	-0.662981	-0.74321	0.0478136	Naa50
332	ENSMUSG00000042462	4.77897e-08	0.251423	-0.390515	0.141097	0.131067	0.17883	0.389142	0.422397	0.292692	0.268185	0.262348	0.343581	0.305006	-0.458046	0.0651876	Dctpp1
332	ENSMUSG00000019947	2.47302e-07	-0.109123	0.0572646	-0.167326	-0.712614	-0.741556	-1.297	-0.375364	-0.493578	-0.231193	-0.678015	0.0772764	0.226704	-0.122459	-0.0380673	Arid5b
332	ENSMUSG00000044279	7.73624e-19	-0.114196	0.242921	0.386463	0.563058	0.715208	0.730301	0.733743	-0.278714	-0.0896537	-0.176475	-0.17391	0.0229347	0.160037	0.264232	Crb3
332	ENSMUSG00000024290	6.96359e-07	-0.268739	-0.154917	0.136479	-0.590286	-0.372403	-0.285226	-1.11546	-0.45131	-0.2714	-0.398144	-0.319201	-0.23966	-0.110931	0.150328	Rock1
333	ENSMUSG00000021149	2.60609e-17	-0.304301	-0.208113	0.216223	-0.83991	-0.513026	0.195923	0.171873	-0.276777	0.042325	-0.067142	-0.592416	-0.618124	-0.281641	0.268425	Gtpbp4
334	ENSMUSG00000073676	1.31591e-10	0.375463	-0.74056	-0.20659	-0.135181	-0.228496	0.491022	0.501734	0.188959	0.199396	0.0504229	0.579413	0.579724	-0.937711	-0.744394	Hspe1
335	ENSMUSG00000033161	7.5481e-11	0.275367	0.812923	0.319458	0.197991	0.0782941	-0.491956	1.28157	0.28959	0.331605	0.362376	0.245127	0.375244	0.870828	0.690433	Atp1a1
335	ENSMUSG00000025509	9.3788e-06	-0.0557792	-0.0886009	-0.564363	0.210543	0.320391	0.365544	-0.348558	0.126084	-0.011398	0.0964288	0.238912	-0.126335	-0.267306	-0.459637	Pnpla2
336	ENSMUSG00000028719	6.33869e-07	-0.224132	0.205504	0.268738	0.627411	0.618392	0.745667	0.654159	-0.209889	-0.519707	-0.406042	-0.0600484	0.00358931	-0.164079	0.29175	Cmpk1
336	ENSMUSG00000063077	6.94597e-09	0.244632	0.431808	0.599667	0.475154	0.446202	0.575441	0.569759	0.233419	0.307435	0.334453	0.389494	0.406994	0.43922	0.679542	Kif1b
336	ENSMUSG00000006058	2.17444e-09	0.423702	0.61877	0.519098	0.732348	0.824151	0.780234	0.580103	0.388575	0.367536	0.432179	0.347908	0.556751	0.528996	0.541721	Snf8
337	ENSMUSG00000039105	1.18184e-12	0.0249993	0.691065	0.184792	0.918967	1.11565	0.847057	1.12354	0.0635832	-0.385961	-0.116352	0.257332	0.496084	0.401436	0.0867284	Atp6v1g1
338	ENSMUSG00000042608	1.35502e-06	-0.551524	-0.195255	-0.12597	-0.363714	-0.459577	-0.0113425	0.0392083	-0.591187	-0.150354	-0.272969	-0.73994	-0.757107	-0.341016	-0.0630437	Stk40
338	ENSMUSG00000014956	1.92891e-10	-0.0305994	-0.389826	-0.495895	0.00890221	0.00946628	-0.649709	-0.75959	0.0682649	0.0140745	0.272076	-0.316558	-0.254935	-0.828871	-0.104049	Ppp1cb
338	ENSMUSG00000036199	7.15057e-13	0.169066	0.806502	0.200076	1.06449	0.906094	0.513353	0.141579	0.282242	-0.185369	-0.11099	0.939491	0.533281	0.413739	-0.220059	Ndufa13
338	ENSMUSG00000024953	2.97887e-06	-0.221665	0.410349	0.30182	0.633909	0.430489	0.354843	0.247614	0.135337	-0.618126	-0.0836585	0.287513	0.0179288	0.177904	0.286089	Prdx5
339	ENSMUSG00000003814	9.6131e-09	-0.0161126	-0.310206	-0.572367	0.0398708	0.0341793	0.768367	0.72862	0.47161	0.218846	0.803726	0.182476	-0.122219	-0.274904	0.209917	Calr
339	ENSMUSG00000022255	1.00512e-16	-0.429333	-0.100794	0.199367	-1.03906	-0.784389	0.043331	0.020614	-0.47272	-0.344471	-0.311232	-0.485105	-0.343063	-0.0981121	0.190719	Mtdh
340	ENSMUSG00000027184	2.24271e-13	0.438073	0.261865	0.713458	0.176086	0.368345	0.751025	0.804357	0.380007	0.489894	0.429961	0.476133	0.458625	0.177985	0.707858	Caprin1
340	ENSMUSG00000027953	5.7254e-16	0.383687	0.525793	0.425146	0.707852	0.523621	0.596647	0.572425	0.529977	0.204853	0.389043	0.690239	0.588517	0.382897	-0.344839	Slc50a1
340	ENSMUSG00000070319	2.17897e-06	-0.256678	-0.329088	-0.118919	-0.975912	-0.370519	0.0910966	0.203296	-0.243724	-0.0846535	-0.158439	-0.411981	-0.553272	-0.561517	-0.173147	Eif3g
340	ENSMUSG00000062929	9.84713e-12	-0.104922	-0.0830556	-0.231494	-0.41738	-0.842276	-1.18302	-0.446571	-0.441289	-0.168099	-0.387261	-0.380755	0.0383163	-0.112419	0.0657637	Cfl2
341	ENSMUSG00000026688	9.31051e-19	0.0186052	0.316091	0.0328736	0.272241	0.201989	0.0930837	-0.939183	0.0431518	-0.121025	-0.145862	0.230813	0.0279671	0.218042	0.0602501	Mgst3
341	ENSMUSG00000068823	2.93114e-07	0.325369	0.363474	0.662534	0.418965	0.391877	0.42331	0.462789	0.208937	0.477178	0.262188	0.389973	0.410661	0.432092	0.87358	Csde1
342	ENSMUSG00000054766	7.00911e-06	-0.208568	-0.659616	0.197365	-1.06789	-0.49946	0.11027	0.36831	-0.411	-0.0466938	-0.220237	-0.374722	-0.133507	-0.50019	0.503678	Set
342	ENSMUSG00000074578	6.16706e-14	0.47093	-0.310179	0.57667	0.0125652	0.242503	0.947965	1.06024	-0.113578	0.62499	-0.285537	0.438561	0.587642	0.00145237	0.485679	Zfos1
342	ENSMUSG00000032434	2.17583e-07	0.0268302	0.316822	0.163528	0.246892	0.297131	0.406446	0.37556	0.0919914	-0.101886	0.0592878	0.256757	0.20359	0.18265	-0.524039	Cmtm6
343	ENSMUSG00000027803	7.4917e-07	-0.572275	-0.610088	-0.196971	-0.537081	-0.54112	-0.424275	-0.120319	-0.39045	0.0859653	0.150869	-0.870609	-0.872851	-0.187315	-0.0469463	Wwtr1
343	ENSMUSG00000033379	1.31874e-07	0.0615261	0.761035	0.206655	0.4797	0.596563	0.624533	0.556182	0.339049	-0.204251	0.301474	0.4954	0.425072	0.482809	0.195567	Atp6v0b
343	ENSMUSG00000022111	5.57365e-09	-0.237883	-0.213124	0.0316962	-0.767897	-0.269153	0.105764	0.303787	-0.299737	-0.00231344	-0.122057	-0.555405	-0.460759	-0.466468	-0.0805046	Uchl3
343	ENSMUSG00000034345	2.00912e-11	0.375512	0.581243	0.631997	0.687347	0.691405	0.837129	0.757907	0.338296	0.145629	0.120645	0.753279	0.747441	0.331161	0.767635	Gtf2h5
344	ENSMUSG00000078713	1.8153e-16	-0.198383	-0.251727	-0.0937096	-0.821999	-0.194575	0.0836275	-0.0478148	-0.318032	-0.0194731	-0.177055	-0.373604	-0.35453	-0.473654	-0.172548	Tomm5
345	ENSMUSG00000027422	3.19001e-07	-0.413939	-0.331363	-0.690571	-1.09763	-1.12575	-0.949179	-0.576996	-0.60651	-0.255689	-0.390469	-0.684558	-0.50264	-0.615803	-0.867028	Rrbp1
345	ENSMUSG00000020163	1.90865e-10	0.368282	0.825983	0.0654672	0.674446	1.03458	0.408853	0.00859934	0.0493945	-0.0741507	-0.375616	0.780918	0.816954	0.0764651	-0.699677	Uqcr11
345	ENSMUSG00000022216	4.09421e-06	-0.304748	-0.32844	-0.0908058	-0.0330756	0.0686678	0.313469	0.332881	-0.213427	-0.55377	-0.503258	0.0845071	-0.0613119	-0.496235	0.206292	Psme1
346	ENSMUSG00000026991	8.06259e-10	0.0302057	-0.0785034	-0.103334	-0.568397	-0.81468	-0.226876	0.0433877	0.00977559	0.0785737	0.121292	-0.0618877	-0.0242293	0.00484107	0.128146	Pkp4
346	ENSMUSG00000016427	1.91006e-07	0.29491	0.726955	0.250301	0.21643	0.381203	0.128314	0.0975518	0.185392	0.0636492	-0.0830616	0.566793	0.651292	0.228447	-0.839138	Ndufa1
346	ENSMUSG00000024974	4.63464e-10	-0.0503869	-0.583071	0.0900197	-0.29555	-0.317255	-0.106925	0.00776905	0.0362879	0.127104	0.136923	-0.17533	-0.238809	-0.662934	0.0929092	Smc3
348	ENSMUSG00000034343	3.49192e-08	-0.612999	-0.0963504	-0.167837	-0.266714	-0.167392	0.0552728	0.10104	-0.467336	-0.499172	-0.377099	-0.589864	-0.58096	-0.146605	-0.374416	Ube2f
348	ENSMUSG00000053565	1.44512e-08	-0.497145	-0.78522	-0.0742767	0.161505	-0.383681	0.100501	0.541171	-0.46841	-0.567055	-0.620545	-0.0871483	-0.269248	-0.728206	0.132433	Eif3k
348	ENSMUSG00000023020	4.20843e-12	0.306766	0.474257	0.291524	0.955179	0.790979	0.758042	0.79994	0.466025	0.0327575	0.297114	0.816005	0.718987	0.253754	0.290364	Cox14
348	ENSMUSG00000050299	1.83878e-08	-0.0406304	-0.0608802	-0.242707	-0.27257	0.130551	0.0497326	0.29635	-0.51042	0.0352769	-0.624834	-0.375872	-0.088471	-0.040048	-0.374049	Gm9843
348	ENSMUSG00000024921	1.37353e-19	0.044098	-0.125721	-0.0669205	-0.1599	-0.921252	-0.96668	-0.0532437	0.0655576	0.109879	0.0990715	0.0711149	0.0369637	-0.1354	0.0327534	Smarca2
349	ENSMUSG00000023106	1.90713e-09	-0.329093	-0.144702	0.0692068	-0.55948	0.0680542	0.318467	0.322214	-0.666121	-0.230616	-0.537511	-0.767966	-0.400557	-0.17669	0.0321031	Denr
349	ENSMUSG00000030795	5.22811e-07	0.0523842	0.0412771	0.438056	0.0554241	0.216796	0.346505	0.161376	-0.037575	0.0525903	-0.0342315	-0.1659	-0.176002	0.240014	0.877931	Fus
350	ENSMUSG00000030890	2.01091e-22	-0.0451068	-0.203388	-0.196232	-0.450575	-0.611087	-1.00351	-0.802617	-0.0920586	0.0398184	-0.00709066	-0.145489	-0.129384	-0.233444	-0.172678	Ilk
350	ENSMUSG00000022533	5.57657e-06	-0.386704	0.34731	0.275455	0.00306503	0.117049	0.20651	0.579713	-0.419319	-0.532899	-0.445282	0.111635	0.0881046	0.309611	0.114633	Atp13a3
351	ENSMUSG00000000568	8.08396e-09	-0.331972	-0.694464	-0.164033	-0.684968	-0.841831	-0.243021	-0.135838	-0.407937	-0.0634717	-0.0611207	-0.654428	-0.482607	-0.539365	-7.0265e-06	Hnrnpd
351	ENSMUSG00000020219	3.70766e-07	0.375146	0.383855	0.333375	0.603531	1.02378	1.04628	0.833677	0.425448	0.262858	0.340225	0.59446	0.507496	0.0234318	0.00620679	Timm13
351	ENSMUSG00000064363	5.60011e-07	-0.0625002	0.0638122	0.495085	-0.196168	-0.495594	-0.10768	0.0708008	-0.195069	-0.306132	-0.316397	0.168721	0.210256	-0.525589	-0.850008	mt-Nd4
352	ENSMUSG00000028843	4.16668e-06	-0.162123	-0.507397	-0.751847	0.234129	-0.0842945	-0.00966808	-0.0606368	-0.142443	-0.0872063	-0.218653	-0.121999	-0.12005	-0.527449	-0.229324	Sh3bgrl3
352	ENSMUSG00000044408	7.21826e-10	0.106235	-0.300863	-0.0377988	0.127795	-0.243123	-0.105437	-0.10468	0.172361	0.0609541	0.126243	0.26783	0.178741	-0.649756	0.0360747	Sptssa
352	ENSMUSG00000049751	1.35994e-07	0.0920076	0.0297478	-0.489429	-0.196782	0.646119	0.929167	0.952377	-0.5069	-0.130482	-0.697175	-0.28871	0.153702	-0.284324	-0.72032	Rpl36al
352	ENSMUSG00000071172	7.23473e-10	-0.141203	-0.651782	0.0984021	-1.07607	-0.507477	0.240008	0.187261	-0.319877	-0.0296315	-0.134622	-0.828952	-0.44564	-0.588034	0.343565	Srsf3
353	ENSMUSG00000004207	7.37618e-09	-0.249814	-0.399556	-0.625181	-0.219969	-0.482858	-0.386424	-0.344019	-0.0197852	0.411075	0.332456	-0.687033	-0.7506	-0.751177	-0.860302	Psap
353	ENSMUSG00000048277	8.66193e-06	-0.187279	-0.135065	-0.0448623	0.319374	0.435008	0.38317	0.304036	-0.128731	-0.409283	-0.218571	0.112068	0.098916	0.0432446	0.0931242	Syngr2
354	ENSMUSG00000038695	3.4843e-22	0.0225965	-0.315481	-0.375304	-0.038312	-0.527366	-0.995437	-0.27719	-0.0236815	0.0149183	-0.00640521	-0.00434512	0.0402476	-0.33988	-0.294862	Josd2
354	ENSMUSG00000001056	3.68041e-13	-0.198493	-0.359498	0.378584	-0.396727	0.111914	0.879158	0.810192	-0.232073	-0.0952943	-0.250951	-0.0226767	-0.185985	-0.634436	0.18245	Nhp2
354	ENSMUSG00000001289	3.14693e-06	-0.395525	-0.128548	0.0938271	0.318055	-0.0450672	-0.0258231	0.624107	-0.306873	-0.552598	-0.517206	-0.121593	-0.2012	0.153985	0.358494	Pfdn5
355	ENSMUSG00000006301	1.09778e-14	-0.558562	-0.336385	-0.330208	-0.438935	-0.236835	-0.154814	-0.349755	-0.418403	-0.157952	-0.190348	-0.745455	-0.756037	-0.29919	-0.124088	Tmbim1
355	ENSMUSG00000029066	9.70212e-12	0.48658	0.613077	0.718423	0.280114	0.567587	0.686364	0.680518	0.650508	0.366045	0.574024	0.696273	0.743142	0.310366	0.41185	Mrpl20
356	ENSMUSG00000027523	1.54455e-17	-0.286227	-0.481142	0.0485931	-0.158509	-0.613016	-0.198033	-1.04753	-0.00921576	-0.315007	0.0195059	-0.116372	-0.361151	-0.263327	0.351437	Gnas
356	ENSMUSG00000057561	1.10606e-10	-0.552486	0.0656446	0.175805	-0.839241	-0.797412	-0.0885243	0.236075	-0.646375	-0.597938	-0.637119	-0.5636	-0.511671	-0.0750642	0.43096	Eif1a
357	ENSMUSG00000040785	2.43002e-08	0.31743	0.170865	0.607802	0.328523	-0.133153	0.386221	0.580379	0.231132	0.267786	0.231152	0.455945	0.524795	0.328106	0.628682	Ttc3
358	ENSMUSG00000058756	2.27606e-17	-0.30721	-0.167926	-0.165441	0.0550117	-0.063926	-0.238059	-0.847956	-0.237357	-0.268476	-0.251264	-0.0509276	-0.164208	0.0345561	-0.000829342	Thra
359	ENSMUSG00000022450	8.77474e-16	0.278714	0.513919	0.0199089	1.02526	0.697609	0.409777	0.268512	0.13615	-0.0586865	-0.2741	0.657842	0.567872	0.327289	-0.181762	Ndufa6
360	ENSMUSG00000031299	1.6787e-09	0.0625259	-0.122503	-0.0275618	0.145914	0.0937359	0.0211324	0.169886	-0.00624807	-0.00777128	-0.0240159	0.161968	0.169519	-0.657781	-0.318897	Pdha1
361	ENSMUSG00000040128	5.91393e-06	-0.455295	-0.445734	-0.512565	0.283207	0.0565248	-0.45959	-0.147562	-0.692389	-0.594706	-0.795013	-0.493446	-0.302686	-0.624215	0.179139	Pnrc1
361	ENSMUSG00000039607	3.17864e-14	-0.126107	0.0172345	0.0153217	-0.282333	-0.798092	-0.97704	-0.479942	-0.176449	-0.246826	-0.180451	0.104907	0.172068	0.188718	0.0738847	Rbms3
361	ENSMUSG00000007739	9.78415e-09	-0.377131	-0.750962	0.23734	-0.169901	-0.227821	0.341575	0.517129	-0.395163	-0.343828	-0.533795	-0.13469	-0.303566	-0.700602	0.313505	Cct4
361	ENSMUSG00000006356	5.90794e-07	-0.522863	-0.328548	-0.274614	-0.0111395	0.545826	0.62448	-0.260958	-0.376132	-0.362735	-0.431453	-0.511545	-0.955394	-0.227994	0.875878	Crip2
362	ENSMUSG00000026568	1.15703e-06	-0.200389	-0.00856103	0.237622	0.473921	0.481755	0.471164	0.661738	0.225595	-0.210929	0.15757	0.418112	-0.0449563	-0.33573	-0.790488	Mpc2
362	ENSMUSG00000026755	6.06403e-06	0.267702	0.565529	0.65341	0.466731	0.7362	0.799359	0.636141	0.202502	-0.0340147	0.055429	0.511172	0.658697	0.430701	0.644408	Arpc5l
362	ENSMUSG00000012405	1.4959e-06	0.610233	-0.446919	0.139823	-0.026555	-0.0248203	0.591235	0.903356	-0.455516	0.532987	-0.560388	-0.140525	0.601769	-0.272105	0.490461	Rpl15
362	ENSMUSG00000036299	1.90658e-08	0.28041	0.743207	0.271359	0.840357	0.689582	0.29376	0.720676	0.49668	-0.0632109	0.372607	0.640142	0.656084	0.62119	0.480335	BC031181
363	ENSMUSG00000014867	6.79647e-06	-0.0632836	0.179156	-0.023068	0.161077	0.138724	0.417145	0.41101	0.0389427	0.143485	0.135699	0.136845	-0.0845874	0.00528881	-0.59557	Surf4
363	ENSMUSG00000028798	7.40987e-10	-0.133911	-0.499541	0.257154	0.333581	0.226501	0.844276	0.880468	0.0310483	-0.23253	-0.14753	0.343359	0.0430991	-0.709645	0.224423	Eif3i
363	ENSMUSG00000030189	5.01112e-07	-0.445023	-0.478396	-0.17632	-0.654926	-0.472707	-0.103913	-0.0739997	-0.571592	-0.157211	-0.331107	-0.580302	-0.456301	-0.354586	-0.0389889	Ybx3
363	ENSMUSG00000032294	8.18522e-06	-0.112865	0.661747	-0.540208	-0.0910057	0.280764	0.0588675	0.665026	0.0982232	-0.637337	-0.259133	0.439635	0.32193	0.454951	-0.378338	Pkm
364	ENSMUSG00000004591	6.61663e-07	-0.533258	-0.4189	0.0722186	-0.569933	-0.588537	-0.151502	0.0124799	-0.730654	-0.204423	-0.447986	-0.621011	-0.610469	-0.329905	0.215729	Pkn2
365	ENSMUSG00000055681	1.26297e-06	-0.0631067	0.0342901	-0.446641	0.157962	0.0670926	0.307152	0.28545	0.112845	-0.164687	0.0610062	0.267307	-0.0831231	-0.350126	-0.710984	Cope
365	ENSMUSG00000020483	2.17699e-09	0.035914	-0.308562	0.0866202	0.118267	-0.0456214	0.00175121	0.34173	0.248793	0.292774	0.385875	0.23066	0.0339526	-0.706533	-0.157862	Dynll2
365	ENSMUSG00000061613	1.10966e-15	-0.260033	-0.227219	-0.0207357	-0.940392	-0.138262	0.0491094	0.22825	-0.338588	0.0316451	-0.209403	-0.70247	-0.717211	-0.324131	0.0157172	U2af1
365	ENSMUSG00000024042	1.03782e-08	-0.163445	-0.157485	-0.708684	0.00962115	-0.2433	-0.348419	0.0996434	-0.194157	0.0892289	-0.0525097	-0.183169	-0.28474	-0.00436932	-0.212592	Sik1
366	ENSMUSG00000027660	1.88336e-07	-0.577176	-0.465912	-0.207275	-0.426531	-0.567779	0.040401	0.0237923	-0.567168	-0.277749	-0.315	-0.738326	-0.800374	-0.338595	-0.543473	Skil
366	ENSMUSG00000028745	3.97968e-21	-0.135555	0.097793	0.129181	-0.49599	-0.783498	-1.15082	-0.137325	-0.0763375	-0.26919	-0.0965296	0.0583892	0.0838573	-0.0137986	0.109392	Capzb
367	ENSMUSG00000029922	5.32715e-07	0.127698	0.206254	0.527715	0.289112	0.433999	0.64697	0.877194	0.0577848	0.237907	0.239277	-0.148375	0.0891101	0.00433661	0.695905	Mkrn1
367	ENSMUSG00000030738	1.40484e-15	-0.486675	-0.431252	0.382265	-0.98667	-0.190458	0.274874	0.399857	-0.438556	-0.386235	-0.30432	-0.527121	-0.433143	-0.392257	0.396898	Eif3c
368	ENSMUSG00000042622	4.87109e-11	-0.730537	-0.200625	-0.356639	-0.55901	-0.845853	-0.0579493	-0.0451218	-0.638583	-0.454386	-0.437844	-0.632259	-0.554141	-0.260254	0.0900453	Maff
369	ENSMUSG00000063200	3.33119e-09	-0.229058	-0.596152	-0.332963	-0.0989086	-0.118444	-0.222534	-0.122982	-0.359024	-0.248106	-0.309854	-0.431172	-0.265115	-0.702415	-0.0894427	Nol7
369	ENSMUSG00000022895	3.75693e-11	-0.727298	-0.111217	0.0957919	0.400974	0.0310881	0.554515	0.918647	-0.309159	-0.375986	-0.155064	-0.14373	-0.64864	-0.283006	0.216197	Ets2
370	ENSMUSG00000026821	3.29466e-08	-0.675486	-0.353849	-0.275699	-0.0730533	-0.498742	-0.733393	0.259767	-0.467915	-0.604548	-0.425148	-0.430858	-0.645842	-0.289775	-0.138028	Ralgds
371	ENSMUSG00000003545	1.34694e-10	-0.331672	-0.322997	-1.05614	1.36669	0.793821	-1.09845	-1.18567	-0.271407	0.497331	0.18532	-0.168196	-0.401741	0.634639	-0.648269	Fosb
371	ENSMUSG00000032504	8.16507e-14	-0.585245	-0.356344	-0.218098	-0.374844	-0.245186	-0.140624	0.0354263	-0.585652	-0.275056	-0.287876	-0.777065	-0.647293	-0.323023	-0.288331	Pdcd6ip
372	ENSMUSG00000028382	4.07953e-07	-0.0505651	0.285428	0.65577	0.553907	0.647062	0.957402	0.974144	-0.0788181	0.0235268	-0.0913712	0.163961	0.163364	0.103733	0.725282	Ptbp3
372	ENSMUSG00000038717	6.83883e-09	0.523082	0.329439	0.0704107	0.24004	0.432026	0.172583	0.177389	-0.183143	0.526914	-0.302313	0.123078	0.675463	0.224416	0.0166396	Atp5l
372	ENSMUSG00000022890	8.74294e-15	0.299315	0.67573	0.51995	0.979231	0.964945	0.756532	0.592692	0.506317	-0.275485	0.119359	0.95396	0.828872	0.250408	0.0480013	Atp5j
373	ENSMUSG00000000827	1.29123e-07	-0.334924	-0.179142	-0.105765	-0.235849	-0.0561913	0.0405354	-0.0527644	-0.452954	-0.468537	-0.552541	-0.324171	-0.300531	-0.200734	0.0197545	Tpd52l2
373	ENSMUSG00000028792	2.09819e-09	-0.443106	-0.475903	-0.0897315	-0.100902	-0.16232	0.0342044	0.235568	-0.188948	-0.117361	-0.160456	-0.181671	-0.619494	-0.600299	-0.508259	Ak2
373	ENSMUSG00000018567	3.67923e-10	0.190098	0.678775	0.454741	0.995965	0.777865	0.780487	0.896157	0.553518	-0.0135685	0.330188	0.868746	0.389072	0.433051	0.471555	Gabarap
373	ENSMUSG00000024158	2.93553e-06	0.0379989	0.478857	0.450509	0.729959	0.799475	0.746273	0.717853	0.190335	-0.373073	0.085936	0.371869	0.531138	0.291442	0.401478	Hagh
373	ENSMUSG00000006050	1.74397e-07	0.19396	0.509459	0.287436	0.571395	0.712576	0.802299	0.674615	0.316059	0.0373301	0.264859	0.431294	0.32654	0.320665	0.159869	Sra1
374	ENSMUSG00000003269	1.95122e-08	0.0967842	0.194532	0.557373	0.434681	0.448364	0.538485	0.648291	0.0570231	0.0908792	0.0694784	0.25454	0.215148	0.37428	0.657251	Cyth2
374	ENSMUSG00000032314	4.11406e-09	-0.121878	-0.257894	0.0513791	0.240992	0.0184664	0.231199	0.147336	0.162167	-0.0123002	0.155494	0.0874182	-0.208555	-0.570455	-0.19613	Etfa
374	ENSMUSG00000032525	3.14693e-06	0.320759	0.352924	0.119522	0.816255	0.377662	1.02801	0.580298	0.242898	0.4373	0.389786	0.445357	0.379943	0.544437	0.431708	Nktr
374	ENSMUSG00000021377	6.45579e-08	-0.06656	-0.779279	-0.0899237	-0.722547	-0.596025	-0.688102	-0.245998	-0.0997938	0.0113683	-0.0271167	-0.199326	-0.119561	-0.553446	0.300263	Dek
374	ENSMUSG00000022865	8.77474e-16	-0.151672	-0.254181	0.466554	0.122663	-0.233614	0.620873	0.973129	-0.252225	0.124293	-0.221239	-0.111556	-0.310824	-0.0945452	0.582376	Cxadr
375	ENSMUSG00000032666	1.09576e-17	0.0544465	-0.302515	-0.113309	-0.50744	-0.948086	-0.62366	0.137028	0.210007	0.291419	0.425391	-0.0647699	-0.122906	-0.285366	-0.000577948	1700025G04Rik
375	ENSMUSG00000068523	7.13193e-09	-0.342371	0.177855	-0.526831	-0.387198	0.352839	0.410207	-0.38218	-0.779217	-0.117294	-0.604275	-0.9585	-0.441527	0.0397273	-0.584462	Gng5
375	ENSMUSG00000036499	8.45048e-07	-0.145116	0.0609128	-0.0541972	-0.757732	-0.398416	-0.103719	-0.153446	-0.365593	0.0866523	-0.10259	-0.492528	-0.265168	0.0330083	0.143309	Eea1
375	ENSMUSG00000018293	1.767e-20	-0.196331	-0.126105	-0.30414	-0.75523	-0.547656	-1.13489	-0.529896	-0.499439	-0.209149	-0.478986	-0.542207	-0.184812	-0.202669	-0.35485	Pfn1
375	ENSMUSG00000021361	2.61203e-07	0.484986	0.358021	0.416902	0.768948	0.654627	0.666543	0.80024	0.606341	0.22442	0.410598	0.87183	0.651228	-0.0688107	0.200403	Tmem14c
376	ENSMUSG00000083012	2.67485e-08	-0.155905	0.441723	0.606712	0.373087	0.405625	0.523262	0.395931	-0.175282	-0.236831	-0.277975	0.252966	0.0376702	0.389586	0.419681	Fam220a
376	ENSMUSG00000003380	2.98025e-07	-0.708727	-0.234791	-0.631722	-0.209367	-0.183413	-0.561523	-0.43948	-0.286077	-0.398148	-0.231792	-0.492614	-0.96395	-0.448036	-0.810274	Rabac1
376	ENSMUSG00000019738	2.62567e-06	0.247382	0.067377	-0.0794485	0.162948	0.310228	0.153605	0.196239	0.157832	0.240679	0.170372	0.234444	0.252028	-0.0532209	-0.570256	Polr2i
376	ENSMUSG00000018446	5.27516e-09	-0.0653896	-0.433444	0.205026	-0.482854	0.0555367	0.520534	0.464455	0.0514201	0.168657	0.124281	-0.0768614	-0.169487	-0.597955	0.165167	C1qbp
378	ENSMUSG00000063406	1.64943e-06	-0.455746	-0.267704	-0.121552	-0.858452	-0.739844	-0.124907	-0.0878211	-0.44918	0.00788099	-0.250593	-0.572323	-0.869266	-0.617174	-0.121297	Tmed5
378	ENSMUSG00000032051	2.14745e-14	-0.135775	0.677884	0.490527	0.621975	0.757405	0.8438	0.930029	-0.0920037	-0.351116	-0.289078	0.12831	0.0490317	0.430917	0.332915	Fdx1
378	ENSMUSG00000022186	7.26028e-13	0.0277498	-0.296661	-0.343679	-0.320804	-0.940303	-0.77298	-0.445893	0.0508884	-0.0191429	0.0235306	0.0703185	0.150517	-0.448536	-0.494134	Oxct1
379	ENSMUSG00000054889	1.95496e-07	0.0678959	0.519347	0.348529	-0.522294	-0.494466	-0.429462	0.63989	-0.212159	-0.172727	-0.22321	0.105786	0.526305	0.653288	0.587007	Dsp
379	ENSMUSG00000036438	6.10107e-07	0.559493	0.351851	0.0268388	0.383376	0.208369	-0.710965	-0.232406	0.668431	0.236193	0.584692	0.739833	0.620835	0.0976115	0.766819	Calm2
380	ENSMUSG00000015619	1.57517e-15	0.166333	0.324225	0.025599	0.554673	0.421074	0.171253	1.0401	0.298819	0.306866	0.177936	0.518628	0.153778	0.177859	0.351739	Gata3
380	ENSMUSG00000036752	5.86164e-06	-0.487197	-0.149278	-0.0801687	-0.32536	0.377034	0.561159	0.392971	-0.236632	-0.13905	0.0494794	-0.717672	-0.9139	-0.17495	0.114599	Tubb4b
380	ENSMUSG00000023087	1.30929e-08	-0.342051	-0.125299	0.074842	-0.267995	-0.473486	-0.103642	0.259721	-0.648798	-0.250843	-0.399103	-0.62425	-0.267022	-0.0503555	0.213988	Noct
380	ENSMUSG00000022174	8.09491e-10	0.208679	0.765312	0.43701	0.648992	0.783652	0.958663	0.73379	0.557406	-0.105966	0.405666	0.88578	0.570736	0.423024	-0.00985911	Dad1
380	ENSMUSG00000056851	1.36781e-06	-0.0531735	-0.365229	0.550823	0.229851	0.132768	0.610855	0.860997	-0.0229298	0.294093	0.0891479	0.0762067	-0.00373482	-0.261298	0.802317	Pcbp2
381	ENSMUSG00000018677	1.47406e-06	-0.104291	0.266727	0.301343	0.280781	0.337165	0.408716	0.302996	-0.164983	-0.374255	-0.267701	0.291571	0.327157	0.168655	0.266769	Slc25a39
381	ENSMUSG00000021131	9.92575e-15	0.183501	-0.212727	0.0330304	-0.818783	-0.0289659	0.330608	0.466558	-0.187129	0.222418	-0.19711	-0.25734	0.0823284	-0.437688	0.0818649	Erh
382	ENSMUSG00000025935	3.07274e-06	-0.156424	0.00574631	-0.306911	0.163581	0.292838	0.395307	0.385595	-0.0993664	-0.137169	-0.0235121	-0.0518793	-0.184492	-0.0638351	-0.659251	Tram1
382	ENSMUSG00000028419	1.03882e-14	0.300305	0.631677	0.297086	0.861888	0.839407	0.523595	0.676704	0.514545	-0.145838	0.253234	0.777943	0.678604	0.481769	0.493847	Chmp5
383	ENSMUSG00000035674	1.41485e-12	0.677836	0.64969	0.392118	0.882674	0.992787	0.525648	0.306722	0.460477	0.436523	0.134296	0.798558	0.912858	0.436726	-0.182864	Ndufa3
383	ENSMUSG00000051495	3.91983e-09	-0.106486	-0.291146	-0.443439	-0.102652	-0.684436	-0.170798	0.059667	0.0426895	0.129097	0.0924495	-0.0402421	-0.177326	-0.554499	-0.137319	Irf2bp2
384	ENSMUSG00000027829	9.4169e-08	-0.683585	-0.782822	-0.804043	-0.187	-0.629	-0.998934	-0.881599	-0.716708	-0.224387	-0.319143	-1.03471	-0.969091	-0.782364	-0.169342	Ccnl1
386	ENSMUSG00000001016	2.17475e-08	0.308491	-0.0975821	0.437797	0.0574205	0.0850918	0.553666	0.57954	0.31847	0.329195	0.368746	0.349902	0.268608	0.061118	0.612633	Ilf2
386	ENSMUSG00000030067	1.8934e-16	-0.219546	-0.105826	-0.383095	-0.780679	-1.03017	-1.10947	0.20036	-0.379939	-0.149281	-0.259592	-0.183197	-0.0445923	0.291843	0.26659	Foxp1
386	ENSMUSG00000035247	7.4593e-06	-0.534019	-0.143506	0.140672	-0.245567	-0.193933	0.0886916	0.174526	-0.514178	-0.476346	-0.387335	-0.490194	-0.406924	-0.29111	0.203781	Hectd1
387	ENSMUSG00000039361	2.4205e-15	-0.00639476	-0.0218265	0.0811153	-0.00414198	-0.530025	-0.331892	-0.853992	-0.106802	0.0757093	-0.0253635	-0.120101	0.0637405	-0.0479607	0.0518188	Picalm
388	ENSMUSG00000038502	7.36362e-07	0.487546	0.174998	0.728545	0.5933	0.312811	0.372028	0.745115	0.527959	0.356623	0.444064	0.687678	0.655624	0.342508	0.712015	Ptov1
388	ENSMUSG00000031734	1.82291e-09	0.133131	-0.153668	-0.0567387	0.49818	0.445823	0.623582	0.898981	0.140717	0.388121	0.383354	-0.316752	-0.111359	-0.193922	0.259313	Irx3
388	ENSMUSG00000021910	1.43197e-07	0.181094	0.550595	0.640015	0.476197	0.210507	0.45175	0.533542	-0.0813179	0.163435	-0.137492	0.305342	0.420558	0.608985	0.706829	Nisch
388	ENSMUSG00000018042	8.30344e-07	-0.327965	-0.0863486	-0.123648	-0.215573	-0.130375	-0.539657	-0.680912	-0.289975	-0.541878	-0.306263	-0.230725	-0.0979001	-0.229668	-0.268226	Cyb5r3
389	ENSMUSG00000024097	2.73105e-07	-0.348167	-0.448039	-0.422565	-0.864052	-0.490394	-0.183687	-0.196039	-0.395268	-0.197883	-0.275709	-0.605572	-0.572167	-0.233614	-0.165174	Srsf7
390	ENSMUSG00000000787	4.83764e-17	-0.48227	-0.0400182	0.124475	-0.807982	-1.14181	-0.723201	-0.0918672	-0.286215	-0.0353345	-0.0257476	-0.224189	-0.553286	-0.416247	-0.129242	Ddx3x
390	ENSMUSG00000051579	4.41136e-07	0.274302	0.099267	0.326577	0.266488	0.019487	0.580396	0.699447	0.513503	0.491775	0.556227	0.48531	0.178843	-0.0893092	0.48682	Tceal8
391	ENSMUSG00000027566	2.45526e-07	0.483055	0.296366	0.414258	0.115032	0.678274	0.847571	1.09331	0.698271	0.265344	0.506241	0.644994	0.405002	-0.0506766	0.276013	Psma7
391	ENSMUSG00000018965	5.42296e-13	-0.15366	-0.254617	-0.0723255	-0.190796	-0.143436	-0.565147	-0.0634833	-0.436438	0.142389	-0.110178	-0.937282	-0.515914	-0.248267	0.281508	Ywhah
391	ENSMUSG00000024736	4.34306e-19	0.22489	0.178715	0.0831203	0.116981	-0.152229	-0.839093	0.187127	0.204092	0.208349	0.204358	0.266368	0.267305	0.138813	0.167741	Tmem132a
392	ENSMUSG00000027828	8.57216e-07	0.44981	0.443735	0.528068	0.204128	0.15726	0.675266	0.435796	0.427263	0.490951	0.410272	0.568021	0.374717	0.192977	0.324018	Ssr3
392	ENSMUSG00000030774	2.87017e-06	-0.045232	0.379354	0.479106	0.0969614	0.353291	0.472108	0.852319	0.109967	-0.135911	0.115109	0.20575	0.131511	0.572481	0.570569	Pak1
392	ENSMUSG00000037876	5.98627e-17	-0.356742	-0.398464	-0.162323	-0.144263	-1.14385	-0.960562	0.234319	-0.291169	0.00371503	0.0278723	-0.35989	-0.373885	-0.228979	0.115031	Jmjd1c
392	ENSMUSG00000014301	1.8068e-06	0.272733	0.160871	-0.0612194	0.755285	0.780235	0.755641	0.612337	0.479539	0.293429	0.441493	0.664479	0.385735	0.138992	-0.0209763	Pam16
393	ENSMUSG00000029229	7.46873e-09	-0.527467	-0.337487	0.138325	-0.0723051	-0.371486	0.361546	0.457921	-0.686509	-0.512783	-0.543012	-0.699309	-0.361784	-0.545966	0.229248	Chic2
394	ENSMUSG00000054312	2.96492e-12	0.471694	0.484924	0.0682286	0.828213	0.84377	0.620504	0.409015	0.388707	0.29633	0.206134	0.719786	0.734629	0.246051	-0.295764	Mrps21
394	ENSMUSG00000038489	1.74713e-07	-0.146815	0.107216	-0.165023	-0.640092	-0.0528429	-0.0703169	0.072222	-0.392281	-0.228715	-0.486434	-0.148739	-0.0269795	0.0753929	-0.462996	Polr2l
394	ENSMUSG00000031879	1.76281e-06	0.279925	0.367768	0.558294	0.36134	0.409829	0.392334	0.104696	0.272866	0.241376	0.330259	0.312294	0.405357	0.328367	0.627569	Fam96b
395	ENSMUSG00000055839	3.42277e-07	0.0468069	0.603167	0.245106	0.0884958	0.381847	-0.135315	0.117629	-0.252227	-0.473393	-0.653374	0.301533	0.565356	0.528086	0.216532	Tceb2
396	ENSMUSG00000028809	4.03472e-06	-0.387795	-0.101841	0.342042	-0.184009	-0.0698109	0.0975087	0.235879	-0.275346	-0.336133	-0.306608	-0.337363	-0.431559	-0.0615743	0.806239	Srrm1
396	ENSMUSG00000020225	2.89852e-16	-0.139768	0.573487	0.433562	0.618614	0.71261	0.78137	0.747289	0.124387	-0.309904	0.0677761	0.328693	0.234629	0.298233	0.369805	Tmbim4
396	ENSMUSG00000033938	7.68876e-17	0.241669	0.494549	0.290385	0.636957	1.00368	0.639518	0.258903	0.237691	-0.00655137	0.114242	0.514536	0.517066	0.0682993	-0.203365	Ndufb7
397	ENSMUSG00000007850	1.31408e-05	0.247264	-0.0269497	0.601189	-0.102048	-0.079666	0.313382	0.228529	0.324727	0.52133	0.534961	0.223806	0.149527	0.0505791	0.481875	Hnrnph1
398	ENSMUSG00000004535	4.29652e-06	-0.388535	0.0819229	-0.0278839	-0.244911	-0.642795	-0.304707	0.466504	-0.157731	-0.576941	-0.289318	-0.0176847	-0.305036	-0.414445	-0.10495	Tax1bp1
398	ENSMUSG00000061904	1.15703e-06	0.193035	-0.179416	0.657495	0.390061	0.396981	1.00012	0.713132	0.381373	0.12387	0.299748	0.421267	0.0306173	-0.52004	0.753887	Slc25a3
400	ENSMUSG00000022234	1.01189e-06	-0.221641	-0.675779	0.0245297	-0.292872	-0.260906	0.338983	0.355738	-0.235377	-0.174469	-0.283321	-0.0770307	-0.257993	-0.704645	0.273137	Cct5
400	ENSMUSG00000007039	7.19001e-07	0.120509	-0.21947	0.570894	0.490786	0.415752	0.298052	0.220358	0.280299	0.071569	0.232624	0.363546	0.289421	0.271923	0.592765	Ddah2
400	ENSMUSG00000025066	1.59685e-07	-0.592404	-0.781715	-0.189701	-0.912986	-0.704897	-0.768569	-0.524695	-0.487234	-0.434042	-0.341651	-0.573232	-0.677233	-0.628968	0.384774	Sfr1
402	ENSMUSG00000031839	3.78079e-07	0.573876	0.708728	0.351364	0.639637	0.480147	0.582866	0.693451	0.649624	0.517808	0.643976	0.650475	0.652831	0.463294	0.553192	Hsbp1
402	ENSMUSG00000020358	3.02716e-08	-0.103841	-0.364058	0.466719	-0.712383	-0.304679	0.617741	1.04061	-0.0460261	0.24951	0.237387	-0.246027	-0.38007	-0.298129	0.653647	Hnrnpab
403	ENSMUSG00000009549	3.00753e-12	0.208914	0.704977	0.519771	0.774244	0.6116	0.444242	0.654557	0.395127	-0.251281	0.100934	0.871425	0.766503	0.513985	0.143432	Srp14
403	ENSMUSG00000027236	3.15012e-07	-0.348083	-0.163597	-0.330529	-0.862192	-0.186261	0.0188352	-0.107383	-0.572341	-0.115482	-0.438608	-0.614156	-0.580455	-0.400044	-0.452384	Eif3j1
403	ENSMUSG00000027620	3.26672e-07	-0.517661	-0.409126	0.0778883	-0.152475	-0.473233	0.147641	-0.0966062	-0.667938	-0.489259	-0.615849	-0.491785	-0.474467	-0.10242	0.208577	Rbm39
403	ENSMUSG00000029405	1.65531e-07	0.0624046	0.537122	0.584368	0.195378	0.39271	0.406207	0.597592	0.178457	-0.272243	-0.0202054	0.688653	0.559045	0.615802	0.635416	G3bp2
404	ENSMUSG00000026341	6.98169e-14	-0.325709	-0.261004	-0.123654	-0.948595	-0.728859	-0.425169	-0.37053	-0.521756	-0.227077	-0.279475	-0.875305	-0.379293	-0.429058	0.0501061	Actr3
404	ENSMUSG00000002010	1.52476e-08	-0.0947856	-0.290319	-0.00755255	0.0699975	-0.0403886	0.00870636	-0.0346456	0.0454644	-0.128479	-0.0547635	0.137276	-0.0631456	-0.582709	-0.227653	Idh3g
404	ENSMUSG00000086290	5.58492e-07	0.0863049	-0.610485	0.0241505	-0.243611	-0.0817865	0.023213	0.106124	-0.0519975	0.173344	-0.0521568	0.0261531	0.0413068	-0.278849	0.0517333	Snhg12
404	ENSMUSG00000023904	1.20245e-13	0.427677	0.553784	0.434497	0.957445	0.396489	-0.217134	-0.299972	0.454375	0.235704	0.33546	0.589069	0.616542	0.405836	0.781967	Hcfc1r1
405	ENSMUSG00000029840	2.60083e-07	0.222353	0.298631	0.709523	0.404265	0.208044	0.287438	0.380656	0.186747	0.324192	0.283233	0.36514	0.409022	0.342084	0.735723	Mtpn
406	ENSMUSG00000031848	4.83613e-14	0.1962	0.0131597	0.526588	0.832648	0.599955	0.867847	0.974	0.448374	0.0024559	0.321062	0.663625	0.59916	-0.279565	0.574951	Lsm4
406	ENSMUSG00000005871	6.58567e-05	-0.226351	0.229207	0.332755	0.177813	0.235115	0.3661	0.41786	-0.165428	-0.39497	-0.170284	0.0917825	0.211846	0.221362	0.442119	Apc
407	ENSMUSG00000020585	1.99601e-06	-0.0510249	0.532081	0.31994	0.108425	-0.372355	-0.173694	0.0901016	0.0818794	-0.548893	-0.239703	0.653679	0.387247	0.422675	0.739148	Laptm4a
407	ENSMUSG00000024997	4.44059e-16	0.294389	0.192678	0.358457	0.663137	0.710623	0.680906	0.600791	0.313459	0.108746	0.193766	0.604186	0.474587	-0.0987022	0.0924582	Prdx3
408	ENSMUSG00000032679	3.447e-18	0.0237566	0.0466897	-0.0260593	0.0852318	0.0234759	-0.842063	-0.0488823	0.0628455	0.131768	0.155891	-0.0356096	-0.124871	0.0136409	-0.203135	Cd59a
409	ENSMUSG00000047714	1.44108e-07	-0.075615	-0.413728	-0.736032	0.613206	0.679974	0.608386	0.572594	-0.133642	0.538892	0.556661	-0.799954	-0.477305	-0.0471649	0.0558668	Ppp1r2
409	ENSMUSG00000059734	3.9329e-09	0.285644	0.473064	0.402269	0.697921	0.593249	0.587279	0.669448	0.537943	0.00478019	0.321278	0.793756	0.642643	0.130924	0.277461	Ndufs8
411	ENSMUSG00000068882	1.04611e-13	-0.091682	-0.19618	0.132577	-0.915669	-0.350457	0.080451	0.40707	-0.0255258	-0.0533554	-0.0300585	-0.115892	-0.225826	-0.348516	0.344511	Ssb
411	ENSMUSG00000030591	4.87595e-18	0.187111	0.0210093	0.521428	0.503196	0.575213	1.01267	0.872277	0.205228	0.0618211	0.202935	0.271807	0.161239	-0.00922038	0.294786	Psmd8
411	ENSMUSG00000034024	7.72401e-08	0.136971	-0.2777	0.687205	0.155964	0.240481	0.807697	0.86525	0.169914	0.000568088	0.0785168	0.348615	0.202916	-0.23419	0.550274	Cct2
411	ENSMUSG00000040415	7.14011e-14	-0.240438	0.159393	0.0220265	-0.132475	-0.216371	-0.415318	-0.880058	-0.324383	-0.409859	-0.415741	-0.00521596	0.0669614	0.232274	0.153628	Dtx3
411	ENSMUSG00000032047	2.78404e-08	0.147031	-0.271925	0.131161	0.303051	0.035602	0.21738	0.0248268	0.300752	0.295789	0.306094	0.2736	0.0462047	-0.515514	0.127925	Acat1
411	ENSMUSG00000107002	1.48859e-06	0.274107	0.0758339	0.27204	0.42905	0.439031	0.556088	0.477142	0.258533	0.374728	0.298309	0.28822	0.281239	-0.0306353	0.0426963	0610012G03Rik
412	ENSMUSG00000026353	3.33977e-06	-0.716392	-0.137535	0.114003	-0.79779	-0.672184	-0.474942	0.171007	-0.634366	-0.42429	-0.480067	-0.760356	-0.819119	-0.267043	0.0948616	Ubxn4
412	ENSMUSG00000022427	4.43192e-08	0.282818	0.0322275	0.571288	0.315331	0.516156	0.797511	0.702359	0.305634	0.201595	0.294918	0.361981	0.378827	-0.012841	0.695358	Tomm22
415	ENSMUSG00000061136	1.20352e-10	0.197618	0.0692779	0.440347	0.134467	0.497734	0.665824	0.660296	0.1664	0.270036	0.234559	0.0617115	0.145709	0.067065	0.617175	Prpf40a
417	ENSMUSG00000026360	3.8491e-06	0.522328	0.449584	0.217542	0.420726	0.0958059	-0.64222	0.406249	0.47418	0.496645	0.464745	0.522382	0.563157	0.441141	0.28476	Rgs2
417	ENSMUSG00000032501	8.38814e-08	-0.474195	-0.666225	-0.835175	0.127623	-0.24751	-0.827854	0.287811	-0.556776	0.349708	-0.019283	-0.932751	-0.660815	-0.391897	0.00603243	Trib1
419	ENSMUSG00000006024	0.000121408	-0.303244	0.0985795	0.080495	-0.0771911	0.141883	0.200019	0.25978	-0.134928	-0.450781	-0.258086	-0.115788	-0.260654	-0.0678804	-0.117678	Napa
419	ENSMUSG00000030417	9.59265e-07	0.316749	0.691111	0.558563	0.0842976	0.511699	0.179823	0.166566	0.135397	0.175499	0.0965181	0.291037	0.546737	0.557035	0.546084	Pdcd5
419	ENSMUSG00000017421	4.43226e-07	0.314976	0.0983775	0.442415	0.335811	0.355927	0.542766	0.464925	0.309903	0.307798	0.228027	0.499651	0.4768	0.156067	0.558624	Zfp207
420	ENSMUSG00000085438	8.89548e-08	0.349206	0.387325	0.408492	0.52256	0.532987	0.3178	0.0741439	0.294669	0.37151	0.320765	0.502752	0.528257	0.486205	0.576533	1700020I14Rik
420	ENSMUSG00000038462	3.79208e-08	-0.0236672	-0.177192	0.31438	0.388029	0.284718	0.738975	0.532741	0.0431642	-0.166111	-0.0627933	0.320323	0.27213	-0.633507	0.174757	Uqcrfs1
421	ENSMUSG00000021024	7.65173e-08	-0.0154697	-0.260209	0.0936268	-0.0535132	0.117524	0.292661	0.403547	0.102783	-0.0809946	0.145791	-0.0572216	-0.0681892	-0.600662	0.146499	Psma6
422	ENSMUSG00000043998	4.87663e-12	-0.469622	-0.273262	-0.313618	-0.678533	-0.413553	-0.0841051	-0.135648	-0.450752	-0.174754	-0.213245	-0.643385	-0.655566	-0.288533	-0.362759	Mgat2
422	ENSMUSG00000022312	3.21964e-06	-0.118143	-0.676145	0.205436	0.585735	0.0310559	0.828647	0.990396	-0.244382	-0.238939	-0.353262	0.0207906	-0.00540601	-0.408244	0.723453	Eif3h
423	ENSMUSG00000028964	3.01628e-13	-0.0758453	0.008048	0.0258469	0.942672	0.482689	0.155378	0.575068	0.211711	-0.389603	-0.0995422	0.58778	0.261353	-0.255732	0.029815	Park7
423	ENSMUSG00000020048	1.99794e-06	0.158682	0.0387098	-0.650889	0.220087	-0.616096	0.208705	0.350017	0.464005	0.188433	0.711874	0.259897	0.300838	-0.148829	0.119545	Hsp90b1
423	ENSMUSG00000024012	5.13672e-06	0.190378	0.0743464	0.47131	0.656002	0.640135	0.654151	0.346999	0.250763	0.131549	0.208499	0.433865	0.470666	0.0627657	0.557401	Mtch1
424	ENSMUSG00000031708	1.14015e-06	0.302178	0.345272	0.42318	0.876661	0.672712	0.212982	0.790994	0.550844	0.0791409	0.381759	0.899041	0.611746	-0.00654068	-0.0105223	Tecr
424	ENSMUSG00000057522	3.64078e-10	-0.21934	-0.116089	-0.238298	-0.0752063	-0.246271	-0.731169	-0.936622	-0.337662	-0.351947	-0.427847	-0.0733293	-0.0535857	-0.194001	0.036872	Spop
424	ENSMUSG00000039640	8.38814e-08	-0.0354562	-0.254068	0.134849	-0.533223	0.04601	0.40602	0.348118	0.0471112	0.128867	0.133636	-0.0456424	-0.204147	-0.536784	-0.111895	Mrpl12
424	ENSMUSG00000023852	1.455e-15	-0.347222	-0.30967	-0.0598834	-0.707467	-0.820093	-0.0592939	-0.03882	-0.445393	-0.118833	-0.259495	-0.434012	-0.518163	-0.272192	0.00893651	Chd1
425	ENSMUSG00000029649	5.85664e-10	0.0176842	0.250453	0.409748	0.406205	0.522772	0.749154	0.824793	0.153097	-0.498907	-0.173475	0.476727	0.386961	-0.159268	0.100321	Pomp
425	ENSMUSG00000070047	1.0065e-07	-0.441374	-0.325087	-0.148928	-0.608263	-0.894337	-0.844152	-0.34177	-0.462024	-0.297957	-0.390082	-0.254629	-0.313631	-0.220537	-0.139045	Fat1
426	ENSMUSG00000068739	1.025e-08	-0.190813	-0.108657	-0.330517	-0.602091	-0.0410432	0.0973881	0.164477	-0.312315	-0.238443	-0.350027	-0.321361	-0.21046	-0.235279	-0.591589	Sars
426	ENSMUSG00000025647	4.46241e-07	-0.258265	0.113345	-0.555272	0.136147	0.247791	0.208854	0.212396	-0.0103586	-0.213561	0.00236717	0.0103325	-0.274806	0.265086	-0.126475	Shisa5
426	ENSMUSG00000062203	5.81355e-13	-0.349195	-0.348034	0.0884365	-0.783697	-0.302895	0.160765	0.209524	-0.270768	-0.211371	-0.165274	-0.375787	-0.502577	-0.482457	-0.0505383	Gspt1
427	ENSMUSG00000031059	5.95478e-10	0.126333	0.399791	0.424635	0.788251	0.553051	0.693422	0.614082	0.264996	-0.257123	-0.0396482	0.879164	0.46326	-0.0233716	0.0362723	Ndufb11
427	ENSMUSG00000035828	4.60835e-07	-0.0537592	-0.0671653	-0.675858	0.23516	0.158249	-0.216931	-0.0172861	-0.13261	-0.156671	-0.136025	0.0365182	0.092987	-0.194105	-0.390063	Pim3
427	ENSMUSG00000041488	4.6098e-07	-0.492125	0.047387	0.202736	0.0536828	-0.118012	0.288292	0.443002	-0.374508	-0.142001	-0.170468	-0.490682	-0.593183	0.0144372	0.0986213	Stx3
428	ENSMUSG00000004667	1.0065e-07	-0.0550522	-0.341063	-0.101323	-0.0844127	0.115597	0.357947	0.370161	0.0898715	-0.0120475	0.107018	0.101111	-0.133093	-0.495332	-0.0692948	Polr2e
429	ENSMUSG00000040297	1.35718e-08	-0.247508	0.0184073	0.00845654	-0.398519	-0.914616	-0.650207	0.0331648	-0.173384	-0.0055089	-0.0475375	-0.205179	-0.355612	-0.0284056	0.0301405	Suco
429	ENSMUSG00000050732	7.67014e-13	-0.0624316	-0.1102	0.00984954	0.567157	0.567223	0.419271	0.983203	0.291316	-0.0454514	0.24546	0.334273	-0.133706	-0.584262	0.0958975	Vamp8
429	ENSMUSG00000030335	1.0337e-07	-0.214548	-0.29217	-0.305836	-0.32391	-0.0421041	0.00902197	-0.224806	-0.126307	-0.182392	-0.207571	-0.083796	-0.32027	-0.547721	-0.506423	Mrpl51
429	ENSMUSG00000021520	2.06707e-12	0.473437	0.761999	0.465063	0.665435	0.968308	0.819767	0.784685	0.596652	0.0202857	0.266331	0.691768	0.700909	0.21505	-0.0636173	Uqcrb
429	ENSMUSG00000032745	1.02257e-05	0.222287	0.0779323	0.273785	0.207327	0.214342	0.505868	0.372238	0.14391	0.216835	0.196527	0.0547182	0.051815	0.182705	0.649393	Gpbp1
430	ENSMUSG00000024091	1.73102e-07	-0.531921	-0.299516	-0.0531601	-0.649066	-0.440145	-0.272849	-0.181778	-0.353502	-0.518463	-0.33449	-0.576417	-0.693887	-0.469116	0.0878242	Vapa
431	ENSMUSG00000073616	8.65163e-07	0.480079	0.699753	0.199268	0.623768	0.589814	0.376653	0.280548	0.234672	0.205119	0.0043907	0.587202	0.788764	0.461856	-0.207011	Myeov2
431	ENSMUSG00000028530	7.15842e-07	-0.567741	-0.259383	-0.0812322	-0.61845	-0.729866	-0.191063	-0.11227	-0.474434	-0.271727	-0.33358	-0.545879	-0.663893	-0.27611	-0.0216649	Jak1
431	ENSMUSG00000041645	8.20872e-13	-0.252436	0.0399684	0.169551	-0.822681	-0.23941	0.08014	-0.100456	-0.243819	-0.163278	-0.139845	-0.358344	-0.318254	-0.000469135	0.30432	Ddx24
432	ENSMUSG00000035227	4.56135e-13	0.267067	0.47427	0.0646568	0.517774	0.60667	0.881722	0.90702	0.313638	0.104983	0.237523	0.388597	0.296647	-0.18599	-0.261526	Spcs2
432	ENSMUSG00000030842	0.000271744	-0.0716954	0.173677	0.219266	0.121973	0.271011	0.261539	0.289843	-0.106799	-0.384174	-0.193268	0.0979963	0.225532	0.0119942	0.103869	Lamtor1
433	ENSMUSG00000027087	4.31245e-07	-0.617975	0.230613	0.136305	-0.0859142	-0.468797	-0.188714	0.264587	-0.536227	-0.245965	-0.323684	-0.501158	-0.623423	0.276239	0.192566	Itgav
434	ENSMUSG00000036781	9.2607e-13	-0.0454399	-0.028841	-0.0593506	0.317114	0.586441	0.601543	0.967246	-0.0350323	-0.201346	-0.107251	0.0964823	0.0849151	-0.433279	-0.470816	Rps27l
435	ENSMUSG00000015839	1.54077e-07	-0.205204	-0.0323797	-0.137597	-0.776574	-0.573643	-0.488505	-0.281232	-0.160945	-0.166965	-0.0704189	-0.113419	-0.15112	-0.0510431	-0.150873	Nfe2l2
435	ENSMUSG00000003161	0.000294088	-0.279544	-0.130384	-0.106572	0.310293	0.207133	0.112968	-0.0697353	-0.257659	-0.407688	-0.384734	-0.078354	-0.194544	-0.16706	0.115438	Sri
435	ENSMUSG00000025393	1.21415e-11	0.355147	0.334505	0.603538	0.559279	0.498456	0.674286	0.168314	0.740806	-0.0340772	0.448954	0.94881	0.474553	-0.429091	0.320161	Atp5b
436	ENSMUSG00000020869	3.29751e-10	-0.245515	-0.175356	0.159638	-0.449093	-0.0703263	0.311698	0.283274	-0.219509	0.0798865	0.033477	-0.579754	-0.603524	-0.305453	-0.139864	Lrrc59
436	ENSMUSG00000017466	2.83212e-13	-0.496333	-0.498987	-0.304754	-0.353743	-0.870373	-0.966103	-0.923676	-0.355978	-0.179392	-0.269035	-0.417382	-0.679923	-0.403324	-0.578542	Timp2
438	ENSMUSG00000016534	6.48719e-07	0.156117	0.687296	0.579234	0.222454	-0.0801328	0.284372	0.519563	0.168465	-0.034022	0.0628405	0.54703	0.371605	0.638685	0.449457	Lamp2
438	ENSMUSG00000041028	0.000329032	-0.306313	-0.00945086	-0.0756918	0.0910048	0.248231	0.231814	0.228971	-0.256013	-0.432901	-0.289	-0.0463214	-0.0268416	-0.131189	0.13483	Ghitm
439	ENSMUSG00000031960	1.20423e-09	-0.174975	-0.0741527	-0.00254632	-0.61566	-0.148416	0.23115	0.271508	-0.136881	0.11816	0.0432619	-0.343937	-0.517967	-0.166639	0.0757541	Aars
439	ENSMUSG00000012422	1.42067e-16	0.307555	0.251318	0.475939	0.25727	0.519207	0.75432	0.512875	0.229719	0.284518	0.23568	0.206656	0.325799	0.152051	-0.0866603	Tmem167
439	ENSMUSG00000064215	2.47694e-06	-0.150043	-0.0643934	-0.727485	-0.0234506	-0.346191	-0.409844	-0.4328	0.221651	-0.0471119	0.261574	0.160666	-0.421167	-0.31403	-0.760713	Ifi27
440	ENSMUSG00000055436	3.0126e-06	0.142335	0.142081	0.556882	0.0556572	-0.16036	0.612751	0.600199	0.105554	0.269825	0.138924	0.1983	-0.020571	0.229584	0.723579	Srsf11
440	ENSMUSG00000032575	1.53542e-12	0.381546	0.230133	-0.351483	0.250867	0.49302	0.962317	0.922079	0.36065	0.476805	0.463904	0.104935	0.218354	0.160638	-0.011287	Manf
441	ENSMUSG00000026566	4.02639e-08	0.0527888	0.0590026	-0.157472	0.231595	0.168339	0.447501	0.562405	0.183095	0.359732	0.328402	-0.0979995	-0.334732	-0.240453	-0.0884108	Mpzl1
441	ENSMUSG00000031029	2.60131e-11	-0.0564577	-0.677488	0.446402	0.460669	-0.394001	0.612182	0.905827	-0.109366	0.0879144	-0.177211	0.0593471	-0.087111	-0.509813	0.7041	Eif3f
442	ENSMUSG00000026457	5.99579e-06	-0.31274	-0.0322138	0.163449	0.303866	0.247323	0.271328	0.421484	-0.53758	-0.389355	-0.546879	-0.0951094	-0.066292	-0.0744267	0.254535	Adipor1
442	ENSMUSG00000032667	4.49432e-05	-0.151179	0.192721	0.114409	0.104905	0.240137	0.306389	0.146071	-0.380391	-0.36194	-0.401829	-0.308839	0.0790436	0.141833	0.391146	Pon2
442	ENSMUSG00000002477	9.58927e-07	-0.142317	-0.579719	0.134579	-0.671186	-0.127202	0.402661	0.382823	-0.166263	-0.0629958	-0.0804988	-0.395235	-0.422532	-0.565636	0.174795	Snrpd1
444	ENSMUSG00000033545	3.46502e-07	-0.0196894	0.236296	0.415994	0.101442	0.0794857	0.395868	0.540578	-0.390435	-0.118402	-0.441811	0.109578	0.176431	0.193413	0.367736	Znrf1
445	ENSMUSG00000022564	2.34804e-08	-0.0373349	0.412519	0.384863	0.375643	0.416377	0.47994	0.408049	-0.092999	-0.333652	-0.228889	0.337622	0.306607	0.394769	0.23685	Grina
447	ENSMUSG00000015714	0.00025041	-0.230843	0.0726416	0.0135665	0.0788862	0.295426	0.341021	0.26256	-0.190888	-0.34803	-0.0890072	-0.281183	-0.113801	0.135858	0.0308719	Cers2
447	ENSMUSG00000019210	3.50633e-08	0.0800735	0.620592	-0.178497	0.51675	0.670921	0.671588	0.683979	0.282333	-0.211513	0.0320312	0.46766	0.159506	0.249388	-0.342761	Atp6v1e1
447	ENSMUSG00000034868	4.6293e-14	0.0599779	-0.0360687	0.137063	0.688048	0.731724	0.700345	0.494223	0.0534918	-0.18476	-0.111549	0.153284	0.30253	0.367806	0.531413	Myl12b
448	ENSMUSG00000029713	0.000203796	-0.334307	-0.0693599	0.0146412	0.4439	0.395586	0.255502	0.0414926	-0.11355	-0.495107	-0.21677	-0.127525	-0.504003	-0.141818	0.19138	Gnb2
448	ENSMUSG00000025510	1.20757e-06	0.305057	0.598912	0.456645	-0.0489672	0.31719	-0.0946778	-0.26693	0.353041	-0.0427945	0.242793	0.598177	0.627413	0.638879	0.582168	Cd151
449	ENSMUSG00000006589	7.06193e-09	-0.310722	-0.300482	0.0787465	-0.660089	-0.397477	0.176331	0.24167	-0.235491	-0.428628	-0.315502	-0.255378	-0.238514	-0.33236	0.11384	Aprt
450	ENSMUSG00000032966	3.36167e-05	0.176754	0.279329	0.615813	0.0136723	0.309956	0.236459	-0.538171	-0.0248498	-0.0341651	-0.220578	0.162095	0.322032	0.35266	0.725672	Fkbp1a
451	ENSMUSG00000004897	4.75052e-06	-0.302195	-0.654459	-0.0967041	-0.299017	0.0166719	0.332805	0.160857	-0.429915	-0.0644027	-0.0796736	-0.651771	-0.411673	-0.552497	0.288542	Hdgf
451	ENSMUSG00000040616	2.78957e-08	-0.0422583	0.0324608	-0.0395842	-0.359683	-0.783191	-0.567664	-0.171027	-0.0534738	-0.0785295	-0.106395	-0.045678	-0.0257415	-0.0826675	-0.0680238	Tmem51
451	ENSMUSG00000020949	3.40384e-06	0.351839	0.0193843	0.222029	0.479498	0.513691	0.526422	0.566232	0.424708	0.348368	0.400284	0.441406	0.428553	-0.068939	0.339919	Fkbp3
452	ENSMUSG00000027810	2.84596e-07	-0.133396	-0.484756	-0.101538	0.00259932	-0.0852308	0.092888	0.0660059	-0.229057	-0.128017	-0.254181	-0.0894141	-0.123402	-0.519512	0.0375064	Eif2a
452	ENSMUSG00000021756	5.94268e-16	-0.194587	-0.0260771	-0.00893772	-0.245568	-0.239723	-0.821655	-0.237347	-0.406796	-0.0894969	-0.339683	-0.185709	-0.0594168	0.0540111	0.0219659	Il6st
453	ENSMUSG00000037720	1.3969e-10	0.342467	0.435602	0.488968	0.430478	0.508848	0.561793	0.474956	0.453243	0.262153	0.39564	0.583383	0.47447	0.320974	0.264849	Tmem33
453	ENSMUSG00000020315	2.64339e-08	0.185462	0.169099	0.418975	0.263854	-0.196732	-0.034273	-0.712848	0.304143	0.154579	0.315599	0.475333	0.429807	0.364108	0.642263	Sptbn1
454	ENSMUSG00000090553	2.10847e-12	0.348066	-0.362009	0.446946	0.108341	0.396506	0.833591	0.877459	0.174702	0.223778	0.0517195	0.301064	0.424518	-0.443825	0.532588	Snrpe
455	ENSMUSG00000059796	1.07123e-07	-0.0719909	-0.357371	0.104836	-0.889114	-0.122622	0.813186	0.730339	-0.080682	0.0141245	-0.0843989	-0.390346	-0.583071	-0.535102	0.161927	Eif4a1
455	ENSMUSG00000037916	3.12987e-07	-0.171533	-0.193482	-0.152187	0.0627503	0.0033137	-0.0747857	-0.205326	-0.0368238	-0.27506	-0.148724	0.0295532	-0.0825623	-0.529105	0.00176198	Ndufv1
456	ENSMUSG00000006219	1.1324e-13	0.413473	0.422957	0.372529	-0.205502	-0.379481	-0.738162	0.0979037	0.408839	0.388999	0.423114	0.385817	0.457829	0.410447	0.307989	Fblim1
456	ENSMUSG00000033487	4.3533e-12	-0.215583	0.0127325	-0.128564	-0.681236	-0.499516	0.140405	0.230725	-0.26994	9.18829e-05	-0.184989	-0.223482	-0.296552	-0.103774	-0.136406	Fndc3a
456	ENSMUSG00000040481	4.44759e-07	-0.284357	-0.243054	0.150316	-0.289309	-0.38683	-0.150872	0.123109	-0.594518	-0.137998	-0.32587	-0.362846	-0.113346	-0.0628996	0.267465	Bptf
457	ENSMUSG00000031505	4.86502e-07	-0.0399887	0.307158	0.214751	0.517075	0.480826	0.513407	0.683039	0.120892	-0.365953	-0.119529	0.384725	0.229279	-0.00076575	0.303525	Carkd
458	ENSMUSG00000051391	4.14061e-06	-0.204452	0.237189	0.556236	-0.359789	-0.170557	0.473806	0.444539	-0.218487	-0.0225033	-0.174418	-0.132886	-0.117018	0.235219	0.564594	Ywhag
458	ENSMUSG00000033004	1.01566e-08	-0.185108	-0.174253	-0.0551479	-0.627573	-0.809355	-0.432985	-0.43875	-0.281021	-0.0344271	-0.194351	-0.236502	-0.155823	-0.0870663	0.0342786	Mycbp2
458	ENSMUSG00000021417	6.22347e-12	0.295924	0.155955	0.494204	0.696555	0.295471	0.65848	0.757076	0.464824	0.164225	0.286515	0.684532	0.499648	0.143178	0.512711	Eci2
458	ENSMUSG00000022200	3.54364e-07	-0.285043	-0.272491	-0.371844	-0.0623614	-0.150757	0.0993906	0.287294	-0.190748	-0.0678343	-0.108213	-0.0885291	-0.287578	-0.573918	-0.342628	Golph3
459	ENSMUSG00000015804	3.79208e-08	0.383593	0.463826	0.564437	0.533839	0.629519	0.51751	0.526248	0.37645	0.216094	0.318898	0.594657	0.636408	0.476816	0.592959	Med28
459	ENSMUSG00000071072	5.58003e-12	-0.319278	-0.370574	-0.218898	-0.899694	-0.401712	-0.424341	-0.0979366	-0.438506	-0.239473	-0.386074	-0.562055	-0.545537	-0.523367	0.0190652	Ptges3
460	ENSMUSG00000037475	6.95143e-06	0.318323	0.492798	0.476745	0.391375	0.369257	0.417163	0.579867	0.0357428	0.20697	-0.0904818	0.406177	0.488876	0.496763	0.607352	Thoc2
461	ENSMUSG00000095041	4.77922e-09	0.143584	0.273051	0.218937	0.65563	0.640061	0.536368	0.368641	-0.0461945	-0.0893648	-0.283367	0.453838	0.438938	0.178314	0.198801	PISD
462	ENSMUSG00000039218	3.1185e-07	-0.456393	0.2229	0.40213	-0.686987	-0.360786	0.343829	0.565708	-0.34713	-0.387811	-0.38607	-0.433823	-0.574094	0.456325	0.707836	Srrm2
463	ENSMUSG00000028837	4.72019e-07	-0.236016	-0.131373	0.14386	-0.414532	0.0481585	0.315871	0.509384	0.0230007	-0.386062	-0.121012	-0.0541259	-0.356573	-0.635978	-0.225167	Psmb2
463	ENSMUSG00000020547	1.85773e-05	-0.208945	-0.115953	-0.0775653	-0.0522139	0.0424145	0.256523	0.446433	-0.339234	-0.399102	-0.477366	0.0956242	-0.0159865	-0.140465	-0.0865353	Bzw2
465	ENSMUSG00000053898	2.138e-10	-0.404375	-0.0630606	-0.266474	0.332998	0.0395672	-0.324256	-0.695246	0.139313	0.012503	0.108644	0.0930168	-0.749289	-0.296223	-0.273633	Ech1
466	ENSMUSG00000030704	8.71192e-14	-0.293992	-0.222512	-0.150551	-0.741511	-0.938505	-0.57329	-0.118156	-0.340636	-0.219677	-0.299825	-0.40856	-0.365951	-0.0697894	0.0844555	Rab6a
467	ENSMUSG00000028173	4.47956e-10	-0.270205	0.0527543	-0.0291505	-0.353827	-0.816411	-0.669735	-0.308461	-0.216983	-0.338476	-0.304314	0.0613104	-0.0465955	-0.0306338	-0.179376	Wls
467	ENSMUSG00000004264	5.12773e-07	-0.244946	-0.488317	0.245282	-0.358907	-0.145697	0.587371	0.53164	-0.156881	-0.319947	-0.245948	-0.105575	-0.187586	-0.588533	0.426344	Phb2
468	ENSMUSG00000054091	1.82233e-06	0.239748	0.69236	0.215366	0.630993	0.336769	-0.00818882	0.611928	0.322732	-0.07693	0.0496392	0.787155	0.731295	0.521103	-0.151992	1810037I17Rik
468	ENSMUSG00000022139	2.11835e-06	-0.383383	0.352181	0.116607	-0.525694	-0.356201	-0.63682	-0.295815	-0.380395	-0.492583	-0.341986	-0.0847627	0.0323556	0.267906	0.413025	Mbnl2
469	ENSMUSG00000042659	3.26048e-10	-0.366942	-0.463044	-0.101804	0.168034	0.17836	-0.0177231	0.269843	-0.208862	0.163659	0.00088152	-0.404687	-0.67424	-0.414861	-0.382954	Arrdc4
469	ENSMUSG00000022185	3.21807e-06	-0.477511	-0.588949	-0.336571	-0.700618	-0.41637	-0.187697	-0.17237	-0.539109	-0.230468	-0.349409	-0.439651	-0.579554	-0.565254	-0.0543693	Acin1
469	ENSMUSG00000024248	5.8357e-06	0.369887	-0.0424403	0.171372	0.618862	0.215524	0.357549	0.51057	-0.377383	0.220445	-0.58844	0.235789	0.618481	0.136703	0.605765	Cox7a2l
470	ENSMUSG00000040048	4.16215e-07	0.254116	0.384588	0.249895	0.80506	0.633379	0.467072	0.343462	0.577885	0.12381	0.404622	0.823798	0.428489	-0.00230299	0.0373688	Ndufb10
472	ENSMUSG00000037710	1.33048e-10	0.319968	0.529337	0.484311	0.316854	0.126621	-0.118157	0.414235	0.478683	0.0636874	0.381198	0.754708	0.704315	0.408381	0.353094	Cisd1
472	ENSMUSG00000032212	1.81864e-09	-0.475207	-0.394123	-0.0696834	-0.77973	-0.411397	-0.116525	0.0913874	-0.429553	-0.258283	-0.349924	-0.431447	-0.678261	-0.355505	-0.0148279	Sltm
472	ENSMUSG00000021427	0.000770534	0.267609	0.181559	0.194091	-0.200931	-0.108242	0.343416	0.155898	0.100826	0.36476	0.246622	0.051251	0.0834461	0.0629537	-0.198331	Ssr1
473	ENSMUSG00000018340	3.35562e-06	-0.0948626	-0.437117	-0.181584	-0.18786	-0.658358	-0.871691	-0.585141	0.0120767	-0.149048	0.0244961	0.0174131	-0.0782633	-0.128129	-0.183888	Anxa6
473	ENSMUSG00000098178	5.44045e-06	0.0113053	-0.382487	0.122738	-0.0532217	0.0109572	0.729214	0.698814	0.128615	0.460916	0.381923	0.0945029	-0.206663	-0.464382	-0.842714	Gm42418
474	ENSMUSG00000028034	1.75387e-06	0.148098	0.219588	0.526084	0.261467	0.239465	0.716331	0.611001	0.21884	0.0943428	0.194058	0.331126	0.333655	0.421729	0.518801	Fubp1
474	ENSMUSG00000075701	2.71204e-09	0.260626	0.529404	0.106899	0.112754	0.23576	0.601661	0.507867	0.304672	0.19624	0.279106	0.283044	0.234087	0.142143	-0.337437	Vimp
474	ENSMUSG00000033998	1.28458e-11	-0.275122	0.0656552	-0.357706	0.411616	0.0885308	0.223483	0.867983	0.0235389	-0.274898	-0.0703785	0.193817	-0.270325	-0.232364	-0.29925	Kcnk1
476	ENSMUSG00000030265	7.25748e-07	-0.451354	0.069378	0.30932	-0.220303	0.00524118	0.326956	0.308104	-0.436186	-0.0221682	-0.20581	-0.561298	-0.59853	-0.00321837	0.591518	Kras
476	ENSMUSG00000031812	8.64891e-10	0.353723	0.687485	-0.0696411	0.277001	0.394456	-0.0803111	0.619503	0.70808	0.250991	0.465476	0.841367	0.28348	0.270717	-0.5243	Map1lc3b
476	ENSMUSG00000004843	6.52183e-07	-0.428571	-0.624104	-0.214812	-0.0914437	-0.146169	-0.0172439	0.339529	-0.410587	-0.330985	-0.324271	-0.616126	-0.604807	-0.456181	0.0694685	Chmp2b
477	ENSMUSG00000068798	2.54706e-11	-0.316438	-0.228675	-0.166663	-0.602191	-0.530285	-0.744509	-0.881392	-0.401181	-0.150878	-0.331242	-0.568257	-0.527917	-0.41098	-0.181273	Rap1a
477	ENSMUSG00000037822	1.92176e-07	0.200759	0.473472	0.170716	0.812799	0.621155	0.505783	0.459876	0.228318	-0.0881528	-0.0395182	0.695483	0.605239	0.14664	0.331786	Smim14
477	ENSMUSG00000032336	1.09778e-14	-0.00509726	-0.00541668	-0.0417701	-0.374127	-0.35541	-0.853031	-0.465021	-0.0368157	0.0382	0.0218847	-0.0438531	0.0533286	0.135747	0.0145949	Nptn
477	ENSMUSG00000078974	9.82503e-06	0.499938	0.365988	0.0683849	0.182255	0.442129	0.325801	0.211974	0.108589	0.400609	0.0181134	0.136457	0.50611	0.146779	-0.237307	Sec61g
477	ENSMUSG00000023022	4.08249e-13	0.017123	0.0019165	0.0571826	-0.339348	-0.811616	-0.119686	0.386659	-0.133461	0.155763	-0.0648573	0.177089	0.0582739	0.227478	0.311729	Lima1
478	ENSMUSG00000044627	0.00106245	-0.107303	0.0780158	0.137929	0.10396	0.0986587	0.311635	0.417198	0.0366967	-0.458891	-0.114576	0.30726	0.183317	-0.183553	0.0314834	Swi5
478	ENSMUSG00000001552	2.73365e-06	-0.590966	-0.115936	0.0971828	-0.532091	-0.174981	-0.122804	0.722366	-0.615412	-0.304135	-0.417122	-0.82687	-0.63553	-0.10434	0.103035	Jup
479	ENSMUSG00000015671	2.71713e-09	0.112831	0.250423	0.319386	0.0690932	0.483429	0.725421	0.901958	0.379688	-0.147671	0.246263	0.292847	0.159087	-0.0944644	0.403263	Psma2
480	ENSMUSG00000025283	1.24683e-06	-0.026231	0.1206	-0.438026	-0.0814606	-0.145019	-0.465813	0.193052	-0.00891669	0.0863396	-0.0901512	0.131654	-0.128529	-0.780156	-0.417563	Sat1
480	ENSMUSG00000050856	3.23313e-09	0.499647	0.683494	-0.0265075	0.490819	0.781639	0.116446	-0.309281	0.306235	0.239416	0.0976123	0.560193	0.781575	0.184139	-0.497727	Atp5k
480	ENSMUSG00000010608	6.95181e-07	0.175914	0.278823	0.585865	0.0502891	0.207276	0.714705	0.705597	0.149581	0.348708	0.236847	0.162165	0.00201293	0.282054	0.692236	Rbm25
480	ENSMUSG00000037815	1.28251e-10	-0.544795	-0.175183	0.0213883	-0.827364	-0.631714	-0.411918	-0.0863106	-0.648677	-0.441859	-0.555339	-0.515082	-0.346046	-0.179882	0.283488	Ctnna1
481	ENSMUSG00000005506	6.75441e-06	0.168286	0.291204	0.564961	0.30555	0.103648	0.256509	0.405831	0.0454516	0.32958	0.192685	0.226694	0.328579	0.308641	0.508885	Celf1
482	ENSMUSG00000022433	1.79976e-10	-0.358522	0.173433	0.477721	0.435322	0.392401	0.65108	0.35592	-0.412846	-0.377464	-0.314643	-0.0614877	0.0585404	0.449206	0.516744	Csnk1e
482	ENSMUSG00000022961	4.11406e-09	-0.405017	-0.0198091	-0.12262	-0.864759	-0.898124	-0.727324	-0.602571	-0.616429	-0.110971	-0.404105	-0.690051	-0.53364	0.012022	-0.0888971	Son
483	ENSMUSG00000033701	2.16986e-10	0.217697	0.167651	0.409515	0.110589	0.223488	0.38592	0.75226	0.204573	0.178377	0.139141	0.397354	0.312429	0.232863	0.578077	Acbd6
483	ENSMUSG00000030224	2.64659e-11	-0.121233	-0.0625534	0.530059	-0.772211	-0.444622	0.343452	0.287445	-0.171282	0.104981	0.0419637	-0.411198	-0.294787	-0.0437692	0.60714	Strap
483	ENSMUSG00000024583	7.10896e-07	-0.447575	-0.185569	0.280813	-0.224478	-0.0833187	0.448539	0.544347	-0.201295	-0.425216	-0.181302	-0.355934	-0.59538	-0.393931	-0.0742759	Txnl1
484	ENSMUSG00000024925	2.75144e-06	0.333533	-0.040467	0.215405	0.559641	0.406686	0.53988	0.506048	0.45071	0.340586	0.407863	0.467885	0.36243	-0.131471	0.0282777	Rnaseh2c
485	ENSMUSG00000035242	6.36643e-14	-0.260802	-0.32151	-0.60861	-0.699015	-0.43605	-0.895131	-0.444869	-0.561541	-0.084321	-0.534893	-0.524422	-0.375655	-0.523655	-0.499834	Oaz1
487	ENSMUSG00000003873	1.93347e-06	0.281501	0.377184	0.529181	0.514096	0.538016	0.476187	0.454315	0.326307	-0.0832194	0.246753	0.580637	0.633345	0.334954	0.623373	Bax
487	ENSMUSG00000032288	0.000611287	-0.161694	-0.217366	0.0570006	-0.00419509	0.125429	0.349345	0.295883	-0.135878	-0.342088	-0.334003	0.182836	0.121521	-0.270348	0.104791	Imp3
488	ENSMUSG00000060143	4.47434e-05	0.0918625	-0.103475	-0.144778	0.0313332	0.186566	0.176829	0.226154	-0.33127	0.0513144	-0.438597	-0.0295983	0.190463	-0.0847719	-0.246252	Gm10076
489	ENSMUSG00000030201	1.76727e-06	-0.0362953	-0.0426043	0.150476	-0.49783	-0.719162	-0.0539939	0.166039	-0.0010846	0.0589371	0.0886087	0.0464344	0.0612059	0.115101	0.0881948	Lrp6
489	ENSMUSG00000034252	2.236e-06	-0.537351	-0.33072	0.168341	-0.527819	-0.585196	-0.0543582	0.14372	-0.575589	-0.281427	-0.357336	-0.508728	-0.404731	-0.118588	0.299351	Senp6
489	ENSMUSG00000021709	4.76483e-10	-0.503045	-0.362031	-0.274185	-0.371839	-0.66809	-0.336658	0.379233	-0.497482	-0.0864949	-0.196049	-0.784854	-0.715031	-0.254425	-0.0788244	Erbb2ip
490	ENSMUSG00000024081	4.3218e-11	-0.125314	-0.128936	0.12729	-0.583838	-0.0436844	0.154425	0.127446	-0.176908	0.0655775	-0.039388	-0.341972	-0.201821	-0.104386	0.138576	Cebpz
491	ENSMUSG00000001964	1.26616e-12	-0.131043	-0.160095	-0.160793	-0.778737	-0.86099	-0.842993	-0.485395	-0.0607734	0.0127649	0.015511	-0.22731	-0.25324	-0.164302	-0.00791876	Emd
493	ENSMUSG00000000563	1.62728e-07	0.28221	0.147372	0.480562	0.55506	0.422529	0.925756	0.714264	0.523701	0.176379	0.401156	0.711207	0.335488	-0.469561	0.224333	Atp5f1
493	ENSMUSG00000024346	5.8925e-14	0.218733	0.157643	0.509653	0.532133	0.717244	0.740635	0.510751	0.201717	0.0351132	0.131832	0.213639	0.348949	0.159087	0.258095	Pfdn1
494	ENSMUSG00000024914	0.000164737	-0.271985	0.162567	0.284821	0.164947	0.135708	-0.102673	0.138004	-0.226988	-0.200532	-0.00449586	-0.169988	0.0239928	0.378855	0.652691	Drap1
494	ENSMUSG00000036372	1.84274e-06	0.457498	0.515896	0.0637041	0.719357	0.624461	0.566111	0.851333	0.224393	0.250607	-0.00985727	0.568545	0.603532	0.228317	-0.554048	Tmem258
495	ENSMUSG00000057236	3.73962e-06	0.359686	0.200836	0.423121	0.171853	0.328791	0.438615	0.54784	0.405047	0.184691	0.263046	0.419886	0.387362	0.213035	0.544908	Rbbp4
495	ENSMUSG00000064367	1.34961e-05	0.288367	0.696057	0.381295	0.0848853	0.315178	0.467575	0.365618	0.00780974	-0.0176086	-0.15963	0.392327	0.497629	0.179786	-0.261086	mt-Nd5
496	ENSMUSG00000024099	5.97435e-10	0.364733	0.411442	0.456212	0.663239	0.688721	0.600038	0.621027	0.476182	0.144017	0.296855	0.679795	0.664701	0.0922198	0.390566	Ndufv2
497	ENSMUSG00000048874	2.58061e-06	-0.303283	-0.383615	0.0803662	-0.0622197	-0.0105175	0.202033	0.262756	-0.534208	-0.297704	-0.389862	-0.264878	-0.106663	-0.0418658	0.319535	Phf3
497	ENSMUSG00000015937	0.00017879	-0.00607227	-0.285995	0.326408	0.223674	0.114942	0.431413	0.384556	0.0146825	0.0537207	0.141345	-0.0161118	0.0651634	-0.018797	0.595622	H2afy
498	ENSMUSG00000055204	0.000138738	-0.0551096	-0.075663	0.392247	0.0832881	-0.172946	0.357952	0.465564	-0.0934902	0.312282	0.139044	0.0179669	-0.163347	0.0374503	0.557794	Ankrd17
499	ENSMUSG00000040407	8.46192e-05	-0.181683	0.000487385	0.256863	0.08725	0.0917179	0.373911	0.320099	-0.347363	-0.351184	-0.481328	0.0794751	0.039003	0.0155901	0.22604	Akap9
499	ENSMUSG00000101609	1.58766e-06	-0.295777	0.0402776	0.0992672	-0.698942	-0.519464	0.0746239	0.210014	-0.497428	-0.0842613	-0.224982	-0.502661	-0.457211	0.107987	0.126336	Kcnq1ot1
499	ENSMUSG00000006057	5.38975e-07	0.120066	0.0786339	0.0549588	0.0721871	0.675188	0.942123	0.705243	0.22935	0.188192	0.250326	0.227272	0.189448	-0.626489	-0.48551	Atp5g1
501	ENSMUSG00000005687	2.67595e-06	0.0453033	-0.194596	0.0172588	-0.0188153	-0.00999083	0.392193	0.569921	0.0986312	0.228512	0.237413	0.0018749	-0.149875	-0.53824	0.151277	Bcas2
501	ENSMUSG00000028035	1.28251e-10	0.166565	0.132396	-0.183381	0.305747	0.0804943	0.0174779	-0.708092	0.121246	-0.0173179	0.075166	0.379206	0.293306	0.243035	0.0504426	Dnajb4
501	ENSMUSG00000031078	0.00105649	-0.344643	0.0115125	0.151884	-0.0590672	-0.163339	0.083159	0.224967	-0.37341	-0.369381	-0.330857	-0.376223	-0.273053	0.0718684	0.172145	Cttn
501	ENSMUSG00000040385	2.98225e-06	-0.130445	-0.370918	0.0270271	0.235848	0.554414	0.847813	0.488162	0.0410609	-0.0958546	0.137866	-0.158678	-0.118958	-0.374885	0.0584545	Ppp1ca
503	ENSMUSG00000028851	0.000227241	-0.0186687	-0.0386117	0.323884	-0.0814203	0.332395	0.243598	0.384002	-0.109843	-0.167009	-0.0747946	-0.160413	0.0621318	0.0108454	0.631485	Nudc
503	ENSMUSG00000056076	1.09654e-06	-0.328933	-0.382563	-0.132841	-0.664204	-0.306329	-0.139161	-0.0134206	-0.42134	-0.108666	-0.178143	-0.610691	-0.499564	-0.49335	-0.0896687	Eif3b
504	ENSMUSG00000058569	2.07374e-07	-0.0411644	0.233783	0.243615	-0.0792447	0.124093	0.884662	0.690927	0.220826	-0.0187308	0.241537	0.0433039	-0.216536	0.0403247	0.344476	Tmed9
505	ENSMUSG00000019188	1.3096e-10	0.218374	0.417638	0.359634	0.27549	0.499847	0.677369	0.675124	0.112978	0.216464	0.0944202	0.258318	0.275765	0.30856	0.0443914	H13
505	ENSMUSG00000021892	5.9632e-11	0.217287	0.345257	-0.039704	0.243635	-0.377763	-0.686732	0.422497	0.399411	0.376577	0.421347	0.342245	-0.0155372	-0.021608	-0.164947	Sh3bp5
505	ENSMUSG00000037236	1.83122e-05	0.23723	-0.0269096	0.603288	-0.056105	-0.0569001	0.280997	0.415244	0.244585	0.278916	0.2375	0.320357	0.178962	0.112414	0.614034	Matr3
506	ENSMUSG00000057278	0.000766788	0.401074	-0.192718	0.0891038	-0.251247	0.349884	0.306385	0.505627	-0.136777	0.434968	-0.214073	-0.0222783	0.432794	-0.210592	0.369291	Snrpg
507	ENSMUSG00000025381	4.01338e-06	0.00119075	-0.117619	-0.0825793	0.567154	0.291403	0.661435	0.786298	0.31797	-0.0367465	0.21277	0.531835	0.0438926	-0.238042	0.018438	Cnpy2
509	ENSMUSG00000021040	2.45301e-08	0.396083	0.420188	0.450652	0.574674	0.655697	0.601561	0.373144	0.2238	0.169068	0.0346919	0.456992	0.617164	0.304348	0.262434	Slirp
509	ENSMUSG00000024498	2.67928e-10	-0.276664	-0.243097	0.0728536	-0.602776	-0.499401	-0.106748	0.0715972	-0.36425	-0.0325278	-0.193211	-0.40742	-0.443073	-0.211841	0.0937371	Tcerg1
510	ENSMUSG00000026003	9.75084e-08	-0.299106	0.303823	0.0129156	0.434434	0.22938	0.566075	0.567331	0.0570466	-0.369591	-0.164075	0.245617	-0.364457	0.318669	-0.0850693	Acadl
512	ENSMUSG00000023232	1.30973e-09	-0.179023	0.365482	0.198696	0.103573	0.309496	0.362437	0.593265	-0.319965	-0.228484	-0.27413	-0.414135	-0.0628826	0.41851	0.347026	Serinc2
513	ENSMUSG00000039630	0.00247171	0.120433	-0.198809	0.22601	0.0893805	0.085631	0.268254	0.241803	0.159978	0.383046	0.346588	0.0780797	0.0507017	-0.14059	0.223315	Hnrnpu
513	ENSMUSG00000030341	9.73867e-10	-0.318621	0.102147	-0.0598698	-0.706104	-0.78645	-0.45505	-0.392305	-0.311849	-0.337541	-0.382544	-0.132803	-0.275029	0.0600277	0.0307117	Tnfrsf1a
513	ENSMUSG00000031737	2.80349e-05	-0.0331932	-0.523347	-0.277612	0.0272561	-0.367238	-0.105006	0.493087	0.0103587	0.181207	0.196355	-0.195052	-0.0933778	-0.464237	0.190948	Irx5
514	ENSMUSG00000038235	5.6188e-10	-0.127034	0.29518	-0.0675771	-0.0233358	0.254832	0.321938	0.760392	-0.0549793	-0.12965	-0.0264823	-0.0722994	-0.108605	0.111988	0.0822287	F11r
514	ENSMUSG00000028416	4.02427e-07	0.169958	0.250577	0.163748	0.508395	0.846138	0.621303	0.473648	0.226807	0.0658837	0.173354	0.467096	0.331779	0.220261	0.227471	Bag1
514	ENSMUSG00000073155	0.000281937	0.128483	0.35122	0.442719	0.284901	0.266122	0.353538	0.452701	-0.0885679	-0.0253288	-0.166274	0.119568	0.375703	0.213261	0.587082	1810058I24Rik
517	ENSMUSG00000028563	3.22818e-07	0.125849	0.46849	0.363904	0.422095	0.495464	0.537857	0.436807	0.155464	0.00322424	0.158074	0.20935	0.288936	0.333015	0.16685	Tm2d1
518	ENSMUSG00000109324	4.14839e-10	0.079271	-0.212474	0.436505	-0.724725	-0.254942	0.279822	0.471041	0.173006	0.046666	0.11999	0.112029	-0.00693069	-0.151759	0.535726	Prmt1
519	ENSMUSG00000016921	4.20712e-10	-0.179184	-0.306885	0.129327	-0.712868	-0.2105	0.380371	0.442383	-0.212208	0.205547	-0.0314926	-0.481431	-0.502382	-0.43829	0.125641	Srsf6
519	ENSMUSG00000036112	1.23964e-06	-0.418404	-0.377168	0.216696	-0.727829	-0.171743	0.0144548	0.00425102	-0.596864	-0.193619	-0.523022	-0.644703	-0.448098	-0.355468	0.504906	Metap2
520	ENSMUSG00000005103	2.24604e-06	-0.213767	-0.167492	-0.140749	-0.619052	-0.436265	-0.339189	-0.226547	-0.58711	-0.237954	-0.4182	-0.583622	-0.0519317	0.00395266	0.0162036	Wdr1
520	ENSMUSG00000018666	9.77107e-07	0.507695	0.085104	0.364613	0.306793	0.425674	0.465032	0.644394	0.436315	0.398683	0.422186	0.444265	0.492454	-0.0272097	0.343728	Cbx1
521	ENSMUSG00000021764	6.79647e-06	0.427746	0.400933	0.540137	0.443963	0.474526	0.640528	0.727461	0.378418	0.273231	0.21347	0.562074	0.526186	0.0239902	0.240107	Ndufs4
522	ENSMUSG00000006169	3.8116e-06	-0.37885	-0.116694	-0.0465879	-0.403024	-0.482087	0.0700097	0.190735	-0.41504	-0.0324777	-0.261476	-0.419377	-0.486109	-0.475858	-0.187899	Clint1
522	ENSMUSG00000022285	2.89827e-08	-0.417162	-0.146284	0.04531	-0.349039	-0.319655	-0.524436	0.0355675	-0.64171	-0.235917	-0.421058	-0.7527	-0.411439	-0.0460933	0.45764	Ywhaz
523	ENSMUSG00000042541	0.00152629	0.420188	0.168811	0.280641	0.402806	0.339056	0.22129	0.189614	0.327762	0.402833	0.326214	0.0951534	0.270695	0.17316	0.39963	Shfm1
523	ENSMUSG00000031715	1.18952e-06	-0.302293	-0.551114	0.102345	-0.763547	-0.438747	-0.0608365	-0.0833109	-0.478677	-0.0325062	-0.180927	-0.686444	-0.581382	-0.376182	0.193463	Smarca5
524	ENSMUSG00000026895	4.00005e-09	0.268903	0.408198	0.401994	0.591707	0.447416	0.54619	0.623767	0.438819	0.0893854	0.289107	0.690223	0.575585	-0.00970666	0.222186	Ndufa8
524	ENSMUSG00000027637	7.77141e-05	0.0634428	0.267843	0.196412	-0.469808	-0.17268	0.45895	0.182704	0.297402	0.357561	0.458404	0.187826	-0.171563	-0.215634	-0.149418	1110008F13Rik
524	ENSMUSG00000029817	1.3044e-06	0.233159	0.0501275	0.205842	0.643123	0.496109	0.680331	0.611903	0.15647	0.393401	0.225959	0.324907	0.261016	0.231393	0.358573	Tra2a
524	ENSMUSG00000002984	5.14767e-10	-0.160811	-0.161419	0.0792806	-0.5773	-0.0755771	0.193651	0.114537	-0.175189	-0.1255	-0.0606288	-0.264772	-0.190458	-0.331039	0.031065	Tomm40
525	ENSMUSG00000042737	0.000369916	0.0200775	0.221451	-0.131742	0.399916	0.370847	0.139146	-0.0142076	-0.00801623	-0.0188621	-0.142869	0.217537	0.220784	0.0618494	-0.528512	Dpm3
525	ENSMUSG00000021774	2.31133e-06	0.235229	0.14644	0.434207	-0.0218826	0.174673	0.396388	0.52793	0.252102	0.333168	0.346585	0.151391	0.210658	0.048506	0.439958	Ube2e1
526	ENSMUSG00000028998	1.69052e-08	0.365133	0.521437	0.226479	0.734194	0.862702	0.481586	0.75585	0.0711253	0.043914	-0.294723	0.587207	0.701214	0.315933	0.083344	Tomm7
526	ENSMUSG00000064326	5.73368e-06	0.0886394	-0.497909	0.0681692	0.06973	-0.493887	-0.165065	0.00632372	0.0869554	0.108735	0.0770178	0.236329	0.1567	-0.244632	0.189127	Siva1
527	ENSMUSG00000027593	0.000376697	-0.0258669	-0.367187	0.365888	-0.0539804	0.128407	0.461998	0.359299	0.18526	0.246907	0.325935	-0.0571912	-0.168878	-0.194396	0.631552	Raly
527	ENSMUSG00000031198	1.06026e-05	-0.0631116	-0.508312	0.0775105	0.189832	-0.112264	0.142793	-0.233129	0.0931137	0.0608401	0.0968056	0.189838	0.00627865	-0.51293	-0.0973232	Fundc2
527	ENSMUSG00000006740	3.64052e-05	-0.171937	0.362826	0.64545	-0.377833	-0.236898	-0.0782884	0.151218	-0.212714	-0.207908	-0.174053	-0.126928	-0.0150434	0.307705	0.626196	Kif5b
528	ENSMUSG00000027835	5.47905e-06	-0.386675	-0.0763456	-0.0147032	-0.512479	-0.299912	-0.0490297	-0.103176	-0.429136	-0.31342	-0.423395	-0.386508	-0.493259	-0.163974	0.0117183	Pdcd10
528	ENSMUSG00000004268	7.22717e-07	-0.229955	-0.466802	-0.159349	-0.555623	-0.151881	0.245755	0.221138	-0.21946	-0.200802	-0.215153	-0.169313	-0.300234	-0.488911	-0.125489	Emg1
531	ENSMUSG00000020720	1.09654e-06	-0.413482	-0.193817	-0.0265688	-0.640604	-0.277008	0.0207214	0.123599	-0.25972	-0.348964	-0.171515	-0.41645	-0.516621	-0.313087	-0.00203492	Psmd12
533	ENSMUSG00000015092	2.29678e-05	0.0179234	-0.0392484	0.128252	0.583124	0.373443	0.192064	0.414929	0.223751	-0.422483	0.010142	0.393483	0.430243	-0.437991	-0.146728	Edf1
533	ENSMUSG00000074884	6.45004e-07	0.432429	0.186061	-0.414378	0.280164	0.323983	0.0716917	-0.858493	-0.195882	0.378298	-0.348775	0.191529	0.647572	-0.0334656	-0.633642	Serf2
533	ENSMUSG00000018076	3.34913e-07	-0.472791	-0.253731	-0.111024	-0.310359	-0.582973	-0.442635	-0.0611909	-0.536378	-0.135059	-0.291183	-0.46104	-0.430064	-0.166211	-0.0200846	Med13l
533	ENSMUSG00000020260	6.94818e-09	-0.164217	0.0776057	0.054851	-0.237787	-0.307675	-0.12259	-0.261947	-0.360782	0.0168542	-0.203075	-0.567682	-0.210604	0.100276	0.00934208	Pofut2
534	ENSMUSG00000039067	7.95141e-10	-0.338791	-0.380118	-0.108184	-0.788481	-0.498551	-0.255899	-0.0555871	-0.173275	-0.146197	0.0291452	-0.320711	-0.534065	-0.553207	-0.172659	Psmd7
534	ENSMUSG00000004040	3.20413e-08	-0.412544	-0.271362	-0.117541	-0.723363	-0.855987	-0.376768	0.0513556	-0.333257	-0.0487052	-0.146385	-0.295251	-0.495158	-0.266925	0.0706048	Stat3
535	ENSMUSG00000013593	7.16925e-09	0.248768	0.0488405	0.507453	0.674806	0.322312	0.429199	0.175702	0.351544	-0.107368	0.128885	0.686342	0.579366	-0.0646652	0.237453	Ndufs2
535	ENSMUSG00000014077	3.89054e-10	0.127311	0.326929	0.293685	0.573806	0.648217	0.595269	0.358254	0.0373242	0.118983	0.0771348	0.256873	0.301693	0.268748	0.44708	Chp1
535	ENSMUSG00000001416	3.09575e-09	-0.096204	-0.355849	0.0819992	-0.69782	-0.374857	0.0258643	0.133687	-0.0254469	-0.0472896	-0.0428941	-0.0379521	-0.330191	-0.51997	0.178595	Cct3
536	ENSMUSG00000026223	1.20352e-10	-0.15797	0.458136	0.233931	0.0222168	-0.810017	-0.482922	0.333811	0.0956915	-0.409508	-0.0830046	0.389447	0.235889	0.370051	0.188787	Itm2c
537	ENSMUSG00000062963	1.45395e-08	0.2196	0.340963	0.252249	0.559132	0.639134	0.677162	0.555962	0.354352	0.0939708	0.163597	0.593299	0.392573	0.179878	0.219531	Ufc1
537	ENSMUSG00000029094	8.13417e-06	-0.282178	-0.065654	-0.0679811	-0.511298	-0.745923	-0.576818	-0.307055	-0.388993	-0.222432	-0.30838	-0.367029	-0.306158	0.0282182	0.140113	Afap1
537	ENSMUSG00000030062	0.000246856	0.0577756	0.0462588	-0.111432	0.085178	0.201386	0.345322	0.385368	-0.0146661	0.0935454	0.0616553	0.0605061	0.112741	-0.02512	-0.461678	Rpn1
537	ENSMUSG00000021606	4.12297e-08	0.37427	0.606856	0.378105	0.680614	0.746734	0.450411	0.564329	0.489123	0.17799	0.269528	0.710038	0.726618	0.0919416	0.0369689	Ndufs6
538	ENSMUSG00000005779	2.67485e-08	0.23245	0.0785073	0.347193	0.209097	0.184644	0.628961	0.756919	0.396797	0.107362	0.300073	0.468463	0.228268	-0.0911055	0.370471	Psmb4
538	ENSMUSG00000020250	4.67462e-10	-0.501451	-0.00116976	0.127498	-0.733536	-0.788418	-0.299579	0.223637	-0.204163	-0.0866711	-0.0833254	-0.359235	-0.712182	-0.120513	0.127096	Txnrd1
538	ENSMUSG00000035569	5.03692e-09	-0.345238	-0.286404	0.156274	-0.715537	-0.803874	-0.0958802	-0.0171637	-0.53985	0.0207674	-0.160843	-0.682203	-0.429547	-0.107529	0.190673	Ankrd11
539	ENSMUSG00000027133	1.86482e-08	0.360263	0.227417	0.0164617	0.304614	0.486614	0.28317	0.450899	0.264613	0.0390435	-0.0388884	0.692985	0.737112	-0.0644939	-0.207118	Nop10
540	ENSMUSG00000019804	0.000210913	0.285735	0.290999	0.107785	0.482616	0.390856	0.482353	0.246068	0.436575	0.316442	0.494456	0.428203	0.333438	-0.0966457	-0.034904	Snx3
541	ENSMUSG00000048076	2.59053e-05	-0.363639	-0.00150142	0.0344492	-0.13341	0.207395	0.5235	0.338474	-0.1739	-0.401579	-0.165477	-0.355303	-0.548079	-0.126769	0.0392022	Arf1
542	ENSMUSG00000036241	4.91067e-05	-0.0650675	0.244994	0.510931	0.269523	0.273165	0.476642	0.523375	-0.114197	-0.0464392	-0.0383363	0.252164	0.253162	0.269457	0.563335	Ube2r2
542	ENSMUSG00000034243	7.22306e-05	-0.311652	-0.249667	-0.260956	0.0457459	-0.0503277	0.0297943	-0.053073	-0.495879	-0.309268	-0.43689	-0.394583	-0.180205	-0.0715906	-0.175128	Golgb1
542	ENSMUSG00000024181	6.66855e-09	0.297617	0.27878	0.362804	0.567778	0.541258	0.626181	0.560283	0.406363	0.235707	0.34581	0.540875	0.390978	0.0113834	0.38588	Mrpl28
542	ENSMUSG00000024844	0.00110543	0.265801	-0.142124	0.238564	0.229523	0.228488	0.276031	0.409735	0.250387	0.330328	0.338091	0.213615	0.274067	-0.22086	0.22325	Banf1
543	ENSMUSG00000027404	1.08449e-09	-0.249081	-0.475444	-0.0448588	-0.804063	-0.470531	-0.0302303	0.110684	-0.0372243	-0.149815	0.10642	-0.418514	-0.548404	-0.57015	0.195311	Snrpb
543	ENSMUSG00000036432	7.73317e-11	-0.157467	-0.183222	-0.109914	-0.268719	-0.623027	-0.179495	0.0717225	-0.102468	0.0935543	0.0526704	-0.188863	-0.329772	-0.248637	0.0402818	Siah2
543	ENSMUSG00000061032	1.01039e-05	-0.347019	-0.34351	-0.0913728	-0.499618	-0.288379	-0.195521	-0.095847	-0.266149	-0.384043	-0.247964	-0.425454	-0.548115	-0.36329	0.0951206	Rrp1
544	ENSMUSG00000024811	0.000543906	-0.0553945	-0.0749152	0.318857	-0.0367914	-0.310357	0.229187	0.29576	-0.0668658	-0.0322222	-0.0669564	0.0999037	0.0540102	0.042929	0.541353	Tnks2
545	ENSMUSG00000043866	2.45308e-06	-0.378421	-0.389686	0.0276504	0.134636	0.236671	0.432582	0.386488	-0.370966	-0.231652	-0.17693	-0.2388	-0.155029	-0.397829	-0.0170968	Taf10
546	ENSMUSG00000028676	0.000573147	0.154398	0.129184	0.246786	-0.077207	-0.00946643	0.225402	0.202504	0.131393	0.221845	0.178069	0.125236	0.161597	0.172035	0.520035	Srsf10
548	ENSMUSG00000029198	2.47302e-07	-0.440388	-0.11996	0.0529443	-0.324845	-0.00252997	0.0729435	0.138292	-0.362138	-0.314685	-0.401095	-0.301168	-0.543885	-0.418301	-0.217565	Grpel1
548	ENSMUSG00000079197	1.51519e-06	-0.0353217	0.0986378	0.255597	0.271856	0.422673	0.496863	0.616574	0.121103	-0.362088	-0.0757854	0.410359	0.422492	-0.0452858	0.300498	Psme2
549	ENSMUSG00000065990	1.75298e-06	-0.0497118	0.298092	0.507871	0.445965	0.613398	0.688722	0.673619	0.258319	-0.181577	0.101925	0.524469	0.281467	0.124007	0.422744	Aurkaip1
550	ENSMUSG00000042043	8.30638e-09	0.271905	0.117613	0.5838	0.51745	0.578759	0.611735	0.802021	0.208954	0.139976	0.125506	0.180598	0.349926	0.136297	0.381033	Tbca
550	ENSMUSG00000024991	1.64323e-06	-0.334603	-0.444203	0.180461	-0.75993	-0.633352	0.0747893	0.0866674	-0.444069	-0.0791181	-0.314188	-0.605873	-0.462505	-0.571924	0.267165	Eif3a
551	ENSMUSG00000021486	2.0823e-05	-0.256975	-0.377217	-0.250227	-0.23226	-0.23257	0.0548397	-0.100554	-0.536334	-0.295567	-0.438746	-0.417379	-0.216202	-0.438139	-0.256876	Prelid1
551	ENSMUSG00000005732	1.22924e-05	0.0145774	-0.565335	0.415727	-0.382863	0.336832	0.583074	0.540669	-0.0103113	0.12218	0.233712	-0.311967	-0.186416	-0.3926	0.625069	Ranbp1
553	ENSMUSG00000041560	1.94279e-07	-0.193989	-0.466557	-0.175479	-0.100759	-0.712253	-0.400192	0.318949	-0.410719	-0.1458	-0.510745	-0.295656	-0.225888	-0.234135	0.50156	Gltscr2
553	ENSMUSG00000020922	1.03901e-06	0.0665529	0.179104	0.434732	-0.0395719	0.0579178	0.487706	0.635402	0.0999507	0.247074	0.227066	0.128263	0.0626194	0.128588	0.458151	Lsm12
554	ENSMUSG00000004032	1.76106e-10	-0.05806	-0.270536	-0.198562	-0.222155	-0.650315	-0.470317	0.0310116	0.0116188	0.0430717	0.0682216	-0.0532469	-0.105699	-0.168813	-0.21703	Gstm5
554	ENSMUSG00000027881	5.99067e-06	-0.346853	-0.525637	-0.343341	-0.446546	-0.402114	0.0862573	-0.0303767	-0.353168	-0.0727834	-0.117065	-0.438286	-0.538906	-0.368156	-0.10393	Prpf38b
554	ENSMUSG00000062604	1.07853e-05	0.321304	0.130013	0.424815	0.433785	-0.0488006	-0.249683	0.478018	0.352383	0.303266	0.24854	0.608097	0.54037	-0.0714513	0.617537	Srpk2
559	ENSMUSG00000029328	2.43695e-09	-0.279511	-0.455129	0.134583	-0.783165	-0.619168	0.0632269	0.119581	-0.286448	-0.189526	-0.214206	-0.416774	-0.380076	-0.390215	0.303782	Hnrnpdl
559	ENSMUSG00000055762	1.33975e-08	-0.106384	-0.364779	-0.130654	0.0204828	-0.090613	0.273615	0.796339	-0.0736034	-0.394129	-0.382255	0.117745	-0.146211	-0.477058	-0.00870001	Eef1d
559	ENSMUSG00000022911	2.25327e-10	-0.440307	-0.383604	0.00744205	-0.383416	-0.743174	-0.462135	-0.0275745	-0.309285	-0.102023	-0.167939	-0.335322	-0.588316	-0.300743	0.178316	Arl13b
560	ENSMUSG00000016256	0.000113402	0.00889998	0.292604	0.519934	0.291102	0.0429081	0.323134	0.220697	0.202586	-0.155422	0.121699	0.34945	0.221699	0.240141	-0.205079	Ctsz
561	ENSMUSG00000028291	2.2499e-05	-0.0957942	0.122069	0.47912	0.22225	0.249403	0.343137	0.529633	-0.150486	-0.157666	-0.145558	-0.0984441	0.121211	-0.0554173	0.514012	Akirin2
561	ENSMUSG00000019362	1.50159e-09	0.0704822	0.125422	0.0538013	0.381173	0.807239	0.743941	0.333184	0.270988	0.298146	0.398212	0.191663	-0.0289553	0.0197759	0.0647865	D8Ertd738e
562	ENSMUSG00000031229	0.000126489	0.196458	-0.102183	0.572019	0.072921	-0.229652	0.35696	0.402624	0.150025	0.320141	0.254215	0.266998	0.182124	-0.174551	0.517173	Atrx
563	ENSMUSG00000026032	6.97993e-06	0.229049	0.327349	0.144868	0.712172	0.539329	0.355327	0.37117	0.346481	0.0794062	0.152699	0.491176	0.40599	-0.0849169	-0.0667677	Ndufb3
563	ENSMUSG00000053768	3.25988e-05	0.274962	0.0277759	0.401608	0.454941	0.320005	0.295266	0.181641	0.286252	0.197607	0.226941	0.401085	0.423468	-0.0373845	0.480723	Chchd3
564	ENSMUSG00000018770	1.8167e-07	0.399251	0.171801	0.51477	0.309452	0.286595	0.840769	0.57993	0.461958	0.297455	0.46241	0.676841	0.485104	-0.475185	0.0120003	Atp5g3
564	ENSMUSG00000025613	2.30298e-05	-0.0272663	-0.437442	0.220982	-0.484054	-0.204539	0.179243	0.252147	0.0434911	0.0752336	0.0444522	-0.0616108	-0.173415	-0.471366	0.15845	Cct8
565	ENSMUSG00000024146	2.34587e-05	0.288418	0.287234	0.277284	0.367669	0.46837	0.345156	0.339769	0.215483	0.214434	0.206435	0.337096	0.29257	0.146194	0.489134	Cript
567	ENSMUSG00000090258	9.24761e-09	0.0926565	0.48297	0.330104	0.643505	0.615727	0.439862	0.506503	0.219978	-0.0756235	0.0431189	0.556537	0.487114	0.329827	0.29318	Churc1
569	ENSMUSG00000042520	0.000198225	0.16933	0.206654	0.375533	0.129965	0.280951	0.398449	0.327053	0.0446598	0.24168	0.0981557	0.132016	0.223719	0.302901	0.467235	Ubap2l
569	ENSMUSG00000031556	2.29833e-07	0.337919	0.404771	0.381931	0.361219	0.345246	0.378708	0.562248	0.416461	0.228635	0.362612	0.523473	0.486782	0.326134	0.329821	Tm2d2
572	ENSMUSG00000020719	0.00176947	-0.164083	0.175758	0.0265662	0.0202394	-0.0998171	-0.383334	0.417553	-0.0647484	-0.34782	-0.158888	-0.0817279	-0.293778	0.110031	0.418859	Ddx5
572	ENSMUSG00000021218	5.52368e-05	-0.206415	-0.38092	-0.0883367	0.0388861	0.0857956	0.206505	0.174517	-0.170081	-0.335237	-0.25621	-0.0596874	-0.175169	-0.523147	-0.067857	Gdi2
573	ENSMUSG00000002416	0.000213347	0.225435	0.556398	0.126487	0.157323	0.428171	0.212916	0.0305052	0.117444	-0.0778772	-0.196967	0.329775	0.334991	0.0611166	-0.43326	Ndufb2
573	ENSMUSG00000021967	6.84413e-06	0.302759	0.336233	0.254994	0.541336	0.632978	0.668299	0.606664	0.24093	0.114396	0.17935	0.460616	0.534494	0.126375	0.0217514	Mrpl57
574	ENSMUSG00000006005	0.00137119	0.0811411	-0.256228	0.419127	-0.424149	-0.114508	0.0439882	0.303256	-0.179539	0.185822	0.0147472	-0.35161	-0.0541145	-0.210726	0.593346	Tpr
574	ENSMUSG00000027602	1.17887e-05	-0.104243	0.597233	0.181682	0.0871927	-0.0834043	-0.60431	-0.386788	0.0593161	-0.32557	-0.00160728	-0.115033	0.0539236	0.518285	0.207041	Map1lc3a
575	ENSMUSG00000031353	9.85295e-08	-0.167045	-0.422566	-0.0713163	-0.571934	-0.487927	-0.266182	-0.13471	-0.153623	-0.0185816	-0.0140535	-0.297169	-0.269167	-0.440101	0.0608759	Rbbp7
575	ENSMUSG00000028759	0.00138711	-0.128153	-0.126662	0.177509	-0.160462	-0.214255	-0.0384631	0.0345302	-0.240686	-0.153277	-0.202553	-0.0671342	-0.019003	0.0494794	0.5558	Hp1bp3
575	ENSMUSG00000031447	0.000221762	0.152386	0.579522	0.192427	0.229486	0.0344441	-0.280429	-0.201701	0.194048	-0.135504	0.11384	0.234794	0.309094	0.42166	0.185793	Lamp1
576	ENSMUSG00000025337	6.51135e-05	-0.340009	0.0164986	-0.108472	-0.19008	0.0974047	0.027232	0.123246	-0.273788	-0.341634	-0.304589	-0.283034	-0.473663	0.00718045	0.0905147	Sbds
576	ENSMUSG00000022051	1.76105e-05	0.115783	0.201411	0.237007	0.42677	0.183102	0.32833	0.265942	-0.0435378	-0.120666	-0.270528	0.458757	0.450734	0.153813	0.474157	Bnip3l
577	ENSMUSG00000041408	3.95851e-05	-0.365395	-0.239458	0.121449	-0.25463	-0.168178	0.118291	0.05068	-0.494731	-0.234365	-0.269257	-0.364	-0.403922	-0.204132	0.2006	Wapl
578	ENSMUSG00000019433	7.93379e-10	0.0804963	0.116301	0.223955	0.414536	0.534418	0.516154	0.17342	-0.288667	-0.135528	-0.277885	-0.16421	0.278329	-0.0344066	0.222007	Gipc1
579	ENSMUSG00000004610	4.69976e-08	-0.0171364	0.441615	0.221518	0.551893	0.383129	0.437256	0.225548	0.277979	-0.278802	0.0466529	0.591739	0.423819	0.123875	0.273746	Etfb
579	ENSMUSG00000022400	0.00156149	-0.019583	-0.19752	-0.251796	-0.130914	0.259469	0.259044	0.15817	-0.071632	-0.176427	-0.174368	-0.109441	0.017074	-0.351685	-0.571097	Rbx1
580	ENSMUSG00000026511	7.11974e-05	-0.337516	-0.312652	-0.416846	-0.324498	-0.0379196	0.272097	0.180192	-0.306851	-0.148876	-0.222573	-0.383722	-0.321256	-0.48393	-0.478239	Srp9
580	ENSMUSG00000094483	1.20757e-06	0.00732487	-0.0613116	0.339532	-0.304786	-0.593848	-0.278084	0.167538	0.0285746	0.358794	0.288476	0.0234322	0.00253778	0.101373	0.37379	Purb
580	ENSMUSG00000024194	7.22989e-07	0.0923824	0.0578789	0.138786	0.646504	0.406228	0.441036	0.398476	0.296688	-0.0611403	0.173904	0.550926	0.371659	-0.222614	-0.113325	Cuta
581	ENSMUSG00000060904	1.7622e-07	-0.129301	-0.0988852	-0.162243	-0.716248	-0.632421	-0.289931	0.019129	-0.149538	-0.101046	-0.125494	-0.361142	-0.373505	-0.31523	-0.114719	Arl1
581	ENSMUSG00000018501	0.00159611	-0.0270159	0.0344006	0.309997	0.162767	0.0679298	0.18501	-0.0964579	-0.0825052	-0.0618485	-0.0314253	0.0866497	0.23876	0.122838	0.576679	Ncor1
582	ENSMUSG00000037072	3.78079e-07	0.289549	0.570911	0.251942	0.600486	0.153249	0.547803	-0.20085	0.373079	-0.10912	0.203111	0.687055	0.539071	0.314138	0.300622	Sep15
582	ENSMUSG00000025144	5.42167e-08	0.178784	0.0139249	0.121362	0.495892	0.305295	0.351608	-0.0250798	0.298981	0.152733	0.168722	0.524953	0.250329	-0.381609	0.0418551	Stra13
583	ENSMUSG00000042682	5.07068e-07	0.169967	0.57383	0.283336	0.684244	0.275686	0.645352	0.169252	0.450243	0.105176	0.449167	0.311129	0.240427	0.380055	0.27052	Selk
583	ENSMUSG00000024072	0.0132572	0.0217345	0.153262	0.0758771	0.147551	0.184414	0.0606049	0.234401	0.170762	-0.36619	-0.0121367	0.273288	0.177104	-0.197158	-0.02572	Yipf4
585	ENSMUSG00000036275	8.25372e-05	0.235939	0.383644	0.339888	0.27606	0.0605282	0.220128	0.246468	0.250069	0.154928	0.181812	0.365082	0.380868	0.43828	0.39011	9530068E07Rik
586	ENSMUSG00000050212	2.18355e-07	0.0234972	-0.0401274	-0.434456	0.531212	0.272734	0.260592	-0.419904	0.19313	0.22922	0.241635	0.213935	0.0516082	0.0159387	-0.0767697	Eva1b
586	ENSMUSG00000028580	1.70879e-05	0.0678007	0.0876831	0.38835	0.136478	0.0765382	0.430154	0.509624	-0.00790404	0.161991	0.0292879	0.238551	0.178387	0.129653	0.472788	Pum1
586	ENSMUSG00000006932	0.000299306	0.0739254	-0.515059	0.0851342	0.161862	0.0240951	0.137296	0.349526	0.0364685	0.182469	0.168935	0.0609583	0.167444	-0.158345	0.345845	Ctnnb1
587	ENSMUSG00000032253	0.000304754	0.100784	-0.458207	-0.0406497	0.295788	0.0312768	0.120825	0.106063	0.0674072	0.210949	0.161894	0.0290363	0.0539341	-0.205141	0.183959	Phip
588	ENSMUSG00000025982	2.08308e-07	-0.310625	-0.398423	-0.139889	-0.382249	-0.467441	0.135387	0.161873	-0.228912	-0.109892	-0.134892	-0.493806	-0.690581	-0.542464	0.164536	Sf3b1
588	ENSMUSG00000028691	4.21211e-08	0.079997	0.143168	-0.271625	-0.287103	0.22846	0.0478983	0.834582	0.4893	-0.134649	0.305773	0.117631	-0.442076	-0.532386	-0.269264	Prdx1
589	ENSMUSG00000002379	6.99312e-06	0.407791	0.392526	0.193389	0.477065	0.284959	-0.104581	0.569437	0.592639	0.299088	0.413195	0.630212	0.599678	0.0842439	-0.346807	Ndufa11
591	ENSMUSG00000025135	1.68041e-05	0.201766	0.232283	0.276481	0.474552	0.201884	-0.0396104	0.00226915	0.268095	0.165806	0.189999	0.499842	0.440606	0.261485	0.491974	Anapc11
591	ENSMUSG00000024067	9.7067e-05	0.0409202	-0.227763	0.0611163	0.279524	0.191051	0.161385	0.272202	0.136897	0.029079	0.11764	0.198732	0.124191	-0.406928	0.094992	Dpy30
593	ENSMUSG00000019877	0.000879956	0.060128	0.302885	0.430684	0.191206	0.125227	0.304119	0.0324305	0.112311	0.185331	0.124978	0.139582	0.116737	0.16088	0.475565	Serinc1
593	ENSMUSG00000014504	9.38512e-07	0.329648	0.261035	0.0471909	-0.0412863	0.30484	0.50941	0.334574	0.255483	0.306713	0.216265	0.257153	0.296868	-0.0987491	0.226132	Srp19
594	ENSMUSG00000010376	2.32498e-07	0.44715	0.25716	0.467952	0.345777	0.423603	0.349226	0.423025	0.566737	0.203737	0.442197	0.647468	0.67923	0.202885	0.354645	Nedd8
595	ENSMUSG00000058267	0.000106604	-0.0175703	-0.213313	-0.0169412	0.153403	0.232591	0.284455	0.315539	0.0667863	-0.142086	-0.0589795	0.136705	0.109378	-0.45433	0.115698	Mrps14
595	ENSMUSG00000027940	8.94144e-05	-0.157783	0.182937	0.34647	-0.375835	0.0580875	0.340975	0.372904	-0.408212	-0.254618	-0.341066	-0.564336	-0.313784	0.363774	0.595195	Tpm3
596	ENSMUSG00000024335	2.37445e-07	-0.458736	-0.294896	-0.305253	-0.237976	-0.303633	-0.260406	-0.159994	-0.34923	0.0439523	-0.00437642	-0.435669	-0.668595	-0.271889	-0.0182373	Brd2
597	ENSMUSG00000070394	1.28361e-07	0.288926	0.459758	0.135907	0.696452	0.565556	0.179265	0.317317	0.287089	0.0234205	0.0934152	0.613171	0.649333	0.434108	-0.00337598	Tmem256
597	ENSMUSG00000039219	3.31446e-05	-0.0430535	-0.0990978	0.486247	-0.111511	-0.174853	0.303139	0.535162	0.0504468	0.111846	0.107157	0.13936	-0.148656	-0.0286419	0.395014	Arid4b
599	ENSMUSG00000027304	1.04232e-08	-0.281548	-0.249974	0.0623286	-0.66782	-0.314809	-0.142325	-0.054074	-0.363106	-0.128162	-0.312954	-0.276327	-0.260012	-0.109203	0.19106	Rtf1
599	ENSMUSG00000005881	6.81674e-08	0.109245	0.210892	0.32626	0.432443	0.131956	0.420471	0.717158	0.132815	-0.00464145	0.0743515	0.367113	0.265961	0.169263	0.361194	Ergic3
599	ENSMUSG00000015536	4.82668e-09	-0.0928196	-0.0120216	-0.0388431	-0.326943	-0.682177	-0.463447	0.0403902	0.0525774	-0.0772021	0.0171114	0.108532	-0.0705566	-0.387397	-0.238931	Mocs2
600	ENSMUSG00000031622	6.8701e-08	0.0964617	0.289236	0.372381	0.0721168	0.115066	0.457865	0.619493	0.280785	0.202928	0.217338	0.153134	-0.0819475	0.0374455	0.420653	Sin3b
602	ENSMUSG00000029064	0.00240415	-0.134381	0.0713973	0.258275	0.0311346	0.0626925	0.242642	0.00730463	-0.182512	0.139516	0.0261976	-0.18926	-0.0630461	0.152257	0.613271	Gnb1
607	ENSMUSG00000022378	2.04715e-06	-0.064801	0.0109193	0.102097	-0.337361	-0.676784	-0.541171	0.244475	-0.210259	-0.127045	-0.21144	-0.201391	0.0117152	-0.0356538	0.138388	Fam49b
607	ENSMUSG00000019579	1.23749e-07	0.129053	0.151089	0.0897149	0.148882	0.294886	0.637417	0.590634	0.204299	0.0777488	0.164947	0.243366	0.163725	-0.040126	-0.354901	Mydgf
608	ENSMUSG00000022781	8.94544e-05	-0.400202	-0.0960381	0.164003	-0.417819	-0.256978	-0.185562	0.130787	-0.537662	-0.341766	-0.398641	-0.505952	-0.453693	-0.0634294	0.361227	Pak2
609	ENSMUSG00000029422	0.00332586	0.101542	0.112001	0.2493	0.198212	0.145955	0.256855	0.270851	-0.149148	-0.0142279	-0.100795	-0.188771	0.0991811	0.249509	0.566933	Rsrc2
610	ENSMUSG00000047843	0.00334167	-0.110618	0.334859	0.136739	-0.118241	0.0895257	0.0253353	0.293585	-0.183081	-0.0594585	-0.0281886	-0.306466	-0.0303403	0.316539	0.561423	Bri3
611	ENSMUSG00000027282	2.75564e-05	0.210531	0.288802	0.444604	0.308562	0.268756	0.427871	0.502805	0.26355	0.257	0.258705	0.358242	0.369246	-0.0392197	0.327163	Mtch2
611	ENSMUSG00000028649	0.000170031	0.111323	0.150275	0.190332	-0.202257	-0.0820249	-0.136049	-0.154721	-0.0893236	0.217807	-0.0135774	-0.0145764	0.244793	0.455548	0.47257	Macf1
612	ENSMUSG00000047721	0.00209766	-0.121983	-0.0573815	-0.0439782	-0.333195	0.18866	0.197614	0.2116	-0.37493	-0.110417	-0.377293	-0.246524	-0.0144561	-0.067808	-0.172579	Bola2
614	ENSMUSG00000003032	0.000589446	-0.557878	-0.701902	-0.429714	0.305704	0.168483	-0.411375	-0.00931197	-0.419914	-0.288731	-0.11542	-0.438585	-0.331585	0.0850678	0.414975	Klf4
614	ENSMUSG00000028367	9.87369e-08	0.207301	0.273344	0.540803	0.421058	0.734576	0.565657	0.437743	0.331063	0.0245709	0.0910545	0.348319	0.0103238	0.0289374	0.583846	Txn1
614	ENSMUSG00000049760	1.96366e-06	-0.0948087	0.118191	0.0437657	0.552533	0.502501	0.710333	0.667432	-0.0522492	-0.283799	-0.357992	0.498422	0.286706	-0.120068	0.062676	2410015M20Rik
615	ENSMUSG00000026615	6.75246e-07	-0.346107	-0.202181	0.249376	-0.541403	-0.420289	0.114945	0.109664	-0.219769	0.15713	0.0581472	-0.426746	-0.611945	-0.304041	0.196312	Eprs
616	ENSMUSG00000031176	5.11514e-06	0.137943	0.344471	0.0632978	0.52678	0.399265	0.192894	0.1738	0.155828	-0.0258675	0.101599	0.296338	0.323058	0.27071	0.474574	Dynlt3
616	ENSMUSG00000090000	2.8825e-06	0.213236	0.410721	0.238308	-0.0243063	0.331786	0.692673	0.580044	0.138109	0.230412	0.147281	0.0637327	0.160849	0.218139	-0.314704	Ier3ip1
618	ENSMUSG00000019054	5.31691e-06	-0.00205075	0.21178	0.325206	0.31258	0.526913	0.543874	0.436213	0.0696122	-0.25841	-0.0179976	0.407676	0.456471	0.285472	0.488717	Fis1
619	ENSMUSG00000026281	0.000204506	0.213789	-0.284687	0.306179	0.255822	0.0617944	0.268969	0.335351	0.230499	0.249982	0.251589	0.25475	0.236082	-0.361069	0.26993	Dtymk
619	ENSMUSG00000028822	0.0108301	-0.0713898	0.204358	0.127386	0.279764	-0.00534552	0.0251739	0.0804498	0.00915421	-0.323941	-0.13178	0.358715	0.149714	0.140102	-0.000291187	Tmem50a
620	ENSMUSG00000057666	4.76888e-05	-0.120912	-0.161832	-0.460787	-0.575662	-0.101235	-0.315771	-0.351744	0.0606507	-0.205716	-0.0202103	0.0135892	-0.116161	-0.522675	-0.258011	Gapdh
620	ENSMUSG00000002395	1.48332e-05	-0.461416	-0.425873	0.00645396	0.0452092	-0.581908	-0.0565113	0.337096	-0.373979	-0.365704	-0.433664	-0.247182	-0.387736	-0.243135	0.000765666	Use1
620	ENSMUSG00000031813	2.04715e-06	0.048124	0.158916	0.293532	0.491222	0.434504	0.412251	0.54041	0.204441	-0.173266	0.0476628	0.458608	0.309741	0.110666	0.242409	Mvb12a
621	ENSMUSG00000087260	6.77731e-08	0.216072	0.232022	0.230254	0.451448	0.591237	0.383246	0.330488	0.396242	0.213669	0.369089	0.442633	0.422032	0.10537	0.258782	Lamtor5
621	ENSMUSG00000020018	3.68145e-06	0.283988	-0.102181	0.246631	-0.140856	0.315899	0.581183	0.466993	-0.0874596	0.258474	-0.165205	-0.0183381	0.399255	-0.10868	0.528323	Snrpf
622	ENSMUSG00000028868	0.000888286	-0.388661	-0.160307	0.0660118	0.121347	-0.00256229	-0.107388	-0.148583	-0.47067	-0.347331	-0.329467	-0.378323	-0.181059	-0.0819028	0.329796	Wasf2
622	ENSMUSG00000020745	0.000862022	-0.399593	0.0228267	0.280622	-0.187821	-0.203287	0.0853018	0.104751	-0.310102	-0.122581	-0.160942	-0.369031	-0.484339	0.0251716	0.559291	Pafah1b1
622	ENSMUSG00000024758	6.34119e-10	0.0664746	0.0704524	0.0516234	0.374797	0.504588	0.644252	0.278675	0.129555	0.1357	0.167135	0.197285	0.0281205	-0.1815	-0.149801	Rtn3
623	ENSMUSG00000028797	6.46644e-10	0.056212	0.132331	0.129438	0.595523	0.681715	0.734026	0.537961	-0.00264193	-0.210436	-0.135216	0.353378	0.315574	0.102357	0.252639	Tmem234
623	ENSMUSG00000022800	0.00450733	0.00746227	0.179753	0.325734	-0.22194	-0.0482437	0.217963	0.392934	-0.035195	-0.000927201	-0.0296329	0.017193	0.0609274	0.125497	0.487527	Fyttd1
624	ENSMUSG00000028273	3.93229e-05	-0.0822014	0.0743476	0.24162	-0.0432103	-0.0239404	0.30646	0.0298777	-0.402532	-0.00314063	-0.194832	-0.417018	0.111113	-0.00850226	0.391054	Pdlim5
625	ENSMUSG00000021996	0.000111005	0.104261	-0.0404369	0.453904	0.0886127	0.117432	0.487324	0.505	0.27609	0.0545541	0.182846	0.279564	0.0942946	0.0768343	0.508964	Esd
626	ENSMUSG00000038708	0.0022162	-0.237848	0.0968586	0.220313	-0.0582411	0.150233	0.36667	0.358953	-0.343853	-0.0579863	-0.221891	-0.278955	-0.271633	0.144721	0.452993	Golga4
626	ENSMUSG00000020149	0.000262682	-0.214165	-0.0810604	-0.048726	0.0861897	-0.0480858	0.202628	0.233051	-0.0222562	-0.00605709	0.0987588	-0.0555271	-0.436741	-0.480996	-0.211641	Rab1a
629	ENSMUSG00000059518	2.24604e-06	0.331736	0.338863	0.255063	0.455502	0.536482	0.340425	0.440808	0.297363	0.175443	0.166949	0.544902	0.487986	0.250143	0.14791	Znhit1
630	ENSMUSG00000026878	0.000712102	0.0039565	0.396526	0.525107	0.0674329	0.163971	0.307952	0.306258	0.0629892	-0.0505179	0.0356106	0.227533	0.111267	0.306446	0.504435	Rab14
630	ENSMUSG00000021969	1.63142e-08	-0.155776	-0.0593953	0.0631681	-0.489646	-0.52637	-0.0226438	0.171956	-0.16545	-0.069287	-0.085265	-0.0972163	-0.086083	-0.026675	0.156333	Zdhhc20
631	ENSMUSG00000027091	0.00376184	-0.152983	-0.0279362	0.24109	-0.293863	-0.0618648	0.378074	0.382221	-0.22075	-0.0931238	-0.133979	-0.210608	-0.284034	-0.0195407	0.506185	Zc3h15
631	ENSMUSG00000029076	0.000322685	-0.0369814	0.399003	0.203204	0.168719	0.313569	0.277356	0.285923	0.00538812	-0.159961	-0.0856685	0.30209	0.23247	0.42012	0.244192	Sdf4
631	ENSMUSG00000035048	2.0058e-06	-0.0634713	0.181671	-0.195724	0.614529	0.545808	0.163349	0.1464	-0.0691963	-0.34807	-0.305001	0.357969	0.420049	-0.0702265	-0.421489	Anapc13
632	ENSMUSG00000026078	5.18135e-08	-0.239873	-0.125658	-0.20412	-0.505278	-0.510256	-0.660811	-0.292163	-0.243488	-0.342483	-0.139359	-0.400506	-0.127515	-0.287358	0.0256875	Pdcl3
633	ENSMUSG00000052033	1.42605e-07	0.0421138	-0.0652544	0.174194	-0.454217	-0.488619	0.128171	0.211917	0.0507184	0.136563	0.0630297	-0.0434283	0.0304217	-0.200161	0.0599644	Pfdn4
634	ENSMUSG00000028410	0.0156756	0.265018	0.0561395	-0.182352	0.126579	0.0878023	-0.418125	-0.03154	0.260607	0.413426	0.270148	0.28164	0.227967	-0.0162184	-0.122355	Dnaja1
635	ENSMUSG00000028156	5.64864e-08	-0.234983	0.143772	0.314996	-0.6976	-0.60944	-0.0695222	0.361144	-0.304435	-0.163285	-0.240769	-0.348356	-0.315812	0.025079	0.368623	Eif4e
635	ENSMUSG00000029823	0.00340044	-0.395668	-0.137557	0.0848265	-0.237968	-0.398226	-0.236134	0.0434225	-0.417261	-0.364402	-0.446908	-0.165451	-0.322545	-0.0158094	0.163386	Luc7l2
635	ENSMUSG00000030357	0.000348683	0.0877985	-0.408059	0.0658448	-0.127878	-0.164081	-0.172124	0.377692	0.154309	0.07794	0.16582	0.0534213	0.0971368	-0.484412	-0.0223539	Fkbp4
639	ENSMUSG00000029390	0.00208983	0.0475793	-0.0148328	-0.216077	-0.18642	0.187737	0.309325	0.262494	-0.366963	0.0686404	-0.37949	-0.386084	-0.0595996	-0.00420299	-0.25821	Tmed2
640	ENSMUSG00000030452	5.25316e-07	0.00725565	0.0787873	0.184976	-0.562704	-0.511629	-0.0229361	0.292009	-0.168397	-0.0137049	-0.111853	-0.143872	0.0138151	0.0940886	0.218798	Nipa2
640	ENSMUSG00000042323	0.00304435	0.00265498	-0.172804	0.437664	0.153007	-0.0397605	0.0469371	0.201978	-0.247123	0.121215	-0.104839	-0.0461284	0.161741	-0.0886143	0.492854	Pbrm1
640	ENSMUSG00000017781	0.00138269	-0.167046	0.066331	0.0387021	-0.194724	0.136455	0.228723	0.368955	-0.0687565	0.311897	0.318726	-0.384716	-0.404248	-0.0263837	0.207208	Pitpna
640	ENSMUSG00000062397	4.35e-05	-0.265572	-0.146066	0.237727	-0.0411128	0.123306	0.517989	0.379578	-0.270853	-0.281531	-0.324179	-0.0762494	-0.100845	-0.468475	-0.0562065	Zfp706
641	ENSMUSG00000026260	0.000387947	0.0430666	-0.262477	0.0396149	0.232746	0.0768697	0.240504	0.0815187	-0.00712853	-0.105726	-0.0852442	0.185216	0.167887	-0.420515	-0.0764283	Ndufa10
642	ENSMUSG00000093904	9.08467e-07	-0.103035	0.0193115	0.151501	-0.541019	-0.180859	0.257217	0.250841	-0.340495	-0.0297941	-0.354202	-0.246665	-0.0911905	0.0109803	0.217472	Tomm20
643	ENSMUSG00000030629	6.48719e-07	0.195436	0.409583	0.216501	0.664073	0.602711	0.480209	0.522374	0.19145	-0.0572714	0.139317	0.29875	0.358976	-0.0114378	0.325414	Zfand6
644	ENSMUSG00000027067	0.00131206	0.000137192	-0.420937	0.23415	-0.0235339	0.139153	0.305698	0.368392	0.00760644	0.0963262	0.131994	0.00328829	0.0412174	-0.316069	0.382395	Ssrp1
645	ENSMUSG00000020088	1.8271e-06	-0.350866	0.105125	0.11351	-0.450091	-0.17611	0.118291	0.119781	-0.0940429	-0.0394526	0.0650751	-0.295275	-0.546763	-0.0795135	0.00106614	Sar1a
645	ENSMUSG00000060073	0.00467736	-0.249087	-0.0875244	0.13049	-0.259363	0.118334	0.226304	0.468281	-0.145189	-0.356376	-0.114077	-0.279624	-0.343621	-0.177196	0.114428	Psma3
646	ENSMUSG00000040731	8.24529e-08	-0.103488	-0.0562702	0.188522	-0.682595	-0.297592	0.140473	0.354404	-0.169749	-0.0789552	-0.112505	-0.308591	-0.339449	-0.12781	0.269589	Eif4h
646	ENSMUSG00000019179	1.26813e-05	0.283971	0.251633	0.52353	0.302286	0.354907	0.438349	0.546878	0.417324	0.051498	0.306508	0.604705	0.460105	-0.0674196	0.397611	Mdh2
646	ENSMUSG00000022136	0.00131729	-0.175251	0.483982	0.0585334	0.203076	0.152356	0.380018	0.293883	0.144978	-0.321147	0.0282191	0.336116	0.202023	0.315727	-0.151702	Dnajc3
646	ENSMUSG00000024853	0.00158895	0.148257	-0.15348	0.464627	0.302093	0.371939	0.36079	0.470432	0.239201	0.00792834	0.164232	0.37019	0.227475	-0.243156	0.509208	Sf3b2
647	ENSMUSG00000036707	0.000157533	-0.378934	-0.0767159	0.13979	-0.168001	-0.0717805	0.0813498	0.281309	-0.405867	-0.18088	-0.182889	-0.434602	-0.392832	-0.0816251	0.11015	Cab39
649	ENSMUSG00000000171	1.1347e-05	0.0808162	-0.10206	0.128479	0.160607	0.263689	0.417165	0.262726	0.199465	0.00851908	0.117736	0.301987	0.0733135	-0.353034	0.0214764	Sdhd
651	ENSMUSG00000002102	0.000457611	-0.296736	-0.298018	-0.362166	-0.371697	-0.108223	-0.235459	-0.177905	-0.266584	-0.297713	-0.208171	-0.231982	-0.341052	-0.443212	-0.290339	Psmc3
651	ENSMUSG00000021877	2.72155e-06	-0.277383	0.0977642	-0.190506	-0.628661	-0.515033	0.326106	-0.130599	0.00358803	-0.20818	-0.0166409	-0.167994	-0.638511	-0.155643	-0.104138	Arf4
652	ENSMUSG00000024096	0.00191358	-0.29283	-0.19582	-0.207398	0.231114	0.379237	0.230002	0.380866	-0.247876	-0.341136	-0.239145	-0.0380561	-0.108962	-0.438121	-0.0960513	Ralbp1
653	ENSMUSG00000063694	0.00054689	0.238893	0.359448	0.0276245	-0.0600193	0.452291	0.379354	-0.10166	-0.187965	0.158055	-0.0785728	-0.364362	0.21084	-0.00398435	-0.483314	Cycs
653	ENSMUSG00000024571	5.07942e-06	-0.327086	-0.213913	0.218541	-0.615939	-0.369761	0.256953	0.405511	-0.130202	-0.013933	-0.00707758	-0.237063	-0.516892	-0.142437	0.384868	Gm16286
654	ENSMUSG00000040824	2.19668e-06	0.459411	0.175115	0.237682	0.210054	0.54253	0.0453073	0.568033	0.0772488	0.217465	-0.140659	0.465662	0.637956	0.200225	0.234663	Snrpd2
654	ENSMUSG00000040459	0.00797363	0.1686	0.231608	0.300525	0.199627	0.0975027	0.269699	0.348397	-0.0118541	0.264228	0.0994694	0.0143251	0.182024	0.262671	0.480972	Arglu1
655	ENSMUSG00000052738	0.000476325	0.0573061	0.0606961	0.173069	0.186413	0.0969635	0.182783	0.146774	0.222543	-0.0990649	0.113532	0.280448	0.11652	-0.382271	-0.148642	Suclg1
656	ENSMUSG00000008859	0.000712494	-0.00571038	0.0617462	0.306172	0.254015	0.27877	0.35894	0.459086	-0.066075	0.112342	0.0835453	-0.186327	0.0572067	0.109284	0.455872	Rala
657	ENSMUSG00000026750	0.000347084	-0.0157672	-0.110885	0.166932	0.0331675	0.198919	0.362706	0.480066	0.205382	-0.109602	0.0903279	0.18487	0.052466	-0.443505	0.0866689	Psmb7
657	ENSMUSG00000027806	5.19629e-08	-0.235684	-0.268882	-0.234254	0.000631674	-0.68574	-0.362212	-0.0209224	-0.158818	0.00902897	-0.0721685	-0.0520045	-0.187083	-0.135469	-0.276259	Tsc22d2
657	ENSMUSG00000039953	4.71529e-09	0.135119	0.127795	0.030431	0.0584273	-0.223218	-0.609238	0.00410094	0.160736	0.143101	0.201042	0.278294	0.298457	0.108478	-0.0456072	Clstn1
660	ENSMUSG00000047187	0.0388558	-0.285395	0.0974376	-0.0492535	0.0317199	-0.154893	0.173776	0.360041	-0.0728855	-0.347532	-0.0699601	-0.0857108	-0.260872	-0.172011	0.0215486	Rab2a
660	ENSMUSG00000059355	0.000536214	-0.193726	-0.257052	-0.0883225	-0.0531027	-0.0247244	0.121807	0.0404046	-0.1287	-0.261111	-0.157289	0.00352244	-0.0869361	-0.394378	-0.135618	Wdr83os
660	ENSMUSG00000007867	6.75001e-06	-0.0382505	0.159791	0.187805	0.54328	0.284385	0.104073	-0.0384579	0.216421	-0.0555854	0.0976361	0.248864	-0.0829531	0.270158	0.462873	Ift43
661	ENSMUSG00000071654	0.000229337	-0.0751071	-0.152793	-0.127181	0.300027	0.356539	0.366301	0.376847	-0.0903228	-0.250487	-0.296857	0.23747	0.245314	-0.2991	-0.0316368	Uqcc3
663	ENSMUSG00000046434	0.00183848	0.0978913	-0.380147	0.0728205	-0.323799	-0.0824955	0.187631	0.0932595	-0.277721	0.0729764	-0.279435	-0.162155	0.134538	-0.270405	0.170558	Hnrnpa1
666	ENSMUSG00000027108	3.56436e-05	0.100237	-0.200996	0.235119	0.228584	0.191474	0.361861	0.442726	0.0883155	-0.0266472	-0.014249	0.246042	0.289321	-0.348295	0.333819	Ola1
666	ENSMUSG00000032959	3.06412e-06	0.359492	0.324681	0.32715	0.0154011	0.204906	0.260074	0.549647	0.114384	0.250227	-0.0609524	0.284449	0.579451	0.172476	0.191635	Pebp1
666	ENSMUSG00000050552	2.37698e-07	0.107241	0.205913	0.0581844	0.577634	0.528666	0.350831	0.406787	0.294058	0.0194816	0.185045	0.53687	0.213336	-0.0586896	-0.193938	Lamtor4
666	ENSMUSG00000045962	0.00478363	-0.216357	0.0814145	0.408279	0.0970175	0.0681026	0.207616	0.254608	-0.329623	-0.0311158	-0.221262	-0.0500363	-0.0621734	0.152965	0.468637	Wnk1
666	ENSMUSG00000023456	0.0486447	-0.0436354	-0.0837522	-0.324111	-0.218293	-0.0601296	0.0872036	-0.0796911	0.156841	-0.339764	-0.0328418	0.195628	0.0221578	-0.303161	-0.140618	Tpi1
667	ENSMUSG00000027248	9.69422e-08	-0.0363365	0.170231	-0.374277	0.119996	0.134444	0.693075	0.699255	0.238413	-0.0995561	0.299334	0.125678	-0.0989421	0.0338917	0.468898	Pdia3
667	ENSMUSG00000030663	0.00123339	-0.203358	-0.150014	-0.0164204	-0.356365	0.0308212	-0.155204	-0.236953	-0.345007	-0.31819	-0.329023	-0.441916	-0.172798	-0.295016	-0.0207114	1110004F10Rik
667	ENSMUSG00000007815	0.000198225	0.286596	0.415733	0.354906	0.374891	0.50627	0.490654	-0.0748296	0.354181	0.136687	0.281958	0.322786	0.152546	0.359723	0.516278	Rhoa
668	ENSMUSG00000021264	0.00201118	-0.129055	-0.430388	0.0487038	-0.200208	-0.286487	0.125939	0.117051	-0.0672465	-0.00489303	0.0110572	0.039527	-0.127651	-0.313845	0.294121	Yy1
669	ENSMUSG00000020496	4.19379e-05	0.226471	0.105512	0.423553	0.167186	0.199234	0.111174	0.0840219	0.346638	0.0884823	0.302958	0.41835	0.473505	0.140083	0.333342	Rnf187
670	ENSMUSG00000025016	7.18203e-06	-0.138292	0.296305	0.37237	0.268258	0.342206	0.549006	0.658456	-0.0724345	-0.25794	-0.112198	0.0504491	0.187484	0.161385	0.270178	Tm9sf3
671	ENSMUSG00000066551	0.000646871	0.0786272	-0.492336	-0.112945	-0.416494	-0.277718	-0.368478	-0.123359	-0.00346666	-0.182882	-0.213849	0.0059412	0.0295982	-0.52383	0.5346	Hmgb1
671	ENSMUSG00000051695	7.61407e-09	-0.137664	-0.107101	0.228318	0.158416	0.138081	0.673507	0.522592	0.00314632	0.158715	0.194213	-0.00846569	-0.249564	-0.212951	0.261437	Pcbp1
671	ENSMUSG00000069744	1.82233e-06	0.15855	0.346526	0.176617	0.162428	0.513644	0.564245	0.671326	0.380376	-0.0836841	0.157524	0.435648	0.174855	-0.080459	0.170436	Psmb3
673	ENSMUSG00000011114	0.00695146	-0.270748	-0.195986	-0.292387	-0.324172	-0.16824	0.00484306	-0.100168	-0.332809	-0.304699	-0.376314	-0.343933	-0.321462	-0.338617	-0.203757	Tbrg1
674	ENSMUSG00000022193	4.07913e-07	0.248925	0.356181	0.145452	0.21587	0.567853	0.601255	0.59391	0.316486	0.0427149	0.197689	0.368673	0.285967	0.0669644	-0.0898744	Psmb5
674	ENSMUSG00000022641	1.18146e-07	0.0125374	-0.201592	-0.0304821	-0.265729	-0.56895	-0.362044	-0.0362418	-0.0743497	0.0292346	-0.00702321	-0.0568111	0.0307682	-0.0536083	0.111149	Bbx
675	ENSMUSG00000014294	1.3542e-06	0.284694	0.287166	-0.107621	0.469701	0.646128	0.180356	-0.251651	0.196557	0.0396885	-0.0123311	0.476923	0.595413	0.0206361	-0.513581	Ndufa2
676	ENSMUSG00000022812	0.0111758	-0.245514	0.125515	0.205924	0.241189	0.110542	0.0876966	0.0875528	-0.0732367	-0.152113	-0.00891031	0.165585	-0.0664968	0.159219	0.485272	Gsk3b
677	ENSMUSG00000032301	0.000734157	-0.0928725	-0.231335	0.0335649	-0.283805	-0.153232	0.054463	0.182373	0.015873	-0.287077	-0.0705048	0.132551	0.00523523	-0.434421	0.0233408	Psma4
678	ENSMUSG00000022270	5.04677e-07	-0.23356	0.320623	0.157239	0.422182	-0.499163	-0.657643	0.688584	-0.0762178	-0.328281	-0.126193	0.275702	0.0139825	-0.10229	-0.315036	Fam134b
681	ENSMUSG00000025544	2.72925e-05	0.210596	0.343782	0.282726	0.340894	0.405935	0.397048	0.433815	0.216905	0.247079	0.287421	0.320959	0.333057	0.321165	0.208997	Tm9sf2
682	ENSMUSG00000041740	3.36159e-07	-0.268158	0.0957474	0.129157	-0.658219	-0.263479	-0.0614147	0.0362488	-0.335285	-0.305694	-0.360343	-0.256414	-0.231044	0.11854	0.390188	Rnf10
683	ENSMUSG00000028692	0.000469296	-0.0765901	-0.0105537	0.199227	0.380333	0.236029	0.485407	0.490363	0.0584888	-0.333998	-0.150117	0.266949	0.0290173	-0.00428008	0.390402	Akr1a1
683	ENSMUSG00000052040	0.00057171	-0.167022	0.0146456	0.0196627	-0.195054	-0.188156	0.0688334	0.180127	-0.480856	-0.0259453	-0.234506	-0.448535	-0.121963	0.239845	0.207796	Klf13
683	ENSMUSG00000021500	0.000119374	-0.233623	-0.4144	0.108433	-0.464791	-0.354574	-0.0587792	0.085922	-0.307097	-0.105139	-0.186707	-0.438214	-0.328892	-0.360889	0.0225587	Ddx46
685	ENSMUSG00000028788	3.78593e-05	-0.417402	-0.12494	0.21024	0.101539	-0.0353496	0.47111	0.512472	-0.403447	0.0203817	-0.00234872	-0.465117	-0.52157	-0.0925355	0.433852	Ptp4a2
685	ENSMUSG00000020153	0.000967397	0.00219033	-0.00201834	-0.217456	0.196978	0.332908	0.0108384	-0.166118	0.13762	-0.0588605	0.0852564	0.208247	0.138699	-0.418194	-0.441291	Ndufs7
687	ENSMUSG00000045948	2.45582e-07	0.290615	0.0647258	0.24582	0.471858	0.529235	0.495626	0.417051	0.2834	0.207667	0.272436	0.434744	0.329667	-0.0215213	0.090885	Mrps12
687	ENSMUSG00000033543	0.0018021	0.166398	0.243388	0.413832	0.225517	0.215711	0.338218	0.413415	0.102071	0.153898	0.177762	0.257232	0.317587	0.153792	0.294057	Gtf2a2
688	ENSMUSG00000030007	4.28244e-06	-0.00933125	-0.11288	0.30057	-0.118486	0.102651	0.43429	0.650417	0.139124	-0.119073	0.070775	0.203894	0.0151534	-0.166697	0.261856	Cct7
689	ENSMUSG00000079477	0.000977452	-0.31368	0.170606	0.0584946	-0.195124	0.0145841	0.0423586	-0.13537	-0.226817	-0.310839	-0.18147	-0.350601	-0.441576	-0.119648	-0.148461	Rab7
690	ENSMUSG00000021771	0.00103278	-0.179126	-0.179046	0.260608	-0.0463594	-0.10353	0.271957	0.212725	0.0180505	-0.158638	-0.0293486	-0.0720374	-0.305102	-0.454537	0.153979	Vdac2
691	ENSMUSG00000028820	4.46005e-07	-0.0016318	-0.382768	0.178921	-0.617253	-0.203796	0.329746	0.275648	-0.0235559	0.288437	0.178892	-0.249429	-0.284594	-0.401455	0.403452	Sfpq
691	ENSMUSG00000024576	0.000142842	-0.273034	-0.0464276	0.182232	-0.422336	-0.520727	-0.291292	0.336907	-0.205205	-0.246407	-0.233823	-0.257592	-0.356858	-0.135779	0.490751	Csnk1a1
692	ENSMUSG00000026254	3.83731e-06	0.167446	0.0211508	0.341237	0.127229	0.0799122	0.473375	0.517169	0.0586987	0.143434	-0.00140423	0.15643	0.195228	-0.0938519	0.345073	Eif4e2
692	ENSMUSG00000028426	3.48302e-05	-0.24506	-0.10617	0.383649	-0.284549	-0.0622248	0.395878	0.558901	-0.204191	-0.220785	-0.136117	-0.100654	-0.134732	0.0455532	0.454159	Rad23b
692	ENSMUSG00000030403	4.75052e-06	-0.163659	0.148622	0.165205	-0.620317	-0.569798	-0.391861	-0.607375	-0.331534	-0.315515	-0.325725	-0.368967	-0.0736479	0.105044	0.215024	Vasp
692	ENSMUSG00000033047	4.27939e-06	-0.049984	-0.191553	0.38065	0.169046	0.307942	0.51655	0.52073	0.0554471	-0.0796193	-0.089412	0.272279	0.201092	-0.0922729	0.25869	Eif3l
692	ENSMUSG00000056629	7.46799e-06	0.087032	0.26115	-0.0350478	0.619275	0.53372	0.331229	0.586229	0.364656	-0.109038	0.300095	0.545476	0.349525	0.0981962	-0.0831597	Fkbp2
696	ENSMUSG00000028648	1.38609e-05	0.311666	0.384344	0.077197	0.389859	0.474181	0.147241	-0.0135867	0.0230875	0.121897	-0.161212	0.302208	0.473208	0.257897	-0.223465	Ndufs5
696	ENSMUSG00000029767	3.11801e-07	-0.0869995	0.00481947	0.00575522	-0.412354	-0.512989	-0.0942233	-0.211666	-0.0761047	0.0234382	0.0148528	-0.135099	-0.1738	-0.0250663	-0.108345	Calu
696	ENSMUSG00000056429	0.00177251	-0.371575	0.104328	0.0556322	-0.0307005	0.103122	0.127186	0.095382	-0.19848	-0.0623751	-0.0011218	-0.155855	-0.383825	-0.080213	-0.203945	Tgoln1
696	ENSMUSG00000021546	5.67729e-07	-0.205421	-0.221554	0.0720886	-0.686321	-0.298314	0.0542108	0.160958	-0.0797101	-0.185596	-0.0757214	-0.418098	-0.503145	-0.338112	0.128898	Hnrnpk
696	ENSMUSG00000021576	0.000757253	-0.269633	-0.166348	0.108473	-0.40169	0.0534894	0.348555	0.393378	-0.197946	-0.27123	-0.120078	-0.222947	-0.28532	-0.253298	0.235943	Pdcd6
696	ENSMUSG00000038762	0.00095909	-0.140866	-0.231158	-0.0625347	-0.389297	-0.0545468	0.0679176	0.0690108	-0.121203	-0.0517156	-0.0948469	-0.111106	-0.168438	-0.389947	-0.0994188	Abcf1
699	ENSMUSG00000034932	7.05207e-06	0.139008	0.170575	0.415313	0.487822	0.559334	0.554648	0.55326	-0.0140362	-0.034045	-0.058538	0.103219	0.319185	-0.134965	0.186266	Mrpl54
700	ENSMUSG00000025499	0.000770534	0.194133	0.284495	0.181326	-0.0607614	-0.0488761	-0.18857	0.483621	0.186188	0.302439	0.317573	0.159038	0.275076	0.297236	0.413562	Hras
704	ENSMUSG00000005625	0.000272061	0.0279798	0.279638	0.318235	0.119424	0.478784	0.349816	0.531616	0.1266	-0.180204	0.0994338	0.104564	0.128373	0.122765	0.477148	Psmd4
704	ENSMUSG00000053119	4.25969e-07	0.0233826	0.256727	0.0693254	0.478818	0.577705	0.248122	0.102056	-0.0604015	-0.13594	-0.162184	0.281121	0.354057	0.307447	0.394768	Chmp3
705	ENSMUSG00000018326	8.25904e-06	-0.252316	-0.117224	0.123509	-0.481199	-0.265744	-0.063543	-0.615633	-0.2104	-0.157743	-0.105682	-0.301617	-0.282775	-0.0930373	-0.0524514	Ywhab
706	ENSMUSG00000016344	1.00672e-05	0.152902	0.132363	-0.0456201	0.515296	0.375389	0.267991	0.255021	0.197996	-0.075823	0.0588108	0.416273	0.517428	0.167504	0.143775	Ppdpf
706	ENSMUSG00000047260	8.25904e-06	-0.269168	-0.203045	-0.0710952	-0.196933	0.0034715	0.431705	0.555129	-0.193855	-0.134324	-0.0856021	-0.206307	-0.322281	-0.272899	-0.341225	Emc6
706	ENSMUSG00000017428	7.56155e-07	-0.246908	-0.123657	0.149836	-0.584296	-0.173777	0.122213	0.275027	-0.197071	-0.093963	-0.011174	-0.415844	-0.384829	-0.125487	0.401767	Psmd11
707	ENSMUSG00000019659	4.65827e-07	-0.0659767	-0.0079453	0.075847	0.305008	0.574841	0.303842	0.337422	-0.108299	-0.0654558	-0.0632765	-0.0930869	0.109566	0.0513517	0.366969	Ccdc12
707	ENSMUSG00000020570	0.0816508	-0.266219	-0.0241062	-0.184922	-0.0633499	-0.0274052	-0.0999817	0.163258	-0.0898048	-0.301969	-0.164372	-0.0780234	-0.14225	-0.252926	-0.132523	Sypl
707	ENSMUSG00000022884	1.32985e-05	-0.000655794	0.325511	0.48812	0.597538	0.634668	0.258489	0.277955	-0.0630845	-0.261755	-0.377436	0.632418	0.330518	0.435781	0.419038	Eif4a2
708	ENSMUSG00000037062	0.00496552	-0.384476	-0.175407	0.192822	0.103364	-0.0608013	0.107039	-0.136533	-0.438142	-0.256026	-0.384799	-0.364052	-0.353618	-0.345707	0.325715	Sh3glb1
708	ENSMUSG00000030751	8.75324e-06	0.136498	-0.076265	0.142522	0.137645	0.250657	0.351604	0.536601	0.196704	0.0212654	0.132193	0.232073	0.134155	-0.287097	0.180354	Psma1
709	ENSMUSG00000053453	0.0012757	0.237073	0.105335	0.0976509	-0.0580182	0.24944	0.337818	0.42883	0.276856	0.272416	0.236753	0.259688	0.162566	0.0957797	0.206738	Thoc7
709	ENSMUSG00000045983	1.24989e-05	-0.295266	-0.203476	0.108731	-0.433391	-0.210155	0.0321081	0.133434	-0.415419	-0.0526963	-0.229646	-0.533028	-0.323819	-0.29569	-0.108004	Eif4g1
710	ENSMUSG00000027479	5.13624e-07	-0.272353	-0.127269	0.137133	-0.525176	-0.646639	-0.362824	-0.0129578	-0.299992	0.0145992	-0.111599	-0.518919	-0.377225	-0.103089	0.204111	Mapre1
710	ENSMUSG00000025609	5.9882e-05	0.0361536	0.255712	0.337515	0.307802	0.246014	0.422976	0.475271	0.047268	0.126799	0.101767	0.204785	0.136835	0.345424	0.391671	Mkln1
711	ENSMUSG00000050565	5.3153e-07	-0.09794	-0.113341	0.0152171	-0.157507	-0.564368	-0.0135007	0.16249	-0.0276248	-0.0205192	0.046366	0.0529236	-0.091971	-0.192903	-0.0213374	Tor1aip2
712	ENSMUSG00000019970	7.10896e-07	-0.49147	0.168572	0.200265	-0.141439	-0.676801	-0.857479	0.779955	-0.463791	-0.217637	-0.517847	-0.191533	-0.302216	-0.298882	0.0669702	Sgk1
713	ENSMUSG00000020612	1.02858e-05	-0.190797	0.20955	0.0968278	-0.442542	-0.367501	0.0443357	-0.627825	-0.043485	-0.145333	0.048561	-0.24091	-0.299764	-0.0504666	0.141875	Prkar1a
714	ENSMUSG00000051223	5.40766e-06	-0.062894	0.142631	0.340659	-0.493773	-0.0986284	0.550077	0.542869	0.0390606	0.250292	0.255986	-0.309998	-0.372346	-0.0929165	0.38392	Bzw1
714	ENSMUSG00000030869	0.0212807	0.0335062	0.062383	-0.213496	0.0587729	0.312866	-0.00475838	-0.0767226	-0.0503107	-0.210537	-0.267482	0.151162	0.202567	-0.25072	-0.436787	Ndufab1
714	ENSMUSG00000018286	5.99669e-05	-0.175586	-0.0253476	-0.00954001	-0.152772	0.078501	0.342442	0.606864	0.153058	-0.22734	0.078782	-0.0379899	-0.314424	-0.450008	-0.132721	Psmb6
715	ENSMUSG00000063015	6.72848e-08	-0.192289	-0.35088	-0.188987	-0.0100792	-0.490591	-0.663583	0.0197004	-0.230514	-0.111841	-0.138774	-0.20427	-0.193637	-0.256358	0.0348496	Ccni
716	ENSMUSG00000021248	1.06744e-05	-0.0589954	0.372843	-0.0352287	0.190019	0.419216	0.46581	0.634326	0.0208472	-0.255848	-0.0879298	0.119984	0.0459092	0.186841	0.0368997	Tmed10
717	ENSMUSG00000032249	1.09017e-06	0.134135	-0.299639	0.149771	0.606865	0.295223	0.195694	0.279583	0.233526	0.0415524	0.131633	0.324383	0.211879	-0.243135	0.31531	Anp32a
718	ENSMUSG00000068749	1.12183e-05	0.0672096	-0.0377882	0.328694	-0.014102	0.215036	0.502441	0.560258	0.11697	0.0572589	-0.00159564	0.330211	0.0891973	-0.206613	0.317408	Psma5
718	ENSMUSG00000021114	4.49962e-07	-0.0150994	0.219191	0.229232	0.359635	0.511196	0.49202	0.368431	0.131244	-0.198839	-0.0144347	0.29309	0.273767	0.0217962	0.251169	Atp6v1d
719	ENSMUSG00000026502	2.76164e-06	-0.239481	0.160703	0.358753	-0.307285	0.116228	0.477625	0.325738	-0.259269	-0.104713	-0.210343	-0.0538243	-0.131284	-0.161347	0.342249	Desi2
721	ENSMUSG00000035851	2.61342e-05	-0.439812	-0.204124	-0.0385881	-0.213797	-0.361662	-0.191151	-0.200913	-0.35783	-0.0171684	-0.156495	-0.348495	-0.584982	-0.188356	0.4376	Ythdc1
722	ENSMUSG00000037197	1.10625e-05	-0.265893	-0.292587	0.0408767	-0.513528	-0.233863	-0.0811098	0.0160683	-0.412584	-0.149299	-0.330548	-0.50649	-0.299761	-0.255789	0.220952	Rbm17
722	ENSMUSG00000032002	1.77724e-05	0.0779564	0.17888	0.372937	-0.31206	0.0953846	0.462985	0.497778	-0.0275418	0.223609	0.0651011	-0.145687	-0.126301	-0.0958474	0.0899956	Dcun1d5
723	ENSMUSG00000041133	3.40279e-06	0.0202706	-0.409885	0.225178	-0.228457	-0.604114	-0.188214	0.0495874	0.0868254	0.0408472	0.108588	0.134768	0.0633315	-0.425841	0.362249	Smc1a
723	ENSMUSG00000006818	0.0094113	0.0295348	0.331331	0.201769	0.0784134	0.19226	0.345701	0.358386	0.366701	0.183593	0.374588	0.104741	-0.311787	-0.35415	-0.249011	Sod2
725	ENSMUSG00000031532	0.00054722	0.00134808	0.409349	0.297235	-0.318509	-0.450047	0.287081	0.30372	0.259945	-0.0251691	0.279089	0.171053	-0.026264	0.28954	0.225718	Saraf
725	ENSMUSG00000021905	0.0139048	-0.0911502	0.0480498	0.312013	0.0488773	0.132721	0.183514	0.336531	-0.327756	-0.124616	-0.33373	-0.204765	0.024275	0.0420791	0.126898	Dph3
726	ENSMUSG00000036323	4.60681e-06	0.130074	0.0252884	0.374259	0.198382	0.230671	0.49208	0.487292	0.0572885	-0.0393811	-0.0125051	0.235714	0.174473	-0.136322	0.312656	Srp72
726	ENSMUSG00000020232	1.54151e-05	0.262563	0.123049	0.183299	0.488565	0.40184	0.314095	0.0517323	0.170478	0.0191982	0.00731237	0.442779	0.481682	0.168849	0.406265	Hmg20b
727	ENSMUSG00000015094	4.72608e-07	-0.0580721	0.249487	0.00931332	0.521143	0.431936	0.526707	0.26612	0.0178365	-0.237951	-0.18156	0.442454	0.226611	0.180123	-0.143074	Npdc1
729	ENSMUSG00000029048	1.34691e-07	-0.0620107	0.228005	0.327223	0.353499	0.51888	0.614462	0.555152	0.202193	-0.118214	0.139971	0.301766	0.136367	0.166144	0.0469541	Rer1
729	ENSMUSG00000015733	1.66498e-06	-0.177075	-0.154063	-0.10116	-0.657241	-0.415702	-0.579432	-0.417734	-0.145675	-0.163564	-0.111216	-0.383921	-0.483111	-0.217025	0.184021	Capza2
730	ENSMUSG00000021102	1.63066e-05	-0.166657	0.131714	0.249608	-0.177543	0.0731367	0.46862	0.529148	0.0643151	0.0742241	0.227314	-0.14753	-0.111044	-0.0787558	0.153379	Glrx5
730	ENSMUSG00000021111	0.00732012	0.160732	0.0749512	0.410976	0.0596207	-0.0468639	0.13411	0.242794	0.0372636	0.199097	0.140124	0.0758105	0.182776	0.0290785	0.426727	Papola
731	ENSMUSG00000021807	1.67733e-05	0.194876	-0.200863	0.401333	0.47044	0.0490874	0.343439	0.625815	0.0504688	0.0510632	-0.138024	0.448009	0.454465	-0.0966067	0.232035	2700060E02Rik
732	ENSMUSG00000017188	3.50266e-06	0.0433322	-0.0266506	0.0806498	0.47557	0.508801	0.305099	0.182817	0.180332	-0.207681	0.08723	0.367919	0.351406	-0.183828	0.17982	Coa3
735	ENSMUSG00000028470	1.40704e-05	-0.132538	0.0578313	0.188965	0.488172	0.389479	0.263026	0.532511	0.0640307	-0.132207	0.0090635	0.254978	-0.0203071	-0.143422	0.143079	Hint2
735	ENSMUSG00000033184	0.000665061	0.192795	0.356264	0.340038	0.0949959	0.113294	0.369932	0.407945	0.218282	0.0868721	0.189564	0.27279	0.248268	0.221532	0.30191	Tmed7
736	ENSMUSG00000027706	0.00970952	0.0401992	0.448005	-0.00522749	-0.16843	0.0726486	0.188626	0.419423	0.137574	-0.0268742	0.0468383	0.164148	0.0332201	0.0762449	-0.0444207	Sec62
736	ENSMUSG00000020994	0.0096798	0.191459	-0.0252102	0.361222	-0.189476	-0.0615067	0.31799	0.311651	0.097223	0.26856	0.149314	0.0145192	-0.00133483	0.0961348	0.40913	Pnn
737	ENSMUSG00000035027	1.19161e-05	0.0354909	0.227829	0.411662	-0.034593	0.345368	0.518421	0.5662	0.0254347	-0.122816	0.0010178	0.257578	0.222158	0.144273	0.296567	Map2k2
737	ENSMUSG00000045767	9.77107e-07	0.0374861	0.209031	0.153105	-0.257741	-0.254184	-0.575431	-0.567519	-0.0735242	0.0958987	-0.0214171	0.153873	0.18624	0.312485	0.265466	B230219D22Rik
738	ENSMUSG00000028522	0.0286486	-0.232769	0.0593821	0.294427	-0.173268	0.0424865	0.111577	-0.0259731	-0.302747	-0.164748	-0.242677	-0.20735	-0.132199	0.0936552	0.40269	Mier1
739	ENSMUSG00000006315	2.03985e-07	0.170887	-0.0451109	0.0142594	0.311168	0.436435	0.533267	0.49312	0.13942	0.106259	0.1412	0.207394	0.332059	-0.331384	-0.119844	Tmem147
741	ENSMUSG00000006373	0.00359129	-0.0500445	0.213242	0.366308	-0.00596386	0.106268	0.363974	0.24903	0.154999	-0.0785843	0.0937298	0.124539	-0.0500223	0.349858	0.397568	Pgrmc1
743	ENSMUSG00000042133	5.13674e-05	-0.212308	-0.178627	0.210823	-0.54682	-0.343003	0.0446539	0.276926	-0.380841	-0.0998831	-0.196934	-0.477372	-0.32758	-0.408216	0.45289	Ppig
743	ENSMUSG00000078348	6.62285e-06	0.270746	0.0505806	0.350798	0.412508	0.509705	0.540397	0.537395	0.338416	0.123894	0.272595	0.440591	0.423051	-0.134419	0.397729	Sf3b5
743	ENSMUSG00000058655	0.000137683	-0.0307967	-0.374757	0.189209	0.0448458	-0.134293	0.354706	0.489176	-0.21332	0.0118078	-0.26577	0.130555	0.103318	-0.247808	0.27754	Eif4b
744	ENSMUSG00000028191	0.00355129	-0.174265	-0.192657	0.176881	-0.038001	-0.188622	0.293363	0.328345	-0.184832	-0.142254	-0.181555	-0.31557	-0.276841	-0.381246	0.225876	Bcl10
744	ENSMUSG00000038646	1.76281e-06	0.276487	0.249258	0.329429	0.346566	0.508947	0.422341	0.496448	0.141638	0.127052	0.111085	0.258167	0.367736	0.0685313	0.306509	Fam103a1
745	ENSMUSG00000025132	2.11383e-05	-0.257248	-0.051218	0.0499098	-0.278217	0.197473	0.247029	-0.177756	-0.303123	-0.114605	-0.149743	-0.489063	-0.479147	-0.0178269	0.218954	Arhgdia
747	ENSMUSG00000026740	1.51877e-06	-0.132214	0.081567	0.134508	-0.0596157	-0.514074	-0.0444175	0.152414	-0.156115	-0.195116	-0.158208	-0.000396283	0.0196512	0.0343232	0.231585	Dnajc1
747	ENSMUSG00000032199	0.0172051	0.104206	0.229003	0.342016	0.000536328	0.197339	0.225959	0.20584	0.011223	-0.03308	-0.0262581	0.0913249	0.198791	0.145961	0.396733	Polr2m
748	ENSMUSG00000037499	2.35387e-05	-0.256672	-0.118016	-0.0453526	0.0511312	-0.412749	-0.572152	-0.413397	-0.155987	-0.308049	-0.225799	0.0764016	-0.039622	0.272067	-0.0879681	Nenf
748	ENSMUSG00000029147	3.3204e-06	-0.15422	-0.155232	0.148403	-0.4802	0.0365326	0.220628	0.249414	-0.196141	-0.132497	-0.107399	-0.199001	-0.254191	-0.0865048	0.162748	Ppm1g
748	ENSMUSG00000020671	0.00969771	-0.360556	-0.00433203	0.455175	-0.344336	-0.338939	-0.209368	0.114186	-0.270068	-0.249402	-0.229337	-0.319892	-0.28228	-0.00608008	0.42503	Rab10
752	ENSMUSG00000048100	3.95316e-06	0.0577993	0.116164	-0.0110906	-0.491646	-0.00662282	-0.119798	0.249344	0.105765	0.0153367	0.115692	0.090092	0.106001	0.0682159	0.164271	Taf13
754	ENSMUSG00000027170	5.48034e-05	-0.134686	-0.407297	0.19568	0.155129	-0.0984453	0.430266	0.566719	-0.174603	-0.143488	-0.258345	0.140126	-0.0357269	-0.360491	0.403112	Eif3m
754	ENSMUSG00000004865	0.000102432	-0.00984025	-0.0335608	0.328056	-0.240647	0.0848148	0.337248	0.432755	-0.0114668	0.0599119	0.0532796	-0.00854415	0.0280149	0.0439435	0.261562	Srpk1
757	ENSMUSG00000024695	0.0114274	0.0460271	-0.261727	0.381809	0.112397	-0.104855	0.162777	0.0751815	-0.0110491	0.23644	0.271073	0.0622376	0.0444212	-0.138628	0.379896	Zfp91
759	ENSMUSG00000029465	2.55004e-05	-0.179797	-0.0975372	0.101145	-0.0357123	0.310355	0.557036	0.415203	0.131816	-0.296108	-0.00068398	0.213832	-0.318827	-0.254486	0.137421	Arpc3
760	ENSMUSG00000034269	0.0158993	0.0924925	0.21595	0.353217	-0.0875225	-0.232438	0.161399	0.272361	-0.102897	-0.00332397	-0.0683108	0.102136	0.235035	0.233689	0.374598	Setd5
760	ENSMUSG00000019432	0.0078493	-0.0617796	-0.371099	0.103091	-0.180929	-0.126746	-0.0450485	0.0391413	-0.0142318	-0.0845896	-0.0400537	-0.0652215	-0.112653	-0.347377	0.110727	Ddx39b
761	ENSMUSG00000014856	5.51491e-07	-0.0165675	0.124458	0.158177	0.294601	0.323245	0.491717	0.459631	0.105974	-0.200827	-0.0371584	0.304968	0.221196	-0.094612	-0.141091	Tmem208
762	ENSMUSG00000079111	1.18509e-05	-0.1761	-0.106107	-0.0289104	-0.461049	-0.316542	0.191005	0.0667446	-0.0721014	0.0183948	0.00739436	-0.125051	-0.421692	-0.263383	-0.217079	Kdelr2
763	ENSMUSG00000061665	4.92244e-05	-0.122754	0.0120858	0.113558	0.131128	0.187458	0.228141	0.528274	-0.0903774	-0.0925386	-0.166388	-0.0408558	-0.0170491	0.0245368	0.16956	Cd2ap
764	ENSMUSG00000027011	0.000411787	0.219629	-0.0643221	0.10571	0.18361	-0.0112424	0.383945	0.431266	0.163205	0.242175	0.216435	0.212625	0.269173	0.036346	0.3524	Ube2e3
765	ENSMUSG00000020485	5.20359e-06	0.00901832	-0.185922	-0.0487921	0.202007	0.371086	0.435403	0.415352	0.0842208	-0.0174128	0.0128912	0.254681	0.0892051	-0.306331	0.0715945	Supt4a
766	ENSMUSG00000024829	1.24061e-05	0.164961	0.0289113	0.217317	0.166012	0.33073	0.421907	0.439524	0.165506	0.142221	0.138078	0.12977	0.194002	-0.276749	0.163802	Mrpl21
767	ENSMUSG00000047459	5.15921e-05	0.271197	0.42957	0.357027	0.53603	0.56214	0.326259	0.105851	0.457976	-0.00358901	0.335204	0.519562	0.510328	0.209332	0.376087	Dynlrb1
768	ENSMUSG00000014226	0.00201626	-0.00503571	-0.22938	0.105106	-0.388549	-0.280917	0.0840524	0.35503	0.0907144	0.0430514	0.165786	-0.0401913	-0.0706324	-0.354013	0.33935	Cacybp
769	ENSMUSG00000028383	0.000179319	-0.282885	0.180526	0.183946	0.407638	0.25803	0.325093	0.36225	0.0310601	-0.232405	-0.00325861	0.216828	-0.391339	-0.191956	0.217468	Hsdl2
769	ENSMUSG00000029642	4.49986e-06	-0.0572152	-0.149585	0.0645349	-0.212003	0.0126349	0.57501	0.445681	-0.316955	0.00968119	-0.338668	-0.273332	-0.20661	-0.308013	0.0912416	Polr1d
772	ENSMUSG00000008475	4.09906e-06	0.269648	0.101625	0.134729	-0.0899223	-0.642476	0.0611337	0.481536	0.0891487	0.136969	0.178145	-0.0706143	0.200463	-0.0590339	0.354567	Arpc5
772	ENSMUSG00000028790	0.0155883	-0.088026	-0.160661	0.297234	-0.155521	-0.0269033	0.273108	0.327481	-0.228106	-0.0112323	-0.15955	-0.260434	-0.175502	0.0040124	0.353965	Khdrbs1
773	ENSMUSG00000041629	0.00351264	-0.249231	0.0115908	0.273115	-0.432948	-0.358363	0.0108539	-0.178977	-0.241282	-0.217547	-0.190151	-0.188907	-0.259112	0.0301401	0.436035	Fam104a
776	ENSMUSG00000029472	0.00554105	0.0903672	-0.275053	0.00156534	-0.0897298	-0.350948	-0.26885	-0.402502	0.0348309	0.25777	0.136504	-0.0988061	-0.0417392	-0.313287	0.0793481	Anapc5
776	ENSMUSG00000074748	0.000372255	-0.0154317	0.00546662	0.248817	-0.0482435	0.0842826	0.434593	0.313416	-0.0847231	0.0479163	0.0831089	-0.178968	-0.0508527	0.0833887	0.389812	Atxn7l3b
778	ENSMUSG00000017677	4.98842e-06	-0.0780385	-0.109172	0.0398408	-0.288004	-0.558955	-0.238369	0.168756	-0.0551155	-0.00177309	-0.0624752	-0.0935674	-0.178837	-0.0848143	0.173116	Wsb1
781	ENSMUSG00000028603	8.21147e-06	0.0167451	0.283557	0.152646	0.538767	0.512762	0.364563	0.257898	0.198999	-0.138539	0.00392129	0.357373	0.185938	0.171695	0.293821	Scp2
781	ENSMUSG00000033020	0.0326845	0.0505365	-0.0962275	-0.058225	-0.0842619	0.301033	0.134926	0.363937	-0.0666496	-0.268757	-0.202522	0.180834	0.20302	-0.0620207	0.0220207	Polr2f
783	ENSMUSG00000034088	0.00363003	-0.224196	-0.122925	0.0842646	-0.281586	-0.230063	0.132863	0.346385	-0.134032	-0.0305128	-0.0914507	-0.0858626	-0.406474	-0.406611	-0.297284	Hdlbp
783	ENSMUSG00000001105	0.0551963	0.0834849	0.0838819	-0.100783	-0.0235321	0.0567542	0.0248005	0.17222	0.0367541	0.0108027	0.0273985	0.270665	0.188691	-0.248299	-0.37299	Ift20
785	ENSMUSG00000038374	3.64382e-05	-0.116835	-0.378904	-0.0460898	-0.519123	-0.259407	0.0574711	0.169619	-0.112335	-0.103507	-0.0724886	-0.284814	-0.333021	-0.311052	0.0364252	Rbm8a
785	ENSMUSG00000035478	0.000356326	0.177038	-0.0105467	0.223249	-0.108725	0.111931	0.34025	0.431464	0.16531	0.227326	0.257036	0.255921	0.344021	0.0292273	0.3281	Mbd3
786	ENSMUSG00000009907	0.00131729	-0.199671	-0.095319	0.13823	-0.298637	0.00314072	0.150069	0.192644	-0.355372	-0.125944	-0.270479	-0.378329	-0.240407	-0.0826167	0.251856	Vps4b
787	ENSMUSG00000004980	0.0241243	0.232667	-0.0859475	0.243303	-0.176036	-0.0208218	0.297236	0.391264	0.326567	0.164007	0.364028	0.247223	0.205841	-0.34578	0.190802	Hnrnpa2b1
788	ENSMUSG00000048234	8.97182e-05	-0.131186	0.0655803	0.104129	-0.104963	-0.359431	0.311968	0.413446	0.0559234	0.0826234	0.118802	-0.0645556	-0.242943	-0.157434	-0.194991	Rnf149
789	ENSMUSG00000026155	0.0590968	0.0326293	0.21356	0.277438	-0.28391	-0.151282	-0.100868	0.284077	0.00823832	0.0592048	0.0414902	0.0995985	0.162248	0.160031	0.395757	Smap1
789	ENSMUSG00000029169	9.82503e-06	-0.165564	-0.187265	0.112632	-0.458505	-0.272148	-0.0154213	0.0638145	-0.223327	0.0428116	-0.053168	-0.274337	-0.205623	-0.157767	-0.0219205	Dhx15
790	ENSMUSG00000023286	4.26423e-06	-0.232821	-0.0338606	0.215005	-0.307003	-0.00277384	0.474377	0.393819	-0.176967	-0.0166667	-0.0813681	-0.240047	-0.406177	-0.0956921	0.174632	Ube2j2
792	ENSMUSG00000043991	0.0806226	-0.279739	-0.1309	0.12968	-0.0413619	-0.00535112	-0.137823	-0.157836	-0.267485	-0.258111	-0.114574	-0.115165	-0.0129711	0.0515703	0.292267	Pura
795	ENSMUSG00000008036	1.84274e-06	0.162555	0.0233155	0.0951822	0.395232	0.473033	0.522034	0.203015	0.169701	-0.0730566	0.035148	0.359837	0.384347	-0.0534868	-0.168746	Ap2s1
796	ENSMUSG00000020954	0.0331973	-0.173392	0.142423	0.293679	-0.213113	-0.288519	-0.0147018	-0.216961	-0.26247	-0.0688698	-0.129838	-0.0659437	0.034943	0.218059	0.36804	Strn3
798	ENSMUSG00000019428	0.000178924	0.0352168	0.182599	0.325621	0.483198	0.371229	0.269618	0.500808	0.165795	-0.185381	0.100884	0.412951	0.30823	0.252738	0.393369	Fkbp8
800	ENSMUSG00000020390	0.000106158	-0.13622	-0.097949	0.303624	0.0632515	-0.417729	0.0504506	0.597761	-0.226048	-0.167895	-0.212211	-0.0351037	-0.0922252	-0.14417	0.328256	Ube2b
801	ENSMUSG00000025979	0.142551	-0.0533915	0.085483	0.107968	-0.0901859	0.00649819	0.163315	0.252063	-0.0915832	-0.233878	-0.172205	0.0383355	-0.0101607	-0.0671408	0.241124	Mob4
801	ENSMUSG00000029038	4.03472e-06	0.078467	0.289496	0.332775	0.405067	0.484512	0.50372	0.478939	0.112253	-0.159419	0.0640948	0.201649	0.422825	0.179619	0.262976	Ssu72
801	ENSMUSG00000030779	0.0225514	-0.196004	0.138071	0.360274	-0.161958	-0.103191	0.208802	0.22319	-0.227152	-0.131131	-0.148707	-0.163204	-0.149013	0.0727295	0.332786	Rbbp6
802	ENSMUSG00000063787	2.85966e-05	0.0726182	0.00941913	0.171518	0.252854	0.422659	0.41996	0.437368	0.0859781	-0.00487444	0.0288592	0.236557	0.214462	-0.237468	0.0562601	Chchd1
803	ENSMUSG00000002015	0.094329	-0.135246	0.073912	-0.18474	-0.0707414	-0.158048	0.0444538	0.322116	0.0203028	-0.25502	-0.0301912	0.150531	-0.0160998	-0.179495	-0.149084	Bcap31
805	ENSMUSG00000106918	1.54315e-05	0.234585	0.149107	-0.0799975	0.549006	0.526879	0.527523	0.216034	-0.104023	0.114462	-0.178977	-0.0818279	0.249769	0.01351	-0.210613	Mrpl33
806	ENSMUSG00000056342	2.33609e-05	-0.22512	-0.0916609	0.0690766	-0.493291	-0.323883	-0.100295	0.0891984	-0.334822	-0.182238	-0.287269	-0.227187	-0.163496	-0.0216944	0.16462	Usp34
809	ENSMUSG00000010067	0.000168153	-0.224004	-0.0695489	-0.0604359	-0.375682	-0.469264	-0.281762	-0.058392	-0.155394	0.0115189	-0.0438487	-0.26776	-0.448701	-0.179713	-0.0868399	Rassf1
811	ENSMUSG00000020368	0.0385443	0.213958	0.124537	0.206424	0.0526389	-0.126011	0.100158	0.0239373	0.171574	0.108499	0.24768	0.182372	0.339128	0.108847	0.430026	Canx
812	ENSMUSG00000037608	0.0326845	0.104064	-0.0125018	0.359807	-0.0643574	0.0603428	0.281122	0.287106	-0.043464	0.0886034	-0.0877501	0.157293	0.155115	0.0489491	0.380091	Bclaf1
812	ENSMUSG00000060373	0.00942673	-0.176717	-0.336578	0.156958	-0.270981	-0.0504098	0.127212	0.383065	-0.127267	0.00848294	-0.104923	-0.0486053	-0.355144	-0.389025	0.256346	Hnrnpc
821	ENSMUSG00000020022	0.00527374	0.198633	0.185043	-0.222728	-0.0467553	0.386211	-0.0513755	-0.0614774	-0.0591983	0.075716	-0.145862	-0.0160321	0.242937	-0.106329	-0.375762	Ndufa12
821	ENSMUSG00000022551	0.00520274	0.174892	0.20933	0.273753	0.143243	0.291108	0.370557	0.327795	0.307717	0.0422984	0.275478	0.299235	0.277905	-0.361777	-0.0209694	Cyc1
821	ENSMUSG00000022858	3.81672e-06	-0.0510167	-0.224604	-0.272614	-0.287327	-0.3615	-0.627188	-0.505337	-0.260188	0.13176	-0.123123	-0.358953	-0.0506776	-0.0113915	0.00656477	Tra2b
822	ENSMUSG00000078453	0.000184096	0.335153	0.0827498	0.143132	0.371926	0.317104	0.0216349	0.501999	0.236914	0.229226	0.199252	0.463677	0.419081	-0.00559618	0.0408201	Abracl
823	ENSMUSG00000025745	0.0224784	0.0376907	-0.0242503	0.30198	0.0695526	-0.270733	0.090793	0.14595	0.240272	0.173897	0.2755	0.275227	0.0228045	-0.160691	0.285468	Hadha
825	ENSMUSG00000031954	0.0907137	0.0977934	-0.2015	0.29472	-0.151594	0.106527	0.0871415	0.170673	0.0734592	0.215253	0.146513	-0.00579606	0.10085	-0.10442	0.372605	Cfdp1
826	ENSMUSG00000054823	0.0555226	-0.208256	0.074415	0.212409	0.0255666	-0.180546	0.151667	0.307525	-0.202991	-0.163371	-0.105545	-0.0470481	-0.0792145	0.0836668	0.368509	Whsc1l1
828	ENSMUSG00000071014	0.00493928	0.237897	0.242309	0.231608	0.241965	0.269078	0.348942	0.318351	0.322395	0.109956	0.203202	0.398202	0.318525	-0.3291	-0.376662	Ndufb6
831	ENSMUSG00000033940	4.63711e-06	-0.0658487	0.182581	0.21172	0.384486	0.391185	0.549454	0.361754	0.0911396	-0.201497	-0.0431195	0.276549	0.258854	0.0157836	0.211658	Brk1
836	ENSMUSG00000022462	0.000239153	-0.0520059	-0.0245054	0.185538	-0.350399	-0.482008	-0.17015	0.153762	-0.254023	0.24636	-0.073017	-0.0154375	-0.0627417	-0.162367	-0.194158	Slc38a2
838	ENSMUSG00000033751	3.86868e-05	-0.102085	-0.144056	0.0658284	-0.431646	0.0601611	0.227351	0.302455	0.0338715	0.0428859	0.0331078	-0.0837412	-0.284815	-0.28833	-0.243614	Gadd45gip1
838	ENSMUSG00000033228	0.00055842	-0.296725	-0.199196	0.213518	-0.367495	-0.22779	0.0915394	0.22592	-0.375936	-0.183941	-0.200436	-0.467804	-0.274129	-0.091305	0.360514	Scaf11
841	ENSMUSG00000019710	4.45221e-05	-0.0212124	-0.0739622	0.124976	0.482637	0.214615	0.267835	0.369025	0.0281791	-0.125494	-0.181653	0.305888	0.174283	-0.0567471	0.191665	Mrpl24
842	ENSMUSG00000026977	0.00307566	-0.157423	-0.0990774	0.147987	0.188889	-0.0714571	0.305162	0.396201	-0.282841	-0.0814926	-0.152208	-0.173619	-0.130162	-0.23095	0.329646	March7
842	ENSMUSG00000022744	0.000478264	-0.0847286	0.0739741	0.210593	-0.444795	-0.452062	-0.238933	0.0216253	-0.00615372	0.241606	0.295916	-0.27431	-0.340838	0.0943237	0.1478	Cldnd1
846	ENSMUSG00000037361	0.00142542	-0.0338834	-0.0950915	0.336078	-0.173207	0.218794	0.373985	0.418973	-0.00906775	-0.222968	-0.118074	-0.0414601	0.00191639	-0.151422	0.337045	Sf3b6
847	ENSMUSG00000027642	8.42484e-06	0.0776346	0.105138	-0.0704746	0.344229	0.465091	0.488856	0.383706	0.220294	-0.0348065	0.133937	0.287761	0.177641	-0.118756	-0.209183	Rpn2
848	ENSMUSG00000028053	0.0405998	-0.209143	0.0475343	0.339417	-0.12334	-0.141292	0.122322	0.289041	-0.252527	-0.0822768	-0.148831	-0.13141	-0.14751	0.172093	0.326411	Ash1l
850	ENSMUSG00000021963	4.93197e-05	-0.131443	-0.17795	-0.248607	-0.508672	-0.103432	-0.101291	-0.143788	-0.205071	-0.0438348	-0.170881	-0.327728	-0.258331	-0.252724	-0.240443	Sap18
850	ENSMUSG00000036309	0.00897992	0.21825	0.332037	0.0949895	0.0732565	0.240992	0.268483	0.344512	0.21617	0.085899	0.0781252	0.363007	0.331406	0.290571	0.2416	Skp1a
852	ENSMUSG00000031422	0.0038625	-0.0247638	0.073216	-0.384023	-0.433927	-0.362912	0.321435	0.276293	-0.0209976	0.0215357	0.0951202	-0.207529	-0.201417	-0.0595681	0.176243	Morf4l2
852	ENSMUSG00000025260	4.18338e-05	-0.00623984	-0.185489	-0.0178584	-0.0541895	-0.549469	-0.341438	0.342748	0.0167092	-0.0391035	-0.0444539	0.254252	0.152176	-0.368074	0.182693	Hsd17b10
852	ENSMUSG00000062981	0.00108727	0.188762	-0.178041	-0.0590387	0.319625	0.219665	-0.0559338	0.00448048	0.301185	0.15468	0.264691	0.39757	0.308641	-0.270867	-0.0382024	Mrpl42
852	ENSMUSG00000023307	0.104005	-0.112614	-0.162895	0.24701	-0.22485	-0.228333	0.251811	0.189751	-0.133016	-0.120951	-0.0682387	-0.143611	-0.0858706	-0.149818	0.353102	March5
857	ENSMUSG00000035585	0.0182336	0.0543051	-0.312449	0.100971	0.144936	0.0439327	0.0501719	0.113658	0.11763	-0.0366717	0.0592486	0.212914	0.101585	-0.313758	0.238344	Tsen34
861	ENSMUSG00000027433	0.00131206	0.0420677	-0.085192	0.293334	-0.360508	0.034701	0.255769	0.256063	-0.108163	0.0786693	-0.0761895	-0.0903347	-0.0345229	-0.0779281	0.275878	Xrn2
861	ENSMUSG00000062270	0.0214326	0.0168478	0.382289	0.00265027	-0.0474987	0.0974191	-0.378343	-0.383612	-0.122889	-0.125374	-0.160968	-0.229675	0.187552	0.212464	0.197057	Morf4l1
864	ENSMUSG00000030002	0.025004	-0.194433	-0.189533	0.0676964	-0.177442	-0.0102967	0.077911	0.298493	-0.346023	-0.0479537	-0.280095	-0.11735	-0.162497	-0.23267	0.111363	Dusp11
869	ENSMUSG00000006699	0.124527	-0.0678646	0.0610285	-0.00114229	0.0170156	0.00833378	0.147026	0.0712599	0.0439758	-0.053408	0.0431731	-0.0598085	-0.286112	-0.216045	0.397491	Cdc42
874	ENSMUSG00000047126	0.00197002	-0.286544	-0.00164143	0.108066	-0.0594888	-0.101521	0.232246	0.0622217	-0.218718	0.0352489	0.00822012	-0.26061	-0.373678	-0.157486	-0.115288	Cltc
875	ENSMUSG00000017776	0.00113674	-0.162115	-0.0774172	0.0652387	-0.241452	-0.14859	0.0904242	0.0029953	-0.29776	0.0539613	-0.0572135	-0.380417	-0.272976	-0.133426	0.159365	Crk
876	ENSMUSG00000029068	0.000597066	0.0759822	0.295265	0.33783	0.337607	0.179646	0.425632	0.460253	0.11612	0.165998	0.0745802	0.339661	0.166207	0.325028	0.267646	Ccnl2
881	ENSMUSG00000028165	2.05917e-05	0.0553128	0.0870521	0.273813	-0.076762	0.0197434	0.44768	0.412515	-0.0355067	0.0788889	0.0768111	-0.0711736	0.0758405	-0.0620539	0.0594533	Cisd2
882	ENSMUSG00000068039	0.00797363	-0.0517382	-0.330768	0.302242	-0.194371	-0.0653533	0.349329	0.386348	-0.117033	-0.075638	-0.105765	-0.0428279	-0.0745299	-0.333872	0.28515	Tcp1
885	ENSMUSG00000039615	0.0053523	0.0612966	0.0955916	0.187279	0.251329	0.364569	0.325711	0.201005	0.107283	-0.0549317	0.15611	0.0817401	0.156931	0.188005	0.326387	Stub1
887	ENSMUSG00000029131	0.0116375	-0.0238489	0.0302139	0.0161876	-0.35052	0.0521836	0.0533717	-0.0136754	-0.241283	-0.0243538	-0.265795	-0.278341	-0.00035152	0.0134655	0.206835	Dnajb6
891	ENSMUSG00000021413	0.00013568	-0.0768095	-0.149414	-0.109659	-0.491606	-0.315697	-0.0288438	-0.0804837	-0.181563	-0.0399281	-0.191727	-0.217596	-0.144716	-0.0904724	0.107653	Prpf4b
892	ENSMUSG00000019471	0.0418061	0.0886433	-0.241525	0.0176725	0.0490964	0.134435	0.188644	0.285952	0.0827575	0.0405338	-0.00928286	0.175141	0.149682	-0.321841	0.347393	Cdc37
892	ENSMUSG00000054604	0.0368801	-0.299249	-0.23759	0.15623	-0.122221	-0.0983712	0.159166	0.0732316	-0.318763	-0.020247	-0.175366	-0.219457	-0.280126	-0.171057	0.272477	Cggbp1
892	ENSMUSG00000024002	0.0153357	-0.241669	-0.15945	0.255923	-0.112261	-0.167159	0.0846745	0.0415994	-0.330783	-0.0712988	-0.196465	-0.317629	-0.212394	-0.109036	0.250244	Brd4
893	ENSMUSG00000054405	3.07729e-05	-0.0958661	-0.131763	-0.027377	-0.415438	-0.193179	-0.537355	-0.126221	-0.135148	-0.0793394	-0.14741	-0.139216	-0.0397503	-0.0399767	0.147748	Dnajc8
893	ENSMUSG00000022521	0.000106853	-0.199311	-0.149853	0.134171	-0.327195	-0.461168	-0.239447	0.0569131	-0.294489	-0.0708564	-0.190275	-0.234824	-0.209464	-0.168892	0.193512	Crebbp
899	ENSMUSG00000006095	0.000986332	0.0920221	0.143929	0.210052	0.292973	0.310596	0.168691	0.447772	0.176404	-0.176138	0.131393	0.283375	0.282997	0.105094	0.279065	Tbcb
899	ENSMUSG00000061111	0.00276308	0.20275	0.142841	0.130353	0.34727	0.275827	0.312822	0.216505	0.132514	0.137888	0.118261	0.146274	0.35837	0.0558809	0.153364	Fam195b
899	ENSMUSG00000022403	0.00510276	0.140992	0.100853	0.251355	0.401379	0.384842	0.341962	0.344109	0.028578	0.0650558	-0.128153	0.231763	0.264812	-0.0558628	0.35441	St13
902	ENSMUSG00000008763	0.00102737	0.0756958	0.151781	0.160786	-0.00911904	-0.253635	-0.0215465	0.465275	0.020343	0.0970086	0.0830084	0.0376076	0.111853	0.126705	0.0637072	Man1a2
902	ENSMUSG00000019998	4.75261e-05	-0.0117704	0.201869	-0.148526	-0.207159	-0.429736	-0.477035	-0.151737	-0.0256173	-0.0797099	-0.0325839	-0.0281386	-0.0193417	0.0854579	0.144315	Stx7
908	ENSMUSG00000022338	0.0404536	0.0277598	-0.100408	-0.0799692	-0.267649	-0.0791489	0.121207	0.240669	0.0527532	-0.0588084	0.0160454	0.0818174	-0.00212953	-0.314472	-0.328516	Eny2
909	ENSMUSG00000028452	0.00851677	-0.242377	-0.0161701	-0.0427706	-0.376893	-0.0933168	-0.0473124	0.11833	-0.28296	-0.189369	-0.267736	-0.247906	-0.301229	-0.215938	-0.223324	Vcp
910	ENSMUSG00000028124	0.00122142	-0.0955374	0.294418	0.227235	-0.393102	-0.112688	0.195791	0.395047	0.000393845	-0.0361231	-0.060383	0.198983	-0.0296489	0.0307526	0.121704	Gclm
910	ENSMUSG00000031701	0.00115887	-0.256099	-0.0610066	0.217119	-0.372791	-0.0335079	0.314602	0.458981	-0.0420674	-0.113589	0.0406321	-0.172467	-0.384514	-0.280324	0.0693747	Dnaja2
912	ENSMUSG00000008140	0.00264654	0.210706	0.227824	0.211774	0.0507931	-0.165121	0.0932815	0.229872	0.273622	0.132122	0.212159	0.427257	0.247898	0.00826958	0.238993	Emc10
915	ENSMUSG00000039041	0.00219485	-0.235107	0.0680889	0.0879342	-0.362087	0.013147	0.200945	0.328746	-0.10033	-0.144816	0.00472101	-0.244348	-0.360902	-0.0673772	0.119115	Adrm1
915	ENSMUSG00000028757	0.00140615	0.0931479	0.0378037	-0.226707	0.133774	0.0786813	0.381604	0.34054	0.230305	0.198343	0.226318	0.252466	0.0152475	-0.128518	-0.122629	Ddost
915	ENSMUSG00000002778	0.000229337	0.0562988	0.0471419	0.230213	0.459895	0.315785	0.411922	0.231987	0.0998336	-0.0391486	-0.0643302	0.385446	0.221078	0.00860235	0.271389	Kdelr1
927	ENSMUSG00000029655	0.00727949	-0.18824	-0.0377059	0.105777	-0.282004	-0.102933	0.142344	0.182068	-0.188774	-0.200466	-0.183882	-0.265174	-0.354857	-0.0612763	0.110265	N4bp2l2
928	ENSMUSG00000009863	0.0425927	0.0821585	0.11843	0.209437	0.147167	0.0414168	0.0903761	0.299788	0.153427	-0.109488	0.0486256	0.162841	0.180402	-0.331046	-0.162216	Sdhb
930	ENSMUSG00000032050	0.000333688	-0.292581	-0.196557	0.143055	-0.46831	-0.296616	0.00502706	0.0498816	-0.311957	-0.052559	-0.199534	-0.339301	-0.328498	-0.263323	-0.0663809	Rdx
935	ENSMUSG00000021832	0.00915168	-0.0210249	-0.18337	0.0702436	-0.343613	-0.108685	0.099647	0.173999	-0.0552448	-0.0539515	-0.0850521	-0.038854	-0.114159	-0.288612	-0.00170075	Psmc6
935	ENSMUSG00000032239	0.00201626	-0.101343	-0.210831	-0.171732	0.265065	0.228999	0.34382	0.410036	-0.204212	0.101634	-0.208204	0.081466	-0.0472605	-0.150854	-0.0710378	Rp9
949	ENSMUSG00000067194	0.118995	0.0254607	-0.056791	0.243215	-0.132824	-7.90413e-05	0.266047	0.136784	0.056952	0.125394	0.129801	-0.0884835	-0.0491401	-0.177546	0.300001	Eif1ax
949	ENSMUSG00000091896	0.000909072	-0.0785816	0.0963753	0.122928	-0.4155	-0.0222336	-0.141005	-0.0283208	-0.271316	-0.025232	-0.238276	-0.255276	-0.0657737	0.0813181	0.229741	Ube2d2a
952	ENSMUSG00000025410	0.407494	-0.0557513	-0.195002	-0.118785	0.0631104	0.051918	-0.0333016	0.229172	-0.0769621	-0.198763	-0.139953	0.0122497	-0.0472714	-0.122227	0.148815	Dctn2
955	ENSMUSG00000004771	0.00386462	-0.232327	0.0905408	0.0582058	0.0275699	0.104153	0.254746	0.383585	-0.191	-0.139505	-0.127443	-0.324066	-0.33355	0.00918222	0.0252648	Rab11a
959	ENSMUSG00000001472	0.0282036	-0.27321	0.0108423	0.0824607	-0.0379499	0.263618	0.234175	0.328364	-0.321297	-0.217737	-0.26978	-0.367164	-0.337798	0.0300229	0.123199	Tcf25
968	ENSMUSG00000036835	0.0006455	-0.0708563	-0.0248649	-0.14004	0.29861	0.419205	0.295017	0.211262	-0.0119298	-0.0564781	-0.0228209	0.035128	-0.0261608	-0.206485	-0.205683	Psenen
968	ENSMUSG00000024387	0.0397784	-0.0765148	-0.095718	-0.0100979	0.0077875	0.179498	0.264508	0.264854	0.0826244	-0.068178	0.0260234	0.192009	-0.0507061	-0.269978	0.00783065	Csnk2b
974	ENSMUSG00000004096	0.000776334	0.16593	-0.0299446	0.235925	0.269122	0.415442	0.359545	0.201519	0.28399	0.0904529	0.215402	0.224677	0.253327	-0.121785	0.147719	Cwc15
977	ENSMUSG00000030879	0.000363913	0.063208	0.0992761	0.194012	0.04251	0.164371	0.397971	0.314831	0.122811	0.0963206	0.101936	0.203532	0.148022	-0.134852	0.15013	Mrpl17
978	ENSMUSG00000051234	0.0010596	0.0185566	0.0969123	0.120376	-0.424049	-0.201614	0.240566	0.224952	-0.0239787	-0.0703607	0.00258877	0.00492565	0.0712619	-0.10273	0.29576	Rnf7
989	ENSMUSG00000031683	0.00100433	-0.0313965	-0.222288	-0.0549713	0.381199	0.366899	0.337259	0.21925	-0.0182304	-0.0286367	0.0677387	-0.00449082	0.159481	-0.10228	0.102471	Lsm6
992	ENSMUSG00000026021	0.0180375	-0.0277793	-0.0358385	0.144679	-0.212277	0.139033	0.361743	0.383875	-0.0450595	-0.0843443	-0.0805591	-0.160585	-0.149136	-0.310582	0.219779	Sumo1
1001	ENSMUSG00000022635	0.0015021	-0.0940285	0.00834285	0.108672	-0.438089	-0.0690934	-0.102831	-0.0154391	-0.154869	0.00454672	0.00310097	-0.317779	-0.0490395	-0.00471538	0.157403	Zcrb1
1004	ENSMUSG00000031783	0.46104	-0.0624836	0.012422	0.114289	-0.178296	0.0494243	0.0300262	0.17362	-0.00546938	-0.0158654	0.0747692	-0.0996071	-0.115889	-0.0335802	0.274503	Polr2c
1010	ENSMUSG00000005354	0.0144098	0.143062	0.0897741	0.243763	0.230334	0.207209	0.332427	0.209908	0.0855037	0.13146	0.162513	0.126791	0.273198	-0.0662534	0.27955	Txn2
1011	ENSMUSG00000016308	0.00497066	0.0135579	0.174668	0.242114	-0.313249	-0.131924	0.319151	0.359781	0.137656	0.158304	0.198385	0.0439093	-0.0710848	-0.161917	-0.0620431	Ube2a
1016	ENSMUSG00000025326	0.00194487	-0.150203	-0.0559592	0.129248	-0.397952	-0.179484	0.00174953	-0.0120398	-0.224291	-0.146141	-0.15294	-0.24686	-0.0834834	-0.0308456	0.20777	Ube3a
1020	ENSMUSG00000046229	0.00221	0.0671352	0.0576409	0.124803	0.402279	0.272941	0.202097	0.0638398	0.0332633	-0.0625325	-0.0143201	0.237748	0.264164	-0.0434868	0.0414824	Scand1
1026	ENSMUSG00000055302	0.00266179	0.143852	0.128863	0.00230845	-0.452693	-0.0555181	-0.250227	-0.069134	-0.111085	0.0272418	-0.175424	-0.0108533	0.197195	0.119987	0.315318	Mrfap1
1035	ENSMUSG00000019494	0.244057	-0.0464274	0.101452	0.0842281	0.227594	0.195517	0.12766	0.182504	0.105356	-0.164604	0.0806403	0.199236	0.122859	-0.0907294	0.0211678	Cops6
1038	ENSMUSG00000026087	0.0526269	0.125453	-0.273248	0.244581	0.284951	0.196609	0.234537	0.35606	0.0171221	0.141633	-0.0374716	0.160946	0.225082	-0.240983	0.0974341	Mrpl30
1038	ENSMUSG00000043962	0.0253206	-0.135813	-0.208003	0.14559	-0.295902	-0.0755053	0.182827	0.0819584	-0.268141	0.0129167	-0.160779	-0.319889	-0.259116	-0.188745	0.192997	Thrap3
1040	ENSMUSG00000006412	0.0182756	-0.187211	0.029394	0.176694	-0.321005	0.0202961	0.326051	0.378516	-0.0975629	-0.178138	-0.0595065	-0.149194	-0.233675	0.125606	0.272262	Pfdn2
1043	ENSMUSG00000020803	0.210789	-0.23672	-0.134459	-0.138253	-0.178311	0.196948	-0.0314241	0.134485	-0.151746	-0.19417	-0.153354	-0.0513395	-0.156806	-0.288506	0.0379395	Txndc17
1043	ENSMUSG00000057130	0.00347484	-0.0857026	-0.152554	0.128873	-0.335303	-0.229665	0.183953	0.311101	-0.0638452	0.107381	0.0360868	-0.228389	-0.205093	-0.164551	-0.199559	Txnl4a
1044	ENSMUSG00000036427	0.0775561	0.190657	-0.110387	0.178731	0.189299	0.0825225	0.213452	0.049024	0.043875	0.160931	-0.0565536	0.297078	0.207269	-0.0795983	0.271105	Gpi1
1048	ENSMUSG00000000346	0.00376184	-0.190814	-0.0656203	0.0839279	0.386531	0.314123	0.239109	0.330982	-0.0649392	-0.0801465	-0.0177356	0.0152203	-0.152635	-0.0874344	0.134387	Dazap2
1050	ENSMUSG00000028029	0.0401088	0.0826069	-0.170087	0.118569	0.227562	0.311761	0.266429	0.241268	-0.0289593	0.0827373	-0.0931406	0.144714	0.172743	-0.24983	0.105058	Aimp1
1051	ENSMUSG00000040028	0.00385051	-0.13332	-0.178916	0.183912	-0.367595	-0.279675	-0.00299903	0.0920777	-0.101463	-0.0573261	-0.0359393	-0.107262	-0.205737	-0.187131	0.0419279	Elavl1
1058	ENSMUSG00000037373	0.294393	0.0511535	-0.0534721	0.14477	-0.195732	-0.043781	0.126476	0.0394167	-0.161506	0.00953932	-0.111539	-0.201164	0.0972979	-0.0451733	0.263329	Ctbp1
1060	ENSMUSG00000055943	0.054045	0.0387841	0.238746	0.18519	-0.134029	0.0586386	0.264938	0.296423	0.110032	0.00418238	0.131989	0.0895667	0.00861265	0.0885955	-0.0513828	Emc7
1063	ENSMUSG00000063870	0.0884266	-0.275491	-0.175433	0.153766	-0.241168	-0.256818	-0.309283	-0.109105	-0.319326	-0.0122038	-0.161957	-0.13889	-0.242239	-0.0413983	0.190316	Chd4
1068	ENSMUSG00000040242	0.255273	-0.082895	0.0889266	0.180039	-0.0712895	0.0725706	0.0559945	-0.0718344	-0.206864	-0.0756729	-0.144118	-0.10577	0.0711255	0.24475	0.242912	Fgfr1op2
1069	ENSMUSG00000079658	0.103077	0.0816671	0.275983	0.279002	-0.256049	-0.215362	-0.0683918	0.346265	0.0714366	-0.00321165	-0.0443509	0.177629	0.146243	0.0522751	0.035109	Tceb1
1069	ENSMUSG00000078671	0.00581655	-0.0746944	-0.141405	-0.00709833	-0.0584893	-0.367921	0.0590912	0.264745	-0.162839	0.0152255	-0.0797343	-0.060274	-0.0538887	-0.176649	0.196961	Chd2
1070	ENSMUSG00000029203	0.0141665	-0.243232	-0.066531	0.048514	-0.367626	-0.0749597	0.12296	-0.0713071	-0.167921	-0.169685	-0.130678	-0.127455	-0.254531	-0.214688	0.033794	Ube2k
1082	ENSMUSG00000077450	0.269534	0.0468296	0.246979	0.228668	0.0772936	0.0330815	-0.164004	-0.117283	-0.0535157	-0.00898821	-0.135144	0.0871632	0.0424466	0.218576	0.125866	Rab11b
1083	ENSMUSG00000020224	0.00812949	0.0390569	0.074122	-0.0239214	-0.32007	0.243111	0.283157	0.313953	-0.134838	0.114599	-0.137041	-0.266444	-0.0874722	0.043114	0.034552	Llph
1088	ENSMUSG00000062580	0.00750174	-0.165441	-0.0390189	0.122472	-0.344139	-0.0100639	0.24979	0.172144	-0.0905229	-0.0747135	-0.000847931	-0.293835	-0.214861	-0.0430166	0.199994	Timm17a
1110	ENSMUSG00000030120	0.00675854	-0.00747317	0.0902119	0.124243	-0.190204	-0.281518	-0.388125	-0.193292	-0.014129	-0.0623522	-0.0395672	0.0811486	0.187687	-0.00807526	0.172241	Mlf2
1124	ENSMUSG00000029623	0.0464068	0.133066	-0.128989	0.0554096	-0.322684	0.252757	0.189515	0.162275	-0.0594102	0.0652013	-0.050086	0.032393	0.318081	-0.0522823	0.0226369	Pdap1
[truncated: 12 more rows]
