# Supplementary material for: Differentiation dynamics of mammary epithelial cells revealed by single-cell RNA sequencing
Source: Nat Commun. 2017 Dec 11;8:2128. doi: 10.1038/s41467-017-02001-5 (PMC5723634; doi:10.1038/s41467-017-02001-5)
Supplement: Supplementary file 9 — Supplementary Data 6 [file 41467_2017_2001_MOESM9_ESM.xlsx]

## Sheet: C6
Supplementary Data 6
Top	Gene	FDR	logFC.vs.C1	logFC.vs.C10	logFC.vs.C11	logFC.vs.C12	logFC.vs.C13	logFC.vs.C14	logFC.vs.C15	logFC.vs.C2	logFC.vs.C3	logFC.vs.C4	logFC.vs.C5	logFC.vs.C7	logFC.vs.C8	logFC.vs.C9	Symbol
1	ENSMUSG00000026158	2.07278e-86	0.191348	-1.61347	-0.282025	0.644676	0.594451	0.609464	0.661689	0.373212	0.752107	0.735425	0.632408	-0.176059	-1.57373	-0.462941	Ogfrl1
1	ENSMUSG00000026131	6.9081e-71	-0.435212	0.685922	0.411434	-0.456985	-0.812112	-1.6213	0.11007	-0.666566	-0.416578	-0.667001	0.125554	-0.032138	0.58294	0.226791	Dst
1	ENSMUSG00000026051	0	-0.0480338	-0.0500433	-0.0539152	-0.716189	-2.90058	-0.335273	-0.00160669	-0.000408758	-0.00133494	-0.00106341	-0.0768075	-0.0708785	-0.034839	-0.0191828	1500015O10Rik
1	ENSMUSG00000025959	5.19855e-201	0.973558	0.785997	1.26724	1.07029	0.810296	1.00481	0.93449	0.477479	1.49424	1.25199	1.40306	0.771351	0.575685	1.45402	Klf7
1	ENSMUSG00000026185	2.01846e-16	-0.293542	1.06825	-0.653747	0.272339	-1.79817	1.40777	0.783401	1.06422	2.38706	2.37071	0.17479	-1.36887	1.03101	0.52617	Igfbp5
1	ENSMUSG00000026177	0	-0.00318826	0	0	-0.00284574	-0.000709539	-0.0157367	-1.27025	0	0	-0.000275322	0	-0.00162407	-0.000935976	-0.0120612	Slc11a1
1	ENSMUSG00000026258	0	1.72552	1.13655	1.35167	1.69347	1.78159	1.78639	1.76837	0.692247	1.78717	1.74503	1.77615	1.67904	1.76495	1.78864	3110079O15Rik
1	ENSMUSG00000042845	2.69979e-21	-0.311475	-0.319808	-0.357879	0.0103381	-0.039218	0.0141291	0.00482657	-0.00111051	-0.463226	-0.00982118	-7.37073	-0.030445	-0.130732	-0.369515	Wfdc12
1	ENSMUSG00000017723	0	-2.10517	0.266879	0.13037	-0.045393	0.530071	0.514993	0.593112	-2.2546	-3.20653	-3.20435	-0.408357	-0.379238	0.558088	0.312138	Wfdc2
2	ENSMUSG00000039323	0	0.00247421	-0.0302278	-0.429605	-0.739298	-2.58512	-2.744	-0.182003	-0.00282633	0.00823246	-0.00140426	0.00823246	0.00435062	-0.0289903	-0.301693	Igfbp2
2	ENSMUSG00000026208	0	-0.0125447	0	-0.00830102	-0.0125403	-0.0280144	-0.0833452	-2.60686	-0.00535663	-0.0102661	-0.00604308	0	-0.00329372	-0.000157818	-0.0264157	Des
2	ENSMUSG00000048096	0	-0.0192858	-0.0166312	-0.396102	-1.61065	-1.92245	-2.29411	-1.71327	0.0032837	0.017177	0.0105813	-0.0348311	-0.0096842	-0.00553582	-0.190791	Lmod1
2	ENSMUSG00000033684	9.43684e-303	-1.63067	0.151915	0.108073	0.11484	0.116141	0.219011	0.171422	-0.793137	-1.72143	-1.12006	-0.474572	-1.35209	-0.0242674	-1.07315	Qsox1
2	ENSMUSG00000026645	0	-0.0108434	-0.00958834	-0.266658	0.0221766	0.0098631	0.00872219	0.00931364	0.017757	0.0167333	0.0127033	-0.0803123	-0.0333444	-0.651022	-1.79	Olah
2	ENSMUSG00000026832	1.15573e-11	0.037331	-1.4552	-0.89117	0.354312	0.337889	0.36039	0.357227	0.201259	0.374501	0.371018	0.35348	-0.140823	-0.739454	-0.984494	Cytip
2	ENSMUSG00000027186	1.56796e-85	-0.133915	-0.818287	-2.13038	0.411238	0.366275	0.402853	0.411637	0.239169	0.38003	0.405038	0.361038	-0.513304	-1.71613	-2.18235	Elf5
2	ENSMUSG00000039131	0	-1.38411	0.0973459	0.112287	-0.0525533	0.106209	0.109876	0.0773466	-1.37318	-2.2821	-1.94139	-0.397992	0.0507786	0.113818	0.0967518	Gipc2
2	ENSMUSG00000044156	0	-0.157375	-0.00364161	-0.12443	0.00884892	0.00714052	0.00725957	0.010123	-0.00522723	-0.243675	-0.0198465	-1.61245	-0.00208073	0.00315459	-0.163087	Hepacam2
3	ENSMUSG00000055322	5.53356e-10	-0.00276251	0.0105761	-0.364635	-0.221945	-0.562825	-2.10537	-1.80352	0.0262962	0.0380253	0.0381549	0.0429102	-0.0253175	0.0326778	-0.389007	Tns1
3	ENSMUSG00000026249	1.12465e-35	-0.299847	-0.013135	0.0351644	-0.0271233	-0.161176	-0.0134012	-1.44561	-0.128282	-0.4538	-0.176946	-0.724575	0.0297935	0.000769424	0.0442151	Serpine2
3	ENSMUSG00000026385	4.98446e-66	0.554741	-0.95147	-0.603609	1.55092	0.799995	-0.549646	0.534132	0.935133	1.42785	1.52446	1.1346	-0.105202	-2.2223	-1.6392	Dbi
3	ENSMUSG00000041801	0	0.110613	0.00764553	-0.480284	-1.74111	-1.70486	-1.60669	-1.15411	0.0671	0.100789	0.101979	0.185517	0.111107	0.120954	-0.150497	Phlda3
3	ENSMUSG00000026473	3.88256e-37	-1.76474	0.0482032	0.0134173	0.387914	0.612491	0.133464	0.408821	-1.55126	-2.74439	-2.18603	-0.185254	-0.0428315	0.13965	0.191395	Glul
3	ENSMUSG00000026818	0	-0.244234	0.00472666	-0.059787	0.0237537	0.0228198	0.0208523	0.0183454	0.0172171	0.0170855	0.0253036	-0.00198265	-0.450513	-0.192933	-2.06298	Cel
3	ENSMUSG00000050737	6.16127e-37	-0.33455	0.211305	0.213306	0.398939	0.354535	0.55478	0.578048	0.321364	0.528728	0.52883	0.572702	-1.12193	-0.0803543	0.073557	Ptges
3	ENSMUSG00000050808	2.29214e-19	0.0751268	-1.83486	-3.10657	0.848936	0.650799	0.682961	0.906288	0.498722	0.931926	0.920544	0.781849	-0.529838	-3.10155	-2.85704	Muc15
3	ENSMUSG00000028871	1.47579e-14	0.129865	-1.59961	0.141568	0.12857	-0.0357999	0.0827896	0.148748	0.107407	0.155396	0.15349	0.0757302	0.106813	-1.41878	0.155684	Rspo1
3	ENSMUSG00000029378	0	-1.18778	0.609104	0.711486	0.162968	0.611862	0.755153	0.752274	-2.90343	-1.86919	-3.54068	-2.19995	0.62998	0.637927	0.757262	Areg
3	ENSMUSG00000030669	2.87923e-58	-0.0393237	-0.0821265	0.0312203	0.00508643	0.00290279	0.0309864	0.0312203	-0.305624	-0.121694	-0.275998	-5.56744	0.0287672	-0.0221391	0.0312203	Calca
4	ENSMUSG00000026421	0	1.38442	1.05888	-0.0827848	0.186424	-0.372047	-2.23602	0.11698	0.621442	1.63634	1.27446	2.52071	1.1645	0.915621	1.06745	Csrp1
4	ENSMUSG00000041782	3.53731e-61	0.643145	0.667966	0.627586	0.877222	1.10318	1.22006	1.23777	0.367317	0.67035	0.5885	0.996607	0.704236	0.959128	1.0805	Lad1
4	ENSMUSG00000026701	0	-1.00711	-0.308327	-0.274186	-0.494423	-0.366073	0.169492	0.2063	-0.988778	-1.53299	-1.56772	-0.795649	-0.431858	-0.547411	-0.341408	Prdx6
4	ENSMUSG00000026822	0	-0.562078	2.16762	0.45133	0.776393	0.669958	1.86959	4.2029	1.64597	4.06854	3.98666	4.2752	-1.90814	2.12487	-1.48452	Lcn2
4	ENSMUSG00000027276	3.04876e-97	-0.0784216	-0.0147104	-0.0284369	-1.29165	-0.995956	-0.453903	-0.967949	-0.0807121	-0.137828	-0.140816	-0.279803	0.00481916	-0.000215224	-0.0157125	Jag1
4	ENSMUSG00000016024	4.50934e-164	-0.246605	0.0305885	-0.780768	0.0745278	0.0676415	0.0663499	0.0682623	0.0561144	0.0767903	0.0773047	0.0798845	-0.561788	-0.260123	-1.80186	Lbp
4	ENSMUSG00000076434	1.05244e-16	-0.246003	-0.351547	-1.54653	0.154639	0.164749	0.113405	0.165964	0.101288	0.16396	0.142326	0.177539	-0.465566	-0.171369	-3.32161	Wfdc3
4	ENSMUSG00000028132	0	-1.66456	0.0703177	0.0900774	-0.0785727	0.0658354	0.0629309	0.093885	-1.04115	-2.40153	-1.45195	-0.511431	-0.0499102	-0.00917058	-0.0607939	Tmem56
4	ENSMUSG00000029838	3.78696e-65	-2.27472	-0.239201	0.553125	-1.01194	-1.11643	-0.792582	0.720155	-3.6732	-3.60974	-4.66934	0.542934	0.644739	0.714428	0.707332	Ptn
4	ENSMUSG00000000031	0	-0.0048203	-0.0552027	0.000861823	-0.00239787	-0.00737633	-0.00075605	-0.0581839	-0.0146	0.000129782	-0.0184751	-1.47371	0.000861823	-0.00628139	0.000861823	H19
4	ENSMUSG00000050335	0	0.39027	2.83647	2.61653	2.52395	3.68849	3.79817	3.65662	0.336407	0.0219986	0.157911	3.20686	0.462114	3.54091	3.77782	Lgals3
5	ENSMUSG00000004451	3.57658e-183	0.577207	0.720748	0.895262	0.780055	0.939603	1.05814	0.930198	0.486895	0.833275	0.729423	0.983569	0.271182	0.837307	0.885979	Ralb
5	ENSMUSG00000026678	0	-0.00167322	-0.00713881	-0.0546095	-0.0298709	-0.067568	-0.0959899	-3.66921	-0.000615769	0.000592823	-0.000271129	-0.00853429	-0.00236551	-0.00713615	-0.0388187	Rgs5
5	ENSMUSG00000026664	0	-1.09112	0.0288645	0.0631452	-0.0295113	0.00285598	-0.00486736	-0.0741423	-0.942847	-1.81093	-1.39978	-0.653355	-0.0267855	0.0595048	0.10112	Phyh
5	ENSMUSG00000067818	0	-0.0191442	-0.0839518	-1.53938	-1.85414	-3.53106	-5.06382	-4.49706	-0.00410552	0.0135178	-0.00323723	-0.0427052	0.00640905	-0.0501189	-1.55184	Myl9
5	ENSMUSG00000001025	0	0.230407	2.732	1.66116	1.03295	2.53947	-0.904473	0.0839085	-0.364972	-0.985208	-0.974424	3.47463	2.09158	4.37924	2.62113	S100a6
5	ENSMUSG00000028464	3.86566e-24	0.315771	0.156606	-2.95228	-3.86824	-4.05907	-6.43013	-4.38817	0.0610296	0.3942	0.137298	0.256677	0.360019	0.259446	-2.87995	Tpm2
5	ENSMUSG00000030717	9.71469e-15	-1.64493	1.33918	0.614672	0.464981	2.18132	2.14331	1.73776	-2.17155	-2.82151	-2.96991	0.33827	0.311537	1.66224	-0.0754706	Nupr1
5	ENSMUSG00000048583	3.33201e-158	-0.00182599	-0.103759	0	-0.00281156	-0.00847843	-0.00846052	-0.408633	-0.00178339	-0.00502467	-0.0115448	-3.95343	3.30575e-17	-0.0261187	-0.00662106	Igf2
5	ENSMUSG00000032068	2.09696e-304	0.489124	2.78953	1.92142	3.43496	3.94808	5.17812	5.29564	1.61619	3.69699	3.98982	3.72993	-0.794786	2.19152	2.55547	Plet1
6	ENSMUSG00000026399	2.71369e-252	0.0313314	0.436304	0.397241	0.73575	0.752903	0.75552	0.775742	0.419776	0.62495	0.680838	0.701382	-0.395972	0.510432	0.442549	Cd55
6	ENSMUSG00000038530	0	-0.00699317	-0.000827357	-0.00978447	-0.029302	-0.0155598	-0.0411495	-2.62505	-0.000167079	-0.000787315	0.00012666	0.00112862	-0.00310018	-0.000432069	-0.00449175	Rgs4
6	ENSMUSG00000026655	1.82114e-20	0.313568	1.14955	1.67196	1.48684	1.59489	1.51903	1.12559	0.488984	1.30278	1.18078	1.59061	-0.00475765	1.38001	1.78109	Fam107b
6	ENSMUSG00000017002	2.62786e-06	-0.0356973	0.26892	0.00374841	-2.15587	-0.0353388	0.182171	0.33079	0.113444	0.307738	0.183817	-2.24191	-0.164623	0.211373	-0.251939	Slpi
6	ENSMUSG00000028494	1.8122e-39	-1.24237	0.0793487	-0.870526	0.427527	-0.0163189	0.563204	0.200761	0.397007	0.459125	0.645574	0.147625	-2.20194	-2.28292	-2.79317	Plin2
6	ENSMUSG00000070702	2.09803e-181	-3.89271	-2.22824	-3.19054	0.0306091	-1.46139	-0.881833	-0.490262	0.0428834	-0.188155	0.0697685	-1.37155	-4.9757	-6.43269	-8.80038	Csn1s1
6	ENSMUSG00000019818	0	-2.40524	0.171384	0.203658	0.052076	0.432252	0.730198	0.733697	-2.20918	-3.35462	-2.73123	-1.31646	0.0666129	-0.000954599	0.258903	Cd164
6	ENSMUSG00000031891	0	-0.00458675	-0.0124991	0	-0.00234811	-0.000527047	-0.000325306	0	-0.00242369	-0.00407836	-0.00202469	-1.39137	-0.00185021	-0.00975542	0	Hsd11b2
7	ENSMUSG00000020423	5.93376e-36	0.15637	-0.466024	-2.71113	0.734059	-0.219704	-2.58018	-1.32423	-0.326634	0.346487	-0.230468	0.0355289	0.138546	-0.584559	-2.0503	Btg2
7	ENSMUSG00000026478	0	-0.097596	-0.0504134	-0.0132308	-0.446705	-1.47702	-0.674946	-0.737611	-0.134979	-0.129321	-0.144736	-0.497129	0.0482969	0.0165428	-0.069091	Lamc1
7	ENSMUSG00000038370	0	-0.00742559	0	-0.0087874	-0.0110228	-0.00250945	-0.0343873	-1.39228	-0.00148523	-0.00219602	-0.000524482	-0.0163269	-0.00654305	-0.000659601	-0.038391	Pcp4l1
7	ENSMUSG00000005087	9.85863e-63	0.732645	0.997564	0.882664	0.342399	0.394748	0.536918	1.1907	0.661513	1.47931	1.36441	1.48462	0.379097	1.3033	1.27884	Cd44
7	ENSMUSG00000039196	0	-0.00620671	0	-0.0293947	-0.00307867	-0.00171662	-0.017951	-0.00600733	0	0	0	0	-0.0156788	-0.00081188	-1.87636	Orm1
7	ENSMUSG00000063157	7.03456e-35	-1.9785	-2.29242	-5.61933	-0.00447218	-1.98932	-1.51332	-0.980482	0.0263826	-0.0305693	0.0267815	-1.83868	-2.91077	-7.38265	-10.092	Csn2
7	ENSMUSG00000029375	5.01575e-209	-1.66302	0.0467995	0.055091	-0.0553993	0.0527545	0.0550021	0.055091	-0.979519	-2.66813	-1.37995	-0.971844	0.0159976	0.0514209	0.055091	Cxcl15
7	ENSMUSG00000057454	0	1.38309	2.01949	2.04231	1.61406	2.2956	2.51614	2.60467	1.05975	2.17271	2.10325	2.36465	0.826576	2.13177	2.39337	Lypd3
7	ENSMUSG00000043681	0	-0.803181	0.116059	0.126026	-0.0873753	0.126026	0.125702	0.126026	-1.69509	-1.20312	-2.36248	0.0639151	0.103614	0.126026	0.126026	Fam25c
7	ENSMUSG00000057913	1.07903e-11	-0.024157	-0.0136793	0	0	-0.000527047	-4.97509e-05	0	-0.0118031	-0.0307893	-0.0216282	-0.888145	-0.000505118	-0.00362964	0	Gm10032
8	ENSMUSG00000026728	1.1337e-15	0.0359842	-0.543952	-0.493512	-0.847709	-0.951215	-2.79458	-4.19929	0.0501763	0.0781394	0.0645228	0.0300916	0.0458744	0.0118697	-0.433335	Vim
8	ENSMUSG00000027239	1.1778e-27	-0.1614	-0.0457173	0.0174763	-0.672023	-1.70823	-0.540846	0.0775015	-0.0470788	-0.111624	-0.0131252	-1.03162	-0.145204	0.0222056	0.0873587	Mdk
8	ENSMUSG00000027171	0	0.786017	0.742389	1.07908	0.611793	0.865589	1.1708	1.19584	0.616613	1.08064	1.06637	1.10721	0.575499	0.853242	0.983319	Prrg4
8	ENSMUSG00000024903	1.46964e-143	-0.00610359	-0.0015188	-0.451271	0	0	-0.0228436	0	0	0	0	0	-0.00720183	-0.0831989	-4.12695	Lao1
8	ENSMUSG00000042367	0	-0.257091	0.036393	0.0768495	-1.17389	-0.59406	-0.0689713	0.0866919	-0.184651	-0.454228	-0.296522	0.0886008	0.0691988	0.0758935	0.0972712	Gjb3
8	ENSMUSG00000061937	5.45485e-254	-1.44264	-1.48932	-4.4316	-0.00375028	-1.68361	-1.49842	-0.899352	0.0296598	0.005826	0.0281508	-1.59723	-2.13556	-6.74978	-10.7426	Csn1s2a
8	ENSMUSG00000015134	2.96122e-197	2.56774	1.71779	1.14825	3.05743	3.26965	3.28552	3.28956	1.18411	3.28543	3.14086	3.28224	2.18754	3.08472	3.12392	Aldh1a3
8	ENSMUSG00000022015	0	0.00216578	-0.043634	0.00216578	0.000921422	-0.00269913	0.00199281	0.00216578	-0.0146011	0.00169312	-0.0130452	-2.01328	0.00176873	-0.00881944	0.00216578	Tnfsf11
8	ENSMUSG00000018339	0	-2.80295	0.549799	0.613941	-0.196469	0.628103	0.628688	0.241483	-2.72168	-3.84219	-3.12435	-4.17601	0.293611	0.595798	0.554997	Gpx3
9	ENSMUSG00000078202	4.71309e-38	0.142042	0.0819644	0.114944	0.232983	0.251602	0.220724	-1.43533	0.150367	0.18317	0.213221	0.230052	0.133823	0.136455	0.167962	Nrarp
9	ENSMUSG00000012350	7.40622e-135	0.162367	-1.25081	-1.08338	0.774068	0.766699	0.835506	0.832831	0.273343	0.585913	0.564736	0.634707	-0.180565	-1.23872	-0.0422971	Ehf
9	ENSMUSG00000040152	1.53398e-51	1.10458	-0.219696	-0.227843	-0.601953	-2.69093	-1.73526	0.328256	0.697014	1.82048	1.70199	1.64002	0.908721	-0.0184437	0.788808	Thbs1
9	ENSMUSG00000027333	7.27808e-320	0.302026	0.923485	0.84094	0.90742	0.946955	1.10909	1.14041	0.567346	1.08077	1.03767	0.791075	-0.383964	0.875138	0.750455	Smox
9	ENSMUSG00000046623	1.56381e-88	-0.220966	0.074436	0.0896435	-0.884307	-0.272282	0.0700408	0.0896435	-0.19625	-0.375122	-0.337629	0.0896435	0.0572206	0.084456	0.0896435	Gjb4
9	ENSMUSG00000028773	1.76572e-27	0.00089648	-0.086321	-0.378494	-0.0250597	-0.102843	-0.351639	-0.123232	-0.00133485	0.00194823	-0.000927841	-0.0531842	-0.00532398	-1.6551	-4.50203	Fabp3
9	ENSMUSG00000001622	0	-1.76685	0.134163	-3.92049	2.24103	1.88368	1.78802	2.05835	1.24658	2.22888	2.31995	2.19308	-3.19957	-2.25699	-5.89824	Csn3
9	ENSMUSG00000069919	0	-0.0663579	-0.0353521	0.00578076	-0.00761898	0.00132061	0.00314946	0.00578076	-0.113757	-0.134643	-0.142256	-1.776	0.00501292	-0.000570936	0.00578076	Hba-a1
9	ENSMUSG00000020577	1.49508e-38	-2.22053	0.123589	-0.00585483	-0.193234	0.0154026	0.0928932	0.134855	-1.65434	-3.169	-2.10589	-0.99894	0.025259	0.0735967	-0.0412768	Tspan13
10	ENSMUSG00000042410	2.05215e-54	-1.0285	-0.0211211	0.0903999	-0.00388509	0.0153555	0.12893	0.210433	-0.649425	-1.52767	-0.822212	-0.0453251	-0.0120453	-0.0138369	0.12547	Agps
10	ENSMUSG00000027447	8.18697e-96	0.00768976	1.7326	0.119937	1.52706	1.27322	0.954749	-1.08908	0.970794	1.80112	2.1051	1.46141	-0.484392	1.89742	0.32237	Cst3
10	ENSMUSG00000002944	4.22293e-26	-0.101417	-0.0551928	-0.456051	0.00254639	-0.0675809	-0.0787773	-1.5219	0.0079408	0.0144302	0.0138711	-0.0327639	-0.168975	-1.10738	-2.47751	Cd36
10	ENSMUSG00000036256	8.88981e-09	-0.260162	0.0109413	-0.326061	-2.17639	-1.10816	-1.30627	-5.52274	0.157547	0.267795	0.225677	0.149044	-0.603271	0.10274	-0.465186	Igfbp7
10	ENSMUSG00000029304	0	-1.84993	0.0370596	-0.637884	0.0368903	0.0295814	-0.140767	-0.0669573	0.027813	-0.0377007	0.0371121	0.044642	-2.12182	-0.185485	-6.95435	Spp1
10	ENSMUSG00000000792	0	-1.11253	0.00930875	0.0194951	-0.037686	0.0237104	0.0232552	-0.0131018	-0.397177	-1.6981	-0.585434	-0.101447	-0.0213274	0.0140502	-0.10846	Slc5a5
10	ENSMUSG00000005268	3.28491e-68	-3.09201	0.249297	0.189931	-0.00927385	0.457095	0.475491	0.471593	-3.09471	-4.09069	-3.65945	-2.438	0.0426128	0.0357926	-0.00761658	Prlr
11	ENSMUSG00000026872	0	0.00653136	-0.00553812	0.00204553	-0.00012448	-0.00107943	-0.0133296	-1.52964	0.0118948	0.0158248	0.0137451	0.0173689	0.00511204	0.00800563	-0.0234321	Zeb2
11	ENSMUSG00000044349	2.40279e-299	-1.30386	0.0144725	0.0263531	-0.0611376	0.0342714	0.025979	0.0417591	-1.07341	-1.97802	-1.29851	-1.35554	0.00610721	0.036386	0.0488082	Snhg11
11	ENSMUSG00000027750	1.23378e-63	0.0424266	-0.0751238	-0.367069	-1.35784	-1.82999	-1.93255	-1.0394	0.0130839	0.0532023	0.0260086	0.0393331	0.0387651	-0.0173528	-0.274457	Postn
11	ENSMUSG00000019577	4.42825e-83	-1.68705	-0.215334	-0.174373	-0.100293	-1.29806	-0.626152	-0.0327884	0.0103246	-0.196319	0.00224276	-0.247506	-2.27624	-0.723049	-0.785551	Pdk4
11	ENSMUSG00000031722	5.63057e-08	-3.41947	0.076743	0.090315	-0.00704247	0.0953094	0.0975306	0.0989577	-0.310567	-2.8093	-0.518189	-0.965208	-3.45829	0.0918508	0.0989577	Hp
11	ENSMUSG00000001349	0	0.00129964	-0.0663545	-1.81112	-1.76367	-2.87695	-5.41699	-1.20811	-0.000689252	0.0264661	-0.000229733	-0.0418929	0.0119713	-0.0287559	-1.72116	Cnn1
11	ENSMUSG00000038216	0	0	-0.0298863	0	0	-0.00540747	-0.000537053	0	0	-0.000520763	0	-1.76473	-4.06359e-17	-0.00925876	0	Pnmt
11	ENSMUSG00000045763	6.17298e-228	1.04679	1.62589	1.93135	2.92128	3.17112	3.19854	3.17429	0.451659	2.27574	1.31596	3.02025	0.509699	2.76361	1.94046	Basp1
11	ENSMUSG00000024597	0	-1.57443	0.207593	0.221346	-0.0266751	0.440453	0.204525	0.451428	-2.11476	-2.20194	-2.54944	-0.212526	0.290353	0.168755	0.302287	Slc12a2
12	ENSMUSG00000026483	0	0.0151589	0.0153213	-0.348906	-0.533416	-0.976037	-2.00704	-0.909699	0.0138906	0.0468672	0.0405077	0.0386023	-0.0244553	0.0319579	-0.23768	Fam129a
12	ENSMUSG00000023224	0	-0.00835603	0.0128914	-0.0495093	-0.0452365	-0.0152683	-0.0847824	-1.80679	-0.0032486	0.00615888	0.00608319	-0.00895897	0.00188618	0.0085949	-0.0233048	Serping1
12	ENSMUSG00000027160	9.91198e-11	-0.163489	-0.781766	-0.165783	0.00126506	-0.315259	-0.0608539	-0.18244	-0.0518178	-0.109402	-0.0666155	-0.535655	-0.115595	-0.989644	-0.476482	Ccdc34
12	ENSMUSG00000027800	0	0.855072	2.05332	2.01258	2.16846	2.50562	1.12247	2.55374	1.09364	2.65366	2.76633	4.6735	-0.0392737	3.98921	3.53743	Tm4sf1
12	ENSMUSG00000047501	3.47414e-301	0.356105	1.65572	1.39111	2.75567	3.47971	3.6784	3.65225	-0.129856	0.113275	-0.2103	2.2461	0.883453	1.38555	1.55598	Cldn4
12	ENSMUSG00000043421	1.64925e-256	-1.79091	0.0197094	0.0480304	-0.094706	-0.54403	0.182914	0.171205	0.0429603	-0.790548	0.0282077	0.0343708	-2.38196	-0.488831	-0.490028	Hilpda
12	ENSMUSG00000059412	0	-3.38492	0.118457	0.168649	-0.102532	0.160135	0.167088	0.092257	-1.04532	-4.64445	-1.57119	-2.71281	-0.031265	0.151446	0.152848	Fxyd2
12	ENSMUSG00000032496	1.65394e-78	-0.995095	0.796764	-4.48624	1.27199	1.35211	1.11533	1.183	0.658299	1.23347	1.30134	1.33586	-2.48731	1.15715	-3.37032	Ltf
12	ENSMUSG00000016942	2.14888e-86	-0.375964	-0.0184189	0.00598604	-0.00169056	0.000803828	0.00528435	0.00598604	-0.0215361	-0.647945	-0.0477701	-2.21672	-0.0033794	-0.00663769	0.00598604	Tmprss6
12	ENSMUSG00000075010	2.84587e-48	-1.65713	0.527495	0.541943	-0.121635	0.556137	0.554627	0.55237	-2.48129	-2.80269	-3.26731	-0.0416598	0.47467	0.50303	0.501964	AW112010
13	ENSMUSG00000026628	3.78759e-14	-0.590362	-1.88976	-3.26228	0.554125	-0.814618	-3.30705	-2.13305	-1.19899	-0.492881	-1.28591	-1.12496	-0.0432006	-1.7778	-2.1581	Atf3
13	ENSMUSG00000087006	1.42402e-08	-0.481299	0.0414857	0.00119671	0.102935	0.0919652	0.0422563	-3.40336	0.0410056	0.13488	0.142183	0.152983	-0.731877	0.0983075	-0.440938	Gm13889
13	ENSMUSG00000060802	7.0831e-86	-1.25078	-1.31068	-0.709011	-0.531908	-1.31282	-0.255913	-0.338179	-1.1909	-2.09637	-1.7616	-4.20374	-0.337861	-2.35599	-1.1545	B2m
13	ENSMUSG00000051159	1.35383e-191	-1.58736	0.0652983	0.116106	-0.0534689	0.105211	0.104734	0.11094	-1.32471	-2.31992	-1.84931	-2.85993	0.0572722	0.0960884	0.116106	Cited1
13	ENSMUSG00000070473	0	0.419427	-0.0834308	-0.509328	2.34501	2.63582	2.74124	2.75835	0.232401	0.494975	0.286418	0.435369	0.283887	-0.557322	0.36733	Cldn3
13	ENSMUSG00000047631	2.8744e-317	-0.230515	-0.00514017	0.00465627	0.00168851	0.00321342	0.00424461	0.00465627	-0.0425494	-0.371021	-0.0601234	-1.35377	0.000344665	0.00080714	0.00465627	Apof
13	ENSMUSG00000032353	1.36502e-24	-2.49141	-0.364416	-0.536972	-0.0432155	-0.0334715	0.220264	0.281417	-1.37246	-3.49721	-1.83854	-0.712482	-0.612488	-0.414335	-1.05137	Tmed3
13	ENSMUSG00000000706	0	-0.332831	-0.159962	-2.53527	0.210998	0.216246	0.203976	0.204137	0.137691	0.217265	0.219218	0.223227	-0.705543	-0.46962	-2.79835	Btn1a1
14	ENSMUSG00000026639	3.56682e-50	-0.0066978	-0.0461382	-0.202125	-0.552495	-0.7305	-1.32556	0.0462071	0.0299814	0.0555775	0.0470621	0.060732	-0.00676332	-0.0583373	-0.13861	Lamb3
14	ENSMUSG00000042745	1.2548e-10	-0.141552	0.0103172	-0.0788091	0.00433073	0.0496208	0.020044	-1.29446	0.0254224	0.0615323	0.0648496	-0.113956	-0.213275	0.0514938	-0.0600505	Id1
14	ENSMUSG00000049775	8.82098e-98	-1.75206	-0.895001	-0.354691	0.608941	0.559878	-1.13345	-1.11881	-1.13305	-2.94517	-1.83331	-1.14722	0.417444	-0.812088	0.302961	Tmsb4x
14	ENSMUSG00000061388	0	-0.0172928	-0.0290207	-0.945033	0.0135209	0.00777781	-2.00893	-0.546342	0.00977524	0.0170104	0.0156234	-0.0747095	-0.0553456	-0.0977759	-5.63951	Csn1s2b
14	ENSMUSG00000029761	1.87149e-185	0.707889	0.529761	-0.643469	-2.6145	-3.33377	-4.5618	-3.84161	0.299918	0.883733	0.918373	0.92519	0.771531	0.789484	-0.239698	Cald1
14	ENSMUSG00000030605	4.24296e-136	-0.200786	1.02024	0.0449794	2.24899	1.04823	1.47633	1.00879	1.4468	3.28498	3.2778	3.04935	-1.67804	2.42055	-0.560444	Mfge8
14	ENSMUSG00000032554	1.9703e-82	-2.35383	1.27384	-0.644636	1.57444	1.5837	2.1383	2.47488	1.05514	2.30039	2.48967	2.41781	-3.63745	-0.973435	-4.6832	Trf
14	ENSMUSG00000021508	0	0.0405672	0.0784958	-2.17061	-4.55191	-3.42687	-6.12071	-1.17332	-0.0303728	0.171137	0.0328466	0.0514357	0.0796279	0.129563	-1.88441	Cxcl14
15	ENSMUSG00000009876	0	-0.00499445	0.0116933	0.0142835	0.00346841	-0.0106595	-0.0204496	-1.88035	0.0074851	0.0180509	0.018468	0.0207823	-0.0154921	0.0191102	0.0105656	Cox4i2
15	ENSMUSG00000040690	4.90016e-92	0.0506728	0.0193975	0.0410579	-0.492076	-1.0477	-0.145329	-0.00433213	0.0343358	0.0509462	0.0803118	0.0349633	0.0750275	-0.0515775	0.037293	Col16a1
15	ENSMUSG00000040659	1.48297e-158	1.77398	2.12225	2.3459	1.10732	1.92074	2.65329	2.47656	1.14994	2.81896	2.54341	3.04103	1.11548	1.92282	2.80687	Efhd2
15	ENSMUSG00000051397	0	1.14605	1.08371	1.11877	1.85947	2.2845	2.1379	2.37905	0.279583	1.28217	0.462806	1.9895	1.00297	1.84968	2.29792	Tacstd2
15	ENSMUSG00000090137	1.57138e-11	1.78832	0.448931	0.655213	0.351899	0.932307	1.16731	1.22325	-0.18292	1.84902	-0.230845	0.825311	1.80136	0.450076	0.364183	Uba52
15	ENSMUSG00000022548	0	0.0714046	0.0642043	-4.08328	0.180783	0.135578	0.037972	0.0174958	0.128613	0.186097	0.184008	0.0835117	-0.00660752	0.154569	-2.80558	Apod
16	ENSMUSG00000026727	1.95413e-20	-0.0379786	-0.0302832	-0.148254	-0.532023	-0.886312	-1.28349	-0.568547	0.00166329	0.00632549	0.0338651	-0.0224278	-0.0668779	-0.015336	-0.081127	Rsu1
16	ENSMUSG00000027611	0	-0.0248329	0.0144304	-0.00334287	-0.112716	-0.0309532	-0.0532667	-1.91149	0.00385794	-0.0017589	0.00528133	-0.00320395	-0.0120865	0.00768891	0.0144304	Procr
16	ENSMUSG00000017009	4.36008e-31	0.716245	1.59569	0.717318	0.72036	1.26014	0.522291	3.02822	0.553806	1.1668	1.01182	2.30632	0.196196	1.95779	2.08204	Sdc4
16	ENSMUSG00000033860	0	-0.940139	0.117401	0.128781	-0.218276	-0.115676	0.078695	0.13644	-1.38764	-1.44331	-1.81847	-0.0211173	0.103739	0.131655	0.13644	Fgg
16	ENSMUSG00000030170	1.59588e-273	0.861028	0.552656	1.24389	1.17992	1.29348	1.3369	1.43691	0.755929	1.46955	1.44196	1.46937	0.406854	1.0044	1.10177	Wnt5b
16	ENSMUSG00000002265	6.22305e-55	-0.0296459	-0.267133	-0.00413151	-0.0115546	-0.0523787	-0.0323247	-0.0491782	0.00502344	-0.0376908	0.0194835	-1.49921	0.00103369	-0.197377	-0.0164208	Peg3
16	ENSMUSG00000000983	0	3.00777	-1.0963	-3.24108	4.49675	3.83009	3.99043	4.50923	1.77047	4.97705	4.65708	3.7441	1.97939	-1.79936	-3.22083	Wfdc18
16	ENSMUSG00000075602	1.67704e-16	-0.447056	0.220981	-0.0347208	0.0339153	0.299758	0.26065	0.209557	-1.41203	-0.921965	-2.13924	0.139149	0.271845	0.212458	-0.487803	Ly6a
16	ENSMUSG00000046727	1.94679e-96	-0.35022	1.30353	1.54652	1.71122	2.13466	2.15392	0.951462	-0.00526826	-0.526031	-0.0964141	0.48968	-0.240742	1.53266	1.65871	Cystm1
16	ENSMUSG00000035783	0	0.116547	-0.307534	-3.31897	-4.71336	-6.18692	-7.36316	-5.40307	-0.137973	0.233336	-0.0593625	-0.236779	0.142369	-0.227835	-3.43701	Acta2
17	ENSMUSG00000016319	8.19815e-101	-0.609152	-1.09611	-0.466243	-0.97721	-0.645623	0.30583	-0.232873	-0.52013	-0.825125	-0.739409	-1.52837	-0.4107	-1.59501	-0.622677	Slc25a5
17	ENSMUSG00000033831	3.21017e-143	-0.726287	0.119979	0.125691	-0.0545983	0.124116	0.125603	0.125691	-1.35205	-1.06987	-1.79485	0.105869	0.092497	0.125691	0.125691	Fgb
17	ENSMUSG00000042453	1.31545e-25	0.00302001	-0.0313868	-0.049417	-0.233319	-1.35476	-0.276506	0.00405388	-0.00197399	0.00405388	0.00372795	-0.00793815	0.00329337	-0.0113019	-0.0325318	Reln
17	ENSMUSG00000030208	3.85609e-104	0.667462	1.80442	1.80896	2.17514	2.66865	2.28338	2.65018	0.37624	1.10984	0.995965	2.36251	0.798856	2.65433	2.87288	Emp1
17	ENSMUSG00000022108	4.4487e-42	-0.721062	0.502317	-0.325996	1.43776	0.77094	0.958214	0.197398	0.825993	0.516393	1.27984	0.668468	-1.62587	0.192177	-0.00891348	Itm2b
17	ENSMUSG00000021728	4.7029e-08	-0.168801	-0.04639	-0.0233693	-0.767394	-1.12056	-0.263933	-0.168122	0.000340168	-0.237479	-0.00676623	-2.45627	0.00520969	-0.00555072	0.011967	Emb
17	ENSMUSG00000022661	0	-1.45144	0.0727431	0.0468164	-0.134631	-0.258234	-0.36459	-0.510939	-1.46333	-2.03429	-1.9998	-1.83492	-0.509061	0.133469	0.114176	Cd200
17	ENSMUSG00000001525	5.71141e-152	-0.0551757	-2.13086	-0.161184	-0.543876	-1.00437	-0.57448	-0.238761	-0.339049	-0.188591	-0.352539	-1.54435	0.0821456	-1.81251	0.129799	Tubb5
17	ENSMUSG00000024781	0	-0.389836	-0.06904	-1.59164	0.0847593	-0.00430591	0.0289644	-0.0333189	0.0542837	0.0866887	0.0845072	0.0607976	-0.748942	-0.740566	-2.0148	Lipa
18	ENSMUSG00000063275	3.43542e-61	0.0881115	-0.0202699	-0.108795	-0.632431	-0.860573	-1.31612	-0.514216	0.0836617	0.131882	0.124663	0.110616	0.0677997	-0.0556348	-0.179284	Hacd1
18	ENSMUSG00000042712	5.63364e-61	-0.951383	-1.20791	-0.733906	-0.714097	-1.3918	-1.15022	-0.0961499	-0.441973	-1.28049	-0.701726	-1.68826	-0.476743	-1.60212	-1.3923	Wbp5
18	ENSMUSG00000029380	0	1.08301	2.04952	1.4668	1.83494	2.76821	2.62067	0.503391	0.765929	2.78279	2.32156	2.97204	0.123063	2.71872	2.59272	Cxcl1
18	ENSMUSG00000002985	7.70179e-114	0.687823	0.928462	-0.326944	-3.90236	-3.73598	-3.07623	0.401009	0.395672	1.07523	0.88994	0.851167	0.842325	0.533772	-0.425872	Apoe
18	ENSMUSG00000035686	7.09892e-09	-0.0103142	-0.0334744	-0.245776	-0.00179985	-0.0346634	-0.0597061	-0.0343854	-0.00038427	-0.00187611	-0.00219742	-0.08908	-0.0309245	-1.44903	-2.45085	Thrsp
19	ENSMUSG00000031375	1.04312e-246	-0.00341306	-0.0016047	-0.385194	-0.97407	-1.22787	-2.2395	-2.81207	0.013619	0.0191615	0.0112082	-0.0171999	0.0108104	0.0049308	-0.351105	Bgn
19	ENSMUSG00000054342	7.98666e-171	0.846093	0.8806	0.181849	1.34718	1.40733	1.41564	1.42116	0.732967	1.41486	1.38728	1.40871	0.466967	0.342399	0.546941	Kcnn4
19	ENSMUSG00000030732	0	-0.0349789	-0.00174137	-0.373838	-0.0103664	0.00236981	0.00189485	0.00531679	0.00248842	0.00321334	0.00463322	0.00531679	-0.0846433	-0.281744	-1.4547	Chrdl2
19	ENSMUSG00000010529	6.5611e-92	0.289184	-0.646422	0.247289	0.292314	0.27933	0.308275	0.306799	0.194294	0.3095	0.305417	0.293958	0.298182	-0.373074	0.301351	Gm266
20	ENSMUSG00000038900	2.7252e-35	0.16117	-0.368803	1.04478	0.225511	-0.10456	1.46654	1.9058	0.020257	0.391405	-0.0358812	0.70677	-0.170641	-0.178321	1.26967	Rpl12
20	ENSMUSG00000062515	8.79342e-09	-0.0536085	-0.00479982	-0.272902	-0.0256818	-0.122288	-0.360576	-4.41768	0.00302395	0.0123603	-0.000235643	0.022196	-0.0273054	-0.0371592	-0.430947	Fabp4
20	ENSMUSG00000028063	5.8783e-211	0.525706	1.68897	1.82887	1.00627	1.78194	1.07921	1.79187	0.888615	1.31229	1.56295	2.33048	-0.271122	2.04656	2.22872	Lmna
20	ENSMUSG00000048706	5.21165e-27	0.48704	0.259484	0.514703	0.720768	0.810081	0.944488	0.975593	0.596652	1.15136	1.05937	1.10024	0.0871877	0.864042	0.891383	Lurap1l
20	ENSMUSG00000028832	0	0.0991844	-1.22016	-0.204148	0.00276548	-0.448502	-0.115547	0.0926838	0.0575533	0.149168	0.0823576	-0.705056	0.0205376	-1.06138	-0.121428	Stmn1
20	ENSMUSG00000029283	6.40967e-206	0.00405381	-0.0736194	0.0289026	0.0172279	-0.0163699	0.0173537	0.00425618	0.0145389	-0.0019074	0.0108499	-0.899436	0.0171543	-0.0430173	-0.0127928	Cdc7
20	ENSMUSG00000001827	5.94624e-76	-0.339817	0.124303	-1.60926	0.220677	0.220327	0.223873	0.229979	0.0484931	-0.325049	0.0528881	-0.272292	-0.475344	-0.846284	-3.31963	Folr1
20	ENSMUSG00000032532	8.01354e-26	-1.30419	0.336956	-1.72413	0.413799	0.426181	0.214873	-0.0094895	0.246515	0.399123	0.417509	0.303435	-1.82908	0.00623637	-2.49507	Cck
20	ENSMUSG00000021281	6.93297e-187	1.29608	0.947971	1.30642	1.58388	1.65032	1.65025	1.38898	0.706728	1.51125	1.58353	1.64572	1.11898	1.26491	1.63999	Tnfaip2
21	ENSMUSG00000027215	7.70279e-137	-0.299924	0.521981	0.156506	0.845222	1.02624	1.07898	0.900573	0.00129504	-0.554256	-0.058949	0.596188	-0.145762	-0.0331921	0.0230199	Cd82
21	ENSMUSG00000028005	6.92206e-25	0.00269736	-0.00761129	-0.0318034	-0.0179056	-0.209306	-0.279157	-1.31744	0.00177615	0.00449047	0.00476842	0.00500431	0.00422437	0.00188175	-0.0240543	Gucy1b3
21	ENSMUSG00000004885	0	0.492351	0.356946	0.458185	0.630885	0.753166	0.82484	0.843911	0.481064	0.839587	0.816509	0.744919	0.180706	-0.216976	0.169747	Crabp2
21	ENSMUSG00000074457	0	1.17978	1.81366	1.89574	1.22062	1.32677	1.50189	2.97292	0.706884	1.42658	1.24548	2.63174	1.0847	2.2457	2.4551	S100a16
21	ENSMUSG00000028699	3.19333e-08	-1.02925	0.0447655	0.0336832	-0.0555677	0.0482092	0.046333	0.0482092	-0.85786	-1.74503	-1.27502	-0.379734	0.0278396	0.0272404	0.0145562	Tspan1
21	ENSMUSG00000029552	2.21994e-06	-0.323303	0.145116	-0.176609	-1.0422	-1.70313	-2.35087	0.289258	-0.259256	-0.151363	-0.242019	-0.557173	-0.130277	0.149873	-0.104717	Tes
21	ENSMUSG00000046223	2.17706e-19	0.377369	1.41581	1.37053	0.190549	1.073	1.22079	1.44916	0.414098	0.888045	0.761638	1.28157	-0.00338149	1.34355	1.32338	Plaur
21	ENSMUSG00000074272	0	1.17641	1.15445	0.910039	2.33321	2.35713	2.50515	2.50331	0.779638	2.17437	1.86238	2.30499	0.648097	1.00014	1.60989	Ceacam1
21	ENSMUSG00000031596	0	-1.05474	0.0754034	0.0780091	-0.128718	-0.0492932	0.014564	-0.0795504	-0.958987	-1.37727	-1.08459	-0.351127	0.0242383	0.0804726	0.0646279	Slc7a2
21	ENSMUSG00000015568	0	-0.109881	-0.167019	-0.111596	0.0111203	-0.0406665	-0.0141136	-1.2726	0.0143347	0.0204401	0.0201925	-0.232099	-0.232368	-1.31426	-2.25268	Lpl
21	ENSMUSG00000072949	0	-1.08288	-0.893672	-0.316856	-0.0799193	-0.745778	0.0300085	0.0965614	-1.0147	-1.71024	-1.32501	-2.89537	-0.262799	-1.79444	-0.575069	Acot1
22	ENSMUSG00000033910	0	-0.00865133	-0.00524257	-0.0503846	-0.0120067	-0.156435	-0.424879	-2.37509	0.000837101	-0.000319701	0.000837101	0.000837101	-0.00399381	-0.00197341	-0.0314512	Gucy1a3
22	ENSMUSG00000028128	1.44438e-69	-0.570996	1.7448	1.7338	1.25819	1.25725	1.79611	2.0138	-0.541768	-1.36082	-0.695342	1.64396	0.595682	1.57963	1.88973	F3
22	ENSMUSG00000047730	0	1.00112	-0.0696594	-0.646541	1.74477	1.84784	1.85291	1.85511	0.913408	1.82456	1.80213	1.83172	0.43376	1.64834	1.55037	Fcgbp
22	ENSMUSG00000021795	2.36479e-99	-0.00715576	-0.0226682	-0.0974741	0.011213	0.00908641	0.00907449	0.000328488	0.00348159	0.00737586	0.0106507	-0.552383	-0.0539732	-0.0831422	-1.8182	Sftpd
22	ENSMUSG00000045545	0	0.105168	-0.0308232	-1.83963	-4.12164	-4.23939	-5.17086	-1.01431	-0.0458232	0.224059	0.027802	0.0279775	0.129994	-0.00314486	-1.74017	Krt14
22	ENSMUSG00000049115	1.54549e-173	-0.584567	0.0345027	0.0321215	-0.0489527	0.0475415	0.0483583	-0.351465	-0.891034	-1.06174	-1.22388	-1.90732	0.0430204	0.0468065	0.0302236	Agtr1a
23	ENSMUSG00000048482	1.28374e-13	-0.0158477	-0.00393742	-0.248339	-0.321127	-0.98745	-1.8716	-0.171166	-0.0633046	-0.0114278	-0.0608002	-0.111172	-0.00509155	-0.00778864	-0.163763	Bdnf
23	ENSMUSG00000027907	2.4719e-10	0.189339	1.33697	0.609523	0.280259	1.13637	0.223527	-0.17124	-0.189905	-0.635041	-0.799758	1.50581	0.380385	2.07952	2.00627	S100a11
23	ENSMUSG00000029822	2.34253e-154	0.460964	0.669393	0.733572	0.698485	0.895357	0.912685	0.900422	0.224263	0.568944	0.654606	0.855583	0.489959	0.895136	0.908665	Osbpl3
23	ENSMUSG00000053522	1.01718e-249	1.02642	0.231507	-0.468966	-1.9936	-1.55357	-3.08957	0.783096	0.617675	1.27764	1.14632	0.939051	0.864584	0.622407	-0.0363175	Lgals7
23	ENSMUSG00000019943	4.60524e-278	1.8563	0.72272	1.35037	1.9493	1.49176	2.47244	2.47974	1.34354	3.1368	3.01115	3.14742	1.03932	1.94693	2.62109	Atp2b1
23	ENSMUSG00000022836	5.54758e-243	-0.0253787	-0.0781703	-1.53056	-1.72697	-3.91535	-5.65841	-3.69978	0.00364476	0.0209354	0.00649195	-0.0622163	0.00465283	-0.0674475	-1.48641	Mylk
23	ENSMUSG00000022636	1.60284e-26	-0.549969	-0.23913	0.0491551	0.0624409	-0.324068	0.156689	0.317547	-1.09453	-0.921525	-1.357	-0.513093	0.0733558	0.105576	0.21829	Alcam
23	ENSMUSG00000024661	1.50099e-70	-0.842725	-0.0312672	-0.490658	-0.617332	-0.456003	-0.834265	-0.953955	-0.0682955	-0.632376	-0.173884	-0.791251	-1.31602	-1.59227	-1.90532	Fth1
24	ENSMUSG00000027315	1.28738e-16	0.161741	0.60598	0.376171	0.838169	0.991572	1.00035	1.01112	-0.0888198	0.0401195	-0.0665837	0.470117	0.359708	0.609726	0.577821	Spint1
24	ENSMUSG00000041959	3.91521e-101	0.752021	1.70965	1.18645	-0.173616	0.419819	0.702413	1.84479	0.400221	0.611815	0.390325	0.467431	0.518428	2.05584	2.41146	S100a10
24	ENSMUSG00000000381	0	-0.0338319	-0.0293749	-1.33325	-0.00318677	-0.0205359	-1.58985	-0.80892	-0.000701027	0.00327509	0.00306368	0.00367801	-0.0663603	-0.742005	-9.12363	Wap
24	ENSMUSG00000024486	2.06249e-17	0.44865	1.65456	1.99138	1.9645	2.23753	2.45602	1.68465	0.659206	1.68163	1.83826	2.25254	0.20062	2.03147	1.91476	Hbegf
24	ENSMUSG00000033022	0	-0.899752	0.0359655	0.0795297	-0.0468147	0.0494075	0.0767632	0.0775366	-1.00754	-1.6074	-1.50905	-2.0674	0.0619442	0.0567663	0.0582384	Cdo1
24	ENSMUSG00000037071	5.13297e-31	-0.759825	0.0821421	0.297254	0.621363	0.474467	0.424157	0.715486	0.212579	0.241276	0.425668	0.173564	-1.39989	-1.1742	-3.03419	Scd1
25	ENSMUSG00000028525	6.09492e-37	0.175278	0.573781	0.441936	0.588831	0.0713486	-1.26838	0.835427	0.778754	1.6451	1.47034	1.62189	-0.727794	0.287095	0.74935	Pde4b
25	ENSMUSG00000050234	0	-0.00212225	0.000496378	-0.0142066	-0.00887912	-0.0101526	-0.0230083	-1.26686	-0.00112057	-0.00116965	-0.000959145	0.000496378	-0.00230679	-0.00174183	-0.0404587	Gja4
25	ENSMUSG00000059430	0	0.00553854	-0.0464197	-0.740417	-1.30613	-2.71113	-3.58419	-0.544133	0.00317551	0.0114233	-0.00581657	0.0120052	0.0102052	-0.0349409	-0.917531	Actg2
25	ENSMUSG00000069792	2.58575e-58	0.0224535	-0.0216991	-0.410798	0.0360124	0.0396619	-0.00604004	0.0143498	0.011296	0.0434563	0.0435749	0.0480703	0.0227027	-0.00895046	-2.7099	Wfdc17
25	ENSMUSG00000034634	5.62825e-44	-0.610771	0.437479	-0.476462	0.761937	1.40553	1.41356	1.42128	-1.83901	-0.6907	-2.64688	1.4235	-0.212925	1.24326	1.40966	Ly6d
26	ENSMUSG00000015932	2.81595e-51	0.466578	0.838378	-0.232374	-0.98327	-0.817534	-2.83824	-1.09076	-0.180058	0.0936008	-0.291765	0.466098	0.727564	0.523167	-0.00993235	Dstn
26	ENSMUSG00000028478	6.2451e-25	-0.232228	-0.975792	-0.740621	0.28176	0.326894	0.634076	0.518572	0.248972	0.17397	0.343713	0.213198	-0.539612	-1.6926	-0.303462	Clta
26	ENSMUSG00000070803	1.19788e-10	0.336992	-0.659819	-1.49061	0.458091	0.426141	0.267683	0.442218	0.243361	0.417095	0.414934	0.225982	0.227324	-0.935253	-0.747218	Cited4
26	ENSMUSG00000007872	2.27385e-20	-0.508082	-0.0528739	-0.0478483	-0.30095	-0.100002	-0.284772	-3.08706	-0.49671	-0.841526	-0.762158	-1.49049	0.0355397	0.0580969	-0.0879439	Id3
26	ENSMUSG00000039405	8.41828e-11	-0.657432	0.0421527	-0.444415	-1.99379	-1.81075	-2.71014	-1.13262	-0.39155	-0.990924	-0.577063	-0.654513	0.0549655	0.0519424	-0.569297	Prss23
26	ENSMUSG00000023944	1.18991e-20	-0.510027	-1.25223	-0.28141	-0.326684	-0.476017	0.111552	0.234312	-0.207046	-0.751053	-0.40776	-0.8311	-0.522692	-1.10544	0.0112966	Hsp90ab1
27	ENSMUSG00000028673	2.33508e-07	-1.18894	-0.0162563	-0.12873	0.0641034	0.0142839	0.141394	0.0899746	-0.702248	-1.85804	-0.970968	-1.81736	-0.153958	0.098229	0.0143661	Fuca1
27	ENSMUSG00000029322	1.23301e-108	-0.344132	0.0280613	0.0202983	-0.0325943	0.0324305	0.0451827	0.0210753	-0.626569	-0.735462	-0.955946	-1.55967	0.0426804	0.030007	-0.0828301	Plac8
27	ENSMUSG00000000184	1.02373e-90	0.000970444	-0.0122163	-0.167069	-0.822342	-1.82361	-1.30878	-1.78861	-0.00278045	0.0118385	0.0068542	-0.00236201	0.00570355	-0.00571849	-0.136964	Ccnd2
27	ENSMUSG00000036111	5.01284e-42	0.0173144	-0.014213	-0.0372483	-1.31646	-0.990338	-0.257914	-0.075815	-0.0105669	0.0363935	0.0132399	0.0401296	0.0355165	0.0149828	-0.00308588	Lmo1
27	ENSMUSG00000033060	0	-0.995714	0.0505447	-0.082505	-0.00471394	-0.100497	-0.0625847	0.000861641	-1.14978	-1.3011	-1.40399	-0.11131	0.0219132	0.0483459	0.11161	Lmo7
27	ENSMUSG00000015656	5.75474e-41	-0.767866	-1.98173	-2.14585	-0.567788	-0.753612	-1.53068	-1.97632	-0.545583	-0.613561	-0.839347	-1.62925	-0.987929	-1.77703	-1.50411	Hspa8
27	ENSMUSG00000022991	0	-0.186452	0.0483987	-1.02913	0.0437814	0.0414599	0.00532988	0.0248535	0.0300535	0.0481825	0.048635	0.050899	-0.405692	-0.125218	-5.04388	Lalba
28	ENSMUSG00000047907	2.88945e-90	0.005365	-0.0342734	-0.244165	-0.769237	-1.34703	-1.9899	-0.730631	0.0211732	0.0430168	0.0318998	0.0372649	0.026566	0.0346561	-0.0292659	Tshz2
28	ENSMUSG00000029309	0	-0.02625	0.00686636	-0.0064691	-0.0123089	-0.0133964	-0.0566782	-3.33817	0.016333	0.0114453	0.0136976	0.0190491	-0.00963175	0.00246968	-0.213655	Sparcl1
28	ENSMUSG00000025492	7.35783e-242	-0.542897	-0.257878	-1.82485	-3.2249	-3.40397	-3.18637	-2.13743	-0.77823	-1.05846	-1.05113	-0.274905	0.408246	0.334637	-0.457463	Ifitm3
28	ENSMUSG00000005054	2.06826e-28	0.674163	1.85174	1.9	0.874852	1.14721	1.97338	2.49196	0.857922	0.962301	1.24259	1.83353	0.102976	0.902085	1.77722	Cstb
28	ENSMUSG00000003355	0	-0.101998	-0.049138	-1.05128	-0.179679	-0.175586	0.0749553	0.121685	0.0261772	0.0414086	0.0563907	-0.0869524	-0.26453	-0.978941	-3.26169	Fkbp11
29	ENSMUSG00000029086	1.50971e-07	-0.797917	0.0242943	0.0248458	-0.00154398	0.0294677	0.0377135	0.0383602	-0.394438	-1.20666	-0.529676	-0.318308	-0.0140195	0.0366346	0.0383602	Prom1
29	ENSMUSG00000005672	1.04253e-09	0.285889	-0.672876	-0.305132	0.477472	0.473309	0.492916	0.479846	0.264799	0.491762	0.484594	0.481407	0.144695	-0.04251	0.262288	Kit
29	ENSMUSG00000067274	0	0.198393	-0.305886	0.619525	0.680579	0.346298	1.71074	1.89873	-0.0697489	0.43326	-0.0922832	0.428774	-0.116537	-0.276026	1.17757	Rplp0
29	ENSMUSG00000030218	1.80802e-91	-0.0565732	-0.0260579	-0.12689	-1.07621	-2.56369	-0.716448	-0.594321	-0.174853	-0.00194331	-0.296636	-0.122856	-0.0143833	-0.161673	-0.0679073	Mgp
29	ENSMUSG00000035105	2.01934e-26	0.815869	0.131373	0.663796	0.477909	-0.279844	0.744893	0.898102	0.377813	0.893747	0.870647	0.898102	0.801059	0.459756	0.780279	Egln3
29	ENSMUSG00000024066	5.75901e-11	-0.188689	-0.0685259	-1.22213	0.0454887	0.0200296	-0.0141737	0.0859396	0.0755005	0.147718	0.149844	-0.102203	-0.457572	-0.45743	-1.88667	Xdh
30	ENSMUSG00000031328	1.0219e-09	0.221531	0.0695218	-0.374754	-0.739185	-1.4917	-2.39118	-1.83824	0.0812602	0.32613	0.236963	0.216916	0.26194	0.20295	-0.0669626	Flna
30	ENSMUSG00000038393	6.30254e-20	-0.19863	-0.564734	-2.26284	0.130869	-0.0417956	-0.731664	-2.21905	-0.105009	-0.37634	-0.152414	-0.231255	-0.0429436	-0.997107	-1.8653	Txnip
30	ENSMUSG00000047281	5.10217e-21	0.242475	1.55884	0.820843	-1.15758	0.0322334	0.342025	3.08499	0.371119	0.443197	0.477432	2.38019	0.0929398	1.87862	1.19773	Sfn
30	ENSMUSG00000008540	0	-0.0811568	-0.832294	-0.237666	1.17613	0.625105	1.53574	1.7527	0.981039	1.96643	1.81432	1.1998	-1.11478	-1.25683	-0.481725	Mgst1
30	ENSMUSG00000040046	2.75467e-17	-0.191574	-0.0281501	0.00474833	-0.0238735	0.00359938	0.00379122	0.00474833	-0.199018	-0.3436	-0.245163	-1.36174	0.00237079	0.00182137	-0.00128164	Tph1
30	ENSMUSG00000058056	7.64142e-07	0.337827	0.299126	-0.0365631	-1.66401	-1.55934	-2.67575	-0.451909	0.217691	0.490672	0.474779	0.491851	0.273592	0.397557	0.228197	Palld
30	ENSMUSG00000032307	4.17077e-20	-0.339361	0.125012	0.142579	-0.237561	0.0698668	0.0729146	0.143177	-0.996029	-0.501304	-1.22042	0.0817971	0.0717455	0.162891	0.190018	Ube2q2
30	ENSMUSG00000032366	0	1.24514	1.17854	0.850095	-0.542183	-0.814444	-2.46454	-1.65707	0.522812	1.38424	1.07471	2.57193	1.21489	2.17681	1.3498	Tpm1
30	ENSMUSG00000023905	1.75479e-23	0.221449	1.88335	2.208	0.288678	0.717496	1.76866	2.93627	0.386827	0.251759	0.457494	2.1241	-0.135229	1.94776	2.34974	Tnfrsf12a
30	ENSMUSG00000024526	7.44209e-18	-0.161211	0.280214	-0.230751	0.287642	0.302794	0.268556	0.293138	0.163876	0.259755	0.245419	0.309076	-0.599738	0.243286	-2.89714	Cidea
31	ENSMUSG00000057421	2.06619e-206	0.537623	0.655782	0.826749	0.969402	1.13441	1.19004	1.26101	0.337748	0.831457	0.599497	1.20382	0.282266	0.426765	1.08007	Las1l
31	ENSMUSG00000071076	0	-0.544066	0.0183071	-0.580464	2.34643	1.0167	-0.662469	-0.461866	-0.374388	-0.218496	-0.067543	0.194152	-0.317488	0.0701405	0.146822	Jund
31	ENSMUSG00000035530	3.439e-170	0.590758	1.10873	1.0595	0.417476	1.00869	0.643416	1.267	0.669351	0.765816	1.00281	0.91655	0.0677102	1.17989	1.58317	Eif1
32	ENSMUSG00000031320	1.61478e-92	0.165926	-0.582063	0.545527	0.458856	-0.266138	0.856347	1.42401	0.0888145	0.360021	0.179699	0.355952	-0.07815	-0.471106	1.14841	Rps4x
32	ENSMUSG00000029718	0	-0.13067	0.00188687	-0.030284	-0.0548882	-0.0775666	-0.0707553	-1.47221	-0.0273958	-0.244729	-0.0362068	-0.192089	-0.000835212	0.000780105	-0.0175636	Pcolce
32	ENSMUSG00000031762	4.0083e-28	-1.00758	0.618132	-1.19457	-3.67985	-2.43802	-4.53872	-1.2284	-1.65056	-0.572239	-2.45127	-0.8064	-1.28456	-1.67015	-2.10906	Mt2
32	ENSMUSG00000032085	5.93483e-73	0.170996	-0.0645357	-1.59889	-3.72286	-4.41704	-6.0919	-5.21154	0.0967487	0.248488	0.18533	0.0717555	0.182847	0.116361	-1.43304	Tagln
32	ENSMUSG00000057113	6.98915e-82	-0.170997	-1.54923	0.334838	-0.856239	-0.948149	0.671474	1.1174	-0.259446	-0.0212366	-0.340851	-0.0388553	-0.301766	-1.46592	0.936746	Npm1
32	ENSMUSG00000021553	1.10112e-15	-0.127766	0.296912	-0.123375	0.492215	0.503553	0.501161	0.49792	0.276039	0.49264	0.49505	0.506494	-0.679432	0.295398	-0.754796	Slc28a3
33	ENSMUSG00000031246	1.71155e-39	0.0171542	0.0645903	-0.107191	-0.599647	-1.25472	-1.92234	-1.602	-0.110023	-0.185194	-0.189174	-0.371273	0.195713	-0.0469459	-0.0515996	Sh3bgrl
33	ENSMUSG00000029641	0	0.00490981	0.00855728	0.0124279	-0.103977	-0.0198825	-0.140042	-1.52043	-0.00203034	0.0147024	0.0138873	0.00492769	-0.0245848	0.00888187	-0.0470594	Rasl11a
33	ENSMUSG00000031765	7.734e-47	-1.20481	0.68655	-2.07247	-3.01223	-2.96757	-5.40217	-2.05956	-1.69679	-0.767661	-2.49871	-0.886625	-1.5615	-1.80639	-3.05076	Mt1
33	ENSMUSG00000044217	3.5817e-31	-1.33789	0.245613	-1.17983	0.336291	0.440171	0.436839	0.442418	-0.498537	-1.94333	-0.691846	0.0260628	-0.173575	0.192298	-0.528537	Aqp5
34	ENSMUSG00000027562	1.87235e-51	0.387809	0.546367	0.360323	0.92	0.902564	0.948783	0.840323	0.555247	0.954509	0.945638	0.891552	-0.0126551	-0.683916	0.376037	Car2
34	ENSMUSG00000029134	3.12518e-225	-0.198147	-0.582126	-0.701266	0.510488	0.519184	0.537861	0.518884	0.310585	0.527129	0.531795	0.537259	-0.803541	-1.10543	0.151477	Plb1
34	ENSMUSG00000029359	2.34549e-194	-0.25703	0.000332443	-0.00146182	-0.0171585	0.00463366	-0.00185573	-0.788336	-0.176269	-0.431454	-0.246781	-1.20604	-0.00176077	-0.00152709	0.0071386	Tesc
34	ENSMUSG00000032766	1.64955e-84	0.00249036	0.000631974	-0.112273	-0.0508484	-0.12281	-0.371318	-2.75073	0.0091403	0.0138169	0.00959145	0.0152986	0.00629316	0.00250975	-0.0949877	Gng11
34	ENSMUSG00000031827	1.20798e-158	0.565755	0.74867	-0.0946364	-2.18875	-1.8528	-1.01555	0.86137	0.530617	0.958512	0.91541	0.92339	0.223565	0.79706	0.228847	Cotl1
34	ENSMUSG00000032350	1.13108e-06	-1.20005	0.098188	0.144845	-0.212445	-0.128861	0.123404	0.0608364	-0.90607	-1.53648	-1.08576	-0.237816	-0.0322625	0.0502956	0.0958316	Gclc
34	ENSMUSG00000022491	8.11016e-11	0.00073485	-0.349796	-0.378673	-0.000715532	-0.377384	-0.272796	-0.0840494	0.00017302	0.0012229	0.000718989	-0.301071	0.00151093	-3.26868	-5.01747	Glycam1
35	ENSMUSG00000048332	0	0.157777	0.169746	0.0378263	-1.33257	-1.4404	-1.46738	-1.02636	0.154748	0.143377	0.2466	-0.194108	0.236336	0.27592	0.0633943	Lhfp
35	ENSMUSG00000029810	2.38172e-19	-1.24645	-0.826704	-1.44609	-0.144864	-0.874508	-0.35964	0.515488	-0.288239	-1.67079	-0.5644	-0.0543884	-0.954792	-1.41452	-1.02894	Tmem176b
35	ENSMUSG00000057092	2.3094e-77	0.862148	0.822575	0.00342826	0.602033	1.28929	0.949888	3.53757	1.06234	2.06884	1.79816	2.31622	-0.136479	0.81296	0.503723	Fxyd3
35	ENSMUSG00000009291	5.1771e-27	0.550304	1.48111	1.46122	0.472356	0.902576	1.34349	1.35709	0.503241	0.780207	0.917502	1.35146	0.356294	1.535	1.53499	Pttg1ip
35	ENSMUSG00000032348	6.81686e-72	-0.510219	-0.00638844	-0.00301181	-0.0236629	-0.0462609	-0.0115949	0.0169844	-0.199076	-0.944529	-0.369076	-1.66631	-0.00311384	-0.00604419	0.0103634	Gsta4
35	ENSMUSG00000037095	8.25187e-164	-0.190735	0.702301	-0.427763	0.683748	0.733507	0.712684	0.695443	0.309144	0.630854	0.531365	0.73182	-0.769858	0.643252	-1.41838	Lrg1
36	ENSMUSG00000009281	2.76694e-18	-0.000450017	0.00964896	-0.0566824	-0.050178	-0.0101559	-0.107952	-2.34188	0.00381114	0.00882792	0.00414565	0.0126292	0.00626354	0.00692179	0.0024124	Rarres2
36	ENSMUSG00000036402	1.1035e-06	-1.30917	0.23008	0.377489	-0.0567229	-0.178473	0.177741	0.253785	-0.701413	-1.89803	-0.813906	-0.260698	0.172964	0.2038	0.451105	Gng12
36	ENSMUSG00000005667	0	0.674702	0.89834	0.9993	-0.366032	0.641211	1.02279	1.01597	0.217581	0.845497	0.601623	0.90618	0.505928	0.94568	1.00585	Mthfd2
36	ENSMUSG00000022037	1.7458e-96	-0.197401	0.440068	0.466753	2.29279	2.38088	1.72445	2.54023	0.546579	1.11157	0.777938	2.4339	-0.980289	-0.326997	-0.352741	Clu
36	ENSMUSG00000017390	2.09819e-55	-0.399412	0.0224071	-0.724528	0.502614	0.489813	0.478393	0.552515	0.272413	0.154625	0.389727	-0.35868	-0.818813	-0.363092	-1.38468	Aldoc
37	ENSMUSG00000027820	2.76069e-11	0.47366	-0.0401149	-0.568614	-0.156248	0.047502	-1.61304	0.485203	0.312125	0.592285	0.579653	0.569826	0.333233	0.565791	0.242381	Mme
37	ENSMUSG00000070436	6.90782e-07	0.177131	-0.636389	-0.342495	-1.43107	-2.00697	-1.8827	-2.3132	0.150301	0.205475	0.274935	-0.571585	0.181596	0.023331	-0.0516798	Serpinh1
37	ENSMUSG00000025153	8.78831e-86	-0.0846364	-0.163948	-0.0886315	-0.0831499	-0.0841796	-0.0515357	0.0139155	-0.0550748	-0.0216247	-0.0202491	-0.220331	-0.0801017	-0.3276	-1.59179	Fasn
37	ENSMUSG00000051439	4.37238e-09	-0.0186062	0.361214	-0.495509	1.17914	1.2395	1.24416	1.25702	0.644289	1.11355	1.06108	1.12012	-0.967602	0.150749	-0.476343	Cd14
38	ENSMUSG00000034640	4.49379e-09	-0.116647	0.0655868	-0.14261	-0.0644454	-0.296897	-1.88109	-0.350969	-0.00709537	0.154098	0.112033	-0.0299669	-0.287004	0.103413	0.0552017	Tiparp
38	ENSMUSG00000057841	7.99829e-27	0.127332	-0.658362	0.369261	0.302467	-0.108806	1.25701	1.63408	-0.12567	0.273589	-0.240555	0.329393	-0.116904	-0.535804	0.319376	Rpl32
38	ENSMUSG00000091971	4.83826e-183	-0.128361	-1.62223	-3.07607	0.171139	-0.415432	-2.11702	-3.26527	-0.0265524	-0.0692653	-0.0467251	-0.552889	-0.0868051	-0.925939	-3.17343	Hspa1a
39	ENSMUSG00000001520	0	-0.00517789	0	-0.0153961	-0.00730173	-0.022331	-0.0217109	-1.59677	-0.00144575	-0.00200946	-0.0011708	0	-0.00071072	-5.82193e-05	0	Nrip2
39	ENSMUSG00000018796	4.43845e-230	-0.0758317	-0.154767	-0.594337	0.0415514	0.0198716	0.000885374	-0.0274195	0.0502276	0.078725	0.0830807	0.0200654	-0.189775	-0.793309	-1.70007	Acsl1
39	ENSMUSG00000032033	3.31545e-40	0.231089	-1.02158	-1.03171	0.566466	0.545366	0.351569	0.591679	0.302695	0.56791	0.590031	0.56155	-0.0708154	-0.992908	0.328049	Barx2
39	ENSMUSG00000037573	9.80671e-54	-0.203275	-0.286356	-1.99384	0.247343	-0.0197909	-0.159149	0.00373283	-0.0775807	-0.186292	-0.117888	-0.562466	-0.197227	-0.575196	-1.32301	Tob1
40	ENSMUSG00000042613	6.37505e-07	-0.253466	0.0958935	-0.342298	-0.465224	-0.409055	-2.15822	-0.964889	-0.195938	-0.301078	-0.248922	-0.173955	-0.122016	0.150656	-0.153823	Pbxip1
40	ENSMUSG00000041741	0	-0.00325096	0.00113369	-0.000984663	-0.0204867	-0.110802	-0.0503013	-1.36094	-0.000449215	-0.00180007	0.000482659	0.00113369	-0.00317366	-0.000193156	-0.00762314	Pde3a
40	ENSMUSG00000006205	2.09632e-235	0.00863497	8.32882e-05	-0.154041	-0.738355	-1.88521	-0.917873	-1.61372	-0.0254768	0.0145068	-0.0127262	0.00596311	0.0233337	0.0021788	-0.11831	Htra1
40	ENSMUSG00000036764	0	-0.652783	0.0144005	0.0379682	0.0116824	0.0628745	0.0626991	0.0131142	-0.615946	-1.09969	-0.914668	-0.389826	-0.000521653	0.000281377	0.0347451	Dnajc12
40	ENSMUSG00000057060	2.292e-46	-0.179606	-0.00239883	-0.00497201	-0.0163451	0.00126296	0.0020641	0.00317272	-0.260037	-0.314427	-0.376611	-0.949577	-0.00195159	0.000252453	0.00317272	Slc35f3
40	ENSMUSG00000046402	1.77909e-10	0.335617	-0.100202	-0.9551	-2.00319	-2.59627	-0.86435	0.476448	0.32652	0.569688	0.527504	-0.338487	0.194101	-0.645214	0.424753	Rbp1
40	ENSMUSG00000035186	2.48154e-06	0.0628769	-0.770068	0.109312	0.116057	0.0931216	0.132806	0.138024	-0.0094425	0.0765051	-0.0243293	0.120611	0.100549	-1.15014	0.123892	Ubd
41	ENSMUSG00000009633	1.33015e-216	0.00453052	-0.223023	-1.16702	-0.0044009	-0.153873	-0.255162	-0.233503	0.0557443	0.0786714	0.0774574	0.0797035	-0.0859944	-0.557205	-2.50462	G0s2
41	ENSMUSG00000006269	2.56145e-48	0.116775	0.163969	-0.811338	0.574301	0.587533	0.59133	0.586903	0.338969	0.588603	0.582751	0.597749	-0.235348	0.384434	0.196277	Atp6v1b1
41	ENSMUSG00000006333	0	-0.0301301	-0.523631	0.545543	0.37446	0.090495	1.05141	1.76763	0.0438286	0.207907	0.035411	0.246827	-0.297889	-0.386013	0.93166	Rps9
41	ENSMUSG00000040952	1.30506e-29	0.726095	-0.0439478	0.496347	0.333516	0.430845	0.960533	1.57158	0.117842	0.942524	0.227884	1.2311	0.472687	0.141337	0.82363	Rps19
41	ENSMUSG00000020473	3.11122e-08	0.131699	0.149183	0.0245293	-2.13254	-1.36466	-1.26264	-0.0193788	0.0690881	0.183833	0.169276	0.176117	0.150504	0.178874	0.0698106	Aebp1
42	ENSMUSG00000008348	5.9845e-81	0.00331936	0.447822	-2.18836	0.318146	-0.225694	-2.03656	-1.42512	0.0469369	0.0818455	0.075225	0.279702	-0.12103	-0.171521	-1.4841	Ubc
42	ENSMUSG00000001930	6.0068e-08	-0.18604	0.000219209	0.00213379	-0.0126189	-0.0148047	-0.0196324	-0.0319769	-0.104099	-0.349846	-0.162492	-0.97726	-0.00525968	-0.00663324	-0.0333539	Vwf
42	ENSMUSG00000020000	0	0.00528342	-0.00585735	-0.0480817	-0.723042	-1.15538	-0.601134	-0.0328602	0.00174254	0.0155488	0.00814805	-0.0288311	0.00843338	0.00230406	-0.0248478	Moxd1
42	ENSMUSG00000020205	6.46898e-71	1.06658	-0.0484376	-0.127713	2.12024	0.940433	2.28384	0.774046	1.03539	2.28166	2.33729	2.69361	0.537196	-1.06309	2.11182	Phlda1
42	ENSMUSG00000020427	0	0.0361686	-0.0456503	-0.0580889	-2.58479	-2.2692	-0.327864	-0.00602317	-0.0310194	0.0551263	-0.00125831	-0.00815581	0.0354806	0.0165468	-0.0460342	Igfbp3
42	ENSMUSG00000024511	0	-0.661308	0.0763771	0.11669	0.0497399	0.121013	0.0778265	0.166846	-0.797097	-1.15353	-1.10574	0.103774	0.0695825	0.0968356	0.158552	Rab27b
43	ENSMUSG00000050315	8.82582e-11	-0.00747133	-0.0110292	-0.359037	-0.0776302	-0.241102	-1.93507	-1.07224	-0.000948296	0.0010077	0.000951233	0.00354898	-0.00528745	-0.000445502	-0.180081	Synpo2
43	ENSMUSG00000029802	3.20447e-19	-0.103423	-0.0874781	-0.0546046	-0.0124762	-0.0836768	-0.0278354	-0.274795	-0.00135785	0.00111352	-0.00503998	-0.215349	-0.170909	-0.504631	-1.4372	Abcg2
43	ENSMUSG00000019997	0	-0.0213415	-0.095365	-0.0426089	-0.298324	-1.48165	-0.55397	-0.12536	0.0344091	0.114609	0.108095	0.0994279	-0.0807942	0.0122763	0.0147961	Ctgf
43	ENSMUSG00000031451	0	0.427954	0.439962	0.649065	1.00595	0.402618	-0.392314	1.31312	1.00681	1.76302	1.86192	1.94479	-0.520328	1.77853	1.60097	Gas6
43	ENSMUSG00000018593	9.49101e-06	0.0012729	-0.136398	-1.22253	-3.02743	-4.40728	-4.58468	-4.87983	0.00788191	0.0673648	0.00950602	-0.348474	0.0412982	-0.0944798	-1.17549	Sparc
43	ENSMUSG00000079620	1.43093e-21	-0.0375783	0.155466	0.144687	0.489256	0.484622	0.509134	0.505368	0.264502	0.488252	0.494587	0.489142	-0.561746	-0.0260696	0.417546	Muc4
44	ENSMUSG00000039103	0	-0.00329076	0.000563602	-0.205137	-0.48715	-0.642178	-1.79011	-1.03944	0.00140178	0.00327148	0.00177238	-0.0361658	0.000372962	0.0016668	-0.0696566	Nexn
44	ENSMUSG00000029484	2.15655e-60	0.517271	0.950759	0.936289	0.216214	0.632488	0.740078	0.597063	-0.127394	0.322621	-0.0297736	-0.254851	0.900904	1.18524	1.06005	Anxa3
44	ENSMUSG00000050953	5.44296e-20	0.193961	-0.175196	-0.00127958	-1.4425	-2.05964	-1.33714	0.280451	0.122472	0.350148	0.243897	0.358796	0.10543	0.17047	0.126857	Gja1
44	ENSMUSG00000056895	3.28951e-116	-0.275486	-0.029676	0.0178628	-0.00643678	0.0224489	0.0229478	0.0251366	-0.179135	-0.555853	-0.272413	-1.10108	0.0172456	-0.0126617	0.0175713	Hist3h2ba
44	ENSMUSG00000018569	2.67242e-39	0.723716	1.04659	1.02885	2.56153	2.82138	2.86015	2.8705	0.504104	1.03905	0.813538	1.49818	0.397001	0.986297	1.13448	Cldn7
44	ENSMUSG00000092341	1.37118e-215	-0.166211	1.08937	-1.02828	0.478623	0.356891	-0.659904	-1.67179	-0.229807	-0.764809	-0.527462	0.0967704	-0.0858785	0.852827	-1.1509	Malat1
45	ENSMUSG00000028214	4.77802e-46	-0.0685037	-0.154614	-0.558488	-0.689998	-1.42411	-2.48384	-1.25002	0.00596022	0.028249	0.0175628	-0.27888	-0.136338	-0.0678219	-0.234356	Gem
45	ENSMUSG00000037166	0	-0.00314794	-0.0155445	-0.40769	-0.06579	-0.499183	-2.44742	-2.56854	-0.00811155	-0.000672695	-0.00543818	-0.0206452	-0.005486	-0.00584789	-0.463052	Ppp1r14a
45	ENSMUSG00000030792	4.47378e-30	-0.698239	0.200134	0.16271	0.164371	0.231093	0.233017	0.233599	-0.482676	-0.89762	-0.707747	-0.0959633	-0.39914	0.201981	0.0462872	Dkkl1
45	ENSMUSG00000052151	4.62705e-27	0.583692	0.617087	0.900899	1.18173	1.55926	1.61815	1.7485	0.244343	0.615546	0.505934	1.10734	0.554263	0.619125	1.35956	Plpp2
45	ENSMUSG00000039450	7.65732e-13	-0.192568	-0.304977	-1.1463	0.203586	0.115728	0.154485	0.198056	0.0260653	-0.032627	-0.00486571	-0.127828	-0.284363	-0.583572	-0.671763	Dcxr
45	ENSMUSG00000037960	1.02486e-241	0.452201	1.11602	0.924216	0.80371	1.09114	1.12218	0.975285	0.212922	0.426144	0.445223	0.981449	0.653515	1.05198	0.988437	Card19
46	ENSMUSG00000036570	0	0.00164854	0.00267119	0.00462716	-0.00487678	-0.0029018	-0.038788	-2.00857	-0.000307746	0.00142335	0.00196793	0.00462716	-0.00256984	0.000964832	0.00462716	Fxyd1
46	ENSMUSG00000010307	6.47968e-55	-0.623668	0.0141747	0.0273373	-0.0174861	0.0197295	0.0205154	0.0132441	-0.200859	-1.1436	-0.346589	-0.0181913	0.00850716	0.0120219	0.0273373	Tmem86a
46	ENSMUSG00000030849	1.47152e-96	-0.848741	0.0568369	-0.00314021	-0.30416	-0.333395	-0.39388	0.0671111	-0.935848	-1.12535	-1.13881	-0.323965	-0.117743	0.072746	0.0249869	Fgfr2
46	ENSMUSG00000019929	0	-0.0186463	0.00215401	-0.245562	-0.642913	-2.14429	-1.75993	-0.0912324	0.00407389	0.0271805	0.0139051	0.00205009	0.0359835	0.00916055	-0.196567	Dcn
46	ENSMUSG00000023043	6.67257e-249	-0.0610217	1.55641	1.439	3.21998	5.00099	4.95225	5.81081	0.113307	-0.17355	0.131252	1.30132	-0.138069	1.32057	2.68095	Krt18
47	ENSMUSG00000028333	8.94164e-31	1.08491	0.313561	1.31269	0.279094	0.970352	1.49585	1.44986	0.773772	1.39249	1.30481	1.49098	0.640965	0.450845	1.60895	Anp32b
47	ENSMUSG00000020218	1.30003e-96	-0.00185963	-0.0123529	-0.00508374	-0.296478	-0.932441	-0.0426839	-0.00376688	0.000500438	0.00230385	0.000715535	0.0025768	-0.00125627	-0.00526816	0.0025768	Wif1
47	ENSMUSG00000035557	1.81368e-82	0.303357	0.0668593	-1.60358	-4.8696	-3.92988	-5.11416	-0.900465	-0.00669388	0.435059	0.0556751	0.323543	0.332675	0.268428	-1.71513	Krt17
47	ENSMUSG00000002289	1.07232e-88	-1.22404	-0.0304416	-0.193392	-1.04976	-1.3173	-1.25085	-0.8928	-0.241797	-0.980919	-0.418373	-0.00482497	-1.38411	-0.616849	-0.929836	Angptl4
48	ENSMUSG00000028517	7.04247e-14	0.0336668	-0.117208	-0.489775	-0.762011	-1.30713	-2.33163	-0.672657	0.0698755	0.140544	0.12758	0.035935	-0.0270448	0.0121743	-0.255366	Plpp3
48	ENSMUSG00000031502	0	0.0226643	-0.0790781	-0.176554	-0.962037	-3.0007	-1.40682	-2.52073	0.0350771	0.0652208	0.0733654	0.00975828	0.0294054	0.0184919	-0.0362324	Col4a1
48	ENSMUSG00000031870	0	-0.634321	0.0132482	-0.00746638	-0.0539937	-0.0418366	-0.11512	0.0133179	-0.702081	-1.07036	-0.903939	-0.674751	0.00838065	0.021645	0.021244	Pgr
48	ENSMUSG00000061666	1.38306e-10	0.070369	-0.471672	-0.274539	0.248462	0.285861	0.292312	0.284515	-0.1012	-0.0485341	-0.118552	-1.25136	0.189634	-0.0942696	0.278592	Gdpd1
48	ENSMUSG00000025150	1.54143e-14	-0.0488251	-0.121457	-1.50974	-0.0590221	-0.528895	-0.748726	0.0996099	0.103091	0.137413	0.14168	0.149455	-0.251893	-0.146367	-0.538692	Cbr2
48	ENSMUSG00000021379	0	0.00993857	0.00916002	-0.0345515	-1.62904	-1.24947	-0.558788	-0.691312	0.00154151	0.0272567	0.010038	0.0195957	-0.000267695	0.00861361	-0.0148146	Id4
48	ENSMUSG00000050520	7.97678e-99	-0.261895	-0.173542	-0.376959	0.00786729	0.0134917	0.0159492	0.0196075	-0.0641519	-0.366997	-0.122692	-1.04074	-0.099344	-0.337972	-1.16256	Cldn8
48	ENSMUSG00000024164	2.23308e-27	0.585755	-0.0466488	0.661267	0.597167	0.470392	0.712465	0.727962	0.350031	0.725061	0.702372	0.654245	0.536726	-0.657715	0.541429	C3
48	ENSMUSG00000069833	1.42119e-88	0.523974	1.61274	1.52343	1.05246	1.79348	0.791214	1.25622	0.508751	1.35847	1.05312	1.99855	0.00219581	2.29278	2.38652	Ahnak
49	ENSMUSG00000047675	1.23491e-11	0.426119	8.0814e-05	0.534239	0.194047	0.239585	0.947535	1.21879	-0.0183228	0.403461	-0.101269	0.532226	0.144786	-0.0934229	0.508406	Rps8
49	ENSMUSG00000030551	2.77911e-11	-0.0118533	-0.0954091	-0.0335392	-0.0312968	-0.0562249	-0.081927	-1.2602	-0.0310451	0.00373684	-0.0488686	-0.0225528	-0.00962954	-0.0461308	-0.0381044	Nr2f2
49	ENSMUSG00000025351	3.36626e-09	-0.013988	1.43944	1.12832	-0.683672	-0.322428	0.0204072	0.83333	0.340745	-0.0709028	0.428565	0.764873	-0.238659	1.81489	1.06006	Cd63
49	ENSMUSG00000031503	0	0.00574778	-0.0552096	-0.198519	-0.879985	-2.72136	-1.41119	-1.87533	0.0116327	0.0456469	0.0341067	-0.0381755	0.0110573	-0.00200426	-0.143656	Col4a2
49	ENSMUSG00000022132	5.64329e-298	-0.619477	0.00227685	0.00814677	-0.0353651	0.0173313	0.019805	0.0210675	-0.49749	-1.04305	-0.704318	-1.25413	0.00446526	0.0073338	-0.0200385	Cldn10
49	ENSMUSG00000054693	5.18405e-65	-0.666621	0.0170497	0.117737	0.0185313	-0.030502	0.0964677	0.0902186	-0.891373	-0.939048	-1.12623	-0.852329	-0.0164745	-0.0287397	0.0749803	Adam10
49	ENSMUSG00000023039	2.24637e-37	-1.01015	0.863586	1.2774	1.36374	1.87639	1.26155	1.90184	-0.763303	-2.15408	-1.32813	0.0348879	1.03337	1.69843	1.52904	Krt7
50	ENSMUSG00000028889	4.36307e-92	0.158375	0.633987	0.899039	0.0361726	0.394894	1.12665	1.16514	0.338679	0.605014	0.641287	0.742532	-0.152408	0.554506	0.827531	Yrdc
50	ENSMUSG00000070423	0	0	0	-0.0148515	0	0	-0.0110798	-1.31499	0	-0.000246219	0	0	-0.000536117	0	0	Olfr558
50	ENSMUSG00000031488	1.68491e-23	0.336206	0.651187	0.826297	1.08004	1.19016	1.21252	1.22578	0.0811039	0.787809	0.447765	1.0645	0.277672	0.677794	1.01186	Rab11fip1
50	ENSMUSG00000058571	1.09202e-263	0.781701	0.711952	0.579611	0.548078	-0.139839	0.376327	0.633016	0.474597	0.924382	0.91121	0.897982	0.714595	0.902227	0.905867	Gpc6
50	ENSMUSG00000021765	0	0.035512	0.0382084	-0.00823869	-3.00555	-3.29462	-0.915356	0.0192166	0.0173456	0.118957	0.0684373	0.0620987	0.0271377	0.0701572	0.0527612	Fst
50	ENSMUSG00000045394	3.53076e-101	0.685694	1.32489	1.16993	2.18709	3.50076	4.55654	5.2878	0.847363	0.577886	1.08375	1.10582	0.356691	1.40055	2.05125	Epcam
50	ENSMUSG00000024646	7.11182e-25	-0.395201	-0.205342	-1.55083	0.0451154	-0.173317	-0.313019	-0.852142	-0.0689037	-0.211639	-0.141682	-0.486914	-0.536637	-0.288583	-1.69385	Cyb5a
51	ENSMUSG00000026147	5.79608e-278	-0.0198336	-0.0438969	-0.210347	0.00200572	-0.626059	0.0448629	0.0543891	0.0389304	0.0529188	0.0525423	0.0164429	-0.109902	-0.424701	-1.06779	Col9a1
51	ENSMUSG00000059291	5.19269e-94	-0.0599398	-0.588258	0.169578	0.366273	0.158075	1.0975	1.24324	-0.253957	-0.183766	-0.505813	0.0505461	-0.1545	-0.547808	0.159957	Rpl11
51	ENSMUSG00000030538	5.83887e-23	-0.413089	-0.816883	-0.366172	0.0972437	0.0798389	0.104358	0.021749	-0.179848	-0.659432	-0.286432	-0.994362	-0.187809	-1.52557	-0.741444	Cib1
51	ENSMUSG00000062991	0	0.107815	0.0989017	-0.175503	-0.658292	-1.90186	-1.59182	0.0904713	0.0602027	0.139746	0.13563	0.105462	0.0720684	0.112522	-0.030473	Nrg1
52	ENSMUSG00000028766	0	0.105907	0.110245	-0.481062	-0.116784	-0.272399	-1.16666	0.19161	0.155011	0.267254	0.26122	0.213298	-0.0165509	0.198788	0.0652842	Alpl
52	ENSMUSG00000030647	5.52654e-23	-0.464802	-0.765961	-0.779266	-0.00901215	-0.144016	-0.115163	0.125685	-0.316835	-0.546251	-0.417947	-1.13988	-0.419152	-1.61304	-1.54966	Ndufc2
52	ENSMUSG00000033917	1.68737e-129	-0.917426	0.354158	-0.102764	0.493575	0.649615	0.64126	0.666815	-0.430327	-0.861038	-0.648026	-1.38671	-0.991819	-0.0910294	-0.241596	Gde1
52	ENSMUSG00000020186	0	0.0187687	-0.148498	0.0328327	-0.00500063	-0.0619828	-0.0035599	-1.41064	0.0105734	0.0370369	0.0244635	-0.0556661	-0.0029207	-0.0905715	-0.0125818	Csrp2
52	ENSMUSG00000031586	2.648e-125	0.0409041	0.196464	-0.574639	-0.875741	-1.94401	-3.04291	-1.10011	0.0694142	0.10507	0.155229	0.264321	0.0359336	0.257173	-0.212642	Rbpms
52	ENSMUSG00000005161	1.03013e-95	-1.24428	-1.30464	-0.669666	-0.164361	-0.485286	-0.0554758	-0.182507	-0.912002	-1.87189	-1.39281	-2.45103	-0.407119	-1.55842	-0.770012	Prdx2
53	ENSMUSG00000006219	0	0.0276558	0.0371404	-0.013288	-0.591319	-0.765298	-1.12398	-0.287913	0.0230225	0.00318252	0.0372971	-0.385817	0.0720121	0.02463	-0.0778279	Fblim1
53	ENSMUSG00000037706	2.65158e-154	-0.145988	-0.12814	-1.15819	0.948699	0.903429	0.751096	-0.945197	0.772183	0.882848	1.33029	0.763507	-1.12316	-0.179132	-0.808276	Cd81
53	ENSMUSG00000040280	0	-0.00467272	0	-0.0361363	-0.00368294	-0.0106429	-0.0500212	-3.38647	0	-0.0012809	-0.000926267	-0.0263246	-0.00199591	-0.00035955	-0.0429854	Ndufa4l2
53	ENSMUSG00000031633	1.05788e-65	-0.427226	-1.02593	-0.4681	-1.17579	-2.1397	-2.27177	-2.22382	-0.284312	-0.643921	-0.384039	-0.782502	-0.104674	-1.19202	-0.0905091	Slc25a4
53	ENSMUSG00000018932	4.39813e-242	0.393146	1.5376	1.12138	0.346005	0.694374	0.527863	1.62156	0.292793	0.405598	0.647746	1.67344	0.311326	1.3652	1.40039	Map2k3
53	ENSMUSG00000022353	1.93693e-96	-1.23256	-0.117808	-0.0520177	-0.0459846	-0.549487	-1.31713	0.0626646	-1.30425	-1.65723	-1.46996	-0.50756	-0.117843	-0.0714126	-0.250235	Mtss1
53	ENSMUSG00000068220	0	-0.0444899	-0.732057	-1.06556	-2.27457	-1.82486	-4.19593	-4.31985	0.0104277	-0.0175429	0.000463793	-0.329433	-0.0266671	-0.112237	-1.21374	Lgals1
53	ENSMUSG00000036533	0	1.3941	1.03996	1.31535	1.06	1.06465	1.56316	2.27515	1.11445	2.56555	2.51181	2.55271	0.687685	1.68029	2.00599	Cdc42ep3
54	ENSMUSG00000031207	3.13282e-82	0.970459	0.90201	1.33937	-0.0112271	0.524527	0.615733	-0.168349	0.239685	1.1024	0.762111	1.24427	0.996067	1.2854	1.28393	Msn
54	ENSMUSG00000061527	0	0.0333018	0.0254751	-0.548356	-2.33362	-1.84861	-2.95037	-0.260682	-0.0110859	0.049836	-0.00236555	0.0350822	0.0300413	0.0225307	-0.476772	Krt5
54	ENSMUSG00000018830	3.38491e-142	-0.0216112	-0.0443884	-1.25134	-1.70649	-3.10305	-5.09529	-3.55312	-0.00219704	0.0160243	0.00968048	0.00543579	-0.00432205	-0.0311377	-0.913852	Myh11
55	ENSMUSG00000042116	0	0.0118272	-0.0259546	-0.186498	-0.458459	-0.97142	-1.17879	-0.0660859	0.00850186	0.0184408	0.0125355	0.0231279	0.00246852	-0.000316726	-0.106104	Vwa1
55	ENSMUSG00000025503	0	-0.28142	-0.753333	-1.30572	0.421223	0.289824	0.246282	0.420583	0.042105	-0.353703	-0.0774393	-0.287999	-0.415622	-1.42816	-1.0347	Taldo1
55	ENSMUSG00000034127	0	0.23479	0.238272	-0.766591	0.609939	0.685028	0.712187	0.744882	0.447078	0.737924	0.70737	0.751256	-0.205804	0.542532	-0.110274	Tspan8
55	ENSMUSG00000037852	1.28109e-60	-0.0140108	0.109087	-0.00508928	0.146919	0.147666	0.134065	-1.21436	0.114442	0.170119	0.17109	0.0762964	-0.244285	0.173893	0.153247	Cpe
55	ENSMUSG00000049382	0	0.143245	1.33195	1.12054	2.29497	3.08806	2.25719	5.00038	0.31476	0.0989118	0.326555	1.5915	0.0123199	1.33124	2.10863	Krt8
56	ENSMUSG00000028780	1.60996e-07	0.0133553	-0.123967	-0.327862	-0.363064	-1.00667	-1.50026	0.0241037	0.00774586	0.0213521	0.0618379	-0.661988	0.0296207	-0.0659927	-0.0946163	Sema3c
56	ENSMUSG00000049422	2.42937e-24	-0.539914	-0.34492	-0.425606	0.330654	0.412341	0.436585	0.202811	-0.352532	-0.838471	-0.603475	-0.865807	-0.133922	-1.38242	-0.756942	Chchd10
56	ENSMUSG00000042485	0	-0.0181373	0.00360035	-0.0120847	-0.0161067	-0.00550374	-0.0442219	-2.68397	-0.00144324	-0.00221176	-0.00303147	0.00360035	-0.0116812	0.00113124	-0.0217465	Mustn1
56	ENSMUSG00000018102	4.38304e-130	-1.47015	-0.300808	-0.736383	-0.0238489	-0.230169	-0.39521	-0.385693	-1.22422	-2.49135	-1.81005	-2.05563	0.101022	-0.992241	-0.78829	Hist1h2bc
56	ENSMUSG00000015143	7.05295e-147	0.850795	0.869905	0.878638	-0.479149	-0.246288	-0.436562	0.465711	0.146499	1.00897	0.672697	1.46809	1.04215	1.21037	1.25016	Actn1
57	ENSMUSG00000029108	9.29708e-33	-0.00462002	0.00781416	-0.154665	-0.40309	-0.49319	-1.02954	-0.0369478	0.00656015	0.00718368	0.00390224	-0.00675318	-0.000977098	0.00533179	-0.0743865	Pcdh7
57	ENSMUSG00000031551	0	-1.01882	0.0239866	0.0239866	-0.0178094	0.0234595	0.0234572	0.0239866	-0.340451	-1.87187	-0.584345	0.0239866	-0.00927547	0.023796	0.0239866	Ido1
57	ENSMUSG00000023064	5.90154e-64	-0.0340525	-0.0352647	-0.045675	-0.0313603	-0.00989046	-0.388772	-2.45637	0.0146186	0.0318318	0.0386665	0.0446676	-0.0822698	0.0239814	-0.0497006	Sncg
57	ENSMUSG00000052727	1.15808e-45	0.245293	1.38928	1.46266	0.568602	1.29477	0.865202	0.698003	0.129684	-0.0721396	0.285448	-1.05716	0.585978	1.56096	1.59841	Map1b
57	ENSMUSG00000006360	7.86904e-124	-0.859364	-0.405523	-1.60301	0.786773	1.16189	1.02765	-4.90667	-0.444752	-0.590706	-0.761193	0.636301	-1.2257	0.954292	0.853194	Crip1
58	ENSMUSG00000047215	6.80637e-206	0.0836782	-0.399234	0.515397	0.347497	-0.0995001	0.871381	1.21199	0.060127	0.0706714	0.0379139	0.0367506	-0.070135	-0.392837	0.932052	Rpl9
58	ENSMUSG00000043445	6.22462e-121	-0.133256	-0.0511372	-1.25262	0.0189445	0.101918	0.285181	0.0969543	0.213169	0.286407	0.37841	0.162653	-0.437183	-0.637249	-1.01626	Pgp
59	ENSMUSG00000029003	3.95872e-07	-0.247468	-0.0818738	-0.0491648	-0.00304399	0.0395827	0.043534	0.0402896	-0.252627	-0.429282	-0.377812	-1.10567	-0.0146854	-0.0887498	-0.140795	Mad2l2
59	ENSMUSG00000060126	1.84118e-55	0.263399	0.143303	0.659706	-0.0366815	-0.0504881	0.467042	1.69755	0.28754	0.531272	0.537461	0.627065	-0.040826	0.325947	0.968898	Tpt1
59	ENSMUSG00000015837	3.11418e-137	-0.346191	1.2025	0.606831	0.455904	1.15176	1.17545	1.0453	0.415663	0.469007	0.694355	1.08415	-1.04719	1.02862	0.811745	Sqstm1
60	ENSMUSG00000076437	5.68132e-23	-0.347372	-0.872907	-0.259988	-0.0676077	-0.346075	-0.00253776	-0.182681	-0.336548	-0.424467	-0.433191	-0.804782	-0.202505	-0.763569	-0.180392	2700094K13Rik
60	ENSMUSG00000031995	7.40805e-126	0.392699	0.406711	0.241755	1.00381	1.18409	1.20735	1.25241	0.184079	0.602603	0.35919	0.706668	0.114579	0.628972	0.617173	St14
61	ENSMUSG00000030659	1.64578e-15	0.00999676	0.0683511	-0.399623	0.210239	0.199126	0.234261	0.187286	-0.10703	0.0353059	-0.12875	0.112938	-0.0330829	-0.182533	-1.3791	Nucb2
61	ENSMUSG00000004864	2.31509e-12	-0.287389	0.00629055	0.116593	0.340462	0.44806	0.466944	0.60191	-0.151782	-0.349481	-0.154446	-1.60048	-0.0829038	0.181215	0.277756	Mapk13
62	ENSMUSG00000028211	1.22673e-38	-0.299968	-0.122606	-0.196358	0.0482255	-0.10687	-0.0337312	0.0109422	-0.767413	-0.360376	-0.904201	-0.0481322	-0.137096	-0.336858	-0.169597	Trp53inp1
62	ENSMUSG00000029287	2.21062e-07	2.66713e-05	0.0128936	-0.170382	-0.379521	-1.28852	-1.14003	-0.279347	0.0495872	0.0736529	0.072883	0.0795481	-0.0517373	-0.0129844	-0.150659	Tgfbr3
62	ENSMUSG00000050708	4.44159e-06	-0.632626	0.341495	0.333436	-0.189532	-0.0314935	1.11668	0.664137	0.165929	-0.117954	0.389124	-0.584079	-1.01929	0.0685919	-0.198727	Ftl1
62	ENSMUSG00000038086	6.06487e-44	0.000781143	-0.0349478	-0.0314261	0.000893757	-0.0154021	-0.202805	-1.38692	0.00698808	0.00928412	0.0069471	-0.00768438	-0.0056814	0.00861746	-0.00549271	Hspb2
62	ENSMUSG00000001473	3.16986e-306	0.455834	1.35777	1.41806	-0.144067	-0.155033	0.547196	1.19937	0.691844	1.46604	1.36606	1.60731	-0.250837	1.16766	1.33944	Tubb6
63	ENSMUSG00000046718	4.90534e-56	-0.354171	-0.611459	-0.551151	0.231136	0.0774341	0.182724	-0.0826613	-0.131806	-0.452514	-0.213581	-0.179431	-0.250818	-1.09487	-1.0573	Bst2
63	ENSMUSG00000031818	9.05865e-31	-0.804874	-0.582994	-0.0735757	-3.9556e-05	-0.479167	0.0330323	-0.26372	-0.695579	-1.28096	-1.05918	-1.46906	-0.452135	-1.15492	-0.93919	Cox4i1
63	ENSMUSG00000032231	3.76607e-45	0.238377	1.13581	0.998128	0.864609	2.20282	1.09537	1.79823	0.546076	0.426808	0.621038	2.23888	-0.178805	2.41614	2.56573	Anxa2
63	ENSMUSG00000054871	5.20507e-20	-0.405072	0.142502	0.210462	-0.671782	-0.749986	-0.0437421	0.170384	-0.862401	-0.765412	-1.16412	-0.063045	0.132855	0.147395	0.220637	Tmem158
63	ENSMUSG00000057098	0	-0.00140071	0.0108646	-0.0119744	-0.0102321	-0.00959793	-0.0427501	-2.4201	0.00430523	0.00719406	0.00593469	0.0108646	0.00180046	0.00795404	-0.0236666	Ebf1
63	ENSMUSG00000022893	1.68244e-06	1.11246	0.224865	0.388727	0.659891	0.0186053	-1.63182	-0.872092	0.425473	1.28797	1.23488	1.26845	1.12191	0.919344	0.686266	Adamts1
64	ENSMUSG00000029467	1.31334e-26	-0.343596	0.00816398	-0.202403	-0.606395	-1.28987	-1.51782	-0.745455	-0.249108	-0.273079	-0.252969	-0.221026	-0.0145736	0.0198929	0.025895	Atp2a2
64	ENSMUSG00000012848	6.82681e-43	-0.222583	-0.820478	0.686169	0.234642	-0.283404	0.960077	1.37528	-0.176017	-0.0451799	-0.222871	0.145567	-0.346509	-0.545906	0.872554	Rps5
64	ENSMUSG00000000088	3.17509e-243	-0.760936	-0.584981	-0.232882	-0.231594	0.111918	0.38737	0.240701	-0.481979	-1.24586	-0.791694	-2.20772	-0.345299	-1.20631	-1.01009	Cox5a
64	ENSMUSG00000032216	2.77589e-89	-0.213354	-1.03382	-0.262671	-0.929081	-2.14314	-1.49094	-0.939266	-0.219661	-0.0573017	-0.18233	-0.128709	-0.125031	-0.891885	0.134224	Nedd4
64	ENSMUSG00000020911	0	-1.04365	0.334545	-0.316033	2.1474	3.42786	1.98237	3.48679	-0.763955	-1.84216	-1.33618	0.0667563	-0.157683	0.546308	0.62617	Krt19
65	ENSMUSG00000079523	2.63966e-37	1.11491	0.353174	1.19064	-0.187304	-0.329439	-0.492824	0.447379	0.243273	1.14316	0.441561	-0.182785	1.03123	1.08823	1.47375	Tmsb10
65	ENSMUSG00000021843	2.59548e-20	-1.03593	0.327571	0.596434	-0.0752744	-0.122513	-0.24607	0.213331	-1.06492	-1.82287	-1.51517	-0.291748	0.264407	0.357193	0.693662	Ktn1
65	ENSMUSG00000038067	1.20892e-259	0.24134	1.38132	1.23675	1.09869	1.36256	0.868366	1.39894	0.483982	1.32032	1.24248	1.39894	-0.633156	1.36888	1.311	Csf3
65	ENSMUSG00000096215	4.21106e-67	-0.506072	-0.0782098	-1.08235	0.46693	0.532991	0.545246	0.553868	-0.281386	-0.719335	-0.465746	-0.26553	-0.244279	-0.603253	-1.63355	Smim22
66	ENSMUSG00000028413	6.27945e-14	-0.239944	-0.0269792	-0.0412764	0.112368	0.100805	0.135758	0.0551972	-0.279259	-0.147855	-0.360448	-0.056516	-0.30842	-0.254721	-1.56753	B4galt1
66	ENSMUSG00000025650	1.30569e-69	-0.0116893	-0.012231	-0.0731193	-0.365274	-1.00895	-0.334015	-0.00645683	-0.0292293	-0.0190725	-0.0356512	0.0116854	0.00663804	-0.00545271	-0.0634543	Col7a1
66	ENSMUSG00000023034	1.12845e-59	-0.11916	-0.831085	-1.87168	0.128873	-0.74677	-1.52101	-1.08188	0.0327617	0.180119	0.201704	0.0836698	-0.148718	-0.696739	-0.806655	Nr4a1
66	ENSMUSG00000024659	3.64177e-11	0.408197	0.922526	0.113908	1.92013	2.5514	2.07176	1.26745	0.192447	0.380082	0.143485	1.9571	0.273516	1.77434	2.25123	Anxa1
67	ENSMUSG00000049866	1.20431e-16	0.19372	-0.121138	0.102727	-1.4626	-1.0995	-0.431287	0.516494	0.144035	0.328089	0.300622	0.580448	0.0193149	0.264931	0.46506	Arl4c
67	ENSMUSG00000042462	2.22137e-306	-0.0921584	-0.734096	-0.202484	-0.212515	-0.164751	0.0455613	0.0788157	-0.0508893	-0.0753965	-0.0812333	-0.343581	-0.0385751	-0.801628	-0.278394	Dctpp1
67	ENSMUSG00000000303	4.52385e-39	0.4983	0.784918	1.38261	1.04156	1.27597	1.72592	1.99034	0.12804	0.782517	0.468756	1.45282	0.629624	0.888693	1.64082	Cdh1
67	ENSMUSG00000034164	1.80517e-16	0.108078	0.0078318	0.0663198	-0.698111	-1.52189	-0.171503	-0.385253	0.0610465	0.11538	0.109395	0.116403	0.113864	-0.240353	0.0819238	Emid1
67	ENSMUSG00000020361	3.52185e-09	-0.678958	0.341726	0.611626	-0.116661	0.194032	0.59663	0.672141	-0.137258	-0.346029	-0.166757	0.597178	-0.871944	0.247798	0.570176	Hspa4
67	ENSMUSG00000020486	0	-0.0191151	0.0110442	-0.02188	0.0021961	-0.00438544	-0.0188446	-1.54207	-0.0105292	-0.025931	-0.0214291	-0.00737857	-0.00133618	-0.0255772	-0.034918	Sept4
68	ENSMUSG00000004951	1.84018e-08	0.808816	-0.259603	-1.988	0.114223	-0.291397	-2.84531	-1.67694	0.40413	0.810507	0.564766	1.82893	0.749861	0.592278	-0.838778	Hspb1
68	ENSMUSG00000022094	2.56983e-116	-0.219084	0.257096	-0.0624689	0.133758	0.0835481	0.0255542	0.34857	0.146516	0.267345	0.288997	0.308737	-0.631353	0.0733	-0.321705	Slc39a14
68	ENSMUSG00000017493	0	0.0363282	0.0781817	-0.00414102	-0.140196	-1.1729	-0.373347	-2.7089	0.0344596	0.0865223	0.0828755	0.0801388	0.0133135	0.0631633	0.00324348	Igfbp4
69	ENSMUSG00000027495	3.90141e-147	-0.470729	-0.0736697	-0.0289369	0.000419264	-0.024763	0.0676671	-0.00668383	-0.680736	-0.654001	-0.976243	-0.307313	-0.0903728	-0.640091	-0.326335	Fam210b
69	ENSMUSG00000052512	6.08244e-71	0.664707	1.20865	1.2104	0.196569	0.219141	0.759443	1.32082	0.250149	1.25686	0.713336	1.61773	0.481577	1.34784	1.61107	Nav2
69	ENSMUSG00000020303	3.80386e-186	-0.736913	0.0909815	0.0783751	-0.203809	0.0587579	0.0907334	0.0748867	-0.415496	-1.08747	-0.698285	0.0931307	0.0085497	0.0816226	0.0380421	Stc2
70	ENSMUSG00000029247	1.73256e-120	-0.279839	-0.898515	-0.161426	-0.0315494	-0.110735	0.121647	0.0906144	-0.288303	-0.3287	-0.411535	-0.256355	-0.101397	-0.628582	0.020708	Paics
70	ENSMUSG00000007655	4.19304e-19	0.0396654	0.0835141	-0.505718	-0.897701	-1.41142	-2.8935	-2.0556	-0.260368	0.0684597	-0.31506	0.103273	0.100352	0.122827	-0.37699	Cav1
70	ENSMUSG00000032359	9.62884e-186	0.239695	-0.422977	-0.557824	1.14203	1.21843	1.39638	1.39691	0.501089	0.833548	0.843119	1.13796	-0.319433	-0.1037	-0.0792056	Ctsh
70	ENSMUSG00000004044	1.07192e-46	-0.0770675	0.0262412	-0.376032	-0.557486	-0.548972	-1.95097	-2.28371	-0.0943046	-0.0721463	-0.096911	-0.0476942	-0.0126247	0.0406147	-0.319069	Ptrf
71	ENSMUSG00000027356	3.28804e-12	0.0941061	-0.00868688	0.0493889	-1.09682	-0.445843	-0.295177	0.19002	-0.215032	0.193566	-0.228333	0.185418	-0.0478181	-0.0178473	0.166553	Fermt1
71	ENSMUSG00000053898	1.10695e-22	-0.497391	-0.156077	-0.359491	0.239981	-0.0534496	-0.417273	-0.788263	0.046296	-0.0805138	0.0156275	-0.0930168	-0.842306	-0.389239	-0.36665	Ech1
71	ENSMUSG00000000594	7.2887e-16	-0.0874063	-0.438004	-1.15662	0.182393	0.0787745	0.0190551	0.184859	0.06702	0.124839	0.155295	-0.254494	-0.242122	-0.649082	-1.51615	Gm2a
71	ENSMUSG00000034520	5.9669e-41	-0.00251267	0.000934262	-0.0025483	-0.0516746	-0.138177	-0.0347906	-1.13478	-0.00230609	0.000644673	0.000295024	0.000934262	-0.00208071	-0.0021893	0.000934262	Gjc1
72	ENSMUSG00000090733	9.81667e-173	0.737749	0.587082	0.663173	0.227067	0.455814	0.635565	1.17223	0.0816654	0.814698	-0.00701534	1.01644	0.381016	0.717212	0.892789	Rps27
72	ENSMUSG00000030744	3.98726e-16	-0.0946653	-0.737412	0.564152	0.0518344	-0.509933	0.678173	1.27182	-0.119427	-0.111963	-0.189775	-0.0826304	-0.15908	-0.670655	0.877299	Rps3
72	ENSMUSG00000020928	0	-0.000939261	0	-0.00829888	0	-0.00182684	-0.0189094	-1.41259	-0.00123738	0	0	0	-0.000874562	-0.00054716	0	Higd1b
72	ENSMUSG00000052560	3.70719e-238	-0.0743809	0.0451873	-0.0562791	-1.15562	-0.806999	-0.850096	0.0538221	-0.0922376	0.0269486	-0.126021	0.0551204	-0.0740595	0.0595232	-0.0916101	Cpne8
73	ENSMUSG00000026393	1.12182e-27	-0.356754	0.685181	0.433481	0.581904	0.747362	0.383284	0.402026	-0.897179	-0.728471	-1.2003	-0.32288	0.338774	0.715574	0.309298	Nek7
73	ENSMUSG00000029672	1.03501e-21	-0.473754	-0.141522	0.0568949	-0.0146144	-0.373728	0.0622533	0.163939	-0.248315	-0.903084	-0.32938	-1.83977	0.142515	-0.728287	-0.138908	Fam3c
73	ENSMUSG00000029777	6.84272e-70	0.572918	0.648573	0.751135	0.00289843	0.772336	0.836679	0.711995	0.330892	0.700434	0.539034	0.78069	0.419357	0.616258	0.594777	Gars
73	ENSMUSG00000055723	1.30771e-64	0.502333	0.771159	1.06373	0.95226	1.11486	1.23443	1.20749	0.21128	0.766914	0.400649	0.86978	0.312297	0.694782	1.21097	Rras2
73	ENSMUSG00000021388	4.26901e-08	-0.000337166	0.00112789	-0.0319583	-0.00191337	-0.00975304	-0.0540668	-2.58596	0.00024162	0.000129341	-0.00131149	0.00112789	-0.00110408	0.000264282	-0.0114137	Aspn
74	ENSMUSG00000023367	2.01173e-17	-1.1692	-0.508896	-1.35507	-0.0535704	-0.391272	0.141928	0.156011	-0.303447	-1.43973	-0.571739	0.135579	-0.915452	-1.13137	-0.583029	Tmem176a
74	ENSMUSG00000003429	1.097e-11	-0.117849	-0.749469	0.179053	0.0991824	-0.157238	0.715701	0.898391	-0.305741	-0.274371	-0.482788	-0.0103651	-0.168715	-0.730781	0.17982	Rps11
74	ENSMUSG00000020432	2.32828e-14	-0.199332	-0.0360513	-0.71427	-0.126996	-0.207528	0.0311315	-0.0310081	-0.156661	-0.201125	-0.214461	-1.2929	-0.212608	-0.154648	-1.18323	Tcn2
74	ENSMUSG00000005583	0	0.000156369	-0.00876167	-0.097348	-0.0612513	-0.506965	-0.859568	-2.65713	0.00418404	0.00460844	0.00511756	0.0057402	0.000502025	-0.000338263	-0.0720743	Mef2c
75	ENSMUSG00000020566	0	-0.00436314	-0.227602	-0.00484241	-0.0300914	-0.0613168	0.00660517	0.0114851	0.00751565	0.0111179	0.0111869	0.0114851	-0.00795501	-1.05523	-0.0125643	Atp6v1c2
75	ENSMUSG00000021268	3.4359e-68	-0.00234535	-0.00725993	-0.045825	-0.387168	-0.475772	-0.29485	-2.56441	0.00496648	0.00688592	0.00094681	0.00997494	0.00125702	0.0011303	-0.05699	Meg3
75	ENSMUSG00000041881	2.08907e-10	-0.880427	-0.122597	-0.483893	0.294874	0.285405	-0.0924075	-0.0793133	-0.98366	-1.56131	-1.50595	-1.11547	-0.170439	-0.64939	-0.954987	Ndufa7
76	ENSMUSG00000028583	9.40844e-233	0.0152305	-0.0253198	-0.0728618	-1.04026	-0.966358	-0.508619	0.0339027	0.0313569	0.04533	0.0339364	0.0370877	0.0209884	0.0388639	-0.0494504	Pdpn
76	ENSMUSG00000053253	1.11557e-27	0.419663	1.10272	1.3078	0.696027	0.927412	1.43856	1.42289	0.474866	0.759319	0.883567	1.30865	0.148	0.636325	1.02767	Ndfip2
77	ENSMUSG00000026576	2.3667e-64	-0.220553	-0.0981568	-0.297616	0.609296	0.69681	0.683004	0.721117	0.0739247	-0.33866	0.18138	-1.4362	0.0105072	0.0591422	0.518287	Atp1b1
77	ENSMUSG00000020388	1.57827e-295	-0.124572	0.0385361	-0.470031	-1.38805	-1.4891	-2.00514	-0.0307754	-0.275319	-0.275772	-0.360187	-1.19673	0.125629	0.138075	-0.307787	Pdlim4
77	ENSMUSG00000038366	3.44191e-193	-0.593351	0.0417423	0.0361739	0.187086	0.250924	0.219347	-0.0480153	-0.588356	-0.862342	-0.70782	-0.0394537	0.0820914	0.0145615	0.170442	Lasp1
77	ENSMUSG00000058672	1.67271e-52	0.495822	0.863043	0.819088	0.609727	1.05989	0.740134	1.54172	0.877366	1.55874	1.54675	1.65066	-0.176782	0.768205	0.974082	Tubb2a
77	ENSMUSG00000025190	0	-0.651002	0.0105622	-0.0359845	-0.10344	-0.0173795	0.0136589	-0.108578	-0.271505	-0.942752	-0.372135	-1.14904	-0.264031	-0.211014	-0.470695	Got1
78	ENSMUSG00000025780	5.55186e-55	-0.229181	0.00449995	-0.0428718	0.0488767	0.0545407	0.0898961	-0.709383	-0.386932	-0.327373	-0.557212	-0.910731	0.0052966	0.080568	0.0590531	Itih5
78	ENSMUSG00000036856	1.13488e-35	-0.400418	-0.0445604	0.0635506	0.0410979	0.0250384	-0.0822975	0.096756	-0.572775	-0.435974	-0.688122	-1.07133	0.0637687	-0.00212315	0.0663165	Wnt4
78	ENSMUSG00000049112	2.21623e-06	0.0103189	-0.193138	-0.554583	-0.312376	-0.415488	-2.38087	-0.214585	0.00354172	0.0140153	0.00986234	0.00152997	0.00887025	-0.12404	-0.423501	Oxtr
78	ENSMUSG00000001794	2.21333e-23	0.701201	1.26308	1.23007	0.184617	0.382358	0.482578	1.18887	0.587729	0.722922	0.949978	1.60793	0.563032	1.36737	1.61552	Capns1
78	ENSMUSG00000021614	8.26192e-66	-0.00267554	-0.0357338	-0.0340347	-0.15938	-1.14597	-0.317147	0.00554533	-0.0051918	0.00319735	-0.000323349	-0.0153321	-0.010005	-0.016724	-0.0149526	Vcan
78	ENSMUSG00000059895	9.41214e-07	-0.0628369	0.000263414	-0.00578089	-0.0819698	-0.0450291	-0.0829875	-2.52925	-0.0952608	-0.0912856	-0.0993096	-0.0887791	0.0406402	0.00432327	0.0160293	Ptp4a3
79	ENSMUSG00000041126	2.78698e-25	-0.551193	-1.15659	-0.254855	0.0137304	-0.687756	-0.221661	-0.13049	-0.567479	-0.822705	-0.723633	-1.20928	-0.1366	-1.09381	-0.102069	H2afv
79	ENSMUSG00000021242	2.39185e-09	-0.678531	-0.483397	-0.194756	-0.0214384	-0.146985	-0.0523812	-0.363539	-0.545394	-0.936793	-0.832731	-1.85846	-0.423543	-1.03949	-1.17351	Npc2
80	ENSMUSG00000048200	3.84585e-24	-0.229976	-0.594552	-0.938387	0.270717	0.271292	0.229442	0.292977	0.0764524	0.0240963	0.0756995	0.129515	-0.439613	-0.761376	-0.950515	Cracr2b
80	ENSMUSG00000032548	5.99592e-230	-0.113812	0.471615	0.382077	-1.4401	-0.933327	-0.210438	0.583615	-0.685262	-0.138986	-0.713366	0.547571	0.182125	0.507742	0.35838	Slco2a1
80	ENSMUSG00000036181	5.18948e-29	-1.09864	-0.341085	-1.2469	0.251824	-0.208345	0.167375	0.0319438	-0.749191	-2.09085	-1.1402	-0.404298	0.391981	-0.466752	0.0234173	Hist1h1c
81	ENSMUSG00000030122	0	-0.027374	-0.246064	-0.91335	-0.782557	-0.924423	-2.13139	-1.92836	-0.211395	-0.234791	-0.283807	-0.313906	0.241829	-0.0846292	-0.0507056	Ptms
81	ENSMUSG00000070348	5.46098e-17	0.143008	-0.957455	-0.481042	0.605529	0.590457	0.85123	0.28695	0.31579	0.333834	0.601728	0.796856	0.278757	-0.14861	0.597496	Ccnd1
81	ENSMUSG00000021025	9.15907e-147	1.08595	0.231418	0.105576	1.90064	2.93258	1.84802	1.28204	0.439338	1.51626	1.02213	1.84734	0.921818	0.836888	1.99447	Nfkbia
81	ENSMUSG00000022150	2.5277e-48	-0.122744	0.00835019	-0.0673398	0.0601924	-0.0340855	-0.0218026	0.0776346	0.0677049	0.103379	0.104563	0.0955115	-0.3045	-0.521949	-1.07227	Dab2
82	ENSMUSG00000020108	1.04203e-81	-0.0676356	-0.299418	-1.11145	-0.540562	-0.65394	-0.215893	-0.254523	-0.056313	-0.0912428	-0.148215	-0.071027	-0.0683316	-0.225108	-0.941811	Ddit4
82	ENSMUSG00000020484	5.80235e-16	0.00330324	0.365319	-0.826612	0.117882	0.286842	0.590203	0.426611	-0.0218523	0.125155	0.044977	0.0185914	-0.0389396	-0.29631	-1.6431	Xbp1
82	ENSMUSG00000022956	5.23317e-20	-0.424198	-0.553535	-0.363168	-0.0479432	-0.145718	0.286002	-0.00877883	-0.246325	-0.698892	-0.448174	-1.07824	-0.117762	-1.40779	-1.09041	Atp5o
83	ENSMUSG00000061353	4.90016e-92	0.0331214	0.0486966	-0.00951929	-1.04125	-1.05809	-0.512562	-0.667517	0.0338547	0.0594188	0.0512364	0.0537753	0.0300986	0.0521586	-0.0344474	Cxcl12
83	ENSMUSG00000021453	1.95872e-277	-1.40196	0.0430484	-1.39681	-0.128696	-0.326067	-3.2051	-2.44127	-1.25094	-2.20239	-1.90314	-0.312825	-0.352393	-0.499858	-2.31876	Gadd45g
84	ENSMUSG00000022371	0	0.00127116	0.00242266	-0.114628	-0.833217	-1.28832	-0.813724	-0.0628991	-0.00271294	0.0143426	0.00443779	-0.00401198	0.0120833	0.00511425	-0.0886013	Col14a1
84	ENSMUSG00000022816	0	-0.00295307	-0.0111876	-0.0646817	-0.700604	-1.28535	-0.750868	-1.92804	0.00528829	0.0167789	0.0114356	0.000574193	0.0134091	0.000755103	-0.110719	Fstl1
85	ENSMUSG00000064246	1.16743e-12	-0.392842	0.435107	0.216023	-0.765933	-0.804883	-0.254851	0.479229	0.261141	0.475395	0.446995	0.481283	-0.837722	0.38077	-0.0262528	Chil1
85	ENSMUSG00000000628	6.76988e-59	-0.425239	0.0399894	0.0406274	-0.0603542	-0.110359	-0.109397	0.12108	-0.707458	-0.346893	-0.834998	0.139773	-0.275432	-0.0349468	-0.315126	Hk2
85	ENSMUSG00000030282	7.62393e-37	0.4173	0.177176	0.37102	0.780263	0.883503	0.888572	0.900683	0.399409	0.776273	0.752553	0.704764	0.184291	0.250036	0.555321	Cmas
85	ENSMUSG00000043336	1.27625e-35	-0.0533163	-0.0644974	-0.0966416	-0.405859	-0.433158	-0.7654	-2.25399	-0.154306	-0.14272	-0.173693	-0.0134816	0.057566	0.023525	-0.028686	Filip1l
86	ENSMUSG00000074129	9.56612e-40	-0.251866	-0.659011	0.522365	-0.00658879	-0.427954	0.623156	1.03992	-0.29689	-0.475871	-0.532634	-0.0799908	-0.19639	-0.602343	0.575709	Rpl13a
86	ENSMUSG00000025610	0	-0.00129402	-0.00405069	-0.00186712	-0.00065674	-9.42817e-05	-0.00788265	-1.3054	0.00186339	0.00200551	0.00244307	0.00244307	0.000612976	0.00244307	-0.00468562	Map3k7cl
87	ENSMUSG00000030432	5.42028e-11	0.290774	-0.298992	0.335611	0.211893	0.316496	1.07565	1.433	-0.126401	0.261884	-0.276397	0.3451	0.0809242	-0.3216	0.319538	Rpl28
87	ENSMUSG00000012405	4.03615e-91	0.750758	-0.306394	0.280348	0.11397	0.115705	0.73176	1.04388	-0.314991	0.673512	-0.419863	0.140525	0.742294	-0.13158	0.630986	Rpl15
87	ENSMUSG00000020458	1.82206e-65	0.616724	1.16169	1.50832	0.0907476	0.501154	1.25218	1.6573	0.419693	0.579088	0.584629	0.913481	0.477009	0.989545	1.89093	Rtn4
87	ENSMUSG00000020444	2.01162e-199	-0.795278	-0.266906	-0.10708	-0.0931895	-0.0341674	0.0172914	-0.066404	-0.733899	-1.1721	-0.970614	-1.37718	-0.00342805	-0.236929	-0.211653	Guk1
87	ENSMUSG00000038146	0	-0.0226446	-0.0885362	-0.00305609	0.119202	0.143074	0.127465	-1.86718	-0.0357478	-0.000468645	-0.0444713	-0.0451207	0.0603768	0.0362375	0.0627324	Notch3
88	ENSMUSG00000001604	1.89835e-164	-0.263353	-0.0214893	-0.0769177	-0.00584718	-0.0152409	-0.0389782	-0.143045	-0.293929	-0.471617	-0.415534	-0.878839	0.0182585	0.0236286	0.0144435	Tcea3
88	ENSMUSG00000063316	5.29431e-36	0.566446	0.025077	-0.0755095	0.110494	0.509681	0.506804	0.934639	-0.449051	0.381213	-0.746791	0.224229	0.741013	0.16042	0.0408755	Rpl27
88	ENSMUSG00000039676	1.468e-10	-0.514748	0.0880756	-0.0143799	0.120213	0.143825	0.137073	0.194538	-0.373044	-1.00563	-0.625592	-0.3302	0.0243546	0.168808	0.162559	Capsl
88	ENSMUSG00000008668	1.0972e-26	-0.119799	-0.528021	0.617915	0.310047	-0.0709884	1.11912	1.62497	-0.387579	-0.139949	-0.597058	0.0494401	-0.180365	-0.53184	0.690237	Rps18
89	ENSMUSG00000041571	1.30779e-11	0.0297929	-0.379632	-0.52933	-0.210229	-1.02419	-1.80586	-2.3812	-0.0193513	0.264514	0.0627143	0.226604	0.133131	0.0824062	0.00968177	Sepw1
89	ENSMUSG00000058546	4.54993e-87	0.824366	0.400941	0.365348	0.511732	0.86187	0.795932	1.12191	0.281444	0.93513	0.232639	1.24063	0.430119	0.544094	0.783031	Rpl23a
89	ENSMUSG00000047547	2.12866e-69	0.193344	1.18617	0.810566	0.172566	0.800751	0.702463	1.13987	0.236373	0.160027	0.391572	1.36341	0.189217	1.33198	1.0557	Cltb
89	ENSMUSG00000035885	1.19755e-16	-0.76846	-0.484614	-0.591419	-0.16759	-0.273427	-0.507197	-1.48696	-0.739447	-1.3164	-1.17091	-1.55071	-0.207677	-1.20515	-1.36496	Cox8a
90	ENSMUSG00000074364	8.08489e-10	0.251905	0.248706	0.0075581	-0.0180484	-0.129953	-1.23863	-1.08967	0.122236	0.307908	0.258313	0.279875	0.202485	0.33421	0.110485	Ehd2
90	ENSMUSG00000033577	4.04983e-256	0.482975	0.222594	0.140152	0.883486	0.817002	0.863009	0.881732	0.377602	0.803405	0.788792	0.866579	0.254973	0.484535	0.541988	Myo6
90	ENSMUSG00000064373	1.45949e-56	-0.191659	-0.257323	-0.091786	0.183881	-0.226591	-0.0336648	0.108278	0.211086	0.340034	0.473861	-1.66731	-0.461035	-1.2417	-1.08026	Sepp1
90	ENSMUSG00000032946	0	0.00576734	0.0193699	-0.0294858	0.0148013	0.00911355	-0.0767311	-1.66102	0.0126141	0.0178702	0.0166003	0.0193699	-0.00264753	0.0138184	0.00530924	Rasgrp2
91	ENSMUSG00000028755	1.84033e-115	-0.151653	0.112275	0.0827502	-1.00894	-0.711715	-0.231883	0.177004	0.032557	0.0501664	0.0670232	0.00391283	-0.340123	7.28469e-05	-0.087076	Cda
91	ENSMUSG00000007891	7.2556e-54	-0.587399	0.0295902	-0.693089	-0.132973	0.375372	0.499748	0.420859	-0.247739	-0.667136	-0.549361	-0.312428	-0.745848	0.0382002	-1.53126	Ctsd
91	ENSMUSG00000047139	1.20149e-111	-0.811247	-1.21159	-0.726059	0.689332	0.219381	-0.419664	1.94596	-1.15726	-1.02327	-1.72355	-1.287	-0.684374	-1.27259	-0.26817	Cd24a
91	ENSMUSG00000041012	3.33659e-86	-0.698435	-0.286126	-0.432823	0.21555	0.249783	0.234361	0.293611	-0.528809	-0.900974	-0.689537	-1.23189	-0.3162	-0.417288	-0.465757	Cmtm8
91	ENSMUSG00000039168	3.8682e-17	-0.680331	-0.0197809	-0.329399	-0.0345914	-0.149441	-0.317932	-0.13193	-0.616809	-1.35955	-0.992911	-0.907997	0.0449875	-0.317084	-0.66676	Dap
91	ENSMUSG00000022676	1.02889e-61	0.00687775	-0.0024131	-0.0306536	-0.584959	-1.02693	-0.306284	-0.0648724	0.0032288	0.0106876	0.0033906	-0.00120463	0.00692177	0.000366731	-0.0570704	Snai2
91	ENSMUSG00000064341	8.60935e-89	0.28128	0.793193	1.13556	-0.260472	-0.0569365	-0.348456	0.201674	-0.0797417	0.0501242	-0.12993	1.49964	0.288003	0.0727842	-0.542012	mt-Nd1
92	ENSMUSG00000073676	2.43124e-09	-0.20395	-1.31997	-0.786003	-0.714595	-0.807909	-0.0883912	-0.0776791	-0.390454	-0.380017	-0.52899	-0.579413	0.000311159	-1.51712	-1.32381	Hspe1
92	ENSMUSG00000037820	1.41081e-139	-0.90527	-0.197062	-0.309618	-0.0708461	-0.0419393	-0.93271	-0.416453	-0.914539	-1.41747	-1.20063	0.00878696	0.0292419	-0.146916	-0.114114	Tgm2
92	ENSMUSG00000054428	6.25302e-122	-0.699397	-0.412919	-0.894207	-0.115057	-0.371383	-0.772246	-0.525361	-0.647374	-1.29123	-1.09987	-1.74834	-0.254242	-0.492464	-0.515281	Atpif1
92	ENSMUSG00000002580	2.86576e-17	-0.896841	-0.139007	-0.369215	0.406644	0.468359	0.425068	0.401682	-0.398597	-1.1639	-0.604721	-0.666813	-0.44264	-0.412181	-0.762867	Mien1
92	ENSMUSG00000052397	8.29508e-19	-0.74663	0.18573	0.433161	0.833652	0.869531	0.936653	1.55359	-0.207253	-0.743453	-0.378178	-0.86148	-0.784606	0.406411	0.925551	Ezr
92	ENSMUSG00000062328	2.84298e-25	0.381403	-0.122543	0.640308	0.557843	0.20398	0.901666	1.73504	0.0103943	0.377481	-0.10448	0.856743	0.103238	0.0505325	1.00428	Rpl17
93	ENSMUSG00000002014	5.22232e-10	-0.312108	-0.432454	-0.935664	0.162728	0.0345972	0.48157	0.608185	-0.153488	-0.160467	-0.260886	-0.27331	-0.455904	-1.13178	-1.91011	Ssr4
93	ENSMUSG00000093674	5.14194e-278	0.15737	-0.0208002	-0.329727	0.0207459	0.543919	0.261622	0.303964	-0.460824	-0.176845	-0.813309	0.0948832	0.221744	-0.135479	-0.817404	Rpl41
93	ENSMUSG00000060636	1.58716e-54	0.65891	0.364473	0.349254	0.41788	0.740943	0.911502	1.34757	0.136845	0.811745	0.151811	1.28636	0.414714	0.405892	0.560951	Rpl35a
94	ENSMUSG00000022010	1.32664e-87	-0.28787	-0.207762	-1.103	0.266169	0.0473636	-3.48674	-1.81103	-0.647101	-1.00623	-0.87999	-0.739879	0.875023	-0.0383593	-0.526772	Tsc22d1
94	ENSMUSG00000021477	9.60815e-21	0.142658	0.830891	-0.124062	-1.67902	-1.16508	-0.0356819	0.837434	0.457182	0.535686	0.678129	0.064192	-0.534528	0.125061	-1.15006	Ctsl
94	ENSMUSG00000034786	3.83117e-06	-0.552975	-0.0173286	0.00785197	0.0690044	0.101292	0.0906629	-0.328081	-0.472067	-0.986522	-0.673625	-0.460688	-0.0208878	0.0255023	-0.0625064	Gpsm3
94	ENSMUSG00000024912	6.04589e-69	0.287933	0.757696	0.827352	0.200561	0.371492	0.731343	0.927973	0.377563	0.826472	0.785321	0.888744	-0.101114	0.796289	0.869625	Fosl1
95	ENSMUSG00000028383	4.7175e-81	-0.499712	-0.0363013	-0.0328813	0.190811	0.0412023	0.108266	0.145422	-0.185767	-0.449233	-0.220086	-0.216828	-0.608167	-0.408784	0.000640346	Hsdl2
95	ENSMUSG00000032135	1.54136e-26	-0.00476804	-0.0309596	0.0320019	-0.221527	-0.0109071	-0.149793	-1.11316	0.0190051	0.0507831	0.0451454	0.0605733	-0.0471987	0.0127091	0.0386094	Mcam
96	ENSMUSG00000020027	1.67098e-38	-0.649193	-0.0584781	-0.221814	-0.214127	-0.611075	-0.567983	0.111625	-0.135646	-1.03525	-0.182375	-1.73352	0.00242018	-0.0454205	0.0747891	Socs2
96	ENSMUSG00000001627	1.07618e-16	-0.404665	0.109109	-1.0136	0.882246	0.122644	-0.496904	0.495745	0.248177	0.647908	0.620174	1.3956	-1.04482	-0.680169	-0.282581	Ifrd1
96	ENSMUSG00000047714	0	0.724339	0.386226	0.0639226	1.41316	1.47993	1.40834	1.37255	0.666312	1.33885	1.35662	0.799954	0.322649	0.752789	0.855821	Ppp1r2
96	ENSMUSG00000024587	9.21477e-55	0.762326	0.993722	0.92816	-0.2788	0.796797	1.13184	1.12225	0.47972	1.06661	0.881551	1.13523	0.556701	0.785802	0.897894	Nars
97	ENSMUSG00000024338	1.90341e-89	-0.839609	-0.779463	-0.321239	0.126314	0.025253	0.32082	0.356734	-0.466309	-1.28754	-0.638969	0.0483776	-0.23228	-1.04302	-0.0961726	Psmb8
97	ENSMUSG00000024538	0	0.00600583	-0.0495537	-0.0718162	-0.354765	-0.890714	-0.217845	-0.727481	0.00400348	0.0123566	0.00649594	-0.05984	0.00960041	-0.0149751	-0.0112918	Ppic
98	ENSMUSG00000025781	2.7057e-17	-0.772732	-1.07434	-0.564873	0.0554309	-0.372768	-0.163741	-0.541661	-0.698548	-1.17338	-1.02695	-1.32229	-0.32265	-1.43147	-0.597929	Atp5c1
98	ENSMUSG00000068523	1.04133e-149	0.616128	1.13635	0.431668	0.571301	1.31134	1.36871	0.57632	0.179283	0.841206	0.354225	0.9585	0.516973	0.998227	0.374038	Gng5
98	ENSMUSG00000019326	1.88898e-91	-0.00305046	0.000377279	-0.0371388	-0.0735532	-0.22173	-0.359339	-1.22404	-0.00138927	0.000793767	0.00117663	0.00151093	-0.000947011	7.59916e-05	-0.0129001	Aoc3
98	ENSMUSG00000058600	2.77736e-41	0.814082	0.261138	0.540464	0.214118	0.514447	0.760128	1.1047	0.0605871	0.64135	-0.040611	0.672295	0.654326	0.302507	0.534381	Rpl30
98	ENSMUSG00000024578	0	0.0029819	-0.0686465	-0.0436034	-0.839815	-3.00122	-0.512183	-0.00295944	-0.00891734	0.0102764	-0.00433601	-0.0381377	0.00664332	-0.0383463	-0.0627075	Il17b
99	ENSMUSG00000053317	3.1134e-55	-0.44832	-0.5321	-1.00792	-0.162237	-0.202665	0.145973	-0.0011445	-0.412502	-0.630278	-0.604146	-1.57242	-0.217772	-1.44694	-1.64953	Sec61b
100	ENSMUSG00000023232	2.20444e-55	0.235112	0.779618	0.612831	0.517708	0.723631	0.776573	1.0074	0.0941706	0.185651	0.140006	0.414135	0.351253	0.832646	0.761161	Serinc2
100	ENSMUSG00000036854	0	0.0320616	0.00393793	-0.202992	-0.041963	-0.122543	-1.13265	-0.549559	0.0174207	0.0282842	0.027648	0.049193	0.0216404	0.0102408	-0.133213	Hspb6
100	ENSMUSG00000096210	9.41889e-08	-0.435675	0.205334	-0.264987	0.642817	0.414471	0.152446	0.248709	-0.270295	-1.10089	-0.235689	-0.207131	0.823219	0.277057	0.360633	H1f0
100	ENSMUSG00000024140	0	-0.0101793	0.00895112	-0.147684	-0.131433	-0.280598	-1.09656	-1.90922	0.0250889	0.0490351	0.0511941	0.0699951	-0.0172057	-0.00413392	-0.185395	Epas1
101	ENSMUSG00000038387	7.75384e-09	-0.23189	-0.26252	-0.108859	-0.0466323	-0.514916	-1.28812	-0.874902	-0.166358	-0.209025	-0.0692285	0.0965573	0.0759298	-0.0311472	-0.0773843	Rras
101	ENSMUSG00000031807	1.13402e-07	-0.518409	-0.965891	-0.416503	0.216041	-0.135073	0.265645	0.0538425	-0.514778	-0.744236	-0.683059	-0.754259	-0.142354	-1.00372	-0.358093	Pgls
101	ENSMUSG00000005483	4.73672e-11	-0.546609	-1.1089	-2.05813	0.114457	-0.580511	-1.74612	-1.36534	-0.266422	-0.354355	-0.336414	0.028633	-0.428431	-0.78361	-1.506	Dnajb1
101	ENSMUSG00000021360	2.02947e-169	-0.613377	0.0281214	-0.160167	-0.28355	-0.125649	-0.532611	-0.750688	-0.666784	-0.795863	-0.863114	-0.2712	-0.0460031	0.083785	-0.054131	Gcnt2
101	ENSMUSG00000022510	2.84787e-139	0.00765022	0.0197657	-0.0843254	-0.9657	-0.77893	-0.788211	0.00606641	0.0107886	0.021619	0.0177994	0.030359	0.0128637	0.0182822	-0.040823	Trp63
102	ENSMUSG00000023068	1.24665e-23	0.0448702	0.448496	0.644135	0.452343	0.565308	0.892364	0.891647	0.440748	0.866329	0.814078	0.697102	-0.589721	0.299097	0.715993	Nus1
102	ENSMUSG00000061315	1.65852e-103	-0.350559	-0.856973	-0.00637888	-0.34802	-0.571593	0.144158	0.453781	-0.495087	-0.644856	-0.78358	-0.20744	-0.214826	-0.676508	0.326833	Naca
102	ENSMUSG00000022587	3.32262e-11	-0.552228	-0.062015	-0.668559	0.913568	0.781341	0.608535	2.34516	-0.533409	-1.1237	-0.944297	-0.270125	-0.267948	-0.0641096	-0.653709	Ly6e
103	ENSMUSG00000030287	6.46525e-17	-0.00324982	0.148301	-0.270158	0.349132	0.307539	0.400788	0.409369	0.18372	0.286422	0.345787	-0.82115	-0.13289	0.268977	0.061452	Itpr2
103	ENSMUSG00000030554	1.8829e-19	-0.0133825	-0.0213158	-0.496084	-0.165349	-0.984595	-2.9314	-0.492734	-0.00521106	-0.00642948	-0.0094078	0.0007872	-0.007607	-0.009813	-0.272548	Synm
103	ENSMUSG00000046364	4.30273e-58	0.703812	0.0909472	0.344206	0.408784	0.763879	0.81357	0.960467	-0.15652	0.71934	-0.309169	0.478287	0.666992	0.277678	0.52827	Rpl27a
103	ENSMUSG00000020917	1.12955e-27	-0.297406	-0.229105	-0.196779	0.0233321	0.0513871	-0.043172	-0.100727	-0.104773	-0.275961	-0.111134	-0.311418	-0.208107	-0.669165	-1.20283	Acly
104	ENSMUSG00000028081	8.85619e-231	0.156511	-0.659844	0.494174	0.173762	-0.421629	0.675814	1.30143	-0.0177077	0.135828	-0.061684	0.171893	0.0270093	-0.464075	1.07855	Rps3a1
104	ENSMUSG00000020460	8.0773e-06	0.229131	-0.432845	0.475116	0.126376	-0.0445505	0.987824	1.47675	0.0312982	0.273972	-0.00295293	0.497815	-0.0228669	-0.516422	0.49069	Rps27a
104	ENSMUSG00000021250	4.85331e-08	-0.14939	-0.554598	-1.85104	1.94329	1.22023	-2.13149	-1.81293	-0.383348	0.31307	-0.301613	0.453403	0.0435942	0.192501	-1.10263	Fos
104	ENSMUSG00000038679	7.69084e-32	-0.555013	-0.932878	-0.515411	0.289724	-0.0818912	-0.0789155	0.58218	-0.264128	-0.443315	-0.174037	-1.68975	-0.459029	-0.989647	-0.292261	Trps1
105	ENSMUSG00000039952	7.51698e-12	-0.149067	-0.451421	-0.0245616	-0.456091	-1.5318	-0.543063	-0.607905	-0.134559	-0.0840292	-0.0211524	-0.00379711	0.00732753	-0.101683	0.12449	Dag1
105	ENSMUSG00000060938	3.25978e-282	0.136046	-0.178821	0.438269	0.419675	0.238854	0.848151	1.44737	-0.0817523	0.0572746	-0.215749	0.332805	-0.00857278	-0.0428508	0.745178	Rpl26
105	ENSMUSG00000021109	9.86951e-159	-0.408767	0.0865092	-0.0108196	-0.758298	-1.57665	-1.30472	-1.15625	-0.893469	-0.691911	-1.14145	-0.244338	0.107306	0.00210699	-0.0466833	Hif1a
105	ENSMUSG00000010663	4.01857e-12	-0.0584555	-0.364529	-0.477548	0.104679	0.0582009	-0.0234535	0.0700934	0.0826923	0.130803	0.144297	-0.15363	-0.181523	-0.566413	-0.957597	Fads1
106	ENSMUSG00000026003	1.91141e-73	-0.544722	0.0582068	-0.232701	0.188818	-0.0162363	0.320458	0.321714	-0.18857	-0.615208	-0.409692	-0.245617	-0.610074	0.0730525	-0.330686	Acadl
107	ENSMUSG00000038400	1.93251e-17	-0.528725	0.897438	0.88598	-1.23611	-0.688296	0.794064	1.15484	0.0768444	0.364004	0.302634	1.19154	-0.757159	1.16875	0.92734	Pmepa1
107	ENSMUSG00000063229	4.70808e-79	-0.133721	0.187292	-1.47528	-0.944937	-0.669373	0.390141	0.384828	0.18093	-0.10682	0.24359	-0.0600005	-0.297999	-0.229398	-0.814425	Ldha
108	ENSMUSG00000042784	2.7177e-33	0.0859382	0.142821	0.0399669	0.552217	0.575301	0.585736	0.585809	0.298945	0.365636	0.541298	0.166751	-0.214334	0.222143	-0.89356	Muc1
108	ENSMUSG00000028273	1.40058e-70	0.334816	0.491365	0.658637	0.373807	0.393077	0.723478	0.446895	0.0144858	0.413877	0.222185	0.417018	0.528131	0.408515	0.808071	Pdlim5
108	ENSMUSG00000090862	1.05564e-28	0.328881	-0.169775	0.551631	0.189394	0.364631	1.15237	1.4884	-0.0196546	0.394112	-0.142816	0.467459	0.0613505	-0.0605065	0.693069	Rps13
108	ENSMUSG00000090841	2.45137e-08	0.276492	0.628283	-0.328489	-1.06133	-1.32037	-2.77862	-1.93712	0.221312	0.1853	0.183829	0.743376	0.143117	0.640485	-0.212829	Myl6
108	ENSMUSG00000020321	5.39372e-14	-0.428803	-0.505208	-0.933702	-0.0840137	-0.248402	-0.190019	-0.2154	-0.215094	-0.675567	-0.350926	-0.468637	-0.419451	-1.28989	-1.27518	Mdh1
108	ENSMUSG00000060036	4.1048e-10	-0.0738029	-0.720422	0.621186	0.624782	-0.068004	0.623098	1.32323	-0.23232	-0.0627553	-0.336923	0.211252	-0.182447	-0.484925	1.19192	Rpl3
109	ENSMUSG00000041120	8.19084e-49	-0.0251667	0.0985626	0.031013	-0.804614	-0.466017	-0.349745	-1.55253	-0.0175698	-0.0205371	-0.0303597	-0.020991	-0.0194324	0.0998312	0.0392414	Nbl1
109	ENSMUSG00000020592	8.31751e-129	0.471416	0.354138	0.680489	-0.586321	0.202571	0.646905	0.503366	0.0824698	0.419358	0.0609292	0.584203	0.532665	0.512614	0.741112	Sdc1
109	ENSMUSG00000035356	2.33022e-17	0.458592	0.497426	-0.0429439	1.12737	1.17668	0.79555	0.0718252	0.22773	0.974522	0.817766	1.13752	0.304216	0.913932	0.791319	Nfkbiz
110	ENSMUSG00000030782	0	0.0717428	0.074612	-0.126937	-0.722255	-0.841444	-1.26041	-0.668716	0.0178657	0.0888087	0.0693248	0.0713492	0.0783586	0.0807034	-0.00484809	Tgfb1i1
110	ENSMUSG00000025481	2.09481e-21	-0.571858	0.151359	0.0889353	-0.0509799	0.0198489	0.115302	0.554584	-0.695576	-0.955324	-1.14661	-0.691596	-0.0962304	-0.102576	-0.0867648	Urah
110	ENSMUSG00000021957	4.95182e-17	-0.259493	-0.797869	-0.319395	0.372946	0.334111	0.315184	0.36715	-0.0365915	-0.113165	-0.059118	-0.0191566	-0.371439	-1.20562	-1.08845	Tkt
110	ENSMUSG00000020267	1.48821e-08	-0.716856	-1.0817	-0.499769	-0.490545	-0.516998	-0.433835	-0.0275058	-0.662339	-1.15719	-0.989154	-1.17622	-0.228858	-1.15419	-0.787123	Hint1
110	ENSMUSG00000000078	1.42423e-157	-0.0468363	-0.0082081	0.00617322	1.52731	0.821442	0.0964646	0.539365	-0.160385	0.497073	0.0488105	0.794295	-0.0607546	-0.402347	0.751557	Klf6
110	ENSMUSG00000034892	1.31648e-69	0.750289	0.490403	-0.0172106	0.249157	0.843667	0.243585	0.681431	-0.00532434	0.747109	-0.152353	0.674249	0.645247	0.470242	-0.232027	Rps29
110	ENSMUSG00000024975	1.58988e-17	-0.217224	-0.146392	-0.481936	0.1358	0.0696664	-0.260263	0.104663	-0.317524	-0.196405	-0.380901	-0.344416	-0.117621	-0.661198	-1.44759	Pdcd4
111	ENSMUSG00000026864	7.43838e-20	0.350119	-0.0990351	-1.61079	-0.0376075	0.195978	0.806062	0.538354	0.638078	1.03179	1.0512	0.537758	-0.295504	-0.137447	-0.362906	Hspa5
111	ENSMUSG00000019851	6.47222e-110	0.0278365	0.306951	0.0470889	-1.00585	-1.59051	-1.86012	0.701838	-0.0370892	-0.0896016	-0.00388934	0.64889	0.28747	0.464386	0.241171	Perp
112	ENSMUSG00000026970	8.81037e-42	0.540076	1.08053	1.08722	-0.0882282	0.0121829	0.492134	0.424296	0.241642	0.960372	0.77281	1.18299	0.513753	1.2313	1.40509	Rbms1
112	ENSMUSG00000006442	1.29348e-42	0.157176	0.19224	0.200022	-0.884983	-0.523201	0.345494	0.397913	0.233255	0.43485	0.385865	0.381249	-0.109896	0.0331465	-0.24715	Srm
112	ENSMUSG00000025508	8.33531e-38	0.413603	-0.0883318	0.467637	0.142494	0.27655	0.904096	0.770425	0.032582	0.477415	-0.0610311	0.72401	0.10978	-0.110177	0.462012	Rplp2
112	ENSMUSG00000031825	1.9197e-21	0.198415	0.410789	0.254834	-1.20247	-1.70789	-0.718006	-1.16994	-0.208189	0.284077	-0.204791	0.421528	0.240877	0.376612	0.0606083	Crispld2
112	ENSMUSG00000064370	3.35714e-13	-0.304019	-0.0995769	0.378598	-0.567256	-0.797155	-0.314685	-0.384359	-0.389073	-0.869844	-0.733713	-0.348951	-0.0842259	-0.916262	-1.42812	mt-Cytb
113	ENSMUSG00000031565	7.59177e-28	0.405726	0.894373	0.62313	0.135912	-0.275305	0.352086	0.863475	0.308434	0.577324	0.66848	0.894401	0.628447	0.99513	1.02149	Fgfr1
113	ENSMUSG00000090877	8.55557e-24	-0.0679548	-0.564501	-1.25588	0.0240734	-0.145322	-1.23146	-1.0061	-0.0907329	-0.0159373	-0.0485475	-0.205633	-0.0400552	-0.371957	-1.38176	Hspa1b
114	ENSMUSG00000061983	7.01103e-26	0.434433	-0.28562	0.572707	0.231123	0.118281	1.16824	1.47063	0.311631	0.773327	0.467616	0.977173	-0.0221869	-0.227859	0.853657	Rps12
114	ENSMUSG00000031584	1.51554e-37	-0.16992	0.244526	0.269975	0.0342073	0.389412	0.43147	0.476518	-0.524067	-0.343388	-0.895951	0.0985272	-0.0221389	0.213254	0.24218	Gsr
114	ENSMUSG00000022899	9.13051e-34	0.0683042	-0.52185	0.159763	0.352938	0.253904	0.374616	0.395463	0.18376	0.286774	0.320169	0.28948	-0.127523	-0.142796	0.132745	Slc15a2
115	ENSMUSG00000025980	8.28246e-51	-0.00532011	-1.09094	-0.159449	-0.795249	-0.271877	0.281701	0.144569	-0.0278213	0.08818	-0.0496957	-0.0631622	-0.0697853	-1.10446	-0.197792	Hspd1
115	ENSMUSG00000090394	6.25559e-157	-0.917815	0.502098	0.704257	0.199872	-0.456087	-0.0841354	-0.219079	-0.9176	-1.54219	-1.20814	0.647561	0.262503	1.001	1.25866	4930523C07Rik
115	ENSMUSG00000024048	9.48281e-77	0.65529	0.82415	1.0987	0.592798	0.351015	0.64087	1.26894	0.344399	0.375188	0.617403	1.29772	0.718039	1.34564	1.38612	Myl12a
116	ENSMUSG00000021928	4.49041e-11	-0.236444	-0.0496723	-0.0572793	-0.000100324	-0.29671	-0.439244	-0.0562458	-0.155184	-0.365467	-0.242265	-1.07942	-0.0390495	-0.0368681	-0.0302234	Ebpl
116	ENSMUSG00000024772	4.91165e-18	-0.185544	0.908918	0.763052	0.633841	0.804097	0.82602	0.49215	0.115096	0.156919	0.129524	1.05305	-0.589279	0.86152	0.834778	Ehd1
117	ENSMUSG00000028195	6.36604e-72	0.644649	0.746876	0.349382	1.81183	0.369567	0.638894	0.911608	0.61203	1.98437	1.58826	2	0.406846	0.998456	0.791412	Cyr61
117	ENSMUSG00000044786	5.13499e-62	0.201014	-0.19547	-1.53375	0.741883	0.508838	-1.45431	-1.34233	-0.0455627	0.59214	0.276908	0.706419	0.256517	-0.094495	-0.536669	Zfp36
117	ENSMUSG00000004558	3.09771e-23	-0.0243935	0.0301834	-0.0208301	-0.030123	-0.263418	-0.402634	-1.11415	-0.0148724	-0.101785	-0.052428	-0.976475	0.0221843	0.0357746	0.021968	Ndrg2
117	ENSMUSG00000007892	9.5375e-94	0.185868	0.12238	0.693912	0.509853	0.538606	1.38373	1.35914	0.12648	0.204873	0.120479	0.184086	-0.000503827	0.0983703	0.846484	Rplp1
117	ENSMUSG00000044533	3.76716e-79	-0.11394	-0.641398	0.379295	-0.0875565	-0.153155	0.687697	0.760869	-0.269931	-0.166478	-0.450975	0.0506799	-0.267703	-0.676353	0.540415	Rps2
118	ENSMUSG00000026547	1.16931e-16	0.0797261	0.378992	0.65575	0.113175	1.05153	1.15737	1.24332	-0.0244021	-0.518263	-0.185086	0.430851	0.533408	1.22146	1.99864	Tagln2
118	ENSMUSG00000037379	6.06449e-281	0.00397746	-0.00601339	-0.140722	-0.357692	-1.17242	-0.967061	-0.0556136	-0.000838881	0.008756	-0.000454684	0.0103487	0.00464786	-0.0148496	-0.115318	Spon2
118	ENSMUSG00000015312	2.79619e-15	0.485207	0.379622	-0.892676	0.48029	0.562262	-1.58773	-1.11436	0.198184	0.753693	0.45107	0.573821	0.225928	0.94374	-0.154734	Gadd45b
118	ENSMUSG00000062867	2.96948e-09	-0.155401	-0.860645	0.00301629	-0.228802	0.120979	0.338679	0.11935	-0.197456	0.0154457	-0.227536	0.273872	-0.225101	-0.748401	0.211511	Impdh2
118	ENSMUSG00000071415	1.04331e-22	0.209278	-0.202848	0.487813	0.467001	0.280643	1.18552	1.4709	-0.0702559	0.0990202	-0.228087	0.29632	0.0667006	-0.125279	0.620528	Rpl23
118	ENSMUSG00000003541	2.39705e-47	0.760527	1.2603	0.37552	0.872239	0.606948	0.300158	1.09104	0.527421	1.55871	0.928585	2.11083	0.15102	1.12261	1.14572	Ier3
118	ENSMUSG00000024754	8.85841e-46	-0.564571	0.0194025	0.0854822	0.0622023	0.0274083	0.170001	0.196118	-0.473714	-0.704219	-0.496781	-0.121692	0.0269191	0.0331681	0.176945	Tmem2
119	ENSMUSG00000026234	1.945e-15	0.430888	-0.0951078	1.20689	-0.993904	0.00657114	1.17317	1.41866	0.484969	0.906464	0.757087	1.04427	-0.238516	-0.0349265	1.77318	Ncl
119	ENSMUSG00000020044	0	0.0959937	-0.260233	-0.449413	-0.766977	-1.03826	-1.39622	-1.94817	0.0947547	0.342799	0.321074	0.290737	0.060474	0.167939	0.0421366	Timp3
119	ENSMUSG00000053113	1.15754e-09	-0.431021	0.371521	-0.832204	-1.04256	-0.0906786	-3.7114	-1.9788	-0.84327	-0.588805	-1.04348	0.292729	-0.126342	0.435991	-0.684719	Socs3
119	ENSMUSG00000049517	8.43038e-21	0.348297	-0.107918	0.575367	0.350465	0.23417	0.552986	1.29151	0.0839001	0.420694	0.0783224	0.666235	0.141946	-0.0389744	0.759866	Rps23
119	ENSMUSG00000092274	9.7675e-65	-0.539709	0.444667	0.0175464	-0.718953	-0.981136	-0.728785	0.887675	-0.391084	-0.405654	-0.457127	0.515026	-0.825797	-0.00754698	0.258908	Neat1
120	ENSMUSG00000079215	1.87012e-07	-0.54984	0.101561	0.206635	-0.165415	0.0252964	0.138759	0.279944	-0.606738	-0.83862	-0.785521	-0.799837	0.0202093	0.0998494	0.19495	Zfp664
120	ENSMUSG00000038872	7.64677e-13	-0.167454	-0.232005	-0.00815767	0.0472016	-0.0724015	-0.0560592	-1.35361	-0.1851	-0.127761	-0.172181	-0.0462921	-0.0564783	-0.29249	-0.167131	Zfhx3
120	ENSMUSG00000005125	3.65984e-07	-0.199575	0.334007	-0.334371	-0.155651	-0.161718	0.697622	0.813847	-0.0373874	0.549293	0.103794	0.440933	-0.633244	-0.510001	-0.964947	Ndrg1
121	ENSMUSG00000062098	1.84985e-253	-0.0689115	-0.0798651	-0.0334649	-0.00224084	0.0102129	0.0215816	-1.04333	-0.11364	-0.129829	-0.0991231	0.0416577	0.0356949	0.0128658	-0.0237379	Btbd3
121	ENSMUSG00000049327	1.89526e-15	-0.560071	0.0173596	0.220598	0.0426094	0.09967	0.151829	0.467772	-0.668828	-0.807183	-0.73973	0.227132	0.036813	-0.239526	0.144427	Setd8
121	ENSMUSG00000006728	7.07801e-49	-0.211396	-0.860035	0.129282	-0.182993	-0.480002	0.212836	0.195704	-0.306827	-0.30232	-0.404856	-0.854412	0.0370854	-0.670912	0.217201	Cdk4
121	ENSMUSG00000034880	2.14741e-32	-0.197308	-0.512217	-0.380142	-0.0261803	-0.0653764	-0.123398	-0.15118	-0.152226	-0.310255	-0.260155	-1.09172	-0.0707243	-0.865526	-0.615774	Mrpl34
121	ENSMUSG00000025290	1.73325e-30	0.610444	-0.0122584	0.625553	0.458713	0.383283	1.00773	1.37887	0.301337	0.637416	0.310802	0.755979	0.201433	0.054399	0.783316	Rps24
121	ENSMUSG00000020402	7.6939e-155	-0.73238	-0.638872	-0.429546	-0.154993	-0.0326435	-0.0841297	-0.426753	-0.60941	-1.38579	-1.03437	-0.490471	-0.126685	-0.683941	-0.0992396	Vdac1
122	ENSMUSG00000019737	7.73759e-17	-0.217483	-0.538366	-0.25538	0.226729	0.227803	0.259029	0.267713	-0.13012	-0.179906	-0.172765	0.161083	-0.221448	-0.71637	-0.283413	Syne4
122	ENSMUSG00000019966	1.26185e-06	-0.011371	0.186449	-0.0690693	-0.693655	-1.28566	-1.57121	-0.375517	0.0693829	0.143335	0.203859	-0.0355598	-0.084693	0.175459	0.130796	Kitl
123	ENSMUSG00000025509	6.31069e-70	-0.294691	-0.327513	-0.803275	-0.0283687	0.0814789	0.126632	-0.58747	-0.112828	-0.25031	-0.142483	-0.238912	-0.365248	-0.506218	-0.698549	Pnpla2
123	ENSMUSG00000019907	1.60342e-14	0.127455	0.252271	-0.132288	-0.562084	-0.940551	-2.25583	-1.28871	0.0501611	0.135198	0.07932	0.299056	0.118011	0.272588	0.230255	Ppp1r12a
123	ENSMUSG00000034898	1.64434e-05	-0.000962904	0.002047	-0.0520198	-0.0173741	-0.114596	-0.515417	-1.27713	0.002047	0.00122919	0.00145442	0.002047	-0.00164997	0.000784136	-0.0196505	Filip1
124	ENSMUSG00000049686	1.05228e-13	-0.00403701	0.116993	-0.654808	0.166004	0.095702	0.188101	0.220243	0.0848612	0.154349	0.157145	0.0116037	-0.126887	-0.0732495	-0.864803	Orai1
124	ENSMUSG00000054808	1.06551e-33	0.727697	0.797532	0.865194	0.228317	-0.106799	-0.252841	0.16414	0.3877	1.07752	0.883823	1.63704	0.684385	0.740943	0.986916	Actn4
124	ENSMUSG00000008683	1.57082e-35	0.571623	-0.337135	0.751755	0.18864	-0.0597117	0.869252	1.40955	0.0199198	0.700522	0.0708416	0.464925	0.290944	-0.297622	1.09161	Rps15a
124	ENSMUSG00000031490	1.36584e-17	0.509331	1.00781	0.922896	-0.380841	0.822207	0.951033	0.795869	0.0331245	0.687732	0.328978	1.26631	0.416578	0.699041	0.429082	Eif4ebp1
124	ENSMUSG00000000740	1.10585e-173	0.426496	-0.121595	0.484867	0.404348	0.0987796	0.761178	1.22878	0.0529645	0.592846	0.0781643	0.867149	0.148335	0.0643024	0.940268	Rpl13
124	ENSMUSG00000037742	1.44067e-29	0.324585	-0.313155	0.299364	0.833485	0.351703	0.584463	0.730841	-0.422599	0.106871	-0.588174	0.469261	0.475133	-0.00558305	1.01882	Eef1a1
124	ENSMUSG00000054146	9.02452e-30	0.0436287	0.0585976	-0.890435	-1.3296	-0.820832	-3.20052	-0.36126	-0.0288104	0.0416748	-0.0726893	-0.0338745	0.0805853	0.040811	-0.935612	Krt15
124	ENSMUSG00000020773	3.42089e-36	0.625569	0.529783	0.604414	0.696818	0.873656	0.636861	0.583723	0.41191	0.813993	0.687001	0.976066	0.429519	0.621141	0.878262	Trim47
124	ENSMUSG00000018821	1.28722e-25	-0.652016	-0.0176163	-0.118932	0.176145	0.2179	-0.00325066	0.086637	-0.364937	-1.10323	-0.65639	-1.02048	-0.0587353	-0.156815	0.0864322	Avpi1
125	ENSMUSG00000048490	8.63708e-51	-0.333731	0.458953	0.526313	-0.364266	-0.644527	0.0985668	1.1484	-0.0689199	0.414362	0.189381	0.681867	-0.772257	0.283009	0.622004	Nrip1
126	ENSMUSG00000026305	3.324e-14	0.429362	1.06592	0.912204	0.0131937	0.293238	-0.0681747	0.721454	0.205074	0.484934	0.377867	1.22261	0.438922	1.079	1.23593	Lrrfip1
126	ENSMUSG00000025393	6.90135e-21	-0.593664	-0.614305	-0.345272	-0.389532	-0.450355	-0.274524	-0.780496	-0.208004	-0.982888	-0.499857	-0.94881	-0.474257	-1.3779	-0.628649	Atp5b
126	ENSMUSG00000044279	0	0.0597141	0.416831	0.560373	0.736968	0.889118	0.904211	0.907653	-0.104804	0.0842565	-0.00256462	0.17391	0.196845	0.333947	0.438142	Crb3
126	ENSMUSG00000024608	2.42806e-27	-0.0117479	-0.43182	0.548293	0.269675	-0.264444	0.689292	1.24956	-0.06583	0.0484382	-0.147972	0.0554913	-0.111833	-0.329626	0.561779	Rps14
127	ENSMUSG00000027570	1.09697e-267	0.0390128	-0.0131599	0.141566	-0.25999	-0.750979	0.0215659	0.180249	0.119055	0.184506	0.178824	0.16101	-0.0536917	-0.0123732	0.139807	Col9a3
127	ENSMUSG00000028495	1.69184e-81	0.343353	-0.254159	0.505949	0.381957	0.34733	0.875838	1.52037	-0.0628626	0.502443	-0.07231	0.616246	0.114332	-0.170596	0.864745	Rps6
127	ENSMUSG00000032324	2.76968e-10	-0.885705	-0.0532183	0.065201	-0.98207	-1.1878	-0.593792	-0.573911	-0.714017	-1.35032	-1.03278	-1.40155	-0.251679	0.281557	-0.118174	Tspan3
127	ENSMUSG00000021699	5.3197e-50	0.541569	0.116679	0.789235	0.707279	0.704548	0.922832	1.03328	0.3876	0.881921	0.838731	1.05458	0.349343	0.35387	0.951739	Pde4d
127	ENSMUSG00000072235	4.60833e-08	-0.0419215	0.0469618	0.144818	-0.525476	-0.423973	-0.894513	-2.05577	-0.199864	-0.0656893	-0.222144	-1.60765	0.0911183	0.15956	0.269776	Tuba1a
128	ENSMUSG00000062997	4.00227e-129	0.682801	0.0959335	0.320911	0.27892	0.62266	0.935684	1.07735	-0.0533065	0.710082	-0.199738	0.647988	0.35197	0.096184	0.136248	Rpl35
128	ENSMUSG00000021876	1.08397e-263	-0.0134072	0.00010844	-0.132436	-0.525308	-1.01126	-0.652703	-0.280219	-0.0061036	-0.00398197	-0.00973505	-0.0424065	-0.00102277	0.00183392	-0.0328162	Rnase4
128	ENSMUSG00000062825	2.8676e-61	0.39635	0.779335	0.217143	0.335366	0.154147	0.0478296	1.189	-0.0822148	-0.0742424	-0.161931	0.772067	0.78842	0.590558	0.539133	Actg1
128	ENSMUSG00000038732	2.43656e-159	-0.0822118	0.398549	0.525949	0.549865	0.650431	0.651361	0.599206	-0.41017	-0.28897	-0.499896	0.246353	0.326732	0.501255	0.593305	Mboat1
128	ENSMUSG00000022892	2.4971e-09	0.252945	0.400401	0.106933	-0.103316	-0.391804	-1.03519	0.679923	0.465058	0.156284	0.868285	0.992885	0.428517	1.19396	1.0874	App
129	ENSMUSG00000046330	3.94377e-09	0.594998	0.278467	0.027634	0.257131	0.496586	0.24374	0.791656	0.0145237	0.741796	-0.13725	0.792167	0.311885	0.260098	-0.0229685	Rpl37a
129	ENSMUSG00000028645	6.83706e-134	0.0903358	0.841279	0.760446	0.164594	0.168747	0.743349	1.0477	0.438602	0.680889	0.759534	0.959303	-0.436279	0.682427	0.462508	Slc2a1
130	ENSMUSG00000003617	7.32231e-227	0.204865	0.482492	-0.4984	0.566571	0.00567178	0.336841	0.967587	0.573095	1.11	1.0733	1.10167	-0.402637	0.511312	-0.519792	Cp
131	ENSMUSG00000043716	3.14388e-07	0.430403	-0.22894	0.453981	0.117412	-0.318429	0.280187	1.20253	0.0692495	0.543266	0.029895	0.630399	0.143101	-0.121408	1.12777	Rpl7
131	ENSMUSG00000030790	4.05335e-33	0.00779621	0.0130744	-0.0861202	-0.405219	-1.10019	-0.282117	0.00798059	0.0122148	0.00395905	-0.0282386	0.0496839	0.0223753	0.00567343	-0.0166769	Adm
131	ENSMUSG00000030793	3.91883e-16	0.0549042	-0.430359	-0.228369	0.230001	0.103	0.0839591	-0.0543262	0.0672638	0.0415476	0.0433516	-0.0154606	-0.00416408	-0.915865	-0.579944	Pycard
132	ENSMUSG00000041559	2.97464e-256	-0.00479505	-0.0119639	-0.129784	-0.144598	-1.09037	-0.942116	-0.111072	-0.00182953	-0.000680831	-0.000999774	0	-0.000958564	-0.0139122	-0.0740237	Fmod
132	ENSMUSG00000031636	4.75328e-08	0.0598306	-0.240384	-1.00926	-0.190707	-1.24644	-1.91261	-0.267773	0.149158	0.194375	0.189893	0.185044	-0.120841	-0.286642	-0.419556	Pdlim3
132	ENSMUSG00000032060	1.11632e-205	0.253425	-1.00068	-0.638153	0.238534	-0.473096	-1.08867	-2.05107	0.273645	0.56942	0.56804	0.56794	-0.0105137	0.335904	0.0184103	Cryab
132	ENSMUSG00000044147	2.78336e-31	0.643446	0.850847	1.00258	0.553449	0.513074	1.10608	1.75742	0.643972	1.30258	1.22564	1.36074	0.173158	0.94284	1.40592	Arf6
132	ENSMUSG00000096956	1.01159e-239	0.0288462	0.0164837	-0.0223315	-0.0717825	-0.435157	-0.414259	-1.23751	0.0272615	0.0403827	0.0388665	0.0410387	0.024448	0.0205211	-0.0782519	Snhg18
132	ENSMUSG00000034006	3.04255e-169	-0.386125	0.313627	0.166906	-1.16768	-1.22107	0.00728313	0.517216	0.0411822	-0.0872971	0.0681602	0.431245	-0.64105	-0.0414715	0.237339	Pqlc1
133	ENSMUSG00000056708	2.62984e-10	0.34001	0.266042	-0.227363	1.21943	0.834346	1.10802	0.86033	0.340231	0.931611	0.690633	1.2281	-0.019691	-0.249425	0.348856	Ier5
133	ENSMUSG00000028435	1.16931e-16	-0.434651	0.676921	0.688177	-0.332901	0.466498	0.647992	0.697987	0.032934	-0.271638	0.0897658	0.343324	-0.5633	0.581002	0.651118	Aqp3
133	ENSMUSG00000017778	1.09809e-13	-0.290171	-0.227706	-0.456336	0.340549	0.407972	0.101745	-0.41476	-0.720462	-0.760916	-1.0722	-1.38603	0.266151	-0.670109	-1.1917	Cox7c
133	ENSMUSG00000061232	1.8813e-31	-0.697646	-0.49122	-0.493649	-0.0655598	-0.217303	0.679334	0.885716	-0.213294	-1.02277	-0.42783	0.42945	-0.481369	-1.36995	-0.451825	H2-K1
134	ENSMUSG00000026083	3.60982e-59	0.762723	0.782059	1.21721	0.0657833	0.674126	0.830032	1.05447	0.516262	1.30577	0.942771	1.40295	0.245574	0.635027	0.865518	Eif5b
134	ENSMUSG00000058013	1.49208e-22	0.559893	0.47805	0.796871	0.265424	0.564892	0.902513	-0.152621	0.485585	0.925643	0.814269	0.73838	0.347346	0.65512	0.880856	Sept11
134	ENSMUSG00000055320	1.03876e-23	0.467194	0.559154	0.574986	0.172047	-0.366127	-0.018862	0.461386	0.113647	0.637405	0.532472	0.614076	0.538217	0.626521	0.727828	Tead1
134	ENSMUSG00000025144	2.02527e-20	-0.346169	-0.511028	-0.403591	-0.0290614	-0.219659	-0.173345	-0.550033	-0.225972	-0.37222	-0.356231	-0.524953	-0.274624	-0.906562	-0.483098	Stra13
134	ENSMUSG00000021660	5.54426e-39	-0.0819798	-0.332288	0.167656	-0.0134275	0.257897	0.710802	0.90877	-0.714853	-0.356063	-1.04796	0.0955329	0.0759555	-0.279839	0.868167	Btf3
135	ENSMUSG00000027673	1.90167e-17	-0.333263	-0.673142	-0.214254	0.0969769	-0.338308	0.0971343	-0.00676743	-0.232371	-0.390765	-0.330371	-0.954078	-0.230928	-1.20568	-0.702883	Ndufb5
135	ENSMUSG00000045128	3.45687e-37	-0.0890361	-0.541628	0.473634	0.424423	-0.157836	0.864243	1.23895	-0.163122	-0.0566546	-0.302088	0.435433	-0.161476	-0.393546	0.743569	Rpl18a
135	ENSMUSG00000043154	2.6541e-176	0.626295	0.545063	0.671271	0.43235	0.582851	0.496122	0.81088	0.373512	0.868644	0.817758	0.91283	0.480452	0.508159	0.737887	Ppp2r3a
135	ENSMUSG00000075705	2.55324e-23	-0.486867	-0.200554	-0.942542	-0.975941	-1.56894	-2.33823	-0.714865	-0.245297	-0.787627	-0.41061	-0.676634	-0.271962	-0.672889	-1.34278	Msrb1
136	ENSMUSG00000002980	6.3584e-46	-0.316484	0.048609	0.221296	-0.754242	-0.0865287	-0.0981845	-1.13763	0.102621	0.0435529	0.205287	0.253714	-0.54407	0.445816	0.245583	Bcam
136	ENSMUSG00000001911	8.81868e-177	0.169154	-0.469204	-0.0396206	-0.465847	-1.17303	-1.30568	0.339565	0.156962	0.564457	0.473896	0.56444	0.0532741	-0.309165	0.298043	Nfix
137	ENSMUSG00000052684	1.21284e-48	0.321934	-0.18235	-0.956178	1.52837	0.0546283	-1.46965	-1.86397	-0.224769	0.747591	-0.256919	0.736709	0.317456	0.284181	-0.592878	Jun
137	ENSMUSG00000019433	5.90459e-08	0.244707	0.280512	0.388165	0.578746	0.698628	0.680364	0.337631	-0.124457	0.0286821	-0.113674	0.16421	0.44254	0.129804	0.386217	Gipc1
138	ENSMUSG00000028207	1.34833e-54	0.0023333	-0.0431528	-0.0843235	-0.56382	-1.15486	-0.770136	-0.318703	-0.0479368	0.00617173	-0.0623737	-0.0604749	0.0328217	0.00833292	-0.0473108	Asph
138	ENSMUSG00000020163	2.77259e-43	-0.412636	0.0450654	-0.715451	-0.106472	0.253659	-0.372065	-0.772319	-0.731523	-0.855069	-1.15653	-0.780918	0.0360363	-0.704453	-1.4806	Uqcr11
139	ENSMUSG00000062647	4.42309e-42	-0.262952	-0.809283	-0.0967286	-0.00621215	-0.246073	0.62295	0.706979	-0.187072	-0.134996	-0.299897	-0.106982	-0.458151	-0.647368	0.235259	Rpl7a
139	ENSMUSG00000025289	6.72976e-57	-0.000560316	-0.343373	0.0426222	0.143598	-0.159668	0.321929	0.318536	0.271979	0.562065	0.510359	0.292043	-0.489332	-0.637583	-1.00166	Prdx4
139	ENSMUSG00000028626	3.17001e-14	0.131813	0.104886	0.10803	-0.367699	-0.719796	-0.0886022	0.155222	0.0826859	0.154861	0.147762	0.155222	0.114774	0.0782387	0.152625	Col9a2
139	ENSMUSG00000014846	1.83258e-14	-0.434482	0.0965977	-0.908906	-0.267645	-0.0409129	-2.62328	-1.14023	-0.0155988	-0.620727	-0.0548163	-0.31001	-0.273406	0.335241	-0.145136	Tppp3
139	ENSMUSG00000018171	5.27404e-11	-0.416566	0.350173	0.183523	-0.1303	-0.0799888	0.211751	0.460222	-0.630346	-0.724884	-0.875102	0.00704463	0.0560496	0.301544	0.253189	Vmp1
139	ENSMUSG00000024038	2.37282e-06	-0.57381	-0.305349	-0.836386	0.0756627	0.0380463	-0.309674	-0.604584	-0.45803	-0.732181	-0.731141	-0.995794	-0.225892	-0.791394	-1.47793	Ndufv3
140	ENSMUSG00000063882	9.62077e-37	-0.662322	-0.647879	-0.323717	-0.311548	-0.800643	-0.146908	-0.593866	-0.668364	-1.05747	-1.01923	-1.28188	-0.272289	-0.945761	-0.88794	Uqcrh
141	ENSMUSG00000000563	3.24103e-15	-0.428997	-0.563835	-0.230645	-0.156147	-0.288678	0.214549	0.00305716	-0.187506	-0.534828	-0.310051	-0.711207	-0.375719	-1.18077	-0.486874	Atp5f1
141	ENSMUSG00000028412	2.14291e-56	0.381904	0.282615	0.658625	0.640589	0.639301	0.776936	0.748577	0.182246	0.556969	0.42048	0.654728	0.39732	0.294597	0.627566	Slc44a1
141	ENSMUSG00000071866	1.59007e-34	0.2332	-0.230086	-0.999805	-0.267109	0.0632888	-0.708355	-0.439978	-0.156301	-0.0937783	-0.380712	0.216373	0.435802	-0.559922	-0.317599	Ppia
141	ENSMUSG00000060675	7.63616e-13	-0.55529	-0.260148	-0.0100575	0.119303	0.209122	0.256684	-0.356182	-0.353747	-0.670084	-0.549446	-0.261272	-0.347263	-0.494191	-0.328444	Pla2g16
142	ENSMUSG00000042675	5.05615e-207	-0.599748	-0.0778133	-0.352905	-0.066254	-0.268538	-0.307407	-0.391201	-0.621484	-1.03962	-0.837549	-0.325658	0.0885973	-0.0272055	-0.184558	Ypel3
142	ENSMUSG00000061477	1.01148e-12	0.565604	-0.157302	0.51592	0.292335	0.090815	0.794337	1.22632	0.00209315	0.688844	-0.0551454	0.585094	0.24689	0.0136448	0.81146	Rps7
144	ENSMUSG00000038612	2.60035e-49	-0.226224	-0.389559	0.138073	0.528092	0.380791	0.799088	0.947278	0.221453	0.624508	0.631749	0.476318	-0.608456	-0.275839	0.097226	Mcl1
144	ENSMUSG00000023951	1.64355e-08	-0.551248	0.0645813	-0.206489	-0.574453	-1.24897	-0.287863	0.170527	-0.1084	-0.368912	-0.149583	-0.117606	-0.500895	0.0136465	-0.509685	Vegfa
145	ENSMUSG00000037563	2.78449e-33	0.10528	-0.246275	0.501686	0.211381	0.0451428	0.806576	1.24463	-0.0391842	0.144436	-0.121993	0.450088	-0.0541282	-0.151534	0.563725	Rps16
145	ENSMUSG00000075702	0	-0.00615817	-0.0487513	-0.614414	-0.710006	-1.15916	-2.92503	-1.38988	-0.0139385	0.00410599	-0.0210999	-0.0161446	0.0148064	-0.00794698	-0.439572	Selm
146	ENSMUSG00000027803	6.87984e-22	0.298334	0.260521	0.673639	0.333528	0.329489	0.446334	0.75029	0.48016	0.956575	1.02148	0.870609	-0.0022413	0.683294	0.823663	Wwtr1
146	ENSMUSG00000003545	2.99429e-57	-0.163476	-0.154801	-0.887948	1.53488	0.962017	-0.930253	-1.01748	-0.103211	0.665527	0.353516	0.168196	-0.233545	0.802836	-0.480073	Fosb
146	ENSMUSG00000030695	6.87098e-32	-0.895043	0.576701	-1.11261	-0.959955	-0.38248	-0.946736	-0.842363	-0.44953	-1.31013	-0.832312	-0.230157	-0.515616	-0.137789	-0.580936	Aldoa
146	ENSMUSG00000039697	3.12244e-12	0.509582	-0.195261	0.127247	0.395999	0.110254	0.347947	0.340553	0.340309	0.605564	0.579721	0.581368	0.428103	-0.656248	0.277293	Ncoa7
146	ENSMUSG00000037805	2.9723e-116	0.0235613	-0.706331	0.278278	0.344613	-0.274851	0.398512	1.1286	-0.35628	0.183651	-0.541918	0.439009	-0.117665	-0.650102	0.530998	Rpl10a
147	ENSMUSG00000063694	1.48302e-12	0.603255	0.723809	0.391986	0.304342	0.816653	0.743716	0.262702	0.176397	0.522417	0.285789	0.364362	0.575202	0.360377	-0.118952	Cycs
147	ENSMUSG00000038296	1.12707e-06	-0.0189337	-0.208391	-0.00876725	-0.302855	-1.07465	-0.603197	-0.195267	-0.0472489	-0.145342	-0.0480944	0.0423683	0.101825	-0.0719278	0.063032	Galnt18
147	ENSMUSG00000049470	5.63396e-19	-0.831501	0.303376	0.440367	-0.0677293	-0.06236	0.174079	0.399255	-0.558289	-0.95148	-0.739345	0.0657546	-0.301046	0.337871	0.423523	Aff4
147	ENSMUSG00000022354	2.34305e-09	-0.403195	-0.42311	-0.236831	0.0926212	-0.202574	-0.269784	-0.460925	-0.297689	-0.593504	-0.467509	-1.349	-0.247187	-1.19255	-1.34711	Ndufb9
148	ENSMUSG00000053907	3.85446e-78	0.368814	0.917034	0.645606	-0.628801	0.117743	0.651008	0.383734	0.387807	1.02285	0.841721	1.06292	-0.165288	1.05398	0.80351	Mat2a
148	ENSMUSG00000032024	2.08581e-27	-0.0037636	-0.00544559	-0.141672	-0.113427	-0.348215	-1.11584	-0.0351456	-0.00228352	-0.00090767	0.00148694	0.00233545	-0.00422555	-0.00516172	-0.0676097	Clmp
148	ENSMUSG00000022528	3.82667e-65	0.190278	0.0341467	-1.12486	0.588051	0.763653	0.154295	-0.666234	-0.338884	0.0971974	-0.418325	0.36563	0.358626	0.106188	-0.901453	Hes1
149	ENSMUSG00000046447	4.83106e-45	-0.188861	0.730458	0.468184	0.597966	0.657306	0.309063	0.546383	-0.182408	-0.240533	-0.152191	-0.330722	-0.0189105	1.05825	0.975837	Camk2n1
149	ENSMUSG00000000567	2.26672e-08	0.314726	0.0388162	0.15675	0.951249	0.46345	0.489905	1.99557	-0.0935653	0.859127	0.269001	1.81089	0.510512	0.627775	0.628768	Sox9
150	ENSMUSG00000034226	3.24321e-69	0.0026955	-0.530188	-0.553899	0.458384	0.476972	0.495525	0.493619	0.150474	0.271133	0.252837	0.165209	-0.140264	-0.262726	-0.0148147	Rhov
150	ENSMUSG00000008575	9.14632e-100	0.571112	-0.492498	-0.252778	0.150499	-0.657861	-0.271494	0.808998	0.391856	1.32626	0.86189	1.11279	-0.0321165	-0.25433	0.388366	Nfib
150	ENSMUSG00000028618	6.62769e-53	-0.478639	0.065695	-0.16766	0.125265	-0.150758	0.322707	0.518057	-0.0250942	-0.682906	-0.138825	-0.846891	-0.651432	-0.318033	-0.331469	Tmem59
150	ENSMUSG00000041697	3.41457e-34	-0.35643	0.0339795	-0.416361	-0.0313574	-0.045003	-0.357802	-0.709256	-0.294315	-0.863913	-0.676231	-1.49295	-0.159009	-0.832063	-1.50481	Cox6a1
150	ENSMUSG00000032399	4.68471e-13	0.0870558	-0.587253	0.708786	0.141777	-0.260008	0.61775	1.4032	-0.100013	0.0440619	-0.213433	0.598168	-0.0653797	-0.275774	0.909795	Rpl4
150	ENSMUSG00000018677	1.28798e-06	-0.395862	-0.0248445	0.00977151	-0.0107901	0.0455933	0.117145	0.0114245	-0.456555	-0.665827	-0.559272	-0.291571	0.035586	-0.122916	-0.0248019	Slc25a39
150	ENSMUSG00000057863	9.97683e-21	0.639319	0.391283	0.330543	0.336482	0.793983	0.795444	1.08287	-0.13067	0.767692	-0.281232	0.936001	0.382658	0.441446	0.260115	Rpl36
150	ENSMUSG00000015176	1.28124e-21	0.1331	0.186425	0.297868	-0.782431	-0.212695	0.409699	0.452722	0.248741	0.467869	0.372272	0.410245	-0.188599	0.0812454	0.157151	Nolc1
151	ENSMUSG00000026879	2.82566e-75	-0.0315162	0.485818	0.0532886	-0.789686	0.124169	-0.736162	-2.18143	-0.388051	-0.53054	-0.551655	-0.151282	0.533289	0.726878	0.301737	Gsn
151	ENSMUSG00000070493	1.93193e-28	-0.672268	-0.394831	-0.328854	-0.405128	-0.0819827	-0.079392	-0.768397	-0.386027	-1.09776	-0.620787	-1.15483	-0.37692	-0.872257	-0.584673	Chchd2
151	ENSMUSG00000014313	5.79596e-44	-0.0508526	-0.200884	-0.395448	-0.350419	-0.190551	-0.708289	-0.846829	-0.382141	-0.536129	-0.732815	-1.34022	0.235451	-0.67167	-1.05308	Cox6c
151	ENSMUSG00000053559	8.54431e-30	-0.251088	-0.118661	-0.0187627	0.472288	0.534849	0.531797	0.474828	-0.432397	-0.41104	-0.520891	0.461321	-0.095807	0.00317337	0.178857	Smagp
152	ENSMUSG00000031799	2.77189e-207	0.55834	0.798339	0.973848	-0.445619	-0.38654	0.00622905	-0.00617004	0.0944992	0.56682	0.431995	0.79367	0.568451	1.26026	1.47526	Tpm4
152	ENSMUSG00000019505	1.48713e-19	-0.0781556	0.248503	-1.12535	-0.299407	0.252387	-1.19063	-1.21994	-0.0773928	-0.355736	-0.383392	-0.226956	-0.157991	-0.0990369	-0.736549	Ubb
152	ENSMUSG00000044986	1.42587e-50	-0.252963	-0.329419	-0.0900299	0.056471	0.0486486	0.0986183	0.0772852	-0.197974	-0.552932	-0.321025	-0.787473	-0.0282362	-0.244662	-0.0198656	Tst
153	ENSMUSG00000020349	6.8571e-71	0.152096	0.466453	0.931927	1.02418	1.01545	1.38839	1.46165	0.401945	1.15079	1.1383	1.21258	-0.299531	0.680806	1.35007	Ppp2ca
153	ENSMUSG00000022952	5.5425e-84	-0.261891	0.593485	0.633073	-1.22403	-1.18301	-0.783685	0.941759	-0.48585	-0.426136	-0.537706	0.648264	0.404354	0.768891	0.834765	Runx1
153	ENSMUSG00000024501	1.57741e-222	0.00934428	-0.0579389	-0.104983	-0.282604	-0.978973	-0.869704	-0.132833	0.0131401	0.014655	0.0145785	-0.0209441	0.00772816	0.00650457	-0.116661	Dpysl3
153	ENSMUSG00000024843	1.58384e-36	0.155253	-0.326669	-1.12222	0.625408	0.482014	0.312658	0.642149	0.158815	0.49398	0.403297	0.201558	-0.0446439	-0.236304	-0.689352	Chka
154	ENSMUSG00000018770	3.84313e-08	-0.27759	-0.505041	-0.162072	-0.36739	-0.390246	0.163928	-0.096911	-0.214883	-0.379386	-0.214431	-0.676841	-0.191737	-1.15203	-0.664841	Atp5g3
154	ENSMUSG00000028552	7.72134e-08	-0.0767408	0.0943487	0.165824	0.105357	0.113365	0.135799	0.164815	-0.173515	-0.143242	-0.178598	-0.816392	0.0728739	0.160086	0.159416	Eps15
154	ENSMUSG00000030342	2.8408e-208	-0.148071	0.743982	0.155423	-0.596469	-0.233166	0.242565	2.18199	0.261519	-0.51362	0.0499632	-0.469598	-0.458395	0.335224	0.886695	Cd9
154	ENSMUSG00000054065	7.59834e-68	0.500685	0.756381	0.785874	0.109966	0.451184	0.253112	1.0006	0.214058	0.469123	0.32069	0.893813	0.529017	0.675714	0.807228	Pkp3
155	ENSMUSG00000008601	2.75195e-41	-0.573981	-0.624806	-0.549617	0.441654	0.587516	0.563238	0.640299	-0.443755	-0.8372	-0.657264	-0.102735	-0.386726	-0.535656	-0.0499005	Rab25
155	ENSMUSG00000029622	2.35112e-10	-0.649987	-0.33312	0.417703	0.525458	1.00659	1.0493	0.851939	-0.639247	-1.09026	-0.915261	0.197606	-0.349472	-0.142595	-0.0320197	Arpc1b
155	ENSMUSG00000033685	4.67e-51	-0.426628	-0.119772	-1.14602	-0.282832	-0.690966	-0.856337	0.297283	-0.0701248	0.0180887	-0.0430711	-0.107366	-0.615022	-0.153065	-0.661552	Ucp2
155	ENSMUSG00000036478	3.09214e-182	0.697138	0.504787	-0.196849	1.20327	1.13134	1.15466	-0.452061	-0.155403	0.728021	-0.334537	1.44408	0.646419	0.806422	0.594187	Btg1
155	ENSMUSG00000033306	4.12262e-14	-0.419513	-0.246056	-0.189503	-0.442406	-1.42944	-1.63796	-1.34834	-0.400267	-0.42402	-0.362659	-0.239507	-0.0324343	-0.215451	0.249779	Lpp
156	ENSMUSG00000050931	2.32823e-21	-0.425033	0.606225	0.743357	0.492238	0.738058	0.761344	0.821017	-0.357281	-0.669308	-0.363212	0.457594	0.326078	0.639765	0.78789	Sgms2
156	ENSMUSG00000028967	1.76209e-09	0.103038	0.718548	0.597578	0.370926	-1.95648	-0.197855	0.204418	0.276045	0.781304	0.950752	1.07854	0.0769869	0.066588	0.333726	Errfi1
156	ENSMUSG00000069662	2.06052e-61	-0.421154	-0.371851	-0.0680624	-0.892035	-0.775568	-1.21412	-0.940401	-0.517834	-0.617021	-0.671817	-1.52823	-0.0623972	-0.41793	-0.118073	Marcks
156	ENSMUSG00000034566	3.46361e-45	-0.739606	-0.60255	-0.541094	-0.00502103	-0.182254	-0.111698	-0.400484	-0.529255	-1.2194	-0.862031	-1.2063	-0.426876	-1.03987	-0.60675	Atp5h
156	ENSMUSG00000021701	1.32888e-10	0.072321	0.389636	0.518295	0.245037	0.287519	0.219507	0.895854	-0.326912	-0.235915	-0.393078	0.507969	0.609082	0.524152	0.810128	Plk2
157	ENSMUSG00000027953	6.50716e-28	-0.306553	-0.164447	-0.265093	0.017613	-0.166619	-0.0935925	-0.117814	-0.160262	-0.485387	-0.301196	-0.690239	-0.101722	-0.307342	-1.03508	Slc50a1
157	ENSMUSG00000053931	5.32614e-195	-0.67368	-0.0546987	0.030472	-0.848988	-1.33727	-0.716532	-0.0704624	-0.675912	-1.15269	-0.918446	-0.347908	0.242383	0.198599	0.222996	Cnn3
157	ENSMUSG00000032518	5.98186e-177	0.148649	-0.743371	0.552192	0.24748	-0.0941065	1.32415	1.60026	-0.032617	0.277678	-0.0684413	0.415286	-0.090631	-0.655645	0.828123	Rpsa
157	ENSMUSG00000011179	4.45474e-08	0.109744	0.188837	0.19296	-1.00179	-1.10484	-0.34785	0.157532	-0.019611	0.204045	0.0758197	0.238073	0.128621	0.10438	-0.0674436	Odc1
157	ENSMUSG00000001270	5.64634e-10	0.0257072	0.0199605	-0.529959	-0.28949	-1.38561	-2.30113	-1.27907	0.0369188	0.0480691	0.04436	0.0115441	0.0353347	0.0136223	-0.685464	Ckb
157	ENSMUSG00000041841	8.22249e-50	0.482773	0.00284739	0.173897	0.29359	0.32354	0.616505	1.10111	-0.179406	0.461663	-0.324273	0.51799	0.324765	0.0687477	0.282169	Rpl37
157	ENSMUSG00000045027	3.36486e-18	-0.301044	0.293215	0.324469	0.219641	0.236056	0.333366	0.335586	-0.335331	-0.769372	-0.583506	0.319939	0.0764406	0.220426	0.335586	Prss22
158	ENSMUSG00000038717	1.05617e-31	0.400004	0.206361	-0.0526673	0.116962	0.308948	0.0495047	0.0543106	-0.306221	0.403836	-0.425391	-0.123078	0.552385	0.101338	-0.106438	Atp5l
158	ENSMUSG00000025731	2.42091e-12	-0.57379	-0.357734	-0.203193	0.128764	0.149586	0.181514	0.183271	-0.328003	-0.898188	-0.583442	-0.429169	-0.217635	-0.431046	-0.239678	0610011F06Rik
159	ENSMUSG00000027111	2.95002e-07	-0.30103	0.384181	0.526578	-0.531305	-1.47929	-0.745397	1.06506	-0.289924	-0.204229	-0.134469	-0.0886784	0.300814	0.0285036	0.240039	Itga6
159	ENSMUSG00000038467	8.75945e-17	-0.0199187	0.902753	0.724364	0.383255	0.944764	1.20422	0.961217	0.0817114	0.163256	0.230803	0.769092	0.0214462	0.714166	0.960873	Chmp4b
159	ENSMUSG00000017707	2.11224e-21	-0.166694	0.636373	-0.623651	0.992382	1.17945	1.02965	0.771465	-0.0990873	0.0230976	-0.22461	-0.106797	-0.44631	0.321682	-0.423076	Serinc3
159	ENSMUSG00000033545	8.03536e-09	-0.129268	0.126718	0.306416	-0.00813597	-0.0300926	0.28629	0.431	-0.500013	-0.22798	-0.551389	-0.109578	0.0668529	0.0838346	0.258158	Znrf1
159	ENSMUSG00000040652	8.10541e-204	-0.281036	0.0699804	0.00652712	-0.447731	-0.314141	-0.364289	-1.72888	-0.273331	-0.596916	-0.424587	-0.285906	0.0280882	0.126828	0.0501825	Oaz2
159	ENSMUSG00000020439	4.30513e-51	0.114577	0.133342	-0.0683539	-0.482987	-0.559586	-1.38725	-0.24137	0.00605096	0.157734	0.0924523	0.232055	0.107914	0.141748	-0.0185269	Smtn
160	ENSMUSG00000008136	6.04908e-17	0.32767	0.746052	0.301802	-0.630358	-0.677125	0.484508	0.879685	0.153334	0.458012	0.345346	0.852783	0.28965	0.813347	0.712213	Fhl2
160	ENSMUSG00000047945	3.19101e-214	-0.130643	-0.722274	0.00761553	-0.620001	-1.58056	-1.35788	0.573646	0.0135068	0.382958	0.19326	-0.959558	-0.253466	-0.634706	-0.118232	Marcksl1
160	ENSMUSG00000023175	2.49064e-47	-0.464958	0.499935	0.335038	0.536107	0.633645	1.02112	0.859215	-0.106851	-0.711811	-0.347285	-0.167595	-0.593014	0.534361	0.70297	Bsg
160	ENSMUSG00000040681	5.05506e-20	0.179069	0.000496592	0.818932	0.260616	0.131801	0.305106	1.02406	-0.0535541	0.0349623	-0.0365306	0.298203	0.362146	0.170881	1.42496	Hmgn1
160	ENSMUSG00000095041	1.05258e-79	-0.310254	-0.180788	-0.234901	0.201792	0.186222	0.0825293	-0.0851971	-0.500033	-0.543203	-0.737206	-0.453838	-0.0149006	-0.275524	-0.255038	PISD
161	ENSMUSG00000027613	5.90789e-182	0.50375	0.886936	1.07291	-0.294029	0.533329	1.01724	1.24585	0.510765	0.760452	0.726463	1.34883	-0.00897865	0.713539	1.0063	Eif6
161	ENSMUSG00000001435	1.11717e-203	0.0606108	0.0753562	-0.0360031	-0.477565	-0.650046	-0.561721	-1.32493	0.0271767	0.0736463	0.0637947	0.0453616	0.0655713	0.0674236	-0.0535945	Col18a1
161	ENSMUSG00000032418	2.44838e-10	-0.0529056	0.264766	-0.0177677	0.295192	0.305473	0.328448	0.392015	0.146545	0.273075	0.262815	0.24202	-0.273173	-0.0473338	-0.858816	Me1
162	ENSMUSG00000049550	3.04734e-199	0.468391	0.446362	0.698718	0.74179	0.85523	0.808984	0.751694	0.250183	0.668677	0.480934	0.909115	0.392553	0.929044	1.07632	Clip1
162	ENSMUSG00000025504	6.61034e-36	0.291232	0.667267	0.64377	0.569061	0.731045	0.62263	0.937973	0.121708	0.388693	0.280101	0.799864	0.201229	0.717072	0.749171	Eps8l2
162	ENSMUSG00000035021	4.64231e-18	0.274935	0.382705	0.781562	0.00838834	0.0129619	0.795615	0.899333	0.396505	0.83468	0.774062	0.759864	-0.05747	0.439964	0.861523	Baz1a
164	ENSMUSG00000039195	2.43099e-06	-0.105765	0.0567314	-0.54177	0.10824	0.201855	0.204309	0.461438	-0.0700799	-0.331701	-0.110297	-0.323303	0.16595	-0.17948	-1.24972	1110008P14Rik
164	ENSMUSG00000028798	8.24016e-21	-0.47727	-0.8429	-0.0862042	-0.0097775	-0.116857	0.500918	0.537109	-0.31231	-0.575889	-0.490888	-0.343359	-0.300259	-1.053	-0.118935	Eif3i
165	ENSMUSG00000018217	3.1727e-49	0.0226109	0.0333939	-0.196386	-0.252862	-0.52698	-1.37822	-1.12926	0.0277707	0.0520245	0.0476687	0.056709	-0.0102825	0.0394087	-0.121685	Pmp22
165	ENSMUSG00000022890	1.35477e-222	-0.654645	-0.278231	-0.43401	0.0252707	0.0109852	-0.197428	-0.361268	-0.447643	-1.22945	-0.834601	-0.95396	-0.125088	-0.703553	-0.905959	Atp5j
165	ENSMUSG00000067288	1.09285e-48	0.521139	0.483365	0.424738	0.401087	0.955131	1.13294	1.42772	-0.331321	0.392731	-0.581882	0.629941	0.595313	0.251868	0.0528772	Rps28
166	ENSMUSG00000022283	1.64947e-117	0.553381	-0.0568868	0.893797	0.035142	-0.0572827	1.03938	1.53161	0.183622	0.850701	0.393104	0.387767	0.256067	-0.0376114	1.44625	Pabpc1
166	ENSMUSG00000064210	7.00218e-192	0.37103	0.774829	0.860655	0.379039	0.598979	0.556258	0.775836	-0.0972721	0.543674	0.158632	0.831009	0.506556	0.957259	1.09021	Ano6
167	ENSMUSG00000050912	4.05736e-30	-0.451965	-0.137568	-0.025364	-0.359168	-0.393459	-0.347691	-0.266179	-0.553363	-0.707799	-0.779094	-1.20407	0.0339087	-0.227754	0.148902	Tmem123
168	ENSMUSG00000053819	2.3456e-48	0.628809	0.803029	0.949446	0.582373	0.120969	0.476629	0.380541	0.430023	1.10028	0.775648	1.25921	0.294985	0.887516	1.17689	Camk2d
168	ENSMUSG00000064326	4.93824e-91	-0.14769	-0.734238	-0.16816	-0.166599	-0.730216	-0.401395	-0.230006	-0.149374	-0.127595	-0.159312	-0.236329	-0.0796295	-0.480962	-0.0472023	Siva1
169	ENSMUSG00000026020	2.3752e-24	0.364485	0.411915	0.758932	-1.10255	-0.592447	-0.10626	0.833732	0.235759	0.671937	0.436963	0.766385	-0.0377611	0.372921	0.801764	Nop58
169	ENSMUSG00000042747	3.53543e-44	-0.146852	-0.272192	-0.611175	0.269054	0.0109031	0.200859	0.204852	-0.17106	-0.0719788	-0.177335	-0.215396	-0.0834694	-0.516518	-1.40323	Krtcap2
169	ENSMUSG00000037601	1.0996e-19	-0.183467	-0.228097	0.308528	-0.590592	0.31905	1.27592	1.00685	-0.0100955	-0.306044	-0.0784125	-0.447167	-0.0262015	-0.777751	-0.0983944	Nme1
169	ENSMUSG00000022884	3.12171e-12	-0.633074	-0.306907	-0.144299	-0.0348799	0.00224933	-0.373929	-0.354464	-0.695503	-0.894174	-1.00985	-0.632418	-0.3019	-0.196638	-0.213381	Eif4a2
170	ENSMUSG00000061518	4.38692e-59	-0.359517	-0.173224	-0.1762	-0.202952	0.099303	0.10429	-0.231154	-0.35787	-0.756651	-0.648576	-1.4049	-0.107619	-0.96374	-0.964083	Cox5b
170	ENSMUSG00000001089	7.8889e-08	-0.295743	-0.00246498	0.284672	-1.02179	-1.31613	-0.609532	-0.133399	-0.290573	-0.265755	-0.240838	0.228351	-0.0253322	0.335466	0.44498	Luzp1
170	ENSMUSG00000007817	4.94626e-76	-0.347671	0.514143	0.575106	0.49695	0.676216	0.690266	0.898389	0.0122505	0.163895	0.195129	0.65654	-0.486272	0.696925	0.743071	Zmiz1
170	ENSMUSG00000046768	1.53585e-16	0.261252	0.265814	-1.03167	0.28507	-0.230851	-0.559627	-0.945993	0.457696	0.86902	0.849848	0.880766	-0.14144	0.337629	0.00205838	Rhoj
171	ENSMUSG00000066043	1.36032e-130	-0.287217	0.196892	0.229987	0.162188	0.315808	0.255818	0.145529	-0.422048	-0.49457	-0.627069	0.316167	0.156665	0.194696	0.341109	Phactr4
171	ENSMUSG00000020846	2.06345e-09	0.011067	0.0224686	0.0361426	-0.681325	-0.998227	-0.61734	0.0860566	0.0575806	0.198702	0.182327	0.198513	-0.031534	0.04416	0.0263137	Fam101b
172	ENSMUSG00000016427	1.55778e-19	-0.271882	0.160162	-0.316491	-0.350363	-0.18559	-0.438479	-0.469241	-0.381401	-0.503143	-0.649854	-0.566793	0.0844994	-0.338346	-1.40593	Ndufa1
172	ENSMUSG00000031274	1.18876e-12	0.0294493	-0.160991	-0.0903485	-0.266219	-1.03831	-0.871493	-0.049812	0.0314038	0.135294	0.0510482	0.0629667	-0.0387719	0.0599464	-0.105225	Col4a5
172	ENSMUSG00000030224	3.13681e-27	0.289965	0.348645	0.941258	-0.361013	-0.0334234	0.75465	0.698643	0.239916	0.516179	0.453162	0.411198	0.116411	0.367429	1.01834	Strap
172	ENSMUSG00000036199	2.90544e-25	-0.770425	-0.132989	-0.739415	0.125003	-0.0333973	-0.426138	-0.797912	-0.657249	-1.12486	-1.05048	-0.939491	-0.40621	-0.525752	-1.15955	Ndufa13
172	ENSMUSG00000032220	1.25027e-42	0.0802268	0.742856	0.798889	-0.0080189	0.30081	0.673622	0.725015	-0.0905526	0.27912	0.0159893	0.876249	-0.00978815	0.680435	0.795375	Myo1e
172	ENSMUSG00000044408	4.89944e-11	-0.161595	-0.568694	-0.305629	-0.140036	-0.510953	-0.373268	-0.372511	-0.0954696	-0.206876	-0.141588	-0.26783	-0.0890898	-0.917586	-0.231756	Sptssa
172	ENSMUSG00000001175	5.23862e-84	0.103648	0.357012	-0.378651	-0.00360104	0.0794657	-0.239921	-0.751371	0.645204	0.836253	1.18035	1.22896	-0.567699	0.164307	0.0213464	Calm1
173	ENSMUSG00000073702	6.04515e-21	0.561417	0.104301	0.185044	0.147101	0.301518	0.527727	0.937639	-0.0331632	0.363646	-0.239807	0.723893	0.344427	0.135431	0.368404	Rpl31
173	ENSMUSG00000034109	6.02668e-194	0.134695	0.1823	0.0443277	-0.633448	-1.10067	-0.0689174	0.0589069	0.0786172	0.35875	0.184356	0.416167	-0.0782733	0.20546	0.339953	Golim4
173	ENSMUSG00000002602	7.09072e-105	0.0116941	0.000318602	-0.0783975	-0.6376	-0.608288	-0.574519	-1.19764	0.0126915	0.0253426	0.0215124	0.0359264	0.023992	0.0202197	-0.0919829	Axl
174	ENSMUSG00000004207	2.00047e-167	0.437218	0.287477	0.0618516	0.467064	0.204174	0.300609	0.343014	0.667247	1.09811	1.01949	0.687033	-0.0635678	-0.0641445	-0.173269	Psap
174	ENSMUSG00000042354	2.96055e-22	0.273658	0.541751	0.649242	-0.790627	-0.206106	0.742192	0.740921	0.256834	0.615966	0.443839	0.712975	-0.105373	0.543415	0.738921	Gnl3
175	ENSMUSG00000002043	1.28232e-21	-0.627075	-0.389182	-0.232739	0.17321	0.0458159	0.0937799	0.252965	-0.435559	-0.869168	-0.665439	-0.810707	-0.197703	-0.456368	-0.545902	Trappc6a
175	ENSMUSG00000022500	2.4797e-33	-0.0345036	0.463608	-0.0101137	0.336234	0.460341	0.319722	0.186044	0.229715	0.48113	0.312955	0.500945	-0.590283	0.260322	0.264793	Litaf
176	ENSMUSG00000028249	7.00942e-24	0.138634	0.908195	0.614659	0.717292	0.660999	1.01291	1.66663	0.424612	0.40046	0.605234	1.2291	-0.111859	0.663331	0.735216	Sdcbp
176	ENSMUSG00000018965	1.24457e-70	0.783623	0.682665	0.864957	0.746487	0.793846	0.372135	0.873799	0.500844	1.07967	0.827104	0.937282	0.421368	0.689015	1.21879	Ywhah
176	ENSMUSG00000041453	2.5645e-45	0.228566	-0.121501	0.476003	0.358401	0.124563	0.75041	0.662206	0.0704455	0.115252	-0.0419524	0.58029	0.0102357	0.146	0.992117	Rpl21
176	ENSMUSG00000074227	9.81302e-29	-0.0871384	0.164137	-0.236907	0.523474	0.770303	0.731902	1.90985	-0.0932108	-0.431261	-0.366606	0.301426	-0.0905628	0.185973	-0.0909551	Spint2
176	ENSMUSG00000061878	2.88451e-30	0.00564329	0.0210855	-0.112025	-0.316057	-0.461802	-1.369	0.00985225	-0.0605918	-0.0552718	-0.0994913	0.144559	0.0326263	0.0844878	-0.0611761	Sphk1
177	ENSMUSG00000027797	6.44481e-108	0.473798	-0.589134	0.425574	-0.0459423	-0.185474	0.189873	0.585671	0.386175	0.597569	0.591399	0.542355	0.385463	0.378322	0.586529	Dclk1
177	ENSMUSG00000020869	4.12231e-09	0.334239	0.404398	0.739392	0.130661	0.509427	0.891451	0.863028	0.360245	0.65964	0.613231	0.579754	-0.0237706	0.274301	0.43989	Lrrc59
178	ENSMUSG00000037580	1.21717e-107	0.129651	0.662515	0.70726	0.0942862	-0.0422657	0.469374	0.865382	0.346881	0.769602	0.682161	0.867274	-0.388138	0.625276	0.618863	Gch1
178	ENSMUSG00000032047	6.69362e-182	-0.12657	-0.545525	-0.142439	0.0294503	-0.237998	-0.0562205	-0.248774	0.0271513	0.022189	0.0324934	-0.2736	-0.227396	-0.789114	-0.145676	Acat1
178	ENSMUSG00000021149	6.08173e-48	0.288115	0.384303	0.808639	-0.247494	0.0793893	0.788339	0.764289	0.315638	0.634741	0.525274	0.592416	-0.0257079	0.310774	0.86084	Gtpbp4
178	ENSMUSG00000021458	5.88926e-32	-0.294269	-0.0757161	-0.137659	-0.591351	-1.20875	-0.992456	-0.729509	-0.230329	-0.179507	-0.235995	-0.080486	-0.163338	-0.165723	-0.463892	2010111I01Rik
178	ENSMUSG00000015575	2.00608e-22	-0.743586	0.141056	-0.0682149	0.0880233	0.272966	0.340154	0.184772	-0.421653	-1.10724	-0.735912	-1.15758	-0.441887	-0.474569	-0.270924	Atp6v0e
179	ENSMUSG00000005103	3.05137e-11	0.369855	0.416131	0.442874	-0.0354294	0.147357	0.244433	0.357076	-0.00348726	0.345668	0.165423	0.583622	0.531691	0.587575	0.599826	Wdr1
179	ENSMUSG00000032526	3.25741e-31	0.0364485	-0.350647	-0.542846	-0.0406387	0.0324078	0.169736	0.143004	0.0685566	0.0889622	0.124034	-0.153574	0.0396829	-0.714699	-0.902368	Deb1
179	ENSMUSG00000007041	5.62546e-116	0.116287	0.460328	0.756289	0.816386	1.31204	1.38033	1.53419	0.213022	-0.181301	0.0869848	1.28708	0.0241427	0.385976	1.23625	Clic1
180	ENSMUSG00000045954	2.44381e-44	0.489922	-0.160448	0.196044	0.0631571	-0.215754	-0.660749	0.0590922	0.224392	0.531798	0.516623	0.520432	0.469806	0.394447	0.426072	Sdpr
180	ENSMUSG00000033307	2.10375e-110	-0.0132069	-0.453206	-0.901242	-1.05071	-0.661156	-0.84988	0.445938	-0.0597013	-0.0867399	-0.343196	-0.0809504	-0.141392	-0.939962	-0.75001	Mif
180	ENSMUSG00000034686	0	0.0513405	0.00631437	-0.140891	-0.330106	-0.248076	-1.1579	-0.0930361	0.0218687	0.0592537	0.0548816	-0.0343145	0.0468979	0.129933	0.0347989	Prr7
180	ENSMUSG00000038418	7.91012e-14	0.550959	-0.72255	-1.37491	0.795524	0.490005	-1.74987	-1.26293	0.251728	1.10363	0.963757	0.770214	0.497369	0.216686	-0.345161	Egr1
181	ENSMUSG00000006304	5.08624e-61	0.243797	0.859106	1.01022	0.223086	0.560206	0.617967	0.560178	0.254693	0.209626	0.457648	1.0468	0.350259	1.01899	1.45545	Arpc2
181	ENSMUSG00000035498	1.88141e-49	0.168056	0.819017	0.984699	-0.395902	-0.639587	0.327701	1.26752	0.0233303	0.513546	0.277069	0.963507	0.0791894	0.773351	1.00418	Cdcp1
181	ENSMUSG00000022564	3.20141e-24	-0.374957	0.0748969	0.0472406	0.0380203	0.0787549	0.142317	0.0704269	-0.430621	-0.671275	-0.566512	-0.337622	-0.0310159	0.0571462	-0.100772	Grina
182	ENSMUSG00000066278	3.165e-14	-0.18908	0.425521	-0.127893	0.671943	0.796263	0.901829	0.389629	0.0920002	-0.132868	0.1317	0.3588	-0.427965	0.289661	0.103261	Vps37b
182	ENSMUSG00000030265	3.05702e-51	0.109943	0.630676	0.870618	0.340994	0.566539	0.888253	0.869402	0.125111	0.539129	0.355488	0.561298	-0.0372323	0.558079	1.15282	Kras
182	ENSMUSG00000025868	6.47846e-14	-0.63127	-0.506473	-0.395589	0.0613779	-0.234716	-0.280627	-0.154339	-0.600483	-0.995146	-0.824028	-1.01538	-0.248696	-0.659611	-0.408615	Higd2a
182	ENSMUSG00000052957	3.1627e-32	0.0206677	-0.117098	-0.23549	-0.512729	-0.843842	-1.94272	-0.409864	0.0127239	0.0287598	0.0260921	0.0303163	0.0205861	-0.062594	-0.158045	Gas1
183	ENSMUSG00000036751	8.07969e-22	-0.382222	-0.364719	-0.597254	-0.00270518	0.238089	0.177346	-0.259239	-0.529163	-0.938132	-0.994644	-1.21583	-0.147659	-1.00438	-1.11273	Cox6b1
183	ENSMUSG00000020260	2.17071e-23	0.403465	0.645288	0.622533	0.329895	0.260007	0.445092	0.305735	0.2069	0.584536	0.364607	0.567682	0.357078	0.667958	0.577024	Pofut2
183	ENSMUSG00000032381	3.97395e-09	-0.133163	-0.301077	-0.16932	0.0370657	0.146778	0.129891	0.0263983	-0.0788436	-0.281594	-0.153679	-0.752573	0.00457835	-0.486586	-0.171833	Fam96a
183	ENSMUSG00000020538	1.80672e-40	-0.0588016	-0.0316542	-0.102836	0.0427417	0.0183515	-0.00166034	0.120621	-0.101232	-0.0790685	-0.113242	-0.0166166	-0.00996815	-0.388186	-0.832278	Srebf1
183	ENSMUSG00000041417	2.33553e-32	-0.425298	-0.0745638	-0.684499	-0.00182485	-0.272116	-1.75254	-0.242962	0.074144	-0.289976	0.0848492	-0.283929	-0.525806	-0.473644	-1.01537	Pik3r1
184	ENSMUSG00000025927	1.2979e-34	-0.116054	0.0696329	-0.019387	-0.231894	-0.455064	-0.584017	0.243081	-0.226073	-0.389007	-0.318775	-1.10457	0.240575	0.168564	0.157796	Tfap2b
184	ENSMUSG00000028062	1.30249e-26	-0.715617	-0.401128	-0.709765	0.160482	-0.0879346	-0.352073	-0.249097	-0.47164	-1.02981	-0.730857	-0.420804	-0.265723	-0.573384	-1.03125	Lamtor2
184	ENSMUSG00000028776	2.46719e-277	0.017309	0.933875	0.385626	-0.0941706	-0.981068	-1.39431	-1.86191	0.212814	0.00770121	0.309361	0.15335	0.0795398	0.25893	0.56103	Tinagl1
184	ENSMUSG00000040564	5.42212e-27	-0.158538	0.289525	0.0465472	-0.648782	-1.6503	-1.15279	0.40072	-0.185953	-0.140504	-0.232233	-0.125156	0.0957682	-0.244909	0.0894405	Apoc1
184	ENSMUSG00000025809	3.09983e-136	0.120152	0.7572	0.445831	-0.979021	-0.813547	-0.944713	-1.58398	0.0146909	0.133306	0.144681	0.254082	0.205548	0.934722	0.467125	Itgb1
184	ENSMUSG00000021127	2.61027e-34	0.370467	-0.458247	-0.723769	0.442785	-1.1973	-2.41677	-0.368486	0.153961	0.632116	0.541545	1.04517	0.566526	-0.441915	0.219496	Zfp36l1
184	ENSMUSG00000038274	3.26942e-243	0.222443	0.106357	0.443418	0.2387	0.457946	0.742688	1.14074	-0.000590075	0.205633	-0.160825	0.598941	-0.0224604	0.118667	0.399438	Fau
184	ENSMUSG00000034765	2.97146e-14	0.330272	0.558797	-0.14532	0.815482	0.359828	0.476586	1.03257	0.388539	1.03443	0.925084	1.05475	0.205008	0.523802	0.483006	Dusp5
185	ENSMUSG00000031059	9.46945e-191	-0.75283	-0.479373	-0.454529	-0.090913	-0.326112	-0.185741	-0.265082	-0.614167	-1.13629	-0.918812	-0.879164	-0.415904	-0.902535	-0.842891	Ndufb11
185	ENSMUSG00000005148	6.53429e-121	0.263493	0.573537	0.854186	0.779747	0.574014	1.12736	1.39832	0.195327	0.581149	0.461647	1.16661	0.168967	0.474033	1.24839	Klf5
185	ENSMUSG00000020733	2.99779e-52	-0.108923	-0.244244	0.104784	0.750022	0.786184	0.741843	0.778428	0.0748871	0.134865	0.186994	0.127248	-0.255606	-0.687271	0.186454	Slc9a3r1
185	ENSMUSG00000025372	5.0515e-31	0.451028	0.679088	0.282996	0.615687	1.00572	0.411836	1.34811	0.363343	0.93536	0.814559	1.17419	0.101775	1.04567	0.855679	Baiap2
185	ENSMUSG00000033863	2.36505e-08	-0.119541	0.0838667	-0.212532	0.289904	-0.222684	-0.49078	-1.80359	-0.102625	0.0795188	0.00792296	0.0761487	-0.225945	-0.226964	-0.179509	Klf9
186	ENSMUSG00000070544	2.7723e-32	0.339067	0.884633	1.0504	-0.174015	-0.0696443	1.10981	1.23596	0.380536	1.15306	0.773759	0.878457	-0.243047	0.517821	1.14304	Top1
186	ENSMUSG00000030654	5.8365e-07	-0.437841	-0.22009	-0.079322	0.111763	-0.0263435	0.0388734	-0.0263506	-0.335533	-0.682967	-0.381477	-1.2385	0.0111898	-0.176829	0.228845	Arl6ip1
186	ENSMUSG00000031734	5.00419e-212	0.449883	0.163084	0.260013	0.814932	0.762576	0.940334	1.21573	0.457469	0.704873	0.700106	0.316752	0.205393	0.12283	0.576065	Irx3
186	ENSMUSG00000020585	2.64979e-114	-0.704704	-0.121598	-0.333738	-0.545254	-1.02603	-0.827373	-0.563577	-0.571799	-1.20257	-0.893381	-0.653679	-0.266432	-0.231004	0.0854691	Laptm4a
186	ENSMUSG00000064351	1.28124e-21	0.529719	0.119125	0.236245	0.0872971	-0.0467832	0.0863699	0.218034	-0.331671	0.765284	-0.332133	0.17427	0.560575	-0.0429456	-0.96868	mt-Co1
187	ENSMUSG00000028266	1.42172e-11	0.500658	-0.837756	-0.602506	-0.198554	-0.646021	-0.447477	0.737828	0.371196	0.84253	0.770747	0.534285	0.223407	-0.631386	0.214438	Lmo4
187	ENSMUSG00000028392	2.06904e-07	0.161124	0.211549	-0.142869	0.555703	0.629283	0.639628	0.646422	0.00554234	0.140406	0.060349	0.430377	0.21842	-0.289782	0.0653797	Bspry
187	ENSMUSG00000060152	7.47156e-15	-0.212066	-0.506281	-0.393244	-0.00959624	0.0284205	0.0264114	-0.364407	-0.0296032	-0.205795	-0.0696878	-0.596629	-0.214156	-0.712842	-0.474779	Pop5
187	ENSMUSG00000023106	6.47431e-14	0.438873	0.623264	0.837173	0.208486	0.836021	1.08643	1.09018	0.101845	0.53735	0.230455	0.767966	0.367409	0.591276	0.80007	Denr
187	ENSMUSG00000022051	1.38343e-14	-0.342974	-0.257346	-0.22175	-0.0319865	-0.275654	-0.130427	-0.192814	-0.502294	-0.579422	-0.729284	-0.458757	-0.00802261	-0.304944	0.0154005	Bnip3l
187	ENSMUSG00000010095	1.77487e-08	0.0964568	0.760542	0.424491	-0.256769	0.00716067	-0.411945	0.917072	0.499543	0.887159	0.914907	0.954431	-0.592162	0.59122	0.199059	Slc3a2
188	ENSMUSG00000020644	3.09858e-12	-0.209586	-0.432991	-1.14481	0.219861	-0.263954	-1.18595	-0.227457	0.231385	0.311506	0.33314	-0.0137015	-0.50058	-0.461797	-1.08514	Id2
189	ENSMUSG00000064215	3.84918e-27	-0.31071	-0.22506	-0.888151	-0.184117	-0.506857	-0.570511	-0.593466	0.0609845	-0.207778	0.100908	-0.160666	-0.581833	-0.474696	-0.921379	Ifi27
190	ENSMUSG00000029675	7.21779e-25	0.00727486	-0.0183971	-0.165626	-0.363431	-0.916243	-0.864323	-1.36694	0.00185121	0.0118606	0.00691973	-0.018294	0.00985522	-0.0155929	-0.121197	Eln
190	ENSMUSG00000030536	2.66924e-56	0.332144	0.496031	0.979516	0.864757	0.971611	1.05278	0.850855	0.22796	0.81624	0.674802	1.07713	0.17069	0.588016	0.984893	Iqgap1
190	ENSMUSG00000019590	1.26465e-36	-0.258134	0.101217	0.0198112	0.277029	0.396658	0.47081	0.518779	-0.381133	-0.533226	-0.550526	0.000396918	0.0744292	0.193539	0.161096	Cyb561
190	ENSMUSG00000057322	6.8297e-43	0.551568	0.464516	0.25412	0.286703	0.665202	0.752669	1.2171	0.00605456	0.471095	-0.209353	0.59074	0.289658	0.436287	0.052963	Rpl38
191	ENSMUSG00000003051	2.88372e-18	-0.0304602	0.20311	-0.645063	0.641321	0.738292	0.709301	0.758984	0.125786	0.194068	0.228299	0.499	-0.249502	0.442208	0.39881	Elf3
191	ENSMUSG00000009549	1.46987e-197	-0.662511	-0.166448	-0.351654	-0.0971814	-0.259825	-0.427183	-0.216868	-0.476298	-1.12271	-0.770491	-0.871425	-0.104922	-0.35744	-0.727993	Srp14
191	ENSMUSG00000037894	2.13265e-118	0.371341	-0.748699	-0.0648221	-0.482107	0.0392442	0.217026	0.213648	-0.00442364	0.468624	0.141972	0.169355	0.331076	-0.768892	0.197515	H2afz
191	ENSMUSG00000028792	2.61453e-13	-0.261435	-0.294232	0.0919398	0.0807691	0.0193513	0.215876	0.41724	-0.00727716	0.0643106	0.0212152	0.181671	-0.437823	-0.418628	-0.326588	Ak2
191	ENSMUSG00000004610	2.22947e-63	-0.608876	-0.150125	-0.370221	-0.0398462	-0.208611	-0.154484	-0.366192	-0.31376	-0.870542	-0.545087	-0.591739	-0.167921	-0.467864	-0.317993	Etfb
191	ENSMUSG00000038462	2.53731e-36	-0.343991	-0.497516	-0.00594371	0.0677061	-0.0356053	0.418651	0.212417	-0.277159	-0.486435	-0.383117	-0.320323	-0.0481934	-0.95383	-0.145567	Uqcrfs1
191	ENSMUSG00000095677	4.73222e-59	-0.105275	-0.437834	-0.175992	0.0799973	-0.012783	0.0372209	-0.0039071	-0.209853	-0.233448	-0.339423	-0.705341	-0.0129945	-0.520749	-0.172079	Dynlt1f
192	ENSMUSG00000026994	1.64337e-114	0.251676	0.564931	0.589413	0.632172	0.685403	0.889702	1.01599	0.0694959	0.369062	0.231664	0.625618	0.211064	0.601266	0.717194	Galnt3
192	ENSMUSG00000027712	6.38591e-25	0.334561	0.612272	0.823104	0.245762	0.683099	0.584209	0.259398	0.326999	0.346802	0.480554	1.41932	0.175629	0.994515	1.14705	Anxa5
192	ENSMUSG00000038690	4.15641e-12	-0.336847	-0.170707	-0.536311	0.00152499	0.150493	-0.0842685	-0.348676	-0.398258	-0.807203	-0.776454	-1.21467	-0.0356107	-0.726466	-1.38157	Atp5j2
192	ENSMUSG00000061787	2.71569e-162	0.293658	-0.245972	0.425312	0.212887	0.155331	0.828876	1.24772	-0.00823112	0.217	-0.13518	0.231781	0.028831	-0.264006	0.458501	Rps17
192	ENSMUSG00000003072	9.19315e-12	-0.662428	-0.630477	-0.406076	-0.298479	-0.285908	0.00144632	-0.385202	-0.440221	-1.03213	-0.697127	-1.13421	-0.46599	-1.01278	-0.697658	Atp5d
192	ENSMUSG00000025381	2.47929e-27	-0.530644	-0.649454	-0.614414	0.0353189	-0.240431	0.1296	0.254464	-0.213865	-0.568581	-0.319064	-0.531835	-0.487942	-0.769877	-0.513397	Cnpy2
193	ENSMUSG00000025856	3.12862e-58	-0.0522564	0.190826	0.228758	-0.140795	-0.693998	-0.849767	-1.76505	-0.0224362	-0.0123261	0.0319693	0.522318	-0.0309047	0.433795	0.43671	Pdgfa
193	ENSMUSG00000052837	1.58148e-14	0.278874	0.635713	-1.01135	0.442464	1.00724	-1.07407	-1.04568	0.267573	0.228387	0.254708	1.54762	0.0977782	0.764839	-0.0522059	Junb
193	ENSMUSG00000024190	3.91331e-49	0.348967	0.359729	-0.644839	1.24852	0.772168	-0.836286	-0.772089	0.249117	1.06854	0.71614	0.932984	0.193494	0.717634	0.253464	Dusp1
193	ENSMUSG00000095098	3.47706e-176	0.0554768	0.0557953	-0.0248785	-0.522172	-1.09751	-1.02349	-0.216104	-0.068543	0.0278827	-0.0808678	0.0922599	0.109128	0.0742247	0.000669236	Ccdc85b
194	ENSMUSG00000032883	6.35225e-106	-0.369487	-0.495629	-0.18398	-0.486115	-0.793436	-0.0776763	0.0563935	-0.0888874	-0.102992	-0.052792	-0.112605	-0.344374	-0.84476	-0.0555074	Acsl3
194	ENSMUSG00000016559	9.32517e-40	0.00114998	-0.036148	-0.7606	0.507201	1.02641	0.710742	1.31081	0.0192208	-0.648093	-0.21272	-0.389223	0.349245	-0.328647	0.493176	H3f3b
194	ENSMUSG00000039680	8.68386e-23	-0.101872	-0.128136	-0.877569	-0.182729	-0.165046	-0.591154	-0.247317	0.038265	0.0609673	0.0617147	-0.264749	-0.222333	-0.3309	-1.11152	Mrps6
195	ENSMUSG00000049760	5.99253e-06	-0.593231	-0.380231	-0.454656	0.0541113	0.00407865	0.211911	0.169009	-0.550671	-0.782221	-0.856414	-0.498422	-0.211716	-0.61849	-0.435746	2410015M20Rik
196	ENSMUSG00000027405	3.2843e-94	0.126958	0.0740571	0.30951	-0.710277	-0.0810183	0.410031	0.376602	0.0412837	0.154665	0.0482074	0.257205	-0.0936696	0.154682	0.352572	Nop56
196	ENSMUSG00000027533	3.75903e-85	0.721813	-0.016158	0.223709	-0.17923	-0.881747	0.385562	0.324083	0.512747	0.957229	0.917345	0.90952	0.550214	-0.683116	-0.407868	Fabp5
196	ENSMUSG00000060002	3.68731e-59	-0.264563	-0.0733117	-0.786451	0.19198	0.0451205	-0.105388	-0.0413823	-0.0326473	-0.0509538	0.00184104	-0.150404	-0.323317	-0.490624	-0.953019	Chpt1
196	ENSMUSG00000041308	7.15927e-280	-0.0367457	0.0344863	0.0354431	-0.40493	-1.20027	-1.25008	0.0453738	-0.141905	-0.15592	-0.146158	0.0735151	0.119309	0.0844832	0.15352	Sntb2
196	ENSMUSG00000032501	6.08767e-60	0.458556	0.266526	0.0975761	1.06037	0.685241	0.104898	1.22056	0.375976	1.28246	0.913468	0.932751	0.271936	0.540854	0.938784	Trib1
197	ENSMUSG00000029405	1.99761e-26	-0.626248	-0.15153	-0.104284	-0.493275	-0.295942	-0.282446	-0.091061	-0.510196	-0.960896	-0.708858	-0.688653	-0.129607	-0.0728507	-0.0532365	G3bp2
197	ENSMUSG00000025813	1.18689e-13	-0.328582	-0.0236063	0.0832886	0.229661	0.229833	0.252986	0.280354	-0.221581	-0.21834	-0.249596	-0.706301	-0.223632	0.0391533	-0.10603	Homer2
197	ENSMUSG00000054717	5.09923e-40	0.423523	-0.543738	0.353503	0.591778	0.382348	0.496712	0.429377	0.196402	0.342526	0.240854	0.227131	0.512903	-0.559398	0.581424	Hmgb2
197	ENSMUSG00000059534	4.65471e-128	-0.406028	-0.218982	-0.777102	-0.102527	-0.0717368	-0.688761	-1.09573	-0.623616	-0.962242	-0.994185	-1.33485	0.0334738	-0.845295	-1.25729	Uqcr10
197	ENSMUSG00000043091	2.11839e-24	0.371957	0.678986	0.240723	-0.271257	0.40516	0.406058	0.556164	0.372377	0.611041	0.54628	0.672219	-0.0860691	0.573636	0.398808	Tuba1c
197	ENSMUSG00000025068	3.77211e-13	0.0447186	0.15911	-0.0469617	-0.901096	-0.806255	-0.250347	0.541394	0.183035	0.239137	0.219874	0.507955	-0.207749	-0.0530604	0.143591	Gsto1
198	ENSMUSG00000022443	5.46187e-08	0.129078	0.598171	0.780737	0.020625	-0.40008	0.472879	0.335928	-0.198531	0.113136	-0.00525313	0.716549	0.494264	0.604997	0.639137	Myh9
198	ENSMUSG00000040666	0	0.00368258	-5.72521e-05	-0.153136	-0.0534607	-0.179508	-1.22302	-0.186368	0.00729115	0.0198291	0.017055	0.0209367	-0.00499844	0.0056806	-0.119434	Sh3bgr
198	ENSMUSG00000023915	1.82417e-89	-0.366631	0.126529	-0.0182553	-0.149218	-0.4338	-0.400973	-0.322172	-0.504796	-0.649843	-0.746315	-0.796143	0.0664743	0.0923346	-0.305862	Tnfrsf21
199	ENSMUSG00000021361	8.20375e-08	-0.386844	-0.513809	-0.454928	-0.102882	-0.217202	-0.205287	-0.0715899	-0.265489	-0.647409	-0.461232	-0.87183	-0.220602	-0.94064	-0.671427	Tmem14c
199	ENSMUSG00000023067	5.61266e-56	-0.0110812	0.966679	0.55626	0.363661	-0.354954	-0.663262	-0.331104	0.00894449	0.361164	0.289946	1.0265	0.0655822	1.05797	0.809707	Cdkn1a
200	ENSMUSG00000002064	3.25095e-12	-0.538273	-0.365439	-0.178748	-0.0468335	0.0285437	0.253628	0.108146	-0.392813	-0.80107	-0.607113	-0.688494	-0.245195	-0.47227	-0.431166	Sdf2
201	ENSMUSG00000029465	2.68483e-39	-0.393629	-0.311369	-0.112687	-0.249544	0.096523	0.343204	0.201371	-0.0820154	-0.50994	-0.214516	-0.213832	-0.532659	-0.468317	-0.0764108	Arpc3
202	ENSMUSG00000026223	1.69848e-15	-0.547417	0.0686884	-0.155516	-0.367231	-1.19946	-0.872369	-0.0556367	-0.293756	-0.798955	-0.472452	-0.389447	-0.153558	-0.0193965	-0.200661	Itm2c
202	ENSMUSG00000031231	1.0833e-13	-0.413468	-0.326651	-0.544617	-0.159569	-0.0903161	-0.0142105	-0.233281	-0.485713	-0.963113	-0.870703	-1.35124	-0.0888287	-0.977671	-1.34854	Cox7b
202	ENSMUSG00000017404	2.1023e-21	-0.0208202	-0.396984	0.287163	0.169245	-0.0547848	0.709797	1.06131	-0.106342	-0.222229	-0.307012	0.235154	-0.0878534	-0.376307	0.51148	Rpl19
202	ENSMUSG00000022565	9.43286e-10	-0.0615943	0.583656	0.785523	0.0523696	0.439615	0.310343	0.208011	-0.368534	-0.190325	-0.358952	0.676475	0.479872	0.844822	0.891286	Plec
202	ENSMUSG00000055839	8.55946e-11	-0.254726	0.301634	-0.0564274	-0.213037	0.080314	-0.436848	-0.183904	-0.55376	-0.774926	-0.954907	-0.301533	0.263823	0.226553	-0.0850011	Tceb2
203	ENSMUSG00000016252	3.048e-08	-0.290193	-0.0223787	-0.568658	-0.113874	0.0557301	-0.370399	-0.524318	-0.543483	-0.816789	-0.931574	-0.810427	0.201649	-0.49036	-0.953084	Atp5e
203	ENSMUSG00000034160	8.2835e-21	-0.181429	0.145405	0.00250213	-0.133018	-0.343423	0.0913205	0.220285	-0.491834	-0.339596	-0.581719	-0.923026	-0.000706997	0.235083	-0.184384	Ogt
203	ENSMUSG00000031812	1.16083e-17	-0.487644	-0.153882	-0.911008	-0.564366	-0.446911	-0.921678	-0.221864	-0.133287	-0.590376	-0.375891	-0.841367	-0.557886	-0.570649	-1.36567	Map1lc3b
203	ENSMUSG00000052146	3.15668e-36	0.578699	0.0927143	0.620721	0.365485	0.586332	1.01423	1.37045	-0.102269	0.558537	-0.222085	0.632689	0.409981	0.178821	0.87518	Rps10
204	ENSMUSG00000032667	1.46038e-20	0.15766	0.50156	0.423248	0.413744	0.548976	0.615228	0.45491	-0.0715516	-0.0531004	-0.0929897	0.308839	0.387883	0.450672	0.699985	Pon2
204	ENSMUSG00000035011	6.37317e-22	0.475608	0.645961	0.886638	0.170617	0.400192	0.791976	0.826928	0.273259	0.67356	0.552604	1.10565	0.319406	0.763417	0.984263	Zbtb7a
204	ENSMUSG00000024014	3.46862e-151	0.161677	0.510204	0.209813	0.755016	0.3429	0.561651	0.651851	0.437683	0.899309	0.858885	0.946648	-0.196345	0.379145	0.428249	Pim1
205	ENSMUSG00000031007	9.7943e-39	-0.0699773	0.205255	-0.586588	0.145498	0.173844	0.44105	0.528008	0.215042	0.138146	0.353214	-0.341361	-0.438887	-0.0728266	-0.232533	Atp6ap2
205	ENSMUSG00000022533	6.8451e-09	-0.498339	0.235675	0.16382	-0.10857	0.005414	0.0948755	0.468078	-0.530954	-0.644534	-0.556917	-0.111635	-0.0235304	0.197976	0.00299833	Atp13a3
205	ENSMUSG00000024359	1.5003e-11	0.192785	0.356993	0.887568	-0.421653	0.229109	0.850834	0.814823	0.268713	0.450031	0.481199	0.758192	-0.0603449	0.0452639	0.738668	Hspa9
206	ENSMUSG00000029614	5.88492e-11	0.228511	-0.336811	0.254442	0.137068	0.133363	0.786157	1.25561	-0.156762	0.169108	-0.320754	0.581174	0.0622451	-0.206619	0.60852	Rpl6
206	ENSMUSG00000091956	3.78462e-109	0.387295	0.11893	-1.04047	0.773252	0.753103	0.0339831	0.922653	0.531466	0.920825	0.913593	0.942892	0.0504338	-0.122338	-0.896983	C2cd4b
207	ENSMUSG00000061024	3.15028e-09	0.237681	0.288652	0.547159	-0.644896	-0.0102361	0.71355	0.765387	0.329804	0.582206	0.515018	0.742738	-0.192767	0.404007	0.498545	Rrs1
207	ENSMUSG00000034120	3.58545e-21	0.48921	0.515214	0.974699	-0.459396	0.612213	1.29767	1.13961	0.534106	0.876088	0.67111	0.93276	-0.243994	0.457605	0.582527	Srsf2
207	ENSMUSG00000024248	3.35878e-25	0.134098	-0.27823	-0.064417	0.383072	-0.0202657	0.12176	0.274781	-0.613172	-0.015344	-0.82423	-0.235789	0.382692	-0.099086	0.369975	Cox7a2l
207	ENSMUSG00000036438	1.75924e-41	-0.18034	-0.387982	-0.712994	-0.356457	-0.531464	-1.4508	-0.972239	-0.0714026	-0.50364	-0.155141	-0.739833	-0.118998	-0.642222	0.0269862	Calm2
207	ENSMUSG00000024997	3.31151e-157	-0.309797	-0.411509	-0.24573	0.0589506	0.106436	0.0767191	-0.00339579	-0.290727	-0.49544	-0.410421	-0.604186	-0.129599	-0.702889	-0.511728	Prdx3
208	ENSMUSG00000037242	6.61154e-33	-0.198408	0.913781	0.950968	-1.04245	-0.51774	0.000842543	0.312046	-0.235904	0.0618775	-0.0765849	1.05162	0.186511	0.946454	1.12128	Clic4
208	ENSMUSG00000034751	5.13654e-33	0.0464223	0.753404	0.780195	0.664686	0.245584	0.046268	1.12702	0.332348	0.970792	0.70265	1.55391	-0.484883	0.643703	0.936474	Mast4
208	ENSMUSG00000024921	4.58818e-09	-0.0270169	-0.196836	-0.138035	-0.231015	-0.992367	-1.0378	-0.124359	-0.00555733	0.038764	0.0279566	-0.0711149	-0.0341512	-0.206515	-0.0383615	Smarca2
209	ENSMUSG00000056737	6.70598e-30	0.135501	0.166208	-0.606371	0.622145	0.911387	0.900976	0.893051	0.250119	0.208332	0.285763	0.789919	0.0293801	0.412963	0.117057	Capg
209	ENSMUSG00000020483	1.91901e-15	-0.194746	-0.539223	-0.14404	-0.112393	-0.276282	-0.228909	0.11107	0.0181328	0.0621136	0.155215	-0.23066	-0.196708	-0.937193	-0.388522	Dynll2
209	ENSMUSG00000073411	2.26081e-15	-0.671635	-0.154146	-0.287671	0.193211	0.0774284	0.307007	0.858632	-0.18082	-1.17728	-0.455006	0.48169	-0.564104	-0.648535	0.012103	H2-D1
209	ENSMUSG00000034295	1.2561e-32	0.00756442	-0.0198274	-0.130537	-0.223989	-0.389915	-1.10621	-0.0134316	0.0157027	0.0244679	0.0237342	-0.00509719	0.00420315	-0.00770385	-0.113913	Fhod3
210	ENSMUSG00000109324	5.01456e-09	-0.0327579	-0.324503	0.324476	-0.836754	-0.366971	0.167793	0.359013	0.0609776	-0.0653629	0.00796136	-0.112029	-0.11896	-0.263788	0.423697	Prmt1
210	ENSMUSG00000060591	1.0719e-97	-0.373497	-0.137557	-0.792483	-0.950096	-1.22116	-1.40723	-0.872292	-0.479132	-0.826659	-0.799767	-0.133552	0.256437	-0.344357	-0.0510967	Ifitm2
210	ENSMUSG00000025794	3.47161e-16	0.222074	-0.38736	0.370664	0.322507	0.312465	0.758689	1.10936	0.0848624	0.306598	-0.0688564	0.45523	-0.111324	-0.399707	0.506492	Rpl14
210	ENSMUSG00000047446	1.15005e-07	-0.0316554	-0.536432	-0.276901	0.315462	0.155916	0.269992	0.0955454	0.12976	0.339739	0.287855	0.116072	-0.27604	-0.264955	-0.565309	Arl4a
210	ENSMUSG00000071644	2.72412e-26	-0.110006	-0.706433	0.250104	-0.07994	-0.449528	0.908858	0.969287	-0.319059	-0.300392	-0.476141	-0.542948	0.0121425	-0.958143	0.2786	Eef1g
211	ENSMUSG00000026509	3.48639e-20	0.247976	0.544606	0.76264	0.146032	0.46721	0.47565	0.375891	-0.000802093	0.235988	0.0900015	0.730665	0.371693	0.763545	0.765082	Capn2
211	ENSMUSG00000031848	1.25911e-19	-0.467425	-0.650465	-0.137036	0.169023	-0.0636692	0.204223	0.310376	-0.21525	-0.661169	-0.342563	-0.663625	-0.0644649	-0.94319	-0.0886741	Lsm4
211	ENSMUSG00000040883	2.18604e-12	-0.469604	-0.191245	-0.162793	0.111021	0.103326	0.0595202	0.00680308	-0.264662	-0.674659	-0.394285	-0.615527	-0.240203	-0.235493	-0.444536	Tmem205
211	ENSMUSG00000091537	7.85399e-16	0.405204	0.218277	0.0797378	0.0932594	0.507871	0.400037	0.167099	0.107162	0.435736	0.143267	-0.156837	0.483362	0.155728	0.107072	Tma7
212	ENSMUSG00000053716	2.43578e-21	-0.344847	0.130651	0.0909992	-0.56826	-0.648968	-0.0800181	0.122167	-0.385837	-0.401685	-0.423265	0.0432521	-0.00530314	0.101067	-0.0112238	Dusp7
212	ENSMUSG00000018920	3.87813e-26	0.35984	0.228736	0.518405	0.368888	0.560749	0.63273	1.03763	0.347241	0.693412	0.687727	1.04569	0.111946	0.605576	0.700985	Cxcl16
212	ENSMUSG00000003970	8.14214e-88	0.0713093	-0.487562	0.529374	0.208548	-0.208702	0.713128	1.0583	-0.0311246	-0.00602655	-0.116997	0.463362	-0.0343823	-0.464542	0.674446	Rpl8
213	ENSMUSG00000008682	6.06666e-31	0.00527373	-0.394881	-0.0117731	0.48421	0.129737	0.792485	1.04434	-0.00161958	0.11696	-0.112178	0.195604	-0.287759	-0.491364	0.461359	Rpl10
213	ENSMUSG00000030541	1.18793e-06	0.0181375	-0.537067	-0.186799	0.199376	-0.101686	0.14459	-0.220969	0.110904	0.0767592	0.0965336	-0.431043	-0.114925	-0.629599	-0.151106	Idh2
213	ENSMUSG00000024736	0	-0.0414776	-0.0876524	-0.183247	-0.149387	-0.418596	-1.10546	-0.0792402	-0.0622757	-0.0580187	-0.0620097	-0.266368	0.000937321	-0.127554	-0.0986267	Tmem132a
214	ENSMUSG00000026748	7.04983e-09	0.134652	0.0312766	-0.102435	-0.455835	-0.93934	-1.03684	0.0547833	0.103859	0.196664	0.184844	0.198992	0.135406	0.0194601	0.0943855	Plxdc2
214	ENSMUSG00000028793	1.28129e-79	0.0403506	0.435504	0.452082	0.622939	0.634043	0.608787	0.805895	0.156981	0.564718	0.486779	0.719151	-0.178516	0.480401	0.655598	Rnf19b
215	ENSMUSG00000031681	9.47207e-113	0.00410515	0.0484963	0.127707	-0.396236	-1.03366	-0.708444	0.139118	-0.0721151	0.00899707	-0.0103577	0.177976	0.128949	0.0768784	0.160335	Smad1
215	ENSMUSG00000006519	1.45351e-87	0.325755	0.0889455	0.574193	0.800451	0.764592	1.12492	0.838599	0.482008	0.730628	0.82076	0.586346	-0.0945272	-0.26817	0.178495	Cyba
215	ENSMUSG00000041731	0	0.00485347	0.00635236	-0.1959	-0.107959	-0.381275	-1.34731	-0.198383	0.00473374	0.0132603	0.0119464	0.0138723	-0.0110001	0.00984395	-0.191955	Pgm5
216	ENSMUSG00000025967	2.58335e-63	-0.00927682	-0.676792	0.600121	0.0506644	-0.242199	1.26447	1.60134	-0.174086	0.117533	-0.329893	-0.14118	-0.116369	-0.604755	0.4837	Eef1b2
216	ENSMUSG00000023004	6.49713e-09	0.287221	-0.780173	-0.179422	0.196036	0.214213	0.143882	-0.465498	0.321398	0.524912	0.467029	0.292038	0.0909953	-0.682827	0.283115	Tuba1b
217	ENSMUSG00000020372	5.11949e-137	-0.0959545	-0.718693	0.501418	-0.0874914	-0.521682	1.06374	1.5026	-0.133249	-0.0347976	-0.287671	0.144045	-0.224506	-0.763974	0.408884	Gnb2l1
217	ENSMUSG00000006356	2.24544e-24	-0.0113182	0.182997	0.236931	0.500406	1.05737	1.13602	0.250588	0.135413	0.14881	0.0800923	0.511545	-0.443849	0.283551	1.38742	Crip2
217	ENSMUSG00000055447	5.17303e-10	0.549121	-0.213764	0.774084	0.683409	0.640318	0.67829	0.519591	0.438212	0.831556	0.840553	0.836244	0.329135	-0.208991	0.62105	Cd47
217	ENSMUSG00000025064	0	-0.0108074	-0.00233634	-0.17934	-0.692196	-0.831826	-1.25967	-0.0450887	-0.0185119	0.0013431	-0.00635236	-0.0124359	-0.00758452	-0.00398252	-0.177125	Col17a1
218	ENSMUSG00000028691	4.19854e-07	-0.0376343	0.0255368	-0.389256	-0.404734	0.110828	-0.069733	0.71695	0.371669	-0.25228	0.188141	-0.117631	-0.559708	-0.650017	-0.386895	Prdx1
218	ENSMUSG00000034994	1.62615e-32	0.00839798	-0.292002	0.363863	0.796349	0.15101	0.577007	0.701569	-0.493359	-0.276728	-0.824108	-0.142509	0.174637	-0.187165	0.811336	Eef2
219	ENSMUSG00000076431	1.93822e-09	0.598517	-0.876503	0.434844	-0.976279	-1.59199	-0.0642155	1.33417	-0.0607746	1.19043	0.330027	-0.0942761	0.331691	-1.18111	0.694886	Sox4
220	ENSMUSG00000004665	2.52932e-42	0.0794134	0.184268	0.102208	-0.804163	-1.03879	-0.976	-0.808128	-0.0528745	0.00346614	-0.0124029	0.329984	0.267528	0.30654	0.190078	Cnn2
220	ENSMUSG00000045690	3.27629e-21	0.439116	0.337227	0.37121	0.0742656	0.537449	0.475489	0.409468	-0.039511	0.529942	-0.126701	0.631956	0.437921	0.350391	0.126793	Wdr89
221	ENSMUSG00000030103	2.31509e-12	-0.516073	-0.174106	-0.455903	-0.147962	-0.190686	-1.52886	-0.173627	-0.444389	-0.744499	-0.464168	0.102173	-0.000120807	-0.146539	-0.473412	Bhlhe40
221	ENSMUSG00000061904	4.69732e-23	-0.228232	-0.600683	0.236227	-0.0312067	-0.024286	0.578848	0.291865	-0.0398946	-0.297398	-0.121519	-0.421267	-0.39065	-0.941307	0.332619	Slc25a3
221	ENSMUSG00000058799	1.99509e-08	0.358789	-0.732181	0.34115	-0.151179	-0.0795204	0.264315	0.258692	0.294709	0.624048	0.482706	0.633199	0.278499	-0.43458	0.600896	Nap1l1
222	ENSMUSG00000031198	2.71657e-07	-0.25295	-0.69815	-0.112328	-6.11929e-06	-0.302102	-0.0470451	-0.422967	-0.0967247	-0.128998	-0.0930329	-0.189838	-0.18356	-0.702768	-0.287162	Fundc2
222	ENSMUSG00000031917	9.43256e-13	0.0603325	0.144428	0.30222	-0.50227	-0.0903457	0.368484	0.343495	0.082347	0.193889	0.191488	0.227297	-0.1614	0.127986	0.262531	Nip7
223	ENSMUSG00000083012	4.47039e-23	-0.408871	0.188757	0.353745	0.12012	0.152659	0.270296	0.142965	-0.428249	-0.489797	-0.530941	-0.252966	-0.215296	0.13662	0.166715	Fam220a
223	ENSMUSG00000084786	4.55513e-21	-0.447309	0.00503127	-0.351818	0.177069	0.575562	0.439071	0.46046	-0.520288	-0.935565	-0.904573	-0.974113	0.0413954	-0.261796	-0.402324	Ubl5
223	ENSMUSG00000069769	4.30917e-09	-0.292113	-0.0348129	0.0237309	0.139087	0.144584	0.161972	0.304806	-0.115008	-0.37214	-0.104663	-0.947831	0.0323805	0.0252038	0.149181	Msi2
223	ENSMUSG00000020859	3.30235e-55	0.152524	0.325275	0.860052	0.16778	0.376651	0.831986	0.703852	0.253382	0.796765	0.668613	0.845973	-0.170551	0.541348	0.802552	Spag9
223	ENSMUSG00000022186	3.27629e-21	-0.0425687	-0.366979	-0.413998	-0.391122	-1.01062	-0.843299	-0.516211	-0.01943	-0.0894614	-0.0467879	-0.0703185	0.0801981	-0.518854	-0.564452	Oxct1
223	ENSMUSG00000022146	2.00923e-28	0.131441	0.687365	0.683378	-0.117991	-0.0309344	0.0435455	0.424209	0.0482531	0.403248	0.245203	0.801772	0.0883331	0.770641	0.632151	Osmr
224	ENSMUSG00000028262	1.06197e-29	-0.607996	0.199302	-0.46532	-0.434681	-0.198932	0.47236	1.21952	0.209898	-0.641258	0.311158	1.15581	-0.484925	1.10822	0.216318	Clca3a2
224	ENSMUSG00000001833	2.69069e-16	0.202289	-0.000547068	0.273832	-0.13381	-0.200733	-0.250511	-1.59851	0.189007	0.315626	0.344957	0.569533	0.0126871	0.0631059	0.329758	Sept7
224	ENSMUSG00000032803	1.66221e-110	0.296347	0.172234	0.766923	0.0865115	0.0328219	0.846755	1.02945	0.282302	0.964052	0.780175	0.915803	0.0396901	0.372122	0.934813	Cdv3
224	ENSMUSG00000032434	1.09065e-51	-0.229926	0.0600656	-0.0932281	-0.0098648	0.0403744	0.149689	0.118803	-0.164765	-0.358643	-0.197469	-0.256757	-0.0531668	-0.0741068	-0.780796	Cmtm6
224	ENSMUSG00000009585	1.10599e-21	0.1058	-0.138085	-0.923318	0.600123	0.314348	-0.0609131	0.906624	-0.0521679	0.366436	-0.00103751	0.533707	-0.105747	-0.243088	-0.0343404	Apobec3
224	ENSMUSG00000022450	6.26446e-18	-0.379128	-0.143924	-0.637933	0.367416	0.0397669	-0.248065	-0.389331	-0.521693	-0.716529	-0.931943	-0.657842	-0.0899705	-0.330553	-0.839604	Ndufa6
225	ENSMUSG00000014301	5.68928e-35	-0.391746	-0.503608	-0.725698	0.0908065	0.115756	0.0911624	-0.0521417	-0.18494	-0.37105	-0.222986	-0.664479	-0.278744	-0.525487	-0.685455	Pam16
225	ENSMUSG00000051483	4.68924e-58	-0.444946	-0.229026	-0.304891	-0.0192804	-0.0865727	-0.116617	-0.0884715	-0.241367	-0.669202	-0.449257	-0.705541	-0.111747	-0.392032	-0.334198	Cbr1
225	ENSMUSG00000064345	3.75759e-16	0.44852	0.64453	0.456232	-0.223629	0.189314	-0.204648	0.0207124	-0.105904	0.350055	-0.183092	0.597523	0.553384	0.18676	-0.396236	mt-Nd2
226	ENSMUSG00000028152	2.41342e-75	0.089492	0.0640061	0.101725	-0.560432	-0.73656	-0.308931	0.107258	0.0604902	0.0942701	0.119976	-0.609828	0.107994	0.106048	0.145366	Tspan5
226	ENSMUSG00000030035	8.34299e-89	-0.252758	-0.13781	-0.0780847	-0.00850665	-0.0939038	-0.108641	-0.174298	-0.270406	-0.432852	-0.395851	-0.701555	-0.0165279	-0.13435	-0.0346112	Wbp1
226	ENSMUSG00000021493	6.4002e-83	0.176282	0.433378	0.234575	-0.842788	-0.688283	-1.02495	-0.198204	-0.0668421	-0.01092	-0.0582521	0.30338	0.447699	0.515453	0.369127	Pdlim7
226	ENSMUSG00000041057	2.80831e-17	0.3266	0.462908	0.665591	-0.380817	0.165226	0.664987	0.737438	0.222938	0.631238	0.453625	0.731775	0.0440385	0.469534	0.65785	Wdr43
226	ENSMUSG00000024516	7.80666e-23	-0.00400619	0.260305	-0.574754	0.413501	0.434122	0.45385	0.541784	0.0952965	-0.0640915	0.190055	0.0160193	0.177583	-0.355814	-1.05527	Sec11c
227	ENSMUSG00000009013	9.18326e-16	-0.496529	-0.578189	-0.568808	-0.911217	-0.723558	-1.44645	-1.64092	-0.473362	-0.73148	-0.608578	-1.0463	-0.158684	-0.0281307	-0.186024	Dynll1
227	ENSMUSG00000025428	9.92441e-143	-0.0787458	-0.470486	0.151838	-0.0766558	-0.407915	0.134924	-0.0149957	0.0468801	-0.19835	0.0533505	0.201433	-0.151708	-0.987278	-0.149033	Atp5a1
227	ENSMUSG00000041488	8.64517e-79	-0.00144344	0.538069	0.693418	0.544365	0.37267	0.778974	0.933684	0.116174	0.348681	0.320214	0.490682	-0.102501	0.505119	0.589303	Stx3
228	ENSMUSG00000026796	3.01676e-18	0.306357	0.569916	0.384491	0.364628	0.655353	0.620014	0.791976	0.21605	0.571968	0.449097	0.781273	0.201856	0.641718	0.605932	Fam129b
228	ENSMUSG00000027808	6.46525e-06	0.0181221	0.0893078	-0.302646	-0.0837477	0.0880105	0.496442	0.400031	0.085113	0.205659	0.167301	-0.380075	-0.224997	-0.557662	-1.19028	Serp1
228	ENSMUSG00000030738	7.2986e-40	0.0404465	0.0958691	0.909386	-0.459549	0.336663	0.801996	0.926978	0.0885655	0.140886	0.222801	0.527121	0.0939785	0.134865	0.924019	Eif3c
228	ENSMUSG00000023022	3.82197e-20	-0.159966	-0.175172	-0.119906	-0.516437	-0.988704	-0.296774	0.209571	-0.310549	-0.0213252	-0.241946	-0.177089	-0.118815	0.0503893	0.13464	Lima1
229	ENSMUSG00000029616	3.24702e-06	-0.16762	-0.656171	-0.149397	-0.00515647	-0.177622	0.14801	0.0370709	-0.172694	-0.274885	-0.265016	-1.03902	-0.0102692	-0.593815	-0.300683	Erp29
229	ENSMUSG00000059070	3.88771e-74	0.137218	-0.175229	0.334431	0.111702	0.152523	0.977995	1.23416	-0.293417	-0.105203	-0.554371	0.129772	0.0949822	-0.0716096	0.608587	Rpl18
229	ENSMUSG00000001552	2.20614e-10	0.235904	0.710934	0.924052	0.294778	0.651888	0.704065	1.54924	0.211458	0.522735	0.409748	0.82687	0.19134	0.722529	0.929904	Jup
230	ENSMUSG00000037152	1.83806e-104	-0.435349	-0.0779092	-0.429781	0.111216	0.0429894	-0.312716	-0.454669	-0.547795	-0.902454	-0.845502	-1.0688	0.0646424	-0.452447	-0.886972	Ndufc1
230	ENSMUSG00000028234	1.9773e-19	0.368318	-0.490965	0.292704	0.260597	-0.0480653	0.939736	1.20088	0.0097159	0.388173	-0.129584	0.519465	0.114744	-0.449857	0.669152	Rps20
230	ENSMUSG00000030759	8.8876e-06	0.370195	0.158085	0.20744	0.660838	0.669157	0.770324	0.872234	0.328824	0.829425	0.660563	0.887137	0.00328848	0.561726	0.358523	Far1
231	ENSMUSG00000027087	3.67546e-27	-0.116817	0.731771	0.637463	0.415244	0.0323605	0.312443	0.765745	-0.0350689	0.255193	0.177474	0.501158	-0.122265	0.777397	0.693724	Itgav
231	ENSMUSG00000022895	4.73248e-31	-0.583568	0.0325135	0.239522	0.544704	0.174818	0.698245	1.06238	-0.165429	-0.232256	-0.0113341	0.14373	-0.50491	-0.139276	0.359928	Ets2
232	ENSMUSG00000073481	7.05926e-35	-0.195073	-0.247508	-0.147684	0.0438916	-0.0931131	-0.152062	0.00994856	0.096829	0.077727	0.127373	0.149	-0.389889	-0.707527	-0.342532	Marc2
232	ENSMUSG00000031299	3.24162e-07	-0.0994426	-0.284471	-0.18953	-0.0160547	-0.0682325	-0.140836	0.00791782	-0.168217	-0.16974	-0.185984	-0.161968	0.00755025	-0.819749	-0.480865	Pdha1
232	ENSMUSG00000060032	6.15616e-23	-0.0773478	0.291089	-0.206504	0.621418	0.850118	0.740923	0.886724	-0.542218	-0.2611	-0.821194	-0.0423848	0.0638793	-0.14322	-1.01002	H2afj
232	ENSMUSG00000032330	6.44673e-105	-0.479758	-0.229422	-0.568879	0.0186672	0.00332787	-0.148058	-0.756364	-0.489078	-1.01841	-0.902441	-1.13447	0.0550075	-0.812049	-1.07622	Cox7a2
232	ENSMUSG00000056612	1.67137e-298	0.00703971	0.0554001	0.604931	0.135185	0.574326	0.975377	0.913022	-0.300026	0.126488	-0.118719	-0.0559147	0.243841	0.113563	0.498163	Ppp1r14b
233	ENSMUSG00000026568	4.8609e-32	-0.618501	-0.426673	-0.18049	0.0558093	0.0636432	0.0530523	0.243626	-0.192516	-0.62904	-0.260542	-0.418112	-0.463068	-0.753842	-1.2086	Mpc2
233	ENSMUSG00000058558	5.0984e-125	0.419997	-0.00270208	0.616601	0.28954	0.405465	1.0796	1.51366	0.0801148	0.418161	0.0234865	0.765768	0.129495	0.0475011	1.01531	Rpl5
233	ENSMUSG00000018567	3.19004e-115	-0.678648	-0.189971	-0.414005	0.127219	-0.0908807	-0.088259	0.0274115	-0.315228	-0.882314	-0.538557	-0.868746	-0.479674	-0.435695	-0.39719	Gabarap
234	ENSMUSG00000026469	1.52195e-33	-0.142445	-0.0129541	-0.00946636	-0.0734158	-0.251748	-0.296632	0.0084518	-0.111539	-0.128691	-0.106271	-0.829324	-0.00360676	-0.00410168	0.0878801	Xpr1
234	ENSMUSG00000036752	4.04291e-52	0.230475	0.568394	0.637504	0.392312	1.09471	1.27883	1.11064	0.48104	0.578622	0.767152	0.717672	-0.196228	0.542723	0.832271	Tubb4b
234	ENSMUSG00000033998	1.78624e-34	-0.468939	-0.128162	-0.551523	0.2178	-0.105286	0.0296665	0.674166	-0.170278	-0.468715	-0.264195	-0.193817	-0.464142	-0.42618	-0.493067	Kcnk1
234	ENSMUSG00000024985	5.71882e-27	0.0796442	-0.689193	-0.758151	0.383184	-0.000351522	-0.323537	0.0910703	0.0872598	0.36961	0.247978	0.358175	-0.0974619	-0.416879	-0.565164	Tcf7l2
235	ENSMUSG00000026238	4.69712e-09	0.0283411	-0.666506	-0.54373	-0.237735	0.441927	-0.0272387	0.400706	-0.141719	-0.4496	-0.429506	-0.202729	0.060757	-0.793189	0.615313	Ptma
235	ENSMUSG00000026341	1.38168e-34	0.549597	0.614301	0.751651	-0.0732896	0.146447	0.450136	0.504775	0.353549	0.648228	0.59583	0.875305	0.496013	0.446247	0.925412	Actr3
236	ENSMUSG00000040435	2.08875e-55	0.0970955	0.423428	-0.410462	0.976228	0.410975	-0.638574	-0.862254	0.154189	0.5675	0.488018	0.721179	0.0124464	0.671651	0.155851	Ppp1r15a
236	ENSMUSG00000023048	8.08863e-154	-0.590853	0.485352	0.303177	0.552476	0.776429	0.523952	0.628891	-0.247875	-0.896545	-0.438647	0.257741	-0.0772253	0.408967	0.53229	Prr13
236	ENSMUSG00000007039	1.38631e-08	-0.243037	-0.583016	0.207348	0.12724	0.0522062	-0.0654937	-0.143188	-0.0832466	-0.291977	-0.130922	-0.363546	-0.0741251	-0.0916227	0.22922	Ddah2
237	ENSMUSG00000020737	2.46138e-76	-0.256046	-0.428222	0.160942	-0.159163	0.156885	0.576242	0.490542	-0.232077	-0.516651	-0.413335	-1.05181	-0.0616792	-0.565613	0.277866	Hn1
238	ENSMUSG00000026281	2.81591e-09	-0.0409614	-0.539437	0.0514293	0.00107141	-0.192956	0.0142187	0.0806006	-0.0242509	-0.00476808	-0.00316091	-0.25475	-0.0186683	-0.615819	0.0151795	Dtymk
238	ENSMUSG00000065990	3.57187e-101	-0.574181	-0.226377	-0.0165988	-0.0785043	0.0889285	0.164253	0.149149	-0.266151	-0.706047	-0.422544	-0.524469	-0.243002	-0.400463	-0.101726	Aurkaip1
238	ENSMUSG00000051627	5.11515e-71	0.183448	-0.554811	-0.43917	0.389699	0.145133	0.481341	0.434299	0.168018	0.12805	0.274498	0.410269	0.368721	-0.260234	0.293233	Hist1h1e
239	ENSMUSG00000032026	4.94465e-28	0.099587	-0.0533558	-0.22568	-0.162933	-0.217236	-1.39404	-0.427045	0.200938	0.328371	0.406902	0.424985	-0.00727048	-0.443469	-0.523868	Rexo2
240	ENSMUSG00000056501	1.633e-122	0.165945	0.360607	-0.980226	-0.791076	-0.61254	-1.13774	-0.219653	0.487476	0.977549	0.910695	1.04105	-0.445608	-0.31412	-1.10815	Cebpb
241	ENSMUSG00000086290	2.3814e-21	0.0601518	-0.636638	-0.0020026	-0.269764	-0.10794	-0.00294011	0.0799712	-0.0781506	0.147191	-0.07831	-0.0261531	0.0151536	-0.305003	0.0255802	Snhg12
241	ENSMUSG00000022174	3.17741e-33	-0.677101	-0.120468	-0.44877	-0.236788	-0.102128	0.0728829	-0.15199	-0.328374	-0.991746	-0.480115	-0.88578	-0.315044	-0.462756	-0.895639	Dad1
241	ENSMUSG00000047407	4.6789e-15	0.0489655	0.462994	0.544345	0.310402	0.350216	1.06752	1.54687	-0.242228	-0.0251936	-0.285629	0.898171	0.275602	0.299787	0.802266	Tgif1
242	ENSMUSG00000028419	1.96216e-15	-0.477638	-0.146266	-0.480857	0.0839452	0.0614636	-0.254348	-0.101239	-0.263398	-0.923781	-0.52471	-0.777943	-0.099339	-0.296174	-0.284096	Chmp5
242	ENSMUSG00000029229	3.75837e-08	0.171842	0.361822	0.837634	0.627004	0.327823	1.06085	1.15723	0.0127999	0.186526	0.156297	0.699309	0.337524	0.153342	0.928556	Chic2
242	ENSMUSG00000075706	1.23719e-30	0.199363	0.0910798	0.164704	0.70566	1.07892	0.819013	0.915603	0.478097	0.70997	0.839424	0.907845	-0.3509	-0.429886	0.462371	Gpx4
243	ENSMUSG00000019947	2.22759e-10	-0.186399	-0.0200119	-0.244603	-0.78989	-0.818832	-1.37428	-0.45264	-0.570855	-0.30847	-0.755292	-0.0772764	0.149428	-0.199735	-0.115344	Arid5b
243	ENSMUSG00000020580	3.4821e-08	0.282377	0.684542	0.857249	0.243282	0.229182	0.433344	0.0449935	-0.00404026	0.56426	0.225198	1.00102	0.271872	0.769181	1.02501	Rock2
244	ENSMUSG00000002233	2.67737e-64	-0.376478	0.562416	0.346584	-0.256682	-0.321198	-0.630071	-0.128636	-0.540299	-1.03706	-0.863858	0.0660566	0.315534	0.950855	0.362114	Rhoc
244	ENSMUSG00000052997	1.24392e-117	0.0629777	-0.132521	0.0684414	-0.0882577	-0.037027	0.00801662	-0.935033	0.0506875	0.102028	0.0903188	-0.0136347	-0.0280125	-0.18063	0.0144585	Uba2
244	ENSMUSG00000032294	1.13528e-37	-0.5525	0.222111	-0.979843	-0.530641	-0.158871	-0.380768	0.225391	-0.341412	-1.07697	-0.698768	-0.439635	-0.117705	0.0153158	-0.817973	Pkm
245	ENSMUSG00000050732	2.15952e-30	-0.396705	-0.444473	-0.324424	0.232884	0.23295	0.084998	0.648929	-0.0429567	-0.379725	-0.0888128	-0.334273	-0.467979	-0.918535	-0.238376	Vamp8
245	ENSMUSG00000044894	7.19665e-31	-0.171075	0.128463	-0.226693	-0.501688	0.0185177	-0.208604	-0.58616	-0.261498	-0.556527	-0.494153	-0.904386	0.214023	-0.49684	-1.25315	Uqcrq
245	ENSMUSG00000018583	2.57977e-60	0.297388	0.248619	0.830519	-0.0165117	0.5207	0.801665	1.0049	0.382273	0.831918	0.681382	1.03856	-0.206297	0.298743	0.844491	G3bp1
245	ENSMUSG00000071172	2.3301e-36	0.687749	0.17717	0.927354	-0.24712	0.321475	1.06896	1.01621	0.509075	0.799321	0.694331	0.828952	0.383312	0.240918	1.17252	Srsf3
246	ENSMUSG00000035642	3.50731e-09	-0.10566	-0.223203	-0.180361	0.00863457	-0.127551	-0.210532	-0.243112	-0.0281746	-0.101009	-0.0670112	-0.722291	-0.0780057	-0.285776	-0.250254	Aamdc
246	ENSMUSG00000031029	1.01544e-25	-0.115805	-0.736835	0.387055	0.401322	-0.453348	0.552835	0.84648	-0.168713	0.0285673	-0.236558	-0.0593471	-0.146458	-0.56916	0.644753	Eif3f
246	ENSMUSG00000020075	8.17638e-104	0.226872	0.334797	0.563144	-0.659678	0.0050165	0.609691	0.520748	0.0956492	0.528372	0.303557	0.583779	-0.00316373	0.353278	0.465833	Ddx21
247	ENSMUSG00000074578	4.63232e-42	0.0323698	-0.748739	0.138109	-0.425995	-0.196057	0.509405	0.621675	-0.552138	0.18643	-0.724097	-0.438561	0.149081	-0.437108	0.0471189	Zfos1
247	ENSMUSG00000039607	4.70867e-25	-0.231014	-0.0876722	-0.0895849	-0.38724	-0.902999	-1.08195	-0.584849	-0.281355	-0.351732	-0.285358	-0.104907	0.0671615	0.0838118	-0.0310219	Rbms3
248	ENSMUSG00000039910	3.24268e-12	0.434319	0.136626	-0.182446	0.861648	0.622948	-0.351733	0.470576	0.547771	1.0985	1.04094	1.00485	-0.0282598	-0.559428	-0.765038	Cited2
248	ENSMUSG00000078812	4.48451e-36	0.305147	0.25415	0.298532	-0.836678	-0.0774644	0.439154	0.834625	0.407525	0.200925	0.402466	0.681941	0.0474052	-0.235419	0.567652	Eif5a
248	ENSMUSG00000021411	9.9304e-16	0.539538	0.552367	0.285942	-0.168859	-0.428747	-0.365724	0.753082	0.402902	0.854257	0.717859	0.924243	0.322762	0.863248	0.624277	Pxdc1
249	ENSMUSG00000028964	1.84312e-06	-0.663625	-0.579732	-0.561933	0.354892	-0.105091	-0.432402	-0.0127121	-0.376069	-0.977383	-0.687322	-0.58778	-0.326427	-0.843512	-0.557965	Park7
250	ENSMUSG00000027293	3.50469e-221	-0.241331	0.410903	0.49625	0.498256	0.815747	0.879724	0.678758	-0.179543	-0.129113	-0.124566	0.834949	-0.145111	0.188721	0.427433	Ehd4
251	ENSMUSG00000079641	1.92852e-10	0.449018	-0.0247312	0.0767394	0.226101	0.28853	0.401942	0.581379	-0.267911	0.103919	-0.65678	0.249537	0.215064	-0.0276383	0.0270312	Rpl39
252	ENSMUSG00000028640	4.12334e-09	0.355164	0.108168	-0.205293	-0.594698	-0.908994	-0.657425	0.440804	0.28689	0.52394	0.493995	0.437273	0.260713	-0.10351	-0.0108091	Tfap2c
253	ENSMUSG00000028010	1.96067e-09	0.428192	0.297327	0.622141	-0.0768189	0.434316	0.796107	0.791049	0.268468	0.715522	0.49254	0.808697	0.185162	0.331983	0.69961	Gar1
253	ENSMUSG00000024194	6.64044e-78	-0.458544	-0.493047	-0.41214	0.0955778	-0.144699	-0.10989	-0.15245	-0.254238	-0.612066	-0.377022	-0.550926	-0.179267	-0.77354	-0.664251	Cuta
254	ENSMUSG00000026670	7.83363e-150	0.319748	0.418928	0.640528	0.470604	0.394208	0.441393	0.549282	0.470666	0.899179	0.762646	0.891324	-0.181874	0.373775	0.75357	Uap1
254	ENSMUSG00000054312	1.63192e-37	-0.248092	-0.234862	-0.651557	0.108427	0.123984	-0.0992821	-0.310771	-0.331079	-0.423456	-0.513652	-0.719786	0.0148434	-0.473735	-1.01555	Mrps21
254	ENSMUSG00000052681	3.23351e-91	0.362066	0.625753	0.639963	0.236644	0.0730242	0.44573	0.762082	0.422515	0.853579	0.829693	1.23241	-0.0692909	0.344163	0.825944	Rap1b
255	ENSMUSG00000026202	3.20035e-06	0.00936799	0.597566	0.265825	-0.389821	0.392305	0.583357	0.816993	0.168551	0.161499	0.185702	0.592222	-0.257899	0.424141	0.0486964	Tuba4a
255	ENSMUSG00000068882	2.60374e-15	0.0242096	-0.0802887	0.248468	-0.799778	-0.234565	0.196343	0.522962	0.0903657	0.0625362	0.0858331	0.115892	-0.109934	-0.232625	0.460402	Ssb
255	ENSMUSG00000054889	1.71783e-19	-0.03789	0.413561	0.242743	-0.62808	-0.600252	-0.535248	0.534104	-0.317945	-0.278513	-0.328996	-0.105786	0.420519	0.547502	0.481221	Dsp
255	ENSMUSG00000036372	1.25845e-06	-0.111047	-0.052649	-0.504841	0.150812	0.0559159	-0.00243354	0.282788	-0.344152	-0.317938	-0.578402	-0.568545	0.0349868	-0.340228	-1.12259	Tmem258
256	ENSMUSG00000028998	2.85832e-06	-0.222074	-0.0657697	-0.360728	0.146987	0.275495	-0.105621	0.168642	-0.516082	-0.543293	-0.88193	-0.587207	0.114007	-0.271274	-0.503863	Tomm7
256	ENSMUSG00000019960	9.71744e-106	0.492231	0.241187	-0.0445886	0.485372	-0.822115	-0.34522	1.11154	0.493761	0.96547	0.943719	1.29456	0.189539	0.23988	0.824464	Dusp6
256	ENSMUSG00000005873	7.27415e-09	0.382549	-0.0058017	-0.0913801	0.784492	0.265142	0.408231	1.12928	0.542178	0.729188	0.880824	0.691883	0.17761	-0.261354	-0.373079	Reep5
256	ENSMUSG00000055044	3.14567e-34	0.0356255	-0.476989	-0.101022	0.00976929	0.377693	0.485149	-0.0725464	0.28615	0.36841	0.488599	0.309002	-0.331199	-0.0883008	0.243821	Pdlim1
257	ENSMUSG00000027940	2.03361e-09	0.406553	0.747273	0.910806	0.188502	0.622424	0.905311	0.937241	0.156124	0.309719	0.223271	0.564336	0.250552	0.92811	1.15953	Tpm3
257	ENSMUSG00000029580	5.07007e-15	0.251407	0.389021	-0.0916944	-0.160791	-0.422362	-1.42044	-1.29004	0.13334	-0.026458	0.316698	1.06816	0.520435	0.184945	-0.302967	Actb
257	ENSMUSG00000073639	1.00657e-08	-0.115821	0.174451	-0.598705	-0.29591	-0.262218	-0.344488	0.100195	-0.131976	-0.424492	-0.312294	0.142879	-0.108411	-0.0605062	-1.20668	Rab18
258	ENSMUSG00000041025	1.40364e-18	0.11445	-0.19171	-0.18365	-0.373381	-0.734028	-0.220062	0.176146	0.0328024	0.30312	0.248259	0.285157	0.11319	0.155779	0.166589	Iffo2
258	ENSMUSG00000025362	3.00043e-22	0.429039	-0.0894931	0.0129207	0.196045	0.393433	1.16617	1.2752	-0.205245	0.138043	-0.565502	0.0124091	0.161508	-0.192264	0.0935325	Rps26
258	ENSMUSG00000000171	2.46273e-10	-0.221171	-0.404047	-0.173508	-0.14138	-0.0382978	0.115178	-0.0392606	-0.102522	-0.293468	-0.184251	-0.301987	-0.228673	-0.655021	-0.28051	Sdhd
258	ENSMUSG00000022285	4.72798e-17	0.335538	0.606416	0.79801	0.403661	0.433044	0.228264	0.788267	0.11099	0.516783	0.331642	0.7527	0.341261	0.706606	1.21034	Ywhaz
259	ENSMUSG00000026688	9.98149e-31	-0.212208	0.0852772	-0.19794	0.0414278	-0.0288241	-0.13773	-1.17	-0.187662	-0.351838	-0.376675	-0.230813	-0.202846	-0.012771	-0.170563	Mgst3
259	ENSMUSG00000026991	1.92351e-50	0.0920935	-0.0166157	-0.0414462	-0.50651	-0.752792	-0.164988	0.105275	0.0716633	0.140461	0.183179	0.0618877	0.0376584	0.0667288	0.190034	Pkp4
259	ENSMUSG00000027763	4.19585e-11	0.0416501	0.0927944	0.112918	-0.307401	-0.728206	-1.25951	-0.655609	-0.0687549	0.122388	0.075723	0.418536	0.152176	0.283803	0.285805	Mbnl1
259	ENSMUSG00000018585	3.05843e-31	-0.204182	0.237631	0.199774	0.555201	0.699159	0.682881	0.480759	-0.490585	-0.848057	-0.795763	-0.626881	0.483881	-0.0477496	-0.258149	Atox1
259	ENSMUSG00000056201	6.98683e-15	-0.0672236	0.0724861	0.680606	-0.797418	-0.601256	-0.159732	-0.111808	-0.129789	-0.540247	-0.300511	-0.178111	0.335512	0.0935041	0.788039	Cfl1
260	ENSMUSG00000021134	1.00168e-46	0.24453	0.758844	0.842002	-0.0345491	0.564292	0.897759	1.0036	0.342113	0.494589	0.457883	0.899936	-0.224819	0.755249	0.907632	Srsf5
261	ENSMUSG00000015094	1.96548e-17	-0.500526	-0.192968	-0.433141	0.0786886	-0.010518	0.0842533	-0.176334	-0.424618	-0.680405	-0.624014	-0.442454	-0.215843	-0.262331	-0.585529	Npdc1
261	ENSMUSG00000025666	5.23955e-20	0.102126	-0.0698174	-0.112117	-0.338032	-0.699105	-0.997269	-0.137567	0.0786799	0.132787	0.131801	0.124816	0.057943	-0.219907	-0.0769259	Tmem47
261	ENSMUSG00000036499	4.73823e-45	0.347411	0.55344	0.43833	-0.265204	0.0941116	0.388808	0.339082	0.126935	0.57918	0.389938	0.492528	0.227359	0.525536	0.635836	Eea1
261	ENSMUSG00000025364	6.69948e-08	-0.264775	-0.35033	0.179783	-0.735485	-0.245478	0.311456	0.407517	-0.0761767	-0.350261	-0.189147	0.261425	-0.105878	-0.440929	0.145338	Pa2g4
261	ENSMUSG00000035569	3.26251e-43	0.336965	0.395799	0.838477	-0.0333344	-0.121671	0.586323	0.665039	0.142353	0.70297	0.52136	0.682203	0.252656	0.574674	0.872876	Ankrd11
262	ENSMUSG00000029632	1.31459e-14	-0.0475858	0.363076	-0.106938	-0.117207	0.21519	0.443336	1.51102	-0.0643036	-0.429757	-0.309112	-0.976427	-0.0872381	-0.399392	-0.582838	Ndufa4
263	ENSMUSG00000074656	1.84932e-08	0.525043	0.70489	0.686997	-0.47041	0.319814	0.815965	0.962181	0.0574423	0.678231	0.215051	0.682131	0.251167	0.517385	0.633228	Eif2s2
263	ENSMUSG00000020547	4.00669e-11	-0.30457	-0.211577	-0.17319	-0.147838	-0.0532097	0.160899	0.350809	-0.434858	-0.494726	-0.57299	-0.0956242	-0.111611	-0.236089	-0.18216	Bzw2
264	ENSMUSG00000029430	1.04548e-46	0.448372	0.0652788	0.882973	-0.674271	0.350183	0.969655	0.934866	0.343409	0.66546	0.620225	0.624929	0.181853	-0.0992932	0.940665	Ran
265	ENSMUSG00000026510	4.45333e-23	0.341632	-0.0157072	0.253852	0.590303	0.43268	0.658539	0.882436	0.243882	0.670955	0.56849	0.69956	0.182447	0.270713	0.548898	Trp53bp2
265	ENSMUSG00000031996	5.5567e-38	0.0957912	-0.161824	-0.0735665	-0.612773	-1.04485	-0.95748	-0.357982	0.282428	0.232551	0.372236	0.21142	0.0815725	-0.0223157	0.46179	Aplp2
266	ENSMUSG00000060743	1.97387e-13	-0.207703	-0.732666	-0.391388	-0.13425	-0.364674	-0.512449	-0.0259085	-0.420328	-0.627119	-0.736932	-0.897113	0.130576	-0.68967	0.0951247	H3f3a
266	ENSMUSG00000029649	1.19554e-07	-0.459043	-0.226274	-0.0669798	-0.0705221	0.0460443	0.272427	0.348066	-0.323631	-0.975634	-0.650203	-0.476727	-0.0897663	-0.635996	-0.376406	Pomp
266	ENSMUSG00000057278	5.69677e-07	0.423352	-0.17044	0.111382	-0.228969	0.372162	0.328664	0.527905	-0.114498	0.457246	-0.191795	0.0222783	0.455072	-0.188313	0.391569	Snrpg
267	ENSMUSG00000028719	2.32626e-152	-0.164083	0.265552	0.328787	0.687459	0.67844	0.805715	0.714207	-0.14984	-0.459658	-0.345994	0.0600484	0.0636377	-0.10403	0.351799	Cmpk1
268	ENSMUSG00000062006	2.95394e-20	0.389157	0.0753672	0.342725	0.108294	0.28902	0.483383	1.02148	-0.180914	0.319299	-0.346987	0.300031	0.251745	0.114966	0.511412	Rpl34
268	ENSMUSG00000031708	3.22679e-12	-0.596863	-0.553769	-0.475861	-0.02238	-0.226329	-0.686059	-0.108047	-0.348197	-0.8199	-0.517282	-0.899041	-0.287295	-0.905582	-0.909563	Tecr
269	ENSMUSG00000090553	3.70434e-102	0.0470014	-0.663073	0.145881	-0.192723	0.0954413	0.532526	0.576394	-0.126362	-0.0772867	-0.249345	-0.301064	0.123454	-0.744889	0.231523	Snrpe
269	ENSMUSG00000002010	3.16701e-13	-0.232062	-0.427595	-0.144829	-0.0672787	-0.177665	-0.12857	-0.171922	-0.0918118	-0.265755	-0.19204	-0.137276	-0.200422	-0.719985	-0.36493	Idh3g
269	ENSMUSG00000036112	3.10594e-27	0.226299	0.267535	0.861399	-0.083126	0.47296	0.659157	0.648954	0.0478386	0.451083	0.121681	0.644703	0.196605	0.289235	1.14961	Metap2
269	ENSMUSG00000024158	2.78933e-16	-0.33387	0.106988	0.0786405	0.358091	0.427606	0.374405	0.345985	-0.181534	-0.744942	-0.285933	-0.371869	0.159269	-0.0804264	0.0296092	Hagh
270	ENSMUSG00000021585	4.21355e-27	0.321034	0.545942	0.502497	0.436822	0.587547	0.583127	0.545977	0.224816	0.460683	0.312329	0.859751	0.162152	0.59485	0.787788	Cast
271	ENSMUSG00000042608	6.38225e-24	0.188417	0.544685	0.61397	0.376227	0.280363	0.728598	0.779149	0.148754	0.589586	0.466971	0.73994	-0.0171668	0.398924	0.676897	Stk40
271	ENSMUSG00000036390	7.0293e-10	-0.812408	0.692087	0.662906	0.567738	0.356648	-0.533563	0.74517	-0.554188	-1.16887	-0.671881	0.148938	-0.208724	0.295599	0.436279	Gadd45a
271	ENSMUSG00000019734	6.53767e-09	-0.303381	-0.11991	-0.188802	0.373976	0.432834	0.428848	0.458555	-0.327544	-0.477536	-0.519735	-0.452567	-0.149117	-0.0190255	-0.000584662	Tmc4
271	ENSMUSG00000049751	1.06407e-12	0.380717	0.318458	-0.200719	0.0919277	0.934829	1.21788	1.24109	-0.21819	0.158228	-0.408465	0.28871	0.442411	0.00438599	-0.431611	Rpl36al
271	ENSMUSG00000039218	2.31402e-100	-0.0225708	0.656722	0.835952	-0.253165	0.0730369	0.777651	0.999531	0.0866922	0.046012	0.0477527	0.433823	-0.140271	0.890148	1.14166	Srrm2
272	ENSMUSG00000029860	3.31939e-10	0.452436	0.562294	0.486649	0.421763	0.0658524	-0.20638	0.318993	0.00890385	0.650759	0.319331	0.856987	0.422029	0.68332	0.464138	Zyx
272	ENSMUSG00000037405	3.21943e-09	0.215052	0.0624506	0.237153	-0.705385	-0.685074	-0.45096	0.333357	0.0950837	0.331053	0.212179	0.401825	0.0696518	-0.0694841	0.323351	Icam1
273	ENSMUSG00000029455	5.61482e-13	0.0691372	0.0347776	-0.479568	-0.438666	-0.797658	-1.1723	-0.697952	0.225523	0.307274	0.3175	0.373222	-0.165514	-0.148702	-0.417723	Aldh2
273	ENSMUSG00000055681	4.6414e-12	-0.330413	-0.233017	-0.713948	-0.109345	-0.200214	0.0398456	0.0181431	-0.154462	-0.431994	-0.2063	-0.267307	-0.35043	-0.617433	-0.978291	Cope
273	ENSMUSG00000024812	3.62762e-14	0.33813	0.534073	0.66906	0.290998	0.5416	0.639022	1.0416	0.0261279	0.518111	0.323326	0.888008	0.383259	0.548999	0.915805	Tjp2
274	ENSMUSG00000018417	4.63494e-11	-0.108608	0.00118187	0.23016	-0.0109614	-0.123911	0.196843	-0.911992	-0.207758	-0.202123	-0.237126	-0.113722	0.0655006	0.161553	0.340416	Myo1b
274	ENSMUSG00000046876	6.93983e-89	0.115971	0.173862	0.163287	-0.443797	-0.785993	-0.560347	0.0906196	0.0315056	0.203542	0.179886	0.205074	0.115616	0.234312	0.185033	Atxn1
275	ENSMUSG00000019738	7.63415e-26	0.0129378	-0.167067	-0.313893	-0.071496	0.0757835	-0.0808392	-0.0382057	-0.0766119	0.00623469	-0.0640719	-0.234444	0.0175839	-0.287665	-0.804701	Polr2i
275	ENSMUSG00000005846	1.46503e-11	0.0693317	-0.0652759	0.35318	-0.623342	0.0139658	0.595133	0.658878	0.0779866	0.209538	0.134916	0.287301	-0.203883	-0.0780425	0.431699	Rsl1d1
276	ENSMUSG00000028173	3.40294e-12	-0.331515	-0.00855613	-0.090461	-0.415137	-0.877722	-0.731046	-0.369772	-0.278293	-0.399787	-0.365625	-0.0613104	-0.107906	-0.0919442	-0.240686	Wls
276	ENSMUSG00000053560	1.41589e-09	0.352564	-0.142507	-1.12634	0.197823	0.478324	-0.362019	0.173211	0.161498	0.474004	0.319004	0.872071	0.240349	-0.0197108	-0.501777	Ier2
277	ENSMUSG00000053565	7.45108e-08	-0.409997	-0.698072	0.0128716	0.248653	-0.296532	0.18765	0.628319	-0.381262	-0.479907	-0.533396	0.0871483	-0.182099	-0.641058	0.219581	Eif3k
277	ENSMUSG00000021877	4.83591e-14	-0.109389	0.265758	-0.0225123	-0.460667	-0.347039	0.4941	0.037395	0.171582	-0.0401861	0.151353	0.167994	-0.470517	0.0123504	0.0638554	Arf4
277	ENSMUSG00000067995	6.53695e-07	0.0664193	-0.0205703	0.0220911	-0.582798	-0.42437	-0.149202	0.254741	0.0360316	0.102136	0.0861368	0.255589	-0.0388927	-0.0335908	0.173533	Gtf2f2
278	ENSMUSG00000031075	2.12678e-08	-0.494317	0.188566	-0.17666	0.186199	-0.0488652	-0.416765	0.089459	-0.20776	-0.423435	-0.088744	-1.09833	-0.173874	-0.209113	-0.211142	Ano1
278	ENSMUSG00000031505	3.42726e-63	-0.424714	-0.0775673	-0.169974	0.132349	0.0961013	0.128682	0.298314	-0.263833	-0.750678	-0.504254	-0.384725	-0.155446	-0.385491	-0.0811999	Carkd
279	ENSMUSG00000013593	3.55331e-15	-0.437574	-0.637502	-0.178889	-0.0115357	-0.36403	-0.257144	-0.51064	-0.334798	-0.79371	-0.557457	-0.686342	-0.106976	-0.751007	-0.448889	Ndufs2
279	ENSMUSG00000015839	3.30446e-62	-0.0917849	0.0810395	-0.0241778	-0.663155	-0.460224	-0.375086	-0.167812	-0.0475257	-0.0535461	0.0430003	0.113419	-0.0377012	0.0623761	-0.0374539	Nfe2l2
279	ENSMUSG00000028809	8.72359e-26	-0.050432	0.235522	0.679405	0.153355	0.267552	0.434872	0.573242	0.0620173	0.00123029	0.0307558	0.337363	-0.0941956	0.275789	1.1436	Srrm1
279	ENSMUSG00000030701	3.44606e-85	0.382297	0.162732	0.123304	0.0873145	-0.299898	0.0731231	0.632471	0.290077	0.549213	0.594861	0.553881	0.293893	0.520614	0.463258	Plekhb1
279	ENSMUSG00000036461	8.01879e-13	-0.0930216	0.352673	0.808889	0.0507287	0.0653222	0.63703	0.966942	-0.316621	-0.206516	-0.274841	0.577314	0.439873	0.225646	0.829582	Elf1
279	ENSMUSG00000014769	1.28837e-24	-0.55056	-0.691898	-0.315482	-0.105754	-0.229687	0.18617	0.381821	-0.392522	-0.796399	-0.706715	-0.880212	-0.341847	-0.866707	-0.236254	Psmb1
280	ENSMUSG00000026360	5.70709e-252	-5.47043e-05	-0.0727979	-0.304841	-0.101656	-0.426576	-1.1646	-0.116134	-0.0482027	-0.0257378	-0.0576374	-0.522382	0.0407748	-0.0812413	-0.237622	Rgs2
280	ENSMUSG00000051154	1.45702e-43	-0.221558	-0.406278	-0.308436	0.058324	-0.0719208	-0.0542068	-0.148262	-0.221374	-0.377359	-0.360761	-0.793911	-0.0531917	-0.489936	-0.308086	Commd3
280	ENSMUSG00000022312	2.02489e-06	-0.138934	-0.696936	0.184645	0.564945	0.0102653	0.807856	0.969606	-0.265173	-0.25973	-0.374053	-0.0207906	-0.0261966	-0.429034	0.702662	Eif3h
281	ENSMUSG00000029673	8.9189e-07	0.181244	0.111549	0.287966	-0.0259703	-0.88502	-0.424708	0.665716	0.351825	0.737766	0.696217	0.689301	-0.065007	0.258736	0.455149	Auts2
281	ENSMUSG00000020844	8.35579e-252	0.00134696	-0.415306	-0.353736	-0.16953	-0.419405	-0.963662	0.0123786	-0.0157369	0.0471789	0.0577605	0.037863	0.013142	-0.307009	-0.0819352	Nxn
282	ENSMUSG00000036940	2.67517e-10	-0.0295257	0.25411	0.72052	0.0293151	0.187042	0.686422	0.755621	-0.198677	0.105049	-0.0154061	0.491888	0.2192	0.364823	0.74958	Kdm1a
282	ENSMUSG00000070733	8.73596e-114	-0.0272942	0.0861931	0.118771	-0.217395	-0.757791	-0.497961	0.100476	-0.0502582	0.0651203	0.00684218	0.203639	-0.00386749	0.128085	0.161702	Fryl
282	ENSMUSG00000030431	1.32209e-64	0.30142	0.0943845	0.132037	0.360742	0.732559	0.858894	1.04456	0.21713	0.670026	0.501637	0.743373	0.0342935	-0.0562186	-0.119081	Tmem238
282	ENSMUSG00000021892	1.26768e-08	-0.124959	0.00301119	-0.381949	-0.0986104	-0.720009	-1.02898	0.080252	0.0571658	0.034332	0.0791018	-0.342245	-0.357783	-0.363853	-0.507192	Sh3bp5
282	ENSMUSG00000039016	8.72238e-20	-0.246915	-0.116205	-0.155556	-0.158253	-0.0135618	0.0922851	0.0268264	-0.27059	-0.495582	-0.388895	-0.962244	0.069626	-0.181826	-0.7696	Timm8b
282	ENSMUSG00000022505	3.97451e-37	0.21192	0.285769	0.287273	0.210434	0.109963	-0.540676	0.280333	0.160107	0.0743702	0.250753	0.655937	0.429282	0.453537	0.618201	Emp2
283	ENSMUSG00000051391	3.05551e-16	-0.0715661	0.370076	0.689122	-0.226903	-0.0376707	0.606693	0.577425	-0.0856006	0.110383	-0.0415322	0.132886	0.0158678	0.368105	0.69748	Ywhag
283	ENSMUSG00000097971	8.40105e-50	0.325898	-0.38434	0.0336578	0.171019	-0.331889	0.470683	0.389196	-0.115014	0.408812	0.0145816	-0.250608	0.399346	-0.502662	0.00177609	Gm26917
284	ENSMUSG00000030256	2.67585e-52	-0.0077043	0.266398	0.126274	0.408835	0.355626	-0.430955	0.715269	-0.557353	-0.184211	-0.674698	0.482824	0.439911	0.799213	0.624611	Bhlhe41
286	ENSMUSG00000042312	1.3641e-26	-0.253865	0.661267	0.346112	0.410471	0.636721	0.483943	0.386798	-0.149688	-0.507382	-0.402884	0.61335	-0.26578	0.603418	0.430437	S100a13
286	ENSMUSG00000037822	3.0512e-15	-0.494724	-0.22201	-0.524767	0.117317	-0.0743272	-0.1897	-0.235607	-0.467165	-0.783635	-0.735001	-0.695483	-0.0902439	-0.548843	-0.363696	Smim14
286	ENSMUSG00000063457	7.38022e-17	0.254394	-0.250487	0.44421	0.0842717	-0.186254	0.579015	0.907658	-0.00528916	0.184512	-0.125191	0.673287	0.0184674	-0.057217	0.544179	Rps15
286	ENSMUSG00000003955	3.27779e-23	-0.213086	-0.261948	-0.182295	-0.371188	-0.641112	-0.341207	-0.896216	-0.242729	-0.356774	-0.326467	-0.918908	0.00663816	-0.257854	-0.10127	Fam162a
287	ENSMUSG00000032666	3.10543e-44	0.119216	-0.237746	-0.0485387	-0.44267	-0.883316	-0.55889	0.201798	0.274777	0.356189	0.490161	0.0647699	-0.0581356	-0.220596	0.0641919	1700025G04Rik
287	ENSMUSG00000031245	6.35025e-118	0.00300477	-0.38356	-0.131325	0.151189	0.0401367	0.0373236	0.102386	-0.0253253	0.0187566	0.00826251	0.00156242	0.0373636	-0.612415	-0.185041	Hmgn5
287	ENSMUSG00000031504	7.48774e-244	-0.153213	-0.0510396	-0.139312	0.0373383	-0.5111	-1.15753	0.0574848	-0.00576225	-0.12466	-0.00266255	0.204939	-0.189358	-0.0551171	-0.188551	Rab20
287	ENSMUSG00000022336	3.47329e-34	0.0492357	-0.719573	0.359705	0.048281	-0.481787	0.311063	0.613597	-0.272016	0.115064	-0.334297	0.186066	-0.075968	-0.481614	0.725642	Eif3e
288	ENSMUSG00000027829	1.6346e-60	0.351126	0.251889	0.230668	0.847712	0.405711	0.035777	0.153113	0.318004	0.810324	0.715568	1.03471	0.0656201	0.252348	0.86537	Ccnl1
288	ENSMUSG00000003380	2.98841e-28	-0.216112	0.257823	-0.139107	0.283247	0.309201	-0.068909	0.0531348	0.206538	0.0944669	0.260822	0.492614	-0.471336	0.0445781	-0.31766	Rabac1
288	ENSMUSG00000062981	5.01566e-22	-0.208808	-0.575611	-0.456609	-0.0779455	-0.177906	-0.453504	-0.39309	-0.0963858	-0.24289	-0.13288	-0.39757	-0.0889291	-0.668438	-0.435773	Mrpl42
289	ENSMUSG00000021917	1.06881e-109	-0.580136	-0.109453	-0.00455802	-0.328819	-0.310162	0.114461	0.40402	-0.362131	-0.824033	-0.484784	-0.82737	-0.288615	-0.468838	-0.362346	Spcs1
290	ENSMUSG00000028745	6.41733e-32	-0.193944	0.0394038	0.0707918	-0.554379	-0.841887	-1.20921	-0.195714	-0.134727	-0.327579	-0.154919	-0.0583892	0.0254681	-0.0721878	0.0510029	Capzb
291	ENSMUSG00000074884	6.13485e-17	0.2409	-0.00546839	-0.605907	0.0886351	0.132454	-0.119837	-1.05002	-0.387411	0.186769	-0.540305	-0.191529	0.456043	-0.224995	-0.825171	Serf2
291	ENSMUSG00000023939	6.21956e-08	-0.457432	-0.365392	-0.405324	0.676883	0.647262	0.471197	0.610889	-0.152073	-0.702328	-0.275542	-0.300007	-0.194411	-0.39101	-0.0130663	Mrpl14
292	ENSMUSG00000028035	2.99515e-93	-0.212641	-0.24681	-0.562586	-0.0734593	-0.298712	-0.361728	-1.0873	-0.25796	-0.396524	-0.30404	-0.379206	-0.0859003	-0.13617	-0.328763	Dnajb4
292	ENSMUSG00000020225	9.28596e-100	-0.468461	0.244794	0.104869	0.289921	0.383917	0.452677	0.418596	-0.204306	-0.638597	-0.260917	-0.328693	-0.0940634	-0.0304597	0.0411118	Tmbim4
292	ENSMUSG00000032314	5.60092e-115	-0.209296	-0.345312	-0.0360391	0.153574	-0.0689518	0.143781	0.0599174	0.074749	-0.0997184	0.0680756	-0.0874182	-0.295973	-0.657873	-0.283548	Etfa
292	ENSMUSG00000059796	3.10575e-26	0.318356	0.0329752	0.495183	-0.498767	0.267724	1.20353	1.12069	0.309665	0.404471	0.305948	0.390346	-0.192724	-0.144755	0.552273	Eif4a1
292	ENSMUSG00000024925	5.25006e-07	-0.134353	-0.508352	-0.25248	0.0917562	-0.0611995	0.071995	0.038163	-0.0171753	-0.127299	-0.0600225	-0.467885	-0.105455	-0.599356	-0.439607	Rnaseh2c
293	ENSMUSG00000028044	1.15074e-93	0.136502	-0.500926	0.0755504	0.0315926	-0.338157	0.278647	0.459261	0.163142	0.368745	0.304669	-0.192794	-0.135843	-0.563177	0.0177207	Cks1b
294	ENSMUSG00000050212	4.81566e-07	-0.190438	-0.254062	-0.648391	0.317278	0.0587997	0.0466571	-0.633839	-0.0208051	0.0152856	0.0277006	-0.213935	-0.162327	-0.197996	-0.290705	Eva1b
294	ENSMUSG00000035929	5.1458e-12	-0.170521	-0.14371	-0.113029	-0.00394688	0.0143642	-0.906711	-0.209535	-0.593292	-0.325308	-0.763406	0.291462	0.0238854	-0.355071	-0.328217	H2-Q4
294	ENSMUSG00000071655	9.68831e-09	-0.518983	-0.138816	0.0588153	-0.0159561	0.124685	0.0828623	-0.0857935	-0.326567	-0.933205	-0.602161	-0.0341362	-0.0320753	-0.131269	0.229129	Ubxn1
296	ENSMUSG00000079435	3.35669e-15	0.359596	-0.192422	0.430935	0.335845	0.286212	0.882365	1.11526	-0.0892904	0.388084	-0.254323	0.792538	0.117805	-0.108853	0.511519	Rpl36a
296	ENSMUSG00000054452	4.67494e-07	-0.578665	-0.407538	-0.31825	0.229045	-0.0749649	-0.190671	-0.0695668	-0.397644	-0.791944	-0.480442	-0.892967	0.0138706	-0.263883	-0.00994777	Aes
297	ENSMUSG00000028465	2.97738e-54	0.212896	0.205185	0.182692	-0.128852	-0.825254	-1.12484	-0.978817	0.131523	0.294485	0.254276	0.415326	0.168285	0.271958	0.331304	Tln1
297	ENSMUSG00000031715	5.74424e-18	0.384151	0.135329	0.788789	-0.0771034	0.247696	0.625607	0.603133	0.207767	0.653938	0.505517	0.686444	0.105062	0.310262	0.879907	Smarca5
298	ENSMUSG00000026353	3.99517e-09	0.0439637	0.622821	0.874359	-0.0374335	0.0881717	0.285414	0.931363	0.12599	0.336066	0.280289	0.760356	-0.0587634	0.493313	0.855218	Ubxn4
299	ENSMUSG00000052738	3.99331e-07	-0.223142	-0.219752	-0.107379	-0.0940349	-0.183485	-0.0976648	-0.133674	-0.0579053	-0.379513	-0.166916	-0.280448	-0.163928	-0.66272	-0.42909	Suclg1
300	ENSMUSG00000039001	1.00826e-15	0.469985	0.220314	0.304614	0.324203	0.599374	0.638991	0.950239	-0.055636	0.498919	-0.25241	0.410884	0.201816	0.096644	0.190606	Rps21
303	ENSMUSG00000034024	7.07375e-63	-0.211645	-0.626316	0.338589	-0.192652	-0.108135	0.459082	0.516634	-0.178701	-0.348047	-0.270099	-0.348615	-0.145699	-0.582806	0.201658	Cct2
303	ENSMUSG00000013076	3.55584e-106	0.152544	0.263897	0.264333	-0.464552	-0.904623	-0.924209	0.187207	0.214117	0.430073	0.492971	0.409845	0.173763	0.316236	0.355019	Amotl1
304	ENSMUSG00000026457	4.55017e-17	-0.21763	0.0628956	0.258558	0.398976	0.342432	0.366437	0.516593	-0.442471	-0.294245	-0.45177	0.0951094	0.0288175	0.0206827	0.349644	Adipor1
304	ENSMUSG00000023087	2.10626e-11	0.282199	0.498952	0.699092	0.356255	0.150764	0.520608	0.883971	-0.0245474	0.373407	0.225147	0.62425	0.357228	0.573895	0.838238	Noct
304	ENSMUSG00000040048	1.36787e-16	-0.569682	-0.43921	-0.573903	-0.0187373	-0.190418	-0.356726	-0.480336	-0.245913	-0.699987	-0.419176	-0.823798	-0.395308	-0.826101	-0.786429	Ndufb10
306	ENSMUSG00000027602	5.11876e-07	0.0107895	0.712266	0.296715	0.202226	0.0316286	-0.489278	-0.271755	0.174349	-0.210537	0.113426	0.115033	0.168956	0.633318	0.322074	Map1lc3a
306	ENSMUSG00000035873	2.51753e-14	0.189737	0.28416	0.247008	-0.658051	-0.68233	-0.777481	0.246167	0.181384	0.264522	0.271582	0.341507	0.14672	0.292443	0.268778	Pawr
307	ENSMUSG00000020018	1.28433e-08	0.302326	-0.0838427	0.264969	-0.122518	0.334237	0.599521	0.485331	-0.0691215	0.276812	-0.146867	0.0183381	0.417594	-0.0903423	0.546661	Snrpf
307	ENSMUSG00000006057	1.22447e-108	-0.107206	-0.148638	-0.172313	-0.155085	0.447916	0.714851	0.477971	0.00207795	-0.0390798	0.0230541	-0.227272	-0.0378239	-0.853761	-0.712782	Atp5g1
308	ENSMUSG00000030201	4.17434e-48	-0.0827297	-0.0890387	0.104041	-0.544264	-0.765597	-0.100428	0.119605	-0.047519	0.0125027	0.0421743	-0.0464344	0.0147715	0.0686668	0.0417604	Lrp6
308	ENSMUSG00000020315	8.7381e-09	-0.289871	-0.306234	-0.0563585	-0.21148	-0.672066	-0.509606	-1.18818	-0.17119	-0.320754	-0.159734	-0.475333	-0.0455259	-0.111226	0.16693	Sptbn1
308	ENSMUSG00000024208	1.26512e-09	-0.122314	0.0435479	-0.421672	0.176895	0.186307	-0.172104	0.27082	-0.184285	-0.479648	-0.335416	-0.591858	0.417969	-0.00190531	-0.205982	Uqcc2
309	ENSMUSG00000022241	3.25262e-12	0.346347	0.292086	0.426462	-0.392586	0.257296	0.437558	0.482412	0.232211	0.470629	0.402245	0.334865	0.170608	0.275983	0.376949	Tars
309	ENSMUSG00000063480	1.00978e-55	0.179665	0.133801	0.223393	-0.641914	0.121628	0.369918	0.319535	0.0236651	0.399587	0.0548995	0.333009	0.00282965	0.157897	0.0513556	Nhp2l1
310	ENSMUSG00000024339	2.78348e-52	-0.35757	-0.272607	-0.186075	0.118829	0.141516	0.187218	0.218476	-0.148645	-0.658312	-0.215566	0.095268	-0.0377986	-0.409776	0.0174631	Tap2
311	ENSMUSG00000030057	3.36114e-44	0.0963175	0.283373	0.542637	-0.517793	-0.0977192	0.459896	0.833491	0.370045	0.341061	0.578515	0.978945	-0.450177	0.129648	0.870193	Cnbp
311	ENSMUSG00000055148	1.46523e-16	-0.117531	-0.327009	-0.434329	0.117229	-0.0658436	-1.05564	-1.39108	-0.0708652	-0.0158528	-0.0388994	-1.09756	-0.19503	-0.139108	-0.461754	Klf2
311	ENSMUSG00000032249	2.21469e-10	-0.190248	-0.624022	-0.174612	0.282483	-0.0291595	-0.128688	-0.0447992	-0.0908567	-0.28283	-0.19275	-0.324383	-0.112504	-0.567518	-0.00907261	Anp32a
312	ENSMUSG00000017781	3.99529e-27	0.217669	0.451047	0.423418	0.189992	0.52117	0.613438	0.75367	0.315959	0.696613	0.703441	0.384716	-0.0195324	0.358332	0.591924	Pitpna
312	ENSMUSG00000022961	2.35128e-07	0.285034	0.670242	0.567431	-0.174708	-0.208073	-0.0372735	0.0874799	0.0736222	0.57908	0.285946	0.690051	0.156411	0.702073	0.601154	Son
313	ENSMUSG00000016382	2.99273e-08	0.395195	0.200226	0.246102	-0.0930384	-0.354996	-0.0481903	-0.371563	0.228289	0.417947	0.407846	0.498243	0.312239	0.144874	0.419132	Pls3
313	ENSMUSG00000048100	3.04315e-55	-0.0322926	0.0260724	-0.101183	-0.581737	-0.0967148	-0.20989	0.159252	0.0156727	-0.0747553	0.0256001	-0.090092	0.0159093	-0.0218761	0.074179	Taf13
314	ENSMUSG00000038695	1.02969e-43	0.0269416	-0.311135	-0.370959	-0.0339669	-0.523021	-0.991092	-0.272845	-0.0193364	0.0192634	-0.00206009	0.00434512	0.0445927	-0.335535	-0.290517	Josd2
314	ENSMUSG00000030884	3.48778e-14	-0.23166	-0.476243	-0.209289	-0.0508258	-0.20739	0.0236765	-0.0351505	-0.109017	-0.259568	-0.219538	0.103747	-0.220632	-0.716085	-0.131664	Uqcrc2
314	ENSMUSG00000078974	2.43719e-25	0.363481	0.229531	-0.0680721	0.0457979	0.305673	0.189344	0.0755166	-0.0278682	0.264152	-0.118344	-0.136457	0.369653	0.0103225	-0.373764	Sec61g
314	ENSMUSG00000059734	1.19928e-10	-0.508113	-0.320692	-0.391487	-0.0958351	-0.200507	-0.206477	-0.124309	-0.255813	-0.788976	-0.472478	-0.793756	-0.151113	-0.662832	-0.516295	Ndufs8
314	ENSMUSG00000071662	1.97925e-49	-0.218353	-0.188133	-0.243509	-0.0689641	0.0188995	-0.0199245	-0.0700456	-0.0416958	-0.393741	-0.109482	-0.720603	-0.0490479	-0.199416	-0.182027	Polr2g
315	ENSMUSG00000015092	1.41754e-97	-0.37556	-0.432732	-0.265231	0.18964	-0.0200403	-0.20142	0.0214461	-0.169732	-0.815966	-0.383341	-0.393483	0.0367598	-0.831475	-0.540211	Edf1
315	ENSMUSG00000021870	2.09581e-20	-0.00265118	-0.419218	-0.301901	0.00150705	-0.413868	-1.15861	-0.240382	0.0199038	0.128513	0.053416	0.205328	-0.0911826	-0.427213	-0.126718	Slmap
315	ENSMUSG00000037712	4.81314e-15	0.145334	0.229409	0.277372	-0.329341	-0.947767	-1.1351	-0.932167	0.116721	0.427736	0.312252	0.482075	0.174877	0.0454312	0.0911367	Fermt2
316	ENSMUSG00000004667	5.42582e-08	-0.156163	-0.442174	-0.202434	-0.185524	0.0144866	0.256836	0.26905	-0.0112393	-0.113158	0.00590732	-0.101111	-0.234204	-0.596443	-0.170406	Polr2e
316	ENSMUSG00000020358	4.83509e-24	0.142187	-0.11803	0.712747	-0.466356	-0.0586511	0.863768	1.28664	0.200001	0.495537	0.483415	0.246027	-0.134042	-0.0521014	0.899675	Hnrnpab
316	ENSMUSG00000021417	1.7191e-71	-0.388608	-0.528577	-0.190328	0.0120229	-0.389061	-0.0260525	0.0725442	-0.219708	-0.520307	-0.398017	-0.684532	-0.184885	-0.541354	-0.171821	Eci2
317	ENSMUSG00000001416	1.35325e-54	-0.0582519	-0.317897	0.119951	-0.659868	-0.336905	0.0638165	0.171639	0.0125052	-0.00933749	-0.004942	0.0379521	-0.292239	-0.482018	0.216547	Cct3
317	ENSMUSG00000040407	8.02756e-17	-0.261158	-0.0789878	0.177388	0.00777487	0.0122428	0.294436	0.240624	-0.426838	-0.43066	-0.560803	-0.0794751	-0.0404721	-0.063885	0.146564	Akap9
317	ENSMUSG00000020048	2.827e-29	-0.101215	-0.221188	-0.910787	-0.0398099	-0.875994	-0.0511921	0.0901198	0.204107	-0.0714646	0.451977	-0.259897	0.0409402	-0.408726	-0.140352	Hsp90b1
317	ENSMUSG00000062929	8.66011e-113	0.275832	0.297699	0.149261	-0.0366255	-0.461521	-0.80227	-0.0658157	-0.0605338	0.212656	-0.0065065	0.380755	0.419071	0.268336	0.446519	Cfl2
317	ENSMUSG00000098274	1.45587e-08	0.291766	0.0647199	0.217158	0.0772587	0.264351	0.596953	0.890954	-0.137712	0.0984111	-0.398256	0.226575	0.157394	0.150782	0.364043	Rpl24
318	ENSMUSG00000027637	1.62273e-06	-0.124383	0.0800169	0.00858634	-0.657633	-0.360506	0.271124	-0.00512222	0.109576	0.169735	0.270578	-0.187826	-0.359389	-0.403459	-0.337244	1110008F13Rik
318	ENSMUSG00000050856	1.67643e-15	-0.0605453	0.123301	-0.5867	-0.0693737	0.221447	-0.443747	-0.869473	-0.253958	-0.320777	-0.46258	-0.560193	0.221382	-0.376053	-1.05792	Atp5k
318	ENSMUSG00000022111	3.11992e-15	0.317523	0.342281	0.587102	-0.212491	0.286253	0.661169	0.859192	0.255668	0.553092	0.433348	0.555405	0.094646	0.0889371	0.474901	Uchl3
319	ENSMUSG00000091086	1.30183e-29	0.266016	0.188953	0.165568	0.179731	0.40429	0.430346	0.580847	-0.190033	0.408594	-0.233767	0.571647	0.340959	0.264783	0.207789	Rpl6l
319	ENSMUSG00000023010	8.61426e-11	-0.185837	0.218299	-0.208336	0.51158	0.571694	0.931287	1.28393	0.239354	-0.189935	0.238295	0.364522	-0.310834	-0.322439	-0.68522	Tmbim6
320	ENSMUSG00000027108	1.12256e-17	-0.145805	-0.447038	-0.0109234	-0.0174575	-0.0545681	0.115819	0.196684	-0.157726	-0.272689	-0.260291	-0.246042	0.0432791	-0.594337	0.0877767	Ola1
320	ENSMUSG00000021807	1.13921e-24	-0.253132	-0.648871	-0.0466758	0.0224318	-0.398921	-0.10457	0.177806	-0.39754	-0.396945	-0.586033	-0.448009	0.0064563	-0.544615	-0.215973	2700060E02Rik
322	ENSMUSG00000028447	1.76437e-06	-0.456526	-0.0258545	0.01558	0.472072	0.512979	0.491478	0.481764	-0.266787	-0.754973	-0.445911	-0.872784	-0.108498	-0.151996	-0.0888107	Dctn3
322	ENSMUSG00000006818	4.48414e-06	-0.0752058	0.22659	0.0970282	-0.0263272	0.0875194	0.24096	0.253646	0.261961	0.078852	0.269848	-0.104741	-0.416527	-0.458891	-0.353752	Sod2
323	ENSMUSG00000101609	4.92943e-06	0.206884	0.542939	0.601928	-0.196281	-0.0168035	0.577285	0.712675	0.00523336	0.4184	0.277679	0.502661	0.0454497	0.610647	0.628997	Kcnq1ot1
324	ENSMUSG00000031813	8.39669e-10	-0.410484	-0.299692	-0.165075	0.0326146	-0.0241034	-0.0463565	0.0818028	-0.254167	-0.631874	-0.410945	-0.458608	-0.148867	-0.347942	-0.216199	Mvb12a
325	ENSMUSG00000014867	4.23881e-08	-0.200129	0.0423107	-0.159913	0.0242319	0.00187861	0.280299	0.274164	-0.0979027	0.00663936	-0.00114671	-0.136845	-0.221433	-0.131557	-0.732416	Surf4
325	ENSMUSG00000029922	3.78222e-29	0.276073	0.35463	0.676091	0.437487	0.582374	0.795345	1.02557	0.20616	0.386282	0.387652	0.148375	0.237485	0.152712	0.84428	Mkrn1
325	ENSMUSG00000022708	2.29124e-09	-0.0192599	-0.118719	-0.104011	-0.0815303	-0.990732	-0.989081	-0.441167	-0.0146583	0.256996	0.229125	0.545513	0.0336704	0.17904	0.675663	Zbtb20
326	ENSMUSG00000035268	1.04555e-29	-0.377967	-0.0742774	-0.069361	0.305654	0.322056	0.287766	-0.718392	-0.325812	-0.442664	-0.465459	-0.62792	-0.0794389	0.00513882	0.182462	Pkig
326	ENSMUSG00000064181	6.91749e-11	-0.295704	0.312237	0.306812	0.47769	0.468847	0.572498	0.539432	0.0194558	-0.415902	-0.0352483	0.110921	-0.181728	0.224376	0.297392	Rab3ip
326	ENSMUSG00000024953	4.96234e-20	-0.509177	0.122837	0.0143074	0.346396	0.142976	0.0673302	-0.0398981	-0.152175	-0.905639	-0.371171	-0.287513	-0.269584	-0.109608	-0.00142323	Prdx5
326	ENSMUSG00000064363	1.76145e-14	-0.231221	-0.104909	0.326364	-0.364889	-0.664315	-0.276402	-0.0979204	-0.36379	-0.474853	-0.485119	-0.168721	0.041535	-0.694311	-1.01873	mt-Nd4
327	ENSMUSG00000015961	1.26532e-28	0.025093	0.204717	0.714306	0.175028	0.370222	0.642617	0.917486	-0.17888	-0.0181108	-0.206407	0.811707	0.179679	0.198168	0.833599	Adss
327	ENSMUSG00000045136	6.24995e-53	0.146319	-0.406026	0.436178	0.451471	0.526311	0.530529	0.610546	0.145453	0.416994	0.330498	-0.524122	-0.0563125	0.0286725	0.383539	Tubb2b
327	ENSMUSG00000034345	3.65606e-69	-0.377767	-0.172036	-0.121281	-0.0659321	-0.0618736	0.0838501	0.00462831	-0.414983	-0.607649	-0.632633	-0.753279	-0.00583793	-0.422117	0.0143563	Gtf2h5
328	ENSMUSG00000030795	2.71889e-21	0.218284	0.207177	0.603955	0.221324	0.382695	0.512404	0.327276	0.128325	0.21849	0.131668	0.1659	-0.010102	0.405914	1.04383	Fus
328	ENSMUSG00000022404	2.99831e-26	-0.222494	-0.28617	-0.0783618	0.0803006	-0.0475524	0.0303831	0.00229269	-0.245213	-0.315061	-0.358517	-0.676377	-0.0258409	-0.265246	-0.278613	Slc25a17
329	ENSMUSG00000052534	3.72434e-14	0.321459	-0.511271	0.0188942	-0.147457	-0.217133	-0.355538	0.152235	0.375984	0.741167	0.722108	0.744072	0.0696722	0.107172	0.573388	Pbx1
329	ENSMUSG00000028124	1.27383e-07	-0.29452	0.0954353	0.0282516	-0.592085	-0.311671	-0.00319212	0.196064	-0.198589	-0.235106	-0.259366	-0.198983	-0.228632	-0.16823	-0.0772786	Gclm
329	ENSMUSG00000001847	1.0461e-12	-0.467308	0.46172	0.801763	0.583613	0.472631	0.677148	0.691947	-0.285628	-0.479937	-0.390599	0.855378	-0.273762	0.296274	0.762473	Rac1
330	ENSMUSG00000037060	1.31937e-155	0.216443	0.538199	-0.0180853	-0.0981142	-0.0352319	-1.09274	-1.43472	-0.0926529	0.384	-0.132742	0.938825	0.273301	0.832836	0.522159	Prkcdbp
331	ENSMUSG00000040616	1.03636e-69	0.00341972	0.0781388	0.00609386	-0.314005	-0.737513	-0.521986	-0.125349	-0.00779576	-0.0328514	-0.060717	0.045678	0.0199365	-0.0369895	-0.0223458	Tmem51
332	ENSMUSG00000053007	2.51992e-29	0.491564	-0.479765	0.256131	0.462406	0.219221	-0.440158	0.369862	0.0947294	0.634923	0.443044	0.544147	0.412719	0.0457004	0.538367	Creb5
333	ENSMUSG00000025630	1.41376e-19	-0.210655	-0.0752699	0.00622255	-0.606815	-0.225883	-0.168342	0.181268	-0.141537	-0.558454	-0.311196	-0.0154183	-0.0415825	-0.24636	0.0279178	Hprt
335	ENSMUSG00000035674	1.9374e-21	-0.120723	-0.148868	-0.406441	0.0841153	0.194229	-0.27291	-0.491836	-0.338082	-0.362035	-0.664263	-0.798558	0.114299	-0.361833	-0.981423	Ndufa3
335	ENSMUSG00000001247	1.74052e-07	-0.031941	0.104661	0.473903	0.0497008	0.579543	0.770508	0.954119	-0.0972043	-0.257036	-0.158675	0.342069	0.0743558	0.314097	0.546769	Lsr
336	ENSMUSG00000007739	1.38185e-42	-0.24244	-0.616271	0.37203	-0.0352104	-0.0931311	0.476266	0.651819	-0.260473	-0.209138	-0.399105	0.13469	-0.168875	-0.565911	0.448195	Cct4
336	ENSMUSG00000022205	3.47234e-08	0.415282	0.220336	0.504606	-0.123289	-0.100845	0.684977	1.05263	0.461029	0.7911	0.633754	0.825581	-0.00777611	-0.211812	0.441126	Sub1
337	ENSMUSG00000045503	8.02325e-23	-0.271323	0.0110484	0.384575	0.160251	0.337741	0.597781	0.536105	-0.368681	-0.443446	-0.45536	0.121805	0.10745	0.314999	0.366556	Sys1
337	ENSMUSG00000078578	3.68067e-52	0.164632	0.491955	0.762943	0.2	0.263105	0.486864	1.00924	0.138413	0.314666	0.245291	0.850041	-0.152676	0.4674	0.902624	Ube2d3
338	ENSMUSG00000047843	3.92161e-10	0.195848	0.641326	0.443205	0.188226	0.395992	0.331801	0.600051	0.123385	0.247008	0.278278	0.306466	0.276126	0.623005	0.867889	Bri3
338	ENSMUSG00000000058	8.26177e-80	0.210062	0.53606	0.46208	-0.0555346	0.195129	-0.156802	-0.198441	-0.0814067	-0.041632	-0.364525	0.501556	0.366115	0.630837	0.596568	Cav2
338	ENSMUSG00000039202	1.18044e-15	-0.321296	0.167656	0.297151	0.0179559	0.135519	0.248983	0.303337	-0.325068	-0.500271	-0.46048	-0.471263	0.155682	0.234053	0.299449	Abhd2
338	ENSMUSG00000057561	2.48156e-37	0.0111133	0.629244	0.739404	-0.275641	-0.233812	0.475075	0.799675	-0.0827758	-0.0343388	-0.0735199	0.5636	0.051929	0.488535	0.99456	Eif1a
338	ENSMUSG00000024991	5.3006e-24	0.27127	0.161671	0.786334	-0.154056	-0.0274782	0.680663	0.692541	0.161804	0.526755	0.291686	0.605873	0.143368	0.0339491	0.873039	Eif3a
339	ENSMUSG00000026434	1.45441e-60	-0.0614954	-0.623027	0.308695	0.0652995	-0.059884	0.165628	0.110628	-0.126403	-0.0723878	-0.0190264	0.263932	0.164715	-0.610768	0.441056	Nucks1
339	ENSMUSG00000071014	2.30015e-15	-0.160305	-0.155894	-0.166594	-0.156237	-0.129124	-0.0492604	-0.079851	-0.0758076	-0.288246	-0.195	-0.398202	-0.079677	-0.727303	-0.774864	Ndufb6
339	ENSMUSG00000022452	3.77153e-24	-0.540674	-0.215636	-0.327083	0.386863	0.474212	0.227291	-0.109418	-0.344983	-0.83759	-0.417606	-0.856927	-0.108431	-0.466936	-0.582442	Smdt1
340	ENSMUSG00000028163	6.25629e-21	-0.0508862	0.427642	0.537138	0.376767	0.36175	0.440445	0.754642	0.148336	0.670826	0.559871	0.85459	-0.340541	0.682627	0.752956	Nfkb1
341	ENSMUSG00000027397	1.6339e-52	-0.0841236	0.129035	0.187293	0.0543054	-0.493564	0.092566	0.390151	0.175408	0.364523	0.322444	0.372971	-0.298317	-0.249758	-0.0560169	Slc20a1
341	ENSMUSG00000041355	8.30126e-69	0.110526	-0.215412	-0.12156	-0.186195	-0.0947405	0.514438	0.557511	0.184315	0.315811	0.27372	-0.307651	-0.118716	-0.611209	-0.905526	Ssr2
341	ENSMUSG00000035828	1.38306e-10	-0.0902774	-0.103683	-0.712376	0.198642	0.121731	-0.253449	-0.0538043	-0.169128	-0.19319	-0.172544	-0.0365182	0.0564687	-0.230623	-0.426581	Pim3
341	ENSMUSG00000034868	7.17183e-30	-0.0933065	-0.189353	-0.0162215	0.534764	0.57844	0.547061	0.340938	-0.0997927	-0.338044	-0.264834	-0.153284	0.149245	0.214521	0.378128	Myl12b
342	ENSMUSG00000051223	4.40956e-64	0.247104	0.452629	0.650657	-0.183775	0.21137	0.860075	0.852867	0.349058	0.56029	0.565984	0.309998	-0.0623479	0.217081	0.693918	Bzw1
342	ENSMUSG00000039221	2.24074e-21	0.537593	-0.379559	0.459395	0.356495	0.377049	1.15018	0.532728	0.05277	0.756344	0.0553991	0.502479	0.361526	-0.592334	0.353291	Rpl22l1
342	ENSMUSG00000050608	1.10844e-45	-0.275203	-0.0740213	-0.173937	-0.446786	-0.181595	-0.0591338	-0.276413	-0.0845646	-0.547147	-0.291061	-1.01668	-0.123909	-0.549701	-0.308027	Minos1
342	ENSMUSG00000035585	1.71088e-07	-0.158609	-0.525363	-0.111943	-0.0679782	-0.168981	-0.162742	-0.0992557	-0.0952837	-0.249586	-0.153665	-0.212914	-0.111329	-0.526672	0.0254299	Tsen34
342	ENSMUSG00000090258	2.26553e-12	-0.46388	-0.0735665	-0.226433	0.0869685	0.05919	-0.116674	-0.050034	-0.336558	-0.63216	-0.513418	-0.556537	-0.0694225	-0.226709	-0.263356	Churc1
342	ENSMUSG00000014294	6.6245e-29	-0.192229	-0.189758	-0.584545	-0.00722245	0.169205	-0.296567	-0.728575	-0.280367	-0.437235	-0.489254	-0.476923	0.11849	-0.456287	-0.990504	Ndufa2
343	ENSMUSG00000006005	1.09068e-07	0.432751	0.0953814	0.770737	-0.0725393	0.237101	0.395598	0.654866	0.172071	0.537432	0.366357	0.35161	0.297495	0.140884	0.944956	Tpr
343	ENSMUSG00000040128	9.33771e-49	0.0381516	0.0477124	-0.0191183	0.776654	0.549971	0.0338566	0.345884	-0.198943	-0.10126	-0.301566	0.493446	0.19076	-0.130768	0.672585	Pnrc1
343	ENSMUSG00000020440	3.90951e-17	0.0726298	-0.00944004	0.42299	0.469814	0.578232	0.939545	1.19971	0.0707412	-0.247745	-0.0473646	-0.223856	0.336287	0.200698	0.703511	Arf5
343	ENSMUSG00000079197	1.59925e-06	-0.445681	-0.311721	-0.154762	-0.138503	0.0123141	0.0865039	0.206215	-0.289256	-0.772447	-0.486144	-0.410359	0.0121331	-0.455645	-0.109861	Psme2
343	ENSMUSG00000015536	6.81596e-25	-0.201352	-0.120554	-0.147376	-0.435475	-0.790709	-0.57198	-0.0681423	-0.0559551	-0.185735	-0.0914211	-0.108532	-0.179089	-0.49593	-0.347464	Mocs2
343	ENSMUSG00000023020	8.26408e-13	-0.509239	-0.341748	-0.524482	0.139174	-0.0250265	-0.0579638	-0.0160649	-0.349981	-0.783248	-0.518891	-0.816005	-0.0970188	-0.562251	-0.525641	Cox14
343	ENSMUSG00000024067	3.4658e-14	-0.157812	-0.426495	-0.137616	0.0807923	-0.00768056	-0.0373467	0.0734706	-0.0618346	-0.169653	-0.0810919	-0.198732	-0.0745403	-0.60566	-0.10374	Dpy30
344	ENSMUSG00000005610	5.21031e-07	0.0285244	0.213784	0.782485	-0.562746	-0.230808	0.0870353	0.476584	0.0788008	0.250964	0.261985	-0.0606827	-0.120564	0.0110042	0.989192	Eif4g2
344	ENSMUSG00000006932	1.3369e-09	0.0129672	-0.576018	0.024176	0.100904	-0.0368631	0.0763376	0.288568	-0.0244897	0.12151	0.107976	-0.0609583	0.106485	-0.219303	0.284887	Ctnnb1
344	ENSMUSG00000071654	1.24712e-06	-0.312577	-0.390263	-0.36465	0.0625576	0.11907	0.128832	0.139377	-0.327792	-0.487957	-0.534327	-0.23747	0.00784423	-0.536569	-0.269106	Uqcc3
345	ENSMUSG00000026895	5.45144e-10	-0.42132	-0.282025	-0.288229	-0.0985163	-0.242807	-0.144033	-0.0664562	-0.251404	-0.600837	-0.401116	-0.690223	-0.114638	-0.69993	-0.468037	Ndufa8
345	ENSMUSG00000004897	1.28009e-55	0.349576	-0.00268836	0.555067	0.352754	0.668443	0.984576	0.812628	0.221856	0.587368	0.572097	0.651771	0.240099	0.0992742	0.940313	Hdgf
345	ENSMUSG00000021131	1.09737e-84	0.44084	0.0446122	0.29037	-0.561443	0.228374	0.587947	0.723897	0.0702109	0.479758	0.0602295	0.25734	0.339668	-0.180348	0.339204	Erh
345	ENSMUSG00000022865	2.25799e-74	-0.0401155	-0.142625	0.578111	0.23422	-0.122057	0.73243	1.08469	-0.140669	0.235849	-0.109683	0.111556	-0.199267	0.0170112	0.693932	Cxadr
346	ENSMUSG00000062270	4.6075e-23	0.246523	0.611964	0.232325	0.182176	0.327094	-0.148668	-0.153937	0.106786	0.104301	0.0687066	0.229675	0.417227	0.442139	0.426732	Morf4l1
347	ENSMUSG00000054091	2.33552e-15	-0.547407	-0.0947958	-0.571789	-0.156162	-0.450386	-0.795344	-0.175227	-0.464423	-0.864085	-0.737516	-0.787155	-0.0558605	-0.266053	-0.939148	1810037I17Rik
347	ENSMUSG00000039105	8.6861e-10	-0.232333	0.433733	-0.0725397	0.661635	0.858316	0.589725	0.866203	-0.193749	-0.643293	-0.373684	-0.257332	0.238752	0.144104	-0.170604	Atp6v1g1
348	ENSMUSG00000086503	1.35943e-10	-0.325344	-0.372249	-0.217073	0.577847	-0.6666	0.304621	0.399907	-0.413643	-0.668693	-0.554684	-0.909781	-0.220649	-0.0838269	0.0328808	Xist
348	ENSMUSG00000040385	6.01961e-10	0.0282332	-0.21224	0.185705	0.394526	0.713091	1.00649	0.646839	0.199739	0.0628231	0.296544	0.158678	0.0397197	-0.216207	0.217132	Ppp1ca
349	ENSMUSG00000032562	4.56945e-16	-0.563705	-0.052361	0.161221	-0.0556083	-0.357398	-0.532627	-0.565551	-0.351906	-0.672348	-0.403089	0.0447357	0.0184769	0.152491	0.733918	Gnai2
349	ENSMUSG00000020671	2.2529e-15	-0.0406633	0.31556	0.775067	-0.0244441	-0.0190464	0.110524	0.434078	0.0498247	0.0704904	0.0905558	0.319892	0.037612	0.313812	0.744922	Rab10
350	ENSMUSG00000025510	6.95446e-21	-0.29312	0.000734307	-0.141532	-0.647145	-0.280988	-0.692855	-0.865107	-0.245137	-0.640972	-0.355385	-0.598177	0.0292358	0.0407011	-0.016009	Cd151
351	ENSMUSG00000054766	2.99429e-27	0.166154	-0.284895	0.572087	-0.69317	-0.124738	0.484992	0.743032	-0.0362783	0.328028	0.154484	0.374722	0.241214	-0.125468	0.878399	Set
351	ENSMUSG00000027506	3.60485e-38	-0.190753	0.302822	-0.0858288	0.365841	0.567334	0.686325	1.07665	-0.2459	-0.446049	-0.360049	-0.0413919	0.168376	-0.0313371	0.0460267	Tpd52
351	ENSMUSG00000021939	7.4819e-18	-0.250937	0.653464	0.113399	0.0502963	0.139756	0.116831	0.643825	0.0460017	-0.262621	0.100918	0.847372	-0.443183	0.120054	-1.03269	Ctsb
351	ENSMUSG00000035048	1.77548e-15	-0.421441	-0.176298	-0.553693	0.25656	0.187839	-0.194621	-0.211569	-0.427166	-0.706039	-0.662971	-0.357969	0.0620797	-0.428196	-0.779458	Anapc13
351	ENSMUSG00000001056	9.07451e-202	-0.175816	-0.336822	0.401261	-0.37405	0.134591	0.901835	0.832868	-0.209397	-0.0726176	-0.228275	0.0226767	-0.163308	-0.611759	0.205127	Nhp2
352	ENSMUSG00000042659	9.80687e-37	0.0377443	-0.0583572	0.302883	0.572721	0.583047	0.386964	0.674529	0.195825	0.568346	0.405568	0.404687	-0.269553	-0.0101741	0.0217321	Arrdc4
353	ENSMUSG00000042079	1.40241e-23	0.408974	0.375382	0.626496	-0.472989	0.288169	0.689156	1.05333	0.349694	0.580007	0.469821	0.989462	-0.00579057	0.359847	0.9155	Hnrnpf
354	ENSMUSG00000106918	9.20053e-10	0.316413	0.230935	0.00183045	0.630834	0.608707	0.60935	0.297862	-0.0221947	0.19629	-0.0971492	0.0818279	0.331596	0.0953379	-0.128785	Mrpl33
354	ENSMUSG00000022136	1.08647e-72	-0.511367	0.147866	-0.277583	-0.13304	-0.183761	0.0439016	-0.0422334	-0.191138	-0.657263	-0.307897	-0.336116	-0.134093	-0.0203895	-0.487818	Dnajc3
354	ENSMUSG00000022234	1.62683e-07	-0.14461	-0.598748	0.10156	-0.215841	-0.183875	0.416014	0.432769	-0.158346	-0.097438	-0.20629	0.0770307	-0.180963	-0.627615	0.350167	Cct5
355	ENSMUSG00000019873	2.74779e-20	0.149818	0.269127	0.253255	-0.394768	-0.75136	-0.134886	-0.0392397	0.148494	0.311426	0.352646	0.262599	0.18598	0.35118	0.3768	Reep3
355	ENSMUSG00000034252	5.39005e-27	-0.0286225	0.178008	0.67707	-0.0190904	-0.0764678	0.45437	0.652448	-0.0668611	0.227301	0.151392	0.508728	0.103998	0.39014	0.808079	Senp6
355	ENSMUSG00000020149	3.44676e-31	-0.158638	-0.0255333	0.0068011	0.141717	0.00744131	0.258155	0.288578	0.0332709	0.04947	0.154286	0.0555271	-0.381214	-0.425468	-0.156114	Rab1a
355	ENSMUSG00000021709	3.47357e-12	0.28181	0.422824	0.51067	0.413015	0.116764	0.448196	1.16409	0.287373	0.69836	0.588805	0.784854	0.0698231	0.530429	0.70603	Erbb2ip
356	ENSMUSG00000029621	4.79679e-51	-0.26408	-0.217102	0.0156217	-0.0291699	0.184537	0.454857	0.360812	-0.35661	-0.478707	-0.487409	-0.598285	-0.0537439	-0.363959	-0.0494102	Arpc1a
356	ENSMUSG00000020485	1.06163e-09	-0.245662	-0.440603	-0.303473	-0.0526739	0.116405	0.180722	0.160672	-0.17046	-0.272094	-0.241789	-0.254681	-0.165476	-0.561012	-0.183086	Supt4a
357	ENSMUSG00000032051	7.75612e-41	-0.264085	0.549575	0.362217	0.493665	0.629096	0.71549	0.801719	-0.220313	-0.479426	-0.417388	-0.12831	-0.0792781	0.302608	0.204605	Fdx1
357	ENSMUSG00000046516	2.3621e-22	-0.130787	0.20196	-0.278606	0.401525	0.527132	0.0171279	-0.196945	-0.343927	-0.440158	-0.637694	-0.585268	0.250783	0.147873	-0.312367	Cox17
358	ENSMUSG00000022433	5.71103e-15	-0.297034	0.234921	0.539209	0.49681	0.453889	0.712568	0.417408	-0.351358	-0.315976	-0.253155	0.0614877	0.120028	0.510693	0.578231	Csnk1e
358	ENSMUSG00000046434	2.35487e-15	0.260047	-0.217992	0.234976	-0.161643	0.0796598	0.349786	0.255415	-0.115565	0.235132	-0.117279	0.162155	0.296694	-0.108249	0.332714	Hnrnpa1
359	ENSMUSG00000026479	5.71612e-18	0.00745821	0.245911	0.0968069	-0.52889	-0.728618	-0.990118	0.239731	-0.210583	-0.00486259	-0.256218	0.187239	0.156955	0.300194	0.119968	Lamc2
359	ENSMUSG00000051495	3.4776e-06	-0.0662442	-0.250904	-0.403197	-0.0624102	-0.644193	-0.130556	0.0999091	0.0829316	0.169339	0.132692	0.0402421	-0.137084	-0.514257	-0.0970772	Irf2bp2
359	ENSMUSG00000035247	7.48136e-15	-0.043825	0.346688	0.630866	0.244628	0.296261	0.578886	0.66472	-0.0239836	0.0138481	0.10286	0.490194	0.0832708	0.199085	0.693975	Hectd1
360	ENSMUSG00000032288	5.14742e-59	-0.34453	-0.400202	-0.125835	-0.187031	-0.0574063	0.166509	0.113048	-0.318713	-0.524923	-0.516838	-0.182836	-0.0613144	-0.453183	-0.0780449	Imp3
360	ENSMUSG00000025647	2.91104e-12	-0.268597	0.103012	-0.565605	0.125814	0.237459	0.198521	0.202063	-0.020691	-0.223893	-0.00796529	-0.0103325	-0.285138	0.254754	-0.136807	Shisa5
360	ENSMUSG00000037058	2.68285e-06	-0.426156	-0.319489	-0.263148	-0.0837598	-0.446323	-0.389444	-0.0695159	-0.268282	-0.714599	-0.421837	-0.977937	-0.083959	-0.618048	-0.00767808	Paip2
361	ENSMUSG00000028788	5.616e-25	0.0477146	0.340177	0.675357	0.566656	0.429767	0.936227	0.977589	0.0616701	0.485498	0.462768	0.465117	-0.0564538	0.372581	0.898968	Ptp4a2
361	ENSMUSG00000021910	6.38989e-14	-0.124248	0.245253	0.334673	0.170855	-0.0948349	0.146408	0.228201	-0.38666	-0.141907	-0.442834	-0.305342	0.115216	0.303643	0.401487	Nisch
361	ENSMUSG00000020477	1.30949e-40	-0.145155	-0.389403	-0.313603	0.0411804	0.107196	0.0425203	-0.0515655	-0.00944278	-0.0819736	-0.0329275	-0.878079	0.00614115	-0.45976	-0.388307	Mrps24
362	ENSMUSG00000028936	9.07278e-90	0.14639	-0.485502	0.206679	0.234616	0.054824	0.602607	0.988521	-0.0972802	-0.00436059	-0.277591	0.368245	-0.00338071	-0.384205	0.54285	Rpl22
362	ENSMUSG00000056313	4.25565e-26	0.193807	0.126075	-0.544759	0.312148	0.480211	0.163041	0.505598	0.260029	0.597245	0.459109	0.987191	-0.103547	0.345706	0.342392	1810011O10Rik
363	ENSMUSG00000037475	2.97008e-47	-0.0878538	0.0866208	0.0705677	-0.0148023	-0.0369198	0.0109856	0.17369	-0.370434	-0.199207	-0.496659	-0.406177	0.0826989	0.0905861	0.201175	Thoc2
363	ENSMUSG00000039953	1.97681e-195	-0.143175	-0.150499	-0.247863	-0.219867	-0.501512	-0.887532	-0.274193	-0.117558	-0.135193	-0.0772517	-0.278294	0.0201631	-0.169816	-0.323901	Clstn1
363	ENSMUSG00000020029	5.69381e-88	-0.0863155	-0.451488	-0.137485	0.044612	-0.475683	0.291853	-0.479726	0.282703	0.445801	0.530929	0.277702	-0.328863	-0.749648	0.072048	Nudt4
363	ENSMUSG00000006740	2.80321e-25	-0.0450082	0.489754	0.772379	-0.250904	-0.10997	0.0486399	0.278146	-0.0857862	-0.0809801	-0.0471249	0.126928	0.111885	0.434634	0.753124	Kif5b
364	ENSMUSG00000027133	4.6903e-62	-0.332723	-0.465569	-0.676524	-0.388372	-0.206371	-0.409815	-0.242087	-0.428372	-0.653942	-0.731874	-0.692985	0.0441268	-0.757479	-0.900104	Nop10
364	ENSMUSG00000004591	1.98256e-25	0.0877538	0.202111	0.69323	0.0510781	0.0324741	0.46951	0.633491	-0.109642	0.416589	0.173026	0.621011	0.0105422	0.291107	0.836741	Pkn2
364	ENSMUSG00000054364	5.41944e-06	0.142269	-0.371015	-0.24414	0.237176	0.076405	0.01028	-1.27438	-0.277502	0.226738	-0.283126	-0.581825	0.269661	-0.390522	-0.161588	Rhob
365	ENSMUSG00000042133	9.54123e-07	0.265063	0.298744	0.688195	-0.0694479	0.134369	0.522026	0.754298	0.0965303	0.377489	0.280438	0.477372	0.149792	0.0691557	0.930262	Ppig
365	ENSMUSG00000038650	2.05775e-16	-0.210501	0.543355	0.574036	0.475333	0.804322	0.91229	1.02077	-0.207728	-0.598495	-0.45093	0.703	0.118411	0.314904	0.814776	Rnh1
365	ENSMUSG00000038489	5.0923e-46	0.00192338	0.255955	-0.0162845	-0.491353	0.095896	0.078422	0.220961	-0.243542	-0.0799763	-0.337695	0.148739	0.121759	0.224132	-0.314257	Polr2l
366	ENSMUSG00000050552	4.15076e-08	-0.429629	-0.330957	-0.478685	0.0407639	-0.00820333	-0.186039	-0.130083	-0.242811	-0.517388	-0.351825	-0.53687	-0.323534	-0.595559	-0.730808	Lamtor4
367	ENSMUSG00000041736	1.03722e-09	-0.312735	0.131966	0.0263212	0.271671	0.786815	0.582345	0.310537	-0.0598323	-0.626722	-0.297021	0.192503	-0.23002	0.208639	0.0895694	Tspo
367	ENSMUSG00000002379	7.61048e-07	-0.222421	-0.237686	-0.436823	-0.153147	-0.345253	-0.734793	-0.060775	-0.0375727	-0.331124	-0.217016	-0.630212	-0.0305331	-0.545968	-0.977018	Ndufa11
368	ENSMUSG00000035093	8.34135e-06	-0.00321211	0.153962	-0.18982	0.105492	0.0593528	-0.121936	0.144093	0.0135898	0.141193	0.0885966	0.150099	-0.12037	-0.135959	-0.723538	Secisbp2l
369	ENSMUSG00000027540	3.88303e-50	-0.443496	0.22752	0.316819	-0.364467	-0.35471	0.075495	0.105977	-0.341481	-0.535087	-0.495402	0.0650553	-0.0290844	0.220836	0.371704	Ptpn1
369	ENSMUSG00000000787	1.41836e-36	-0.25808	0.184171	0.348665	-0.583793	-0.917616	-0.499012	0.132322	-0.0620253	0.188855	0.198442	0.224189	-0.329096	-0.192058	0.0949473	Ddx3x
369	ENSMUSG00000079111	4.05048e-06	-0.0510485	0.0189444	0.0961407	-0.335998	-0.191491	0.316056	0.191796	0.0529497	0.143446	0.132445	0.125051	-0.296641	-0.138332	-0.0920276	Kdelr2
369	ENSMUSG00000061613	3.61302e-27	0.442437	0.475251	0.681734	-0.237923	0.564208	0.751579	0.930719	0.363882	0.734115	0.493067	0.70247	-0.0147412	0.378339	0.718187	U2af1
370	ENSMUSG00000067006	8.09169e-86	0.248519	0.144158	0.393534	-0.188102	-0.04966	-0.67749	0.898236	0.110631	0.473829	0.188078	0.727178	0.0268507	0.762257	0.299798	Serpinb5
370	ENSMUSG00000015619	1.92165e-20	-0.352295	-0.194402	-0.493029	0.0360455	-0.0975543	-0.347375	0.521473	-0.219809	-0.211762	-0.340692	-0.518628	-0.36485	-0.340769	-0.166889	Gata3
370	ENSMUSG00000032253	9.88217e-12	0.0717475	-0.487243	-0.069686	0.266751	0.00224051	0.0917889	0.0770267	0.0383709	0.181913	0.132858	-0.0290363	0.0248978	-0.234177	0.154923	Phip
371	ENSMUSG00000030067	1.1052e-142	-0.0363493	0.0773708	-0.199899	-0.597482	-0.846969	-0.926271	0.383557	-0.196742	0.0339159	-0.076395	0.183197	0.138604	0.47504	0.449787	Foxp1
371	ENSMUSG00000010406	1.91661e-13	-0.152622	0.165182	0.136627	0.166742	0.324279	0.533827	0.444613	-0.41271	-0.437676	-0.6585	0.321792	0.264868	0.152343	-0.0314337	Mrpl52
371	ENSMUSG00000032504	8.46065e-51	0.191819	0.420721	0.558967	0.402221	0.531879	0.636441	0.812491	0.191412	0.502009	0.489189	0.777065	0.129772	0.454042	0.488734	Pdcd6ip
371	ENSMUSG00000020949	2.9396e-16	-0.0895669	-0.422022	-0.219378	0.0380924	0.0722853	0.085016	0.124826	-0.0166978	-0.0930379	-0.0411216	-0.441406	-0.012853	-0.510345	-0.101487	Fkbp3
372	ENSMUSG00000034343	1.3933e-16	-0.0231349	0.493514	0.422027	0.32315	0.422472	0.645137	0.690904	0.122528	0.0906927	0.212765	0.589864	0.00890467	0.44326	0.215448	Ube2f
372	ENSMUSG00000001504	2.03193e-16	0.0253172	-0.304733	-0.640658	0.207538	0.137778	0.15827	0.681337	0.122248	0.280378	0.221385	0.314804	-0.0905902	-0.462413	-0.815512	Irx2
372	ENSMUSG00000024181	6.88492e-85	-0.243258	-0.262095	-0.178071	0.0269033	0.000383336	0.085306	0.019408	-0.134512	-0.305168	-0.195065	-0.540875	-0.149897	-0.529492	-0.154995	Mrpl28
373	ENSMUSG00000006301	1.97387e-13	0.186893	0.40907	0.415248	0.30652	0.508621	0.590642	0.3957	0.327052	0.587503	0.555107	0.745455	-0.0105816	0.446265	0.621367	Tmbim1
373	ENSMUSG00000028082	5.99388e-100	-0.4247	-0.129053	-0.0798828	-0.107755	-0.317426	-0.910064	-0.0161868	-0.295913	-0.705788	-0.457194	-0.00639304	-0.0441852	-0.00068421	-0.0232502	Sh3d19
373	ENSMUSG00000009927	4.60287e-27	0.398631	0.000601142	0.327241	-0.118267	0.108275	0.524689	0.824851	0.00221065	0.321344	-0.133562	0.733061	0.148177	0.0128273	0.308553	Rps25
373	ENSMUSG00000042406	8.39873e-13	0.22756	0.489825	0.44096	0.00850599	0.0170453	0.473799	1.0238	0.430812	0.887721	0.737405	0.822386	-0.394921	0.302551	0.636511	Atf4
374	ENSMUSG00000029994	2.37775e-10	-0.0678653	-0.0766449	0.129095	0.201486	0.205128	0.168969	0.189523	-0.153766	-0.165497	-0.178168	-0.639042	0.0649103	-0.0187748	0.219846	Anxa4
375	ENSMUSG00000025283	1.27305e-84	-0.157886	-0.0110549	-0.56968	-0.213115	-0.276673	-0.597468	0.0613971	-0.140571	-0.0453149	-0.221806	-0.131654	-0.260183	-0.911811	-0.549218	Sat1
376	ENSMUSG00000058655	3.32619e-31	-0.161351	-0.505312	0.0586547	-0.0857089	-0.264847	0.224152	0.358621	-0.343875	-0.118747	-0.396325	-0.130555	-0.0272372	-0.378363	0.146985	Eif4b
377	ENSMUSG00000028248	3.55215e-09	-0.236089	0.0483639	-0.105141	-0.173345	-0.142081	-0.0991046	-0.0256228	-0.376734	-0.469325	-0.51723	-0.5329	0.120133	0.206539	0.256759	Pnisr
377	ENSMUSG00000023089	1.45253e-18	0.0125357	0.0982668	-0.361949	-0.174871	0.136317	-0.244885	-0.437046	-0.0990935	-0.0902376	-0.211045	-0.876453	0.0427886	-0.463515	-0.905198	Ndufa5
378	ENSMUSG00000033228	7.55144e-15	0.171079	0.268608	0.681322	0.100309	0.240014	0.559344	0.693724	0.0918686	0.283863	0.267368	0.467804	0.193675	0.376499	0.828318	Scaf11
380	ENSMUSG00000019961	3.17861e-20	0.342332	-0.368786	0.353291	0.390909	0.251973	0.371569	0.389543	0.188127	0.483365	0.393872	0.264948	0.271163	-0.299716	0.505056	Tmpo
381	ENSMUSG00000024236	9.09645e-11	0.126444	0.486926	0.466044	0.415618	0.206499	-0.4905	0.81565	-0.4188	0.195461	-0.489095	0.884441	0.264251	0.713077	0.881188	Svil
382	ENSMUSG00000025260	4.90719e-63	-0.260492	-0.43974	-0.27211	-0.308441	-0.803721	-0.59569	0.0884967	-0.237542	-0.293355	-0.298706	-0.254252	-0.102076	-0.622326	-0.0715583	Hsd17b10
382	ENSMUSG00000029713	4.49916e-20	-0.206782	0.0581654	0.142167	0.571425	0.523112	0.383027	0.169018	0.0139754	-0.367582	-0.0892446	0.127525	-0.376477	-0.0142929	0.318905	Gnb2
382	ENSMUSG00000052040	3.39114e-83	0.281513	0.463181	0.468198	0.253481	0.260379	0.517368	0.628661	-0.0323207	0.42259	0.214028	0.448535	0.326572	0.68838	0.656331	Klf13
383	ENSMUSG00000015714	3.66307e-09	0.0503394	0.353824	0.294749	0.360069	0.576609	0.622204	0.543743	0.0902942	-0.0668471	0.192175	0.281183	0.167382	0.41704	0.312054	Cers2
383	ENSMUSG00000032383	8.4777e-13	-0.0537043	-0.339422	-0.517529	-0.29743	-0.405389	0.140696	0.108081	-0.0222041	-0.244725	-0.0905112	-0.952855	-0.108584	-0.414946	-0.807249	Ppib
384	ENSMUSG00000030341	9.1581e-09	-0.185818	0.23495	0.0729332	-0.573301	-0.653647	-0.322247	-0.259502	-0.179046	-0.204738	-0.249741	0.132803	-0.142226	0.192831	0.163515	Tnfrsf1a
384	ENSMUSG00000007867	4.96528e-18	-0.287114	-0.0890729	-0.0610588	0.294416	0.035521	-0.144791	-0.287322	-0.032443	-0.304449	-0.151228	-0.248864	-0.331817	0.0212938	0.214009	Ift43
384	ENSMUSG00000045983	5.11627e-16	0.237762	0.329552	0.641759	0.099637	0.322873	0.565136	0.666462	0.117609	0.480332	0.303382	0.533028	0.209209	0.237338	0.425024	Eif4g1
385	ENSMUSG00000005732	1.81681e-28	0.326545	-0.253368	0.727694	-0.0708957	0.648799	0.895041	0.852637	0.301656	0.434147	0.545679	0.311967	0.125551	-0.0806326	0.937036	Ranbp1
386	ENSMUSG00000029390	1.46603e-40	0.433663	0.371251	0.170007	0.199664	0.573821	0.695409	0.648578	0.0191203	0.454724	0.00659387	0.386084	0.326484	0.381881	0.127874	Tmed2
389	ENSMUSG00000026615	4.41644e-10	0.0806385	0.224564	0.676122	-0.114657	0.00645677	0.541691	0.53641	0.206977	0.583876	0.484893	0.426746	-0.185199	0.122705	0.623057	Eprs
389	ENSMUSG00000027170	1.09055e-07	-0.274812	-0.547423	0.0555539	0.0150025	-0.238571	0.29014	0.426593	-0.31473	-0.283614	-0.398471	-0.140126	-0.175853	-0.500617	0.262986	Eif3m
390	ENSMUSG00000017428	9.48254e-10	0.168937	0.292187	0.56568	-0.168452	0.242067	0.538057	0.690872	0.218773	0.321881	0.40467	0.415844	0.0310153	0.290357	0.817612	Psmd11
391	ENSMUSG00000019210	2.57135e-17	-0.387587	0.152932	-0.646158	0.0490899	0.20326	0.203928	0.216319	-0.185327	-0.679173	-0.435629	-0.46766	-0.308154	-0.218273	-0.810421	Atp6v1e1
391	ENSMUSG00000033047	9.33124e-16	-0.322263	-0.463832	0.108371	-0.103233	0.0356623	0.244271	0.24845	-0.216832	-0.351899	-0.361691	-0.272279	-0.0711876	-0.364552	-0.0135891	Eif3l
392	ENSMUSG00000032679	1.58435e-07	0.0593661	0.0822993	0.0095503	0.120841	0.0590854	-0.806454	-0.0132728	0.098455	0.167378	0.191501	0.0356096	-0.0892616	0.0492505	-0.167526	Cd59a
392	ENSMUSG00000025132	2.27642e-123	0.231815	0.437845	0.538973	0.210846	0.686536	0.736092	0.311307	0.18594	0.374458	0.33932	0.489063	0.00991614	0.471236	0.708017	Arhgdia
392	ENSMUSG00000022551	1.76238e-12	-0.124344	-0.0899053	-0.0254821	-0.155992	-0.00812692	0.0713223	0.0285595	0.00848159	-0.256937	-0.0237571	-0.299235	-0.0213305	-0.661012	-0.320205	Cyc1
393	ENSMUSG00000039640	1.12168e-40	0.0101862	-0.208426	0.180492	-0.487581	0.0916524	0.451663	0.39376	0.0927536	0.174509	0.179279	0.0456424	-0.158505	-0.491141	-0.066253	Mrpl12
393	ENSMUSG00000076432	4.81756e-07	0.0445181	0.336772	0.534895	-0.0591064	0.30087	0.15903	0.243349	0.063314	-0.206638	0.110329	-0.0370555	0.106424	0.495819	0.949887	Ywhaq
393	ENSMUSG00000035133	2.3645e-08	0.302784	0.558832	0.319948	-0.16362	-0.0542147	-0.424123	0.869708	0.329585	0.625033	0.575357	0.848794	0.153648	0.717601	0.780204	Arhgap5
394	ENSMUSG00000001016	6.1955e-22	-0.041411	-0.447484	0.0878951	-0.292482	-0.26481	0.203763	0.229638	-0.0314324	-0.0207069	0.0188442	-0.349902	-0.0812945	-0.288784	0.262731	Ilf2
394	ENSMUSG00000028729	9.14369e-10	0.188115	0.157508	0.328412	-0.47899	0.152499	0.352211	0.45703	0.148909	0.184918	0.245683	0.367635	-0.00722173	0.107828	0.292782	Ebna1bp2
394	ENSMUSG00000036693	2.7006e-12	0.257694	0.254209	0.480812	-0.342845	0.268238	0.478282	0.46265	0.156354	0.410027	0.317086	0.564515	0.0372239	0.281377	0.484722	Nop14
396	ENSMUSG00000037266	1.57783e-47	-0.173293	-0.025067	-0.299255	0.121443	-0.00483739	0.118337	-0.186201	-0.392971	-0.504164	-0.55533	-0.71315	0.122679	0.107156	-0.268251	Rsrp1
396	ENSMUSG00000000568	1.39594e-18	0.322456	-0.0400363	0.490395	-0.0305401	-0.187403	0.411408	0.51859	0.246491	0.590956	0.593307	0.654428	0.171821	0.115064	0.654421	Hnrnpd
396	ENSMUSG00000030890	1.22357e-34	0.100383	-0.0578985	-0.0507423	-0.305086	-0.465598	-0.858018	-0.657128	0.0534308	0.185308	0.138399	0.145489	0.0161058	-0.0879546	-0.0271885	Ilk
396	ENSMUSG00000021282	3.01894e-07	0.0150265	0.372033	0.643607	-0.580035	0.096054	0.803489	1.13367	0.190676	0.276535	0.44506	0.847364	-0.29358	-0.0195948	0.737808	Eif5
397	ENSMUSG00000004285	2.55983e-17	-0.460823	0.145458	0.0993317	0.222735	0.424942	0.398887	0.532093	-0.11964	-0.687133	-0.213801	-0.00115068	-0.357764	0.120114	0.0987133	Atp6v1f
399	ENSMUSG00000052033	1.70803e-08	0.085542	-0.0218261	0.217623	-0.410788	-0.445191	0.171599	0.255345	0.0941467	0.179991	0.106458	0.0434283	0.0738499	-0.156732	0.103393	Pfdn4
399	ENSMUSG00000020250	3.4016e-18	-0.142216	0.358065	0.486733	-0.374301	-0.429183	0.0596559	0.582872	0.155072	0.272564	0.27591	0.359235	-0.352947	0.238722	0.486331	Txnrd1
400	ENSMUSG00000036707	1.96251e-23	0.0556681	0.357887	0.574393	0.266602	0.362822	0.515952	0.715911	0.0287351	0.253722	0.251714	0.434602	0.0417704	0.352977	0.544753	Cab39
400	ENSMUSG00000036241	1.30757e-12	-0.317231	-0.00716987	0.258767	0.0173593	0.0210008	0.224477	0.271211	-0.366361	-0.298603	-0.2905	-0.252164	0.000998365	0.0172929	0.311171	Ube2r2
400	ENSMUSG00000020089	1.47772e-31	-0.10808	-0.0284337	0.0716345	-0.364807	0.104924	0.3653	0.428676	-0.0899008	-0.207904	-0.149415	-0.639806	-0.0201471	-0.309359	0.0754857	Ppa1
401	ENSMUSG00000021377	2.647e-15	0.132766	-0.579953	0.109403	-0.523221	-0.396698	-0.488776	-0.0466713	0.0995323	0.210694	0.17221	0.199326	0.0797649	-0.354119	0.499589	Dek
402	ENSMUSG00000026260	4.23795e-15	-0.14215	-0.447693	-0.145601	0.0475299	-0.108347	0.0552876	-0.103698	-0.192345	-0.290942	-0.270461	-0.185216	-0.0173295	-0.605731	-0.261645	Ndufa10
402	ENSMUSG00000046865	1.55423e-35	0.30551	-0.0290993	0.394473	-0.424519	0.217245	0.68146	0.655299	0.319255	0.545611	0.41544	0.667435	0.000591985	0.0926035	0.59702	Fbl
402	ENSMUSG00000020745	8.53638e-18	-0.0305628	0.391857	0.649652	0.18121	0.165744	0.454332	0.473781	0.0589285	0.246449	0.208089	0.369031	-0.115308	0.394202	0.928322	Pafah1b1
403	ENSMUSG00000021270	4.82797e-20	0.00862874	-0.488946	-0.699698	-0.810393	-0.402242	-0.164653	0.0152823	0.262264	0.294598	0.442486	-0.660565	-0.424087	-0.463673	-0.624837	Hsp90aa1
403	ENSMUSG00000022781	6.18503e-23	0.10575	0.409914	0.669955	0.0881334	0.248974	0.32039	0.636739	-0.0317102	0.164186	0.107311	0.505952	0.0522591	0.442523	0.867179	Pak2
404	ENSMUSG00000028843	7.02804e-23	-0.0401231	-0.385397	-0.629848	0.356128	0.0377049	0.112331	0.0613627	-0.0204435	0.0347932	-0.0966535	0.121999	0.00194983	-0.40545	-0.107324	Sh3bgrl3
404	ENSMUSG00000018293	2.36516e-17	0.345875	0.416101	0.238067	-0.213023	-0.0054499	-0.592684	0.0123107	0.0427672	0.333058	0.0632208	0.542207	0.357394	0.339538	0.187357	Pfn1
405	ENSMUSG00000019777	1.96937e-18	-0.00499679	-0.262562	0.0461748	-0.231793	-0.264812	-0.110965	-0.0617972	-0.0674555	-0.0656585	-0.0588329	-0.65015	0.0344609	-0.242606	0.156132	Hdac2
405	ENSMUSG00000032423	1.80856e-28	0.181115	0.130396	0.583634	-0.427774	-0.0943626	0.537127	0.618462	0.252865	0.602881	0.448802	0.498608	-0.0795132	0.180837	0.625403	Syncrip
406	ENSMUSG00000042737	4.25696e-13	-0.19746	0.00391358	-0.349279	0.182378	0.153309	-0.0783914	-0.231745	-0.225554	-0.236399	-0.360406	-0.217537	0.0032465	-0.155688	-0.746049	Dpm3
407	ENSMUSG00000028790	3.57054e-18	0.172408	0.0997735	0.557668	0.104913	0.233531	0.533543	0.587916	0.0323283	0.249202	0.100884	0.260434	0.0849326	0.264447	0.6144	Khdrbs1
407	ENSMUSG00000035199	1.11537e-19	-0.367098	0.417358	0.275569	-0.0954241	0.108658	0.306003	0.390075	-0.198365	-0.742862	-0.345322	0.548228	-0.155319	0.328381	0.352962	Arl6ip5
407	ENSMUSG00000066456	2.73265e-33	0.194713	-0.498911	-0.123926	0.333005	-0.419534	-0.484033	-0.72107	0.207351	0.356199	0.390669	-0.293313	0.11661	0.0863265	0.27986	Hmgn3
408	ENSMUSG00000004085	6.029e-60	0.00894383	0.121504	0.12156	-0.205814	-0.404519	-0.787733	-0.922753	-0.00762504	0.123427	0.0790895	0.282799	0.0471611	0.274725	0.252123	Zak
408	ENSMUSG00000017188	3.08282e-07	-0.324587	-0.39457	-0.28727	0.10765	0.140882	-0.06282	-0.185103	-0.187588	-0.575601	-0.280689	-0.367919	-0.0165139	-0.551748	-0.188099	Coa3
408	ENSMUSG00000040785	5.43636e-10	-0.138516	-0.28508	0.151857	-0.127422	-0.589098	-0.0697242	0.124434	-0.224813	-0.188159	-0.224793	-0.455945	0.0688499	-0.127839	0.172737	Ttc3
409	ENSMUSG00000040297	1.25052e-40	-0.0423289	0.223587	0.213636	-0.19334	-0.709437	-0.445028	0.238344	0.0317951	0.19967	0.157642	0.205179	-0.150433	0.176774	0.23532	Suco
409	ENSMUSG00000041133	3.95902e-52	-0.114498	-0.544653	0.0904096	-0.363226	-0.738883	-0.322982	-0.085181	-0.047943	-0.0939212	-0.0261807	-0.134768	-0.071437	-0.56061	0.227481	Smc1a
409	ENSMUSG00000070319	1.2323e-11	0.155303	0.082893	0.293061	-0.563931	0.0414612	0.503077	0.615277	0.168256	0.327327	0.253542	0.411981	-0.141291	-0.149536	0.238833	Eif3g
409	ENSMUSG00000005417	3.12902e-11	0.0175857	0.351547	0.457056	0.293182	0.285603	0.363777	-0.859257	-0.14623	0.202926	0.0360513	0.514804	0.154263	0.490572	0.595422	Mprip
409	ENSMUSG00000022270	2.98041e-10	-0.509261	0.0449214	-0.118462	0.146481	-0.774865	-0.933345	0.412882	-0.351919	-0.603983	-0.401894	-0.275702	-0.261719	-0.377991	-0.590737	Fam134b
410	ENSMUSG00000019659	1.59581e-22	0.0271102	0.0851416	0.168934	0.398095	0.667928	0.396929	0.430509	-0.015212	0.0276311	0.0298104	0.0930869	0.202653	0.144439	0.460055	Ccdc12
410	ENSMUSG00000025066	8.17622e-07	-0.0191728	-0.208483	0.383531	-0.339755	-0.131666	-0.195337	0.0485368	0.0859977	0.139189	0.23158	0.573232	-0.104001	-0.0557366	0.958006	Sfr1
411	ENSMUSG00000020376	1.93458e-14	-0.313155	0.0295917	0.0390415	0.339673	0.254281	0.292671	0.484952	-0.142482	-0.225587	-0.150221	-0.528588	-0.262222	0.0173882	0.0199038	Rnf130
411	ENSMUSG00000001036	1.88028e-06	-0.178889	0.218523	0.081042	0.177428	0.232287	0.0189626	-0.746337	-0.266187	-0.3449	-0.310287	0.215611	0.174649	0.256065	0.222865	Epn2
412	ENSMUSG00000028945	4.50552e-11	-0.00496635	0.485421	0.486591	-0.42284	-0.290738	0.200482	0.106291	0.109736	0.18914	0.26862	0.918007	-0.127566	0.344543	0.0303122	Rheb
412	ENSMUSG00000079477	3.41072e-30	0.0369208	0.521206	0.409095	0.155477	0.365185	0.392959	0.21523	0.123783	0.0397612	0.169131	0.350601	-0.0909756	0.230953	0.20214	Rab7
412	ENSMUSG00000018340	2.66009e-06	-0.112276	-0.45453	-0.198997	-0.205273	-0.675771	-0.889104	-0.602554	-0.00533636	-0.166461	0.00708301	-0.0174131	-0.0956764	-0.145542	-0.201301	Anxa6
413	ENSMUSG00000063524	1.56769e-10	0.142996	0.0511346	-0.732732	-0.200362	-0.439249	-0.282241	0.196223	0.209714	0.097279	0.179744	0.486023	0.0303509	-0.373	-0.715011	Eno1
413	ENSMUSG00000021290	1.65713e-07	0.0306622	0.233207	-0.190457	0.118751	0.357852	0.182944	-0.361178	-0.249041	-0.411386	-0.664283	-0.642526	0.240886	-0.280609	-0.885765	2010107E04Rik
414	ENSMUSG00000020153	1.34647e-11	-0.206057	-0.210266	-0.425703	-0.0112687	0.12466	-0.197409	-0.374365	-0.0706274	-0.267108	-0.122991	-0.208247	-0.0695482	-0.626441	-0.649538	Ndufs7
415	ENSMUSG00000016921	1.04331e-22	0.302247	0.174546	0.610758	-0.231437	0.27093	0.861802	0.923814	0.269223	0.686977	0.449938	0.481431	-0.0209514	0.0431407	0.607071	Srsf6
415	ENSMUSG00000051579	1.87035e-07	-0.211008	-0.386043	-0.158733	-0.218822	-0.465823	0.0950862	0.214137	0.0281931	0.00646454	0.0709169	-0.48531	-0.306467	-0.574619	0.0015097	Tceal8
415	ENSMUSG00000046432	1.8095e-14	-0.386465	-0.567939	0.0825915	0.0127555	-0.689273	-0.575549	0.160506	-0.176151	-0.590559	-0.22883	-0.852836	-0.0195697	-0.631265	-0.0457222	Ngfrap1
415	ENSMUSG00000058756	2.91771e-58	-0.256283	-0.116998	-0.114514	0.105939	-0.0129984	-0.187131	-0.797028	-0.18643	-0.217549	-0.200336	0.0509276	-0.11328	0.0854837	0.0500983	Thra
415	ENSMUSG00000060969	9.97247e-10	-0.0994444	-0.414399	-0.435514	0.276679	0.177128	0.176634	0.674286	0.28976	0.556193	0.531949	0.60498	-0.256515	-0.587671	-0.170397	Irx1
416	ENSMUSG00000024583	5.3676e-11	-0.0916407	0.170366	0.636747	0.131457	0.272616	0.804474	0.900282	0.154639	-0.0692816	0.174633	0.355934	-0.239445	-0.0379967	0.281659	Txnl1
417	ENSMUSG00000033487	5.68081e-37	0.00789923	0.236215	0.094918	-0.457754	-0.276034	0.363887	0.454207	-0.0464575	0.223574	0.0384936	0.223482	-0.07307	0.119708	0.0870762	Fndc3a
417	ENSMUSG00000037916	5.93496e-76	-0.201087	-0.223035	-0.18174	0.0331971	-0.0262395	-0.104339	-0.234879	-0.066377	-0.304613	-0.178277	-0.0295532	-0.112116	-0.558658	-0.0277913	Ndufv1
417	ENSMUSG00000056629	1.70038e-06	-0.458444	-0.284327	-0.580524	0.0737987	-0.0117566	-0.214248	0.0407528	-0.18082	-0.654514	-0.245381	-0.545476	-0.195951	-0.44728	-0.628636	Fkbp2
419	ENSMUSG00000037072	4.39982e-92	-0.397506	-0.116144	-0.435113	-0.0865685	-0.533806	-0.139252	-0.887905	-0.313976	-0.796175	-0.483944	-0.687055	-0.147984	-0.372917	-0.386433	Sep15
419	ENSMUSG00000022255	1.45501e-32	0.0557721	0.384312	0.684473	-0.553956	-0.299284	0.528436	0.505719	0.0123859	0.140635	0.173873	0.485105	0.142042	0.386993	0.675825	Mtdh
420	ENSMUSG00000037710	1.02142e-18	-0.43474	-0.225371	-0.270397	-0.437854	-0.628087	-0.872865	-0.340473	-0.276025	-0.69102	-0.37351	-0.754708	-0.0503926	-0.346327	-0.401613	Cisd1
420	ENSMUSG00000024360	5.19433e-17	-0.0504593	0.267341	0.613624	-0.35075	-0.120052	0.618568	0.656305	0.118336	0.304514	0.297128	0.619916	-0.211455	0.245196	0.57978	Etf1
421	ENSMUSG00000020849	6.6381e-13	0.0572763	-0.0829123	0.411286	0.130896	0.404949	0.835571	1.05577	0.135364	0.0219016	0.199067	-0.0542024	-0.156384	-0.270349	0.820119	Ywhae
422	ENSMUSG00000067847	3.91613e-06	-0.188237	0.277187	-0.325556	-0.065703	0.341883	0.0253684	-0.0753594	-0.378349	-0.477144	-0.653144	-0.626822	0.164674	0.0384458	-0.830349	Romo1
422	ENSMUSG00000028822	6.45764e-09	-0.430105	-0.154357	-0.231329	-0.0789513	-0.364061	-0.333541	-0.278265	-0.349561	-0.682656	-0.490495	-0.358715	-0.209001	-0.218613	-0.359006	Tmem50a
422	ENSMUSG00000003814	1.10267e-11	-0.198589	-0.492682	-0.754843	-0.142605	-0.148297	0.585891	0.546144	0.289134	0.0363704	0.62125	-0.182476	-0.304695	-0.45738	0.0274409	Calr
422	ENSMUSG00000021264	5.46095e-17	-0.168582	-0.469915	0.00917686	-0.239735	-0.326014	0.0864115	0.0775245	-0.106774	-0.04442	-0.0284698	-0.039527	-0.167178	-0.353372	0.254594	Yy1
425	ENSMUSG00000048758	5.863e-08	0.183219	-0.376868	0.293256	0.0731142	-0.0274959	0.527038	0.642469	-0.3023	-0.0113595	-0.482099	0.149819	0.180966	-0.251091	0.449736	Rpl29
425	ENSMUSG00000024853	9.41006e-64	-0.221933	-0.523671	0.0944368	-0.0680977	0.00174904	-0.00940017	0.100241	-0.13099	-0.362262	-0.205958	-0.37019	-0.142716	-0.613347	0.139017	Sf3b2
426	ENSMUSG00000053119	1.78015e-06	-0.257739	-0.0243944	-0.211796	0.197696	0.296584	-0.0329996	-0.179066	-0.341523	-0.417061	-0.443305	-0.281121	0.0729354	0.0263257	0.113647	Chmp3
427	ENSMUSG00000026750	3.05454e-16	-0.200637	-0.295755	-0.0179372	-0.151702	0.0140492	0.177837	0.295196	0.0205126	-0.294471	-0.0945417	-0.18487	-0.132404	-0.628375	-0.0982008	Psmb7
427	ENSMUSG00000004032	1.6087e-47	-0.00481303	-0.217289	-0.145315	-0.168908	-0.597068	-0.41707	0.0842585	0.0648658	0.0963186	0.121469	0.0532469	-0.0524524	-0.115566	-0.163783	Gstm5
427	ENSMUSG00000048285	1.23904e-120	0.256601	0.24073	0.107261	-0.323515	-0.13851	-0.714545	0.324108	0.171656	0.387488	0.409586	0.490213	0.290489	0.224232	0.311333	Frmd6
427	ENSMUSG00000024081	3.82165e-22	0.216658	0.213036	0.469262	-0.241865	0.298288	0.496397	0.469419	0.165065	0.40755	0.302584	0.341972	0.140152	0.237587	0.480548	Cebpz
429	ENSMUSG00000030403	6.7272e-14	0.205308	0.517589	0.534172	-0.251349	-0.200831	-0.0228942	-0.238408	0.0374334	0.0534525	0.043242	0.368967	0.295319	0.474011	0.583991	Vasp
430	ENSMUSG00000021823	1.00136e-10	0.277962	0.401273	0.446892	0.0495225	-0.675795	-0.809427	-0.441987	0.0777395	0.455821	0.307053	0.748729	0.333582	0.491338	0.491251	Vcl
431	ENSMUSG00000028156	2.31255e-12	0.113372	0.492128	0.663352	-0.349244	-0.261084	0.278833	0.7095	0.043921	0.185071	0.107587	0.348356	0.0325435	0.373435	0.716979	Eif4e
432	ENSMUSG00000044627	2.45234e-14	-0.414562	-0.229244	-0.16933	-0.2033	-0.208601	0.00437583	0.109939	-0.270563	-0.76615	-0.421836	-0.30726	-0.123942	-0.490813	-0.275776	Swi5
432	ENSMUSG00000040462	3.07451e-37	-0.0602581	0.0913236	0.0251698	0.223043	0.173636	0.289528	0.241451	-0.000595048	-0.0485482	-0.00208405	-0.547073	-0.163855	0.0464779	-0.0346051	Os9
433	ENSMUSG00000058267	4.65647e-06	-0.154276	-0.350018	-0.153647	0.0166973	0.0958858	0.147749	0.178834	-0.0699192	-0.278791	-0.195685	-0.136705	-0.027327	-0.591035	-0.0210075	Mrps14
433	ENSMUSG00000028291	4.3582e-46	0.00265	0.220513	0.577564	0.320694	0.347847	0.441581	0.628077	-0.0520421	-0.0592216	-0.0471138	0.0984441	0.219655	0.0430269	0.612457	Akirin2
433	ENSMUSG00000037373	2.62205e-07	0.252317	0.147692	0.345934	0.005432	0.157383	0.32764	0.24058	0.0396579	0.210703	0.0896246	0.201164	0.298462	0.15599	0.464492	Ctbp1
433	ENSMUSG00000038502	5.23007e-19	-0.200133	-0.51268	0.0408666	-0.0943787	-0.374868	-0.31565	0.0574368	-0.159719	-0.331055	-0.243615	-0.687678	-0.0320546	-0.34517	0.0243365	Ptov1
433	ENSMUSG00000043866	1.37898e-07	-0.139621	-0.150885	0.266451	0.373437	0.475472	0.671382	0.625289	-0.132166	0.00714812	0.0618708	0.2388	0.0837718	-0.159029	0.221704	Taf10
433	ENSMUSG00000038708	2.82271e-30	0.0411075	0.375814	0.499268	0.220714	0.429188	0.645625	0.637908	-0.064898	0.220969	0.0570646	0.278955	0.00732259	0.423676	0.731948	Golga4
435	ENSMUSG00000062963	9.24082e-10	-0.373699	-0.252336	-0.34105	-0.0341665	0.0458356	0.0838633	-0.0373367	-0.238947	-0.499328	-0.429702	-0.593299	-0.200726	-0.413421	-0.373767	Ufc1
435	ENSMUSG00000026755	1.27689e-11	-0.24347	0.054357	0.142238	-0.0444411	0.225028	0.288187	0.124969	-0.30867	-0.545187	-0.455743	-0.511172	0.147525	-0.0804713	0.133236	Arpc5l
435	ENSMUSG00000022216	3.89476e-10	-0.389255	-0.412948	-0.175313	-0.117583	-0.0158393	0.228962	0.248374	-0.297934	-0.638277	-0.587765	-0.0845071	-0.145819	-0.580742	0.121784	Psme1
435	ENSMUSG00000002477	1.12549e-12	0.252918	-0.184484	0.529814	-0.275951	0.268033	0.797896	0.778058	0.228973	0.332239	0.314736	0.395235	-0.0272968	-0.1704	0.57003	Snrpd1
436	ENSMUSG00000045624	3.74566e-10	0.177554	0.283279	0.403261	-0.380243	0.111994	0.351099	0.370163	0.159988	0.375781	0.271537	0.500954	0.00999813	0.236557	0.433782	Esf1
437	ENSMUSG00000026566	9.82205e-50	0.150788	0.157002	-0.0594725	0.329595	0.266338	0.545501	0.660404	0.281094	0.457731	0.426401	0.0979995	-0.236733	-0.142453	0.00958863	Mpzl1
438	ENSMUSG00000027479	7.16466e-45	0.246566	0.391651	0.656053	-0.00625605	-0.12772	0.156095	0.505962	0.218928	0.533519	0.40732	0.518919	0.141694	0.41583	0.723031	Mapre1
439	ENSMUSG00000024099	1.14049e-28	-0.315062	-0.268352	-0.223582	-0.0165555	0.00892692	-0.0797562	-0.0587673	-0.203613	-0.535778	-0.38294	-0.679795	-0.0150933	-0.587575	-0.289228	Ndufv2
440	ENSMUSG00000024002	4.73939e-10	0.0759592	0.158178	0.573551	0.205368	0.15047	0.402303	0.359228	-0.0131548	0.24633	0.121164	0.317629	0.105234	0.208593	0.567873	Brd4
441	ENSMUSG00000017421	4.9928e-06	-0.184675	-0.401273	-0.0572357	-0.16384	-0.143724	0.0431154	-0.0347261	-0.189748	-0.191853	-0.271624	-0.499651	-0.0228514	-0.343584	0.0589733	Zfp207
442	ENSMUSG00000027523	9.53947e-11	-0.169855	-0.364771	0.164965	-0.0421378	-0.496645	-0.0816614	-0.931161	0.107156	-0.198635	0.135877	0.116372	-0.24478	-0.146955	0.467808	Gnas
443	ENSMUSG00000051510	1.44163e-13	-0.103361	0.455914	0.44189	-0.0291007	-0.163327	0.359226	0.464937	-0.134931	-0.11434	-0.105542	0.419751	-0.0411206	0.301914	0.503285	Mafg
444	ENSMUSG00000016534	5.16488e-13	-0.390913	0.140266	0.0322041	-0.324576	-0.627163	-0.262658	-0.0274667	-0.378565	-0.581052	-0.484189	-0.54703	-0.175425	0.0916548	-0.0975726	Lamp2
444	ENSMUSG00000050299	2.12577e-39	0.335242	0.314992	0.133166	0.103302	0.506423	0.425605	0.672223	-0.134547	0.411149	-0.248961	0.375872	0.287401	0.335824	0.00182366	Gm9843
445	ENSMUSG00000001964	2.09951e-10	0.0962671	0.0672142	0.0665163	-0.551428	-0.63368	-0.615684	-0.258086	0.166536	0.240075	0.242821	0.22731	-0.0259301	0.0630077	0.219391	Emd
445	ENSMUSG00000027660	5.90804e-15	0.16115	0.272414	0.531051	0.311795	0.170547	0.778727	0.762118	0.171158	0.460577	0.423326	0.738326	-0.0620478	0.399731	0.194853	Skil
445	ENSMUSG00000025130	1.00664e-15	-0.362924	-0.397228	-0.282228	-0.0441148	-0.295547	0.386073	0.325185	-0.25566	-0.046163	-0.152449	-0.591367	-0.286592	-0.552879	-0.737609	P4hb
446	ENSMUSG00000057666	8.65542e-43	-0.134502	-0.175421	-0.474376	-0.589251	-0.114825	-0.32936	-0.365333	0.0470615	-0.219305	-0.0337995	-0.0135892	-0.12975	-0.536264	-0.2716	Gapdh
446	ENSMUSG00000006315	6.9081e-71	-0.0365075	-0.252505	-0.193135	0.103774	0.229041	0.325873	0.285726	-0.0679739	-0.101135	-0.0661945	-0.207394	0.124665	-0.538778	-0.327238	Tmem147
446	ENSMUSG00000048277	1.79254e-27	-0.299347	-0.247133	-0.156931	0.207306	0.32294	0.271101	0.191968	-0.240799	-0.521352	-0.33064	-0.112068	-0.0131523	-0.0688237	-0.0189441	Syngr2
447	ENSMUSG00000027566	1.40896e-27	-0.161939	-0.348627	-0.230735	-0.529961	0.0332805	0.202577	0.448318	0.0532769	-0.37965	-0.138753	-0.644994	-0.239992	-0.69567	-0.368981	Psma7
448	ENSMUSG00000050565	1.05961e-13	-0.150864	-0.166264	-0.0377065	-0.210431	-0.617291	-0.0664243	0.109567	-0.0805484	-0.0734427	-0.00655755	-0.0529236	-0.144895	-0.245827	-0.074261	Tor1aip2
448	ENSMUSG00000003032	1.37914e-06	-0.119293	-0.263317	0.00887141	0.744289	0.607068	0.0272102	0.429273	0.0186709	0.149855	0.323166	0.438585	0.107001	0.523653	0.85356	Klf4
448	ENSMUSG00000028639	8.07311e-12	-0.120453	-0.42322	0.143851	-0.363069	-0.286831	-0.175445	-0.38977	-0.0698568	-0.394452	-0.0833631	-0.304713	0.119086	-0.305588	0.803284	Ybx1
448	ENSMUSG00000062604	2.75763e-07	-0.286793	-0.478084	-0.183283	-0.174312	-0.656898	-0.85778	-0.130079	-0.255715	-0.304831	-0.359557	-0.608097	-0.0677267	-0.679549	0.00943931	Srpk2
448	ENSMUSG00000040415	2.53314e-33	-0.235222	0.164609	0.0272424	-0.127259	-0.211155	-0.410102	-0.874842	-0.319167	-0.404643	-0.410525	0.00521596	0.0721774	0.23749	0.158844	Dtx3
449	ENSMUSG00000019054	9.20454e-84	-0.409727	-0.195896	-0.0824706	-0.0950961	0.119236	0.136198	0.0285372	-0.338064	-0.666086	-0.425674	-0.407676	0.0487943	-0.122204	0.0810406	Fis1
449	ENSMUSG00000039219	4.20097e-15	-0.182414	-0.238458	0.346886	-0.250871	-0.314214	0.163779	0.395801	-0.0889137	-0.0275149	-0.0322038	-0.13936	-0.288016	-0.168002	0.255653	Arid4b
451	ENSMUSG00000037876	6.91738e-16	0.00314751	-0.0385744	0.197567	0.215627	-0.783964	-0.600673	0.594208	0.0687208	0.363605	0.387762	0.35989	-0.0139957	0.130911	0.474921	Jmjd1c
452	ENSMUSG00000070047	7.05835e-17	-0.186744	-0.0704578	0.105702	-0.353634	-0.639708	-0.589523	-0.0871405	-0.207394	-0.0433276	-0.135453	0.254629	-0.0590014	0.0340929	0.115585	Fat1
453	ENSMUSG00000040824	2.21623e-11	-0.00625071	-0.290547	-0.22798	-0.255608	0.0768678	-0.420355	0.102371	-0.388413	-0.248197	-0.606321	-0.465662	0.172294	-0.265437	-0.230999	Snrpd2
455	ENSMUSG00000033161	6.20962e-53	0.0302394	0.567795	0.0743307	-0.0471369	-0.166833	-0.737084	1.03644	0.0444629	0.0864779	0.117248	-0.245127	0.130117	0.625701	0.445306	Atp1a1
455	ENSMUSG00000078713	8.5754e-10	0.17522	0.121877	0.279894	-0.448396	0.179029	0.457231	0.325789	0.055572	0.354131	0.196549	0.373604	0.0190734	-0.10005	0.201056	Tomm5
455	ENSMUSG00000060143	3.32457e-11	0.121461	-0.0738764	-0.11518	0.0609315	0.216165	0.206427	0.255752	-0.301671	0.0809127	-0.408998	0.0295983	0.220061	-0.0551736	-0.216654	Gm10076
455	ENSMUSG00000022698	2.37107e-13	0.0443906	-0.144165	0.247018	-0.230513	-0.0587237	0.375268	0.451581	0.269728	0.44478	0.493145	0.367098	-0.295883	-0.376112	0.414912	Naa50
456	ENSMUSG00000028470	1.59438e-16	-0.387516	-0.197147	-0.066013	0.233194	0.134501	0.00804755	0.277533	-0.190947	-0.387185	-0.245915	-0.254978	-0.275285	-0.3984	-0.111899	Hint2
456	ENSMUSG00000022744	1.43216e-25	0.189581	0.348284	0.484902	-0.170486	-0.177753	0.0353762	0.295935	0.268156	0.515916	0.570226	0.27431	-0.0665287	0.368633	0.42211	Cldnd1
456	ENSMUSG00000004843	2.63866e-32	0.187555	-0.00797775	0.401314	0.524682	0.469957	0.598882	0.955655	0.205539	0.285141	0.291855	0.616126	0.0113187	0.159945	0.685594	Chmp2b
457	ENSMUSG00000034088	6.96977e-15	-0.138333	-0.0370625	0.170127	-0.195723	-0.1442	0.218725	0.432248	-0.0481695	0.0553499	-0.00558812	0.0858626	-0.320612	-0.320748	-0.211421	Hdlbp
457	ENSMUSG00000078348	8.67561e-10	-0.169846	-0.39001	-0.0897929	-0.0280827	0.069114	0.0998063	0.0968038	-0.102175	-0.316697	-0.167996	-0.440591	-0.0175399	-0.57501	-0.0428616	Sf3b5
457	ENSMUSG00000063856	5.56073e-16	-0.274874	0.102017	-0.206706	0.156053	0.736638	0.5266	0.12972	-0.309429	-0.32926	-0.348222	-0.601559	-0.0172785	-0.218081	-0.860001	Gpx1
457	ENSMUSG00000024498	3.60751e-12	0.130756	0.164323	0.480274	-0.195356	-0.0919804	0.300672	0.479017	0.0431705	0.374893	0.214209	0.40742	-0.0356523	0.19558	0.501157	Tcerg1
458	ENSMUSG00000028797	3.41599e-11	-0.297166	-0.221047	-0.22394	0.242145	0.328337	0.380649	0.184584	-0.35602	-0.563813	-0.488594	-0.353378	-0.0378038	-0.251021	-0.100738	Tmem234
458	ENSMUSG00000019179	4.11353e-10	-0.320734	-0.353072	-0.0811743	-0.302418	-0.249797	-0.166356	-0.057827	-0.187381	-0.553207	-0.298197	-0.604705	-0.1446	-0.672124	-0.207093	Mdh2
460	ENSMUSG00000027067	1.06229e-12	-0.0031511	-0.424226	0.230862	-0.0268222	0.135865	0.302409	0.365103	0.00431814	0.0930379	0.128706	-0.00328829	0.0379291	-0.319358	0.379107	Ssrp1
461	ENSMUSG00000027404	1.31361e-15	0.169433	-0.0569293	0.373656	-0.385549	-0.052017	0.388284	0.529198	0.38129	0.268699	0.524935	0.418514	-0.12989	-0.151635	0.613825	Snrpb
462	ENSMUSG00000028367	5.09163e-15	-0.141018	-0.0749751	0.192484	0.0727395	0.386258	0.217339	0.0894244	-0.0172559	-0.323748	-0.257264	-0.348319	-0.337995	-0.319381	0.235527	Txn1
463	ENSMUSG00000009907	2.20579e-22	0.178658	0.28301	0.516559	0.079692	0.38147	0.528398	0.570973	0.0229572	0.252385	0.10785	0.378329	0.137922	0.295712	0.630185	Vps4b
463	ENSMUSG00000032112	9.24131e-22	-0.160916	-0.0694826	0.0505932	-0.126711	0.0619289	0.209006	0.21307	-0.178468	-0.376892	-0.262669	-0.575136	0.0903113	0.0370026	-0.0506804	Trappc4
464	ENSMUSG00000033379	7.09143e-07	-0.433874	0.265634	-0.288746	-0.0157001	0.101163	0.129133	0.0607817	-0.156351	-0.699651	-0.193926	-0.4954	-0.0703283	-0.0125908	-0.299833	Atp6v0b
464	ENSMUSG00000024914	2.6902e-06	-0.101996	0.332556	0.454809	0.334935	0.305696	0.067315	0.307992	-0.0570001	-0.0305439	0.165493	0.169988	0.193981	0.548844	0.822679	Drap1
465	ENSMUSG00000040225	2.46181e-15	0.00378888	0.0399057	0.648797	-0.309521	-0.302014	0.433913	0.628867	-0.10105	0.0853599	-0.0328788	-0.10729	-0.137429	0.108526	0.857227	Prrc2c
465	ENSMUSG00000028161	9.19883e-13	-0.165432	0.154359	0.325668	-0.471457	-0.174152	-0.172157	0.487451	-0.372969	-0.0971186	-0.407744	0.484076	0.08582	0.189936	0.396351	Ppp3ca
465	ENSMUSG00000031078	1.86961e-16	0.0315807	0.387736	0.528107	0.317156	0.212884	0.459382	0.60119	0.00281293	0.00684271	0.0453663	0.376223	0.10317	0.448092	0.548369	Cttn
465	ENSMUSG00000048076	1.26929e-06	-0.00833568	0.353801	0.389752	0.221893	0.562698	0.878803	0.693777	0.181403	-0.0462764	0.189826	0.355303	-0.192776	0.228534	0.394505	Arf1
465	ENSMUSG00000043998	1.04664e-56	0.173764	0.370123	0.329767	-0.0351476	0.229832	0.55928	0.507737	0.192633	0.468632	0.430141	0.643385	-0.0121809	0.354852	0.280627	Mgat2
466	ENSMUSG00000023286	6.13233e-13	0.00722516	0.206186	0.455052	-0.066956	0.237273	0.714424	0.633866	0.0630798	0.22338	0.158679	0.240047	-0.166131	0.144355	0.414678	Ube2j2
466	ENSMUSG00000029131	8.9189e-07	0.254492	0.308555	0.294529	-0.072179	0.330525	0.331713	0.264666	0.0370584	0.253987	0.0125458	0.278341	0.27799	0.291807	0.485176	Dnajb6
466	ENSMUSG00000067367	1.39944e-34	0.299012	0.0779149	0.455462	-0.427703	0.0990857	0.435822	0.497127	0.20432	0.480945	0.373214	0.560717	0.0885383	0.0227974	0.348588	Lyar
467	ENSMUSG00000037197	5.72245e-26	0.240597	0.213903	0.547367	-0.00703816	0.272627	0.42538	0.522558	0.0939054	0.357191	0.175941	0.50649	0.206729	0.250701	0.727442	Rbm17
467	ENSMUSG00000014956	6.02733e-39	0.285958	-0.0732686	-0.179337	0.32546	0.326024	-0.333151	-0.443033	0.384823	0.330632	0.588633	0.316558	0.0616224	-0.512314	0.212508	Ppp1cb
467	ENSMUSG00000032336	1.35026e-14	0.0387559	0.0384365	0.002083	-0.330274	-0.311557	-0.809178	-0.421168	0.00703745	0.0820531	0.0657378	0.0438531	0.0971817	0.1796	0.058448	Nptn
467	ENSMUSG00000024571	2.24815e-11	-0.0900229	0.0231501	0.455604	-0.378876	-0.132697	0.494016	0.642574	0.106862	0.22313	0.229986	0.237063	-0.279828	0.094626	0.621932	Gm16286
469	ENSMUSG00000028609	1.08314e-12	0.0735461	-0.285971	0.0667019	-0.24318	-0.0183421	0.206796	0.298232	0.167363	0.222665	0.228289	0.165034	-0.102019	-0.514096	0.168079	Magoh
470	ENSMUSG00000025651	1.14546e-65	-0.0618551	-0.17951	-0.0804874	-0.0777895	-0.0929132	0.01642	0.114883	0.00169527	-0.162	-0.0463132	0.219193	-0.0640166	-0.591772	-0.34524	Uqcrc1
471	ENSMUSG00000063406	1.47251e-11	0.116577	0.304618	0.450771	-0.286129	-0.167521	0.447415	0.484501	0.123143	0.580204	0.32173	0.572323	-0.296944	-0.0448512	0.451026	Tmed5
471	ENSMUSG00000036299	6.18382e-08	-0.359732	0.103066	-0.368783	0.200215	0.0494403	-0.346382	0.0805344	-0.143462	-0.703353	-0.267535	-0.640142	0.0159418	-0.0189522	-0.159807	BC031181
472	ENSMUSG00000032002	2.43902e-31	0.223644	0.324567	0.518624	-0.166372	0.241072	0.608672	0.643465	0.118145	0.369296	0.210788	0.145687	0.0193867	0.0498399	0.235683	Dcun1d5
472	ENSMUSG00000004771	3.55388e-85	0.0917389	0.414607	0.382272	0.351636	0.428219	0.578812	0.707651	0.133066	0.184561	0.196623	0.324066	-0.00948439	0.333248	0.349331	Rab11a
472	ENSMUSG00000032575	7.4535e-21	0.276611	0.125198	-0.456418	0.145932	0.388085	0.857382	0.817144	0.255715	0.37187	0.358969	-0.104935	0.113419	0.0557026	-0.116222	Manf
472	ENSMUSG00000018446	1.22456e-65	0.0114718	-0.356583	0.281887	-0.405992	0.132398	0.597395	0.541316	0.128282	0.245518	0.201142	0.0768614	-0.0926258	-0.521093	0.242029	C1qbp
474	ENSMUSG00000044080	9.48691e-14	-0.239806	0.505228	-0.364347	0.347946	0.333444	0.326401	0.56319	-0.042179	-0.620432	-0.322135	0.541827	-0.0972288	0.194027	-0.23269	S100a1
475	ENSMUSG00000059005	5.34339e-06	0.360527	-0.453206	0.0420927	-0.409568	-0.0956865	0.261209	0.303227	0.146391	0.313939	0.199944	0.391282	0.310453	-0.387138	0.4708	Hnrnpa3
476	ENSMUSG00000027810	4.09372e-10	-0.0439821	-0.395341	-0.0121241	0.0920134	0.00418332	0.182302	0.15542	-0.139643	-0.0386027	-0.164767	0.0894141	-0.0339883	-0.430098	0.126921	Eif2a
476	ENSMUSG00000060373	2.31206e-19	-0.128112	-0.287973	0.205563	-0.222375	-0.00180443	0.175817	0.431671	-0.0786621	0.0570883	-0.0563178	0.0486053	-0.306539	-0.34042	0.304952	Hnrnpc
476	ENSMUSG00000021969	6.62377e-41	-0.0585598	0.0378211	0.160384	-0.392429	-0.429153	0.0745725	0.269172	-0.0682337	0.0279293	0.0119513	0.0972163	0.0111333	0.0705413	0.25355	Zdhhc20
477	ENSMUSG00000021500	4.45452e-13	0.204591	0.0238141	0.546647	-0.0265763	0.0836406	0.379435	0.524136	0.131117	0.333076	0.251507	0.438214	0.109323	0.0773251	0.460773	Ddx46
478	ENSMUSG00000032959	3.15028e-09	0.0750429	0.0402315	0.0427011	-0.269048	-0.0795436	-0.0243755	0.265197	-0.170065	-0.0342218	-0.345402	-0.284449	0.295001	-0.111973	-0.0928137	Pebp1
480	ENSMUSG00000029642	1.26318e-28	0.216117	0.123747	0.337867	0.0613289	0.285967	0.848342	0.719013	-0.0436228	0.283013	-0.0653363	0.273332	0.0667216	-0.0346808	0.364573	Polr1d
483	ENSMUSG00000028851	3.65849e-06	0.141744	0.121801	0.484297	0.0789928	0.492808	0.404011	0.544415	0.0505703	-0.00659589	0.0856185	0.160413	0.222545	0.171259	0.791898	Nudc
484	ENSMUSG00000027236	1.09031e-83	0.266073	0.450559	0.283628	-0.248035	0.427895	0.632992	0.506773	0.0418153	0.498674	0.175548	0.614156	0.0337015	0.214112	0.161773	Eif3j1
484	ENSMUSG00000028382	3.56925e-09	-0.214527	0.121466	0.491808	0.389946	0.483101	0.79344	0.810183	-0.24278	-0.140435	-0.255333	-0.163961	-0.000597406	-0.0602288	0.56132	Ptbp3
484	ENSMUSG00000028837	3.26693e-25	-0.18189	-0.0772473	0.197986	-0.360406	0.102284	0.369996	0.56351	0.0771266	-0.331936	-0.0668865	0.0541259	-0.302448	-0.581852	-0.171041	Psmb2
484	ENSMUSG00000031532	2.03457e-52	-0.169705	0.238296	0.126182	-0.489563	-0.621101	0.116028	0.132667	0.0888918	-0.196222	0.108036	-0.171053	-0.197317	0.118487	0.0546648	Saraf
484	ENSMUSG00000020571	9.9222e-11	-0.0580986	-0.213423	-0.419239	-0.348807	-0.196635	0.293275	0.42792	0.00194535	-0.338361	-0.0491657	-0.75269	0.0613708	-0.3041	-0.490729	Pdia6
486	ENSMUSG00000037720	8.16572e-10	-0.240916	-0.147781	-0.0944154	-0.152905	-0.0745353	-0.0215901	-0.108427	-0.13014	-0.321231	-0.187744	-0.583383	-0.108914	-0.262409	-0.318534	Tmem33
486	ENSMUSG00000058569	4.14797e-07	-0.0844683	0.190479	0.200311	-0.122549	0.0807894	0.841358	0.647623	0.177522	-0.0620347	0.198233	-0.0433039	-0.25984	-0.00297926	0.301172	Tmed9
487	ENSMUSG00000045193	9.34657e-30	-0.191929	0.364075	0.614365	0.398692	0.132304	-0.0788015	0.606082	-0.245746	-0.626149	-0.446875	0.160005	0.161319	0.547294	0.812134	Cirbp
487	ENSMUSG00000033004	6.1309e-10	0.0513941	0.0622497	0.181354	-0.391071	-0.572852	-0.196483	-0.202248	-0.0445191	0.202075	0.0421518	0.236502	0.0806789	0.149436	0.270781	Mycbp2
489	ENSMUSG00000025204	1.48823e-62	-0.121403	-0.114163	-0.0945647	0.196646	0.119481	0.0627991	0.0121587	0.0150087	-0.14078	-0.0277616	-0.777852	-0.0744279	-0.634665	-0.550953	Ndufb8
491	ENSMUSG00000041084	8.76021e-08	-0.0492702	-0.294276	-0.135667	-0.217906	-0.279737	0.098247	0.0178368	-0.158228	-0.121153	-0.162547	-0.594849	0.0304009	-0.475795	-0.322715	Ostc
491	ENSMUSG00000094483	1.95716e-06	-0.0161073	-0.0847438	0.3161	-0.328218	-0.61728	-0.301516	0.144105	0.00514245	0.335362	0.265044	-0.0234322	-0.0208944	0.0779406	0.350358	Purb
491	ENSMUSG00000064367	7.15477e-10	-0.10396	0.30373	-0.0110316	-0.307442	-0.0771495	0.0752474	-0.0267089	-0.384517	-0.409936	-0.551957	-0.392327	0.105302	-0.212541	-0.653413	mt-Nd5
492	ENSMUSG00000022358	3.74681e-13	0.204839	0.103641	-0.0100883	-0.301032	-0.418997	-0.764993	-0.131988	0.131856	0.269027	0.235095	0.317008	0.134346	0.186593	0.112732	Fbxo32
493	ENSMUSG00000073616	5.05506e-06	-0.107123	0.112551	-0.387934	0.0365658	0.00261255	-0.210549	-0.306654	-0.35253	-0.382082	-0.582811	-0.587202	0.201562	-0.125345	-0.794213	Myeov2
493	ENSMUSG00000025745	2.51541e-07	-0.237537	-0.299478	0.0267521	-0.205675	-0.54596	-0.184434	-0.129277	-0.0349557	-0.10133	0.000272485	-0.275227	-0.252423	-0.435918	0.0102404	Hadha
493	ENSMUSG00000003873	6.25626e-07	-0.299136	-0.203453	-0.0514563	-0.0665405	-0.0426211	-0.10445	-0.126322	-0.25433	-0.663856	-0.333884	-0.580637	0.052708	-0.245683	0.0427363	Bax
493	ENSMUSG00000063787	1.31806e-11	-0.163939	-0.227138	-0.0650387	0.0162968	0.186101	0.183403	0.200811	-0.150579	-0.241432	-0.207698	-0.236557	-0.0220948	-0.474025	-0.180297	Chchd1
495	ENSMUSG00000030452	4.57345e-16	0.151128	0.222659	0.328848	-0.418831	-0.367757	0.120936	0.435882	-0.0245251	0.130167	0.0320189	0.143872	0.157687	0.237961	0.36267	Nipa2
496	ENSMUSG00000026032	4.09283e-20	-0.262127	-0.163827	-0.346308	0.220996	0.0481531	-0.135849	-0.120006	-0.144695	-0.41177	-0.338477	-0.491176	-0.0851864	-0.576093	-0.557944	Ndufb3
496	ENSMUSG00000029066	1.19564e-10	-0.209694	-0.0831966	0.0221499	-0.416159	-0.128686	-0.00990917	-0.0157553	-0.0457656	-0.330228	-0.12225	-0.696273	0.0468685	-0.385907	-0.284423	Mrpl20
497	ENSMUSG00000037815	4.32934e-18	-0.0297131	0.339899	0.536471	-0.312282	-0.116632	0.103164	0.428772	-0.133595	0.0732229	-0.0402565	0.515082	0.169037	0.3352	0.79857	Ctnna1
498	ENSMUSG00000038235	7.52342e-45	-0.0547346	0.36748	0.00472231	0.0489636	0.327131	0.394237	0.832691	0.0173201	-0.0573509	0.0458171	0.0722994	-0.036306	0.184288	0.154528	F11r
498	ENSMUSG00000028868	4.05057e-07	-0.0103384	0.218016	0.444334	0.49967	0.37576	0.270934	0.229739	-0.0923475	0.0309918	0.0488554	0.378323	0.197264	0.29642	0.708119	Wasf2
499	ENSMUSG00000030751	3.4793e-61	-0.0955744	-0.308338	-0.0895509	-0.0944276	0.0185845	0.119531	0.304528	-0.0353693	-0.210808	-0.0998795	-0.232073	-0.0979184	-0.51917	-0.0517188	Psma1
501	ENSMUSG00000029198	1.06778e-09	-0.13922	0.181209	0.354113	-0.0236766	0.298639	0.374112	0.43946	-0.0609697	-0.0135168	-0.0999265	0.301168	-0.242717	-0.117132	0.0836036	Grpel1
501	ENSMUSG00000055762	5.65436e-40	-0.224129	-0.482524	-0.248399	-0.0972619	-0.208358	0.15587	0.678594	-0.191348	-0.511874	-0.5	-0.117745	-0.263955	-0.594803	-0.126445	Eef1d
502	ENSMUSG00000021024	5.82254e-61	0.0417519	-0.202987	0.150848	0.00370847	0.174746	0.349883	0.460769	0.160004	-0.023773	0.203013	0.0572216	-0.0109675	-0.543441	0.203721	Psma6
502	ENSMUSG00000024974	2.03457e-52	0.124944	-0.407741	0.26535	-0.120219	-0.141925	0.0684057	0.183099	0.211618	0.302435	0.312253	0.17533	-0.0634783	-0.487604	0.26824	Smc3
503	ENSMUSG00000020224	7.4613e-37	0.305501	0.340566	0.242523	-0.0536261	0.509555	0.549601	0.580397	0.131606	0.381043	0.129403	0.266444	0.178972	0.309558	0.300996	Llph
504	ENSMUSG00000027806	2.38769e-18	-0.18368	-0.216878	-0.182249	0.0526362	-0.633735	-0.310207	0.0310821	-0.106813	0.0610335	-0.020164	0.0520045	-0.135079	-0.0834649	-0.224255	Tsc22d2
504	ENSMUSG00000005871	5.00852e-19	-0.318133	0.137425	0.240972	0.0860303	0.143333	0.274318	0.326078	-0.257211	-0.486753	-0.262067	-0.0917825	0.120064	0.12958	0.350337	Apc
505	ENSMUSG00000029076	5.07353e-13	-0.339071	0.0969131	-0.0988856	-0.133371	0.0114785	-0.024734	-0.0161669	-0.296702	-0.462051	-0.387759	-0.30209	-0.0696198	0.11803	-0.057898	Sdf4
505	ENSMUSG00000035227	4.31859e-15	-0.12153	0.0856726	-0.32394	0.129177	0.218073	0.493124	0.518423	-0.0749592	-0.283615	-0.151074	-0.388597	-0.0919498	-0.574588	-0.650123	Spcs2
505	ENSMUSG00000031513	5.02105e-14	-0.155454	0.148326	0.203308	-0.0302774	0.0161586	0.166999	0.0452634	-0.106429	-0.292523	-0.11849	-0.476004	0.100509	0.119668	0.0853843	Leprotl1
505	ENSMUSG00000022858	2.15347e-08	0.307937	0.13435	0.0863395	0.0716263	-0.0025465	-0.268235	-0.146384	0.0987651	0.490713	0.235831	0.358953	0.308276	0.347562	0.365518	Tra2b
506	ENSMUSG00000025724	5.31118e-57	-0.159992	-0.307335	-0.0473704	-0.262031	-0.0718776	0.168055	0.242699	0.0114479	-0.0629362	0.00445636	-0.665882	-0.263285	-0.536374	-0.225613	Sec11a
506	ENSMUSG00000031960	6.63224e-12	0.168962	0.269784	0.341391	-0.271722	0.195521	0.575087	0.615445	0.207056	0.462097	0.387199	0.343937	-0.17403	0.177298	0.419691	Aars
507	ENSMUSG00000039361	2.10772e-08	0.113707	0.0982748	0.201217	0.115959	-0.409923	-0.211791	-0.733891	0.0132991	0.195811	0.0947378	0.120101	0.183842	0.0721405	0.17192	Picalm
507	ENSMUSG00000041645	8.20112e-10	0.105908	0.398312	0.527895	-0.464337	0.118934	0.438484	0.257888	0.114525	0.195066	0.218499	0.358344	0.0400898	0.357875	0.662664	Ddx24
507	ENSMUSG00000024387	6.97828e-07	-0.268524	-0.287727	-0.202107	-0.184221	-0.0125107	0.0724989	0.072845	-0.109385	-0.260187	-0.165985	-0.192009	-0.242715	-0.461987	-0.184178	Csnk2b
508	ENSMUSG00000030335	1.57846e-12	-0.130752	-0.208374	-0.22204	-0.240114	0.0416919	0.092818	-0.141009	-0.0425109	-0.0985956	-0.123775	0.083796	-0.236474	-0.463925	-0.422627	Mrpl51
508	ENSMUSG00000020219	2.429e-20	-0.219314	-0.210605	-0.261085	0.00907051	0.429319	0.451816	0.239217	-0.169012	-0.331602	-0.254235	-0.59446	-0.0869641	-0.571028	-0.588253	Timm13
508	ENSMUSG00000031939	6.70423e-08	0.244532	0.00449061	-0.338794	-0.289059	-0.154098	0.103936	0.0279222	0.148557	0.424413	0.213354	0.367848	-0.0444279	-0.0063537	-0.688169	Taf1d
508	ENSMUSG00000071528	2.88481e-32	0.0504313	0.476095	-0.0673032	-0.0788743	0.526212	0.239307	-0.0873007	-0.133182	-0.0916703	-0.375704	-0.717868	0.277745	0.0789566	-0.435856	Usmg5
509	ENSMUSG00000032301	5.2134e-32	-0.225424	-0.363887	-0.0989862	-0.416356	-0.285783	-0.0780882	0.0498222	-0.116678	-0.419628	-0.203056	-0.132551	-0.127316	-0.566972	-0.10921	Psma4
510	ENSMUSG00000002881	8.35393e-43	-0.0340171	0.15965	0.21688	0.327475	0.184831	0.083252	-0.716905	-0.0938596	0.219219	0.0426604	0.234293	-0.101057	0.114256	0.373563	Nab1
510	ENSMUSG00000028648	2.63535e-06	0.00945729	0.0821357	-0.225011	0.0876508	0.171972	-0.154968	-0.315795	-0.279121	-0.180311	-0.463421	-0.302208	0.171	-0.0443113	-0.525674	Ndufs5
510	ENSMUSG00000024042	2.30845e-06	0.0197245	0.0256846	-0.525515	0.19279	-0.0601312	-0.16525	0.282813	-0.0109879	0.272398	0.13066	0.183169	-0.101571	0.1788	-0.0294231	Sik1
511	ENSMUSG00000019710	1.05374e-09	-0.3271	-0.37985	-0.180912	0.17675	-0.0912733	-0.0380526	0.0631369	-0.277709	-0.431382	-0.487541	-0.305888	-0.131605	-0.362635	-0.114223	Mrpl24
511	ENSMUSG00000028649	2.62342e-12	0.1259	0.164851	0.204908	-0.187681	-0.0674485	-0.121473	-0.140144	-0.0747472	0.232383	0.000998973	0.0145764	0.259369	0.470125	0.487146	Macf1
511	ENSMUSG00000030189	1.26309e-10	0.135279	0.101906	0.403982	-0.0746233	0.107595	0.476389	0.506302	0.00871013	0.423091	0.249195	0.580302	0.124001	0.225716	0.541313	Ybx3
511	ENSMUSG00000021764	1.74715e-23	-0.134328	-0.161141	-0.0219378	-0.118111	-0.0875483	0.0784538	0.165387	-0.183656	-0.288844	-0.348605	-0.562074	-0.0358881	-0.538084	-0.321968	Ndufs4
512	ENSMUSG00000005779	8.41315e-60	-0.236014	-0.389956	-0.12127	-0.259367	-0.283819	0.160497	0.288456	-0.0716665	-0.361101	-0.16839	-0.468463	-0.240195	-0.559569	-0.0979925	Psmb4
513	ENSMUSG00000024012	3.82991e-09	-0.243487	-0.359518	0.0374455	0.222138	0.206271	0.220286	-0.0868659	-0.183102	-0.302316	-0.225366	-0.433865	0.0368011	-0.371099	0.123536	Mtch1
514	ENSMUSG00000005687	8.89443e-22	0.0434284	-0.196471	0.0153839	-0.0206902	-0.0118657	0.390318	0.568046	0.0967563	0.226637	0.235538	-0.0018749	-0.15175	-0.540115	0.149402	Bcas2
514	ENSMUSG00000029030	1.6932e-15	0.217579	0.349863	0.157156	0.26847	-0.224618	-0.807171	-0.532011	0.0125274	0.260325	0.116396	0.457981	0.285928	0.345219	0.391131	Tprgl
514	ENSMUSG00000045948	1.22168e-53	-0.144129	-0.370018	-0.188924	0.0371139	0.0944916	0.0608818	-0.0176928	-0.151343	-0.227077	-0.162308	-0.434744	-0.105077	-0.456265	-0.343859	Mrps12
514	ENSMUSG00000030779	2.62164e-31	-0.0328006	0.301274	0.523478	0.00124576	0.0600131	0.372006	0.386394	-0.0639487	0.0320724	0.0144965	0.163204	0.0141909	0.235933	0.495989	Rbbp6
514	ENSMUSG00000057522	6.14392e-21	-0.14601	-0.0427593	-0.164969	-0.00187703	-0.172942	-0.657839	-0.863293	-0.264333	-0.278618	-0.354518	0.0733293	0.0197436	-0.120672	0.110201	Spop
515	ENSMUSG00000040481	2.07263e-06	0.0784892	0.119792	0.513162	0.0735373	-0.0239844	0.211974	0.485955	-0.231672	0.224848	0.0369763	0.362846	0.2495	0.299946	0.630311	Bptf
515	ENSMUSG00000056209	7.21836e-19	0.181993	-0.25812	0.298056	-0.215042	-0.137373	0.29925	0.471142	0.122683	0.467367	0.234285	0.418696	-0.0145872	-0.484241	0.437649	Npm3
516	ENSMUSG00000032239	1.42794e-17	-0.182809	-0.292297	-0.253198	0.183599	0.147533	0.262354	0.32857	-0.285678	0.0201683	-0.28967	-0.081466	-0.128727	-0.23232	-0.152504	Rp9
516	ENSMUSG00000006058	2.72329e-27	0.0757939	0.270861	0.17119	0.38444	0.476243	0.432326	0.232195	0.0406665	0.0196274	0.0842714	-0.347908	0.208843	0.181088	0.193813	Snf8
517	ENSMUSG00000002416	7.55739e-13	-0.10434	0.226624	-0.203288	-0.172451	0.0983967	-0.116859	-0.29927	-0.212331	-0.407652	-0.526742	-0.329775	0.00521647	-0.268658	-0.763034	Ndufb2
517	ENSMUSG00000036371	5.33782e-15	0.0825399	-0.445899	0.30391	-0.479949	-0.124316	0.206005	0.502507	0.10245	0.047021	0.0411667	0.269699	-0.102242	-0.547545	0.674614	Serbp1
517	ENSMUSG00000031622	3.45251e-17	-0.0566725	0.136102	0.219247	-0.0810174	-0.0380679	0.304731	0.466359	0.127651	0.0497937	0.0642043	-0.153134	-0.235082	-0.115689	0.267519	Sin3b
518	ENSMUSG00000030663	1.92202e-10	0.238558	0.291902	0.425496	0.0855514	0.472738	0.286713	0.204964	0.0969096	0.123726	0.112894	0.441916	0.269119	0.146901	0.421205	1110004F10Rik
519	ENSMUSG00000027620	2.26739e-76	-0.0258757	0.0826594	0.569673	0.33931	0.0185522	0.639426	0.395179	-0.176153	0.00252563	-0.124064	0.491785	0.0173181	0.389365	0.700362	Rbm39
519	ENSMUSG00000030357	2.23037e-47	0.0343772	-0.46148	0.0124235	-0.1813	-0.217502	-0.225545	0.324271	0.100888	0.0245187	0.112399	-0.0534213	0.0437154	-0.537834	-0.0757753	Fkbp4
519	ENSMUSG00000022812	9.98695e-15	-0.411099	-0.0400705	0.0403388	0.0756037	-0.0550427	-0.0778886	-0.0780324	-0.238822	-0.317698	-0.174496	-0.165585	-0.232082	-0.00636639	0.319686	Gsk3b
520	ENSMUSG00000068749	6.74315e-08	-0.263001	-0.367999	-0.00151661	-0.344313	-0.115175	0.172231	0.230048	-0.213241	-0.272952	-0.331806	-0.330211	-0.241013	-0.536824	-0.0128027	Psma5
520	ENSMUSG00000034243	8.38893e-09	0.0829307	0.144916	0.133628	0.440329	0.344255	0.424377	0.34151	-0.101296	0.0853148	-0.0423069	0.394583	0.214379	0.322993	0.219456	Golgb1
521	ENSMUSG00000075701	2.42806e-27	-0.0224174	0.246361	-0.176145	-0.170289	-0.0472837	0.318617	0.224824	0.0216285	-0.0868032	-0.00393756	-0.283044	-0.0489564	-0.1409	-0.62048	Vimp
521	ENSMUSG00000021606	1.50126e-09	-0.335768	-0.103183	-0.331933	-0.0294239	0.0366955	-0.259627	-0.14571	-0.220915	-0.532048	-0.44051	-0.710038	0.0165802	-0.618097	-0.673069	Ndufs6
522	ENSMUSG00000029623	5.3965e-12	0.100673	-0.161382	0.0230165	-0.355077	0.220364	0.157122	0.129882	-0.0918032	0.0328083	-0.0824791	-0.032393	0.285688	-0.0846754	-0.00975613	Pdap1
523	ENSMUSG00000020088	1.23821e-38	-0.0555905	0.400401	0.408785	-0.154816	0.119165	0.413566	0.415057	0.201232	0.255823	0.36035	0.295275	-0.251488	0.215762	0.296341	Sar1a
523	ENSMUSG00000070394	2.99175e-09	-0.324245	-0.153414	-0.477264	0.0832803	-0.0476152	-0.433906	-0.295854	-0.326083	-0.589751	-0.519756	-0.613171	0.0361618	-0.179063	-0.616547	Tmem256
524	ENSMUSG00000008859	7.8705e-27	0.180616	0.248073	0.492499	0.440342	0.465097	0.545266	0.645413	0.120252	0.298669	0.269872	0.186327	0.243534	0.295611	0.642199	Rala
524	ENSMUSG00000024072	1.15577e-09	-0.251553	-0.120026	-0.197411	-0.125737	-0.0888735	-0.212683	-0.0388869	-0.102526	-0.639478	-0.285424	-0.273288	-0.0961838	-0.470445	-0.299008	Yipf4
525	ENSMUSG00000053768	2.08248e-10	-0.126122	-0.373309	0.000523118	0.0538568	-0.0810797	-0.105818	-0.219443	-0.114833	-0.203478	-0.174143	-0.401085	0.0223835	-0.438469	0.0796382	Chchd3
525	ENSMUSG00000032320	5.29578e-06	-0.249121	0.143691	-0.106929	-0.414693	-0.525197	-0.221657	-0.0210383	-0.0776523	-0.334742	-0.123864	-0.559307	-0.154379	0.231034	-0.0311155	Rcn2
526	ENSMUSG00000027091	1.9411e-67	0.0576249	0.182672	0.451698	-0.0832549	0.148744	0.588682	0.59283	-0.0101419	0.117485	0.0766289	0.210608	-0.0734254	0.191068	0.716793	Zc3h15
527	ENSMUSG00000041560	1.55484e-18	0.101667	-0.170901	0.120177	0.194897	-0.416597	-0.104536	0.614605	-0.115063	0.149856	-0.215089	0.295656	0.069768	0.0615212	0.797216	Gltscr2
527	ENSMUSG00000021905	1.21881e-16	0.113615	0.252814	0.516778	0.253642	0.337486	0.388278	0.541295	-0.122991	0.0801486	-0.128965	0.204765	0.22904	0.246844	0.331663	Dph3
528	ENSMUSG00000098178	2.37523e-09	-0.0831975	-0.47699	0.0282348	-0.147725	-0.0835456	0.634711	0.604311	0.0341123	0.366413	0.28742	-0.0945029	-0.301166	-0.558884	-0.937217	Gm42418
529	ENSMUSG00000026078	1.35877e-11	0.160632	0.274847	0.196386	-0.104772	-0.10975	-0.260306	0.108343	0.157018	0.0580222	0.261147	0.400506	0.27299	0.113147	0.426193	Pdcl3
529	ENSMUSG00000056076	5.07755e-17	0.281758	0.228128	0.477849	-0.0535135	0.304362	0.471529	0.59727	0.18935	0.502025	0.432548	0.610691	0.111127	0.117341	0.521022	Eif3b
530	ENSMUSG00000038412	8.97412e-06	-0.00554923	0.168853	-0.114149	-0.352418	-0.00440236	0.14985	0.336358	-0.0311347	-0.110247	-0.0818472	-0.681647	0.0881356	-0.0954659	-0.256819	Higd1a
530	ENSMUSG00000024576	7.62602e-10	-0.0154412	0.211165	0.439824	-0.164744	-0.263134	-0.0336998	0.594499	0.0523877	0.011185	0.0237693	0.257592	-0.0992653	0.121813	0.748344	Csnk1a1
531	ENSMUSG00000001105	3.91849e-13	-0.18718	-0.186783	-0.371448	-0.294197	-0.213911	-0.245865	-0.0984452	-0.233911	-0.259863	-0.243267	-0.270665	-0.0819743	-0.518965	-0.643655	Ift20
532	ENSMUSG00000026740	1.9241e-09	-0.131818	0.0819633	0.134904	-0.0592194	-0.513678	-0.0440212	0.15281	-0.155719	-0.194719	-0.157811	0.000396283	0.0200475	0.0347195	0.231981	Dnajc1
532	ENSMUSG00000035851	1.95167e-12	-0.0913169	0.144371	0.309907	0.134698	-0.0131666	0.157344	0.147582	-0.00933532	0.331327	0.192001	0.348495	-0.236487	0.160139	0.786095	Ythdc1
532	ENSMUSG00000022635	3.43979e-09	0.22375	0.326122	0.426451	-0.12031	0.248686	0.214948	0.30234	0.16291	0.322326	0.32088	0.317779	0.268739	0.313064	0.475182	Zcrb1
534	ENSMUSG00000020612	5.11727e-07	0.0501124	0.450459	0.337737	-0.201633	-0.126592	0.285245	-0.386915	0.197425	0.0955771	0.289471	0.24091	-0.0588539	0.190443	0.382784	Prkar1a
535	ENSMUSG00000020022	1.51938e-22	0.214666	0.201075	-0.206696	-0.0307232	0.402243	-0.0353434	-0.0454453	-0.0431662	0.0917481	-0.129829	0.0160321	0.258969	-0.0902967	-0.35973	Ndufa12
535	ENSMUSG00000014856	1.8144e-14	-0.321536	-0.18051	-0.146791	-0.0103669	0.0182768	0.186748	0.154663	-0.198994	-0.505796	-0.342127	-0.304968	-0.0837722	-0.39958	-0.446059	Tmem208
536	ENSMUSG00000036427	1.49711e-28	-0.106421	-0.407465	-0.118347	-0.107779	-0.214556	-0.0836268	-0.248054	-0.253203	-0.136148	-0.353632	-0.297078	-0.0898093	-0.376677	-0.0259731	Gpi1
537	ENSMUSG00000028522	1.2244e-10	-0.0254195	0.266732	0.501777	0.0340818	0.249836	0.318927	0.181377	-0.0953971	0.0426021	-0.0353275	0.20735	0.0751504	0.301005	0.610039	Mier1
538	ENSMUSG00000029422	1.00984e-15	0.290313	0.300772	0.438072	0.386983	0.334726	0.445627	0.459623	0.0396231	0.174543	0.0879765	0.188771	0.287952	0.43828	0.755704	Rsrc2
538	ENSMUSG00000001472	2.8841e-12	0.0939539	0.378006	0.449624	0.329214	0.630782	0.601339	0.695528	0.0458666	0.149427	0.0973834	0.367164	0.0293656	0.397187	0.490362	Tcf25
540	ENSMUSG00000073155	9.29016e-08	0.00891474	0.231653	0.323151	0.165333	0.146554	0.23397	0.333133	-0.208136	-0.144897	-0.285842	-0.119568	0.256136	0.0936929	0.467515	1810058I24Rik
540	ENSMUSG00000047260	5.68988e-40	-0.0628614	0.00326209	0.135212	0.00937366	0.209778	0.638011	0.761435	0.0124514	0.0719831	0.120705	0.206307	-0.115974	-0.0665927	-0.134918	Emc6
540	ENSMUSG00000024346	1.81047e-08	0.00509432	-0.0559962	0.296014	0.318495	0.503606	0.526996	0.297113	-0.0119219	-0.178526	-0.0818066	-0.213639	0.13531	-0.054552	0.0444558	Pfdn1
542	ENSMUSG00000028757	2.36603e-15	-0.159318	-0.214663	-0.479174	-0.118693	-0.173785	0.129137	0.0880739	-0.0221613	-0.0541232	-0.0261488	-0.252466	-0.237219	-0.380984	-0.375095	Ddost
545	ENSMUSG00000008140	7.79052e-45	-0.216552	-0.199433	-0.215484	-0.376464	-0.592379	-0.333976	-0.197386	-0.153635	-0.295136	-0.215099	-0.427257	-0.179359	-0.418988	-0.188265	Emc10
545	ENSMUSG00000033938	2.99204e-07	-0.272867	-0.0199869	-0.22415	0.122421	0.489144	0.124982	-0.255633	-0.276845	-0.521087	-0.400294	-0.514536	0.00252975	-0.446237	-0.717901	Ndufb7
546	ENSMUSG00000026087	3.7399e-28	-0.0354937	-0.434195	0.0836343	0.124005	0.0356625	0.0735907	0.195114	-0.143824	-0.0193135	-0.198418	-0.160946	0.0641359	-0.401929	-0.0635121	Mrpl30
546	ENSMUSG00000029064	1.71922e-16	0.0548792	0.260657	0.447534	0.220394	0.251952	0.431902	0.196564	0.00674793	0.328776	0.215457	0.18926	0.126214	0.341517	0.802531	Gnb1
546	ENSMUSG00000035086	2.49285e-06	-0.0394728	0.0479403	0.155775	0.0744033	0.19357	0.138091	0.13843	-0.109872	-0.199421	-0.137983	-0.540138	0.118715	0.127281	0.262051	Becn1
546	ENSMUSG00000022641	2.48904e-24	0.0693485	-0.144781	0.0263291	-0.208918	-0.512139	-0.305233	0.0205693	-0.0175385	0.0860457	0.0497879	0.0568111	0.0875793	0.00320281	0.16796	Bbx
547	ENSMUSG00000048874	2.45961e-21	-0.0384052	-0.118738	0.345244	0.202658	0.25436	0.466911	0.527633	-0.269331	-0.0328266	-0.124984	0.264878	0.158214	0.223012	0.584412	Phf3
547	ENSMUSG00000036781	2.6453e-45	-0.141922	-0.125323	-0.155833	0.220632	0.489959	0.505061	0.870764	-0.131515	-0.297828	-0.203734	-0.0964823	-0.0115672	-0.529761	-0.567299	Rps27l
548	ENSMUSG00000019362	1.41183e-07	-0.121181	-0.0662415	-0.137862	0.189509	0.615576	0.552278	0.14152	0.0793247	0.106482	0.206548	-0.191663	-0.220619	-0.171887	-0.126877	D8Ertd738e
548	ENSMUSG00000021546	3.78927e-08	0.212677	0.196545	0.490187	-0.268223	0.119784	0.472309	0.579056	0.338388	0.232503	0.342377	0.418098	-0.0850465	0.0799865	0.546996	Hnrnpk
548	ENSMUSG00000025613	5.4572e-06	0.0343445	-0.375831	0.282592	-0.422444	-0.142928	0.240854	0.313758	0.105102	0.136844	0.106063	0.0616108	-0.111804	-0.409755	0.220061	Cct8
549	ENSMUSG00000066551	7.14453e-07	0.072686	-0.498277	-0.118886	-0.422435	-0.283659	-0.374419	-0.1293	-0.00940786	-0.188823	-0.219791	-0.0059412	0.023657	-0.529772	0.528659	Hmgb1
550	ENSMUSG00000019579	3.39832e-12	-0.114313	-0.092277	-0.153652	-0.0944842	0.05152	0.394051	0.347268	-0.0390679	-0.165618	-0.0784191	-0.243366	-0.0796411	-0.283492	-0.598267	Mydgf
551	ENSMUSG00000059323	1.98187e-11	-0.360115	-0.002162	-0.316749	0.147275	0.148283	-0.0658573	-0.0308948	-0.034468	-0.508157	-0.172122	0.049446	-0.244079	-0.169598	0.0374731	Tonsl
552	ENSMUSG00000045767	6.55585e-06	-0.116387	0.0551577	-0.000768509	-0.411614	-0.408057	-0.729304	-0.721392	-0.227397	-0.0579745	-0.17529	-0.153873	0.0323669	0.158612	0.111593	B230219D22Rik
552	ENSMUSG00000023904	4.79932e-19	-0.161392	-0.0352852	-0.154572	0.368376	-0.19258	-0.806203	-0.889041	-0.134694	-0.353365	-0.253609	-0.589069	0.0274735	-0.183233	0.192898	Hcfc1r1
553	ENSMUSG00000019428	1.69335e-63	-0.377734	-0.230352	-0.0873296	0.0702473	-0.041722	-0.143333	0.0878573	-0.247156	-0.598332	-0.312067	-0.412951	-0.104721	-0.160213	-0.0195818	Fkbp8
554	ENSMUSG00000041408	4.93575e-10	-0.00139438	0.124543	0.48545	0.109371	0.195823	0.482291	0.41468	-0.13073	0.129636	0.0947437	0.364	-0.0399211	0.159869	0.564601	Wapl
556	ENSMUSG00000022911	4.00669e-11	-0.104985	-0.0482824	0.342764	-0.0480941	-0.407852	-0.126813	0.307747	0.0260368	0.233299	0.167382	0.335322	-0.252994	0.0345787	0.513638	Arl13b
557	ENSMUSG00000024290	1.87364e-06	0.0504623	0.164284	0.45568	-0.271085	-0.053202	0.0339758	-0.796257	-0.132109	0.0478014	-0.0789422	0.319201	0.0795413	0.20827	0.469529	Rock1
560	ENSMUSG00000002778	1.36768e-07	-0.329147	-0.338304	-0.155233	0.0744491	-0.0696613	0.0264762	-0.153459	-0.285613	-0.424595	-0.449776	-0.385446	-0.164369	-0.376844	-0.114057	Kdelr1
560	ENSMUSG00000051234	1.12549e-12	0.013631	0.0919867	0.11545	-0.428974	-0.20654	0.23564	0.220027	-0.0289044	-0.0752863	-0.00233689	-0.00492565	0.0663363	-0.107655	0.290834	Rnf7
560	ENSMUSG00000008393	7.12859e-09	0.112602	0.0368127	0.0275812	-0.115404	0.133677	-0.0373868	-0.399946	-0.0246804	0.10427	-0.0102181	-0.505488	0.105264	0.047924	-0.114314	Carhsp1
565	ENSMUSG00000037062	4.59975e-39	-0.0204232	0.188646	0.556874	0.467417	0.303251	0.471091	0.227519	-0.0740892	0.108026	-0.0207469	0.364052	0.0104344	0.0183456	0.689768	Sh3glb1
565	ENSMUSG00000019471	1.34847e-09	-0.0864979	-0.416666	-0.157469	-0.126045	-0.0407063	0.0135032	0.110811	-0.0923837	-0.134607	-0.184424	-0.175141	-0.025459	-0.496982	0.172252	Cdc37
565	ENSMUSG00000017466	5.28354e-15	-0.0789518	-0.0816051	0.112627	0.0636385	-0.452991	-0.548721	-0.506295	0.0614032	0.23799	0.148347	0.417382	-0.262542	0.0140574	-0.16116	Timp2
565	ENSMUSG00000062203	2.5692e-24	0.0265922	0.0277528	0.464223	-0.407911	0.0728915	0.536552	0.585311	0.105019	0.164415	0.210512	0.375787	-0.126791	-0.106671	0.325248	Gspt1
566	ENSMUSG00000020232	3.0641e-37	-0.180216	-0.31973	-0.25948	0.0457863	-0.040939	-0.128684	-0.391047	-0.272301	-0.423581	-0.435466	-0.442779	0.0389027	-0.27393	-0.0365138	Hmg20b
567	ENSMUSG00000031683	6.30127e-31	-0.0269056	-0.217797	-0.0504804	0.38569	0.37139	0.34175	0.223741	-0.0137396	-0.0241459	0.0722295	0.00449082	0.163972	-0.0977896	0.106962	Lsm6
567	ENSMUSG00000032515	8.21655e-09	0.0935939	0.0973225	-0.532755	0.383943	-0.202146	-0.763985	-0.0130855	0.0161675	0.336121	0.227228	0.482787	0.150108	0.154507	0.0137554	Csrnp1
567	ENSMUSG00000021040	2.57824e-19	-0.0609087	-0.0368042	-0.00633941	0.117682	0.198705	0.144569	-0.0838478	-0.233192	-0.287924	-0.4223	-0.456992	0.160172	-0.152644	-0.194558	Slirp
568	ENSMUSG00000004535	5.28526e-41	-0.37085	0.0996076	-0.0101992	-0.227226	-0.62511	-0.287023	0.484189	-0.140046	-0.559256	-0.271634	0.0176847	-0.287351	-0.39676	-0.0872652	Tax1bp1
569	ENSMUSG00000025935	1.23834e-14	-0.104544	0.0576257	-0.255032	0.21546	0.344717	0.447187	0.437474	-0.047487	-0.0852892	0.0283672	0.0518793	-0.132613	-0.0119558	-0.607372	Tram1
569	ENSMUSG00000003161	5.90356e-21	-0.20119	-0.0520304	-0.0282184	0.388647	0.285487	0.191322	0.00861866	-0.179305	-0.329334	-0.30638	0.078354	-0.11619	-0.0887058	0.193792	Sri
569	ENSMUSG00000032212	1.03412e-06	-0.0437606	0.0373238	0.361764	-0.348283	0.0200495	0.314922	0.522834	0.00189404	0.173164	0.081523	0.431447	-0.246814	0.0759417	0.416619	Sltm
571	ENSMUSG00000047721	2.36315e-47	0.12454	0.189142	0.202545	-0.0866711	0.435184	0.444137	0.458124	-0.128406	0.136107	-0.130769	0.246524	0.232067	0.178716	0.0739449	Bola2
571	ENSMUSG00000000957	6.20011e-09	-0.107942	0.088437	0.105882	-0.239626	-0.275906	-0.110206	-0.00478604	-0.0646146	-0.266401	-0.108783	-0.519805	0.170875	0.273105	0.304673	Mmp14
571	ENSMUSG00000017776	3.01879e-24	0.218302	0.303	0.445655	0.138965	0.231827	0.470841	0.383412	0.0826569	0.434378	0.323203	0.380417	0.10744	0.246991	0.539782	Crk
571	ENSMUSG00000021114	4.01077e-23	-0.30819	-0.0738992	-0.0638582	0.0665449	0.218106	0.19893	0.0753406	-0.161846	-0.491929	-0.307525	-0.29309	-0.0193227	-0.271294	-0.0419207	Atp6v1d
573	ENSMUSG00000001289	6.82289e-33	-0.273932	-0.00695552	0.21542	0.439647	0.0765254	0.0957694	0.7457	-0.18528	-0.431005	-0.395614	0.121593	-0.0796073	0.275577	0.480086	Pfdn5
574	ENSMUSG00000024844	4.57335e-46	0.052186	-0.355739	0.0249485	0.0159078	0.0148727	0.062416	0.19612	0.0367716	0.116713	0.124476	-0.213615	0.0604524	-0.434475	0.009635	Banf1
575	ENSMUSG00000030591	2.19852e-12	-0.0846963	-0.250798	0.249622	0.231389	0.303406	0.740868	0.60047	-0.0665793	-0.209986	-0.0688721	-0.271807	-0.110568	-0.281027	0.0229788	Psmd8
575	ENSMUSG00000022863	9.09284e-07	-0.251583	0.175328	-0.0921528	-0.188028	-0.272776	0.0171984	0.308691	-0.110384	-0.277436	-0.107658	-0.582131	-0.109437	-0.0226448	-0.231329	Btg3
576	ENSMUSG00000039067	1.84275e-18	-0.0180807	-0.0594072	0.212527	-0.46777	-0.177841	0.0648117	0.265124	0.147436	0.174514	0.349856	0.320711	-0.213354	-0.232496	0.148051	Psmd7
577	ENSMUSG00000029048	5.9096e-13	-0.363777	-0.0737608	0.0254565	0.051733	0.217114	0.312695	0.253386	-0.0995729	-0.41998	-0.161795	-0.301766	-0.165399	-0.135622	-0.254812	Rer1
578	ENSMUSG00000018286	3.0874e-06	-0.137596	0.0126423	0.0284499	-0.114782	0.116491	0.380432	0.644854	0.191048	-0.18935	0.116772	0.0379899	-0.276435	-0.412018	-0.0947315	Psmb6
578	ENSMUSG00000021756	6.87088e-06	-0.00887845	0.159632	0.176771	-0.0598594	-0.0540145	-0.635946	-0.0516379	-0.221087	0.096212	-0.153974	0.185709	0.126292	0.23972	0.207675	Il6st
579	ENSMUSG00000036432	5.47314e-22	0.0313962	0.00564034	0.0789486	-0.0798562	-0.434165	0.00936769	0.260585	0.0863943	0.282417	0.241533	0.188863	-0.140909	-0.0597741	0.229145	Siah2
579	ENSMUSG00000030842	3.87861e-06	-0.169692	0.0756812	0.12127	0.0239769	0.173015	0.163543	0.191847	-0.204795	-0.48217	-0.291264	-0.0979963	0.127535	-0.0860021	0.0058732	Lamtor1
580	ENSMUSG00000028191	5.76727e-11	0.141305	0.122913	0.492451	0.277569	0.126948	0.608933	0.643915	0.130738	0.173316	0.134015	0.31557	0.0387289	-0.0656757	0.541446	Bcl10
582	ENSMUSG00000004980	4.17411e-17	-0.0145562	-0.333171	-0.00392048	-0.423259	-0.268045	0.0500131	0.144041	0.0793435	-0.0832166	0.116805	-0.247223	-0.0413826	-0.593004	-0.0564217	Hnrnpa2b1
583	ENSMUSG00000004264	4.95539e-08	-0.139371	-0.382741	0.350857	-0.253331	-0.0401214	0.692946	0.637215	-0.0513056	-0.214372	-0.140373	0.105575	-0.0820108	-0.482957	0.531919	Phb2
584	ENSMUSG00000043962	3.23896e-06	0.184077	0.111886	0.465479	0.0239876	0.244384	0.502717	0.401848	0.0517487	0.332806	0.159111	0.319889	0.0607731	0.131144	0.512886	Thrap3
584	ENSMUSG00000056429	2.65185e-11	-0.21572	0.260183	0.211487	0.125154	0.258977	0.283041	0.251237	-0.0426252	0.0934795	0.154733	0.155855	-0.22797	0.0756417	-0.04809	Tgoln1
585	ENSMUSG00000045962	2.93458e-06	-0.16632	0.131451	0.458315	0.147054	0.118139	0.257653	0.304644	-0.279586	0.0189205	-0.171226	0.0500363	-0.0121371	0.203001	0.518674	Wnk1
587	ENSMUSG00000042622	5.43565e-06	-0.0982779	0.431634	0.27562	0.0732492	-0.213594	0.57431	0.587137	-0.00632448	0.177873	0.194415	0.632259	0.0781182	0.372005	0.722304	Maff
588	ENSMUSG00000006589	1.35517e-07	-0.0553445	-0.045104	0.334124	-0.404711	-0.142099	0.431709	0.497048	0.0198874	-0.17325	-0.0601239	0.255378	0.0168637	-0.0769824	0.369218	Aprt
589	ENSMUSG00000029328	1.68209e-11	0.137263	-0.0383547	0.551357	-0.366391	-0.202395	0.480001	0.536355	0.130326	0.227248	0.202568	0.416774	0.0366983	0.0265587	0.720556	Hnrnpdl
589	ENSMUSG00000022200	5.55243e-10	-0.196514	-0.183962	-0.283315	0.0261677	-0.0622284	0.18792	0.375823	-0.102219	0.0206948	-0.0196843	0.0885291	-0.199049	-0.485389	-0.254099	Golph3
589	ENSMUSG00000056851	1.60915e-09	-0.12938	-0.441435	0.474616	0.153644	0.0565615	0.534649	0.78479	-0.0991365	0.217886	0.0129412	-0.0762067	-0.0799415	-0.337505	0.72611	Pcbp2
590	ENSMUSG00000035478	1.52386e-13	-0.0788831	-0.266468	-0.0326726	-0.364646	-0.14399	0.0843288	0.175543	-0.090611	-0.0285952	0.00111487	-0.255921	0.0880999	-0.226694	0.0721788	Mbd3
590	ENSMUSG00000038615	2.1695e-12	0.127897	0.266931	0.300694	0.291398	0.452733	0.271536	0.0874555	0.0591511	0.214378	0.234316	0.164969	0.232947	0.327282	0.301001	Nfe2l1
591	ENSMUSG00000069744	4.40259e-09	-0.277098	-0.0891222	-0.259031	-0.273219	0.0779957	0.128597	0.235678	-0.0552723	-0.519332	-0.278124	-0.435648	-0.260793	-0.516107	-0.265212	Psmb3
593	ENSMUSG00000030062	2.61253e-26	-0.00273056	-0.0142473	-0.171938	0.0246719	0.14088	0.284816	0.324862	-0.0751722	0.0330393	0.00114924	-0.0605061	0.0522351	-0.0856262	-0.522184	Rpn1
593	ENSMUSG00000004268	2.28329e-22	-0.0606424	-0.297489	0.00996367	-0.38631	0.0174319	0.415068	0.390451	-0.050147	-0.0314891	-0.0458401	0.169313	-0.130921	-0.319598	0.0438242	Emg1
593	ENSMUSG00000024829	3.2666e-48	0.0351902	-0.100859	0.0875462	0.0362419	0.200959	0.292136	0.309754	0.0357358	0.0124509	0.00830755	-0.12977	0.0642318	-0.406519	0.0340315	Mrpl21
594	ENSMUSG00000028053	2.32506e-19	-0.0777334	0.178944	0.470827	0.00806969	-0.0098817	0.253732	0.420451	-0.121117	0.0491333	-0.0174209	0.13141	-0.0160999	0.303503	0.457821	Ash1l
594	ENSMUSG00000015804	6.2412e-16	-0.211064	-0.130832	-0.0302201	-0.0608178	0.0348622	-0.0771474	-0.0684094	-0.218207	-0.378563	-0.275759	-0.594657	0.0417509	-0.117841	-0.00169789	Med28
594	ENSMUSG00000021520	1.9204e-57	-0.21833	0.0702308	-0.226705	-0.0263326	0.27654	0.127999	0.0929172	-0.0951155	-0.671482	-0.425437	-0.691768	0.00914122	-0.476717	-0.755385	Uqcrb
595	ENSMUSG00000028580	5.80662e-10	-0.17075	-0.150868	0.149799	-0.102072	-0.162012	0.191603	0.271073	-0.246455	-0.0765597	-0.209263	-0.238551	-0.0601635	-0.108898	0.234237	Pum1
597	ENSMUSG00000059518	9.69213e-08	-0.213166	-0.206039	-0.289839	-0.0893998	-0.00841933	-0.204476	-0.104094	-0.247538	-0.369459	-0.377953	-0.544902	-0.0569159	-0.294758	-0.396992	Znhit1
598	ENSMUSG00000028530	3.62331e-06	-0.0218618	0.286496	0.464647	-0.0725703	-0.183987	0.354816	0.43361	0.071445	0.274152	0.212299	0.545879	-0.118013	0.26977	0.524214	Jak1
599	ENSMUSG00000030417	3.09858e-12	0.0257114	0.400073	0.267526	-0.20674	0.220662	-0.111214	-0.124471	-0.15564	-0.115538	-0.194519	-0.291037	0.2557	0.265997	0.255047	Pdcd5
599	ENSMUSG00000031737	8.4811e-34	0.161859	-0.328295	-0.0825597	0.222308	-0.172186	0.0900468	0.688139	0.205411	0.37626	0.391407	0.195052	0.101675	-0.269185	0.386001	Irx5
600	ENSMUSG00000029038	4.11387e-28	-0.123182	0.0878473	0.131126	0.203418	0.282863	0.302071	0.27729	-0.089396	-0.361068	-0.137554	-0.201649	0.221176	-0.0220295	0.0613272	Ssu72
600	ENSMUSG00000033751	6.55297e-22	-0.0183443	-0.0603148	0.14957	-0.347905	0.143902	0.311092	0.386196	0.117613	0.126627	0.116849	0.0837412	-0.201074	-0.204589	-0.159872	Gadd45gip1
600	ENSMUSG00000025871	3.28674e-12	-0.136443	0.140431	0.0136263	-0.0666397	0.0763128	-0.140461	-0.140081	-0.140666	-0.21958	-0.158339	-0.54603	0.103874	0.131501	0.0284841	4833439L19Rik
603	ENSMUSG00000025981	9.94808e-08	0.14214	0.0508912	0.231757	0.248364	-0.0370563	0.299852	0.36052	0.236453	0.348896	0.449607	0.687927	-0.187812	-0.458532	0.040855	Coq10b
603	ENSMUSG00000026034	1.20733e-08	-0.0580033	-0.404195	-0.231352	0.171766	-0.0902667	0.0733868	-0.307152	-0.173694	-0.078492	-0.219073	-0.204169	-8.73467e-05	-0.286365	-0.0700177	Clk1
605	ENSMUSG00000051695	5.53841e-08	-0.129198	-0.0986354	0.236784	0.166881	0.146546	0.681972	0.531058	0.011612	0.167181	0.202679	0.00846569	-0.241098	-0.204486	0.269903	Pcbp1
605	ENSMUSG00000022139	7.53398e-49	-0.29862	0.436944	0.20137	-0.440931	-0.271438	-0.552058	-0.211052	-0.295632	-0.40782	-0.257224	0.0847627	0.117118	0.352669	0.497788	Mbnl2
606	ENSMUSG00000028820	2.51714e-17	0.247797	-0.133339	0.428351	-0.367824	0.0456334	0.579175	0.525077	0.225873	0.537866	0.428321	0.249429	-0.0351652	-0.152026	0.652881	Sfpq
606	ENSMUSG00000004040	1.06172e-09	-0.117293	0.0238888	0.17771	-0.428112	-0.560736	-0.0815168	0.346607	-0.0380055	0.246546	0.148866	0.295251	-0.199906	0.0283259	0.365856	Stat3
607	ENSMUSG00000016256	2.25523e-10	-0.34055	-0.0568458	0.170484	-0.0583479	-0.306542	-0.0263161	-0.128753	-0.146863	-0.504872	-0.227751	-0.34945	-0.127751	-0.109309	-0.554528	Ctsz
608	ENSMUSG00000012422	2.59225e-09	0.100899	0.0446624	0.269283	0.0506139	0.312551	0.547664	0.306219	0.0230626	0.0778624	0.0290241	-0.206656	0.119143	-0.0546054	-0.293316	Tmem167
609	ENSMUSG00000031556	1.18691e-22	-0.185555	-0.118702	-0.141543	-0.162255	-0.178228	-0.144765	0.0387744	-0.107012	-0.294838	-0.160862	-0.523473	-0.036691	-0.197339	-0.193652	Tm2d2
610	ENSMUSG00000021102	4.95031e-33	-0.019127	0.279244	0.397139	-0.0300126	0.220667	0.61615	0.676678	0.211845	0.221754	0.374845	0.14753	0.0364863	0.0687743	0.300909	Glrx5
611	ENSMUSG00000008475	5.16118e-10	0.340262	0.17224	0.205344	-0.019308	-0.571862	0.131748	0.552151	0.159763	0.207583	0.248759	0.0706143	0.271078	0.0115804	0.425181	Arpc5
611	ENSMUSG00000024097	2.01297e-28	0.257404	0.157532	0.183007	-0.25848	0.115178	0.421885	0.409533	0.210303	0.407689	0.329863	0.605572	0.0334044	0.371958	0.440398	Srsf7
612	ENSMUSG00000028603	6.65941e-23	-0.340628	-0.0738162	-0.204728	0.181394	0.155389	0.00719003	-0.0994755	-0.158374	-0.495912	-0.353452	-0.357373	-0.171435	-0.185678	-0.0635527	Scp2
613	ENSMUSG00000028426	1.73711e-08	-0.144406	-0.00551591	0.484303	-0.183895	0.0384296	0.496532	0.659555	-0.103537	-0.12013	-0.0354623	0.100654	-0.0340777	0.146208	0.554813	Rad23b
614	ENSMUSG00000061136	2.89602e-32	0.135906	0.00756639	0.378636	0.072756	0.436023	0.604112	0.598585	0.104689	0.208324	0.172848	-0.0617115	0.0839971	0.00535347	0.555463	Prpf40a
614	ENSMUSG00000078453	6.43999e-13	-0.128524	-0.380927	-0.320545	-0.091751	-0.146572	-0.442042	0.0383228	-0.226762	-0.234451	-0.264424	-0.463677	-0.0445953	-0.469273	-0.422857	Abracl
614	ENSMUSG00000061111	1.36202e-09	0.056476	-0.00343279	-0.0159205	0.200996	0.129553	0.166549	0.0702311	-0.0137594	-0.00838545	-0.0280124	-0.146274	0.212096	-0.0903929	0.00708989	Fam195b
615	ENSMUSG00000028692	2.67888e-25	-0.343539	-0.277502	-0.0677216	0.113384	-0.0309198	0.218458	0.223414	-0.20846	-0.600947	-0.417065	-0.266949	-0.237931	-0.271229	0.123453	Akr1a1
616	ENSMUSG00000030774	1.11881e-32	-0.250982	0.173605	0.273357	-0.108788	0.147541	0.266358	0.646569	-0.0957824	-0.34166	-0.090641	-0.20575	-0.0742387	0.366732	0.364819	Pak1
617	ENSMUSG00000026502	1.65645e-06	-0.185657	0.214527	0.412578	-0.253461	0.170053	0.531449	0.379563	-0.205444	-0.0508892	-0.156519	0.0538243	-0.0774602	-0.107523	0.396074	Desi2
618	ENSMUSG00000042323	7.76799e-06	0.0487833	-0.126675	0.483792	0.199135	0.00636791	0.0930654	0.248107	-0.200994	0.167344	-0.0587104	0.0461284	0.207869	-0.0424859	0.538982	Pbrm1
619	ENSMUSG00000032050	2.77604e-24	0.0467201	0.142744	0.482356	-0.129009	0.0426855	0.344328	0.389183	0.0273437	0.286742	0.139767	0.339301	0.0108034	0.0759782	0.27292	Rdx
620	ENSMUSG00000024425	1.42047e-07	-0.0762409	0.0755794	0.0441305	0.0477754	0.0417697	0.196765	0.22175	0.0607529	-0.0159364	0.0518005	-0.441105	-0.0899067	-0.0335464	-0.166685	Ndfip1
621	ENSMUSG00000026511	1.54634e-89	0.0462063	0.0710702	-0.0331244	0.0592241	0.345802	0.655819	0.563914	0.0768707	0.234845	0.161149	0.383722	0.0624664	-0.100208	-0.0945175	Srp9
622	ENSMUSG00000027593	5.21039e-15	0.0313244	-0.309996	0.42308	0.00321081	0.185598	0.519189	0.416491	0.242451	0.304098	0.383126	0.0571912	-0.111687	-0.137205	0.688743	Raly
622	ENSMUSG00000016308	1.89366e-06	-0.0303513	0.130758	0.198205	-0.357158	-0.175833	0.275242	0.315871	0.0937464	0.114394	0.154475	-0.0439093	-0.114994	-0.205826	-0.105952	Ube2a
622	ENSMUSG00000023456	1.23238e-08	-0.239264	-0.27938	-0.519739	-0.413921	-0.255758	-0.108424	-0.275319	-0.0387876	-0.535393	-0.22847	-0.195628	-0.17347	-0.498789	-0.336246	Tpi1
625	ENSMUSG00000016344	8.23512e-24	-0.263371	-0.28391	-0.461893	0.0990228	-0.0408839	-0.148282	-0.161252	-0.218277	-0.492096	-0.357462	-0.416273	0.101155	-0.248769	-0.272498	Ppdpf
626	ENSMUSG00000027304	4.49916e-20	-0.00522151	0.0263525	0.338655	-0.391494	-0.0384824	0.134001	0.222253	-0.0867795	0.148165	-0.0366274	0.276327	0.0163142	0.167124	0.467387	Rtf1
626	ENSMUSG00000033940	1.36669e-11	-0.342398	-0.0939681	-0.0648288	0.107937	0.114636	0.272905	0.0852051	-0.185409	-0.478046	-0.319668	-0.276549	-0.0176947	-0.260765	-0.0648914	Brk1
626	ENSMUSG00000030704	1.75703e-32	0.114569	0.186048	0.25801	-0.332951	-0.529945	-0.16473	0.290404	0.0679241	0.188883	0.108736	0.40856	0.0426095	0.338771	0.493016	Rab6a
626	ENSMUSG00000019804	2.66421e-44	-0.142468	-0.137204	-0.320418	0.0544134	-0.0373469	0.0541505	-0.182135	0.00837179	-0.111761	0.0662532	-0.428203	-0.0947645	-0.524849	-0.463107	Snx3
628	ENSMUSG00000055302	5.01924e-20	0.154705	0.139716	0.0131618	-0.44184	-0.0446648	-0.239374	-0.0582807	-0.100232	0.0380951	-0.164571	0.0108533	0.208049	0.13084	0.326171	Mrfap1
629	ENSMUSG00000026977	3.16844e-24	0.0161966	0.0745418	0.321606	0.362509	0.102162	0.478781	0.569821	-0.109221	0.0921266	0.0214114	0.173619	0.0434576	-0.0573312	0.503265	March7
631	ENSMUSG00000090000	1.28312e-86	0.149503	0.346989	0.174575	-0.088039	0.268053	0.62894	0.516311	0.0743767	0.166679	0.0835479	-0.0637327	0.0971165	0.154406	-0.378437	Ier3ip1
632	ENSMUSG00000022378	3.70496e-13	0.13659	0.212311	0.303488	-0.13597	-0.475393	-0.33978	0.445866	-0.00886747	0.0743467	-0.0100487	0.201391	0.213106	0.165737	0.339779	Fam49b
633	ENSMUSG00000002984	4.44755e-09	0.10396	0.103352	0.344052	-0.312528	0.189195	0.458423	0.379309	0.0895825	0.139272	0.204143	0.264772	0.0743141	-0.0662676	0.295837	Tomm40
634	ENSMUSG00000040731	3.62718e-37	0.205104	0.252321	0.497113	-0.374003	0.0109993	0.449064	0.662995	0.138842	0.229636	0.196086	0.308591	-0.0308575	0.180782	0.57818	Eif4h
634	ENSMUSG00000015937	2.58961e-08	0.0100395	-0.269883	0.342519	0.239785	0.131054	0.447525	0.400668	0.0307943	0.0698325	0.157457	0.0161118	0.0812752	-0.00268526	0.611734	H2afy
634	ENSMUSG00000091896	1.16968e-07	0.176694	0.351651	0.378204	-0.160224	0.233042	0.114271	0.226955	-0.0160402	0.230044	0.0169993	0.255276	0.189502	0.336594	0.485016	Ube2d2a
636	ENSMUSG00000048234	1.46943e-48	-0.06663	0.130136	0.168685	-0.0404073	-0.294875	0.376523	0.478002	0.120479	0.147179	0.183357	0.0645556	-0.178388	-0.0928786	-0.130436	Rnf149
636	ENSMUSG00000024091	1.91941e-15	0.0444964	0.276901	0.523257	-0.0726485	0.136272	0.303569	0.39464	0.222915	0.0579546	0.241928	0.576417	-0.11747	0.107301	0.664241	Vapa
639	ENSMUSG00000034932	3.87772e-20	0.0357889	0.0673563	0.312094	0.384603	0.456115	0.451429	0.450041	-0.117255	-0.137264	-0.161757	-0.103219	0.215966	-0.238184	0.0830469	Mrpl54
641	ENSMUSG00000014077	5.03765e-30	-0.129562	0.0700566	0.036812	0.316933	0.391344	0.338396	0.101381	-0.219549	-0.13789	-0.179738	-0.256873	0.0448205	0.0118748	0.190207	Chp1
642	ENSMUSG00000029169	3.40587e-20	0.108773	0.0870716	0.386968	-0.184168	0.00218864	0.258915	0.338151	0.0510092	0.317148	0.221169	0.274337	0.0687133	0.11657	0.252416	Dhx15
643	ENSMUSG00000008036	4.16404e-08	-0.197281	-0.336521	-0.264654	0.0353953	0.113196	0.162197	-0.156822	-0.190135	-0.432893	-0.324689	-0.359837	0.0245104	-0.413324	-0.528583	Ap2s1
644	ENSMUSG00000033916	3.34284e-13	-0.244652	0.280023	-0.0277665	0.41466	0.508683	0.261992	0.369498	-0.0282285	-0.558949	-0.295421	0.105874	-0.115687	0.0816188	0.0549849	Chmp2a
644	ENSMUSG00000031839	3.20242e-06	-0.0765991	0.0582533	-0.299111	-0.0108375	-0.170328	-0.0676088	0.0429763	-0.000851095	-0.132667	-0.00649936	-0.650475	0.00235613	-0.18718	-0.0972829	Hsbp1
645	ENSMUSG00000079658	3.99155e-18	-0.0959618	0.0983545	0.101373	-0.433678	-0.39299	-0.246021	0.168636	-0.106192	-0.18084	-0.22198	-0.177629	-0.031386	-0.125354	-0.14252	Tceb1
646	ENSMUSG00000062580	1.29969e-73	0.128395	0.254816	0.416308	-0.0503032	0.283772	0.543625	0.46598	0.203312	0.219122	0.292987	0.293835	0.0789744	0.250819	0.493829	Timm17a
647	ENSMUSG00000009863	7.65896e-13	-0.080682	-0.0444107	0.0465964	-0.0156739	-0.121424	-0.0724644	0.136947	-0.00941314	-0.272329	-0.114215	-0.162841	0.0175619	-0.493887	-0.325056	Sdhb
648	ENSMUSG00000030869	1.53257e-09	-0.117656	-0.088779	-0.364658	-0.0923891	0.161704	-0.15592	-0.227885	-0.201473	-0.361699	-0.418644	-0.151162	0.0514047	-0.401882	-0.587949	Ndufab1
648	ENSMUSG00000032745	1.34294e-44	0.167569	0.0232141	0.219067	0.152608	0.159624	0.45115	0.31752	0.0891918	0.162117	0.141809	-0.0547182	-0.00290328	0.127987	0.594675	Gpbp1
651	ENSMUSG00000027433	8.58931e-06	0.132402	0.0051427	0.383669	-0.270173	0.125036	0.346104	0.346398	-0.017828	0.169004	0.0141452	0.0903347	0.0558118	0.0124066	0.366213	Xrn2
651	ENSMUSG00000018666	1.87262e-41	0.0634302	-0.359161	-0.0796516	-0.137472	-0.0185914	0.0207668	0.200129	-0.00794948	-0.0455822	-0.0220786	-0.444265	0.0481892	-0.471475	-0.100537	Cbx1
652	ENSMUSG00000027422	1.53142e-16	0.270619	0.353195	-0.00601287	-0.413075	-0.441188	-0.264621	0.107562	0.0780482	0.428869	0.294089	0.684558	0.181918	0.0687545	-0.182471	Rrbp1
654	ENSMUSG00000074748	1.86821e-13	0.163536	0.184435	0.427785	0.130725	0.263251	0.613561	0.492384	0.094245	0.226884	0.262077	0.178968	0.128115	0.262357	0.56878	Atxn7l3b
655	ENSMUSG00000085438	3.07921e-07	-0.153547	-0.115428	-0.0942598	0.0198075	0.0302348	-0.184952	-0.428608	-0.208083	-0.131242	-0.181987	-0.502752	0.0255044	-0.0165474	0.0737806	1700020I14Rik
655	ENSMUSG00000021576	2.23361e-07	-0.0466855	0.0565996	0.331421	-0.178743	0.276437	0.571503	0.616325	0.0250013	-0.0482831	0.102869	0.222947	-0.0623727	-0.0303509	0.458891	Pdcd6
656	ENSMUSG00000006169	1.13601e-61	0.0405276	0.302684	0.372789	0.016353	-0.0627102	0.489387	0.610112	0.00433689	0.3869	0.157902	0.419377	-0.0667318	-0.0564805	0.231478	Clint1
658	ENSMUSG00000041740	5.90637e-08	-0.0117439	0.352162	0.385571	-0.401805	-0.00706473	0.195	0.292663	-0.0788704	-0.0492802	-0.103929	0.256414	0.0253705	0.374955	0.646603	Rnf10
658	ENSMUSG00000000346	9.70112e-14	-0.206034	-0.0808407	0.0687076	0.371311	0.298903	0.223888	0.315762	-0.0801596	-0.0953668	-0.0329559	-0.0152203	-0.167856	-0.102655	0.119166	Dazap2
660	ENSMUSG00000027828	2.33459e-18	-0.118211	-0.124286	-0.0399526	-0.363893	-0.410761	0.107245	-0.132225	-0.140758	-0.0770705	-0.157749	-0.568021	-0.193304	-0.375044	-0.244003	Ssr3
660	ENSMUSG00000028759	2.24698e-09	-0.0610189	-0.0595279	0.244643	-0.0933277	-0.14712	0.0286711	0.101664	-0.173552	-0.0861423	-0.135419	0.0671342	0.0481311	0.116614	0.622934	Hp1bp3
660	ENSMUSG00000017677	1.18556e-29	0.0155289	-0.0156042	0.133408	-0.194437	-0.465388	-0.144802	0.262324	0.0384519	0.0917944	0.0310922	0.0935674	-0.08527	0.00875312	0.266684	Wsb1
661	ENSMUSG00000026155	2.00787e-18	-0.0669692	0.113962	0.17784	-0.383509	-0.250881	-0.200467	0.184479	-0.0913602	-0.0403937	-0.0581083	-0.0995985	0.0626493	0.0604327	0.296159	Smap1
661	ENSMUSG00000020362	4.47607e-07	-0.0221532	-0.1614	0.0837681	0.0305611	-0.0540056	0.205872	0.159687	-0.147249	-0.0151988	-0.123779	-0.451622	0.0979272	-0.155541	0.0335606	Cnot6
662	ENSMUSG00000027248	2.37809e-08	-0.162014	0.0445535	-0.499954	-0.00568156	0.00876664	0.567397	0.573577	0.112736	-0.225234	0.173656	-0.125678	-0.22462	-0.0917862	0.34322	Pdia3
663	ENSMUSG00000031229	1.00298e-29	-0.0705401	-0.369181	0.305021	-0.194077	-0.49665	0.089962	0.135626	-0.116973	0.053143	-0.0127834	-0.266998	-0.0848743	-0.441549	0.250174	Atrx
665	ENSMUSG00000010376	4.01424e-10	-0.200318	-0.390308	-0.179516	-0.301692	-0.223865	-0.298243	-0.224443	-0.0807319	-0.443731	-0.205272	-0.647468	0.0317616	-0.444584	-0.292823	Nedd8
665	ENSMUSG00000060073	5.29654e-28	0.0305365	0.192099	0.410113	0.0202607	0.397957	0.505927	0.747904	0.134434	-0.076752	0.165547	0.279624	-0.0639979	0.102427	0.394051	Psma3
666	ENSMUSG00000025135	6.842e-24	-0.298076	-0.26756	-0.223361	-0.0252907	-0.297959	-0.539453	-0.497573	-0.231747	-0.334036	-0.309843	-0.499842	-0.0592364	-0.238358	-0.00786809	Anapc11
669	ENSMUSG00000020719	1.73056e-14	-0.0823548	0.257485	0.108294	0.101967	-0.0180892	-0.301606	0.499281	0.0169795	-0.266092	-0.0771605	0.0817279	-0.21205	0.191759	0.500586	Ddx5
669	ENSMUSG00000006050	1.77361e-09	-0.237333	0.0781653	-0.143858	0.140102	0.281282	0.371006	0.243321	-0.115234	-0.393964	-0.166435	-0.431294	-0.104754	-0.110629	-0.271425	Sra1
670	ENSMUSG00000042541	4.38926e-10	0.325034	0.0736571	0.185488	0.307653	0.243903	0.126137	0.0944602	0.232608	0.307679	0.231061	-0.0951534	0.175542	0.078007	0.304477	Shfm1
672	ENSMUSG00000093904	1.81332e-11	0.14363	0.265977	0.398166	-0.294354	0.0658059	0.503882	0.497506	-0.0938299	0.216871	-0.107537	0.246665	0.155475	0.257645	0.464138	Tomm20
672	ENSMUSG00000022462	8.84419e-14	-0.0365684	-0.00906791	0.200975	-0.334962	-0.466571	-0.154712	0.169199	-0.238585	0.261797	-0.0575795	0.0154375	-0.0473042	-0.14693	-0.178721	Slc38a2
675	ENSMUSG00000021967	3.03854e-12	-0.157856	-0.124382	-0.205621	0.0807206	0.172362	0.207684	0.146049	-0.219686	-0.346219	-0.281265	-0.460616	0.0738788	-0.334241	-0.438864	Mrpl57
676	ENSMUSG00000024750	2.90446e-08	-0.0827527	0.365843	0.3298	0.231222	-0.338493	0.771488	0.542446	-0.144617	-0.36705	-0.254026	0.713772	0.0233907	-0.550285	0.52245	Zfand5
677	ENSMUSG00000014226	1.0336e-21	0.0351556	-0.189189	0.145298	-0.348358	-0.240725	0.124244	0.395221	0.130906	0.0832427	0.205977	0.0401913	-0.030441	-0.313821	0.379542	Cacybp
677	ENSMUSG00000028559	1.60458e-09	-0.0307705	0.113181	0.0858665	0.219122	0.225192	0.187381	0.263403	-0.0764454	-0.0694685	-0.117322	-0.405467	0.116748	0.194417	0.216319	Osbpl9
677	ENSMUSG00000029767	2.38841e-07	0.0480991	0.139918	0.140854	-0.277255	-0.377891	0.0408753	-0.0765672	0.0589938	0.158537	0.149951	0.135099	-0.0387018	0.110032	0.0267535	Calu
677	ENSMUSG00000059355	1.95325e-37	-0.197248	-0.260574	-0.0918449	-0.0566252	-0.0282469	0.118285	0.0368822	-0.132223	-0.264634	-0.160811	-0.00352244	-0.0904585	-0.3979	-0.13914	Wdr83os
678	ENSMUSG00000027282	2.05528e-37	-0.147711	-0.0694396	0.0863626	-0.0496799	-0.0894856	0.0696289	0.144563	-0.094692	-0.101242	-0.0995366	-0.358242	0.0110042	-0.397462	-0.0310786	Mtch2
679	ENSMUSG00000025982	5.45662e-06	0.183181	0.0953836	0.353917	0.111557	0.0263656	0.629193	0.65568	0.264895	0.383914	0.358914	0.493806	-0.196775	-0.048658	0.658343	Sf3b1
679	ENSMUSG00000027642	2.89854e-09	-0.210126	-0.182623	-0.358235	0.0564688	0.17733	0.201096	0.0959454	-0.0674661	-0.322567	-0.153823	-0.287761	-0.110119	-0.406517	-0.496944	Rpn2
679	ENSMUSG00000021771	8.38162e-22	-0.107088	-0.107009	0.332645	0.025678	-0.0314925	0.343994	0.284763	0.0900879	-0.0866003	0.0426888	0.0720374	-0.233065	-0.3825	0.226016	Vdac2
681	ENSMUSG00000032525	1.15795e-06	-0.124597	-0.0924331	-0.325835	0.370899	-0.0676942	0.582655	0.134941	-0.202459	-0.00805674	-0.0555703	-0.445357	-0.0654132	0.09908	-0.013649	Nktr
683	ENSMUSG00000055204	3.59818e-28	-0.0730765	-0.0936299	0.37428	0.0653212	-0.190912	0.339985	0.447597	-0.111457	0.294315	0.121077	-0.0179669	-0.181314	0.0194835	0.539828	Ankrd17
684	ENSMUSG00000019970	1.94325e-09	-0.299937	0.360105	0.391798	0.0500935	-0.485269	-0.665946	0.971488	-0.272258	-0.0261047	-0.326314	0.191533	-0.110684	-0.10735	0.258503	Sgk1
687	ENSMUSG00000024335	2.83414e-06	-0.0230674	0.140773	0.130416	0.197693	0.132035	0.175263	0.275674	0.0864387	0.479621	0.431293	0.435669	-0.232926	0.16378	0.417432	Brd2
689	ENSMUSG00000041629	4.79422e-08	-0.0603245	0.200498	0.462022	-0.244041	-0.169456	0.199761	0.00993023	-0.0523748	-0.0286397	-0.00124433	0.188907	-0.0702052	0.219047	0.624942	Fam104a
690	ENSMUSG00000021218	1.09809e-13	-0.146727	-0.321233	-0.0286493	0.0985735	0.145483	0.266193	0.234205	-0.110394	-0.27555	-0.196523	0.0596874	-0.115481	-0.463459	-0.00816953	Gdi2
692	ENSMUSG00000039041	9.98565e-49	0.00924144	0.312437	0.332282	-0.117738	0.257495	0.445293	0.573094	0.144018	0.0995324	0.249069	0.244348	-0.116554	0.176971	0.363463	Adrm1
692	ENSMUSG00000033020	2.25002e-09	-0.130298	-0.277062	-0.239059	-0.265096	0.120199	-0.0459078	0.183103	-0.247484	-0.449591	-0.383356	-0.180834	0.0221861	-0.242855	-0.158814	Polr2f
693	ENSMUSG00000031701	6.01453e-09	-0.0836324	0.11146	0.389585	-0.200325	0.138959	0.487069	0.631448	0.130399	0.0588778	0.213099	0.172467	-0.212047	-0.107858	0.241841	Dnaja2
693	ENSMUSG00000020720	1.37433e-08	0.00296812	0.222633	0.389881	-0.224154	0.139442	0.437172	0.540049	0.15673	0.0674865	0.244935	0.41645	-0.100171	0.103363	0.414415	Psmd12
694	ENSMUSG00000037499	5.02634e-22	-0.333074	-0.194417	-0.121754	-0.0252704	-0.48915	-0.648554	-0.489799	-0.232388	-0.384451	-0.302201	-0.0764016	-0.116024	0.195665	-0.16437	Nenf
696	ENSMUSG00000057130	3.71819e-18	0.142686	0.0758352	0.357262	-0.106915	-0.00127654	0.412342	0.53949	0.164544	0.33577	0.264476	0.228389	0.0232957	0.0638379	0.0288295	Txnl4a
697	ENSMUSG00000006299	1.6018e-18	0.063318	-0.0677512	0.0300776	-0.338003	-0.0153776	0.277075	0.235252	0.075588	0.0710221	0.0685416	-0.0305882	0.0167109	-0.193234	0.030371	Aamp
699	ENSMUSG00000024811	7.09039e-26	-0.155298	-0.174819	0.218953	-0.136695	-0.410261	0.129283	0.195856	-0.16677	-0.132126	-0.16686	-0.0999037	-0.0458935	-0.0569747	0.441449	Tnks2
700	ENSMUSG00000037236	8.18968e-17	-0.0831279	-0.347267	0.28293	-0.376462	-0.377257	-0.0393604	0.0948864	-0.0757719	-0.0414414	-0.0828576	-0.320357	-0.141396	-0.207944	0.293676	Matr3
700	ENSMUSG00000024695	9.86931e-09	-0.0162105	-0.323965	0.319571	0.0501597	-0.167093	0.10054	0.0129439	-0.0732867	0.174203	0.208836	-0.0622376	-0.0178164	-0.200865	0.317659	Zfp91
704	ENSMUSG00000028165	2.6018e-06	0.126486	0.158226	0.344987	-0.00558839	0.090917	0.518854	0.483689	0.0356669	0.150062	0.147985	0.0711736	0.147014	0.00911967	0.130627	Cisd2
706	ENSMUSG00000006095	2.92991e-07	-0.191353	-0.139446	-0.0733231	0.00959782	0.0272215	-0.114684	0.164397	-0.106971	-0.459513	-0.151982	-0.283375	-0.000377748	-0.178281	-0.00430985	Tbcb
706	ENSMUSG00000023852	1.04402e-07	0.08679	0.124341	0.374128	-0.273455	-0.386081	0.374718	0.395192	-0.0113811	0.315178	0.174517	0.434012	-0.0841519	0.16182	0.442948	Chd1
709	ENSMUSG00000027835	4.0083e-28	-0.000166575	0.310163	0.371805	-0.125971	0.0865965	0.337479	0.283332	-0.0426276	0.0730887	-0.0368866	0.386508	-0.10675	0.222534	0.398227	Pdcd10
714	ENSMUSG00000068798	1.72786e-06	0.251819	0.339582	0.401594	-0.033934	0.0379716	-0.176252	-0.313135	0.167076	0.417379	0.237015	0.568257	0.0403398	0.157277	0.386984	Rap1a
714	ENSMUSG00000030629	8.39134e-18	-0.103313	0.110833	-0.0822483	0.365323	0.303962	0.181459	0.223624	-0.1073	-0.356021	-0.159433	-0.29875	0.0602263	-0.310187	0.0266644	Zfand6
716	ENSMUSG00000019132	1.68945e-11	0.144175	0.0874234	0.344849	0.30326	-0.0495714	0.0736161	0.383835	0.0990339	0.333261	0.390042	0.224753	0.0890329	0.0733915	0.104728	BC005537
718	ENSMUSG00000021486	9.67041e-48	0.160403	0.0401616	0.167152	0.185118	0.184809	0.472218	0.316824	-0.118956	0.121811	-0.0213671	0.417379	0.201177	-0.0207604	0.160503	Prelid1
721	ENSMUSG00000030002	7.27131e-09	-0.0770828	-0.0721824	0.185047	-0.060092	0.107054	0.195261	0.415844	-0.228673	0.0693966	-0.162745	0.11735	-0.0451468	-0.11532	0.228713	Dusp11
722	ENSMUSG00000047459	3.52185e-09	-0.248365	-0.089992	-0.162535	0.0164678	0.042578	-0.193303	-0.413711	-0.0615863	-0.523151	-0.184357	-0.519562	-0.00923435	-0.31023	-0.143475	Dynlrb1
724	ENSMUSG00000020496	1.49122e-22	-0.191879	-0.312838	0.00520352	-0.251164	-0.219116	-0.307176	-0.334328	-0.0717113	-0.329867	-0.115391	-0.41835	0.0551554	-0.278267	-0.0850074	Rnf187
724	ENSMUSG00000022338	5.04402e-16	-0.0540577	-0.182225	-0.161787	-0.349466	-0.160966	0.03939	0.158852	-0.0290642	-0.140626	-0.065772	-0.0818174	-0.0839469	-0.396289	-0.410333	Eny2
725	ENSMUSG00000032966	1.60771e-20	0.0146589	0.117234	0.453717	-0.148423	0.147861	0.0743642	-0.700266	-0.186945	-0.19626	-0.382673	-0.162095	0.159937	0.190565	0.563577	Fkbp1a
726	ENSMUSG00000006699	2.66521e-07	-0.00805605	0.120837	0.0586663	0.0768241	0.0681423	0.206834	0.131068	0.103784	0.00640053	0.102982	0.0598085	-0.226304	-0.156236	0.4573	Cdc42
726	ENSMUSG00000035027	8.52096e-07	-0.222087	-0.0297486	0.154084	-0.292171	0.0877897	0.260844	0.308622	-0.232143	-0.380394	-0.25656	-0.257578	-0.0354198	-0.113305	0.0389896	Map2k2
728	ENSMUSG00000024758	2.98494e-33	-0.130811	-0.126833	-0.145662	0.177512	0.307302	0.446967	0.0813892	-0.0677301	-0.0615858	-0.0301503	-0.197285	-0.169165	-0.378785	-0.347087	Rtn3
729	ENSMUSG00000029147	1.10955e-17	0.044781	0.0437689	0.347404	-0.281198	0.235534	0.419629	0.448415	0.0028601	0.0665045	0.0916025	0.199001	-0.0551902	0.112496	0.361749	Ppm1g
730	ENSMUSG00000004865	3.3109e-10	-0.0012961	-0.0250166	0.3366	-0.232102	0.093359	0.345792	0.441299	-0.00292266	0.068456	0.0618237	0.00854415	0.0365591	0.0524876	0.270106	Srpk1
731	ENSMUSG00000025337	2.53442e-06	-0.0569751	0.299532	0.174562	0.0929534	0.380438	0.310266	0.406279	0.00924601	-0.0586001	-0.0215556	0.283034	-0.19063	0.290214	0.373548	Sbds
731	ENSMUSG00000019998	2.10194e-24	0.0163682	0.230008	-0.120387	-0.179021	-0.401597	-0.448896	-0.123598	0.00252133	-0.0515712	-0.00444526	0.0281386	0.00879689	0.113597	0.172453	Stx7
732	ENSMUSG00000055436	8.68345e-07	-0.0559651	-0.0562194	0.358582	-0.142643	-0.35866	0.414451	0.401899	-0.0927456	0.0715249	-0.0593758	-0.1983	-0.218871	0.0312842	0.525279	Srsf11
736	ENSMUSG00000028029	6.46957e-32	-0.0621069	-0.314801	-0.0261453	0.0828481	0.167047	0.121715	0.0965544	-0.173673	-0.0619766	-0.237854	-0.144714	0.0280296	-0.394544	-0.039656	Aimp1
737	ENSMUSG00000018326	2.04535e-08	0.0493002	0.184392	0.425125	-0.179582	0.0358726	0.238073	-0.314017	0.0912164	0.143873	0.195934	0.301617	0.0188413	0.208579	0.249165	Ywhab
737	ENSMUSG00000062397	3.86184e-06	-0.189323	-0.069817	0.313977	0.0351366	0.199555	0.594238	0.455827	-0.194604	-0.205281	-0.247929	0.0762494	-0.0245959	-0.392225	0.0200429	Zfp706
738	ENSMUSG00000060904	4.10001e-12	0.23184	0.262256	0.198898	-0.355106	-0.271279	0.0712106	0.380271	0.211604	0.260096	0.235647	0.361142	-0.0123638	0.0459113	0.246423	Arl1
740	ENSMUSG00000036323	6.02517e-14	-0.10564	-0.210426	0.138544	-0.0373326	-0.00504374	0.256366	0.251577	-0.178426	-0.275095	-0.248219	-0.235714	-0.0612413	-0.372037	0.0769418	Srp72
740	ENSMUSG00000022427	4.96093e-38	-0.0791635	-0.329754	0.209307	-0.04665	0.154175	0.43553	0.340377	-0.0563471	-0.160386	-0.0670627	-0.361981	0.0168457	-0.374822	0.333377	Tomm22
741	ENSMUSG00000036835	5.52654e-23	-0.105984	-0.0599929	-0.175168	0.263482	0.384077	0.259889	0.176134	-0.0470578	-0.0916061	-0.0579489	-0.035128	-0.0612888	-0.241613	-0.240811	Psenen
742	ENSMUSG00000027184	2.5443e-14	-0.038061	-0.214268	0.237324	-0.300048	-0.107788	0.274892	0.328224	-0.0961266	0.0137608	-0.0461721	-0.476133	-0.0175089	-0.298148	0.231725	Caprin1
742	ENSMUSG00000005881	8.57056e-24	-0.257869	-0.156221	-0.0408531	0.0653295	-0.235158	0.0533575	0.350045	-0.234298	-0.371755	-0.292762	-0.367113	-0.101153	-0.19785	-0.00591957	Ergic3
742	ENSMUSG00000107002	3.56049e-25	-0.0141125	-0.212386	-0.0161798	0.140831	0.150811	0.267869	0.188922	-0.0296868	0.0865081	0.0100894	-0.28822	-0.00698044	-0.318855	-0.245523	0610012G03Rik
746	ENSMUSG00000047126	9.63039e-16	-0.025934	0.258968	0.368676	0.201121	0.159089	0.492856	0.322832	0.041892	0.295859	0.26883	0.26061	-0.113068	0.103124	0.145321	Cltc
747	ENSMUSG00000034269	3.25967e-06	-0.00964369	0.113813	0.25108	-0.189659	-0.334574	0.0592627	0.170225	-0.205033	-0.10546	-0.170447	-0.102136	0.132899	0.131553	0.272462	Setd5
748	ENSMUSG00000029068	5.78661e-06	-0.263679	-0.0443962	-0.00183113	-0.00205479	-0.160015	0.0859711	0.120591	-0.223541	-0.173664	-0.265081	-0.339661	-0.173455	-0.0146338	-0.0720158	Ccnl2
748	ENSMUSG00000029094	3.24462e-06	0.0848508	0.301375	0.299048	-0.144269	-0.378894	-0.209789	0.0599739	-0.0219644	0.144597	0.0586485	0.367029	0.0608712	0.395247	0.507142	Afap1
748	ENSMUSG00000053453	8.43131e-15	-0.0226145	-0.154353	-0.162037	-0.317706	-0.0102475	0.0781297	0.169142	0.0171681	0.0127283	-0.0229349	-0.259688	-0.0971222	-0.163908	-0.05295	Thoc7
750	ENSMUSG00000028416	8.98825e-26	-0.297138	-0.21652	-0.303349	0.0412984	0.379041	0.154206	0.00655136	-0.240289	-0.401213	-0.293743	-0.467096	-0.135317	-0.246835	-0.239625	Bag1
751	ENSMUSG00000019432	3.5312e-06	0.00344199	-0.305877	0.168313	-0.115707	-0.0615246	0.020173	0.104363	0.0509897	-0.019368	0.0251678	0.0652215	-0.0474314	-0.282156	0.175949	Ddx39b
752	ENSMUSG00000026821	4.32027e-15	-0.244629	0.077009	0.155159	0.357804	-0.067884	-0.302535	0.690624	-0.037057	-0.173691	0.0057098	0.430858	-0.214985	0.141083	0.29283	Ralgds
754	ENSMUSG00000000326	2.95593e-64	-0.0539143	-0.147887	-0.00486601	-0.092558	-0.00236756	-0.572485	-0.111016	-0.0903636	-0.120908	-0.103957	-0.229653	-0.0528743	-0.190686	0.0144549	Comt
754	ENSMUSG00000014504	5.31587e-15	0.0724944	0.00388122	-0.209962	-0.29844	0.0476865	0.252256	0.0774209	-0.00167023	0.0495593	-0.0408888	-0.257153	0.0397145	-0.355902	-0.0310215	Srp19
755	ENSMUSG00000037361	6.05055e-15	0.00757664	-0.0536314	0.377538	-0.131747	0.260254	0.415445	0.460433	0.0323923	-0.181508	-0.0766136	0.0414601	0.0433765	-0.109961	0.378505	Sf3b6
759	ENSMUSG00000028410	3.54608e-08	-0.0166221	-0.225501	-0.463992	-0.155061	-0.193838	-0.699765	-0.31318	-0.0210331	0.131786	-0.0114921	-0.28164	-0.0536733	-0.297859	-0.403996	Dnaja1
760	ENSMUSG00000002015	1.40282e-13	-0.285777	-0.076619	-0.335271	-0.221272	-0.308578	-0.106077	0.171585	-0.130228	-0.405551	-0.180722	-0.150531	-0.166631	-0.330026	-0.299615	Bcap31
762	ENSMUSG00000042682	9.20191e-19	-0.141163	0.262701	-0.0277933	0.373115	-0.0354436	0.334223	-0.141877	0.139114	-0.205954	0.138038	-0.311129	-0.0707022	0.0689254	-0.0406096	Selk
765	ENSMUSG00000071072	1.22625e-07	0.242777	0.191482	0.343158	-0.337638	0.160344	0.137714	0.464119	0.123549	0.322582	0.175981	0.562055	0.0165185	0.0386888	0.581121	Ptges3
766	ENSMUSG00000029823	2.15684e-06	-0.230217	0.0278941	0.250277	-0.0725176	-0.232776	-0.0706828	0.208873	-0.251811	-0.198951	-0.281457	0.165451	-0.157094	0.149641	0.328837	Luc7l2
766	ENSMUSG00000061665	1.53786e-08	-0.0818982	0.0529417	0.154414	0.171984	0.228313	0.268997	0.56913	-0.0495215	-0.0516828	-0.125532	0.0408558	0.0238067	0.0653926	0.210416	Cd2ap
768	ENSMUSG00000024096	3.211e-10	-0.254774	-0.157763	-0.169342	0.26917	0.417294	0.268058	0.418922	-0.20982	-0.30308	-0.201089	0.0380561	-0.0709062	-0.400065	-0.0579952	Ralbp1
768	ENSMUSG00000023307	3.29273e-07	0.0309971	-0.0192837	0.390621	-0.0812391	-0.084722	0.395423	0.333362	0.0105954	0.0226605	0.0753727	0.143611	0.0577408	-0.00620658	0.496713	March5
769	ENSMUSG00000028563	7.90568e-33	-0.0835011	0.259141	0.154554	0.212745	0.286115	0.328507	0.227458	-0.0538853	-0.206125	-0.0512757	-0.20935	0.0795864	0.123665	-0.0424993	Tm2d1
769	ENSMUSG00000020922	1.26164e-35	-0.0617097	0.0508412	0.30647	-0.167834	-0.0703448	0.359444	0.50714	-0.0283118	0.118811	0.0988036	-0.128263	-0.0656431	0.000325024	0.329888	Lsm12
770	ENSMUSG00000021832	3.29803e-14	0.017829	-0.144516	0.109098	-0.304759	-0.0698313	0.138501	0.212853	-0.0163908	-0.0150976	-0.0461982	0.038854	-0.0753047	-0.249758	0.0371532	Psmc6
770	ENSMUSG00000021996	2.90537e-08	-0.175303	-0.320001	0.17434	-0.190951	-0.162132	0.207759	0.225436	-0.00347418	-0.22501	-0.0967183	-0.279564	-0.185269	-0.20273	0.2294	Esd
772	ENSMUSG00000025326	2.06603e-14	0.0966572	0.190901	0.376109	-0.151092	0.0673763	0.24861	0.23482	0.022569	0.100719	0.0939203	0.24686	0.163377	0.216015	0.454631	Ube3a
773	ENSMUSG00000003269	4.02714e-07	-0.157756	-0.0600076	0.302833	0.180141	0.193824	0.283945	0.393751	-0.197517	-0.163661	-0.185062	-0.25454	-0.0393922	0.11974	0.402711	Cyth2
774	ENSMUSG00000041028	7.93278e-30	-0.259992	0.0368706	-0.0293704	0.137326	0.294552	0.278136	0.275292	-0.209691	-0.386579	-0.242678	0.0463214	0.0194798	-0.0848671	0.181151	Ghitm
776	ENSMUSG00000006373	1.16017e-13	-0.174584	0.0887028	0.241768	-0.130503	-0.0182716	0.239435	0.124491	0.03046	-0.203124	-0.0308097	-0.124539	-0.174562	0.225318	0.273028	Pgrmc1
777	ENSMUSG00000027011	4.97263e-06	0.00700376	-0.276947	-0.106915	-0.029015	-0.223867	0.17132	0.218641	-0.04942	0.0295506	0.0038099	-0.212625	0.0565479	-0.176279	0.139775	Ube2e3
778	ENSMUSG00000010067	1.47916e-09	0.0437553	0.198211	0.207324	-0.107922	-0.201504	-0.014002	0.209368	0.112366	0.279279	0.223911	0.26776	-0.180941	0.0880467	0.18092	Rassf1
779	ENSMUSG00000031447	3.04758e-06	-0.0824084	0.344727	-0.0423671	-0.00530788	-0.20035	-0.515223	-0.436495	-0.0407459	-0.370298	-0.120954	-0.234794	0.0742999	0.186866	-0.0490014	Lamp1
780	ENSMUSG00000025016	1.65078e-11	-0.188741	0.245856	0.321921	0.217809	0.291757	0.498557	0.608007	-0.122884	-0.308389	-0.162647	-0.0504491	0.137035	0.110936	0.219729	Tm9sf3
781	ENSMUSG00000061032	9.16592e-11	0.0784353	0.0819442	0.334081	-0.0741643	0.137075	0.229933	0.329607	0.159305	0.0414113	0.17749	0.425454	-0.122662	0.0621643	0.520575	Rrp1
781	ENSMUSG00000022521	2.11754e-06	0.0355132	0.0849714	0.368995	-0.092371	-0.226344	-0.00462288	0.291737	-0.0596652	0.163968	0.0445494	0.234824	0.0253596	0.0659326	0.428336	Crebbp
782	ENSMUSG00000035242	1.77787e-06	0.263621	0.202912	-0.0841879	-0.174592	0.0883725	-0.370708	0.0795533	-0.0371181	0.440101	-0.0104708	0.524422	0.148768	0.000767021	0.0245882	Oaz1
783	ENSMUSG00000022403	1.33365e-20	-0.0907714	-0.13091	0.0195918	0.169616	0.153079	0.110199	0.112346	-0.203185	-0.166707	-0.359916	-0.231763	0.0330488	-0.287626	0.122647	St13
784	ENSMUSG00000027881	2.79315e-11	0.0914331	-0.0873504	0.0949455	-0.00825927	0.0361723	0.524544	0.40791	0.0851186	0.365503	0.321221	0.438286	-0.10062	0.0701306	0.334356	Prpf38b
784	ENSMUSG00000029655	2.91187e-09	0.076934	0.227468	0.370951	-0.0168299	0.162241	0.407519	0.447242	0.0764007	0.0647088	0.0812929	0.265174	-0.0896829	0.203898	0.37544	N4bp2l2
787	ENSMUSG00000040242	1.01608e-24	0.0228749	0.194697	0.285809	0.0344804	0.178341	0.161764	0.0339355	-0.101094	0.030097	-0.0383482	0.10577	0.176895	0.35052	0.348682	Fgfr1op2
787	ENSMUSG00000042043	3.56223e-19	0.0913069	-0.062985	0.403202	0.336851	0.398161	0.431137	0.621422	0.0283563	-0.0406218	-0.0550923	-0.180598	0.169327	-0.0443013	0.200434	Tbca
788	ENSMUSG00000015733	5.71023e-08	0.206846	0.229858	0.282761	-0.27332	-0.031781	-0.195511	-0.0338128	0.238246	0.220357	0.272705	0.383921	-0.0991899	0.166896	0.567942	Capza2
789	ENSMUSG00000063200	1.4906e-13	0.202113	-0.16498	0.0982088	0.332263	0.312727	0.208638	0.30819	0.0721476	0.183065	0.121318	0.431172	0.166056	-0.271244	0.341729	Nol7
792	ENSMUSG00000068290	1.08032e-20	-0.265034	-0.011413	-0.0854563	0.108242	0.059576	-0.144337	0.0688342	-0.118336	-0.333901	-0.215013	-0.201826	-0.132665	-0.171748	-0.195029	Ddrgk1
793	ENSMUSG00000054604	2.03084e-06	-0.0797917	-0.0181335	0.375687	0.0972356	0.121086	0.378623	0.292689	-0.0993062	0.19921	0.0440913	0.219457	-0.0606689	0.0484003	0.491934	Cggbp1
795	ENSMUSG00000015671	1.06649e-30	-0.180016	-0.0424237	0.0265393	-0.223753	0.190583	0.432574	0.609112	0.086841	-0.440518	-0.0465834	-0.292847	-0.13376	-0.387311	0.110416	Psma2
797	ENSMUSG00000030879	1.18359e-27	-0.140324	-0.104256	-0.00952053	-0.161022	-0.0391617	0.194439	0.111298	-0.0807213	-0.107212	-0.101597	-0.203532	-0.0555102	-0.338384	-0.0534019	Mrpl17
799	ENSMUSG00000068739	1.82577e-46	0.130548	0.212705	-0.00915528	-0.28073	0.280318	0.418749	0.485838	0.0090466	0.0829186	-0.0286661	0.321361	0.110901	0.0860825	-0.270227	Sars
799	ENSMUSG00000018076	1.77269e-21	-0.0117513	0.207309	0.350016	0.150681	-0.121933	0.0184053	0.399849	-0.0753373	0.325981	0.169857	0.46104	0.030976	0.29483	0.440956	Med13l
802	ENSMUSG00000019494	4.96357e-19	-0.245664	-0.097784	-0.115008	0.028358	-0.00371867	-0.0715759	-0.0167321	-0.0938802	-0.36384	-0.118596	-0.199236	-0.0763774	-0.289966	-0.178068	Cops6
803	ENSMUSG00000029817	4.19458e-26	-0.0917481	-0.27478	-0.119065	0.318215	0.171202	0.355424	0.286996	-0.168438	0.0684931	-0.0989489	-0.324907	-0.0638919	-0.0935146	0.0336653	Tra2a
803	ENSMUSG00000020390	2.39755e-16	-0.101117	-0.0628453	0.338728	0.0983552	-0.382626	0.0855543	0.632865	-0.190945	-0.132791	-0.177107	0.0351037	-0.0571215	-0.109067	0.363359	Ube2b
805	ENSMUSG00000020954	1.46089e-17	-0.107448	0.208366	0.359623	-0.147169	-0.222575	0.0512419	-0.151017	-0.196526	-0.00292608	-0.063894	0.0659437	0.100887	0.284002	0.433984	Strn3
806	ENSMUSG00000087260	2.22168e-06	-0.226561	-0.210611	-0.212379	0.00881537	0.148605	-0.059387	-0.112145	-0.0463911	-0.228964	-0.0735441	-0.442633	-0.0206007	-0.337263	-0.18385	Lamtor5
806	ENSMUSG00000007850	1.53642e-15	0.0234576	-0.250756	0.377383	-0.325854	-0.303472	0.089576	0.00472267	0.100921	0.297524	0.311155	-0.223806	-0.0742796	-0.173227	0.258068	Hnrnph1
808	ENSMUSG00000046229	2.09904e-12	-0.170613	-0.180107	-0.112946	0.164531	0.035193	-0.0356518	-0.173909	-0.204485	-0.300281	-0.252069	-0.237748	0.0264156	-0.281235	-0.196266	Scand1
811	ENSMUSG00000030007	2.10311e-11	-0.213226	-0.316774	0.0966761	-0.32238	-0.101244	0.230396	0.446523	-0.0647703	-0.322968	-0.133119	-0.203894	-0.188741	-0.370592	0.0579613	Cct7
812	ENSMUSG00000010608	1.59215e-06	0.0137488	0.116658	0.4237	-0.111876	0.0451111	0.55254	0.543432	-0.0125841	0.186543	0.0746823	-0.162165	-0.160152	0.119889	0.530071	Rbm25
818	ENSMUSG00000031353	6.34289e-18	0.130124	-0.125397	0.225852	-0.274765	-0.190759	0.0309872	0.162458	0.143545	0.278587	0.283115	0.297169	0.0280019	-0.142932	0.358045	Rbbp7
820	ENSMUSG00000033701	1.19043e-09	-0.179658	-0.229703	0.0121603	-0.286766	-0.173866	-0.0114339	0.354905	-0.192782	-0.218978	-0.258213	-0.397354	-0.0849258	-0.164491	0.180722	Acbd6
820	ENSMUSG00000057236	3.01276e-10	-0.0602002	-0.21905	0.0032347	-0.248033	-0.0910949	0.018729	0.127954	-0.0148395	-0.235195	-0.15684	-0.419886	-0.0325246	-0.206852	0.125022	Rbbp4
820	ENSMUSG00000022193	6.0112e-07	-0.119748	-0.0124923	-0.223221	-0.152803	0.19918	0.232582	0.225237	-0.0521874	-0.325958	-0.170984	-0.368673	-0.0827058	-0.301709	-0.458547	Psmb5
821	ENSMUSG00000022800	2.94514e-09	-0.00973075	0.16256	0.308541	-0.239133	-0.0654367	0.20077	0.375741	-0.052388	-0.0181202	-0.0468259	-0.017193	0.0437343	0.108304	0.470334	Fyttd1
826	ENSMUSG00000021427	2.7658e-25	0.216358	0.130308	0.14284	-0.252182	-0.159493	0.292165	0.104647	0.0495749	0.313509	0.195371	-0.051251	0.0321951	0.0117027	-0.249582	Ssr1
828	ENSMUSG00000004096	1.29245e-25	-0.0587473	-0.254621	0.0112484	0.0444452	0.190765	0.134868	-0.023158	0.0593134	-0.134224	-0.00927467	-0.224677	0.0286498	-0.346462	-0.0769579	Cwc15
829	ENSMUSG00000019188	4.09829e-12	-0.0399441	0.15932	0.101316	0.0171722	0.241529	0.419051	0.416806	-0.14534	-0.0418534	-0.163898	-0.258318	0.0174472	0.0502426	-0.213926	H13
830	ENSMUSG00000039630	2.97146e-14	0.0423528	-0.276888	0.147931	0.0113008	0.00755128	0.190174	0.163723	0.0818988	0.304966	0.268508	-0.0780797	-0.027378	-0.21867	0.145235	Hnrnpu
835	ENSMUSG00000036309	5.2429e-12	-0.144757	-0.0309703	-0.268018	-0.289751	-0.122016	-0.0945241	-0.0184954	-0.146838	-0.277108	-0.284882	-0.363007	-0.031601	-0.0724367	-0.121407	Skp1a
836	ENSMUSG00000002395	4.68982e-06	-0.214234	-0.17869	0.253636	0.292392	-0.334725	0.190671	0.584278	-0.126796	-0.118522	-0.186481	0.247182	-0.140554	0.00404742	0.247948	Use1
840	ENSMUSG00000005625	1.24713e-10	-0.0765844	0.175073	0.213671	0.0148596	0.37422	0.245252	0.427052	0.0220359	-0.284769	-0.00513038	-0.104564	0.0238085	0.0182012	0.372584	Psmd4
840	ENSMUSG00000038762	9.84259e-12	-0.0297595	-0.120052	0.0485714	-0.278191	0.0565593	0.179024	0.180117	-0.0100967	0.0593905	0.0162592	0.111106	-0.0573323	-0.278841	0.0116873	Abcf1
842	ENSMUSG00000037608	7.29332e-11	-0.0532286	-0.169795	0.202514	-0.22165	-0.09695	0.123829	0.129813	-0.200757	-0.0686894	-0.245043	-0.157293	-0.00217761	-0.108344	0.222798	Bclaf1
844	ENSMUSG00000027706	2.19126e-11	-0.123949	0.283857	-0.169375	-0.332578	-0.0914994	0.0244783	0.255275	-0.0265741	-0.191022	-0.11731	-0.164148	-0.130928	-0.0879031	-0.208569	Sec62
844	ENSMUSG00000063077	5.25556e-10	-0.144862	0.0423141	0.210173	0.0856597	0.0567077	0.185947	0.180265	-0.156075	-0.0820589	-0.0550411	-0.389494	0.0174994	0.0497262	0.290047	Kif1b
845	ENSMUSG00000022185	1.4332e-09	-0.0378596	-0.149298	0.103081	-0.260967	0.0232813	0.251954	0.267281	-0.0994581	0.209183	0.0902418	0.439651	-0.139903	-0.125602	0.385282	Acin1
845	ENSMUSG00000068039	2.13404e-31	-0.00891032	-0.28794	0.34507	-0.151543	-0.0225254	0.392157	0.429176	-0.0742047	-0.0328101	-0.0629373	0.0428279	-0.0317019	-0.291044	0.327978	Tcp1
847	ENSMUSG00000063511	2.84322e-11	-0.0468751	-0.167335	-0.00984351	-0.306513	-0.150685	-0.051876	0.249494	-0.0761166	-0.0320301	-0.0965641	0.0628379	-0.0555443	-0.0105712	-0.0822689	Snrnp70
848	ENSMUSG00000040459	2.5508e-06	0.154274	0.217282	0.2862	0.185302	0.0831776	0.255374	0.334072	-0.0261792	0.249903	0.0851443	-0.0143251	0.167698	0.248346	0.466647	Arglu1
849	ENSMUSG00000005506	1.69545e-07	-0.0584076	0.0645096	0.338267	0.0788565	-0.123046	0.029815	0.179137	-0.181242	0.102886	-0.0340087	-0.226694	0.101885	0.0819471	0.282191	Celf1
849	ENSMUSG00000030120	4.16609e-17	-0.0886218	0.0090633	0.0430948	-0.271353	-0.362667	-0.469274	-0.27444	-0.0952777	-0.143501	-0.120716	-0.0811486	0.106538	-0.0892239	0.0910921	Mlf2
852	ENSMUSG00000020994	6.69762e-21	0.17694	-0.0397294	0.346702	-0.203996	-0.0760259	0.303471	0.297132	0.0827038	0.254041	0.134795	-0.0145192	-0.015854	0.0816156	0.394611	Pnn
852	ENSMUSG00000022400	5.11296e-17	0.0898576	-0.0880791	-0.142356	-0.0214736	0.368909	0.368484	0.26761	0.0378086	-0.0669859	-0.0649273	0.109441	0.126515	-0.242245	-0.461656	Rbx1
853	ENSMUSG00000031422	9.45857e-13	0.182765	0.280745	-0.176494	-0.226398	-0.155383	0.528963	0.483822	0.186531	0.229064	0.302649	0.207529	0.0061112	0.147961	0.383772	Morf4l2
859	ENSMUSG00000026021	2.34655e-11	0.132805	0.124746	0.305264	-0.0516921	0.299618	0.522327	0.54446	0.115525	0.0762403	0.0800256	0.160585	0.0114488	-0.149997	0.380363	Sumo1
861	ENSMUSG00000018501	1.93561e-05	-0.113666	-0.0522492	0.223347	0.0761174	-0.01872	0.0983602	-0.183108	-0.169155	-0.148498	-0.118075	-0.0866497	0.15211	0.0361879	0.490029	Ncor1
866	ENSMUSG00000006412	8.75945e-17	-0.038017	0.178588	0.325889	-0.17181	0.16949	0.475246	0.527711	0.0516315	-0.0289434	0.0896879	0.149194	-0.0844803	0.2748	0.421456	Pfdn2
871	ENSMUSG00000047187	9.1837e-12	-0.199685	0.183148	0.0364573	0.117431	-0.0691817	0.259487	0.445751	0.0128253	-0.261821	0.0157507	0.0857108	-0.175161	-0.0863004	0.107259	Rab2a
873	ENSMUSG00000056342	2.08863e-06	0.00206733	0.135527	0.296264	-0.266103	-0.0966952	0.126893	0.316386	-0.107634	0.0449494	-0.0600812	0.227187	0.0636912	0.205493	0.391807	Usp34
876	ENSMUSG00000036275	1.9551e-10	-0.129142	0.0185626	-0.0251939	-0.0890216	-0.304553	-0.144954	-0.118613	-0.115012	-0.210153	-0.18327	-0.365082	0.0157868	0.0731979	0.025028	9530068E07Rik
877	ENSMUSG00000067194	1.48849e-07	0.113944	0.0316925	0.331699	-0.0443409	0.0884044	0.35453	0.225267	0.145435	0.213877	0.218285	0.0884835	0.0393433	-0.0890624	0.388485	Eif1ax
877	ENSMUSG00000040028	4.23373e-06	-0.0260573	-0.0716536	0.291174	-0.260333	-0.172413	0.104263	0.19934	0.00579873	0.0499361	0.0713229	0.107262	-0.0984751	-0.0798688	0.14919	Elavl1
886	ENSMUSG00000038803	2.49362e-09	-0.155374	0.102714	-0.271028	0.154807	0.157093	0.0252595	-0.258054	-0.200736	-0.197405	-0.240834	-0.0774748	0.0479415	0.131429	-0.227067	Ost4
893	ENSMUSG00000007815	2.83012e-08	-0.0361898	0.0929465	0.0321203	0.0521048	0.183483	0.167868	-0.397616	0.0313948	-0.186099	-0.0408284	-0.322786	-0.17024	0.0369374	0.193492	Rhoa
894	ENSMUSG00000029472	3.26332e-10	0.189173	-0.176247	0.100371	0.00907633	-0.252142	-0.170044	-0.303695	0.133637	0.356576	0.23531	0.0988061	0.0570669	-0.214481	0.178154	Anapc5
894	ENSMUSG00000021111	1.37022e-06	0.0849212	-0.000859301	0.335165	-0.0161898	-0.122674	0.0583	0.166984	-0.0385469	0.123287	0.0643132	-0.0758105	0.106965	-0.046732	0.350916	Papola
897	ENSMUSG00000068823	5.78153e-05	-0.064604	-0.0264991	0.272562	0.0289927	0.00190428	0.0333369	0.0728165	-0.181036	0.0872058	-0.127785	-0.389973	0.0206888	0.042119	0.483607	Csde1
899	ENSMUSG00000005354	5.72622e-10	0.0162712	-0.0370172	0.116972	0.103543	0.0804174	0.205636	0.0831164	-0.0412876	0.00466822	0.0357218	-0.126791	0.146406	-0.193045	0.152759	Txn2
900	ENSMUSG00000006024	1.68229e-10	-0.187456	0.214368	0.196283	0.0385971	0.257671	0.315808	0.375568	-0.0191396	-0.334993	-0.142298	0.115788	-0.144866	0.0479078	-0.00189019	Napa
903	ENSMUSG00000028676	1.96852e-06	0.0291625	0.00394796	0.121551	-0.202443	-0.134702	0.100166	0.0772686	0.00615714	0.0966094	0.0528334	-0.125236	0.0363611	0.0467997	0.394799	Srsf10
903	ENSMUSG00000007656	2.34096e-07	0.162708	0.0728791	0.0597091	-0.0469578	0.361039	0.196327	0.433556	0.12621	0.209194	0.150349	0.11769	0.0424333	0.0414425	0.1637	Arpp19
907	ENSMUSG00000021413	7.31504e-08	0.140786	0.0681821	0.107937	-0.27401	-0.0981015	0.188752	0.137112	0.036033	0.177668	0.0258688	0.217596	0.0728798	0.127123	0.325249	Prpf4b
908	ENSMUSG00000078671	1.28821e-07	-0.0144204	-0.0811306	0.0531757	0.00178476	-0.307647	0.119365	0.325019	-0.102565	0.0754995	-0.0194603	0.060274	0.00638527	-0.116375	0.257235	Chd2
912	ENSMUSG00000021774	2.97759e-06	0.0838386	-0.00495116	0.282816	-0.173273	0.0232819	0.244998	0.376539	0.100711	0.181778	0.195194	-0.151391	0.0592675	-0.102885	0.288567	Ube2e1
920	ENSMUSG00000054823	9.01662e-09	-0.161208	0.121463	0.259457	0.0726147	-0.133498	0.198715	0.354573	-0.155943	-0.116323	-0.0584964	0.0470481	-0.0321663	0.130715	0.415557	Whsc1l1
921	ENSMUSG00000028034	3.18087e-07	-0.183028	-0.111538	0.194958	-0.0696592	-0.091661	0.385205	0.279875	-0.112286	-0.236783	-0.137068	-0.331126	0.00252936	0.0906035	0.187675	Fubp1
921	ENSMUSG00000029840	2.85508e-06	-0.142788	-0.0665093	0.344383	0.0391245	-0.157096	-0.0777023	0.0155162	-0.178393	-0.0409481	-0.0819066	-0.36514	0.0438819	-0.0230564	0.370583	Mtpn
931	ENSMUSG00000021248	2.30906e-07	-0.178979	0.252859	-0.155213	0.0700355	0.299232	0.345826	0.514342	-0.0991368	-0.375832	-0.207914	-0.119984	-0.0740748	0.0668573	-0.0830842	Tmed10
932	ENSMUSG00000020708	6.45764e-09	-0.0465538	0.070199	0.0210063	-0.254329	0.209672	0.162712	0.324181	0.148362	-0.021905	0.179273	0.0759021	-0.045681	-0.142505	0.109875	Psmc5
938	ENSMUSG00000019877	2.79191e-07	-0.0794536	0.163303	0.291103	0.0516241	-0.0143545	0.164538	-0.107151	-0.0272703	0.0457493	-0.0146031	-0.139582	-0.0228445	0.0212987	0.335983	Serinc1
940	ENSMUSG00000063015	3.8902e-39	0.0119811	-0.146609	0.0152838	0.194191	-0.286321	-0.459313	0.223971	-0.0262439	0.0924298	0.0654965	0.20427	0.0106331	-0.0520879	0.23912	Ccni
940	ENSMUSG00000025609	3.17346e-06	-0.168631	0.050927	0.13273	0.103017	0.0412291	0.218191	0.270486	-0.157517	-0.0779855	-0.103017	-0.204785	-0.0679496	0.14064	0.186886	Mkln1
941	ENSMUSG00000054405	4.56192e-29	0.0433495	0.00745289	0.111839	-0.276222	-0.0539632	-0.398139	0.0129947	0.00406734	0.0598762	-0.00819431	0.139216	0.0994652	0.0992389	0.286964	Dnajc8
941	ENSMUSG00000025544	0.00437668	-0.110362	0.0228232	-0.0382327	0.0199355	0.084976	0.0760896	0.112856	-0.104054	-0.0738796	-0.0335376	-0.320959	0.0120982	0.000205965	-0.111962	Tm9sf2
945	ENSMUSG00000043991	1.12365e-05	-0.164574	-0.0157349	0.244845	0.073803	0.109814	-0.0226576	-0.0426715	-0.152321	-0.142946	0.000591393	0.115165	0.102194	0.166735	0.407432	Pura
948	ENSMUSG00000031176	1.73387e-21	-0.158395	0.0481329	-0.23304	0.230442	0.102927	-0.103444	-0.122538	-0.14051	-0.322206	-0.194739	-0.296338	0.0267197	-0.0256276	0.178236	Dynlt3
955	ENSMUSG00000000827	1.34449e-06	-0.0107531	0.145029	0.218406	0.0883216	0.267979	0.364706	0.271406	-0.128783	-0.144367	-0.228371	0.324171	0.0236398	0.123437	0.343925	Tpd52l2
959	ENSMUSG00000038374	6.13201e-07	0.167978	-0.0940901	0.238724	-0.234309	0.0254067	0.342285	0.454432	0.172479	0.181306	0.212325	0.284814	-0.0482076	-0.0262384	0.321239	Rbm8a
959	ENSMUSG00000020368	9.55791e-11	0.0315863	-0.057835	0.024052	-0.129733	-0.308382	-0.0822139	-0.158434	-0.0107979	-0.0738723	0.0653084	-0.182372	0.156756	-0.0735247	0.247654	Canx
959	ENSMUSG00000039615	5.58304e-13	-0.0204435	0.0138515	0.105539	0.169589	0.282829	0.24397	0.119264	0.0255429	-0.136672	0.0743699	-0.0817401	0.0751909	0.106265	0.244647	Stub1
968	ENSMUSG00000008763	8.20808e-12	0.0380882	0.114174	0.123179	-0.0467267	-0.291242	-0.0591541	0.427667	-0.0172646	0.0594009	0.0454008	-0.0376076	0.074245	0.0890974	0.0260996	Man1a2
973	ENSMUSG00000031783	2.30355e-06	0.0371235	0.112029	0.213896	-0.0786886	0.149031	0.129633	0.273227	0.0941377	0.0837417	0.174376	0.0996071	-0.0162822	0.0660269	0.37411	Polr2c
978	ENSMUSG00000026878	2.88744e-12	-0.223576	0.168994	0.297574	-0.1601	-0.0635614	0.0804195	0.0787255	-0.164543	-0.27805	-0.191922	-0.227533	-0.116266	0.0789131	0.276903	Rab14
979	ENSMUSG00000038646	1.617e-11	0.0183204	-0.00890887	0.071262	0.0883991	0.25078	0.164174	0.238281	-0.116529	-0.131114	-0.147082	-0.258167	0.109569	-0.189635	0.0483422	Fam103a1
980	ENSMUSG00000024146	5.86055e-09	-0.0486784	-0.049862	-0.0598124	0.0305724	0.131273	0.00806007	0.00267236	-0.121614	-0.122662	-0.130661	-0.337096	-0.0445262	-0.190902	0.152038	Cript
983	ENSMUSG00000031954	2.76754e-09	0.103589	-0.195704	0.300516	-0.145798	0.112323	0.0929376	0.176469	0.0792553	0.221049	0.152309	0.00579606	0.106646	-0.0986241	0.378401	Cfdp1
987	ENSMUSG00000055943	1.04054e-07	-0.0507826	0.149179	0.0956237	-0.223596	-0.0309281	0.175372	0.206857	0.020465	-0.0853843	0.0424228	-0.0895667	-0.080954	-0.000971173	-0.140949	Emc7
993	ENSMUSG00000042520	4.07239e-08	0.0373142	0.0746376	0.243517	-0.00205059	0.148935	0.266433	0.195037	-0.0873563	0.109664	-0.0338604	-0.132016	0.0917031	0.170885	0.335219	Ubap2l
993	ENSMUSG00000029203	9.19883e-13	-0.115778	0.0609236	0.175969	-0.240172	0.0524949	0.250414	0.0561475	-0.0404659	-0.0422306	-0.00322357	0.127455	-0.127077	-0.0872338	0.161249	Ube2k
994	ENSMUSG00000028452	1.03445e-08	0.00552975	0.231736	0.205136	-0.128986	0.15459	0.200594	0.366236	-0.0350534	0.0585379	-0.0198296	0.247906	-0.0533228	0.0319684	0.0245828	Vcp
995	ENSMUSG00000033543	0.00781393	-0.0908337	-0.0138438	0.1566	-0.0317153	-0.0415208	0.0809861	0.156183	-0.155161	-0.103334	-0.0794695	-0.257232	0.0603549	-0.10344	0.0368254	Gtf2a2
996	ENSMUSG00000026254	1.4234e-16	0.0110162	-0.135279	0.184807	-0.0292016	-0.0765181	0.316944	0.360739	-0.0977315	-0.0129967	-0.157834	-0.15643	0.0387979	-0.250282	0.188643	Eif4e2
1004	ENSMUSG00000018042	6.86912e-18	-0.0972402	0.144376	0.107077	0.0151514	0.10035	-0.308933	-0.450187	-0.0592504	-0.311153	-0.0755388	0.230725	0.132825	0.00105673	-0.0375017	Cyb5r3
1015	ENSMUSG00000041203	1.294e-09	-0.0129757	-0.155373	0.0374155	0.0156019	0.268622	0.204873	0.321031	0.0171472	0.00217723	0.0775064	-0.00399204	0.069471	0.0163016	0.0690719	2310036O22Rik
1017	ENSMUSG00000031879	0.000135171	-0.0323692	0.0554741	0.246	0.0490456	0.0975348	0.0800395	-0.207598	-0.0394276	-0.0709185	0.0179648	-0.312294	0.0930628	0.0160727	0.315275	Fam96b
1017	ENSMUSG00000021963	2.76768e-11	0.196285	0.149778	0.0791205	-0.180944	0.224296	0.226437	0.18394	0.122657	0.283893	0.156847	0.327728	0.0693969	0.0750043	0.0872853	Sap18
[truncated: 12 more rows]
