# Supplementary material for: Differentiation dynamics of mammary epithelial cells revealed by single-cell RNA sequencing
Source: Nat Commun. 2017 Dec 11;8:2128. doi: 10.1038/s41467-017-02001-5 (PMC5723634; doi:10.1038/s41467-017-02001-5)
Supplement: Supplementary file 10 — Supplementary Data 7 [file 41467_2017_2001_MOESM10_ESM.xlsx]

## Sheet: C7
Supplementary Data 7
Top	Gene	FDR	logFC.vs.C1	logFC.vs.C10	logFC.vs.C11	logFC.vs.C12	logFC.vs.C13	logFC.vs.C14	logFC.vs.C15	logFC.vs.C2	logFC.vs.C3	logFC.vs.C4	logFC.vs.C5	logFC.vs.C6	logFC.vs.C8	logFC.vs.C9	Symbol
1	ENSMUSG00000061024	0	0.430448	0.481419	0.739926	-0.452129	0.182531	0.906317	0.958154	0.522571	0.774973	0.707785	0.935505	0.192767	0.596773	0.691312	Rrs1
1	ENSMUSG00000026158	9.81789e-61	0.367407	-1.43742	-0.105965	0.820736	0.770511	0.785523	0.837748	0.549271	0.928166	0.911485	0.808467	0.176059	-1.39767	-0.286882	Ogfrl1
1	ENSMUSG00000026051	5.62062e-82	0.0228447	0.0208352	0.0169633	-0.64531	-2.82971	-0.264395	0.0692718	0.0704697	0.0695436	0.0698151	-0.00592904	0.0708785	0.0360395	0.0516957	1500015O10Rik
1	ENSMUSG00000026185	8.47616e-92	1.07533	2.43713	0.715126	1.64121	-0.429296	2.77664	2.15227	2.43309	3.75593	3.73958	1.54366	1.36887	2.39989	1.89504	Igfbp5
1	ENSMUSG00000026177	0	-0.00156419	0.00162407	0.00162407	-0.00122168	0.000914529	-0.0141127	-1.26862	0.00162407	0.00162407	0.00134875	0.00162407	0.00162407	0.000688092	-0.0104371	Slc11a1
1	ENSMUSG00000026258	3.53954e-14	0.0464885	-0.542489	-0.327363	0.0144322	0.102555	0.107352	0.0893316	-0.986789	0.108137	0.0659934	0.097117	-1.67904	0.0859166	0.109602	3110079O15Rik
1	ENSMUSG00000049866	7.05498e-27	0.174406	-0.140453	0.0834123	-1.48191	-1.11881	-0.450602	0.49718	0.12472	0.308774	0.281307	0.561133	-0.0193149	0.245616	0.445745	Arl4c
1	ENSMUSG00000026645	0	0.022501	0.0237561	-0.233314	0.0555211	0.0432075	0.0420666	0.0426581	0.0511014	0.0500777	0.0460477	-0.0469679	0.0333444	-0.617677	-1.75665	Olah
1	ENSMUSG00000026822	0	1.34606	4.07576	2.35947	2.68453	2.5781	3.77773	6.11104	3.5541	5.97668	5.8948	6.18334	1.90814	4.033	0.42362	Lcn2
1	ENSMUSG00000027186	1.80495e-159	0.379389	-0.304983	-1.61707	0.924542	0.879579	0.916157	0.924941	0.752473	0.893334	0.918342	0.874342	0.513304	-1.20282	-1.66904	Elf5
1	ENSMUSG00000044349	0	-1.30997	0.00836529	0.0202459	-0.0672448	0.0281642	0.0198718	0.0356519	-1.07952	-1.98413	-1.30462	-1.36164	-0.00610721	0.0302788	0.042701	Snhg11
2	ENSMUSG00000025927	1.46789e-43	-0.356629	-0.170942	-0.259962	-0.472469	-0.695639	-0.824592	0.00250546	-0.466648	-0.629582	-0.55935	-1.34515	-0.240575	-0.0720112	-0.0827787	Tfap2b
2	ENSMUSG00000025980	3.01611e-52	0.0644652	-1.02116	-0.0896633	-0.725463	-0.202092	0.351486	0.214354	0.0419641	0.157965	0.0200897	0.00662316	0.0697853	-1.03467	-0.128006	Hspd1
2	ENSMUSG00000039323	4.48501e-12	-0.00187641	-0.0345785	-0.433955	-0.743648	-2.58947	-2.74835	-0.186354	-0.00717695	0.00388184	-0.00575488	0.00388184	-0.00435062	-0.033341	-0.306044	Igfbp2
2	ENSMUSG00000026208	0	-0.00925097	0.00329372	-0.00500731	-0.00924661	-0.0247207	-0.0800515	-2.60356	-0.00206291	-0.00697234	-0.00274936	0.00329372	0.00329372	0.0031359	-0.023122	Des
2	ENSMUSG00000026385	7.57958e-41	0.659943	-0.846267	-0.498407	1.65612	0.905198	-0.444444	0.639335	1.04034	1.53305	1.62966	1.2398	0.105202	-2.1171	-1.534	Dbi
2	ENSMUSG00000033684	3.33749e-238	-0.278576	1.50401	1.46017	1.46693	1.46824	1.57111	1.52352	0.558958	-0.369336	0.232036	0.877523	1.35209	1.32783	0.278944	Qsox1
2	ENSMUSG00000026818	0	0.206279	0.45524	0.390726	0.474267	0.473333	0.471365	0.468858	0.46773	0.467598	0.475816	0.44853	0.450513	0.25758	-1.61246	Cel
2	ENSMUSG00000050808	0	0.604965	-1.30502	-2.57673	1.37877	1.18064	1.2128	1.43613	1.02856	1.46176	1.45038	1.31169	0.529838	-2.57171	-2.32721	Muc15
2	ENSMUSG00000042845	2.11082e-154	-0.28103	-0.289363	-0.327434	0.0407831	-0.00877302	0.0445741	0.0352716	0.0293345	-0.432781	0.0206238	-7.34029	0.030445	-0.100287	-0.33907	Wfdc12
2	ENSMUSG00000017723	0	-1.72593	0.646118	0.509608	0.333845	0.909309	0.894232	0.972351	-1.87536	-2.8273	-2.82511	-0.0291186	0.379238	0.937327	0.691376	Wfdc2
2	ENSMUSG00000028871	7.4459e-07	0.0230519	-1.70642	0.0347555	0.0217574	-0.142613	-0.0240233	0.0419347	0.000594306	0.0485833	0.0466772	-0.0310827	-0.106813	-1.52559	0.0488714	Rspo1
3	ENSMUSG00000073676	3.76664e-57	-0.204261	-1.32028	-0.786314	-0.714906	-0.80822	-0.0887024	-0.0779903	-0.390765	-0.380328	-0.529301	-0.579724	-0.000311159	-1.51744	-1.32412	Hspe1
3	ENSMUSG00000026249	1.48761e-11	-0.329641	-0.0429285	0.00537091	-0.0569168	-0.190969	-0.0431947	-1.47541	-0.158076	-0.483593	-0.206739	-0.754368	-0.0297935	-0.0290241	0.0144216	Serpine2
3	ENSMUSG00000026399	1.46858e-130	0.427304	0.832276	0.793213	1.13172	1.14887	1.15149	1.17171	0.815748	1.02092	1.07681	1.09735	0.395972	0.906404	0.838522	Cd55
3	ENSMUSG00000050737	8.77003e-227	0.787377	1.33323	1.33523	1.52087	1.47646	1.67671	1.69997	1.44329	1.65065	1.65076	1.69463	1.12193	1.04157	1.19548	Ptges
3	ENSMUSG00000076434	1.78597e-234	0.219563	0.114019	-1.08097	0.620205	0.630316	0.578971	0.63153	0.566855	0.629527	0.607892	0.643106	0.465566	0.294197	-2.85604	Wfdc3
3	ENSMUSG00000051159	0	-1.64463	0.00802608	0.0588339	-0.110741	0.0479391	0.0474617	0.0536677	-1.38198	-2.37719	-1.90658	-2.9172	-0.0572722	0.0388162	0.0588339	Cited1
3	ENSMUSG00000028464	2.72601e-39	-0.0442481	-0.203413	-3.3123	-4.22826	-4.41909	-6.79015	-4.74819	-0.298989	0.0341813	-0.222721	-0.103342	-0.360019	-0.100573	-3.23997	Tpm2
3	ENSMUSG00000001622	0	1.43272	3.33374	-0.720919	5.4406	5.08325	4.9876	5.25793	4.44615	5.42845	5.51953	5.39265	3.19957	0.942589	-2.69866	Csn3
4	ENSMUSG00000026131	2.84475e-11	-0.403074	0.71806	0.443572	-0.424847	-0.779974	-1.58916	0.142208	-0.634428	-0.38444	-0.634863	0.157692	0.032138	0.615078	0.258929	Dst
4	ENSMUSG00000026234	2.55758e-163	0.669405	0.143409	1.44541	-0.755388	0.245088	1.41169	1.65717	0.723486	1.14498	0.995604	1.28279	0.238516	0.20359	2.0117	Ncl
4	ENSMUSG00000041559	0	-0.00383649	-0.0110053	-0.128825	-0.143639	-1.08941	-0.941158	-0.110113	-0.000870966	0.000277733	-4.12095e-05	0.000958564	0.000958564	-0.0129536	-0.0730651	Fmod
4	ENSMUSG00000048096	0	-0.00960156	-0.00694695	-0.386418	-1.60096	-1.91277	-2.28442	-1.70358	0.0129679	0.0268612	0.0202655	-0.0251469	0.0096842	0.00414838	-0.181106	Lmod1
4	ENSMUSG00000026678	1.0348e-17	0.000692293	-0.00477329	-0.052244	-0.0275054	-0.0652024	-0.0936244	-3.66684	0.00174975	0.00295834	0.00209438	-0.00616877	0.00236551	-0.00477064	-0.0364532	Rgs5
4	ENSMUSG00000049775	0	-2.16951	-1.31245	-0.772135	0.191497	0.142434	-1.55089	-1.53626	-1.55049	-3.36261	-2.25075	-1.56467	-0.417444	-1.22953	-0.114483	Tmsb4x
4	ENSMUSG00000070803	1.02556e-16	0.109667	-0.887143	-1.71793	0.230766	0.198816	0.0403585	0.214894	0.0160369	0.189771	0.18761	-0.00134249	-0.227324	-1.16258	-0.974542	Cited4
4	ENSMUSG00000044156	7.22126e-13	-0.155294	-0.00156088	-0.12235	0.0109297	0.00922125	0.0093403	0.0122037	-0.0031465	-0.241594	-0.0177658	-1.61037	0.00208073	0.00523533	-0.161007	Hepacam2
4	ENSMUSG00000030605	3.92398e-316	1.47725	2.69828	1.72302	3.92703	2.72626	3.15437	2.68683	3.12484	4.96302	4.95584	4.72739	1.67804	4.09859	1.1176	Mfge8
5	ENSMUSG00000045954	2.47609e-09	0.0201159	-0.630254	-0.273761	-0.406649	-0.68556	-1.13056	-0.410714	-0.245414	0.0619924	0.0468172	0.0506263	-0.469806	-0.0753594	-0.0437337	Sdpr
5	ENSMUSG00000064246	0	0.44488	1.27283	1.05374	0.0717887	0.0328389	0.582871	1.31695	1.09886	1.31312	1.28472	1.319	0.837722	1.21849	0.811469	Chil1
5	ENSMUSG00000003051	4.35991e-31	0.219042	0.452612	-0.395561	0.890823	0.987794	0.958804	1.00849	0.375288	0.44357	0.477801	0.748502	0.249502	0.691711	0.648312	Elf3
5	ENSMUSG00000041801	0	-0.000494054	-0.103462	-0.591391	-1.85221	-1.81597	-1.7178	-1.26522	-0.0440072	-0.0103185	-0.00912771	0.0744094	-0.111107	0.00984694	-0.261604	Phlda3
5	ENSMUSG00000038530	4.88563e-09	-0.00389299	0.00227282	-0.00668429	-0.0262018	-0.0124596	-0.0380493	-2.62195	0.0029331	0.00231287	0.00322684	0.0042288	0.00310018	0.00266811	-0.00139157	Rgs4
5	ENSMUSG00000001025	0	-1.86117	0.640422	-0.430419	-1.05863	0.447892	-2.99605	-2.00767	-2.45655	-3.07678	-3.066	1.38305	-2.09158	2.28766	0.529549	S100a6
5	ENSMUSG00000028132	6.14911e-11	-1.61465	0.120228	0.139988	-0.0286625	0.115746	0.112841	0.143795	-0.99124	-2.35162	-1.40204	-0.461521	0.0499102	0.0407396	-0.0108837	Tmem56
5	ENSMUSG00000039196	0	0.00947212	0.0156788	-0.0137158	0.0126002	0.0139622	-0.00227215	0.00967151	0.0156788	0.0156788	0.0156788	0.0156788	0.0156788	0.014867	-1.86068	Orm1
5	ENSMUSG00000043421	0	0.591053	2.40167	2.42999	2.28726	1.83793	2.56488	2.55317	2.42492	1.59141	2.41017	2.41633	2.38196	1.89313	1.89193	Hilpda
5	ENSMUSG00000030669	4.31801e-37	-0.0680909	-0.110894	0.00245313	-0.0236807	-0.0258644	0.00221918	0.00245313	-0.334392	-0.150461	-0.304765	-5.59621	-0.0287672	-0.0509063	0.00245313	Calca
5	ENSMUSG00000031722	0	0.0388195	3.53504	3.54861	3.45125	3.5536	3.55582	3.55725	3.14773	0.648992	2.9401	2.49308	3.45829	3.55014	3.55725	Hp
6	ENSMUSG00000051223	5.52654e-160	0.309452	0.514977	0.713005	-0.121427	0.273717	0.922423	0.915215	0.411406	0.622638	0.628332	0.372346	0.0623479	0.279429	0.756265	Bzw1
6	ENSMUSG00000026393	0	-0.695528	0.346407	0.0947071	0.24313	0.408588	0.0445099	0.0632523	-1.23595	-1.06725	-1.53908	-0.661654	-0.338774	0.3768	-0.0294759	Nek7
6	ENSMUSG00000038370	0	-0.000882545	0.00654305	-0.00224436	-0.00447972	0.00403359	-0.0278442	-1.38573	0.00505781	0.00434702	0.00601856	-0.00978389	0.00654305	0.00588344	-0.031848	Pcp4l1
6	ENSMUSG00000039131	5.78336e-08	-1.43489	0.0465673	0.061508	-0.103332	0.0554308	0.059097	0.026568	-1.42396	-2.33288	-1.99217	-0.448771	-0.0507786	0.063039	0.0459732	Gipc2
6	ENSMUSG00000028494	0	0.959566	2.28129	1.33141	2.62947	2.18562	2.76514	2.4027	2.59895	2.66106	2.84751	2.34956	2.20194	-0.0809767	-0.591235	Plin2
6	ENSMUSG00000024903	1.05576e-30	0.00109824	0.00568303	-0.444069	0.00720183	0.00720183	-0.0156418	0.00720183	0.00720183	0.00720183	0.00720183	0.00720183	0.00720183	-0.075997	-4.11975	Lao1
6	ENSMUSG00000000031	0	-0.00568213	-0.0560645	1.15379e-16	-0.00325969	-0.00823816	-0.00161787	-0.0590457	-0.0154618	-0.000732041	-0.0193369	-1.47457	-0.000861823	-0.00714321	1.15379e-16	H19
6	ENSMUSG00000032068	2.85914e-286	1.28391	3.58431	2.7162	4.22975	4.74287	5.97291	6.09042	2.41098	4.49177	4.78461	4.52472	0.794786	2.98631	3.35026	Plet1
7	ENSMUSG00000025967	4.62148e-19	0.107092	-0.560423	0.71649	0.167033	-0.125831	1.38084	1.71771	-0.0577169	0.233902	-0.213524	-0.024811	0.116369	-0.488386	0.600069	Eef1b2
7	ENSMUSG00000026421	3.13842e-06	0.219914	-0.105625	-1.24729	-0.978078	-1.53655	-3.40052	-1.04752	-0.54306	0.471834	0.10996	1.35621	-1.1645	-0.248881	-0.0970511	Csrp1
7	ENSMUSG00000026473	4.54418e-249	-1.7219	0.0910347	0.0562488	0.430746	0.655322	0.176295	0.451653	-1.50843	-2.70156	-2.1432	-0.142422	0.0428315	0.182482	0.234227	Glul
7	ENSMUSG00000026655	1.07082e-166	0.318326	1.15431	1.67672	1.49159	1.59965	1.52379	1.13035	0.493742	1.30754	1.18554	1.59537	0.00475765	1.38477	1.78584	Fam107b
7	ENSMUSG00000026728	7.12044e-08	-0.00989013	-0.589827	-0.539386	-0.893583	-0.997089	-2.84046	-4.24517	0.00430193	0.032265	0.0186485	-0.0157828	-0.0458744	-0.0340047	-0.479209	Vim
7	ENSMUSG00000028699	0	-1.05709	0.0169259	0.0058436	-0.0834074	0.0203696	0.0184934	0.0203696	-0.8857	-1.77287	-1.30286	-0.407573	-0.0278396	-0.000599212	-0.0132834	Tspan1
7	ENSMUSG00000028773	2.36231e-10	0.00622046	-0.080997	-0.37317	-0.0197357	-0.0975187	-0.346315	-0.117908	0.00398913	0.00727222	0.00439614	-0.0478602	0.00532398	-1.64978	-4.49671	Fabp3
7	ENSMUSG00000070702	0	1.08298	2.74746	1.78516	5.00631	3.5143	4.09386	4.48543	5.01858	4.78754	5.04546	3.60415	4.9757	-1.45699	-3.82468	Csn1s1
7	ENSMUSG00000048583	2.99651e-189	-0.00182599	-0.103759	-3.30575e-17	-0.00281156	-0.00847843	-0.00846052	-0.408633	-0.00178339	-0.00502467	-0.0115448	-3.95343	-3.30575e-17	-0.0261187	-0.00662106	Igf2
7	ENSMUSG00000001349	0	-0.0106717	-0.0783258	-1.82309	-1.77564	-2.88892	-5.42896	-1.22008	-0.0126606	0.0144948	-0.012201	-0.0538642	-0.0119713	-0.0407273	-1.73313	Cnn1
7	ENSMUSG00000032554	0	1.28362	4.91129	2.99281	5.21189	5.22115	5.77575	6.11233	4.69259	5.93784	6.12712	6.05526	3.63745	2.66402	-1.04575	Trf
8	ENSMUSG00000026003	3.51006e-76	0.0653517	0.668281	0.377373	0.798892	0.593838	0.930532	0.931788	0.421504	-0.00513376	0.200382	0.364457	0.610074	0.683127	0.279388	Acadl
8	ENSMUSG00000090394	1.37489e-107	-1.18032	0.239595	0.441754	-0.0626317	-0.718591	-0.346639	-0.481583	-1.1801	-1.80469	-1.47064	0.385058	-0.262503	0.738493	0.996155	4930523C07Rik
8	ENSMUSG00000078202	4.56632e-06	0.00821891	-0.0518582	-0.0188782	0.0991604	0.11778	0.0869016	-1.56915	0.0165448	0.0493473	0.0793982	0.0962291	-0.133823	0.00263279	0.0341399	Nrarp
8	ENSMUSG00000063157	0	0.932268	0.618351	-2.70857	2.90629	0.921444	1.39745	1.93028	2.93715	2.8802	2.93755	1.07209	2.91077	-4.47188	-7.18127	Csn2
8	ENSMUSG00000029375	5.60909e-49	-1.67902	0.0308019	0.0390935	-0.0713969	0.036757	0.0390045	0.0390935	-0.995517	-2.68413	-1.39595	-0.987841	-0.0159976	0.0354233	0.0390935	Cxcl15
8	ENSMUSG00000047631	0	-0.23086	-0.00548483	0.00431161	0.00134384	0.00286875	0.00389995	0.00431161	-0.0428941	-0.371366	-0.0604681	-1.35411	-0.000344665	0.000462475	0.00431161	Apof
8	ENSMUSG00000032496	0	1.49221	3.28407	-1.99893	3.75929	3.83941	3.60264	3.67031	3.1456	3.72078	3.78864	3.82317	2.48731	3.64446	-0.883016	Ltf
9	ENSMUSG00000026478	1.53368e-65	-0.145893	-0.0987104	-0.0615278	-0.495001	-1.52532	-0.723243	-0.785908	-0.183276	-0.177618	-0.193033	-0.545426	-0.0482969	-0.0317541	-0.117388	Lamc1
9	ENSMUSG00000026701	4.07533e-30	-0.575257	0.12353	0.157671	-0.0625654	0.0657848	0.601349	0.638157	-0.55692	-1.10113	-1.13586	-0.363791	0.431858	-0.115553	0.0904493	Prdx6
9	ENSMUSG00000061937	8.68998e-22	0.692928	0.646242	-2.29604	2.13181	0.451959	0.637146	1.23621	2.16522	2.14139	2.16372	0.538336	2.13556	-4.61422	-8.60704	Csn1s2a
9	ENSMUSG00000029838	0	-2.91946	-0.883941	-0.0916148	-1.65668	-1.76117	-1.43732	0.0754155	-4.31794	-4.25448	-5.31408	-0.101806	-0.644739	0.0696882	0.0625926	Ptn
9	ENSMUSG00000031891	0	-0.00273654	-0.0106489	0.00185021	-0.000497894	0.00132317	0.00152491	0.00185021	-0.000573479	-0.00222815	-0.000174483	-1.38952	0.00185021	-0.00790521	0.00185021	Hsd11b2
9	ENSMUSG00000032532	3.7487e-15	0.524894	2.16604	0.104947	2.24288	2.25526	2.04395	1.81959	2.0756	2.2282	2.24659	2.13252	1.82908	1.83532	-0.66599	Cck
10	ENSMUSG00000026628	3.05193e-167	-0.547162	-1.84655	-3.21907	0.597326	-0.771418	-3.26385	-2.08985	-1.15579	-0.44968	-1.24271	-1.08176	0.0432006	-1.7346	-2.1149	Atf3
10	ENSMUSG00000012350	0	0.342932	-1.07024	-0.902811	0.954633	0.947264	1.01607	1.0134	0.453909	0.766478	0.745301	0.815272	0.180565	-1.05815	0.138268	Ehf
10	ENSMUSG00000061388	7.68203e-16	0.0380528	0.0263249	-0.889688	0.0688664	0.0631234	-1.95359	-0.490996	0.0651208	0.072356	0.070969	-0.019364	0.0553456	-0.0424304	-5.58416	Csn1s2b
10	ENSMUSG00000029304	3.58425e-247	0.27189	2.15888	1.48394	2.15871	2.1514	1.98106	2.05487	2.14964	2.08412	2.15894	2.16647	2.12182	1.93634	-4.83253	Spp1
10	ENSMUSG00000030717	4.48304e-56	-1.95647	1.02764	0.303135	0.153444	1.86978	1.83177	1.42622	-2.48309	-3.13305	-3.28145	0.0267332	-0.311537	1.35071	-0.387008	Nupr1
10	ENSMUSG00000057913	3.02157e-10	-0.0236519	-0.0131742	0.000505118	0.000505118	-2.19288e-05	0.000455367	0.000505118	-0.011298	-0.0302842	-0.0211231	-0.88764	0.000505118	-0.00312452	0.000505118	Gm10032
10	ENSMUSG00000000983	0	1.02838	-3.07568	-5.22047	2.51736	1.8507	2.01104	2.52985	-0.208919	2.99766	2.67769	1.76471	-1.97939	-3.77875	-5.20022	Wfdc18
10	ENSMUSG00000010529	9.42615e-92	-0.00899753	-0.944604	-0.0508934	-0.0058679	-0.0188518	0.010093	0.00861715	-0.103888	0.011318	0.00723463	-0.00422354	-0.298182	-0.671256	0.00316894	Gm266
11	ENSMUSG00000055322	4.30768e-277	0.022555	0.0358936	-0.339318	-0.196627	-0.537508	-2.08006	-1.7782	0.0516137	0.0633429	0.0634724	0.0682277	0.0253175	0.0579953	-0.363689	Tns1
11	ENSMUSG00000026664	2.6456e-233	-1.06434	0.05565	0.0899307	-0.00272574	0.0296415	0.0219181	-0.0473568	-0.916062	-1.78414	-1.373	-0.626569	0.0267855	0.0862903	0.127906	Phyh
11	ENSMUSG00000038900	0	0.331811	-0.198162	1.21542	0.396152	0.0660816	1.63719	2.07644	0.190898	0.562046	0.13476	0.877411	0.170641	-0.00767977	1.44031	Rpl12
11	ENSMUSG00000019577	1.61454e-66	0.589192	2.06091	2.10187	2.17595	0.978177	1.65009	2.24345	2.28657	2.07992	2.27848	2.02874	2.27624	1.55319	1.49069	Pdk4
11	ENSMUSG00000019818	9.59065e-43	-2.47186	0.104771	0.137045	-0.0145369	0.365639	0.663585	0.667084	-2.27579	-3.42123	-2.79784	-1.38307	-0.0666129	-0.0675675	0.19229	Cd164
11	ENSMUSG00000050335	0	-0.0718444	2.37436	2.15441	2.06184	3.22637	3.33605	3.19451	-0.125707	-0.440116	-0.304204	2.74474	-0.462114	3.0788	3.3157	Lgals3
11	ENSMUSG00000022015	1.21556e-05	0.000397052	-0.0454027	0.000397052	-0.000847305	-0.00446786	0.000224087	0.000397052	-0.0163698	-7.5607e-05	-0.0148139	-2.01505	-0.00176873	-0.0105882	0.000397052	Tnfsf11
11	ENSMUSG00000045545	0	-0.0248258	-0.160817	-1.96963	-4.25163	-4.36938	-5.30085	-1.14431	-0.175817	0.0940651	-0.102192	-0.102016	-0.129994	-0.133139	-1.87017	Krt14
12	ENSMUSG00000026202	3.61899e-58	0.267267	0.855464	0.523723	-0.131922	0.650204	0.841256	1.07489	0.42645	0.419398	0.4436	0.85012	0.257899	0.682039	0.306595	Tuba4a
12	ENSMUSG00000026670	7.96299e-191	0.501623	0.600802	0.822402	0.652478	0.576082	0.623267	0.731157	0.65254	1.08105	0.94452	1.0732	0.181874	0.555649	0.935444	Uap1
12	ENSMUSG00000025780	2.0175e-73	-0.234478	-0.000796647	-0.0481684	0.0435801	0.0492441	0.0845995	-0.71468	-0.392229	-0.33267	-0.562508	-0.916028	-0.0052966	0.0752714	0.0537565	Itih5
12	ENSMUSG00000026748	4.70776e-08	-0.000753893	-0.104129	-0.237841	-0.59124	-1.07475	-1.17224	-0.0806224	-0.0315467	0.0612581	0.0494381	0.0635864	-0.135406	-0.115946	-0.0410201	Plxdc2
12	ENSMUSG00000026879	1.51793e-12	-0.564805	-0.0474709	-0.48	-1.32297	-0.409119	-1.26945	-2.71472	-0.92134	-1.06383	-1.08494	-0.684571	-0.533289	0.193589	-0.231551	Gsn
12	ENSMUSG00000029378	0	-1.81776	-0.0208764	0.081506	-0.467013	-0.0181183	0.125173	0.122293	-3.53341	-2.49917	-4.17066	-2.82993	-0.62998	0.00794713	0.127281	Areg
12	ENSMUSG00000035686	0	0.0206103	-0.00254995	-0.214852	0.0291246	-0.00373897	-0.0287817	-0.00346095	0.0305402	0.0290484	0.028727	-0.0581555	0.0309245	-1.4181	-2.41993	Thrsp
12	ENSMUSG00000031596	1.28494e-11	-1.07898	0.0511651	0.0537708	-0.152956	-0.0735315	-0.00967428	-0.103789	-0.983225	-1.40151	-1.10883	-0.375366	-0.0242383	0.0562343	0.0403896	Slc7a2
12	ENSMUSG00000000706	0	0.372712	0.545581	-1.82972	0.916541	0.921789	0.909519	0.90968	0.843234	0.922808	0.924761	0.92877	0.705543	0.235923	-2.09281	Btn1a1
13	ENSMUSG00000025781	1.21514e-23	-0.450082	-0.751691	-0.242223	0.378081	-0.0501175	0.158909	-0.21901	-0.375898	-0.850726	-0.704299	-0.999642	0.32265	-1.10882	-0.275279	Atp5c1
13	ENSMUSG00000026872	0	0.00141933	-0.0106502	-0.0030665	-0.00523652	-0.00619147	-0.0184416	-1.53475	0.00678275	0.0107128	0.00863311	0.0122568	-0.00511204	0.00289359	-0.0285442	Zeb2
13	ENSMUSG00000027333	0	0.68599	1.30745	1.2249	1.29138	1.33092	1.49305	1.52437	0.95131	1.46474	1.42163	1.17504	0.383964	1.2591	1.13442	Smox
13	ENSMUSG00000015134	4.56726e-40	0.380202	-0.469756	-1.0393	0.869891	1.0821	1.09798	1.10202	-1.00343	1.09789	0.953312	1.0947	-2.18754	0.897179	0.936373	Aldh1a3
13	ENSMUSG00000030732	6.60347e-145	0.0496644	0.0829019	-0.289195	0.0742769	0.0870131	0.0865382	0.0899601	0.0871317	0.0878566	0.0892765	0.0899601	0.0846433	-0.1971	-1.37006	Chrdl2
13	ENSMUSG00000000792	0	-1.09121	0.0306362	0.0408226	-0.0163585	0.0450378	0.0445827	0.00822564	-0.375849	-1.67678	-0.564107	-0.0801196	0.0213274	0.0353776	-0.0871325	Slc5a5
13	ENSMUSG00000069919	1.02019e-78	-0.0713708	-0.040365	0.000767844	-0.0126319	-0.0036923	-0.00186345	0.000767844	-0.11877	-0.139656	-0.147269	-1.78101	-0.00501292	-0.00558385	0.000767844	Hba-a1
13	ENSMUSG00000021508	0	-0.0390607	-0.00113204	-2.25024	-4.63154	-3.5065	-6.20034	-1.25295	-0.110001	0.0915087	-0.0467813	-0.0281922	-0.0796279	0.0499347	-1.96404	Cxcl14
14	ENSMUSG00000004451	1.11467e-20	0.306024	0.449565	0.62408	0.508872	0.66842	0.786954	0.659015	0.215713	0.562093	0.458241	0.712387	-0.271182	0.566124	0.614797	Ralb
14	ENSMUSG00000026832	6.8984e-136	0.178154	-1.31438	-0.750347	0.495135	0.478712	0.501212	0.49805	0.342082	0.515324	0.511841	0.494303	0.140823	-0.598632	-0.843672	Cytip
14	ENSMUSG00000023224	0	-0.0102422	0.0110053	-0.0513955	-0.0471227	-0.0171545	-0.0866686	-1.80867	-0.00513478	0.0042727	0.004197	-0.0108452	-0.00188618	0.00670871	-0.025191	Serping1
14	ENSMUSG00000027356	6.79838e-08	0.141924	0.0391312	0.097207	-1.049	-0.398024	-0.247359	0.237838	-0.167214	0.241384	-0.180515	0.233236	0.0478181	0.0299708	0.214371	Fermt1
14	ENSMUSG00000001827	1.55012e-63	0.135527	0.599647	-1.13392	0.69602	0.695671	0.699216	0.705323	0.523837	0.150294	0.528232	0.203052	0.475344	-0.37094	-2.84429	Folr1
14	ENSMUSG00000059412	7.80586e-25	-3.35366	0.149722	0.199914	-0.0712668	0.1914	0.198353	0.123522	-1.01406	-4.61319	-1.53993	-2.68154	0.031265	0.182711	0.184113	Fxyd2
14	ENSMUSG00000018339	0	-3.09656	0.256188	0.32033	-0.49008	0.334493	0.335077	-0.0521273	-3.01529	-4.13581	-3.41796	-4.46962	-0.293611	0.302187	0.261386	Gpx3
14	ENSMUSG00000022548	4.09778e-12	0.0780121	0.0708119	-4.07667	0.187391	0.142186	0.0445795	0.0241034	0.135221	0.192704	0.190615	0.0901192	0.00660752	0.161176	-2.79897	Apod
15	ENSMUSG00000027111	0	-0.601844	0.0833667	0.225763	-0.83212	-1.7801	-1.04621	0.764241	-0.590738	-0.505044	-0.435284	-0.389493	-0.300814	-0.272311	-0.0607751	Itga6
15	ENSMUSG00000087006	8.79015e-19	0.250577	0.773362	0.733073	0.834812	0.823842	0.774133	-2.67148	0.772882	0.866756	0.874059	0.884859	0.731877	0.830184	0.290939	Gm13889
15	ENSMUSG00000027276	0	-0.0832408	-0.0195296	-0.0332561	-1.29647	-1.00078	-0.458722	-0.972769	-0.0855313	-0.142647	-0.145635	-0.284623	-0.00481916	-0.00503438	-0.0205317	Jag1
15	ENSMUSG00000015568	9.74594e-68	0.122487	0.0653492	0.120772	0.243488	0.191702	0.218255	-1.04023	0.246703	0.252808	0.252561	0.000269325	0.232368	-1.08189	-2.02031	Lpl
15	ENSMUSG00000090137	0	-0.0130448	-1.35243	-1.14615	-1.44946	-0.869055	-0.634056	-0.578113	-1.98428	0.0476567	-2.03221	-0.976051	-1.80136	-1.35129	-1.43718	Uba52
15	ENSMUSG00000032353	0	-1.87893	0.248071	0.0755162	0.569272	0.579016	0.832752	0.893905	-0.759971	-2.88472	-1.22605	-0.0999943	0.612488	0.198153	-0.438885	Tmed3
15	ENSMUSG00000038216	0	4.06359e-17	-0.0298863	4.06359e-17	4.06359e-17	-0.00540747	-0.000537053	4.06359e-17	4.06359e-17	-0.000520763	4.06359e-17	-1.76473	4.06359e-17	-0.00925876	4.06359e-17	Pnmt
15	ENSMUSG00000037095	3.91236e-220	0.579123	1.47216	0.342096	1.45361	1.50337	1.48254	1.4653	1.079	1.40071	1.30122	1.50168	0.769858	1.41311	-0.648524	Lrg1
15	ENSMUSG00000046727	3.38948e-179	-0.109478	1.54427	1.78726	1.95197	2.3754	2.39466	1.1922	0.235474	-0.285289	0.144328	0.730422	0.240742	1.7734	1.89945	Cystm1
16	ENSMUSG00000027239	4.35396e-73	-0.016196	0.0994866	0.16268	-0.526819	-1.56303	-0.395642	0.222705	0.0981251	0.0335801	0.132079	-0.886416	0.145204	0.16741	0.232563	Mdk
16	ENSMUSG00000015932	0	-0.260986	0.110814	-0.959938	-1.71083	-1.5451	-3.5658	-1.81833	-0.907622	-0.633963	-1.01933	-0.261466	-0.727564	-0.204397	-0.737496	Dstn
16	ENSMUSG00000021795	2.17325e-35	0.0468175	0.031305	-0.0435009	0.0651863	0.0630596	0.0630477	0.0543017	0.0574548	0.0613491	0.0646239	-0.49841	0.0539732	-0.029169	-1.76423	Sftpd
16	ENSMUSG00000016942	0	-0.372584	-0.0150395	0.00936544	0.00168884	0.00418323	0.00866375	0.00936544	-0.0181567	-0.644566	-0.0443907	-2.21334	0.0033794	-0.00325829	0.00936544	Tmprss6
16	ENSMUSG00000035783	1.49271e-19	-0.0258215	-0.449902	-3.46134	-4.85573	-6.32929	-7.50553	-5.54544	-0.280341	0.0909672	-0.201731	-0.379147	-0.142369	-0.370203	-3.57938	Acta2
17	ENSMUSG00000020423	3.25659e-16	0.0178241	-0.60457	-2.84968	0.595513	-0.35825	-2.71873	-1.46278	-0.46518	0.207941	-0.369013	-0.103017	-0.138546	-0.723105	-2.18885	Btg2
17	ENSMUSG00000027215	3.05311e-94	-0.154162	0.667743	0.302268	0.990984	1.172	1.22474	1.04633	0.147057	-0.408494	0.0868125	0.74195	0.145762	0.112569	0.168781	Cd82
17	ENSMUSG00000062098	0	-0.104606	-0.11556	-0.0691598	-0.0379358	-0.025482	-0.0141133	-1.07902	-0.149335	-0.165524	-0.134818	0.00596279	-0.0356949	-0.0228291	-0.0594328	Btbd3
17	ENSMUSG00000027447	5.82127e-21	0.492081	2.21699	0.604328	2.01145	1.75762	1.43914	-0.604685	1.45519	2.28551	2.58949	1.9458	0.484392	2.38181	0.806761	Cst3
17	ENSMUSG00000008540	0	1.03362	0.282481	0.877109	2.2909	1.73988	2.65052	2.86748	2.09581	3.08121	2.9291	2.31458	1.11478	-0.142057	0.63305	Mgst1
17	ENSMUSG00000022108	0	0.904803	2.12818	1.29987	3.06362	2.3968	2.58408	1.82326	2.45186	2.14226	2.9057	2.29433	1.62587	1.81804	1.61695	Itm2b
17	ENSMUSG00000000381	4.23856e-144	0.0325285	0.0369855	-1.26689	0.0631736	0.0458244	-1.52349	-0.74256	0.0656593	0.0696354	0.069424	0.0700384	0.0663603	-0.675644	-9.05727	Wap
17	ENSMUSG00000020577	0	-2.24579	0.0983299	-0.0311139	-0.218493	-0.00985645	0.0676341	0.109596	-1.67959	-3.19426	-2.13115	-1.0242	-0.025259	0.0483377	-0.0665358	Tspan13
17	ENSMUSG00000022836	0	-0.0300315	-0.0828231	-1.53522	-1.73162	-3.92	-5.66306	-3.70444	-0.00100807	0.0162826	0.00183912	-0.0668691	-0.00465283	-0.0721004	-1.49107	Mylk
18	ENSMUSG00000026864	0	0.645623	0.196469	-1.31529	0.257897	0.491482	1.10157	0.833858	0.933583	1.32729	1.34671	0.833262	0.295504	0.158058	-0.0674013	Hspa5
18	ENSMUSG00000005087	2.47989e-17	0.353547	0.618466	0.503566	-0.0366984	0.0156505	0.15782	0.811599	0.282415	1.10021	0.985316	1.10552	-0.379097	0.924202	0.899743	Cd44
18	ENSMUSG00000042745	3.8123e-134	0.0717229	0.223592	0.134466	0.217606	0.262896	0.233319	-1.08119	0.238697	0.274807	0.278124	0.0993186	0.213275	0.264769	0.153224	Id1
18	ENSMUSG00000067818	0	-0.0255533	-0.0903609	-1.54579	-1.86055	-3.53747	-5.07023	-4.50347	-0.0105146	0.00710875	-0.00964629	-0.0491143	-0.00640905	-0.0565279	-1.55825	Myl9
18	ENSMUSG00000002265	3.86432e-307	-0.0306796	-0.268167	-0.0051652	-0.0125883	-0.0534123	-0.0333584	-0.0502119	0.00398975	-0.0387244	0.0184498	-1.50024	-0.00103369	-0.19841	-0.0174545	Peg3
18	ENSMUSG00000032085	4.79789e-284	-0.0118511	-0.247383	-1.78173	-3.90571	-4.59989	-6.27475	-5.39439	-0.0860988	0.0656408	0.002483	-0.111092	-0.182847	-0.0664862	-1.61589	Tagln
18	ENSMUSG00000069792	0	-0.000249202	-0.0444018	-0.433501	0.0133097	0.0169592	-0.0287427	-0.00835293	-0.0114067	0.0207536	0.0208722	0.0253676	-0.0227027	-0.0316532	-2.7326	Wfdc17
18	ENSMUSG00000005268	0	-3.13463	0.206685	0.147318	-0.0518866	0.414483	0.432878	0.42898	-3.13732	-4.13331	-3.70206	-2.48062	-0.0426128	-0.00682016	-0.0502294	Prlr
19	ENSMUSG00000042410	2.30367e-15	-1.01646	-0.00907583	0.102445	0.00816016	0.0274008	0.140975	0.222478	-0.637379	-1.51563	-0.810166	-0.0332798	0.0120453	-0.00179167	0.137515	Agps
19	ENSMUSG00000009876	4.17851e-06	0.0104976	0.0271854	0.0297756	0.0189605	0.00483263	-0.00495753	-1.86486	0.0229772	0.033543	0.0339601	0.0362744	0.0154921	0.0346023	0.0260576	Cox4i2
19	ENSMUSG00000016024	1.04392e-109	0.315183	0.592377	-0.21898	0.636316	0.62943	0.628138	0.630051	0.617903	0.638579	0.639093	0.641673	0.561788	0.301665	-1.24007	Lbp
19	ENSMUSG00000025492	3.11336e-19	-0.951143	-0.666124	-2.2331	-3.63314	-3.81222	-3.59461	-2.54567	-1.18648	-1.4667	-1.45938	-0.683151	-0.408246	-0.0736091	-0.865709	Ifitm3
19	ENSMUSG00000021728	0	-0.174011	-0.0515997	-0.028579	-0.772603	-1.12577	-0.269143	-0.173331	-0.00486952	-0.242688	-0.0119759	-2.46148	-0.00520969	-0.0107604	0.00675729	Emb
19	ENSMUSG00000023039	5.17095e-24	-2.04352	-0.169783	0.244031	0.330367	0.843022	0.228183	0.868469	-1.79667	-3.18744	-2.3615	-0.99848	-1.03337	0.665065	0.495672	Krt7
20	ENSMUSG00000060802	1.43575e-12	-0.912921	-0.972815	-0.37115	-0.194047	-0.974955	0.0819475	-0.000317653	-0.853036	-1.75851	-1.42374	-3.86588	0.337861	-2.01813	-0.816638	B2m
20	ENSMUSG00000027611	8.74308e-07	-0.0127464	0.0265169	0.00874366	-0.100629	-0.0188667	-0.0411802	-1.8994	0.0159445	0.0103276	0.0173679	0.00888259	0.0120865	0.0197754	0.0265169	Procr
20	ENSMUSG00000017707	1.11706e-16	0.279616	1.08268	-0.177341	1.43869	1.62576	1.47596	1.21777	0.347222	0.469407	0.2217	0.339512	0.44631	0.767991	0.0232338	Serinc3
20	ENSMUSG00000015837	0	0.700997	2.24969	1.65402	1.50309	2.19895	2.22264	2.09249	1.46285	1.5162	1.74154	2.13134	1.04719	2.07581	1.85893	Sqstm1
20	ENSMUSG00000024597	0	-1.86479	-0.0827602	-0.0690072	-0.317028	0.1501	-0.0858279	0.161075	-2.40511	-2.49229	-2.83979	-0.502879	-0.290353	-0.121597	0.0119337	Slc12a2
21	ENSMUSG00000027160	2.51496e-07	-0.0478939	-0.666172	-0.0501883	0.11686	-0.199664	0.0547406	-0.0668449	0.0637768	0.0061921	0.0489791	-0.42006	0.115595	-0.874049	-0.360887	Ccdc34
21	ENSMUSG00000017002	2.08324e-52	0.128925	0.433543	0.168371	-1.99125	0.129284	0.346793	0.495413	0.278067	0.47236	0.34844	-2.07729	0.164623	0.375996	-0.0873159	Slpi
21	ENSMUSG00000022991	6.29734e-99	0.21924	0.454091	-0.623436	0.449473	0.447152	0.411022	0.430546	0.435746	0.453874	0.454327	0.456591	0.405692	0.280474	-4.63819	Lalba
21	ENSMUSG00000075010	0	-2.1318	0.0528252	0.0672734	-0.596305	0.0814675	0.079957	0.0777	-2.95596	-3.27736	-3.74198	-0.516329	-0.47467	0.0283608	0.0272947	AW112010
22	ENSMUSG00000026360	1.57445e-06	-0.0408295	-0.113573	-0.345615	-0.142431	-0.467351	-1.20538	-0.156908	-0.0889775	-0.0665126	-0.0984122	-0.563157	-0.0407748	-0.122016	-0.278397	Rgs2
22	ENSMUSG00000040152	1.65685e-62	0.195856	-1.12842	-1.13656	-1.51067	-3.59965	-2.64398	-0.580465	-0.211707	0.911754	0.793274	0.731302	-0.908721	-0.927165	-0.119914	Thbs1
22	ENSMUSG00000017009	2.23121e-137	0.520049	1.39949	0.521122	0.524164	1.06394	0.326095	2.83202	0.35761	0.970605	0.815624	2.11012	-0.196196	1.76159	1.88585	Sdc4
22	ENSMUSG00000048332	1.08225e-11	-0.0785591	-0.06659	-0.198509	-1.56891	-1.67674	-1.70372	-1.26269	-0.0815879	-0.0929584	0.0102645	-0.430444	-0.236336	0.039584	-0.172941	Lhfp
22	ENSMUSG00000021281	1.90322e-18	0.177095	-0.171009	0.187444	0.464897	0.531344	0.531267	0.270004	-0.412253	0.392272	0.464552	0.526744	-1.11898	0.14593	0.52101	Tnfaip2
22	ENSMUSG00000003355	1.85493e-79	0.162532	0.215392	-0.786754	0.084851	0.0889443	0.339486	0.386215	0.290707	0.305939	0.320921	0.177578	0.26453	-0.71441	-2.99716	Fkbp11
23	ENSMUSG00000026483	1.90461e-09	0.0396142	0.0397766	-0.324451	-0.508961	-0.951581	-1.98258	-0.885244	0.0383459	0.0713225	0.0649631	0.0630576	0.0244553	0.0564133	-0.213225	Fam129a
23	ENSMUSG00000037820	1.83299e-78	-0.934512	-0.226304	-0.33886	-0.100088	-0.0711813	-0.961952	-0.445695	-0.943781	-1.44671	-1.22987	-0.020455	-0.0292419	-0.176158	-0.143356	Tgm2
23	ENSMUSG00000031375	3.43048e-218	-0.0142235	-0.0124151	-0.396005	-0.984881	-1.23868	-2.25032	-2.82288	0.00280859	0.00835107	0.000397757	-0.0280103	-0.0108104	-0.0058796	-0.361915	Bgn
23	ENSMUSG00000027750	0	0.00366155	-0.113889	-0.405834	-1.39661	-1.86875	-1.97132	-1.07816	-0.0256811	0.0144372	-0.0127565	0.000568051	-0.0387651	-0.0561179	-0.313222	Postn
23	ENSMUSG00000029283	2.81358e-08	-0.0131004	-0.0907736	0.0117483	7.36702e-05	-0.0335241	0.000199489	-0.0128981	-0.00261537	-0.0190617	-0.00630437	-0.91659	-0.0171543	-0.0601716	-0.0299471	Cdc7
23	ENSMUSG00000043681	2.69873e-13	-0.906795	0.0124456	0.0224123	-0.190989	0.0224123	0.0220883	0.0224123	-1.7987	-1.30673	-2.46609	-0.0396986	-0.103614	0.0224123	0.0224123	Fam25c
23	ENSMUSG00000035557	0	-0.0293183	-0.265816	-1.93626	-5.20227	-4.26255	-5.44683	-1.23314	-0.339369	0.102384	-0.277	-0.00913233	-0.332675	-0.0642474	-2.04781	Krt17
23	ENSMUSG00000022491	0	-0.000776084	-0.351307	-0.380184	-0.00222647	-0.378895	-0.274307	-0.0855603	-0.00133791	-0.000288034	-0.000791946	-0.302582	-0.00151093	-3.27019	-5.01898	Glycam1
23	ENSMUSG00000024661	8.0791e-42	0.473294	1.28475	0.825361	0.698687	0.860017	0.481754	0.362064	1.24772	0.683644	1.14214	0.524768	1.31602	-0.276247	-0.589301	Fth1
24	ENSMUSG00000026479	1.26354e-170	-0.149497	0.0889562	-0.0601482	-0.685845	-0.885573	-1.14707	0.0827761	-0.367538	-0.161818	-0.413173	0.0302837	-0.156955	0.143239	-0.036987	Lamc2
24	ENSMUSG00000031328	0	-0.0404083	-0.192418	-0.636694	-1.00112	-1.75364	-2.65312	-2.10018	-0.180679	0.0641902	-0.024977	-0.0450239	-0.26194	-0.0589893	-0.328902	Flna
24	ENSMUSG00000027800	0	0.894346	2.0926	2.05185	2.20773	2.54489	1.16174	2.59302	1.13291	2.69293	2.8056	4.71277	0.0392737	4.02848	3.57671	Tm4sf1
24	ENSMUSG00000032350	1.56082e-21	-1.16778	0.13045	0.177108	-0.180182	-0.0965982	0.155666	0.0930989	-0.873808	-1.50421	-1.05349	-0.205553	0.0322625	0.0825581	0.128094	Gclc
24	ENSMUSG00000037071	3.60442e-302	0.640063	1.48203	1.69714	2.02125	1.87436	1.82404	2.11537	1.61247	1.64116	1.82556	1.57345	1.39989	0.225689	-1.6343	Scd1
25	ENSMUSG00000031320	2.33799e-09	0.244076	-0.503913	0.623677	0.537006	-0.187988	0.934497	1.50216	0.166964	0.438171	0.257849	0.434102	0.07815	-0.392956	1.22656	Rps4x
25	ENSMUSG00000042784	1.57946e-101	0.300272	0.357155	0.254301	0.766551	0.789635	0.80007	0.800143	0.513279	0.57997	0.755632	0.381085	0.214334	0.436477	-0.679226	Muc1
25	ENSMUSG00000029086	1.48803e-259	-0.783897	0.0383138	0.0388653	0.0124755	0.0434872	0.051733	0.0523797	-0.380418	-1.19264	-0.515656	-0.304289	0.0140195	0.0506541	0.0523797	Prom1
25	ENSMUSG00000049115	1.19349e-190	-0.627587	-0.0085177	-0.0108988	-0.0919731	0.00452116	0.00533795	-0.394485	-0.934054	-1.10476	-1.2669	-1.95034	-0.0430204	0.00378607	-0.0127968	Agtr1a
25	ENSMUSG00000024526	1.73397e-188	0.438527	0.879952	0.368987	0.88738	0.902532	0.868293	0.892876	0.763613	0.859493	0.845157	0.908813	0.599738	0.843024	-2.2974	Cidea
26	ENSMUSG00000056708	3.65135e-123	0.359701	0.285733	-0.207672	1.23912	0.854036	1.12771	0.880021	0.359922	0.951302	0.710324	1.24779	0.019691	-0.229734	0.368547	Ier5
26	ENSMUSG00000062515	2.55687e-08	-0.0263031	0.0225055	-0.245597	0.00162361	-0.0949824	-0.333271	-4.39038	0.0303293	0.0396657	0.0270697	0.0495013	0.0273054	-0.00985387	-0.403642	Fabp4
26	ENSMUSG00000072949	5.48972e-176	-0.820084	-0.630873	-0.0540572	0.18288	-0.482979	0.292807	0.35936	-0.751901	-1.44744	-1.06221	-2.63257	0.262799	-1.53164	-0.31227	Acot1
27	ENSMUSG00000028005	0	-0.00152701	-0.0118357	-0.0360278	-0.02213	-0.21353	-0.283381	-1.32167	-0.00244822	0.000266104	0.000544051	0.000779948	-0.00422437	-0.00234261	-0.0282787	Gucy1b3
27	ENSMUSG00000002944	1.03143e-11	0.0675584	0.113782	-0.287076	0.171521	0.101394	0.0901977	-1.35293	0.176916	0.183405	0.182846	0.136211	0.168975	-0.938404	-2.30854	Cd36
27	ENSMUSG00000033022	4.09586e-174	-0.961697	-0.0259788	0.0175854	-0.108759	-0.0125368	0.014819	0.0155924	-1.06949	-1.66934	-1.571	-2.12934	-0.0619442	-0.00517791	-0.00370585	Cdo1
28	ENSMUSG00000026576	5.04883e-13	-0.231061	-0.108664	-0.308124	0.598789	0.686302	0.672497	0.71061	0.0634175	-0.349167	0.170873	-1.44671	-0.0105072	0.048635	0.50778	Atp1b1
28	ENSMUSG00000056501	0	0.611553	0.806215	-0.534618	-0.345469	-0.166932	-0.692128	0.225955	0.933084	1.42316	1.3563	1.48665	0.445608	0.131488	-0.662544	Cebpb
28	ENSMUSG00000038400	1.29108e-59	0.228434	1.6546	1.64314	-0.478953	0.0688631	1.55122	1.912	0.834003	1.12116	1.05979	1.9487	0.757159	1.9259	1.6845	Pmepa1
28	ENSMUSG00000033910	3.36355e-243	-0.00465752	-0.00124876	-0.0463908	-0.0080129	-0.152441	-0.420885	-2.37109	0.00483091	0.00367411	0.00483091	0.00483091	0.00399381	0.00202039	-0.0274574	Gucy1a3
28	ENSMUSG00000038393	3.4622e-65	-0.155686	-0.521791	-2.2199	0.173813	0.00114802	-0.68872	-2.1761	-0.0620654	-0.333396	-0.10947	-0.188311	0.0429436	-0.954163	-1.82236	Txnip
28	ENSMUSG00000042367	2.0119e-98	-0.32629	-0.0328058	0.00765065	-1.24308	-0.663259	-0.13817	0.017493	-0.25385	-0.523427	-0.36572	0.019402	-0.0691988	0.00669465	0.0280724	Gjb3
28	ENSMUSG00000005672	7.22932e-199	0.141194	-0.817572	-0.449827	0.332776	0.328614	0.348221	0.33515	0.120104	0.347067	0.339899	0.336711	-0.144695	-0.187205	0.117592	Kit
28	ENSMUSG00000044217	8.58903e-76	-1.16432	0.419188	-1.00625	0.509866	0.613746	0.610414	0.615993	-0.324961	-1.76976	-0.518271	0.199638	0.173575	0.365873	-0.354962	Aqp5
28	ENSMUSG00000024781	6.61025e-79	0.359106	0.679902	-0.842694	0.833701	0.744636	0.777906	0.715623	0.803226	0.835631	0.833449	0.80974	0.748942	0.00837644	-1.26586	Lipa
29	ENSMUSG00000026566	4.89697e-92	0.387521	0.393735	0.17726	0.566327	0.503071	0.782233	0.897137	0.517827	0.694464	0.663134	0.334732	0.236733	0.0942792	0.246321	Mpzl1
29	ENSMUSG00000027495	0	-0.380357	0.0167031	0.0614359	0.0907921	0.0656099	0.15804	0.083689	-0.590364	-0.563628	-0.88587	-0.21694	0.0903728	-0.549718	-0.235962	Fam210b
29	ENSMUSG00000016319	1.23712e-51	-0.198451	-0.68541	-0.0555429	-0.56651	-0.234923	0.716531	0.177828	-0.10943	-0.414424	-0.328709	-1.11767	0.4107	-1.18431	-0.211977	Slc25a5
29	ENSMUSG00000046623	1.75814e-175	-0.278186	0.0172155	0.0324229	-0.941528	-0.329502	0.0128203	0.0324229	-0.25347	-0.432342	-0.39485	0.0324229	-0.0572206	0.0272355	0.0324229	Gjb4
29	ENSMUSG00000035105	6.27728e-107	0.0148102	-0.669686	-0.137263	-0.323149	-1.0809	-0.0561662	0.097043	-0.423246	0.0926879	0.0695885	0.097043	-0.801059	-0.341303	-0.0207798	Egln3
29	ENSMUSG00000001525	3.95481e-18	-0.137321	-2.213	-0.24333	-0.626021	-1.08651	-0.656626	-0.320907	-0.421194	-0.270736	-0.434685	-1.62649	-0.0821456	-1.89466	0.0476536	Tubb5
30	ENSMUSG00000047907	7.01293e-07	-0.021201	-0.0608394	-0.270731	-0.795803	-1.3736	-2.01647	-0.757197	-0.00539278	0.0164509	0.00533383	0.010699	-0.026566	0.00809017	-0.0558319	Tshz2
30	ENSMUSG00000016252	3.89027e-35	-0.491842	-0.224028	-0.770307	-0.315523	-0.145919	-0.572048	-0.725967	-0.745132	-1.01844	-1.13322	-1.01208	-0.201649	-0.692009	-1.15473	Atp5e
30	ENSMUSG00000042712	1.80345e-25	-0.47464	-0.731169	-0.257163	-0.237354	-0.915058	-0.673478	0.380593	0.0347703	-0.803743	-0.224982	-1.21151	0.476743	-1.12538	-0.915555	Wbp5
30	ENSMUSG00000028583	0	-0.00575784	-0.0463081	-0.0938501	-1.06125	-0.987346	-0.529607	0.0129144	0.0103685	0.0243417	0.0129481	0.0160993	-0.0209884	0.0178756	-0.0704388	Pdpn
30	ENSMUSG00000040046	1.18397e-168	-0.193944	-0.0305209	0.00237754	-0.0262443	0.0012286	0.00142043	0.00237754	-0.201388	-0.345971	-0.247534	-1.36411	-0.00237079	-0.000549415	-0.00365243	Tph1
30	ENSMUSG00000032366	1.14281e-07	0.0302431	-0.0363528	-0.364798	-1.75708	-2.02934	-3.67943	-2.87197	-0.692081	0.169349	-0.140184	1.35704	-1.21489	0.96192	0.134903	Tpm1
31	ENSMUSG00000026639	7.18782e-74	6.55239e-05	-0.0393749	-0.195362	-0.545732	-0.723736	-1.3188	0.0529704	0.0367447	0.0623409	0.0538254	0.0674953	0.00676332	-0.0515739	-0.131846	Lamb3
31	ENSMUSG00000070544	7.2993e-81	0.582114	1.12768	1.29345	0.0690323	0.173403	1.35286	1.47901	0.623583	1.39611	1.01681	1.1215	0.243047	0.760868	1.38609	Top1
31	ENSMUSG00000028640	1.13408e-16	0.0944509	-0.152545	-0.466007	-0.855412	-1.16971	-0.918139	0.18009	0.0261766	0.263226	0.233282	0.176559	-0.260713	-0.364224	-0.271523	Tfap2c
31	ENSMUSG00000079641	1.58381e-12	0.233954	-0.239795	-0.138325	0.0110365	0.0734655	0.186878	0.366315	-0.482975	-0.111146	-0.871844	0.0344731	-0.215064	-0.242702	-0.188033	Rpl39
31	ENSMUSG00000050234	0	0.000184537	0.00280317	-0.0118998	-0.00657233	-0.00784582	-0.0207015	-1.26455	0.00118622	0.00113714	0.00134765	0.00280317	0.00230679	0.000564965	-0.0381519	Gja4
31	ENSMUSG00000029134	3.91721e-08	0.605393	0.221415	0.102275	1.31403	1.32272	1.3414	1.32242	1.11413	1.33067	1.33534	1.3408	0.803541	-0.301887	0.955017	Plb1
31	ENSMUSG00000036402	5.50819e-24	-1.48213	0.0571156	0.204525	-0.229687	-0.351437	0.00477723	0.0808206	-0.874377	-2.07099	-0.98687	-0.433662	-0.172964	0.0308364	0.278141	Gng12
31	ENSMUSG00000038067	4.61557e-221	0.874495	2.01447	1.8699	1.73185	1.99571	1.50152	2.0321	1.11714	1.95348	1.87564	2.0321	0.633156	2.00203	1.94415	Csf3
31	ENSMUSG00000025153	6.63594e-250	-0.00453468	-0.0838464	-0.00852974	-0.00304815	-0.00407786	0.028566	0.0940173	0.025027	0.058477	0.0598526	-0.140229	0.0801017	-0.247498	-1.51168	Fasn
32	ENSMUSG00000027570	3.46403e-15	0.0927045	0.0405318	0.195257	-0.206298	-0.697287	0.0752576	0.233941	0.172747	0.238198	0.232516	0.214702	0.0536917	0.0413185	0.193498	Col9a3
32	ENSMUSG00000027533	5.58637e-80	0.171599	-0.566372	-0.326504	-0.729444	-1.43196	-0.164652	-0.226131	-0.0374668	0.407015	0.367131	0.359306	-0.550214	-1.23333	-0.958082	Fabp5
32	ENSMUSG00000047281	2.02024e-54	0.149535	1.4659	0.727903	-1.25052	-0.0607064	0.249085	2.99205	0.278179	0.350257	0.384492	2.28725	-0.0929398	1.78568	1.10479	Sfn
32	ENSMUSG00000036256	1.59877e-52	0.343109	0.614213	0.27721	-1.57312	-0.504891	-0.702996	-4.91947	0.760818	0.871067	0.828948	0.752315	0.603271	0.706011	0.138085	Igfbp7
32	ENSMUSG00000018102	0	-1.57117	-0.40183	-0.837406	-0.124871	-0.331191	-0.496232	-0.486715	-1.32525	-2.59238	-1.91107	-2.15665	-0.101022	-1.09326	-0.889312	Hist1h2bc
32	ENSMUSG00000021553	4.28741e-301	0.551666	0.976344	0.556057	1.17165	1.18298	1.18059	1.17735	0.955471	1.17207	1.17448	1.18593	0.679432	0.974829	-0.0753642	Slc28a3
32	ENSMUSG00000075602	0	-0.7189	-0.050864	-0.306565	-0.237929	0.0279131	-0.0111947	-0.0622878	-1.68387	-1.19381	-2.41109	-0.132696	-0.271845	-0.0593864	-0.759648	Ly6a
32	ENSMUSG00000023905	1.06236e-71	0.356678	2.01858	2.34323	0.423907	0.852725	1.90389	3.0715	0.522056	0.386988	0.592723	2.25933	0.135229	2.08299	2.48497	Tnfrsf12a
33	ENSMUSG00000026727	2.55532e-41	0.0288993	0.0365947	-0.0813762	-0.465145	-0.819434	-1.21661	-0.501669	0.0685412	0.0732034	0.100743	0.0444501	0.0668779	0.0515419	-0.014249	Rsu1
33	ENSMUSG00000025289	1.79784e-11	0.488772	0.145959	0.531954	0.63293	0.329664	0.811261	0.807868	0.761311	1.0514	0.999692	0.781375	0.489332	-0.148251	-0.512332	Prdx4
33	ENSMUSG00000027562	3.59078e-09	0.400464	0.559022	0.372979	0.932655	0.915219	0.961438	0.852978	0.567902	0.967164	0.958293	0.904207	0.0126551	-0.67126	0.388692	Car2
33	ENSMUSG00000007872	1.23642e-25	-0.543622	-0.0884136	-0.0833879	-0.33649	-0.135542	-0.320312	-3.1226	-0.532249	-0.877066	-0.797697	-1.52603	-0.0355397	0.0225573	-0.123484	Id3
33	ENSMUSG00000018593	0	-0.0400253	-0.177697	-1.26383	-3.06873	-4.44858	-4.62598	-4.92113	-0.0334163	0.0260666	-0.0317922	-0.389772	-0.0412982	-0.135778	-1.21679	Sparc
33	ENSMUSG00000045763	0	0.537091	1.11619	1.42165	2.41158	2.66142	2.68884	2.66459	-0.0580401	1.76604	0.806257	2.51055	-0.509699	2.25392	1.43077	Basp1
33	ENSMUSG00000051439	5.4013e-21	0.948996	1.32882	0.472092	2.14675	2.2071	2.21176	2.22462	1.61189	2.08115	2.02868	2.08772	0.967602	1.11835	0.491259	Cd14
34	ENSMUSG00000009633	7.63192e-217	0.0905249	-0.137029	-1.08102	0.0815935	-0.067879	-0.169168	-0.147509	0.141739	0.164666	0.163452	0.165698	0.0859944	-0.471211	-2.41862	G0s2
34	ENSMUSG00000003617	0	0.607502	0.885129	-0.0957633	0.969208	0.408309	0.739478	1.37022	0.975732	1.51264	1.47594	1.50431	0.402637	0.913949	-0.117155	Cp
34	ENSMUSG00000028063	0	0.796828	1.96009	2.09999	1.27739	2.05306	1.35033	2.06299	1.15974	1.58341	1.83407	2.6016	0.271122	2.31769	2.49984	Lmna
34	ENSMUSG00000028673	0	-1.03499	0.137702	0.0252283	0.218062	0.168242	0.295352	0.243933	-0.54829	-1.70408	-0.817009	-1.6634	0.153958	0.252187	0.168324	Fuca1
34	ENSMUSG00000029359	7.10947e-160	-0.255269	0.00209321	0.000298947	-0.0153978	0.00639444	-9.49557e-05	-0.786575	-0.174508	-0.429693	-0.24502	-1.20428	0.00176077	0.000233684	0.00889937	Tesc
34	ENSMUSG00000091971	7.70834e-10	-0.0415557	-1.53542	-2.98926	0.257944	-0.328627	-2.03021	-3.17847	0.0602526	0.0175397	0.0400799	-0.466084	0.0868051	-0.839134	-3.08663	Hspa1a
35	ENSMUSG00000063275	9.8745e-113	0.0203118	-0.0880696	-0.176594	-0.700231	-0.928373	-1.38392	-0.582015	0.015862	0.0640825	0.0568637	0.0428159	-0.0677997	-0.123435	-0.247084	Hacd1
35	ENSMUSG00000031246	1.87616e-46	-0.178559	-0.131122	-0.302904	-0.79536	-1.45043	-2.11805	-1.79771	-0.305736	-0.380907	-0.384887	-0.566986	-0.195713	-0.242659	-0.247312	Sh3bgrl
35	ENSMUSG00000028832	3.00808e-16	0.0786468	-1.24069	-0.224686	-0.0177721	-0.46904	-0.136085	0.0721461	0.0370157	0.12863	0.0618199	-0.725593	-0.0205376	-1.08192	-0.141966	Stmn1
35	ENSMUSG00000029322	6.0408e-157	-0.386813	-0.0146191	-0.0223821	-0.0752747	-0.0102499	0.00250226	-0.0216051	-0.669249	-0.778142	-0.998626	-1.60235	-0.0426804	-0.0126734	-0.12551	Plac8
35	ENSMUSG00000033060	0	-1.01763	0.0286316	-0.104418	-0.0266271	-0.12241	-0.0844979	-0.0210515	-1.17169	-1.32301	-1.4259	-0.133224	-0.0219132	0.0264327	0.0896969	Lmo7
36	ENSMUSG00000018796	2.95184e-33	0.113943	0.0350072	-0.404562	0.231326	0.209646	0.19066	0.162355	0.240002	0.2685	0.272855	0.20984	0.189775	-0.603534	-1.5103	Acsl1
36	ENSMUSG00000032348	2.33711e-156	-0.507105	-0.0032746	0.000102026	-0.0205491	-0.043147	-0.00848109	0.0200983	-0.195962	-0.941415	-0.365962	-1.6632	0.00311384	-0.00293035	0.0134772	Gsta4
36	ENSMUSG00000017390	5.46617e-85	0.419401	0.84122	0.0942841	1.32143	1.30863	1.29721	1.37133	1.09123	0.973438	1.20854	0.460133	0.818813	0.455721	-0.565866	Aldoc
36	ENSMUSG00000024772	0	0.403735	1.4982	1.35233	1.22312	1.39338	1.4153	1.08143	0.704375	0.746198	0.718803	1.64233	0.589279	1.4508	1.42406	Ehd1
37	ENSMUSG00000036752	5.72808e-15	0.426703	0.764622	0.833731	0.58854	1.29093	1.47506	1.30687	0.677268	0.77485	0.963379	0.9139	0.196228	0.73895	1.0285	Tubb4b
37	ENSMUSG00000074457	2.61311e-138	0.0950733	0.728957	0.811036	0.135912	0.242067	0.417185	1.88822	-0.37782	0.341874	0.160781	1.54704	-1.0847	1.161	1.3704	S100a16
37	ENSMUSG00000029309	0	-0.0166182	0.0164981	0.00316265	-0.00267718	-0.00376463	-0.0470465	-3.32854	0.0259647	0.0210771	0.0233294	0.0286809	0.00963175	0.0121014	-0.204023	Sparcl1
37	ENSMUSG00000047501	2.29225e-30	-0.527348	0.772263	0.50766	1.87222	2.59626	2.79495	2.7688	-1.01331	-0.770178	-1.09375	1.36264	-0.883453	0.502096	0.672525	Cldn4
37	ENSMUSG00000004951	2.26437e-10	0.0589549	-1.00946	-2.73786	-0.635638	-1.04126	-3.59517	-2.4268	-0.345731	0.060646	-0.185095	1.07907	-0.749861	-0.157583	-1.58864	Hspb1
37	ENSMUSG00000061666	4.50469e-08	-0.119265	-0.661306	-0.464173	0.0588278	0.0962267	0.102678	0.094881	-0.290834	-0.238168	-0.308186	-1.44099	-0.189634	-0.283904	0.0889578	Gdpd1
37	ENSMUSG00000036181	1.36528e-09	-1.49062	-0.733066	-1.63888	-0.140156	-0.600326	-0.224606	-0.360037	-1.14117	-2.48283	-1.53218	-0.796278	-0.391981	-0.858733	-0.368563	Hist1h1c
38	ENSMUSG00000041782	7.60217e-11	-0.0610908	-0.0362707	-0.07665	0.172985	0.398942	0.51582	0.533535	-0.336919	-0.0338864	-0.115736	0.292371	-0.704236	0.254892	0.376264	Lad1
38	ENSMUSG00000062647	2.88483e-11	0.1952	-0.351131	0.361423	0.451939	0.212078	1.0811	1.16513	0.271079	0.323156	0.158254	0.351169	0.458151	-0.189216	0.69341	Rpl7a
38	ENSMUSG00000027803	1.16724e-16	0.300575	0.262762	0.67588	0.335769	0.33173	0.448576	0.752531	0.482401	0.958816	1.02372	0.872851	0.0022413	0.685536	0.825904	Wwtr1
38	ENSMUSG00000067274	6.20717e-93	0.31493	-0.189349	0.736062	0.797116	0.462835	1.82727	2.01526	0.0467882	0.549797	0.0242539	0.545311	0.116537	-0.159489	1.29411	Rplp0
38	ENSMUSG00000070473	5.69636e-21	0.13554	-0.367318	-0.793215	2.06112	2.35194	2.45735	2.47446	-0.0514864	0.211088	0.00253062	0.151482	-0.283887	-0.841209	0.0834434	Cldn3
38	ENSMUSG00000037706	0	0.977172	0.99502	-0.0350333	2.07186	2.02659	1.87426	0.177963	1.89534	2.00601	2.45345	1.88667	1.12316	0.944028	0.314884	Cd81
38	ENSMUSG00000031551	4.25725e-154	-1.00955	0.033262	0.033262	-0.00853389	0.032735	0.0327327	0.033262	-0.331176	-1.86259	-0.57507	0.033262	0.00927547	0.0330714	0.033262	Ido1
38	ENSMUSG00000022037	6.43693e-83	0.782888	1.42036	1.44704	3.27308	3.36117	2.70474	3.52052	1.52687	2.09186	1.75823	3.41418	0.980289	0.653292	0.627548	Clu
39	ENSMUSG00000033860	7.15442e-12	-1.04388	0.0136623	0.0250425	-0.322014	-0.219414	-0.0250435	0.0327015	-1.49138	-1.54705	-1.9222	-0.124856	-0.103739	0.0279161	0.0327015	Fgg
39	ENSMUSG00000027907	6.17145e-22	-0.191045	0.956589	0.229139	-0.100125	0.755989	-0.156857	-0.551624	-0.570289	-1.01543	-1.18014	1.12543	-0.380385	1.69914	1.62588	S100a11
39	ENSMUSG00000029802	3.69696e-14	0.0674859	0.0834305	0.116304	0.158432	0.0872317	0.143073	-0.103887	0.169551	0.172022	0.165869	-0.0444409	0.170909	-0.333723	-1.26629	Abcg2
39	ENSMUSG00000046223	2.57609e-58	0.38075	1.41919	1.37392	0.19393	1.07638	1.22418	1.45254	0.41748	0.891427	0.76502	1.28495	0.00338149	1.34693	1.32676	Plaur
39	ENSMUSG00000057060	9.03544e-272	-0.177655	-0.000447238	-0.00302042	-0.0143935	0.00321455	0.0040157	0.00512431	-0.258085	-0.312475	-0.37466	-0.947625	0.00195159	0.00220405	0.00512431	Slc35f3
40	ENSMUSG00000033831	2.58653e-76	-0.818784	0.0274816	0.0331937	-0.147095	0.0316186	0.0331058	0.0331937	-1.44454	-1.16237	-1.88735	0.0133715	-0.092497	0.0331937	0.0331937	Fgb
40	ENSMUSG00000041959	7.40146e-30	0.233593	1.19123	0.668017	-0.692044	-0.0986085	0.183985	1.32636	-0.118207	0.0933871	-0.128103	-0.050997	-0.518428	1.53741	1.89303	S100a10
40	ENSMUSG00000008348	2.48361e-33	0.12435	0.568852	-2.06733	0.439176	-0.104664	-1.91553	-1.30409	0.167967	0.202876	0.196255	0.400732	0.12103	-0.0504907	-1.36307	Ubc
40	ENSMUSG00000022132	3.3317e-101	-0.623942	-0.00218841	0.00368151	-0.0398303	0.012866	0.0153397	0.0166023	-0.501956	-1.04751	-0.708783	-1.25859	-0.00446526	0.00286854	-0.0245038	Cldn10
41	ENSMUSG00000004885	6.56247e-103	0.311645	0.176241	0.277479	0.450179	0.57246	0.644135	0.663206	0.300358	0.658881	0.635803	0.564214	-0.180706	-0.397682	-0.0109585	Crabp2
41	ENSMUSG00000028163	3.75736e-31	0.289654	0.768183	0.877679	0.717308	0.70229	0.780985	1.09518	0.488877	1.01137	0.900411	1.19513	0.340541	1.02317	1.0935	Nfkb1
41	ENSMUSG00000029718	8.06636e-15	-0.129835	0.00272208	-0.0294488	-0.054053	-0.0767314	-0.0699201	-1.47137	-0.0265606	-0.243894	-0.0353716	-0.191253	0.000835212	0.00161532	-0.0167284	Pcolce
41	ENSMUSG00000029761	6.25896e-165	-0.0636421	-0.241769	-1.415	-3.38603	-4.1053	-5.33333	-4.61314	-0.471613	0.112202	0.146843	0.153659	-0.771531	0.0179536	-1.01123	Cald1
41	ENSMUSG00000001930	0	-0.18078	0.00547889	0.00739347	-0.00735923	-0.00954502	-0.0143727	-0.0267172	-0.0988391	-0.344586	-0.157232	-0.972	0.00525968	-0.00137356	-0.0280942	Vwf
41	ENSMUSG00000035186	2.80958e-17	-0.0376716	-0.870616	0.00876399	0.0155084	-0.00742694	0.0322573	0.0374752	-0.109991	-0.0240434	-0.124878	0.0200629	-0.100549	-1.25069	0.0233438	Ubd
42	ENSMUSG00000008601	0	-0.187255	-0.238081	-0.162891	0.82838	0.974242	0.949964	1.02703	-0.0570289	-0.450475	-0.270538	0.283991	0.386726	-0.14893	0.336825	Rab25
42	ENSMUSG00000037894	2.55016e-20	0.0402659	-1.07978	-0.395898	-0.813183	-0.291831	-0.114049	-0.117427	-0.335499	0.137549	-0.189104	-0.16172	-0.331076	-1.09997	-0.13356	H2afz
42	ENSMUSG00000029641	0	0.0294946	0.0331421	0.0370127	-0.0793921	0.00470234	-0.115457	-1.49585	0.0225545	0.0392872	0.0384721	0.0295125	0.0245848	0.0334667	-0.0224746	Rasl11a
42	ENSMUSG00000005667	5.03563e-40	0.168774	0.392412	0.493372	-0.87196	0.135283	0.516862	0.51004	-0.288347	0.339569	0.0956949	0.400252	-0.505928	0.439752	0.499923	Mthfd2
42	ENSMUSG00000021843	1.51005e-27	-1.30034	0.0631634	0.332027	-0.339682	-0.38692	-0.510477	-0.0510763	-1.32933	-2.08727	-1.77958	-0.556155	-0.264407	0.092786	0.429254	Ktn1
42	ENSMUSG00000056895	2.29823e-145	-0.292731	-0.0469216	0.00061725	-0.0236824	0.00520331	0.0057022	0.00789099	-0.196381	-0.573099	-0.289659	-1.11832	-0.0172456	-0.0299073	0.000325758	Hist3h2ba
42	ENSMUSG00000023043	1.78863e-137	0.0770472	1.69448	1.57707	3.35805	5.13906	5.09032	5.94887	0.251376	-0.0354814	0.269321	1.43939	0.138069	1.45864	2.81902	Krt18
42	ENSMUSG00000024486	0	0.24803	1.45394	1.79076	1.76388	2.03691	2.2554	1.48403	0.458586	1.48101	1.63764	2.05192	-0.20062	1.83086	1.71414	Hbegf
43	ENSMUSG00000028262	1.39961e-19	-0.123071	0.684227	0.019605	0.050244	0.285993	0.957285	1.70445	0.694823	-0.156333	0.796083	1.64073	0.484925	1.59315	0.701243	Clca3a2
43	ENSMUSG00000032766	7.61065e-12	-0.0038028	-0.00566119	-0.118566	-0.0571415	-0.129103	-0.377611	-2.75703	0.00284714	0.00752379	0.00329829	0.00900542	-0.00629316	-0.00378341	-0.101281	Gng11
43	ENSMUSG00000006269	0	0.352122	0.399317	-0.575991	0.809649	0.82288	0.826677	0.822251	0.574317	0.82395	0.818099	0.833096	0.235348	0.619782	0.431625	Atp6v1b1
43	ENSMUSG00000036764	2.31077e-131	-0.652261	0.0149222	0.0384898	0.0122041	0.0633961	0.0632207	0.0136359	-0.615424	-1.09917	-0.914147	-0.389304	0.000521653	0.000803029	0.0352667	Dnajc12
43	ENSMUSG00000037573	1.72442e-32	-0.00604777	-0.0891296	-1.79661	0.44457	0.177436	0.0380775	0.20096	0.119646	0.0109348	0.0793384	-0.365239	0.197227	-0.377969	-1.12578	Tob1
43	ENSMUSG00000079620	4.15353e-254	0.524167	0.717212	0.706432	1.051	1.04637	1.07088	1.06711	0.826247	1.05	1.05633	1.05089	0.561746	0.535676	0.979291	Muc4
43	ENSMUSG00000024066	1.41318e-07	0.268883	0.389046	-0.764554	0.50306	0.477601	0.443398	0.543511	0.533072	0.605289	0.607416	0.355369	0.457572	0.000141294	-1.42909	Xdh
44	ENSMUSG00000053931	6.1094e-06	-0.916063	-0.297082	-0.211911	-1.09137	-1.57965	-0.958914	-0.312845	-0.918294	-1.39508	-1.16083	-0.590291	-0.242383	-0.0437837	-0.0193868	Cnn3
44	ENSMUSG00000028435	1.83538e-131	0.128649	1.24022	1.25148	0.230399	1.0298	1.21129	1.26129	0.596234	0.291662	0.653066	0.906624	0.5633	1.1443	1.21442	Aqp3
44	ENSMUSG00000029484	3.13513e-21	-0.383632	0.0498552	0.0353849	-0.68469	-0.268416	-0.160826	-0.30384	-1.0283	-0.578283	-0.930677	-1.15575	-0.900904	0.284341	0.159144	Anxa3
44	ENSMUSG00000007655	1.16094e-07	-0.0606862	-0.0168375	-0.60607	-0.998053	-1.51177	-2.99385	-2.15596	-0.36072	-0.0318919	-0.415411	0.00292141	-0.100352	0.0224758	-0.477341	Cav1
44	ENSMUSG00000061353	0	0.00302278	0.018598	-0.0396179	-1.07135	-1.08819	-0.542661	-0.697616	0.00375602	0.0293202	0.0211378	0.0236767	-0.0300986	0.02206	-0.064546	Cxcl12
44	ENSMUSG00000025351	7.19592e-145	0.224671	1.6781	1.36698	-0.445013	-0.0837687	0.259066	1.07199	0.579404	0.167756	0.667224	1.00353	0.238659	2.05355	1.29872	Cd63
44	ENSMUSG00000022636	0	-0.623325	-0.312486	-0.0242007	-0.0109149	-0.397424	0.0833328	0.244191	-1.16789	-0.994881	-1.43036	-0.586449	-0.0733558	0.0322205	0.144935	Alcam
44	ENSMUSG00000050520	2.69662e-30	-0.162551	-0.0741977	-0.277616	0.107211	0.112836	0.115293	0.118951	0.0351921	-0.267653	-0.0233478	-0.941394	0.099344	-0.238628	-1.06321	Cldn8
45	ENSMUSG00000026994	6.57078e-14	0.0406124	0.353867	0.378349	0.421108	0.474339	0.678638	0.804928	-0.141568	0.157998	0.0205999	0.414554	-0.211064	0.390202	0.50613	Galnt3
45	ENSMUSG00000028207	2.51598e-13	-0.0304884	-0.0759745	-0.117145	-0.596642	-1.18768	-0.802957	-0.351524	-0.0807585	-0.02665	-0.0951954	-0.0932966	-0.0328217	-0.0244888	-0.0801325	Asph
45	ENSMUSG00000028478	0	0.307383	-0.436181	-0.201009	0.821371	0.866505	1.17369	1.05818	0.788583	0.713581	0.883324	0.75281	0.539612	-1.15299	0.236149	Clta
45	ENSMUSG00000051397	4.94982e-29	0.143073	0.0807406	0.115793	0.856498	1.28153	1.13492	1.37608	-0.72339	0.279195	-0.540167	0.986531	-1.00297	0.846712	1.29494	Tacstd2
46	ENSMUSG00000038612	0	0.382231	0.218896	0.746529	1.13655	0.989246	1.40754	1.55573	0.829908	1.23296	1.2402	1.08477	0.608456	0.332616	0.705682	Mcl1
46	ENSMUSG00000053317	9.67448e-51	-0.230548	-0.314328	-0.79015	0.0555346	0.0151064	0.363745	0.216627	-0.19473	-0.412506	-0.386375	-1.35465	0.217772	-1.22917	-1.43175	Sec61b
46	ENSMUSG00000002985	8.36219e-114	-0.154502	0.0861367	-1.16927	-4.74469	-4.57831	-3.91855	-0.441316	-0.446653	0.232907	0.0476152	0.00884236	-0.842325	-0.308553	-1.2682	Apoe
46	ENSMUSG00000019943	0	0.816971	-0.316605	0.311041	0.909977	0.45244	1.43312	1.44041	0.304211	2.09748	1.97183	2.1081	-1.03932	0.907604	1.58176	Atp2b1
46	ENSMUSG00000020303	5.64309e-06	-0.745463	0.0824318	0.0698254	-0.212359	0.0502082	0.0821837	0.066337	-0.424046	-1.09602	-0.706835	0.084581	-0.0085497	0.0730729	0.0294924	Stc2
47	ENSMUSG00000004085	3.17199e-79	-0.0382173	0.0743428	0.0743991	-0.252975	-0.45168	-0.834894	-0.969914	-0.0547862	0.0762658	0.0319283	0.235638	-0.0471611	0.227564	0.204962	Zak
47	ENSMUSG00000002233	1.23276e-46	-0.692012	0.246882	0.0310502	-0.572215	-0.636732	-0.945605	-0.44417	-0.855832	-1.35259	-1.17939	-0.249477	-0.315534	0.635322	0.0465802	Rhoc
47	ENSMUSG00000048706	1.05508e-101	0.399853	0.172297	0.427515	0.63358	0.722893	0.8573	0.888406	0.509464	1.06417	0.972182	1.01305	-0.0871877	0.776855	0.804196	Lurap1l
47	ENSMUSG00000009281	2.30162e-46	-0.00671356	0.00338542	-0.0629459	-0.0564416	-0.0164195	-0.114216	-2.34814	-0.0024524	0.00256438	-0.00211789	0.00636564	-0.00626354	0.000658248	-0.00385114	Rarres2
47	ENSMUSG00000054342	2.68494e-15	0.379127	0.413633	-0.285118	0.880217	0.940361	0.948673	0.954194	0.266	0.947897	0.92031	0.941741	-0.466967	-0.124567	0.0799741	Kcnn4
47	ENSMUSG00000018830	8.10961e-38	-0.0172891	-0.0400663	-1.24702	-1.70216	-3.09873	-5.09097	-3.5488	0.002125	0.0203464	0.0140025	0.00975784	0.00432205	-0.0268156	-0.90953	Myh11
47	ENSMUSG00000002289	4.67293e-12	0.160077	1.35367	1.19072	0.334349	0.0668163	0.133263	0.491313	1.14232	0.403195	0.965741	1.37929	1.38411	0.767264	0.454278	Angptl4
47	ENSMUSG00000092341	5.36824e-96	-0.080333	1.17525	-0.942403	0.564502	0.442769	-0.574026	-1.58591	-0.143928	-0.678931	-0.441584	0.182649	0.0858785	0.938705	-1.06502	Malat1
48	ENSMUSG00000026147	1.55629e-303	0.0900684	0.0660051	-0.100445	0.111908	-0.516157	0.154765	0.164291	0.148832	0.162821	0.162444	0.126345	0.109902	-0.314799	-0.957887	Col9a1
48	ENSMUSG00000028517	6.9227e-09	0.0607116	-0.090163	-0.46273	-0.734966	-1.28008	-2.30459	-0.645612	0.0969203	0.167589	0.154625	0.0629798	0.0270448	0.0392191	-0.228321	Plpp3
48	ENSMUSG00000028645	1.11464e-120	0.526615	1.27756	1.19672	0.600873	0.605026	1.17963	1.48397	0.874881	1.11717	1.19581	1.39558	0.436279	1.11871	0.898787	Slc2a1
48	ENSMUSG00000057841	9.06622e-13	0.244236	-0.541458	0.486165	0.419371	0.0080978	1.37392	1.75098	-0.00876655	0.390493	-0.123652	0.446297	0.116904	-0.4189	0.43628	Rpl32
48	ENSMUSG00000074272	6.99027e-71	0.528316	0.506354	0.261942	1.68511	1.70903	1.85705	1.85521	0.131541	1.52628	1.21428	1.6569	-0.648097	0.352046	0.961791	Ceacam1
48	ENSMUSG00000024164	2.48081e-31	0.0490292	-0.583375	0.124542	0.060441	-0.0663335	0.17574	0.191237	-0.186695	0.188335	0.165646	0.117519	-0.536726	-1.19444	0.00470287	C3
49	ENSMUSG00000028626	1.27417e-08	0.0170395	-0.00988814	-0.00674352	-0.482473	-0.83457	-0.203376	0.0404479	-0.032088	0.0400872	0.032988	0.0404479	-0.114774	-0.0365352	0.0378513	Col9a2
49	ENSMUSG00000030342	1.00856e-09	0.310324	1.20238	0.613818	-0.138074	0.225229	0.70096	2.64038	0.719914	-0.0552253	0.508358	-0.0112036	0.458395	0.793619	1.34509	Cd9
49	ENSMUSG00000047730	7.12619e-134	0.567362	-0.50342	-1.0803	1.31101	1.41408	1.41915	1.42135	0.479647	1.3908	1.36837	1.39796	-0.43376	1.21458	1.11661	Fcgbp
49	ENSMUSG00000031451	2.0709e-79	0.948282	0.96029	1.16939	1.52628	0.922946	0.128015	1.83345	1.52713	2.28335	2.38225	2.46512	0.520328	2.29886	2.1213	Gas6
49	ENSMUSG00000032231	0	0.417182	1.31461	1.17693	1.04341	2.38162	1.27417	1.97703	0.724882	0.605614	0.799844	2.41769	0.178805	2.59495	2.74454	Anxa2
49	ENSMUSG00000001473	2.38243e-54	0.706672	1.60861	1.6689	0.10677	0.0958045	0.798034	1.45021	0.942681	1.71688	1.6169	1.85814	0.250837	1.4185	1.59027	Tubb6
50	ENSMUSG00000028128	3.0805e-129	-1.16668	1.14912	1.13812	0.662504	0.66157	1.20043	1.41812	-1.13745	-1.9565	-1.29102	1.04828	-0.595682	0.983951	1.29405	F3
50	ENSMUSG00000040690	3.38856e-72	-0.0243547	-0.05563	-0.0339696	-0.567103	-1.12273	-0.220357	-0.0793596	-0.0406917	-0.0240813	0.0052843	-0.0400642	-0.0750275	-0.126605	-0.0377345	Col16a1
50	ENSMUSG00000001520	0	-0.00446717	0.00071072	-0.0146854	-0.00659101	-0.0216203	-0.0210002	-1.59606	-0.000735031	-0.00129874	-0.000460076	0.00071072	0.00071072	0.0006525	0.00071072	Nrip2
50	ENSMUSG00000053522	3.63053e-54	0.161839	-0.633077	-1.33355	-2.85819	-2.41815	-3.95416	-0.081488	-0.246909	0.413057	0.28174	0.0744668	-0.864584	-0.242177	-0.900902	Lgals7
50	ENSMUSG00000030659	2.74098e-30	0.0430796	0.101434	-0.36654	0.243322	0.232209	0.267344	0.220369	-0.0739467	0.0683888	-0.0956671	0.146021	0.0330829	-0.14945	-1.34602	Nucb2
50	ENSMUSG00000022010	1.54215e-163	-1.16289	-1.08278	-1.97802	-0.608854	-0.827659	-4.36177	-2.68605	-1.52212	-1.88125	-1.75501	-1.6149	-0.875023	-0.913382	-1.40179	Tsc22d1
50	ENSMUSG00000058571	2.01437e-13	0.0671057	-0.00264328	-0.134985	-0.166517	-0.854434	-0.338268	-0.0815795	-0.239998	0.209787	0.196615	0.183387	-0.714595	0.187632	0.191272	Gpc6
50	ENSMUSG00000024511	0	-0.73089	0.00679458	0.0471077	-0.0198426	0.0514303	0.00824396	0.0972634	-0.866679	-1.22311	-1.17532	0.0341914	-0.0695825	0.0272531	0.0889693	Rab27b
51	ENSMUSG00000057454	1.60274e-64	0.556515	1.19291	1.21573	0.78748	1.46902	1.68956	1.77809	0.233178	1.34614	1.27668	1.53807	-0.826576	1.3052	1.56679	Lypd3
52	ENSMUSG00000027171	3.6381e-46	0.210518	0.16689	0.503582	0.036294	0.29009	0.595299	0.620337	0.0411144	0.505137	0.490876	0.531713	-0.575499	0.277744	0.407821	Prrg4
52	ENSMUSG00000028967	3.41799e-106	0.026051	0.641561	0.520591	0.293939	-2.03347	-0.274842	0.127431	0.199058	0.704317	0.873765	1.00156	-0.0769869	-0.0103989	0.256739	Errfi1
52	ENSMUSG00000041741	1.33559e-33	-7.73093e-05	0.00430735	0.00218899	-0.017313	-0.107628	-0.0471277	-1.35777	0.00272444	0.00137359	0.00365631	0.00430735	0.00317366	0.0029805	-0.00444948	Pde3a
52	ENSMUSG00000039405	0	-0.712397	-0.0128128	-0.499381	-2.04876	-1.86572	-2.76511	-1.18759	-0.446515	-1.04589	-0.632029	-0.709479	-0.0549655	-0.00302313	-0.624263	Prss23
52	ENSMUSG00000033917	1.24475e-191	0.0743937	1.34598	0.889055	1.48539	1.64143	1.63308	1.65863	0.561493	0.130782	0.343793	-0.394891	0.991819	0.90079	0.750223	Gde1
52	ENSMUSG00000005054	3.26656e-134	0.571187	1.74876	1.79702	0.771876	1.04424	1.8704	2.38898	0.754946	0.859325	1.13962	1.73055	-0.102976	0.79911	1.67424	Cstb
52	ENSMUSG00000096210	3.49982e-245	-1.25889	-0.617885	-1.08821	-0.180402	-0.408748	-0.670773	-0.57451	-1.09351	-1.92411	-1.05891	-1.03035	-0.823219	-0.546162	-0.462586	H1f0
53	ENSMUSG00000048482	2.05494e-209	-0.0107561	0.00115413	-0.243248	-0.316036	-0.982359	-1.8665	-0.166075	-0.058213	-0.00633623	-0.0557087	-0.10608	0.00509155	-0.00269709	-0.158672	Bdnf
53	ENSMUSG00000042453	3.47545e-137	-0.000273359	-0.0346802	-0.0527104	-0.236613	-1.35805	-0.279799	0.000760511	-0.00526735	0.000760511	0.000434582	-0.0112315	-0.00329337	-0.0145952	-0.0358252	Reln
53	ENSMUSG00000006333	5.47006e-28	0.267759	-0.225742	0.843432	0.672349	0.388384	1.3493	2.06552	0.341717	0.505796	0.3333	0.544716	0.297889	-0.0881238	1.22955	Rps9
53	ENSMUSG00000012848	0	0.123926	-0.473969	1.03268	0.581151	0.0631055	1.30659	1.72179	0.170492	0.301329	0.123638	0.492076	0.346509	-0.199397	1.21906	Rps5
53	ENSMUSG00000070436	0	-0.00446549	-0.817985	-0.524091	-1.61266	-2.18856	-2.0643	-2.49479	-0.0312954	0.0238784	0.0933391	-0.753181	-0.181596	-0.158265	-0.233276	Serpinh1
54	ENSMUSG00000031207	1.68946e-178	-0.0256073	-0.0940564	0.343307	-1.00729	-0.471539	-0.380333	-1.16442	-0.756382	0.106337	-0.233956	0.248208	-0.996067	0.289334	0.287859	Msn
54	ENSMUSG00000028525	4.46225e-107	0.903072	1.30157	1.16973	1.31663	0.799143	-0.54059	1.56322	1.50655	2.37289	2.19814	2.34969	0.727794	1.01489	1.47714	Pde4b
54	ENSMUSG00000046447	3.32182e-07	-0.169951	0.749368	0.487095	0.616877	0.676217	0.327974	0.565294	-0.163498	-0.221622	-0.13328	-0.311811	0.0189105	1.07717	0.994748	Camk2n1
54	ENSMUSG00000036111	8.11576e-124	-0.0182021	-0.0497296	-0.0727649	-1.35198	-1.02586	-0.293431	-0.111332	-0.0460834	0.000876987	-0.0222766	0.00461309	-0.0355165	-0.0205338	-0.0386024	Lmo1
54	ENSMUSG00000035530	0	0.523048	1.04102	0.991785	0.349766	0.940983	0.575706	1.19929	0.60164	0.698106	0.935096	0.84884	-0.0677102	1.11218	1.51546	Eif1
55	ENSMUSG00000050931	8.4954e-22	-0.751111	0.280147	0.417279	0.16616	0.41198	0.435266	0.494939	-0.683359	-0.995386	-0.68929	0.131516	-0.326078	0.313687	0.461812	Sgms2
55	ENSMUSG00000037379	1.7789e-38	-0.000670402	-0.0106612	-0.14537	-0.36234	-1.17707	-0.971709	-0.0602615	-0.00548674	0.00410814	-0.00510254	0.00570081	-0.00464786	-0.0194975	-0.119966	Spon2
55	ENSMUSG00000041571	0	-0.103338	-0.512763	-0.662461	-0.34336	-1.15733	-1.93899	-2.51433	-0.152482	0.131383	-0.0704166	0.093473	-0.133131	-0.0507247	-0.123449	Sepw1
55	ENSMUSG00000057092	4.06167e-10	0.998627	0.959054	0.139907	0.738512	1.42577	1.08637	3.67405	1.19882	2.20532	1.93464	2.4527	0.136479	0.949439	0.640202	Fxyd3
55	ENSMUSG00000070348	6.66738e-28	-0.13575	-1.23621	-0.7598	0.326771	0.3117	0.572473	0.00819274	0.0370329	0.0550765	0.32297	0.518099	-0.278757	-0.427367	0.318738	Ccnd1
55	ENSMUSG00000071866	6.48956e-142	-0.202603	-0.665888	-1.43561	-0.702911	-0.372514	-1.14416	-0.875781	-0.592104	-0.529581	-0.816515	-0.21943	-0.435802	-0.995724	-0.753402	Ppia
56	ENSMUSG00000027315	1.42853e-85	-0.197968	0.246272	0.0164628	0.478461	0.631864	0.64064	0.651412	-0.448528	-0.319589	-0.426292	0.110409	-0.359708	0.250018	0.218113	Spint1
56	ENSMUSG00000029003	4.04873e-243	-0.232783	-0.0671883	-0.0344794	0.0116415	0.0542682	0.0582194	0.0549751	-0.237941	-0.414596	-0.363127	-1.09098	0.0146854	-0.0740643	-0.12611	Mad2l2
56	ENSMUSG00000029380	4.08467e-59	0.959945	1.92646	1.34374	1.71188	2.64515	2.49761	0.380328	0.642866	2.65973	2.19849	2.84898	-0.123063	2.59566	2.46966	Cxcl1
56	ENSMUSG00000010307	1.15586e-127	-0.632175	0.00566754	0.0188302	-0.0259933	0.0112223	0.0120083	0.00473696	-0.209366	-1.15211	-0.355096	-0.0266985	-0.00850716	0.00351471	0.0188302	Tmem86a
56	ENSMUSG00000015143	0	-0.191359	-0.17225	-0.163517	-1.5213	-1.28844	-1.47872	-0.576444	-0.895655	-0.0331865	-0.369457	0.425931	-1.04215	0.16821	0.208008	Actn1
57	ENSMUSG00000034226	2.82194e-160	0.14296	-0.389924	-0.413635	0.598648	0.617236	0.63579	0.633884	0.290738	0.411398	0.393101	0.305473	0.140264	-0.122462	0.12545	Rhov
57	ENSMUSG00000028195	1.74128e-11	0.237802	0.340029	-0.0574641	1.40499	-0.0372798	0.232047	0.504762	0.205183	1.57752	1.18142	1.59315	-0.406846	0.59161	0.384566	Cyr61
57	ENSMUSG00000066043	3.85599e-291	-0.443882	0.0402273	0.0733228	0.00552329	0.159144	0.0991537	-0.0111357	-0.578713	-0.651234	-0.783733	0.159503	-0.156665	0.0380312	0.184445	Phactr4
57	ENSMUSG00000037166	0	0.00233806	-0.0100585	-0.402204	-0.060304	-0.493697	-2.44194	-2.56306	-0.00262555	0.0048133	4.7817e-05	-0.0151592	0.005486	-0.000361887	-0.457566	Ppp1r14a
57	ENSMUSG00000020361	2.00874e-60	0.192985	1.21367	1.48357	0.755283	1.06598	1.46857	1.54408	0.734685	0.525915	0.705187	1.46912	0.871944	1.11974	1.44212	Hspa4
57	ENSMUSG00000006360	2.7889e-66	0.366337	0.820179	-0.377314	2.01247	2.38759	2.25335	-3.68097	0.780949	0.634995	0.464508	1.862	1.2257	2.17999	2.0789	Crip1
58	ENSMUSG00000027293	1.73711e-28	-0.0962209	0.556014	0.641361	0.643366	0.960858	1.02483	0.823869	-0.0344321	0.0159972	0.0205441	0.98006	0.145111	0.333831	0.572543	Ehd4
58	ENSMUSG00000036856	1.92653e-25	-0.464187	-0.108329	-0.000218097	-0.0226708	-0.0387303	-0.146066	0.0329873	-0.636544	-0.499742	-0.75189	-1.1351	-0.0637687	-0.0658918	0.00254777	Wnt4
58	ENSMUSG00000036570	8.82309e-10	0.00421838	0.00524103	0.007197	-0.00230694	-0.000331965	-0.0362182	-2.006	0.00226209	0.00399318	0.00453777	0.007197	0.00256984	0.00353467	0.007197	Fxyd1
58	ENSMUSG00000050953	1.47918e-19	0.088531	-0.280626	-0.10671	-1.54793	-2.16507	-1.44257	0.175021	0.0170419	0.244718	0.138467	0.253366	-0.10543	0.0650401	0.0214266	Gja1
58	ENSMUSG00000038366	0	-0.675442	-0.0403491	-0.0459176	0.104995	0.168833	0.137255	-0.130107	-0.670447	-0.944433	-0.789912	-0.121545	-0.0820914	-0.0675299	0.0883503	Lasp1
58	ENSMUSG00000069833	2.87558e-246	0.521778	1.61054	1.52124	1.05026	1.79129	0.789018	1.25403	0.506555	1.35627	1.05093	1.99636	-0.00219581	2.29059	2.38433	Ahnak
59	ENSMUSG00000040659	0	0.658497	1.00677	1.23042	-0.0081619	0.80526	1.53781	1.36108	0.0344613	1.70348	1.42793	1.92554	-1.11548	0.807334	1.69139	Efhd2
59	ENSMUSG00000034127	8.18861e-61	0.440594	0.444076	-0.560787	0.815742	0.890832	0.917991	0.950686	0.652882	0.943728	0.913174	0.95706	0.205804	0.748336	0.0955298	Tspan8
59	ENSMUSG00000031870	1.39676e-19	-0.642702	0.00486758	-0.015847	-0.0623744	-0.0502173	-0.1235	0.00493725	-0.710462	-1.07874	-0.912319	-0.683132	-0.00838065	0.0132644	0.0128633	Pgr
60	ENSMUSG00000008575	1.06026e-16	0.603229	-0.460382	-0.220661	0.182616	-0.625744	-0.239378	0.841114	0.423973	1.35837	0.894007	1.1449	0.0321165	-0.222214	0.420483	Nfib
60	ENSMUSG00000029287	3.02959e-28	0.0517639	0.0646309	-0.118645	-0.327783	-1.23678	-1.08829	-0.22761	0.101324	0.12539	0.12462	0.131285	0.0517373	0.0387529	-0.0989221	Tgfbr3
60	ENSMUSG00000029672	3.77387e-52	-0.616269	-0.284037	-0.0856202	-0.157129	-0.516243	-0.0802618	0.0214241	-0.39083	-1.0456	-0.471895	-1.98228	-0.142515	-0.870802	-0.281423	Fam3c
60	ENSMUSG00000030551	0	-0.00222376	-0.0857795	-0.0239096	-0.0216673	-0.0465954	-0.0722975	-1.25057	-0.0214156	0.0133664	-0.039239	-0.0129233	0.00962954	-0.0365013	-0.0284749	Nr2f2
60	ENSMUSG00000031765	3.47275e-07	0.356693	2.24805	-0.510967	-1.45072	-1.40606	-3.84067	-0.498052	-0.135286	0.793843	-0.937211	0.674879	1.5615	-0.244882	-1.48926	Mt1
60	ENSMUSG00000032307	4.42596e-227	-0.411107	0.0532669	0.070834	-0.309307	-0.00187869	0.00116909	0.0714313	-1.06777	-0.573049	-1.29217	0.0100516	-0.0717455	0.0911457	0.118272	Ube2q2
61	ENSMUSG00000066278	2.0192e-69	0.238886	0.853486	0.300072	1.09991	1.22423	1.32979	0.817595	0.519965	0.295097	0.559665	0.786765	0.427965	0.717626	0.531226	Vps37b
61	ENSMUSG00000058056	1.52138e-09	0.0642355	0.0255342	-0.310155	-1.9376	-1.83293	-2.94935	-0.725501	-0.0559009	0.21708	0.201187	0.218259	-0.273592	0.123965	-0.0453947	Palld
61	ENSMUSG00000060036	0	0.108644	-0.537975	0.803633	0.807229	0.114443	0.805545	1.50568	-0.0498734	0.119692	-0.154476	0.393699	0.182447	-0.302478	1.37437	Rpl3
61	ENSMUSG00000022661	3.0869e-24	-0.942374	0.581805	0.555878	0.374431	0.250827	0.144471	-0.00187767	-0.954271	-1.52522	-1.49074	-1.32586	0.509061	0.642531	0.623237	Cd200
62	ENSMUSG00000038467	2.4426e-42	-0.0413648	0.881306	0.702917	0.361808	0.923318	1.18278	0.93977	0.0602653	0.14181	0.209357	0.747646	-0.0214462	0.69272	0.939427	Chmp4b
62	ENSMUSG00000050708	3.56876e-92	0.386659	1.36078	1.35272	0.829753	0.987792	2.13596	1.68342	1.18521	0.901332	1.40841	0.435207	1.01929	1.08788	0.820559	Ftl1
63	ENSMUSG00000027613	5.74881e-99	0.512729	0.895914	1.08189	-0.28505	0.542307	1.02622	1.25483	0.519743	0.769431	0.735442	1.35781	0.00897865	0.722518	1.01528	Eif6
63	ENSMUSG00000030744	2.37846e-21	0.0644146	-0.578332	0.723232	0.210914	-0.350853	0.837253	1.4309	0.0396531	0.0471169	-0.0306949	0.0764495	0.15908	-0.511575	1.03638	Rps3
63	ENSMUSG00000071076	9.45561e-07	-0.226578	0.335795	-0.262976	2.66392	1.33418	-0.344981	-0.144378	-0.0569001	0.0989915	0.249945	0.51164	0.317488	0.387628	0.46431	Jund
63	ENSMUSG00000025150	3.79546e-131	0.203068	0.130437	-1.25784	0.192871	-0.277001	-0.496833	0.351503	0.354985	0.389306	0.393574	0.401348	0.251893	0.105526	-0.286799	Cbr2
63	ENSMUSG00000096215	2.66824e-167	-0.261794	0.166069	-0.838076	0.711209	0.777269	0.789524	0.798146	-0.0371074	-0.475056	-0.221467	-0.0212515	0.244279	-0.358974	-1.38927	Smim22
63	ENSMUSG00000022893	5.22414e-32	-0.0094432	-0.897043	-0.733181	-0.462017	-1.1033	-2.75372	-1.994	-0.696435	0.166062	0.112977	0.146538	-1.12191	-0.202564	-0.435641	Adamts1
64	ENSMUSG00000029622	8.2431e-12	-0.300515	0.0163513	0.767175	0.87493	1.35607	1.39877	1.20141	-0.289775	-0.740793	-0.565789	0.547077	0.349472	0.206877	0.317452	Arpc1b
64	ENSMUSG00000053907	1.62532e-23	0.534102	1.08232	0.810893	-0.463513	0.283031	0.816295	0.549021	0.553094	1.18813	1.00701	1.2282	0.165288	1.21927	0.968798	Mat2a
64	ENSMUSG00000070423	0	0.000536117	0.000536117	-0.0143154	0.000536117	0.000536117	-0.0105436	-1.31445	0.000536117	0.000289898	0.000536117	0.000536117	0.000536117	0.000536117	0.000536117	Olfr558
64	ENSMUSG00000004864	2.95169e-61	-0.204485	0.0891944	0.199497	0.423366	0.530963	0.549847	0.684814	-0.0688782	-0.266578	-0.0715424	-1.51758	0.0829038	0.264118	0.36066	Mapk13
65	ENSMUSG00000028793	3.74292e-29	0.218867	0.61402	0.630598	0.801455	0.812559	0.787303	0.984411	0.335498	0.743234	0.665295	0.897667	0.178516	0.658917	0.834114	Rnf19b
65	ENSMUSG00000029552	6.80942e-13	-0.193025	0.275393	-0.0463311	-0.911919	-1.57285	-2.22059	0.419536	-0.128978	-0.021085	-0.111742	-0.426896	0.130277	0.28015	0.0255608	Tes
65	ENSMUSG00000079523	1.79329e-125	0.0836808	-0.678055	0.159415	-1.21853	-1.36067	-1.52405	-0.583849	-0.787955	0.11193	-0.589668	-1.21401	-1.03123	0.0569997	0.44252	Tmsb10
65	ENSMUSG00000031827	2.9355e-125	0.34219	0.525105	-0.318201	-2.41232	-2.07636	-1.23911	0.637805	0.307052	0.734947	0.691845	0.699825	-0.223565	0.573495	0.00528193	Cotl1
65	ENSMUSG00000020484	1.06039e-14	0.0422428	0.404258	-0.787672	0.156822	0.325781	0.629142	0.46555	0.0170873	0.164095	0.0839165	0.057531	0.0389396	-0.25737	-1.60416	Xbp1
66	ENSMUSG00000054428	4.55413e-43	-0.445155	-0.158677	-0.639965	0.139185	-0.117141	-0.518004	-0.27112	-0.393132	-1.03699	-0.845626	-1.4941	0.254242	-0.238222	-0.26104	Atpif1
66	ENSMUSG00000029822	4.11226e-16	-0.0289957	0.179434	0.243612	0.208525	0.405398	0.422726	0.410462	-0.265696	0.0789848	0.164646	0.365624	-0.489959	0.405176	0.418706	Osbpl3
66	ENSMUSG00000030208	2.00962e-28	-0.131394	1.00556	1.0101	1.37628	1.86979	1.48453	1.85132	-0.422616	0.310979	0.197109	1.56365	-0.798856	1.85547	2.07403	Emp1
66	ENSMUSG00000023068	5.15246e-66	0.634592	1.03822	1.23386	1.04206	1.15503	1.48208	1.48137	1.03047	1.45605	1.4038	1.28682	0.589721	0.888818	1.30571	Nus1
66	ENSMUSG00000020186	4.90658e-21	0.0216894	-0.145577	0.0357534	-0.00207993	-0.0590621	-0.000639209	-1.40772	0.0134941	0.0399576	0.0273842	-0.0527454	0.0029207	-0.0876508	-0.00966106	Csrp2
67	ENSMUSG00000027797	1.92728e-30	0.0883354	-0.974597	0.0401112	-0.431405	-0.570937	-0.19559	0.200208	0.000711813	0.212106	0.205936	0.156891	-0.385463	-0.00714137	0.201066	Dclk1
67	ENSMUSG00000002980	5.71945e-32	0.227587	0.592679	0.765366	-0.210172	0.457542	0.445886	-0.593558	0.646692	0.587623	0.749357	0.797785	0.54407	0.989886	0.789654	Bcam
67	ENSMUSG00000040280	1.50518e-13	-0.00267681	0.00199591	-0.0341404	-0.00168703	-0.00864704	-0.0480253	-3.38447	0.00199591	0.000715007	0.00106964	-0.0243287	0.00199591	0.00163636	-0.0409894	Ndufa4l2
68	ENSMUSG00000016921	9.07023e-190	0.323198	0.195497	0.631709	-0.210486	0.291882	0.882753	0.944765	0.290174	0.707929	0.470889	0.502382	0.0209514	0.0640921	0.628023	Srsf6
68	ENSMUSG00000001604	5.46704e-46	-0.281612	-0.0397478	-0.0951762	-0.0241057	-0.0334994	-0.0572367	-0.161303	-0.312187	-0.489876	-0.433793	-0.897097	-0.0182585	0.0053701	-0.00381497	Tcea3
68	ENSMUSG00000090841	0	0.133375	0.485166	-0.471606	-1.20445	-1.46349	-2.92174	-2.08024	0.0781947	0.0421836	0.0407125	0.600259	-0.143117	0.497368	-0.355945	Myl6
68	ENSMUSG00000022094	5.96732e-200	0.412269	0.888449	0.568884	0.765111	0.714901	0.656908	0.979924	0.777869	0.898699	0.920351	0.940091	0.631353	0.704653	0.309648	Slc39a14
69	ENSMUSG00000031502	2.04399e-215	-0.00674118	-0.108484	-0.205959	-0.991442	-3.03011	-1.43623	-2.55014	0.00567167	0.0358154	0.04396	-0.0196472	-0.0294054	-0.0109136	-0.0656379	Col4a1
69	ENSMUSG00000032033	5.4523e-22	0.301904	-0.950767	-0.960896	0.637281	0.616182	0.422385	0.662494	0.373511	0.638725	0.660846	0.632365	0.0708154	-0.922093	0.398864	Barx2
69	ENSMUSG00000022353	0	-1.11472	3.48846e-05	0.065825	0.071858	-0.431644	-1.19928	0.180507	-1.18641	-1.53938	-1.35212	-0.389717	0.117843	0.04643	-0.132393	Mtss1
69	ENSMUSG00000023034	4.90986e-27	0.0295575	-0.682367	-1.72296	0.277591	-0.598052	-1.37229	-0.933159	0.181479	0.328837	0.350422	0.232387	0.148718	-0.548021	-0.657937	Nr4a1
70	ENSMUSG00000037852	0	0.230274	0.353372	0.239196	0.391204	0.391951	0.37835	-0.970072	0.358727	0.414404	0.415375	0.320581	0.244285	0.418178	0.397532	Cpe
70	ENSMUSG00000034786	2.01588e-100	-0.532087	0.00355921	0.0287398	0.0898922	0.12218	0.111551	-0.307193	-0.451179	-0.965634	-0.652737	-0.439801	0.0208878	0.0463901	-0.0416185	Gpsm3
71	ENSMUSG00000059430	0	-0.00466661	-0.0566248	-0.750623	-1.31634	-2.72134	-3.5944	-0.554338	-0.00702964	0.00121811	-0.0160217	0.00180004	-0.0102052	-0.045146	-0.927736	Actg2
71	ENSMUSG00000053898	4.78807e-131	0.344915	0.686229	0.482815	1.08229	0.788856	0.425033	0.0540432	0.888602	0.761792	0.857934	0.749289	0.842306	0.453067	0.475656	Ech1
71	ENSMUSG00000030792	1.14612e-29	-0.2991	0.599274	0.56185	0.563511	0.630233	0.632156	0.632739	-0.0835366	-0.498481	-0.308607	0.303177	0.39914	0.601121	0.445427	Dkkl1
71	ENSMUSG00000037580	4.98177e-49	0.517789	1.05065	1.0954	0.482424	0.345872	0.857512	1.25352	0.735019	1.15774	1.0703	1.25541	0.388138	1.01341	1.007	Gch1
71	ENSMUSG00000024754	5.08221e-06	-0.59149	-0.00751667	0.058563	0.0352832	0.000489175	0.143082	0.169199	-0.500633	-0.731138	-0.5237	-0.148611	-0.0269191	0.00624896	0.150025	Tmem2
72	ENSMUSG00000042485	0	-0.00645607	0.0152815	-0.000403508	-0.00442546	0.00617745	-0.0325407	-2.67229	0.010238	0.00946944	0.00864973	0.0152815	0.0116812	0.0128124	-0.0100653	Mustn1
73	ENSMUSG00000044786	2.89425e-09	-0.055503	-0.451987	-1.79027	0.485365	0.252321	-1.71083	-1.59884	-0.30208	0.335623	0.0203907	0.449901	-0.256517	-0.351012	-0.793187	Zfp36
73	ENSMUSG00000023064	3.12315e-10	0.0482173	0.0470051	0.0365947	0.0509095	0.0723793	-0.306502	-2.3741	0.0968884	0.114102	0.120936	0.126937	0.0822698	0.106251	0.0325691	Sncg
73	ENSMUSG00000032359	9.64181e-30	0.559128	-0.103544	-0.238392	1.46147	1.53786	1.71581	1.71634	0.820522	1.15298	1.16255	1.45739	0.319433	0.215733	0.240227	Ctsh
74	ENSMUSG00000028413	4.89432e-81	0.0684757	0.28144	0.267143	0.420788	0.409225	0.444177	0.363617	0.0291607	0.160564	-0.0520285	0.251904	0.30842	0.0536988	-1.25911	B4galt1
74	ENSMUSG00000023367	5.83837e-77	-0.253748	0.406556	-0.439619	0.861882	0.524181	1.05738	1.07146	0.612006	-0.524279	0.343713	1.05103	0.915452	-0.215919	0.332424	Tmem176a
74	ENSMUSG00000030170	0	0.454174	0.145802	0.837031	0.773064	0.886621	0.930046	1.03006	0.349075	1.06269	1.03511	1.06252	-0.406854	0.597547	0.694918	Wnt5b
74	ENSMUSG00000005161	0	-0.837159	-0.897525	-0.262547	0.242758	-0.0781667	0.351643	0.224612	-0.504883	-1.46477	-0.985693	-2.04391	0.407119	-1.1513	-0.362894	Prdx2
74	ENSMUSG00000046402	0	0.141516	-0.294303	-1.1492	-2.1973	-2.79037	-1.05845	0.282347	0.132419	0.375587	0.333403	-0.532588	-0.194101	-0.839315	0.230652	Rbp1
75	ENSMUSG00000031007	3.70498e-144	0.368909	0.644142	-0.147701	0.584384	0.612731	0.879936	0.966894	0.653929	0.577033	0.7921	0.0975251	0.438887	0.36606	0.206353	Atp6ap2
75	ENSMUSG00000000184	1.20671e-138	-0.00473311	-0.0179198	-0.172773	-0.828046	-1.82932	-1.31449	-1.79431	-0.008484	0.0061349	0.00115065	-0.00806556	-0.00570355	-0.011422	-0.142667	Ccnd2
75	ENSMUSG00000030538	2.57916e-11	-0.22528	-0.629074	-0.178363	0.285053	0.267648	0.292167	0.209558	0.00796048	-0.471623	-0.0986229	-0.806553	0.187809	-1.33776	-0.553635	Cib1
75	ENSMUSG00000032548	2.23423e-77	-0.295937	0.28949	0.199952	-1.62222	-1.11545	-0.392563	0.40149	-0.867387	-0.321111	-0.895491	0.365446	-0.182125	0.325616	0.176255	Slco2a1
75	ENSMUSG00000034634	7.90343e-43	-0.397845	0.650404	-0.263536	0.974863	1.61846	1.62648	1.6342	-1.62608	-0.477774	-2.43395	1.63642	0.212925	1.45618	1.62258	Ly6d
76	ENSMUSG00000030647	8.29026e-28	-0.0456503	-0.34681	-0.360115	0.410139	0.275135	0.303989	0.544836	0.102316	-0.1271	0.00120471	-0.720724	0.419152	-1.19389	-1.1305	Ndufc2
76	ENSMUSG00000060126	2.4618e-73	0.304225	0.184129	0.700532	0.00414453	-0.00966211	0.507868	1.73838	0.328366	0.572098	0.578287	0.667891	0.040826	0.366773	1.00972	Tpt1
76	ENSMUSG00000037960	2.04415e-105	-0.201314	0.462502	0.270701	0.150195	0.437621	0.468661	0.32177	-0.440593	-0.227371	-0.208292	0.327935	-0.653515	0.398465	0.334922	Card19
77	ENSMUSG00000002014	1.41667e-47	0.143796	0.0234502	-0.47976	0.618632	0.490501	0.937474	1.06409	0.302416	0.295437	0.195018	0.182594	0.455904	-0.675878	-1.45421	Ssr4
77	ENSMUSG00000030218	1.45024e-180	-0.0421899	-0.0116745	-0.112507	-1.06182	-2.54931	-0.702065	-0.579937	-0.160469	0.01244	-0.282253	-0.108473	0.0143833	-0.147289	-0.053524	Mgp
77	ENSMUSG00000020444	6.30631e-96	-0.79185	-0.263478	-0.103652	-0.0897614	-0.0307394	0.0207195	-0.062976	-0.730471	-1.16868	-0.967186	-1.37376	0.00342805	-0.233501	-0.208224	Guk1
77	ENSMUSG00000038732	0	-0.408944	0.0718163	0.199217	0.223132	0.323699	0.324629	0.272474	-0.736902	-0.615702	-0.826629	-0.080379	-0.326732	0.174523	0.266573	Mboat1
77	ENSMUSG00000022528	9.73384e-18	-0.168348	-0.324479	-1.48348	0.229426	0.405028	-0.204331	-1.02486	-0.69751	-0.261428	-0.776951	0.00700441	-0.358626	-0.252437	-1.26008	Hes1
78	ENSMUSG00000029810	2.19067e-57	-0.291662	0.128088	-0.491297	0.809928	0.0802836	0.595152	1.47028	0.666553	-0.715999	0.390392	0.900404	0.954792	-0.459731	-0.0741495	Tmem176b
78	ENSMUSG00000030849	6.33282e-96	-0.730997	0.17458	0.114603	-0.186417	-0.215651	-0.276136	0.184854	-0.818105	-1.0076	-1.02107	-0.206222	0.117743	0.190489	0.14273	Fgfr2
78	ENSMUSG00000032135	4.66768e-25	0.0424306	0.016239	0.0792006	-0.174329	0.0362915	-0.102595	-1.06596	0.0662038	0.0979817	0.0923441	0.107772	0.0471987	0.0599078	0.0858081	Mcam
78	ENSMUSG00000057113	0	0.130769	-1.24746	0.636604	-0.554473	-0.646383	0.97324	1.41917	0.0423199	0.280529	-0.0390855	0.262911	0.301766	-1.16415	1.23851	Npm1
79	ENSMUSG00000008682	1.41671e-276	0.293032	-0.107122	0.275986	0.771968	0.417496	1.08024	1.3321	0.286139	0.404719	0.17558	0.483363	0.287759	-0.203606	0.749118	Rpl10
79	ENSMUSG00000040564	0	-0.254306	0.193756	-0.049221	-0.744551	-1.74607	-1.24855	0.304952	-0.281721	-0.236273	-0.328001	-0.220924	-0.0957682	-0.340677	-0.00632769	Apoc1
79	ENSMUSG00000042462	1.52058e-78	-0.0535833	-0.695521	-0.163909	-0.173939	-0.126176	0.0841364	0.117391	-0.0123142	-0.0368214	-0.0426582	-0.305006	0.0385751	-0.763052	-0.239818	Dctpp1
79	ENSMUSG00000020473	0	-0.0188045	-0.00132131	-0.125975	-2.28304	-1.51516	-1.41314	-0.169883	-0.0814158	0.0333291	0.0187719	0.025613	-0.150504	0.0283702	-0.0806933	Aebp1
79	ENSMUSG00000024912	5.34202e-48	0.389047	0.85881	0.928465	0.301675	0.472606	0.832456	1.02909	0.478677	0.927586	0.886435	0.989858	0.101114	0.897403	0.970739	Fosl1
80	ENSMUSG00000025666	0	0.0441832	-0.12776	-0.17006	-0.395975	-0.757048	-1.05521	-0.19551	0.0207369	0.0748435	0.0738581	0.0668728	-0.057943	-0.27785	-0.134869	Tmem47
80	ENSMUSG00000030793	1.78031e-18	0.0590683	-0.426195	-0.224204	0.234165	0.107164	0.0881232	-0.0501622	0.0714279	0.0457117	0.0475157	-0.0112966	0.00416408	-0.911701	-0.57578	Pycard
80	ENSMUSG00000020427	1.24017e-107	0.000687986	-0.0811309	-0.0935695	-2.62027	-2.30468	-0.363345	-0.0415037	-0.0665	0.0196458	-0.0367389	-0.0436364	-0.0354806	-0.0189337	-0.0815148	Igfbp3
81	ENSMUSG00000057421	2.47809e-21	0.255357	0.373516	0.544483	0.687136	0.852144	0.907775	0.978745	0.0554817	0.549191	0.317232	0.921554	-0.282266	0.144499	0.797804	Las1l
81	ENSMUSG00000025503	4.6919e-48	0.134202	-0.33771	-0.890096	0.836845	0.705446	0.661904	0.836205	0.457727	0.061919	0.338183	0.127623	0.415622	-1.01254	-0.619081	Taldo1
81	ENSMUSG00000038086	2.67027e-95	0.00646254	-0.0292664	-0.0257447	0.00657515	-0.00972067	-0.197123	-1.38124	0.0126695	0.0149655	0.0126285	-0.00200298	0.0056814	0.0142989	0.00018869	Hspb2
81	ENSMUSG00000020388	3.17826e-34	-0.250201	-0.0870928	-0.59566	-1.51368	-1.61473	-2.13076	-0.156404	-0.400947	-0.401401	-0.485816	-1.32236	-0.125629	0.0124466	-0.433416	Pdlim4
81	ENSMUSG00000045394	1.09956e-18	0.329003	0.968195	0.813243	1.83039	3.14407	4.19985	4.93111	0.490672	0.221195	0.727059	0.749134	-0.356691	1.04385	1.69455	Epcam
82	ENSMUSG00000025959	8.31237e-11	0.202207	0.0146464	0.49589	0.298935	0.038945	0.233463	0.163139	-0.293872	0.722891	0.480641	0.631707	-0.771351	-0.195666	0.682669	Klf7
82	ENSMUSG00000079215	3.71661e-10	-0.57005	0.0813514	0.186426	-0.185624	0.00508709	0.11855	0.259735	-0.626947	-0.858829	-0.80573	-0.820047	-0.0202093	0.07964	0.174741	Zfp664
82	ENSMUSG00000039697	9.16469e-07	0.0814791	-0.623365	-0.300856	-0.0321044	-0.317849	-0.0801559	-0.0875499	-0.0877939	0.177461	0.151617	0.153264	-0.428103	-1.08435	-0.150811	Ncoa7
82	ENSMUSG00000049382	7.00551e-70	0.130925	1.31963	1.10822	2.28265	3.07574	2.24487	4.98806	0.30244	0.0865919	0.314235	1.57918	-0.0123199	1.31892	2.09631	Krt8
82	ENSMUSG00000010095	2.5811e-96	0.688619	1.3527	1.01665	0.335393	0.599322	0.180217	1.50923	1.0917	1.47932	1.50707	1.54659	0.592162	1.18338	0.791221	Slc3a2
83	ENSMUSG00000093674	1.98113e-20	-0.0643741	-0.242544	-0.551471	-0.200998	0.322175	0.039878	0.0822203	-0.682568	-0.398589	-1.03505	-0.126861	-0.221744	-0.357223	-1.03915	Rpl41
83	ENSMUSG00000018569	6.98306e-40	0.326716	0.649587	0.631847	2.16453	2.42438	2.46315	2.4735	0.107103	0.642047	0.416537	1.10118	-0.397001	0.589297	0.737476	Cldn7
84	ENSMUSG00000079435	1.28826e-33	0.24179	-0.310228	0.31313	0.21804	0.168406	0.76456	0.997456	-0.207096	0.270279	-0.372128	0.674732	-0.117805	-0.226658	0.393714	Rpl36a
84	ENSMUSG00000049422	4.18143e-108	-0.405992	-0.210998	-0.291684	0.464576	0.546263	0.570507	0.336733	-0.218611	-0.704549	-0.469553	-0.731885	0.133922	-1.2485	-0.62302	Chchd10
84	ENSMUSG00000015656	1.57366e-142	0.220063	-0.9938	-1.15792	0.420141	0.234317	-0.542755	-0.988392	0.442346	0.374369	0.148583	-0.641317	0.987929	-0.789105	-0.516176	Hspa8
84	ENSMUSG00000039450	8.30059e-109	0.091795	-0.0206141	-0.861935	0.487949	0.400091	0.438848	0.482419	0.310429	0.251736	0.279498	0.156535	0.284363	-0.299209	-0.3874	Dcxr
85	ENSMUSG00000031274	2.97455e-06	0.0682213	-0.122219	-0.0515766	-0.227447	-0.999538	-0.832721	-0.01104	0.0701758	0.174066	0.0898202	0.101739	0.0387719	0.0987184	-0.066453	Col4a5
85	ENSMUSG00000009291	1.61256e-95	0.194009	1.12481	1.10493	0.116061	0.546281	0.987192	1.00079	0.146947	0.423913	0.561208	0.995163	-0.356294	1.17871	1.17869	Pttg1ip
85	ENSMUSG00000020460	5.34741e-37	0.251998	-0.409978	0.497983	0.149243	-0.0216837	1.01069	1.49961	0.0541651	0.296839	0.0199139	0.520681	0.0228669	-0.493556	0.513557	Rps27a
85	ENSMUSG00000063316	3.32377e-27	-0.174567	-0.715936	-0.816522	-0.630519	-0.231331	-0.234209	0.193627	-1.19006	-0.3598	-1.4878	-0.516784	-0.741013	-0.580593	-0.700137	Rpl27
85	ENSMUSG00000051627	1.21778e-17	-0.185273	-0.923532	-0.807891	0.020979	-0.223587	0.11262	0.0655786	-0.200702	-0.24067	-0.094223	0.0415487	-0.368721	-0.628955	-0.0754873	Hist1h1e
85	ENSMUSG00000039676	0	-0.539103	0.063721	-0.0387345	0.0958587	0.11947	0.112718	0.170184	-0.397399	-1.02998	-0.649947	-0.354555	-0.0243546	0.144454	0.138205	Capsl
86	ENSMUSG00000023175	6.04759e-131	0.128056	1.09295	0.928052	1.12912	1.22666	1.61413	1.45223	0.486163	-0.118797	0.245729	0.425419	0.593014	1.12737	1.29598	Bsg
86	ENSMUSG00000037742	1.20168e-65	-0.150548	-0.788288	-0.175769	0.358352	-0.123431	0.10933	0.255707	-0.897732	-0.368262	-1.06331	-0.00587225	-0.475133	-0.480716	0.543686	Eef1a1
86	ENSMUSG00000057098	0	-0.00320117	0.00906419	-0.0137749	-0.0120326	-0.0113984	-0.0445506	-2.4219	0.00250477	0.0053936	0.00413424	0.00906419	-0.00180046	0.00615359	-0.025467	Ebf1
87	ENSMUSG00000020205	1.12086e-20	0.529383	-0.585633	-0.664908	1.58305	0.403238	1.74664	0.236851	0.498198	1.74447	1.80009	2.15642	-0.537196	-1.60028	1.57462	Phlda1
87	ENSMUSG00000012405	4.26983e-88	0.00846393	-1.04869	-0.461946	-0.628324	-0.626589	-0.0105344	0.301587	-1.05729	-0.068782	-1.16216	-0.601769	-0.742294	-0.873874	-0.111308	Rpl15
87	ENSMUSG00000020911	0	-0.88597	0.492228	-0.15835	2.30509	3.58554	2.14005	3.64448	-0.606273	-1.68448	-1.1785	0.224439	0.157683	0.70399	0.783853	Krt19
88	ENSMUSG00000028081	2.61422e-07	0.129502	-0.686853	0.467164	0.146753	-0.448638	0.648805	1.27442	-0.044717	0.108818	-0.0886932	0.144883	-0.0270093	-0.491085	1.05154	Rps3a1
88	ENSMUSG00000025481	2.55316e-31	-0.475628	0.247589	0.185166	0.0452506	0.116079	0.211532	0.650814	-0.599346	-0.859093	-1.05038	-0.595366	0.0962304	-0.00634605	0.00946561	Urah
88	ENSMUSG00000060938	2.20343e-06	0.144619	-0.170248	0.446842	0.428248	0.247427	0.856724	1.45595	-0.0731796	0.0658474	-0.207176	0.341377	0.00857278	-0.034278	0.753751	Rpl26
89	ENSMUSG00000027660	4.30998e-31	0.223198	0.334462	0.593098	0.373843	0.232595	0.840775	0.824166	0.233206	0.522624	0.485373	0.800374	0.0620478	0.461779	0.256901	Skil
89	ENSMUSG00000054693	2.12012e-82	-0.650146	0.0335242	0.134212	0.0350058	-0.0140275	0.112942	0.106693	-0.874898	-0.922574	-1.10975	-0.835855	0.0164745	-0.0122652	0.0914548	Adam10
90	ENSMUSG00000020486	0	-0.0177789	0.0123804	-0.0205438	0.00353229	-0.00304926	-0.0175085	-1.54074	-0.00919302	-0.0245948	-0.0200929	-0.00604239	0.00133618	-0.024241	-0.0335818	Sept4
91	ENSMUSG00000007891	1.39481e-84	0.158449	0.775438	0.0527586	0.612875	1.12122	1.2456	1.16671	0.498108	0.0787119	0.196486	0.433419	0.745848	0.784048	-0.785414	Ctsd
91	ENSMUSG00000031633	5.05505e-47	-0.322552	-0.921252	-0.363426	-1.07112	-2.03503	-2.1671	-2.11915	-0.179638	-0.539247	-0.279365	-0.677828	0.104674	-1.08735	0.0141649	Slc25a4
91	ENSMUSG00000000088	8.62411e-43	-0.415638	-0.239683	0.112416	0.113705	0.457217	0.732669	0.586	-0.13668	-0.900557	-0.446395	-1.86242	0.345299	-0.861014	-0.664791	Cox5a
91	ENSMUSG00000017493	1.49992e-09	0.0230147	0.0648682	-0.0174545	-0.153509	-1.18621	-0.386661	-2.72222	0.0211461	0.0732088	0.069562	0.0668252	-0.0133135	0.0498497	-0.01007	Igfbp4
91	ENSMUSG00000021379	0	0.0102063	0.00942772	-0.0342838	-1.62877	-1.2492	-0.55852	-0.691044	0.00180921	0.0275244	0.0103057	0.0198634	0.000267695	0.00888131	-0.0145469	Id4
91	ENSMUSG00000024659	3.1998e-67	0.134681	0.649011	-0.159608	1.64662	2.27789	1.79824	0.993934	-0.0810693	0.106566	-0.130031	1.68358	-0.273516	1.50083	1.97771	Anxa1
92	ENSMUSG00000027763	2.93679e-41	-0.110526	-0.0593818	-0.039258	-0.459577	-0.880382	-1.41169	-0.807785	-0.220931	-0.029788	-0.0764532	0.26636	-0.152176	0.131627	0.133629	Mbnl1
92	ENSMUSG00000030790	1.53618e-71	-0.0145791	-0.00930084	-0.108495	-0.427595	-1.12256	-0.304492	-0.0143947	-0.0101605	-0.0184162	-0.0506138	0.0273086	-0.0223753	-0.0167018	-0.0390522	Adm
92	ENSMUSG00000052397	0	0.0379764	0.970336	1.21777	1.61826	1.65414	1.72126	2.3382	0.577353	0.0411535	0.406429	-0.0768732	0.784606	1.19102	1.71016	Ezr
93	ENSMUSG00000027820	6.58073e-25	0.140427	-0.373348	-0.901848	-0.489481	-0.285731	-1.94627	0.15197	-0.0211087	0.259052	0.24642	0.236593	-0.333233	0.232557	-0.0908521	Mme
93	ENSMUSG00000038296	0	-0.120758	-0.310216	-0.110592	-0.40468	-1.17648	-0.705022	-0.297092	-0.149074	-0.247166	-0.149919	-0.0594564	-0.101825	-0.173752	-0.0387927	Galnt18
93	ENSMUSG00000054717	1.05362e-10	-0.0893799	-1.05664	-0.1594	0.0788752	-0.130555	-0.0161904	-0.0835259	-0.316501	-0.170377	-0.272048	-0.285772	-0.512903	-1.0723	0.0685213	Hmgb2
93	ENSMUSG00000007817	6.63097e-35	0.138601	1.00041	1.06138	0.983222	1.16249	1.17654	1.38466	0.498522	0.650167	0.681401	1.14281	0.486272	1.1832	1.22934	Zmiz1
93	ENSMUSG00000000594	3.2292e-75	0.154716	-0.195882	-0.9145	0.424515	0.320896	0.261177	0.426981	0.309142	0.366961	0.397417	-0.0123718	0.242122	-0.40696	-1.27402	Gm2a
93	ENSMUSG00000004044	0	-0.0644428	0.0388658	-0.363407	-0.544861	-0.536347	-1.93834	-2.27109	-0.0816799	-0.0595216	-0.0842863	-0.0350695	0.0126247	0.0532394	-0.306444	Ptrf
93	ENSMUSG00000038418	1.82485e-19	0.0535901	-1.21992	-1.87228	0.298155	-0.00736347	-2.24724	-1.76029	-0.245641	0.606257	0.466388	0.272845	-0.497369	-0.280683	-0.84253	Egr1
94	ENSMUSG00000034640	0	0.170357	0.352591	0.144395	0.222559	-0.00989267	-1.59408	-0.0639645	0.279909	0.441102	0.399038	0.257037	0.287004	0.390417	0.342206	Tiparp
94	ENSMUSG00000075706	1.30667e-65	0.550264	0.44198	0.515604	1.05656	1.42982	1.16991	1.2665	0.828998	1.06087	1.19032	1.25875	0.3509	-0.0789859	0.813271	Gpx4
94	ENSMUSG00000054871	1.65841e-45	-0.537928	0.00964718	0.0776067	-0.804638	-0.882841	-0.176597	0.0375284	-0.995256	-0.898268	-1.29698	-0.1959	-0.132855	0.0145399	0.0877822	Tmem158
94	ENSMUSG00000019326	7.66254e-38	-0.00210345	0.00132429	-0.0361918	-0.0726062	-0.220783	-0.358392	-1.2231	-0.000442256	0.00174078	0.00212364	0.00245795	0.000947011	0.001023	-0.011953	Aoc3
94	ENSMUSG00000021765	0	0.00837434	0.0110707	-0.0353764	-3.03269	-3.32176	-0.942494	-0.00792112	-0.0097921	0.0918192	0.0412996	0.034961	-0.0271377	0.0430195	0.0256235	Fst
95	ENSMUSG00000028082	4.67e-09	-0.380515	-0.0848683	-0.0356977	-0.0635695	-0.27324	-0.865879	0.0279983	-0.251727	-0.661603	-0.413009	0.0377921	0.0441852	0.0435009	0.0209349	Sh3d19
95	ENSMUSG00000028383	9.00159e-82	0.108455	0.571865	0.575285	0.798977	0.649369	0.716432	0.753589	0.422399	0.158934	0.388081	0.391339	0.608167	0.199383	0.608807	Hsdl2
95	ENSMUSG00000020163	1.10602e-20	-0.448672	0.00902907	-0.751487	-0.142508	0.217622	-0.408101	-0.808355	-0.76756	-0.891105	-1.19257	-0.816954	-0.0360363	-0.740489	-1.51663	Uqcr11
95	ENSMUSG00000020027	6.67794e-151	-0.651614	-0.0608982	-0.224234	-0.216547	-0.613495	-0.570403	0.109205	-0.138067	-1.03767	-0.184795	-1.73594	-0.00242018	-0.0478407	0.0723689	Socs2
95	ENSMUSG00000034520	3.96118e-08	-0.000431955	0.00301497	-0.000467585	-0.0495939	-0.136097	-0.0327099	-1.1327	-0.000225373	0.00272539	0.00237574	0.00301497	0.00208071	-0.000108592	0.00301497	Gjc1
95	ENSMUSG00000020592	3.27148e-37	-0.0612486	-0.178527	0.147824	-1.11899	-0.330094	0.11424	-0.0292994	-0.450195	-0.113307	-0.471736	0.0515376	-0.532665	-0.0200505	0.208447	Sdc1
96	ENSMUSG00000028889	5.10001e-173	0.310783	0.786395	1.05145	0.188581	0.547302	1.27906	1.31755	0.491087	0.757422	0.793695	0.89494	0.152408	0.706914	0.979939	Yrdc
96	ENSMUSG00000006205	2.54188e-262	-0.0146987	-0.0232504	-0.177375	-0.761689	-1.90855	-0.941206	-1.63705	-0.0488105	-0.00882693	-0.0360599	-0.0173706	-0.0233337	-0.0211549	-0.141644	Htra1
96	ENSMUSG00000034994	0	-0.166239	-0.466639	0.189226	0.621713	-0.0236261	0.40237	0.526933	-0.667996	-0.451364	-0.998744	-0.317145	-0.174637	-0.361802	0.636699	Eef2
96	ENSMUSG00000020928	0	-6.46987e-05	0.000874562	-0.00742432	0.000874562	-0.000952282	-0.0180349	-1.41171	-0.000362823	0.000874562	0.000874562	0.000874562	0.000874562	0.000327402	0.000874562	Higd1b
96	ENSMUSG00000001627	9.34079e-51	0.640151	1.15393	0.0312173	1.92706	1.16746	0.547912	1.54056	1.29299	1.69272	1.66499	2.44041	1.04482	0.364647	0.762235	Ifrd1
96	ENSMUSG00000006356	1.12075e-26	0.432531	0.626845	0.68078	0.944254	1.50122	1.57987	0.694436	0.579262	0.592659	0.523941	0.955394	0.443849	0.727399	1.83127	Crip2
97	ENSMUSG00000060591	3.21691e-213	-0.629934	-0.393994	-1.04892	-1.20653	-1.4776	-1.66367	-1.12873	-0.735569	-1.0831	-1.0562	-0.389989	-0.256437	-0.600794	-0.307534	Ifitm2
97	ENSMUSG00000034880	9.1803e-37	-0.126583	-0.441493	-0.309418	0.044544	0.00534785	-0.0526733	-0.0804553	-0.0815021	-0.239531	-0.189431	-1.021	0.0707243	-0.794802	-0.54505	Mrpl34
97	ENSMUSG00000021388	0	0.000766916	0.00223197	-0.0308542	-0.000809291	-0.00864896	-0.0529627	-2.58485	0.0013457	0.00123342	-0.000207411	0.00223197	0.00110408	0.00136836	-0.0103096	Aspn
98	ENSMUSG00000020108	7.60817e-06	0.000695998	-0.231087	-1.04312	-0.47223	-0.585608	-0.147562	-0.186192	0.0120187	-0.0229112	-0.0798832	-0.00269532	0.0683316	-0.156777	-0.873479	Ddit4
98	ENSMUSG00000046718	0	-0.103353	-0.360641	-0.300332	0.481954	0.328252	0.433543	0.168157	0.119013	-0.201696	0.0372371	0.0713869	0.250818	-0.844049	-0.806483	Bst2
98	ENSMUSG00000005583	0	-0.000345656	-0.00926369	-0.0978501	-0.0617534	-0.507467	-0.86007	-2.65763	0.00368202	0.00410641	0.00461553	0.00523818	-0.000502025	-0.000840288	-0.0725763	Mef2c
98	ENSMUSG00000058600	5.66981e-55	0.159756	-0.393189	-0.113862	-0.440209	-0.139879	0.105802	0.450372	-0.593739	-0.0129762	-0.694937	0.0179688	-0.654326	-0.351819	-0.119945	Rpl30
98	ENSMUSG00000064370	3.47218e-59	-0.219793	-0.015351	0.462824	-0.48303	-0.712929	-0.230459	-0.300133	-0.304847	-0.785618	-0.649487	-0.264725	0.0842259	-0.832036	-1.34389	mt-Cytb
99	ENSMUSG00000047215	6.81126e-78	0.153813	-0.329099	0.585532	0.417632	-0.0293651	0.941516	1.28212	0.130262	0.140806	0.108049	0.106886	0.070135	-0.322702	1.00219	Rpl9
99	ENSMUSG00000040952	6.09593e-18	0.253408	-0.516635	0.0236596	-0.139171	-0.0418418	0.487846	1.09889	-0.354845	0.469837	-0.244802	0.758412	-0.472687	-0.331349	0.350943	Rps19
99	ENSMUSG00000016559	1.17748e-96	-0.348095	-0.385393	-1.10984	0.157956	0.67717	0.361497	0.961568	-0.330024	-0.997338	-0.561965	-0.738468	-0.349245	-0.677892	0.14393	H3f3b
99	ENSMUSG00000021477	2.13497e-29	0.677186	1.36542	0.410466	-1.14449	-0.63055	0.498846	1.37196	0.99171	1.07021	1.21266	0.59872	0.534528	0.65959	-0.615532	Ctsl
99	ENSMUSG00000021268	0	-0.00360236	-0.00851694	-0.047082	-0.388425	-0.477029	-0.296107	-2.56567	0.00370947	0.0056289	-0.000310207	0.00871792	-0.00125702	-0.000126715	-0.058247	Meg3
99	ENSMUSG00000068220	0	-0.0178229	-0.70539	-1.0389	-2.2479	-1.79819	-4.16926	-4.29319	0.0370947	0.00912419	0.0271309	-0.302766	0.0266671	-0.0855703	-1.18707	Lgals1
100	ENSMUSG00000019851	1.53358e-270	-0.259633	0.0194818	-0.240381	-1.29332	-1.87798	-2.14759	0.414368	-0.324559	-0.377071	-0.291359	0.36142	-0.28747	0.176916	-0.0462983	Perp
100	ENSMUSG00000061527	2.08695e-09	0.0032605	-0.00456619	-0.578397	-2.36366	-1.87865	-2.98041	-0.290723	-0.0411272	0.0197947	-0.0324069	0.00504082	-0.0300413	-0.00751063	-0.506813	Krt5
100	ENSMUSG00000036533	3.58771e-50	0.706411	0.352277	0.627663	0.372314	0.376962	0.875477	1.58746	0.426765	1.87787	1.82412	1.86503	-0.687685	0.992606	1.3183	Cdc42ep3
101	ENSMUSG00000042613	3.56057e-29	-0.13145	0.217909	-0.220282	-0.343208	-0.28704	-2.03621	-0.842873	-0.0739223	-0.179063	-0.126907	-0.0519399	0.122016	0.272672	-0.0318077	Pbxip1
101	ENSMUSG00000020000	0	-0.00314996	-0.0142907	-0.0565151	-0.731475	-1.16382	-0.609567	-0.0412936	-0.00669085	0.00711539	-0.000285327	-0.0372645	-0.00843338	-0.00612932	-0.0332812	Moxd1
101	ENSMUSG00000039168	5.43598e-11	-0.725318	-0.0647684	-0.374386	-0.0795788	-0.194429	-0.362919	-0.176918	-0.661796	-1.40454	-1.0379	-0.952985	-0.0449875	-0.362071	-0.711748	Dap
102	ENSMUSG00000030759	8.64207e-18	0.366907	0.154796	0.204151	0.657549	0.665869	0.767036	0.868946	0.325535	0.826137	0.657274	0.883848	-0.00328848	0.558437	0.355234	Far1
102	ENSMUSG00000019997	0	0.0594527	-0.0145708	0.0381853	-0.21753	-1.40086	-0.473176	-0.0445654	0.115203	0.195403	0.188889	0.180222	0.0807942	0.0930705	0.0955903	Ctgf
102	ENSMUSG00000031584	1.95581e-171	-0.147782	0.266665	0.292114	0.0563462	0.411551	0.453609	0.498656	-0.501928	-0.321249	-0.873812	0.120666	0.0221389	0.235393	0.264318	Gsr
102	ENSMUSG00000059895	1.76079e-26	-0.103477	-0.0403768	-0.0464211	-0.12261	-0.0856692	-0.123628	-2.56989	-0.135901	-0.131926	-0.13995	-0.129419	-0.0406402	-0.0363169	-0.0246109	Ptp4a3
103	ENSMUSG00000046364	9.15511e-08	0.0368198	-0.576045	-0.322786	-0.258208	0.0968872	0.146578	0.293475	-0.823512	0.0523473	-0.976161	-0.188705	-0.666992	-0.389314	-0.138723	Rpl27a
103	ENSMUSG00000022587	0	-0.28428	0.205933	-0.400611	1.18152	1.04929	0.876483	2.6131	-0.265462	-0.855756	-0.67635	-0.00217754	0.267948	0.203838	-0.385762	Ly6e
104	ENSMUSG00000042675	0	-0.688345	-0.166411	-0.441503	-0.154851	-0.357135	-0.396004	-0.479798	-0.710082	-1.12822	-0.926146	-0.414255	-0.0885973	-0.115803	-0.273156	Ypel3
104	ENSMUSG00000000303	7.37027e-43	-0.131323	0.155294	0.752984	0.411939	0.646348	1.09629	1.36071	-0.501584	0.152893	-0.160867	0.823199	-0.629624	0.259069	1.0112	Cdh1
104	ENSMUSG00000024975	8.30529e-14	-0.0996034	-0.0287713	-0.364315	0.253421	0.187287	-0.142642	0.222284	-0.199903	-0.078784	-0.26328	-0.226795	0.117621	-0.543577	-1.32997	Pdcd4
105	ENSMUSG00000004665	0	-0.188114	-0.0832595	-0.16532	-1.07169	-1.30632	-1.24353	-1.07566	-0.320402	-0.264061	-0.27993	0.0624566	-0.267528	0.0390129	-0.0774499	Cnn2
106	ENSMUSG00000018932	2.41181e-23	0.0818198	1.22627	0.810054	0.034679	0.383048	0.216537	1.31023	-0.0185326	0.0942717	0.33642	1.36211	-0.311326	1.05387	1.08906	Map2k3
106	ENSMUSG00000058672	1.04081e-44	0.672603	1.03983	0.99587	0.786509	1.23667	0.916916	1.7185	1.05415	1.73553	1.72354	1.82744	0.176782	0.944987	1.15086	Tubb2a
107	ENSMUSG00000050315	3.68418e-16	-0.00218388	-0.00574172	-0.353749	-0.0723428	-0.235815	-1.92979	-1.06695	0.00433915	0.00629515	0.00623868	0.00883643	0.00528745	0.00484195	-0.174794	Synpo2
107	ENSMUSG00000019929	1.08511e-87	-0.0546298	-0.0338295	-0.281545	-0.678896	-2.18028	-1.79591	-0.127216	-0.0319096	-0.00880305	-0.0220784	-0.0339334	-0.0359835	-0.026823	-0.23255	Dcn
108	ENSMUSG00000028273	2.92166e-08	-0.193314	-0.0367653	0.130507	-0.154323	-0.135053	0.195347	-0.0812353	-0.513645	-0.114254	-0.305945	-0.111113	-0.528131	-0.119615	0.279941	Pdlim5
108	ENSMUSG00000039103	4.23351e-95	-0.00366372	0.000190639	-0.20551	-0.487523	-0.642551	-1.79048	-1.03982	0.00102881	0.00289852	0.00139942	-0.0365388	-0.000372962	0.00129384	-0.0700296	Nexn
108	ENSMUSG00000020432	2.34333e-63	0.0132763	0.176557	-0.501662	0.0856125	0.00507996	0.24374	0.1816	0.0559472	0.0114836	-0.00185288	-1.08029	0.212608	0.0579601	-0.970621	Tcn2
108	ENSMUSG00000021453	1.80453e-143	-1.04957	0.395442	-1.04442	0.223698	0.0263266	-2.85271	-2.08887	-0.898549	-1.85	-1.55075	0.0395684	0.352393	-0.147465	-1.96637	Gadd45g
109	ENSMUSG00000028234	1.69283e-125	0.253574	-0.605709	0.17796	0.145853	-0.162809	0.824992	1.08614	-0.105028	0.273429	-0.244328	0.404721	-0.114744	-0.564601	0.554408	Rps20
109	ENSMUSG00000020218	1.3225e-144	-0.000603355	-0.0110966	-0.00382747	-0.295222	-0.931184	-0.0414276	-0.00251061	0.00175671	0.00356012	0.00197181	0.00383308	0.00125627	-0.00401188	0.00383308	Wif1
109	ENSMUSG00000021250	0	-0.192984	-0.598192	-1.89463	1.89969	1.17663	-2.17508	-1.85652	-0.426942	0.269476	-0.345207	0.409809	-0.0435942	0.148907	-1.14623	Fos
109	ENSMUSG00000022816	0	-0.0163622	-0.0245968	-0.0780909	-0.714014	-1.29876	-0.764277	-1.94145	-0.00812085	0.00336976	-0.00197357	-0.0128349	-0.0134091	-0.012654	-0.124128	Fstl1
110	ENSMUSG00000039195	2.81358e-08	-0.271715	-0.109219	-0.707721	-0.0577101	0.035905	0.0383586	0.295488	-0.23603	-0.497651	-0.276248	-0.489253	-0.16595	-0.34543	-1.41567	1110008P14Rik
110	ENSMUSG00000028249	4.75962e-183	0.250493	1.02005	0.726517	0.82915	0.772857	1.12476	1.77849	0.53647	0.512318	0.717093	1.34096	0.111859	0.775189	0.847075	Sdcbp
110	ENSMUSG00000029247	1.46896e-07	-0.178442	-0.797118	-0.0600293	0.0698472	-0.00933839	0.223044	0.192011	-0.186906	-0.227303	-0.310138	-0.154958	0.101397	-0.527185	0.122105	Paics
110	ENSMUSG00000034892	1.04791e-29	0.105042	-0.154844	-0.662457	-0.39609	0.19842	-0.401661	0.0361841	-0.650571	0.101862	-0.7976	0.029002	-0.645247	-0.175005	-0.877274	Rps29
110	ENSMUSG00000043336	0	-0.110882	-0.122063	-0.154208	-0.463426	-0.490724	-0.822966	-2.31156	-0.211872	-0.200286	-0.231259	-0.0710476	-0.057566	-0.0340411	-0.086252	Filip1l
110	ENSMUSG00000008668	1.23768e-17	0.0605658	-0.347657	0.798279	0.490412	0.109376	1.29949	1.80533	-0.207214	0.0404156	-0.416693	0.229805	0.180365	-0.351475	0.870601	Rps18
111	ENSMUSG00000029777	1.40697e-12	0.153561	0.229217	0.331779	-0.416458	0.352979	0.417323	0.292638	-0.0884649	0.281077	0.119677	0.361333	-0.419357	0.196901	0.175421	Gars
111	ENSMUSG00000004207	2.24765e-07	0.500786	0.351045	0.125419	0.530631	0.267742	0.364177	0.406581	0.730815	1.16168	1.08306	0.7506	0.0635678	-0.000576716	-0.109701	Psap
111	ENSMUSG00000025610	0	-0.001907	-0.00466366	-0.00248009	-0.00126972	-0.000707258	-0.00849563	-1.30601	0.00125042	0.00139253	0.00183009	0.00183009	-0.000612976	0.00183009	-0.0052986	Map3k7cl
112	ENSMUSG00000028214	3.90202e-45	0.0678338	-0.0182769	-0.422151	-0.55366	-1.28777	-2.3475	-1.11368	0.142298	0.164587	0.1539	-0.142543	0.136338	0.0685157	-0.0980184	Gem
112	ENSMUSG00000031503	0	-0.00530948	-0.0662669	-0.209576	-0.891042	-2.73242	-1.42224	-1.88639	0.000575481	0.0345896	0.0230495	-0.0492328	-0.0110573	-0.0130615	-0.154713	Col4a2
112	ENSMUSG00000053253	1.26431e-10	0.271663	0.954724	1.1598	0.548027	0.779412	1.29056	1.27489	0.326866	0.611319	0.735567	1.16065	-0.148	0.488325	0.879673	Ndfip2
112	ENSMUSG00000001175	8.2085e-38	0.671347	0.924711	0.189048	0.564098	0.647165	0.327778	-0.183672	1.2129	1.40395	1.74805	1.79666	0.567699	0.732006	0.589045	Calm1
113	ENSMUSG00000074129	0	-0.0554763	-0.462621	0.718755	0.189801	-0.231564	0.819546	1.23631	-0.100499	-0.27948	-0.336243	0.116399	0.19639	-0.405953	0.772099	Rpl13a
113	ENSMUSG00000031565	2.7719e-184	-0.222721	0.265926	-0.00531741	-0.492535	-0.903752	-0.276361	0.235028	-0.320014	-0.0511228	0.0400324	0.265954	-0.628447	0.366683	0.39304	Fgfr1
113	ENSMUSG00000031488	0	0.0585337	0.373515	0.548625	0.80237	0.912486	0.934851	0.948104	-0.196568	0.510137	0.170093	0.786827	-0.277672	0.400122	0.734187	Rab11fip1
113	ENSMUSG00000032526	4.51214e-45	-0.00323438	-0.39033	-0.582529	-0.0803216	-0.00727503	0.130054	0.103321	0.0288738	0.0492793	0.084351	-0.193257	-0.0396829	-0.754382	-0.942051	Deb1
113	ENSMUSG00000020349	9.78589e-59	0.451627	0.765984	1.23146	1.32371	1.31498	1.68792	1.76118	0.701477	1.45032	1.43784	1.51211	0.299531	0.980338	1.64961	Ppp2ca
113	ENSMUSG00000014313	2.48343e-210	-0.286304	-0.436336	-0.630899	-0.585871	-0.426003	-0.94374	-1.08228	-0.617593	-0.77158	-0.968267	-1.57567	-0.235451	-0.907121	-1.28853	Cox6c
113	ENSMUSG00000038146	5.61041e-09	-0.0830214	-0.148913	-0.0634329	0.0588248	0.082697	0.067088	-1.92756	-0.0961245	-0.0608454	-0.104848	-0.105497	-0.0603768	-0.0241393	0.00235562	Notch3
114	ENSMUSG00000048200	4.68711e-68	0.209637	-0.154938	-0.498774	0.71033	0.710905	0.669055	0.73259	0.516065	0.463709	0.515313	0.569128	0.439613	-0.321762	-0.510901	Cracr2b
114	ENSMUSG00000062991	0	0.0357465	0.0268333	-0.247571	-0.73036	-1.97393	-1.66389	0.0184029	-0.0118657	0.0676778	0.0635618	0.0333939	-0.0720684	0.0404537	-0.102541	Nrg1
114	ENSMUSG00000034751	5.68106e-70	0.531306	1.23829	1.26508	1.14957	0.730468	0.531151	1.6119	0.817232	1.45568	1.18753	2.0388	0.484883	1.12859	1.42136	Mast4
115	ENSMUSG00000028465	2.01159e-16	0.0446117	0.036901	0.0144076	-0.297136	-0.993538	-1.29312	-1.1471	-0.036762	0.1262	0.0859912	0.247041	-0.168285	0.103674	0.16302	Tln1
115	ENSMUSG00000058799	9.71061e-43	0.0802907	-1.01068	0.062651	-0.429678	-0.358019	-0.0141832	-0.0198064	0.0162102	0.34555	0.204207	0.354701	-0.278499	-0.713078	0.322398	Nap1l1
115	ENSMUSG00000031586	2.06534e-07	0.0049705	0.160531	-0.610573	-0.911674	-1.97995	-3.07884	-1.13604	0.0334807	0.0691367	0.119296	0.228388	-0.0359336	0.221239	-0.248575	Rbpms
115	ENSMUSG00000024338	1.61695e-69	-0.607329	-0.547183	-0.0889591	0.358594	0.257533	0.5531	0.589014	-0.234028	-1.05526	-0.406688	0.280658	0.23228	-0.810742	0.136108	Psmb8
115	ENSMUSG00000024048	1.43802e-10	-0.0627486	0.106112	0.380662	-0.125241	-0.367024	-0.0771692	0.550904	-0.37364	-0.342851	-0.100636	0.579685	-0.718039	0.627602	0.668084	Myl12a
116	ENSMUSG00000006728	1.07531e-78	-0.248481	-0.89712	0.0921965	-0.220078	-0.517087	0.175751	0.158619	-0.343913	-0.339405	-0.441941	-0.891498	-0.0370854	-0.707998	0.180116	Cdk4
116	ENSMUSG00000031762	5.13043e-46	0.276977	1.90269	0.0899898	-2.39529	-1.15346	-3.25416	0.0561607	-0.365999	0.71232	-1.16671	0.478159	1.28456	-0.385588	-0.824503	Mt2
116	ENSMUSG00000022952	2.10237e-59	-0.666245	0.189131	0.228719	-1.62838	-1.58736	-1.18804	0.537405	-0.890204	-0.83049	-0.94206	0.24391	-0.404354	0.364537	0.430411	Runx1
116	ENSMUSG00000024140	1.68835e-22	0.00702641	0.0261568	-0.130479	-0.114227	-0.263393	-1.07936	-1.89201	0.0422947	0.0662408	0.0683998	0.0872009	0.0172057	0.0130718	-0.168189	Epas1
117	ENSMUSG00000028266	1.60417e-08	0.277251	-1.06116	-0.825914	-0.421961	-0.869428	-0.670884	0.514421	0.147789	0.619122	0.54734	0.310877	-0.223407	-0.854794	-0.00896929	Lmo4
117	ENSMUSG00000090877	1.5825e-82	-0.0278996	-0.524446	-1.21582	0.0641286	-0.105267	-1.1914	-0.966046	-0.0506777	0.0241179	-0.00849236	-0.165578	0.0400552	-0.331902	-1.3417	Hspa1b
118	ENSMUSG00000041308	1.24823e-21	-0.156054	-0.0848224	-0.0838656	-0.524239	-1.31958	-1.36939	-0.073935	-0.261214	-0.275228	-0.265467	-0.0457937	-0.119309	-0.0348256	0.0342114	Sntb2
118	ENSMUSG00000017778	7.90751e-34	-0.556323	-0.493858	-0.722487	0.0743981	0.141821	-0.164406	-0.680912	-0.986613	-1.02707	-1.33835	-1.65218	-0.266151	-0.93626	-1.45785	Cox7c
118	ENSMUSG00000048490	5.09132e-226	0.438526	1.23121	1.29857	0.407991	0.127731	0.870824	1.92065	0.703338	1.18662	0.961638	1.45412	0.772257	1.05527	1.39426	Nrip1
118	ENSMUSG00000023944	1.37997e-17	0.0126654	-0.729534	0.241283	0.196008	0.0466749	0.634244	0.757004	0.315647	-0.228361	0.114932	-0.308408	0.522692	-0.582743	0.533989	Hsp90ab1
118	ENSMUSG00000018821	2.83274e-06	-0.593281	0.041119	-0.0601964	0.23488	0.276635	0.0554847	0.145372	-0.306202	-1.04449	-0.597654	-0.961742	0.0587353	-0.0980796	0.145168	Avpi1
119	ENSMUSG00000028495	1.2527e-22	0.229021	-0.368491	0.391618	0.267625	0.232999	0.761506	1.40604	-0.177194	0.388112	-0.186642	0.501915	-0.114332	-0.284928	0.750413	Rps6
119	ENSMUSG00000024608	8.2682e-26	0.100085	-0.319987	0.660127	0.381509	-0.152611	0.801125	1.3614	0.0460032	0.160271	-0.0361386	0.167324	0.111833	-0.217793	0.673612	Rps14
119	ENSMUSG00000092274	8.06928e-60	0.286088	1.27046	0.843343	0.106844	-0.155339	0.0970117	1.71347	0.434713	0.420143	0.36867	1.34082	0.825797	0.81825	1.08471	Neat1
120	ENSMUSG00000052684	8.76969e-09	0.00447732	-0.499806	-1.27363	1.21092	-0.262828	-1.78711	-2.18143	-0.542225	0.430135	-0.574376	0.419253	-0.317456	-0.0332752	-0.910334	Jun
120	ENSMUSG00000005125	3.85734e-24	0.43367	0.967252	0.298874	0.477593	0.471526	1.33087	1.44709	0.595857	1.18254	0.737038	1.07418	0.633244	0.123244	-0.331703	Ndrg1
120	ENSMUSG00000052560	0	-0.000321382	0.119247	0.0177804	-1.08156	-0.732939	-0.776036	0.127882	-0.0181781	0.101008	-0.0519611	0.12918	0.0740595	0.133583	-0.0175506	Cpne8
120	ENSMUSG00000072235	3.00861e-27	-0.13304	-0.0441565	0.0536995	-0.616595	-0.515091	-0.985631	-2.14689	-0.290983	-0.156808	-0.313263	-1.69877	-0.0911183	0.0684418	0.178658	Tuba1a
120	ENSMUSG00000062328	0	0.278164	-0.225782	0.537069	0.454605	0.100742	0.798428	1.63181	-0.0928441	0.274242	-0.207718	0.753505	-0.103238	-0.0527059	0.901037	Rpl17
121	ENSMUSG00000031825	7.63033e-290	-0.0424626	0.169911	0.0139565	-1.44335	-1.94877	-0.958884	-1.41082	-0.449066	0.0431997	-0.445668	0.180651	-0.240877	0.135734	-0.180269	Crispld2
121	ENSMUSG00000032946	1.24098e-24	0.00841487	0.0220174	-0.0268383	0.0174488	0.0117611	-0.0740836	-1.65837	0.0152616	0.0205178	0.0192478	0.0220174	0.00264753	0.016466	0.00795677	Rasgrp2
122	ENSMUSG00000028618	1.45537e-85	0.172793	0.717127	0.483772	0.776697	0.500674	0.974139	1.16949	0.626338	-0.0314741	0.512607	-0.195459	0.651432	0.333399	0.319963	Tmem59
122	ENSMUSG00000052151	2.77523e-275	0.0294289	0.0628247	0.346636	0.627468	1.005	1.06389	1.19424	-0.309919	0.0612833	-0.0483288	0.553079	-0.554263	0.0648626	0.805299	Plpp2
122	ENSMUSG00000004558	4.6212e-43	-0.0465778	0.00799906	-0.0430144	-0.0523073	-0.285602	-0.424819	-1.13634	-0.0370567	-0.123969	-0.0746123	-0.998659	-0.0221843	0.0135902	-0.000216348	Ndrg2
122	ENSMUSG00000020917	1.30777e-51	-0.0892996	-0.0209986	0.0113277	0.231439	0.259494	0.164935	0.107379	0.103334	-0.0678543	0.0969725	-0.103311	0.208107	-0.461058	-0.994727	Acly
122	ENSMUSG00000034120	1.04092e-30	0.733204	0.759208	1.21869	-0.215402	0.856207	1.54166	1.3836	0.7781	1.12008	0.915104	1.17675	0.243994	0.701599	0.826521	Srsf2
122	ENSMUSG00000076431	7.16745e-35	0.266826	-1.20819	0.103153	-1.30797	-1.92369	-0.395907	1.00248	-0.392466	0.858737	-0.00166406	-0.425968	-0.331691	-1.5128	0.363195	Sox4
123	ENSMUSG00000047675	1.0938e-44	0.281333	-0.144705	0.389454	0.0492614	0.0947989	0.802749	1.074	-0.163109	0.258675	-0.246055	0.38744	-0.144786	-0.238209	0.36362	Rps8
123	ENSMUSG00000047547	7.25214e-12	0.00412699	0.996952	0.621349	-0.0166511	0.611534	0.513245	0.950655	0.0471559	-0.02919	0.202354	1.17419	-0.189217	1.14277	0.866487	Cltb
124	ENSMUSG00000045128	6.05859e-17	0.0724401	-0.380152	0.63511	0.585899	0.00364011	1.02572	1.40042	-0.0016463	0.104822	-0.140612	0.596909	0.161476	-0.232069	0.905045	Rpl18a
124	ENSMUSG00000021876	0	-0.0123844	0.00113121	-0.131414	-0.524285	-1.01024	-0.65168	-0.279197	-0.00508083	-0.0029592	-0.00871229	-0.0413838	0.00102277	0.00285669	-0.0317934	Rnase4
124	ENSMUSG00000064351	2.49983e-116	-0.0308555	-0.44145	-0.32433	-0.473278	-0.607358	-0.474205	-0.342541	-0.892246	0.204709	-0.892708	-0.386305	-0.560575	-0.603521	-1.52925	mt-Co1
125	ENSMUSG00000016427	2.95359e-20	-0.356382	0.0756627	-0.400991	-0.434862	-0.270089	-0.522978	-0.55374	-0.4659	-0.587643	-0.734354	-0.651292	-0.0844994	-0.422845	-1.49043	Ndufa1
125	ENSMUSG00000031818	2.85346e-259	-0.352739	-0.130858	0.37856	0.452096	-0.0270316	0.485168	0.188415	-0.243444	-0.828827	-0.607044	-1.01693	0.452135	-0.702784	-0.487055	Cox4i1
125	ENSMUSG00000034164	1.53332e-06	-0.00578602	-0.106032	-0.0475444	-0.811976	-1.63575	-0.285367	-0.499117	-0.0528176	0.0015163	-0.00446964	0.00253874	-0.113864	-0.354218	-0.0319404	Emid1
125	ENSMUSG00000021360	2.46968e-49	-0.567374	0.0741244	-0.114164	-0.237547	-0.0796463	-0.486608	-0.704685	-0.620781	-0.74986	-0.817111	-0.225197	0.0460031	0.129788	-0.00812795	Gcnt2
125	ENSMUSG00000020566	0	0.00359187	-0.219646	0.0031126	-0.0221364	-0.0533618	0.0145602	0.0194401	0.0154707	0.0190729	0.0191419	0.0194401	0.00795501	-1.04727	-0.00460929	Atp6v1c2
126	ENSMUSG00000042608	1.01845e-109	0.205583	0.561852	0.631137	0.393393	0.29753	0.745765	0.796315	0.16592	0.606753	0.484138	0.757107	0.0171668	0.416091	0.694063	Stk40
126	ENSMUSG00000041120	2.73334e-84	-0.00573437	0.117995	0.0504453	-0.785181	-0.446584	-0.330312	-1.53309	0.00186259	-0.00110467	-0.0109274	-0.00155866	0.0194324	0.119264	0.0586738	Nbl1
127	ENSMUSG00000054808	0	0.0433124	0.113147	0.180809	-0.456068	-0.791183	-0.937225	-0.520245	-0.296685	0.393131	0.199439	0.952653	-0.684385	0.0565585	0.302532	Actn4
127	ENSMUSG00000035885	0	-0.560783	-0.276937	-0.383742	0.0400873	-0.0657494	-0.29952	-1.27928	-0.531769	-1.10873	-0.963232	-1.34304	0.207677	-0.997469	-1.15728	Cox8a
128	ENSMUSG00000047945	2.13569e-42	0.122823	-0.468807	0.261082	-0.366534	-1.3271	-1.10442	0.827113	0.266973	0.636424	0.446726	-0.706091	0.253466	-0.381239	0.135234	Marcksl1
128	ENSMUSG00000031995	1.25124e-198	0.27812	0.292132	0.127175	0.889229	1.06951	1.09277	1.13784	0.0695	0.488024	0.244611	0.592089	-0.114579	0.514393	0.502594	St14
128	ENSMUSG00000062825	1.01569e-156	-0.39207	-0.00908562	-0.571277	-0.453054	-0.634274	-0.740591	0.400578	-0.870635	-0.862663	-0.950351	-0.0163529	-0.78842	-0.197862	-0.249287	Actg1
128	ENSMUSG00000022510	3.12731e-295	-0.00521352	0.00690194	-0.0971892	-0.978564	-0.791794	-0.801075	-0.00679734	-0.00207518	0.00875525	0.00493561	0.0174953	-0.0128637	0.00541846	-0.0536867	Trp63
128	ENSMUSG00000041881	4.97571e-15	-0.709988	0.0478417	-0.313454	0.465313	0.455844	0.0780313	0.0911255	-0.813221	-1.39087	-1.33551	-0.945035	0.170439	-0.478951	-0.784548	Ndufa7
128	ENSMUSG00000024646	3.786e-75	0.141436	0.331295	-1.01419	0.581752	0.36332	0.223617	-0.315505	0.467733	0.324997	0.394955	0.0497225	0.536637	0.248054	-1.15721	Cyb5a
129	ENSMUSG00000028788	2.99673e-73	0.104168	0.396631	0.731811	0.62311	0.486221	0.992681	1.03404	0.118124	0.541952	0.519222	0.52157	0.0564538	0.429035	0.955422	Ptp4a2
129	ENSMUSG00000041126	3.29508e-20	-0.414594	-1.01999	-0.118256	0.15033	-0.551157	-0.0850612	0.00610922	-0.430879	-0.686106	-0.587034	-1.07269	0.1366	-0.957211	0.0345301	H2afv
130	ENSMUSG00000028776	2.28531e-13	-0.0622308	0.854335	0.306086	-0.17371	-1.06061	-1.47385	-1.94145	0.133274	-0.0718385	0.229822	0.0738103	-0.0795398	0.17939	0.48149	Tinagl1
130	ENSMUSG00000007892	1.60244e-73	0.186372	0.122884	0.694416	0.510357	0.53911	1.38424	1.35965	0.126984	0.205376	0.120982	0.18459	0.000503827	0.0988741	0.846988	Rplp1
130	ENSMUSG00000022150	1.56322e-34	0.181756	0.312851	0.237161	0.364693	0.270415	0.282698	0.382135	0.372205	0.407879	0.409063	0.400012	0.3045	-0.217449	-0.767766	Dab2
131	ENSMUSG00000076437	4.24481e-08	-0.144868	-0.670402	-0.0574837	0.134897	-0.143571	0.199967	0.0198234	-0.134043	-0.221963	-0.230687	-0.602278	0.202505	-0.561064	0.0221128	2700094K13Rik
131	ENSMUSG00000059291	8.04077e-85	0.0945605	-0.433758	0.324078	0.520773	0.312575	1.252	1.39774	-0.0994564	-0.0292653	-0.351313	0.205046	0.1545	-0.393308	0.314457	Rpl11
131	ENSMUSG00000030122	3.18749e-78	-0.269203	-0.487894	-1.15518	-1.02439	-1.16625	-2.37322	-2.17019	-0.453225	-0.47662	-0.525636	-0.555735	-0.241829	-0.326459	-0.292535	Ptms
131	ENSMUSG00000010663	2.37905e-107	0.123068	-0.183005	-0.296025	0.286202	0.239724	0.15807	0.251617	0.264215	0.312326	0.32582	0.0278931	0.181523	-0.384889	-0.776074	Fads1
132	ENSMUSG00000028766	0	0.122458	0.126796	-0.464511	-0.100233	-0.255848	-1.15011	0.208161	0.171562	0.283805	0.277771	0.229849	0.0165509	0.215339	0.0818351	Alpl
132	ENSMUSG00000021493	3.65261e-32	-0.271418	-0.014321	-0.213125	-1.29049	-1.13598	-1.47265	-0.645904	-0.514541	-0.458619	-0.505951	-0.14432	-0.447699	0.0677535	-0.0785727	Pdlim7
133	ENSMUSG00000028745	5.84728e-06	-0.219412	0.0139357	0.0453237	-0.579847	-0.867355	-1.23468	-0.221182	-0.160195	-0.353047	-0.180387	-0.0838573	-0.0254681	-0.0976559	0.0255348	Capzb
133	ENSMUSG00000032216	1.97261e-101	-0.0883226	-0.908791	-0.13764	-0.80405	-2.01811	-1.36591	-0.814235	-0.0946295	0.0677296	-0.0572989	-0.00367746	0.125031	-0.766854	0.259255	Nedd4
133	ENSMUSG00000052727	1.66583e-45	-0.340685	0.803298	0.876685	-0.0173761	0.708789	0.279224	0.112025	-0.456294	-0.658118	-0.30053	-1.64314	-0.585978	0.974985	1.01243	Map1b
133	ENSMUSG00000024516	7.2194e-14	-0.181589	0.082722	-0.752337	0.235918	0.256539	0.276267	0.364202	-0.082286	-0.241674	0.0124722	-0.161563	-0.177583	-0.533397	-1.23285	Sec11c
134	ENSMUSG00000006219	3.74488e-06	-0.0443563	-0.0348717	-0.0853001	-0.663331	-0.83731	-1.19599	-0.359925	-0.0489896	-0.0688296	-0.034715	-0.457829	-0.0720121	-0.0473821	-0.14984	Fblim1
134	ENSMUSG00000055320	1.93556e-32	-0.0710229	0.0209369	0.0367698	-0.36617	-0.904343	-0.557079	-0.076831	-0.42457	0.0991888	-0.0057442	0.0758592	-0.538217	0.0883048	0.189612	Tead1
134	ENSMUSG00000022500	6.33448e-31	0.555779	1.05389	0.580169	0.926518	1.05062	0.910005	0.776327	0.819998	1.07141	0.903239	1.09123	0.590283	0.850605	0.855076	Litaf
134	ENSMUSG00000024248	4.07364e-22	-0.248594	-0.660921	-0.447108	0.000380817	-0.402957	-0.260932	-0.107911	-0.995864	-0.398035	-1.20692	-0.618481	-0.382692	-0.481777	-0.0127164	Cox7a2l
135	ENSMUSG00000043154	1.35124e-06	0.145843	0.064611	0.19082	-0.0481016	0.1024	0.0156704	0.330428	-0.106939	0.388192	0.337307	0.432378	-0.480452	0.027707	0.257436	Ppp2r3a
135	ENSMUSG00000018585	6.80652e-13	-0.688064	-0.246251	-0.284107	0.07132	0.215278	0.199	-0.0031219	-0.974466	-1.33194	-1.27964	-1.11076	-0.483881	-0.531631	-0.742031	Atox1
135	ENSMUSG00000096956	1.85828e-297	0.00439821	-0.00796437	-0.0467795	-0.0962306	-0.459605	-0.438707	-1.26195	0.00281347	0.0159347	0.0144185	0.0165906	-0.024448	-0.00392697	-0.1027	Snhg18
136	ENSMUSG00000039953	7.39575e-09	-0.163338	-0.170663	-0.268026	-0.24003	-0.521675	-0.907695	-0.294356	-0.137721	-0.155356	-0.0974148	-0.298457	-0.0201631	-0.189979	-0.344064	Clstn1
136	ENSMUSG00000030695	5.77808e-14	-0.379427	1.09232	-0.596992	-0.444339	0.133135	-0.43112	-0.326747	0.0660859	-0.794514	-0.316697	0.285458	0.515616	0.377827	-0.0653202	Aldoa
136	ENSMUSG00000021928	2.24242e-147	-0.197394	-0.0106228	-0.0182298	0.0389492	-0.257661	-0.400194	-0.0171962	-0.116134	-0.326418	-0.203215	-1.04037	0.0390495	0.00218145	0.00882608	Ebpl
136	ENSMUSG00000034898	3.48289e-08	0.000687064	0.00369697	-0.0503698	-0.0157241	-0.112946	-0.513767	-1.27548	0.00369697	0.00287916	0.00310439	0.00369697	0.00164997	0.0024341	-0.0180006	Filip1
136	ENSMUSG00000022956	1.18097e-109	-0.306436	-0.435772	-0.245405	0.0698193	-0.0279554	0.403765	0.108984	-0.128562	-0.58113	-0.330412	-0.960482	0.117762	-1.29002	-0.97265	Atp5o
137	ENSMUSG00000029030	0	-0.0683488	0.0639353	-0.128772	-0.0174581	-0.510545	-1.0931	-0.817939	-0.2734	-0.0256023	-0.169532	0.172053	-0.285928	0.0592909	0.105204	Tprgl
137	ENSMUSG00000019433	7.72003e-50	-0.197833	-0.162028	-0.0543742	0.136206	0.256089	0.237824	-0.104909	-0.566997	-0.413858	-0.556214	-0.278329	-0.44254	-0.312736	-0.0563228	Gipc1
137	ENSMUSG00000038717	1.76635e-14	-0.152381	-0.346024	-0.605052	-0.435422	-0.243436	-0.50288	-0.498074	-0.858606	-0.148549	-0.977776	-0.675463	-0.552385	-0.451047	-0.658823	Atp5l
137	ENSMUSG00000039952	7.17361e-143	-0.156395	-0.458749	-0.0318891	-0.463418	-1.53913	-0.550391	-0.615233	-0.141887	-0.0913567	-0.0284799	-0.0111246	-0.00732753	-0.109011	0.117162	Dag1
138	ENSMUSG00000028552	7.07615e-54	-0.149615	0.0214748	0.0929498	0.0324827	0.0404908	0.0629246	0.0919408	-0.246389	-0.216116	-0.251472	-0.889266	-0.0728739	0.0872121	0.0865422	Eps15
138	ENSMUSG00000042116	0	0.00935868	-0.0284231	-0.188966	-0.460928	-0.973889	-1.18126	-0.0685544	0.00603334	0.0159723	0.010067	0.0206594	-0.00246852	-0.00278525	-0.108572	Vwa1
138	ENSMUSG00000032324	2.1436e-163	-0.634026	0.198461	0.31688	-0.73039	-0.936121	-0.342113	-0.322232	-0.462338	-1.09864	-0.781097	-1.14987	0.251679	0.533236	0.133505	Tspan3
138	ENSMUSG00000025650	1.07208e-78	-0.0183274	-0.0188691	-0.0797573	-0.371912	-1.01559	-0.340653	-0.0130949	-0.0358673	-0.0257106	-0.0422892	0.00504736	-0.00663804	-0.0120907	-0.0700924	Col7a1
138	ENSMUSG00000035021	4.91163e-23	0.332405	0.440175	0.839032	0.0658583	0.0704319	0.853085	0.956803	0.453975	0.89215	0.831532	0.817334	0.05747	0.497434	0.918993	Baz1a
138	ENSMUSG00000034006	8.45875e-20	0.254925	0.954677	0.807956	-0.526631	-0.580015	0.648333	1.15827	0.682232	0.553753	0.70921	1.07229	0.64105	0.599578	0.878389	Pqlc1
139	ENSMUSG00000023286	1.09776e-46	0.173356	0.372317	0.621183	0.0991748	0.403404	0.880555	0.799996	0.229211	0.389511	0.324809	0.406177	0.166131	0.310485	0.580809	Ube2j2
139	ENSMUSG00000049327	6.67518e-34	-0.596884	-0.0194534	0.183785	0.0057964	0.062857	0.115016	0.430959	-0.705641	-0.843996	-0.776543	0.190319	-0.036813	-0.276339	0.107614	Setd8
139	ENSMUSG00000021127	5.68721e-43	-0.196059	-1.02477	-1.2903	-0.123742	-1.76382	-2.9833	-0.935013	-0.412566	0.0655893	-0.0249811	0.478642	-0.566526	-1.00844	-0.347031	Zfp36l1
139	ENSMUSG00000021242	3.22971e-16	-0.254988	-0.0598541	0.228787	0.402105	0.276558	0.371162	0.0600042	-0.12185	-0.513249	-0.409187	-1.43492	0.423543	-0.615942	-0.74997	Npc2
139	ENSMUSG00000022565	8.41954e-07	-0.541466	0.103785	0.305651	-0.427502	-0.0402564	-0.169529	-0.271861	-0.848405	-0.670196	-0.838824	0.196603	-0.479872	0.36495	0.411414	Plec
139	ENSMUSG00000039218	3.73975e-50	0.117701	0.796993	0.976224	-0.112893	0.213308	0.917922	1.1398	0.226964	0.186283	0.188024	0.574094	0.140271	1.03042	1.28193	Srrm2
140	ENSMUSG00000028780	0	-0.0162654	-0.153588	-0.357482	-0.392685	-1.03629	-1.52988	-0.00551705	-0.0218748	-0.00826862	0.0322172	-0.691609	-0.0296207	-0.0956134	-0.124237	Sema3c
140	ENSMUSG00000037563	1.83647e-32	0.159408	-0.192147	0.555814	0.265509	0.099271	0.860704	1.29876	0.014944	0.198564	-0.0678646	0.504216	0.0541282	-0.0974055	0.617854	Rps16
140	ENSMUSG00000000740	1.66314e-194	0.278161	-0.26993	0.336532	0.256013	-0.0495555	0.612843	1.08045	-0.0953706	0.444511	-0.0701708	0.718814	-0.148335	-0.0840328	0.791932	Rpl13
140	ENSMUSG00000032399	1.80957e-16	0.152436	-0.521874	0.774166	0.207157	-0.194628	0.68313	1.46858	-0.0346328	0.109442	-0.148053	0.663548	0.0653797	-0.210395	0.975175	Rpl4
140	ENSMUSG00000020733	3.93761e-13	0.146683	0.0113624	0.36039	1.00563	1.04179	0.997449	1.03403	0.330493	0.390471	0.4426	0.382854	0.255606	-0.431665	0.44206	Slc9a3r1
140	ENSMUSG00000021701	7.95258e-61	-0.536761	-0.219446	-0.0907872	-0.364045	-0.321563	-0.389575	0.286772	-0.935994	-0.844997	-1.00216	-0.101113	-0.609082	-0.0849302	0.201046	Plk2
141	ENSMUSG00000028412	1.48799e-146	-0.015416	-0.114705	0.261305	0.243269	0.241981	0.379616	0.351258	-0.215074	0.159649	0.0231605	0.257409	-0.39732	-0.102723	0.230246	Slc44a1
141	ENSMUSG00000075702	2.05113e-34	-0.0209646	-0.0635577	-0.62922	-0.724813	-1.17397	-2.93984	-1.40469	-0.0287449	-0.0107004	-0.0359063	-0.030951	-0.0148064	-0.0227534	-0.454379	Selm
142	ENSMUSG00000038872	4.75658e-279	-0.110976	-0.175527	0.0483206	0.10368	-0.0159232	0.000419075	-1.29713	-0.128622	-0.0712831	-0.115703	0.0101862	0.0564783	-0.236012	-0.110653	Zfhx3
142	ENSMUSG00000021939	5.87545e-15	0.192246	1.09665	0.556582	0.493479	0.582939	0.560013	1.08701	0.489185	0.180562	0.544101	1.29055	0.443183	0.563237	-0.58951	Ctsb
142	ENSMUSG00000032330	1.03925e-29	-0.534766	-0.28443	-0.623886	-0.0363404	-0.0516797	-0.203066	-0.811372	-0.544086	-1.07342	-0.957448	-1.18947	-0.0550075	-0.867057	-1.13123	Cox7a2
142	ENSMUSG00000097971	0	-0.0734472	-0.783685	-0.365688	-0.228326	-0.731235	0.0713378	-0.0101499	-0.51436	0.009466	-0.384764	-0.649953	-0.399346	-0.902008	-0.397569	Gm26917
143	ENSMUSG00000029108	0	-0.00364292	0.00879126	-0.153688	-0.402113	-0.492213	-1.02856	-0.0359707	0.00753724	0.00816078	0.00487934	-0.00577608	0.000977098	0.00630889	-0.0734094	Pcdh7
143	ENSMUSG00000003545	1.1915e-129	0.0700692	0.0787439	-0.654403	1.76843	1.19556	-0.696708	-0.783934	0.130334	0.899072	0.587061	0.401741	0.233545	1.03638	-0.246528	Fosb
143	ENSMUSG00000071415	0	0.142578	-0.269549	0.421113	0.4003	0.213943	1.11881	1.4042	-0.136956	0.0323196	-0.294787	0.229619	-0.0667006	-0.191979	0.553827	Rpl23
143	ENSMUSG00000021109	1.34712e-24	-0.516073	-0.0207972	-0.118126	-0.865604	-1.68395	-1.41203	-1.26356	-1.00078	-0.799217	-1.24875	-0.351645	-0.107306	-0.105199	-0.15399	Hif1a
143	ENSMUSG00000025190	1.58839e-13	-0.386972	0.274593	0.228046	0.16059	0.246651	0.277689	0.155453	-0.00747423	-0.678722	-0.108104	-0.885013	0.264031	0.0530164	-0.206664	Got1
144	ENSMUSG00000043716	1.69866e-16	0.287301	-0.372042	0.310879	-0.0256892	-0.46153	0.137085	1.05943	-0.0738519	0.400165	-0.113206	0.487298	-0.143101	-0.26451	0.98467	Rpl7
144	ENSMUSG00000000078	1.45366e-15	0.0139183	0.0525465	0.0669278	1.58806	0.882197	0.157219	0.60012	-0.0996302	0.557827	0.109565	0.85505	0.0607546	-0.341593	0.812312	Klf6
144	ENSMUSG00000043445	0	0.303927	0.386046	-0.815432	0.456128	0.539101	0.722364	0.534137	0.650352	0.72359	0.815593	0.599836	0.437183	-0.200066	-0.579076	Pgp
144	ENSMUSG00000067288	0	-0.0741744	-0.111948	-0.170575	-0.194226	0.359818	0.537624	0.832406	-0.926634	-0.202582	-1.17719	0.0346279	-0.595313	-0.343445	-0.542436	Rps28
145	ENSMUSG00000008683	5.00952e-36	0.280679	-0.628079	0.460811	-0.102304	-0.350656	0.578308	1.1186	-0.271024	0.409578	-0.220103	0.173981	-0.290944	-0.588566	0.800668	Rps15a
145	ENSMUSG00000018583	3.88964e-99	0.503685	0.454916	1.03682	0.189785	0.726997	1.00796	1.21119	0.58857	1.03821	0.887678	1.24485	0.206297	0.50504	1.05079	G3bp1
145	ENSMUSG00000024587	8.54108e-15	0.205626	0.437022	0.371459	-0.835501	0.240097	0.575136	0.565552	-0.0769804	0.509906	0.32485	0.578531	-0.556701	0.229101	0.341193	Nars
146	ENSMUSG00000032060	1.02875e-243	0.263938	-0.990163	-0.627639	0.249047	-0.462582	-1.07816	-2.04056	0.284158	0.579933	0.578554	0.578454	0.0105137	0.346418	0.028924	Cryab
146	ENSMUSG00000020859	3.83105e-21	0.323075	0.495825	1.0306	0.338331	0.547202	1.00254	0.874403	0.423933	0.967315	0.839164	1.01652	0.170551	0.711899	0.973103	Spag9
147	ENSMUSG00000063694	2.89324e-08	0.0280535	0.148608	-0.183216	-0.270859	0.241451	0.168514	-0.3125	-0.398805	-0.0527849	-0.289413	-0.21084	-0.575202	-0.214824	-0.694154	Cycs
148	ENSMUSG00000020773	6.13405e-39	0.19605	0.100264	0.174895	0.267298	0.444136	0.207342	0.154204	-0.0176091	0.384474	0.257481	0.546547	-0.429519	0.191621	0.448743	Trim47
148	ENSMUSG00000003541	0	0.609507	1.10928	0.2245	0.721219	0.455927	0.149137	0.940022	0.376401	1.40769	0.777565	1.95981	-0.15102	0.971591	0.994701	Ier3
149	ENSMUSG00000042312	2.95291e-23	0.0119148	0.927047	0.611892	0.67625	0.902501	0.749723	0.652578	0.116091	-0.241602	-0.137105	0.879129	0.26578	0.869198	0.696216	S100a13
149	ENSMUSG00000044894	2.64008e-07	-0.385098	-0.0855596	-0.440716	-0.715711	-0.195505	-0.422627	-0.800182	-0.475521	-0.770549	-0.708175	-1.11841	-0.214023	-0.710863	-1.46717	Uqcrq
150	ENSMUSG00000064341	1.71421e-24	-0.00672267	0.50519	0.847554	-0.548475	-0.344939	-0.636459	-0.0863286	-0.367745	-0.237879	-0.417933	1.21163	-0.288003	-0.215219	-0.830015	mt-Nd1
151	ENSMUSG00000030287	4.43094e-84	0.12964	0.281191	-0.137268	0.482022	0.440429	0.533678	0.542259	0.316611	0.419312	0.478677	-0.68826	0.13289	0.401867	0.194342	Itpr2
151	ENSMUSG00000054146	2.6106e-244	-0.0369566	-0.0219877	-0.971021	-1.41019	-0.901417	-3.28111	-0.441845	-0.109396	-0.0389106	-0.153275	-0.11446	-0.0805853	-0.0397743	-1.0162	Krt15
152	ENSMUSG00000028333	2.81952e-37	0.443949	-0.327404	0.671726	-0.361871	0.329387	0.85489	0.808897	0.132807	0.751524	0.663849	0.850013	-0.640965	-0.19012	0.967981	Anp32b
152	ENSMUSG00000058558	6.40565e-20	0.290502	-0.132198	0.487105	0.160044	0.27597	0.950104	1.38416	-0.0493807	0.288666	-0.106009	0.636273	-0.129495	-0.0819944	0.885813	Rpl5
152	ENSMUSG00000039202	2.55636e-196	-0.476978	0.0119739	0.141469	-0.137726	-0.0201631	0.0933007	0.147655	-0.48075	-0.655953	-0.616162	-0.626945	-0.155682	0.0783711	0.143767	Abhd2
152	ENSMUSG00000055723	1.60159e-102	0.190037	0.458863	0.751428	0.639963	0.802561	0.922137	0.895197	-0.101017	0.454617	0.0883526	0.557484	-0.312297	0.382485	0.898676	Rras2
152	ENSMUSG00000001435	8.65747e-218	-0.00496055	0.00978492	-0.101574	-0.543136	-0.715617	-0.627292	-1.3905	-0.0383946	0.00807503	-0.00177664	-0.0202097	-0.0655713	0.00185234	-0.119166	Col18a1
152	ENSMUSG00000020402	1.50504e-104	-0.605695	-0.512188	-0.302861	-0.0283085	0.0940411	0.0425549	-0.300069	-0.482725	-1.2591	-0.907687	-0.363787	0.126685	-0.557257	0.027445	Vdac1
152	ENSMUSG00000021660	2.07309e-10	-0.157935	-0.408243	0.0917003	-0.0893829	0.181941	0.634847	0.832815	-0.790809	-0.432018	-1.12391	0.0195774	-0.0759555	-0.355795	0.792212	Btf3
153	ENSMUSG00000009013	1.58208e-49	-0.337846	-0.419505	-0.410124	-0.752534	-0.564874	-1.28777	-1.48224	-0.314678	-0.572796	-0.449895	-0.887618	0.158684	0.130553	-0.0273407	Dynll1
154	ENSMUSG00000041453	1.19898e-52	0.21833	-0.131737	0.465767	0.348165	0.114327	0.740174	0.65197	0.0602098	0.105016	-0.0521881	0.570055	-0.0102357	0.135764	0.981881	Rpl21
154	ENSMUSG00000030256	6.10931e-35	-0.447616	-0.173513	-0.313637	-0.0310759	-0.0842855	-0.870866	0.275357	-0.997264	-0.624123	-1.11461	0.0429124	-0.439911	0.359302	0.1847	Bhlhe41
154	ENSMUSG00000054065	1.01217e-37	-0.0283319	0.227364	0.256857	-0.419051	-0.077833	-0.275905	0.471587	-0.314959	-0.059894	-0.208327	0.364796	-0.529017	0.146697	0.278211	Pkp3
154	ENSMUSG00000024158	8.29235e-25	-0.493139	-0.0522807	-0.0806287	0.198822	0.268337	0.215135	0.186715	-0.340803	-0.904211	-0.445202	-0.531138	-0.159269	-0.239696	-0.12966	Hagh
155	ENSMUSG00000029614	5.67128e-08	0.166266	-0.399056	0.192197	0.0748232	0.0711178	0.723912	1.19337	-0.219008	0.106863	-0.382999	0.518928	-0.0622451	-0.268865	0.546275	Rpl6
155	ENSMUSG00000018677	2.6854e-20	-0.431448	-0.0604305	-0.0258145	-0.0463761	0.0100073	0.081559	-0.0241615	-0.492141	-0.701413	-0.594858	-0.327157	-0.035586	-0.158502	-0.0603879	Slc25a39
155	ENSMUSG00000060636	7.13859e-209	0.244196	-0.0502403	-0.0654597	0.00316613	0.32623	0.496788	0.93286	-0.277868	0.397032	-0.262903	0.871643	-0.414714	-0.00882205	0.146237	Rpl35a
156	ENSMUSG00000029455	1.58729e-06	0.234651	0.200292	-0.314054	-0.273152	-0.632144	-1.00679	-0.532438	0.391037	0.472788	0.483014	0.538736	0.165514	0.016812	-0.252209	Aldh2
156	ENSMUSG00000049686	3.69379e-78	0.12285	0.243879	-0.527922	0.292891	0.222589	0.314988	0.34713	0.211748	0.281235	0.284032	0.138491	0.126887	0.0536373	-0.737916	Orai1
156	ENSMUSG00000071644	0	-0.122149	-0.718575	0.237962	-0.0920824	-0.46167	0.896716	0.957144	-0.331202	-0.312535	-0.488283	-0.555091	-0.0121425	-0.970285	0.266457	Eef1g
157	ENSMUSG00000090733	2.26329e-22	0.356733	0.206067	0.282158	-0.153948	0.0747981	0.25455	0.791219	-0.29935	0.433682	-0.388031	0.635425	-0.381016	0.336196	0.511774	Rps27
157	ENSMUSG00000029467	2.04441e-15	-0.329022	0.0227375	-0.187829	-0.591822	-1.27529	-1.50325	-0.730882	-0.234535	-0.258505	-0.238395	-0.206452	0.0145736	0.0344664	0.0404686	Atp2a2
157	ENSMUSG00000020044	3.24108e-27	0.0355197	-0.320707	-0.509887	-0.827451	-1.09873	-1.45669	-2.00865	0.0342808	0.282325	0.260601	0.230263	-0.060474	0.107465	-0.0183374	Timp3
157	ENSMUSG00000055044	0	0.366824	-0.145791	0.230177	0.340968	0.708892	0.816348	0.258652	0.617349	0.699608	0.819798	0.640201	0.331199	0.242898	0.575019	Pdlim1
158	ENSMUSG00000003429	2.50392e-10	0.0508667	-0.580754	0.347768	0.267898	0.0114771	0.884416	1.06711	-0.137026	-0.105656	-0.314073	0.15835	0.168715	-0.562066	0.348535	Rps11
158	ENSMUSG00000020538	3.67088e-131	-0.0488335	-0.021686	-0.0928679	0.0527098	0.0283196	0.00830782	0.130589	-0.091264	-0.0691003	-0.103274	-0.00664841	0.00996815	-0.378218	-0.822309	Srebf1
158	ENSMUSG00000041488	3.29606e-117	0.101058	0.64057	0.795919	0.646866	0.475171	0.881475	1.03619	0.218675	0.451182	0.422715	0.593183	0.102501	0.60762	0.691804	Stx3
159	ENSMUSG00000005483	7.02296e-19	-0.118178	-0.680467	-1.6297	0.542889	-0.15208	-1.31769	-0.936909	0.162009	0.0740765	0.0920177	0.457064	0.428431	-0.355178	-1.07757	Dnajb1
160	ENSMUSG00000029675	3.05358e-39	-0.00258036	-0.0282523	-0.175481	-0.373286	-0.926098	-0.874178	-1.37679	-0.00800401	0.00200541	-0.00293549	-0.0281492	-0.00985522	-0.0254481	-0.131052	Eln
160	ENSMUSG00000031807	3.43248e-18	-0.376056	-0.823538	-0.274149	0.358395	0.00728051	0.407999	0.196196	-0.372424	-0.601883	-0.540705	-0.611905	0.142354	-0.861362	-0.215739	Pgls
160	ENSMUSG00000044533	8.46121e-06	0.153763	-0.373695	0.646998	0.180146	0.114548	0.9554	1.02857	-0.00222782	0.101225	-0.183272	0.318383	0.267703	-0.40865	0.808118	Rps2
161	ENSMUSG00000028211	1.53688e-11	-0.162872	0.0144896	-0.0592625	0.185321	0.0302258	0.103364	0.148038	-0.630317	-0.22328	-0.767106	0.0889635	0.137096	-0.199762	-0.0325014	Trp53inp1
161	ENSMUSG00000011179	1.01767e-221	-0.0188771	0.0602161	0.0643388	-1.13041	-1.23347	-0.476471	0.0289111	-0.148232	0.0754234	-0.0528016	0.109452	-0.128621	-0.0242409	-0.196065	Odc1
161	ENSMUSG00000021025	1.97616e-50	0.164131	-0.6904	-0.816242	0.978818	2.01076	0.926203	0.360217	-0.48248	0.594446	0.100308	0.925517	-0.921818	-0.0849303	1.07265	Nfkbia
161	ENSMUSG00000024843	1.06145e-50	0.199897	-0.282025	-1.07758	0.670052	0.526657	0.357302	0.686793	0.203459	0.538623	0.447941	0.246202	0.0446439	-0.19166	-0.644708	Chka
162	ENSMUSG00000027673	9.75336e-12	-0.102335	-0.442214	0.0166741	0.327905	-0.10738	0.328062	0.224161	-0.00144241	-0.159837	-0.0994434	-0.723149	0.230928	-0.97475	-0.471955	Ndufb5
162	ENSMUSG00000030265	1.08541e-153	0.147176	0.667908	0.90785	0.378227	0.603771	0.925486	0.906634	0.162344	0.576362	0.39272	0.59853	0.0372323	0.595312	1.19005	Kras
162	ENSMUSG00000040652	6.26792e-31	-0.309124	0.0418922	-0.0215611	-0.475819	-0.342229	-0.392377	-1.75697	-0.301419	-0.625004	-0.452675	-0.313994	-0.0280882	0.0987399	0.0220943	Oaz2
163	ENSMUSG00000050912	2.71949e-237	-0.485874	-0.171476	-0.0592727	-0.393076	-0.427367	-0.3816	-0.300087	-0.587272	-0.741708	-0.813002	-1.23797	-0.0339087	-0.261663	0.114993	Tmem123
163	ENSMUSG00000021614	9.20172e-142	0.00732947	-0.0257288	-0.0240297	-0.149375	-1.13597	-0.307142	0.0155503	0.00481321	0.0132024	0.00968166	-0.00532707	0.010005	-0.00671904	-0.00494758	Vcan
163	ENSMUSG00000021134	1.62549e-28	0.469348	0.983662	1.06682	0.19027	0.789111	1.12258	1.22842	0.566932	0.719408	0.682701	1.12475	0.224819	0.980068	1.13245	Srsf5
163	ENSMUSG00000022371	0	-0.0108122	-0.00966067	-0.126711	-0.845301	-1.30041	-0.825807	-0.0749825	-0.0147963	0.00225929	-0.00764554	-0.0160953	-0.0120833	-0.00696908	-0.100685	Col14a1
164	ENSMUSG00000029580	1.23517e-10	-0.269028	-0.131414	-0.612129	-0.681225	-0.942796	-1.94087	-1.81047	-0.387095	-0.546893	-0.203736	0.547726	-0.520435	-0.33549	-0.823402	Actb
164	ENSMUSG00000020869	2.04249e-26	0.358009	0.428168	0.763162	0.154432	0.533198	0.915222	0.886799	0.384016	0.683411	0.637001	0.603524	0.0237706	0.298072	0.46366	Lrrc59
164	ENSMUSG00000044408	3.15834e-47	-0.0725056	-0.479604	-0.216539	-0.0509458	-0.421864	-0.284178	-0.283421	-0.00637976	-0.117787	-0.0524981	-0.178741	0.0890898	-0.828496	-0.142666	Sptssa
164	ENSMUSG00000024038	1.67855e-12	-0.347918	-0.0794574	-0.610494	0.301555	0.263938	-0.0837826	-0.378692	-0.232138	-0.50629	-0.505249	-0.769902	0.225892	-0.565502	-1.25204	Ndufv3
164	ENSMUSG00000024578	6.23355e-210	-0.00366142	-0.0752898	-0.0502467	-0.846458	-3.00786	-0.518826	-0.00960276	-0.0155607	0.00363312	-0.0109793	-0.0447811	-0.00664332	-0.0449896	-0.0693508	Il17b
165	ENSMUSG00000001847	1.21074e-108	-0.193545	0.735482	1.07553	0.857375	0.746394	0.95091	0.96571	-0.0118654	-0.206175	-0.116837	1.12914	0.273762	0.570036	1.03624	Rac1
165	ENSMUSG00000043091	4.97369e-67	0.458027	0.765055	0.326792	-0.185188	0.491229	0.492127	0.642233	0.458446	0.69711	0.632349	0.758288	0.0860691	0.659705	0.484877	Tuba1c
166	ENSMUSG00000042747	1.21726e-34	-0.063383	-0.188723	-0.527705	0.352523	0.0943725	0.284329	0.288321	-0.0875903	0.0114906	-0.0938652	-0.131927	0.0834694	-0.433048	-1.31976	Krtcap2
166	ENSMUSG00000028691	3.64882e-84	0.522073	0.585245	0.170452	0.154974	0.670536	0.489975	1.27666	0.931377	0.307428	0.747849	0.442076	0.559708	-0.0903092	0.172813	Prdx1
166	ENSMUSG00000033685	9.20101e-23	0.188394	0.49525	-0.530997	0.332189	-0.0759438	-0.241315	0.912305	0.544897	0.633111	0.571951	0.507656	0.615022	0.461957	-0.0465298	Ucp2
166	ENSMUSG00000021149	0	0.313823	0.41001	0.834347	-0.221786	0.105097	0.814047	0.789997	0.341346	0.660449	0.550982	0.618124	0.0257079	0.336482	0.886548	Gtpbp4
166	ENSMUSG00000038462	5.36796e-37	-0.295797	-0.449322	0.0422496	0.115899	0.012588	0.466844	0.260611	-0.228966	-0.438242	-0.334923	-0.27213	0.0481934	-0.905637	-0.0973733	Uqcrfs1
167	ENSMUSG00000026238	1.0248e-19	-0.0324159	-0.727263	-0.604487	-0.298492	0.38117	-0.0879957	0.339949	-0.202476	-0.510357	-0.490263	-0.263486	-0.060757	-0.853946	0.554556	Ptma
167	ENSMUSG00000027953	7.97976e-30	-0.204831	-0.0627248	-0.163371	0.119335	-0.0648968	0.00812952	-0.0160919	-0.0585402	-0.383665	-0.199474	-0.588517	0.101722	-0.20562	-0.933357	Slc50a1
167	ENSMUSG00000063229	1.43224e-21	0.164278	0.485291	-1.17728	-0.646938	-0.371374	0.68814	0.682827	0.478929	0.191179	0.541589	0.237998	0.297999	0.0686005	-0.516426	Ldha
167	ENSMUSG00000032418	8.98107e-254	0.220267	0.537939	0.255405	0.568365	0.578645	0.60162	0.665187	0.419717	0.546248	0.535988	0.515192	0.273173	0.225839	-0.585643	Me1
168	ENSMUSG00000041697	9.88885e-73	-0.197421	0.192989	-0.257351	0.127652	0.114006	-0.198793	-0.550246	-0.135306	-0.704904	-0.517221	-1.33394	0.159009	-0.673054	-1.3458	Cox6a1
168	ENSMUSG00000025809	5.39307e-17	-0.0853959	0.551653	0.240283	-1.18457	-1.01909	-1.15026	-1.78953	-0.190857	-0.0722422	-0.0608667	0.048534	-0.205548	0.729174	0.261577	Itgb1
168	ENSMUSG00000064210	1.95171e-45	-0.135526	0.268273	0.354099	-0.127517	0.0924232	0.0497018	0.26928	-0.603828	0.0371181	-0.347924	0.324453	-0.506556	0.450703	0.583658	Ano6
169	ENSMUSG00000049517	7.9106e-15	0.206351	-0.249865	0.43342	0.208518	0.092224	0.41104	1.14956	-0.0580463	0.278748	-0.063624	0.524288	-0.141946	-0.180921	0.61792	Rps23
169	ENSMUSG00000001270	0	-0.00962747	-0.0153742	-0.565294	-0.324825	-1.42095	-2.33647	-1.3144	0.00158413	0.0127344	0.00902528	-0.0237906	-0.0353347	-0.0217124	-0.720799	Ckb
169	ENSMUSG00000044986	5.70232e-23	-0.224727	-0.301183	-0.0617936	0.0847072	0.0768849	0.126855	0.105521	-0.169738	-0.524695	-0.292789	-0.759237	0.0282362	-0.216426	0.00837062	Tst
169	ENSMUSG00000055839	2.44984e-37	-0.518549	0.037811	-0.32025	-0.47686	-0.183509	-0.700671	-0.447727	-0.817583	-1.03875	-1.21873	-0.565356	-0.263823	-0.0372704	-0.348824	Tceb2
170	ENSMUSG00000047139	8.34354e-18	-0.126873	-0.527212	-0.0416846	1.37371	0.903755	0.26471	2.63033	-0.47289	-0.338896	-1.03918	-0.602627	0.684374	-0.588217	0.416204	Cd24a
170	ENSMUSG00000025290	9.95012e-13	0.409012	-0.213691	0.42412	0.25728	0.18185	0.806296	1.17744	0.0999041	0.435983	0.109369	0.554547	-0.201433	-0.147034	0.581883	Rps24
170	ENSMUSG00000054889	5.68089e-32	-0.458409	-0.00695796	-0.177776	-1.0486	-1.02077	-0.955767	0.113585	-0.738463	-0.699032	-0.749515	-0.526305	-0.420519	0.126983	0.0607025	Dsp
170	ENSMUSG00000064373	1.12706e-27	0.269376	0.203712	0.369249	0.644917	0.234444	0.42737	0.569313	0.672121	0.801069	0.934896	-1.20628	0.461035	-0.780661	-0.619227	Sepp1
171	ENSMUSG00000053560	1.43039e-10	0.112214	-0.382856	-1.36669	-0.0425268	0.237974	-0.602368	-0.0671382	-0.0788511	0.233654	0.078655	0.631722	-0.240349	-0.26006	-0.742127	Ier2
171	ENSMUSG00000041012	5.47538e-136	-0.382235	0.0300745	-0.116623	0.53175	0.565983	0.550561	0.609811	-0.212609	-0.584774	-0.373337	-0.915686	0.3162	-0.101088	-0.149557	Cmtm8
171	ENSMUSG00000024014	4.5435e-176	0.358022	0.706549	0.406158	0.951361	0.539245	0.757996	0.848196	0.634028	1.09565	1.05523	1.14299	0.196345	0.57549	0.624594	Pim1
171	ENSMUSG00000023951	1.853e-47	-0.0503525	0.565477	0.294406	-0.073558	-0.748079	0.213032	0.671422	0.392495	0.131983	0.351312	0.383289	0.500895	0.514542	-0.00878995	Vegfa
172	ENSMUSG00000036478	8.49871e-208	0.0507196	-0.141632	-0.843268	0.556854	0.484918	0.508238	-1.09848	-0.801822	0.0816026	-0.980956	0.797663	-0.646419	0.160004	-0.0522314	Btg1
172	ENSMUSG00000041841	2.88881e-94	0.158008	-0.321917	-0.150868	-0.0311748	-0.00122525	0.29174	0.776341	-0.504171	0.136898	-0.649038	0.193225	-0.324765	-0.256017	-0.0425956	Rpl37
173	ENSMUSG00000020458	6.60314e-40	0.139715	0.684682	1.03131	-0.386261	0.0241455	0.775173	1.18029	-0.0573152	0.102079	0.107621	0.436473	-0.477009	0.512537	1.41392	Rtn4
173	ENSMUSG00000045027	9.1555e-14	-0.377484	0.216774	0.248029	0.1432	0.159615	0.256926	0.259145	-0.411772	-0.845813	-0.659947	0.243498	-0.0764406	0.143986	0.259145	Prss22
174	ENSMUSG00000032220	2.47547e-19	0.090015	0.752645	0.808677	0.00176925	0.310598	0.68341	0.734803	-0.0807645	0.288908	0.0257774	0.886037	0.00978815	0.690223	0.805163	Myo1e
175	ENSMUSG00000074884	1.2593e-21	-0.215143	-0.461511	-1.06195	-0.367408	-0.323589	-0.575881	-1.50607	-0.843454	-0.269274	-0.996348	-0.647572	-0.456043	-0.681038	-1.28121	Serf2
175	ENSMUSG00000038690	2.77056e-22	-0.301237	-0.135097	-0.5007	0.0371357	0.186103	-0.0486577	-0.313065	-0.362647	-0.771592	-0.740844	-1.17906	0.0356107	-0.690855	-1.34596	Atp5j2
175	ENSMUSG00000032518	3.79404e-27	0.23928	-0.65274	0.642823	0.338111	-0.00347544	1.41478	1.69089	0.058014	0.368309	0.0221897	0.505917	0.090631	-0.565014	0.918754	Rpsa
176	ENSMUSG00000018770	3.3881e-06	-0.0858529	-0.313303	0.0296655	-0.175653	-0.198509	0.355665	0.0948261	-0.0231459	-0.187649	-0.022694	-0.485104	0.191737	-0.960289	-0.473104	Atp5g3
176	ENSMUSG00000056737	3.80235e-242	0.106121	0.136828	-0.635751	0.592765	0.882007	0.871596	0.863671	0.220739	0.178951	0.256383	0.760539	-0.0293801	0.383583	0.0876772	Capg
176	ENSMUSG00000074227	7.17426e-59	0.00342438	0.2547	-0.146344	0.614036	0.860866	0.822464	2.00042	-0.00264804	-0.340699	-0.276043	0.391989	0.0905628	0.276535	-0.000392319	Spint2
176	ENSMUSG00000069662	5.17056e-13	-0.358757	-0.309454	-0.00566516	-0.829638	-0.713171	-1.15172	-0.878004	-0.455437	-0.554624	-0.60942	-1.46584	0.0623972	-0.355533	-0.0556762	Marcks
176	ENSMUSG00000056201	1.84639e-169	-0.402736	-0.263026	0.345094	-1.13293	-0.936769	-0.495244	-0.44732	-0.465301	-0.875759	-0.636023	-0.513623	-0.335512	-0.242008	0.452527	Cfl1
177	ENSMUSG00000027087	1.74093e-53	0.00544769	0.854036	0.759728	0.537509	0.154626	0.434708	0.88801	0.0871962	0.377458	0.299739	0.623423	0.122265	0.899662	0.815989	Itgav
177	ENSMUSG00000024359	8.87228e-56	0.25313	0.417338	0.947913	-0.361308	0.289454	0.911178	0.875168	0.329058	0.510376	0.541544	0.818537	0.0603449	0.105609	0.799013	Hspa9
178	ENSMUSG00000053007	3.07428e-08	0.0788445	-0.892485	-0.156588	0.0496865	-0.193498	-0.852877	-0.0428577	-0.31799	0.222204	0.0303253	0.131428	-0.412719	-0.367019	0.125648	Creb5
178	ENSMUSG00000054452	7.00753e-18	-0.592536	-0.421409	-0.33212	0.215174	-0.0888355	-0.204541	-0.0834374	-0.411514	-0.805814	-0.494312	-0.906838	-0.0138706	-0.277754	-0.0238184	Aes
178	ENSMUSG00000095677	4.3588e-06	-0.09228	-0.424839	-0.162998	0.0929918	0.00021146	0.0502154	0.00908741	-0.196858	-0.220453	-0.326428	-0.692346	0.0129945	-0.507754	-0.159084	Dynlt1f
179	ENSMUSG00000026547	3.64832e-23	-0.453682	-0.154416	0.122342	-0.420233	0.518119	0.623958	0.709916	-0.55781	-1.05167	-0.718494	-0.102558	-0.533408	0.688047	1.46523	Tagln2
179	ENSMUSG00000031299	2.32663e-14	-0.106993	-0.292022	-0.19708	-0.0236049	-0.0757828	-0.148386	0.000367572	-0.175767	-0.17729	-0.193535	-0.169519	-0.00755025	-0.8273	-0.488416	Pdha1
179	ENSMUSG00000005103	4.40426e-42	-0.161835	-0.11556	-0.0888172	-0.56712	-0.384334	-0.287257	-0.174615	-0.535178	-0.186022	-0.366268	0.0519317	-0.531691	0.0558843	0.0681353	Wdr1
179	ENSMUSG00000044147	1.76785e-22	0.470288	0.677688	0.829419	0.380291	0.339916	0.932926	1.58426	0.470813	1.12942	1.05248	1.18758	-0.173158	0.769682	1.23277	Arf6
179	ENSMUSG00000022676	9.43675e-205	-4.40229e-05	-0.00933487	-0.0375753	-0.591881	-1.03385	-0.313206	-0.0717942	-0.00369297	0.00376582	-0.00353118	-0.0081264	-0.00692177	-0.00655504	-0.0639921	Snai2
180	ENSMUSG00000051695	1.27358e-10	0.1119	0.142463	0.477882	0.407979	0.387644	0.92307	0.772156	0.25271	0.408279	0.443777	0.249564	0.241098	0.0366124	0.511001	Pcbp1
180	ENSMUSG00000025372	2.08139e-43	0.349252	0.577313	0.181221	0.513912	0.903941	0.310061	1.24633	0.261568	0.833584	0.712783	1.07242	-0.101775	0.943899	0.753904	Baiap2
180	ENSMUSG00000023004	2.2446e-42	0.196226	-0.871169	-0.270417	0.10504	0.123218	0.0528866	-0.556494	0.230403	0.433917	0.376034	0.201043	-0.0909953	-0.773822	0.192119	Tuba1b
181	ENSMUSG00000030067	1.9953e-11	-0.174954	-0.0612335	-0.338503	-0.736087	-0.985573	-1.06488	0.244952	-0.335346	-0.104688	-0.214999	0.0445923	-0.138604	0.336436	0.311183	Foxp1
181	ENSMUSG00000025509	2.99076e-07	0.0705562	0.0377344	-0.438028	0.336879	0.446726	0.49188	-0.222223	0.252419	0.114937	0.222764	0.126335	0.365248	-0.14097	-0.333302	Pnpla2
181	ENSMUSG00000061983	6.9261e-318	0.45662	-0.263434	0.594894	0.253309	0.140468	1.19043	1.49282	0.333818	0.795514	0.489803	0.99936	0.0221869	-0.205672	0.875844	Rps12
181	ENSMUSG00000033306	5.50085e-12	-0.387079	-0.213622	-0.157069	-0.409971	-1.39701	-1.60553	-1.31591	-0.367833	-0.391586	-0.330225	-0.207073	0.0324343	-0.183017	0.282213	Lpp
182	ENSMUSG00000030103	8.62278e-48	-0.515953	-0.173985	-0.455782	-0.147841	-0.190565	-1.52874	-0.173506	-0.444268	-0.744378	-0.464047	0.102294	0.000120807	-0.146418	-0.473291	Bhlhe40
183	ENSMUSG00000030057	3.98605e-27	0.546495	0.73355	0.992814	-0.0676161	0.352458	0.910073	1.28367	0.820223	0.791238	1.02869	1.42912	0.450177	0.579826	1.32037	Cnbp
183	ENSMUSG00000049112	2.52116e-48	0.00144861	-0.202008	-0.563454	-0.321247	-0.424358	-2.38974	-0.223456	-0.00532854	0.00514505	0.000992091	-0.00734029	-0.00887025	-0.132911	-0.432371	Oxtr
183	ENSMUSG00000091956	2.30041e-18	0.336862	0.0684967	-1.0909	0.722819	0.702669	-0.0164507	0.87222	0.481033	0.870392	0.863159	0.892458	-0.0504338	-0.172772	-0.947417	C2cd4b
183	ENSMUSG00000058546	1.5689e-127	0.394248	-0.0291781	-0.0647708	0.0816137	0.431751	0.365814	0.691788	-0.148675	0.505011	-0.197479	0.810507	-0.430119	0.113975	0.352912	Rpl23a
185	ENSMUSG00000030654	3.71116e-25	-0.449031	-0.231279	-0.0905118	0.100573	-0.0375333	0.0276836	-0.0375404	-0.346723	-0.694156	-0.392667	-1.24969	-0.0111898	-0.188019	0.217655	Arl6ip1
186	ENSMUSG00000090862	6.45822e-32	0.267531	-0.231125	0.49028	0.128044	0.303281	1.09102	1.42705	-0.0810051	0.332762	-0.204167	0.406109	-0.0613505	-0.121857	0.631718	Rps13
186	ENSMUSG00000019961	4.29307e-20	0.0711692	-0.639949	0.0821286	0.119746	-0.0191898	0.100406	0.11838	-0.0830354	0.212202	0.122709	-0.00621481	-0.271163	-0.570879	0.233893	Tmpo
186	ENSMUSG00000032381	3.2766e-21	-0.137741	-0.305656	-0.173898	0.0324874	0.142199	0.125313	0.0218199	-0.0834219	-0.286172	-0.158258	-0.757151	-0.00457835	-0.491165	-0.176412	Fam96a
186	ENSMUSG00000005871	7.07173e-06	-0.438197	0.0173608	0.120908	-0.0340335	0.023269	0.154254	0.206014	-0.377274	-0.606816	-0.38213	-0.211846	-0.120064	0.0095162	0.230273	Apc
187	ENSMUSG00000090553	9.02112e-16	-0.0764523	-0.786527	0.0224276	-0.316177	-0.0280123	0.409073	0.452941	-0.249816	-0.20074	-0.372799	-0.424518	-0.123454	-0.868343	0.10807	Snrpe
188	ENSMUSG00000002602	1.72354e-168	-0.0122979	-0.0236734	-0.10239	-0.661592	-0.63228	-0.598511	-1.22163	-0.0113005	0.00135055	-0.0024796	0.0119343	-0.023992	-0.00377229	-0.115975	Axl
189	ENSMUSG00000008136	2.11558e-17	0.0380198	0.456403	0.0121523	-0.920007	-0.966774	0.194858	0.590035	-0.136316	0.168362	0.0556959	0.563133	-0.28965	0.523698	0.422563	Fhl2
189	ENSMUSG00000015312	0	0.259279	0.153694	-1.1186	0.254362	0.336334	-1.81366	-1.34029	-0.0277445	0.527765	0.225142	0.347893	-0.225928	0.717812	-0.380662	Gadd45b
189	ENSMUSG00000064215	8.16621e-08	0.271124	0.356774	-0.306318	0.397716	0.0749759	0.0113225	-0.0116326	0.642818	0.374055	0.682741	0.421167	0.581833	0.107137	-0.339546	Ifi27
190	ENSMUSG00000074578	1.50437e-43	-0.116711	-0.89782	-0.0109718	-0.575076	-0.345138	0.360324	0.472594	-0.701219	0.0373485	-0.873179	-0.587642	-0.149081	-0.586189	-0.101962	Zfos1
190	ENSMUSG00000030282	2.81609e-277	0.23301	-0.0071142	0.186729	0.595973	0.699212	0.704281	0.716392	0.215118	0.591983	0.568262	0.520474	-0.184291	0.0657458	0.371031	Cmas
190	ENSMUSG00000031848	1.2555e-19	-0.40296	-0.586	-0.0725712	0.233488	0.000795736	0.268688	0.374841	-0.150785	-0.596704	-0.278098	-0.59916	0.0644649	-0.878725	-0.0242091	Lsm4
190	ENSMUSG00000020372	2.0408e-116	0.128552	-0.494187	0.725924	0.137015	-0.297176	1.28825	1.7271	0.0912568	0.189708	-0.0631652	0.368551	0.224506	-0.539468	0.63339	Gnb2l1
191	ENSMUSG00000028792	1.99771e-65	0.176388	0.143591	0.529763	0.518592	0.457174	0.653699	0.855062	0.430546	0.502133	0.459038	0.619494	0.437823	0.019195	0.111235	Ak2
191	ENSMUSG00000042406	9.52882e-140	0.622481	0.884746	0.835881	0.403427	0.411967	0.868721	1.41872	0.825733	1.28264	1.13233	1.21731	0.394921	0.697472	1.03143	Atf4
192	ENSMUSG00000025381	7.89557e-11	-0.0427019	-0.161512	-0.126472	0.523261	0.247511	0.617542	0.742406	0.274077	-0.0806391	0.168878	-0.0438926	0.487942	-0.281935	-0.0254546	Cnpy2
192	ENSMUSG00000031636	2.8043e-12	0.180672	-0.119543	-0.888419	-0.0698659	-1.1256	-1.79177	-0.146931	0.27	0.315217	0.310734	0.305885	0.120841	-0.165801	-0.298715	Pdlim3
192	ENSMUSG00000021957	8.18023e-277	0.111946	-0.42643	0.0520445	0.744386	0.705551	0.686623	0.738589	0.334848	0.258274	0.312321	0.352283	0.371439	-0.834186	-0.717013	Tkt
192	ENSMUSG00000017404	3.65908e-214	0.0670332	-0.309131	0.375017	0.257099	0.0330687	0.797651	1.14917	-0.0184888	-0.134376	-0.219159	0.323008	0.0878534	-0.288453	0.599333	Rpl19
192	ENSMUSG00000024501	0	0.00161612	-0.0656671	-0.112712	-0.290332	-0.986701	-0.877432	-0.140561	0.00541192	0.00692683	0.00685029	-0.0286723	-0.00772816	-0.00122359	-0.124389	Dpysl3
193	ENSMUSG00000022354	1.93801e-19	-0.156009	-0.175923	0.010356	0.339808	0.0446125	-0.022597	-0.213739	-0.0505022	-0.346317	-0.220322	-1.10181	0.247187	-0.945362	-1.09992	Ndufb9
193	ENSMUSG00000023048	2.04832e-100	-0.513628	0.562577	0.380403	0.629702	0.853654	0.601178	0.706117	-0.17065	-0.819319	-0.361422	0.334966	0.0772253	0.486192	0.609516	Prr13
193	ENSMUSG00000024538	1.82393e-97	-0.00359458	-0.0591541	-0.0814166	-0.364366	-0.900314	-0.227445	-0.737082	-0.00559692	0.00275623	-0.00310447	-0.0694404	-0.00960041	-0.0245755	-0.0208922	Ppic
194	ENSMUSG00000030431	2.22834e-15	0.267126	0.060091	0.0977433	0.326449	0.698266	0.824601	1.01027	0.182836	0.635732	0.467344	0.709079	-0.0342935	-0.0905121	-0.153375	Tmem238
194	ENSMUSG00000059534	2.96185e-38	-0.439502	-0.252455	-0.810576	-0.136001	-0.105211	-0.722235	-1.1292	-0.65709	-0.995716	-1.02766	-1.36833	-0.0334738	-0.878769	-1.29076	Uqcr10
195	ENSMUSG00000060743	4.12326e-12	-0.338279	-0.863241	-0.521964	-0.264826	-0.49525	-0.643025	-0.156484	-0.550904	-0.757695	-0.867508	-1.02769	-0.130576	-0.820246	-0.0354512	H3f3a
195	ENSMUSG00000031245	2.85411e-19	-0.0343588	-0.420923	-0.168688	0.113825	0.00277314	-3.99666e-05	0.0650224	-0.0626888	-0.018607	-0.029101	-0.0358011	-0.0373636	-0.649779	-0.222405	Hmgn5
195	ENSMUSG00000029405	1.33915e-19	-0.496641	-0.021923	0.0253231	-0.363667	-0.166335	-0.152839	0.0385464	-0.380589	-0.831288	-0.579251	-0.559045	0.129607	0.0567567	0.0763709	G3bp2
195	ENSMUSG00000030432	8.43378e-10	0.20985	-0.379916	0.254686	0.130969	0.235572	0.994725	1.35207	-0.207325	0.18096	-0.357321	0.264176	-0.0809242	-0.402524	0.238614	Rpl28
195	ENSMUSG00000025794	4.31847e-211	0.333398	-0.276036	0.481988	0.433832	0.423789	0.870013	1.22069	0.196187	0.417922	0.0424679	0.566555	0.111324	-0.288383	0.617816	Rpl14
196	ENSMUSG00000037242	1.24242e-22	-0.384919	0.72727	0.764456	-1.22896	-0.704251	-0.185669	0.125535	-0.422415	-0.124634	-0.263096	0.865106	-0.186511	0.759943	0.93477	Clic4
196	ENSMUSG00000020321	1.7501e-24	-0.00935216	-0.085757	-0.514251	0.335438	0.171049	0.229432	0.204051	0.204357	-0.256116	0.0685257	-0.0491863	0.419451	-0.870438	-0.855731	Mdh1
196	ENSMUSG00000095098	8.99602e-14	-0.0536514	-0.0533329	-0.134007	-0.6313	-1.20664	-1.13262	-0.325232	-0.177671	-0.0812455	-0.189996	-0.0168683	-0.109128	-0.0349034	-0.108459	Ccdc85b
196	ENSMUSG00000038274	2.2537e-17	0.244904	0.128818	0.465878	0.261161	0.480406	0.765149	1.1632	0.0218703	0.228094	-0.138365	0.621401	0.0224604	0.141127	0.421898	Fau
197	ENSMUSG00000020267	3.25612e-38	-0.487998	-0.852842	-0.270911	-0.261688	-0.28814	-0.204977	0.201352	-0.433481	-0.928331	-0.760297	-0.947364	0.228858	-0.925329	-0.558265	Hint1
197	ENSMUSG00000022890	0	-0.529556	-0.153142	-0.308922	0.150359	0.136074	-0.0723398	-0.23618	-0.322555	-1.10436	-0.709513	-0.828872	0.125088	-0.578464	-0.780871	Atp5j
198	ENSMUSG00000009549	5.38121e-06	-0.557589	-0.0615265	-0.246732	0.00774038	-0.154903	-0.322261	-0.111947	-0.371376	-1.01778	-0.665569	-0.766503	0.104922	-0.252518	-0.623072	Srp14
198	ENSMUSG00000006442	1.75954e-11	0.267071	0.302135	0.309918	-0.775087	-0.413305	0.45539	0.507809	0.343151	0.544745	0.495761	0.491145	0.109896	0.143042	-0.137255	Srm
198	ENSMUSG00000074364	7.82331e-10	0.0494207	0.0462213	-0.194926	-0.220533	-0.332437	-1.44111	-1.29215	-0.080249	0.105423	0.055828	0.0773909	-0.202485	0.131725	-0.0919992	Ehd2
198	ENSMUSG00000022443	3.76275e-170	-0.365186	0.103906	0.286473	-0.473639	-0.894344	-0.0213854	-0.158336	-0.692795	-0.381128	-0.499518	0.222284	-0.494264	0.110733	0.144873	Myh9
199	ENSMUSG00000039221	8.78783e-25	0.176067	-0.741086	0.0978686	-0.00503128	0.0155223	0.788658	0.171202	-0.308756	0.394818	-0.306127	0.140953	-0.361526	-0.953861	-0.00823535	Rpl22l1
199	ENSMUSG00000036461	2.79923e-09	-0.532895	-0.0871999	0.369016	-0.389144	-0.374551	0.197156	0.527069	-0.756494	-0.646389	-0.714714	0.13744	-0.439873	-0.214227	0.389709	Elf1
199	ENSMUSG00000069769	6.66375e-87	-0.324494	-0.0671934	-0.00864958	0.106706	0.112204	0.129591	0.272425	-0.147388	-0.404521	-0.137043	-0.980211	-0.0323805	-0.00717672	0.116801	Msi2
200	ENSMUSG00000001794	2.92816e-37	0.13817	0.700048	0.667036	-0.378415	-0.180674	-0.080454	0.625837	0.0246977	0.159891	0.386947	1.0449	-0.563032	0.804337	1.05249	Capns1
200	ENSMUSG00000047714	3.12881e-238	0.40169	0.0635774	-0.258726	1.09051	1.15728	1.08569	1.0499	0.343663	1.0162	1.03397	0.477305	-0.322649	0.43014	0.533172	Ppp1r2
201	ENSMUSG00000029465	8.85077e-14	0.13903	0.22129	0.419973	0.283115	0.629182	0.875863	0.73403	0.450644	0.0227197	0.318143	0.318827	0.532659	0.0643419	0.456248	Arpc3
202	ENSMUSG00000021131	9.54708e-10	0.101172	-0.295056	-0.049298	-0.901111	-0.111294	0.248279	0.384229	-0.269457	0.14009	-0.279438	-0.0823284	-0.339668	-0.520016	-0.000463494	Erh
203	ENSMUSG00000031231	3.65102e-15	-0.324639	-0.237823	-0.455789	-0.0707406	-0.00148733	0.0746182	-0.144453	-0.396884	-0.874284	-0.781874	-1.26241	0.0888287	-0.888842	-1.25972	Cox7b
203	ENSMUSG00000031681	6.10371e-08	-0.124844	-0.0804526	-0.00124152	-0.525185	-1.16261	-0.837393	0.0101688	-0.201064	-0.119952	-0.139307	0.0490274	-0.128949	-0.0520706	0.0313864	Smad1
203	ENSMUSG00000031812	2.29003e-07	0.0702424	0.404004	-0.353121	-0.00647964	0.110975	-0.363791	0.336023	0.424599	-0.0324894	0.181995	-0.28348	0.557886	-0.012763	-0.80778	Map1lc3b
203	ENSMUSG00000042354	7.9965e-132	0.379031	0.647124	0.754616	-0.685254	-0.100733	0.847566	0.846295	0.362208	0.721339	0.549212	0.818348	0.105373	0.648788	0.844295	Gnl3
204	ENSMUSG00000050856	1.00347e-116	-0.281927	-0.0980808	-0.808082	-0.290756	6.46174e-05	-0.665129	-1.09086	-0.47534	-0.542159	-0.683962	-0.781575	-0.221382	-0.597435	-1.2793	Atp5k
204	ENSMUSG00000032667	1.65422e-37	-0.230223	0.113677	0.0353655	0.0258612	0.161093	0.227345	0.0670276	-0.459434	-0.440983	-0.480872	-0.0790436	-0.387883	0.0627889	0.312102	Pon2
205	ENSMUSG00000061315	7.35774e-12	-0.135733	-0.642147	0.208447	-0.133195	-0.356767	0.358984	0.668607	-0.280261	-0.430031	-0.568755	0.0073859	0.214826	-0.461683	0.541659	Naca
205	ENSMUSG00000052837	5.69032e-112	0.181095	0.537934	-1.10913	0.344686	0.909462	-1.17185	-1.14346	0.169794	0.130609	0.15693	1.44984	-0.0977782	0.667061	-0.149984	Junb
205	ENSMUSG00000018171	9.0366e-228	-0.472616	0.294123	0.127473	-0.18635	-0.136038	0.155701	0.404173	-0.686395	-0.780933	-0.931151	-0.049005	-0.0560496	0.245495	0.19714	Vmp1
205	ENSMUSG00000036372	1.76864e-18	-0.146033	-0.0876357	-0.539828	0.115826	0.0209291	-0.0374203	0.247801	-0.379139	-0.352924	-0.613389	-0.603532	-0.0349868	-0.375215	-1.15758	Tmem258
206	ENSMUSG00000061518	6.83485e-78	-0.251898	-0.0656055	-0.0685813	-0.0953328	0.206922	0.211909	-0.123535	-0.250251	-0.649032	-0.540957	-1.29728	0.107619	-0.856121	-0.856464	Cox5b
206	ENSMUSG00000052512	1.64738e-34	0.18313	0.727075	0.728828	-0.285008	-0.262436	0.277866	0.839244	-0.231428	0.775284	0.231759	1.13615	-0.481577	0.866266	1.12949	Nav2
206	ENSMUSG00000001911	0	0.11588	-0.522478	-0.0928947	-0.519122	-1.22631	-1.35895	0.28629	0.103688	0.511182	0.420622	0.511166	-0.0532741	-0.362439	0.244769	Nfix
206	ENSMUSG00000019505	1.40707e-09	0.0798355	0.406494	-0.967356	-0.141416	0.410378	-1.03264	-1.06195	0.0805983	-0.197745	-0.2254	-0.0689649	0.157991	0.0589542	-0.578558	Ubb
207	ENSMUSG00000032562	3.86511e-13	-0.582182	-0.0708379	0.142744	-0.0740852	-0.375875	-0.551104	-0.584028	-0.370383	-0.690825	-0.421566	0.0262588	-0.0184769	0.134014	0.715441	Gnai2
208	ENSMUSG00000024583	1.22206e-11	0.147805	0.409811	0.876192	0.370902	0.512061	1.04392	1.13973	0.394085	0.170164	0.414078	0.59538	0.239445	0.201449	0.521104	Txnl1
209	ENSMUSG00000054312	1.44379e-106	-0.262935	-0.249705	-0.666401	0.0935832	0.10914	-0.114126	-0.325614	-0.345922	-0.4383	-0.528496	-0.734629	-0.0148434	-0.488579	-1.03039	Mrps21
209	ENSMUSG00000073411	3.17935e-106	-0.107532	0.409958	0.276432	0.757315	0.641532	0.871111	1.42274	0.383284	-0.613172	0.109098	1.04579	0.564104	-0.0844313	0.576207	H2-D1
210	ENSMUSG00000038679	6.55086e-32	-0.0959843	-0.473849	-0.0563817	0.748753	0.377138	0.380114	1.04121	0.194901	0.0157142	0.284992	-1.23072	0.459029	-0.530618	0.166768	Trps1
210	ENSMUSG00000007041	5.32857e-33	0.0921446	0.436185	0.732146	0.792243	1.28789	1.35619	1.51004	0.188879	-0.205444	0.062842	1.26294	-0.0241427	0.361833	1.2121	Clic1
210	ENSMUSG00000060675	2.66962e-15	-0.208027	0.0871152	0.337205	0.466566	0.556385	0.603947	-0.00891963	-0.00648368	-0.322821	-0.202183	0.0859907	0.347263	-0.146928	0.0188189	Pla2g16
211	ENSMUSG00000033545	1.31754e-47	-0.196121	0.0598649	0.239563	-0.0749889	-0.0969455	0.219437	0.364147	-0.566866	-0.294833	-0.618242	-0.176431	-0.0668529	0.0169817	0.191305	Znrf1
211	ENSMUSG00000091537	4.45807e-42	-0.0781583	-0.265086	-0.403625	-0.390103	0.0245087	-0.083325	-0.316264	-0.3762	-0.0476261	-0.340095	-0.6402	-0.483362	-0.327634	-0.37629	Tma7
211	ENSMUSG00000024208	5.70973e-12	-0.540283	-0.374421	-0.839641	-0.241074	-0.231662	-0.590072	-0.147148	-0.602254	-0.897617	-0.753384	-1.00983	-0.417969	-0.419874	-0.623951	Uqcc2
212	ENSMUSG00000028152	7.05124e-297	-0.0185017	-0.0439876	-0.00626864	-0.668426	-0.844553	-0.416924	-0.000736131	-0.0475035	-0.0137236	0.0119827	-0.717821	-0.107994	-0.00194598	0.0373726	Tspan5
212	ENSMUSG00000028392	4.76274e-95	-0.0572953	-0.00687117	-0.361289	0.337284	0.410863	0.421208	0.428002	-0.212877	-0.0780138	-0.158071	0.211957	-0.21842	-0.508202	-0.15304	Bspry
212	ENSMUSG00000025856	7.93431e-274	-0.0213518	0.221731	0.259663	-0.10989	-0.663093	-0.818863	-1.73415	0.00846853	0.0185786	0.0628739	0.553222	0.0309047	0.4647	0.467615	Pdgfa
212	ENSMUSG00000036854	3.49932e-33	0.0104213	-0.0177024	-0.224632	-0.0636034	-0.144184	-1.15429	-0.571199	-0.00421964	0.00664388	0.00600763	0.0275527	-0.0216404	-0.0113996	-0.154853	Hspb6
212	ENSMUSG00000005148	6.97715e-21	0.0945264	0.404571	0.68522	0.61078	0.405047	0.958397	1.22935	0.02636	0.412183	0.292681	0.997647	-0.168967	0.305067	1.07943	Klf5
212	ENSMUSG00000002580	2.36312e-61	-0.454202	0.303633	0.073425	0.849284	0.910999	0.867708	0.844322	0.0440423	-0.721258	-0.162081	-0.224173	0.44264	0.0304588	-0.320228	Mien1
213	ENSMUSG00000026083	3.00798e-121	0.517149	0.536485	0.971632	-0.179791	0.428552	0.584458	0.8089	0.270688	1.06019	0.697197	1.15738	-0.245574	0.389453	0.619944	Eif5b
213	ENSMUSG00000028809	1.90535e-32	0.0437637	0.329718	0.773601	0.24755	0.361748	0.529068	0.667438	0.156213	0.0954259	0.124951	0.431559	0.0941956	0.369985	1.2378	Srrm1
213	ENSMUSG00000001247	5.33623e-81	-0.106297	0.0303054	0.399547	-0.024655	0.505187	0.696152	0.879763	-0.17156	-0.331392	-0.233031	0.267714	-0.0743558	0.239741	0.472413	Lsr
213	ENSMUSG00000022895	2.92456e-84	-0.0786581	0.537423	0.744432	1.04961	0.679728	1.20315	1.56729	0.339481	0.272653	0.493576	0.64864	0.50491	0.365634	0.864837	Ets2
214	ENSMUSG00000001089	1.28696e-08	-0.270411	0.0228672	0.310004	-0.996454	-1.2908	-0.5842	-0.108067	-0.265241	-0.240423	-0.215506	0.253683	0.0253322	0.360798	0.470312	Luzp1
214	ENSMUSG00000019737	1.05508e-287	0.00396464	-0.316919	-0.0339323	0.448177	0.449251	0.480476	0.48916	0.0913277	0.0415415	0.0486824	0.382531	0.221448	-0.494923	-0.0619654	Syne4
214	ENSMUSG00000061787	3.13111e-16	0.264827	-0.274803	0.396481	0.184056	0.126499	0.800045	1.21889	-0.0370621	0.188169	-0.164011	0.20295	-0.028831	-0.292837	0.42967	Rps17
214	ENSMUSG00000006519	1.33269e-175	0.420282	0.183473	0.66872	0.894978	0.859119	1.21945	0.933127	0.576535	0.825155	0.915287	0.680873	0.0945272	-0.173642	0.273022	Cyba
215	ENSMUSG00000038695	2.45728e-66	-0.0176511	-0.355728	-0.415551	-0.0785596	-0.567614	-1.03569	-0.317437	-0.0639291	-0.0253293	-0.0466528	-0.0402476	-0.0445927	-0.380128	-0.335109	Josd2
215	ENSMUSG00000031799	4.36747e-18	-0.0101106	0.229888	0.405397	-1.01407	-0.954991	-0.562222	-0.574621	-0.473952	-0.00163113	-0.136456	0.225219	-0.568451	0.691809	0.906811	Tpm4
215	ENSMUSG00000033577	2.67766e-06	0.228003	-0.0323788	-0.11482	0.628513	0.56203	0.608037	0.62676	0.12263	0.548433	0.53382	0.611606	-0.254973	0.229563	0.287016	Myo6
215	ENSMUSG00000020846	5.21623e-235	0.0426011	0.0540027	0.0676766	-0.649791	-0.966693	-0.585806	0.117591	0.0891146	0.230236	0.213862	0.230048	0.031534	0.075694	0.0578477	Fam101b
216	ENSMUSG00000027108	5.5161e-57	-0.189084	-0.490317	-0.0542025	-0.0607366	-0.0978472	0.07254	0.153405	-0.201006	-0.315968	-0.30357	-0.289321	-0.0432791	-0.637616	0.0444976	Ola1
216	ENSMUSG00000038387	4.82339e-30	-0.30782	-0.33845	-0.184789	-0.122562	-0.590846	-1.36405	-0.950832	-0.242287	-0.284954	-0.145158	0.0206275	-0.0759298	-0.107077	-0.153314	Rras
216	ENSMUSG00000052681	5.69945e-19	0.431357	0.695044	0.709254	0.305935	0.142315	0.515021	0.831372	0.491806	0.92287	0.898984	1.3017	0.0692909	0.413454	0.895235	Rap1b
217	ENSMUSG00000036751	2.18708e-15	-0.234564	-0.21706	-0.449595	0.144953	0.385748	0.325005	-0.11158	-0.381504	-0.790473	-0.846985	-1.06817	0.147659	-0.856722	-0.965073	Cox6b1
217	ENSMUSG00000035498	6.38509e-31	0.0888667	0.739828	0.90551	-0.475091	-0.718776	0.248512	1.18833	-0.055859	0.434356	0.197879	0.884318	-0.0791894	0.694161	0.924988	Cdcp1
217	ENSMUSG00000021699	5.39298e-24	0.192227	-0.232664	0.439892	0.357937	0.355206	0.57349	0.683933	0.0382577	0.532579	0.489388	0.705236	-0.349343	0.00452754	0.602396	Pde4d
217	ENSMUSG00000022899	4.0517e-149	0.195827	-0.394327	0.287286	0.480461	0.381427	0.502139	0.522986	0.311283	0.414297	0.447692	0.417003	0.127523	-0.0152725	0.260268	Slc15a2
218	ENSMUSG00000022283	2.03364e-98	0.297315	-0.312954	0.63773	-0.220925	-0.313349	0.783317	1.27554	-0.0724446	0.594634	0.137037	0.1317	-0.256067	-0.293678	1.19018	Pabpc1
218	ENSMUSG00000024360	0	0.160995	0.478795	0.825079	-0.139295	0.0914029	0.830022	0.867759	0.32979	0.515969	0.508582	0.831371	0.211455	0.45665	0.791234	Etf1
219	ENSMUSG00000078578	2.38093e-67	0.317308	0.644631	0.915618	0.352675	0.41578	0.639539	1.16192	0.291088	0.467341	0.397966	1.00272	0.152676	0.620075	1.0553	Ube2d3
219	ENSMUSG00000064326	1.09162e-62	-0.0680603	-0.654609	-0.0885305	-0.0869697	-0.650586	-0.321765	-0.150376	-0.0697443	-0.0479651	-0.079682	-0.1567	0.0796295	-0.401332	0.0324272	Siva1
219	ENSMUSG00000003970	1.78954e-11	0.105692	-0.45318	0.563756	0.24293	-0.17432	0.74751	1.09268	0.00325768	0.0283557	-0.0826149	0.497744	0.0343823	-0.43016	0.708828	Rpl8
220	ENSMUSG00000032434	3.98653e-16	-0.17676	0.113232	-0.0400613	0.043302	0.0935412	0.202856	0.17197	-0.111598	-0.305476	-0.144302	-0.20359	0.0531668	-0.0209399	-0.727629	Cmtm6
220	ENSMUSG00000045690	1.75668e-36	0.00119563	-0.100694	-0.0667104	-0.363655	0.0995279	0.0375684	-0.0284532	-0.477432	0.0920215	-0.564622	0.194035	-0.437921	-0.0875295	-0.311128	Wdr89
220	ENSMUSG00000056612	2.64124e-52	-0.236801	-0.188441	0.361091	-0.108655	0.330485	0.731536	0.669182	-0.543866	-0.117353	-0.36256	-0.299755	-0.243841	-0.130278	0.254322	Ppp1r14b
221	ENSMUSG00000026970	5.13193e-164	0.0263231	0.566781	0.573469	-0.601981	-0.50157	-0.0216183	-0.0894565	-0.272111	0.44662	0.259057	0.669237	-0.513753	0.717551	0.891339	Rbms1
221	ENSMUSG00000059070	6.70109e-190	0.0422354	-0.270211	0.239449	0.0167201	0.057541	0.883013	1.13918	-0.388399	-0.200185	-0.649353	0.0347901	-0.0949822	-0.166592	0.513605	Rpl18
221	ENSMUSG00000019590	7.4899e-31	-0.332563	0.0267873	-0.054618	0.2026	0.322229	0.396381	0.44435	-0.455562	-0.607655	-0.624955	-0.0740323	-0.0744292	0.11911	0.0866667	Cyb561
222	ENSMUSG00000026434	1.37772e-10	-0.22621	-0.787742	0.14398	-0.0994152	-0.224599	0.000913425	-0.0540868	-0.291118	-0.237102	-0.183741	0.099217	-0.164715	-0.775483	0.276341	Nucks1
222	ENSMUSG00000052146	1.9953e-11	0.168718	-0.317267	0.21074	-0.0444962	0.176351	0.604251	0.96047	-0.51225	0.148556	-0.632066	0.222708	-0.409981	-0.23116	0.465199	Rps10
223	ENSMUSG00000026469	2.19149e-75	-0.138839	-0.00934733	-0.00585961	-0.0698091	-0.248141	-0.293025	0.0120586	-0.107933	-0.125084	-0.102665	-0.825717	0.00360676	-0.000494923	0.0914868	Xpr1
223	ENSMUSG00000068523	3.10121e-08	0.0991555	0.619381	-0.0853043	0.0543287	0.794366	0.851734	0.0593468	-0.33769	0.324233	-0.162748	0.441527	-0.516973	0.481254	-0.142935	Gng5
223	ENSMUSG00000030554	0	-0.00577548	-0.0137088	-0.488477	-0.157742	-0.976988	-2.92379	-0.485127	0.00239594	0.00117752	-0.0018008	0.0083942	0.007607	-0.002206	-0.264941	Synm
223	ENSMUSG00000030782	9.72432e-55	-0.0066158	-0.0037465	-0.205296	-0.800614	-0.919802	-1.33876	-0.747074	-0.0604929	0.0104501	-0.00903372	-0.00700936	-0.0783586	0.00234485	-0.0832066	Tgfb1i1
223	ENSMUSG00000021282	7.30202e-46	0.308606	0.665613	0.937186	-0.286455	0.389634	1.09707	1.42725	0.484256	0.570115	0.738639	1.14094	0.29358	0.273985	1.03139	Eif5
224	ENSMUSG00000030035	1.27767e-162	-0.23623	-0.121282	-0.0615568	0.00802123	-0.0773759	-0.0921133	-0.157771	-0.253878	-0.416325	-0.379323	-0.685027	0.0165279	-0.117822	-0.0180833	Wbp1
224	ENSMUSG00000030224	2.88898e-23	0.173554	0.232233	0.824846	-0.477425	-0.149835	0.638238	0.582232	0.123505	0.399768	0.33675	0.294787	-0.116411	0.251018	0.901926	Strap
224	ENSMUSG00000025144	6.85757e-241	-0.0715448	-0.236404	-0.128967	0.245563	0.0549655	0.101279	-0.275409	0.0486517	-0.0975963	-0.0816072	-0.250329	0.274624	-0.631938	-0.208474	Stra13
224	ENSMUSG00000037805	9.60253e-169	0.141226	-0.588666	0.395943	0.462278	-0.157186	0.516177	1.24627	-0.238615	0.301316	-0.424253	0.556674	0.117665	-0.532437	0.648663	Rpl10a
225	ENSMUSG00000026615	4.80956e-36	0.265838	0.409764	0.861321	0.070542	0.191656	0.72689	0.72161	0.392176	0.769076	0.670093	0.611945	0.185199	0.307905	0.808257	Eprs
225	ENSMUSG00000029616	4.33453e-15	-0.157351	-0.645902	-0.139128	0.00511274	-0.167352	0.158279	0.0473401	-0.162425	-0.264616	-0.254746	-1.02875	0.0102692	-0.583546	-0.290414	Erp29
225	ENSMUSG00000019738	1.72541e-08	-0.00464615	-0.184651	-0.331477	-0.08908	0.0581996	-0.0984232	-0.0557897	-0.0941958	-0.0113493	-0.0816559	-0.252028	-0.0175839	-0.305249	-0.822285	Polr2i
225	ENSMUSG00000075705	2.86281e-49	-0.214905	0.0714076	-0.67058	-0.703979	-1.29697	-2.06627	-0.442904	0.0266644	-0.515666	-0.138648	-0.404672	0.271962	-0.400927	-1.07082	Msrb1
225	ENSMUSG00000064345	1.07399e-21	-0.104864	0.0911462	-0.0971516	-0.777013	-0.36407	-0.758032	-0.532672	-0.659288	-0.203329	-0.736476	0.0441387	-0.553384	-0.366624	-0.94962	mt-Nd2
226	ENSMUSG00000042659	1.58669e-153	0.307297	0.211196	0.572436	0.842274	0.8526	0.656517	0.944082	0.465378	0.837899	0.675121	0.67424	0.269553	0.259379	0.291285	Arrdc4
226	ENSMUSG00000037601	3.19523e-85	-0.157266	-0.201896	0.334729	-0.564391	0.345251	1.30212	1.03305	0.016106	-0.279843	-0.052211	-0.420965	0.0262015	-0.75155	-0.0721929	Nme1
227	ENSMUSG00000004610	5.33346e-216	-0.440955	0.0177958	-0.2023	0.128075	-0.0406902	0.0134369	-0.198271	-0.145839	-0.702621	-0.377166	-0.423819	0.167921	-0.299944	-0.150073	Etfb
228	ENSMUSG00000039016	3.10714e-29	-0.316541	-0.185831	-0.225182	-0.227879	-0.0831878	0.0226591	-0.0427995	-0.340216	-0.565208	-0.458521	-1.03187	-0.069626	-0.251452	-0.839226	Timm8b
228	ENSMUSG00000046768	2.59925e-10	0.402692	0.407254	-0.890227	0.426511	-0.0894106	-0.418187	-0.804553	0.599137	1.01046	0.991289	1.02221	0.14144	0.47907	0.143499	Rhoj
228	ENSMUSG00000022186	5.9323e-18	-0.122767	-0.447178	-0.494196	-0.47132	-1.09082	-0.923497	-0.59641	-0.0996281	-0.169659	-0.126986	-0.150517	-0.0801981	-0.599053	-0.644651	Oxct1
229	ENSMUSG00000015092	9.50025e-210	-0.41232	-0.469491	-0.301991	0.15288	-0.0568001	-0.238179	-0.0153137	-0.206492	-0.852726	-0.420101	-0.430243	-0.0367598	-0.868234	-0.576971	Edf1
229	ENSMUSG00000058013	2.32659e-123	0.212547	0.130704	0.449525	-0.081922	0.217546	0.555167	-0.499967	0.138239	0.578297	0.466923	0.391034	-0.347346	0.307774	0.53351	Sept11
229	ENSMUSG00000032803	9.16315e-17	0.256656	0.132544	0.727233	0.0468213	-0.00686827	0.807065	0.989759	0.242612	0.924361	0.740485	0.876113	-0.0396901	0.332431	0.895123	Cdv3
230	ENSMUSG00000037060	1.05568e-06	-0.0568575	0.264898	-0.291386	-0.371415	-0.308533	-1.36604	-1.70802	-0.365954	0.110699	-0.406043	0.665524	-0.273301	0.559535	0.248858	Prkcdbp
230	ENSMUSG00000062867	7.31629e-34	0.0697004	-0.635544	0.228118	-0.00370016	0.34608	0.56378	0.344452	0.0276453	0.240547	-0.00243486	0.498973	0.225101	-0.5233	0.436612	Impdh2
230	ENSMUSG00000053113	3.50842e-56	-0.304679	0.497862	-0.705862	-0.916223	0.035663	-3.58506	-1.85245	-0.716929	-0.462463	-0.917138	0.419071	0.126342	0.562332	-0.558378	Socs3
230	ENSMUSG00000023067	1.12922e-233	-0.0766634	0.901096	0.490678	0.298078	-0.420536	-0.728844	-0.396686	-0.0566377	0.295582	0.224364	0.960918	-0.0655822	0.992384	0.744125	Cdkn1a
231	ENSMUSG00000030890	2.1688e-38	0.0842769	-0.0740042	-0.0668481	-0.321191	-0.481703	-0.874124	-0.673234	0.0373251	0.169202	0.122293	0.129384	-0.0161058	-0.10406	-0.0432943	Ilk
231	ENSMUSG00000046516	1.34627e-15	-0.38157	-0.0488236	-0.52939	0.150742	0.276348	-0.233655	-0.447728	-0.594711	-0.690941	-0.888478	-0.836052	-0.250783	-0.10291	-0.56315	Cox17
232	ENSMUSG00000026020	2.36275e-48	0.402246	0.449676	0.796693	-1.06479	-0.554686	-0.0684986	0.871493	0.27352	0.709698	0.474724	0.804146	0.0377611	0.410682	0.839525	Nop58
232	ENSMUSG00000026353	3.41317e-43	0.102727	0.681584	0.933122	0.0213299	0.146935	0.344178	0.990126	0.184754	0.394829	0.339053	0.819119	0.0587634	0.552076	0.913981	Ubxn4
232	ENSMUSG00000073481	1.71573e-35	0.194816	0.142381	0.242205	0.433781	0.296776	0.237828	0.399838	0.486718	0.467616	0.517262	0.538889	0.389889	-0.317638	0.0473575	Marc2
233	ENSMUSG00000034109	6.6586e-82	0.212968	0.260573	0.122601	-0.555175	-1.02239	0.00935585	0.13718	0.15689	0.437024	0.262629	0.49444	0.0782733	0.283733	0.418226	Golim4
233	ENSMUSG00000023232	8.36132e-14	-0.116141	0.428365	0.261579	0.166455	0.372378	0.42532	0.656148	-0.257082	-0.165601	-0.211247	0.0628826	-0.351253	0.481393	0.409908	Serinc2
233	ENSMUSG00000086290	2.13956e-08	0.0449982	-0.651792	-0.0171562	-0.284918	-0.123093	-0.0180937	0.0648176	-0.0933042	0.132037	-0.0934636	-0.0413068	-0.0151536	-0.320156	0.0104266	Snhg12
233	ENSMUSG00000005610	8.41954e-07	0.149088	0.334348	0.903049	-0.442182	-0.110244	0.207599	0.597148	0.199365	0.371528	0.382549	0.0598811	0.120564	0.131568	1.10976	Eif4g2
233	ENSMUSG00000064181	1.44471e-29	-0.113976	0.493966	0.488541	0.659418	0.650575	0.754227	0.721161	0.201184	-0.234174	0.14648	0.292649	0.181728	0.406105	0.47912	Rab3ip
233	ENSMUSG00000021290	2.61014e-09	-0.210224	-0.00767839	-0.431343	-0.122135	0.116966	-0.0579419	-0.602064	-0.489927	-0.652272	-0.905169	-0.883412	-0.240886	-0.521495	-1.12665	2010107E04Rik
234	ENSMUSG00000033998	7.54818e-35	-0.0047972	0.33598	-0.087381	0.681941	0.358856	0.493808	1.13831	0.293864	-0.00457347	0.199946	0.270325	0.464142	0.0379613	-0.0289249	Kcnk1
235	ENSMUSG00000026281	6.23554e-12	-0.0222932	-0.520769	0.0700975	0.0197397	-0.174288	0.032887	0.0992688	-0.00558259	0.0139002	0.0155074	-0.236082	0.0186683	-0.597151	0.0338478	Dtymk
235	ENSMUSG00000026341	5.51687e-08	0.0535839	0.118289	0.255638	-0.569302	-0.349566	-0.0458765	0.00876212	-0.142464	0.152216	0.0998176	0.379293	-0.496013	-0.0497656	0.429399	Actr3
235	ENSMUSG00000022533	1.12606e-96	-0.474808	0.259205	0.18735	-0.0850396	0.0289444	0.118406	0.491609	-0.507424	-0.621004	-0.533386	-0.0881046	0.0235304	0.221507	0.0265287	Atp13a3
236	ENSMUSG00000059005	2.01839e-161	0.050074	-0.763659	-0.26836	-0.720021	-0.40614	-0.049244	-0.00722562	-0.164062	0.00348619	-0.110509	0.0808288	-0.310453	-0.697592	0.160347	Hnrnpa3
236	ENSMUSG00000002043	6.00335e-20	-0.429372	-0.191479	-0.0350357	0.370914	0.243519	0.291483	0.450668	-0.237855	-0.671465	-0.467735	-0.613004	0.197703	-0.258664	-0.348199	Trappc6a
237	ENSMUSG00000035674	2.03404e-20	-0.235022	-0.263167	-0.52074	-0.0301841	0.0799295	-0.38721	-0.606136	-0.452381	-0.476334	-0.778562	-0.912858	-0.114299	-0.476132	-1.09572	Ndufa3
237	ENSMUSG00000022865	0	0.159152	0.0566429	0.777378	0.433487	0.0772103	0.931697	1.28395	0.0585986	0.435117	0.0895848	0.310824	0.199267	0.216279	0.8932	Cxadr
237	ENSMUSG00000023939	1.38442e-162	-0.263021	-0.17098	-0.210913	0.871294	0.841673	0.665608	0.8053	0.0423385	-0.507917	-0.081131	-0.105596	0.194411	-0.196599	0.181345	Mrpl14
237	ENSMUSG00000057863	3.44473e-196	0.256662	0.00862572	-0.0521143	-0.0461761	0.411325	0.412786	0.700216	-0.513328	0.385034	-0.663889	0.553343	-0.382658	0.0587883	-0.122543	Rpl36
238	ENSMUSG00000027712	2.04417e-42	0.158932	0.436642	0.647475	0.0701327	0.50747	0.408579	0.0837689	0.151369	0.171172	0.304924	1.24369	-0.175629	0.818885	0.971419	Anxa5
238	ENSMUSG00000025393	2.56429e-66	-0.119406	-0.140048	0.128985	0.0847258	0.0239028	0.199733	-0.306239	0.266253	-0.50863	-0.0255994	-0.474553	0.474257	-0.903644	-0.154392	Atp5b
238	ENSMUSG00000049470	1.59305e-30	-0.530455	0.604422	0.741413	0.233317	0.238686	0.475125	0.700301	-0.257243	-0.650434	-0.438299	0.366801	0.301046	0.638918	0.724569	Aff4
238	ENSMUSG00000041057	2.74354e-07	0.282561	0.418869	0.621553	-0.424855	0.121188	0.620949	0.6934	0.1789	0.5872	0.409587	0.687737	-0.0440385	0.425495	0.613811	Wdr43
239	ENSMUSG00000014294	6.94683e-68	-0.310719	-0.308248	-0.703035	-0.125712	0.0507145	-0.415057	-0.847065	-0.398857	-0.555725	-0.607744	-0.595413	-0.11849	-0.574777	-1.10899	Ndufa2
240	ENSMUSG00000041025	1.22543e-22	0.00126078	-0.3049	-0.296839	-0.486571	-0.847218	-0.333252	0.0629565	-0.0803873	0.18993	0.135069	0.171968	-0.11319	0.0425898	0.0533991	Iffo2
240	ENSMUSG00000006315	3.15543e-08	-0.161173	-0.37717	-0.3178	-0.0208915	0.104375	0.201208	0.161061	-0.192639	-0.225801	-0.19086	-0.332059	-0.124665	-0.663443	-0.451903	Tmem147
240	ENSMUSG00000040681	9.41514e-12	-0.183077	-0.36165	0.456786	-0.10153	-0.230345	-0.0570397	0.661917	-0.4157	-0.327184	-0.398677	-0.0639436	-0.362146	-0.191265	1.06282	Hmgn1
241	ENSMUSG00000060032	3.13779e-34	-0.141227	0.22721	-0.270383	0.557539	0.786239	0.677043	0.822845	-0.606097	-0.32498	-0.885073	-0.106264	-0.0638793	-0.2071	-1.0739	H2afj
242	ENSMUSG00000025508	9.71138e-24	0.303823	-0.198112	0.357857	0.0327138	0.16677	0.794316	0.660645	-0.0771981	0.367635	-0.170811	0.61423	-0.10978	-0.219957	0.352232	Rplp2
242	ENSMUSG00000041417	9.95635e-33	0.100508	0.451242	-0.158694	0.523981	0.25369	-1.22673	0.282844	0.59995	0.23583	0.610655	0.241877	0.525806	0.052162	-0.489565	Pik3r1
243	ENSMUSG00000028998	7.02803e-13	-0.33608	-0.179776	-0.474735	0.0329806	0.161488	-0.219628	0.0546359	-0.630088	-0.6573	-0.995937	-0.701214	-0.114007	-0.385281	-0.61787	Tomm7
243	ENSMUSG00000020250	1.37614e-119	0.210731	0.711012	0.83968	-0.021354	-0.076236	0.412603	0.935818	0.508019	0.625511	0.628856	0.712182	0.352947	0.591669	0.839278	Txnrd1
244	ENSMUSG00000028755	3.49458e-27	0.18847	0.452398	0.422873	-0.668815	-0.371593	0.10824	0.517127	0.37268	0.390289	0.407146	0.344036	0.340123	0.340196	0.253047	Cda
244	ENSMUSG00000084786	6.66123e-248	-0.488704	-0.0363641	-0.393213	0.135673	0.534167	0.397676	0.419065	-0.561683	-0.97696	-0.945968	-1.01551	-0.0413954	-0.303192	-0.44372	Ubl5
245	ENSMUSG00000049550	1.83646e-32	0.0758381	0.053809	0.306165	0.349237	0.462678	0.416432	0.359141	-0.14237	0.276125	0.0883817	0.516562	-0.392553	0.536491	0.683765	Clip1
245	ENSMUSG00000020358	1.16168e-11	0.276229	0.0160121	0.846789	-0.332313	0.0753914	0.997811	1.42068	0.334044	0.62958	0.617457	0.38007	0.134042	0.0819411	1.03372	Hnrnpab
246	ENSMUSG00000026568	5.97321e-06	-0.155433	0.0363953	0.282578	0.518877	0.526711	0.51612	0.706694	0.270552	-0.165972	0.202526	0.0449563	0.463068	-0.290773	-0.745532	Mpc2
246	ENSMUSG00000018920	5.02014e-17	0.247894	0.11679	0.406459	0.256942	0.448803	0.520785	0.925686	0.235295	0.581467	0.575782	0.933741	-0.111946	0.49363	0.589039	Cxcl16
247	ENSMUSG00000001833	2.37267e-29	0.189602	-0.0132342	0.261145	-0.146497	-0.21342	-0.263198	-1.6112	0.176319	0.302939	0.33227	0.556846	-0.0126871	0.0504188	0.317071	Sept7
247	ENSMUSG00000024997	4.20967e-08	-0.180198	-0.28191	-0.11613	0.18855	0.236036	0.206319	0.126204	-0.161128	-0.365841	-0.280821	-0.474587	0.129599	-0.573289	-0.382129	Prdx3
247	ENSMUSG00000095041	8.66999e-07	-0.295354	-0.165887	-0.22	0.216693	0.201123	0.0974298	-0.0702966	-0.485132	-0.528303	-0.722305	-0.438938	0.0149006	-0.260624	-0.240137	PISD
248	ENSMUSG00000019054	2.34563e-77	-0.458521	-0.24469	-0.131265	-0.14389	0.0704421	0.0874039	-0.0202571	-0.386858	-0.714881	-0.474468	-0.456471	-0.0487943	-0.170999	0.0322463	Fis1
248	ENSMUSG00000018567	5.11316e-49	-0.198974	0.289703	0.0656688	0.606893	0.388793	0.391415	0.507085	0.164446	-0.402641	-0.0588836	-0.389072	0.479674	0.0439788	0.0824833	Gabarap
248	ENSMUSG00000024921	2.89906e-15	0.00713429	-0.162685	-0.103884	-0.196863	-0.958216	-1.00364	-0.0902074	0.0285939	0.0729152	0.0621078	-0.0369637	0.0341512	-0.172364	-0.00421029	Smarca2
249	ENSMUSG00000037152	4.56825e-22	-0.499991	-0.142552	-0.494424	0.0465741	-0.0216529	-0.377359	-0.519311	-0.612437	-0.967097	-0.910145	-1.13344	-0.0646424	-0.517089	-0.951614	Ndufc1
249	ENSMUSG00000020260	1.1698e-28	0.0463868	0.288209	0.265455	-0.0271835	-0.0970712	0.0880139	-0.0513436	-0.150178	0.227458	0.0075282	0.210604	-0.357078	0.31088	0.219946	Pofut2
249	ENSMUSG00000019966	6.30596e-22	0.073322	0.271142	0.0156237	-0.608962	-1.20096	-1.48652	-0.290824	0.154076	0.228028	0.288552	0.0491332	0.084693	0.260152	0.215489	Kitl
249	ENSMUSG00000023915	7.765e-18	-0.433106	0.0600544	-0.0847296	-0.215692	-0.500274	-0.467447	-0.388646	-0.57127	-0.716317	-0.812789	-0.862617	-0.0664743	0.0258603	-0.372336	Tnfrsf21
250	ENSMUSG00000020737	1.12067e-10	-0.194367	-0.366543	0.222621	-0.0974835	0.218564	0.637921	0.552221	-0.170398	-0.454972	-0.351656	-0.990126	0.0616792	-0.503933	0.339545	Hn1
250	ENSMUSG00000051483	2.30489e-14	-0.333199	-0.117279	-0.193144	0.0924663	0.025174	-0.00487081	0.0232752	-0.129621	-0.557455	-0.337511	-0.593794	0.111747	-0.280285	-0.222452	Cbr1
251	ENSMUSG00000001036	6.8188e-28	-0.353538	0.0438738	-0.093607	0.00277876	0.0576377	-0.155686	-0.920986	-0.440836	-0.519549	-0.484936	0.0409615	-0.174649	0.0814163	0.0482156	Epn2
252	ENSMUSG00000020088	4.43917e-10	0.195898	0.651889	0.660273	0.0966722	0.370653	0.665054	0.666545	0.45272	0.507311	0.611838	0.546763	0.251488	0.46725	0.54783	Sar1a
252	ENSMUSG00000019947	8.96016e-57	-0.335827	-0.16944	-0.39403	-0.939318	-0.96826	-1.52371	-0.602068	-0.720282	-0.457897	-0.904719	-0.226704	-0.149428	-0.349163	-0.264771	Arid5b
252	ENSMUSG00000003072	2.78212e-16	-0.196438	-0.164486	0.0599148	0.167511	0.180082	0.467437	0.0807886	0.0257698	-0.566143	-0.231137	-0.668219	0.46599	-0.546793	-0.231667	Atp5d
252	ENSMUSG00000025428	2.14089e-212	0.0729623	-0.318778	0.303547	0.0750523	-0.256207	0.286632	0.136712	0.198588	-0.0466417	0.205059	0.353141	0.151708	-0.83557	0.0026751	Atp5a1
253	ENSMUSG00000073702	1.04442e-31	0.216991	-0.240125	-0.159382	-0.197325	-0.0429083	0.1833	0.593213	-0.37759	0.0192195	-0.584234	0.379466	-0.344427	-0.208995	0.023978	Rpl31
253	ENSMUSG00000079197	1.19344e-11	-0.457814	-0.323854	-0.166895	-0.150636	0.000180961	0.0743707	0.194082	-0.301389	-0.78458	-0.498277	-0.422492	-0.0121331	-0.467778	-0.121994	Psme2
253	ENSMUSG00000006932	2.23244e-41	-0.0935182	-0.682503	-0.0823094	-0.00558121	-0.143349	-0.0301478	0.182082	-0.130975	0.0150251	0.00149105	-0.167444	-0.106485	-0.325788	0.178402	Ctnnb1
253	ENSMUSG00000022241	3.71186e-11	0.175739	0.121478	0.255854	-0.563194	0.0866881	0.26695	0.311804	0.0616028	0.300022	0.231637	0.164257	-0.170608	0.105375	0.206341	Tars
253	ENSMUSG00000022892	5.34465e-07	-0.175572	-0.0281166	-0.321585	-0.531833	-0.820321	-1.46371	0.251405	0.0365406	-0.272234	0.439767	0.564368	-0.428517	0.765445	0.658885	App
253	ENSMUSG00000006818	4.34012e-76	0.341322	0.643118	0.513556	0.3902	0.504047	0.657488	0.670173	0.678488	0.495379	0.686375	0.311787	0.416527	-0.0423637	0.0627755	Sod2
253	ENSMUSG00000073639	2.96544e-13	-0.00741032	0.282861	-0.490294	-0.187499	-0.153807	-0.236077	0.208606	-0.0235651	-0.316081	-0.203884	0.251289	0.108411	0.0479043	-1.09827	Rab18
254	ENSMUSG00000000563	9.49647e-10	-0.053278	-0.188116	0.145074	0.219572	0.0870413	0.590269	0.378776	0.188213	-0.159109	0.0656683	-0.335488	0.375719	-0.805049	-0.111154	Atp5f1
254	ENSMUSG00000046876	1.09774e-241	0.000355739	0.058247	0.0476719	-0.559412	-0.901608	-0.675963	-0.0249959	-0.0841099	0.0879263	0.0642704	0.0894583	-0.115616	0.118697	0.0694179	Atxn1
254	ENSMUSG00000033863	1.9586e-08	0.106404	0.309812	0.0134131	0.515849	0.0032616	-0.264835	-1.57764	0.12332	0.305464	0.233868	0.302094	0.225945	-0.00101915	0.0464364	Klf9
255	ENSMUSG00000010406	1.20598e-233	-0.417489	-0.0996855	-0.128241	-0.0981254	0.0594116	0.268959	0.179746	-0.677577	-0.702544	-0.923367	0.0569246	-0.264868	-0.112525	-0.296301	Mrpl52
256	ENSMUSG00000006304	1.20522e-13	-0.106461	0.508847	0.659957	-0.127172	0.209948	0.267709	0.20992	-0.0955656	-0.140632	0.107389	0.696541	-0.350259	0.668728	1.10519	Arpc2
256	ENSMUSG00000022433	2.61088e-34	-0.417062	0.114893	0.41918	0.376782	0.33386	0.59254	0.29738	-0.471386	-0.436004	-0.373183	-0.0585404	-0.120028	0.390665	0.458203	Csnk1e
256	ENSMUSG00000061232	1.93575e-23	-0.216278	-0.0098512	-0.0122804	0.415809	0.264066	1.1607	1.36708	0.268074	-0.541399	0.0535388	0.910818	0.481369	-0.888582	0.0295437	H2-K1
257	ENSMUSG00000029713	2.75882e-15	0.169696	0.434643	0.518644	0.947902	0.899589	0.759505	0.545495	0.390453	0.00889596	0.287233	0.504003	0.376477	0.362185	0.695382	Gnb2
257	ENSMUSG00000031917	1.49544e-17	0.221732	0.305828	0.46362	-0.34087	0.0710543	0.529884	0.504895	0.243747	0.355289	0.352888	0.388697	0.1614	0.289386	0.423931	Nip7
257	ENSMUSG00000013076	6.56898e-06	-0.0212186	0.0901338	0.0905703	-0.638314	-1.07839	-1.09797	0.013444	0.0403544	0.25631	0.319208	0.236082	-0.173763	0.142474	0.181256	Amotl1
257	ENSMUSG00000059796	1.01391e-39	0.51108	0.225699	0.687907	-0.306043	0.460448	1.39626	1.31341	0.502389	0.597195	0.498672	0.583071	0.192724	0.0479687	0.744997	Eif4a1
257	ENSMUSG00000060969	8.8707e-52	0.157071	-0.157884	-0.178999	0.533195	0.433643	0.433149	0.930802	0.546276	0.812709	0.788464	0.861496	0.256515	-0.331155	0.0861188	Irx1
258	ENSMUSG00000028798	6.58698e-27	-0.17701	-0.54264	0.214055	0.290482	0.183402	0.801177	0.837369	-0.0120509	-0.27563	-0.190629	-0.0430991	0.300259	-0.752744	0.181324	Eif3i
258	ENSMUSG00000024571	1.76464e-97	0.189806	0.302979	0.735432	-0.0990475	0.147131	0.773845	0.922403	0.38669	0.502959	0.509814	0.516892	0.279828	0.374455	0.90176	Gm16286
259	ENSMUSG00000030738	5.88603e-17	-0.053532	0.00189062	0.815408	-0.553527	0.242685	0.708017	0.833	-0.00541303	0.0469078	0.128823	0.433143	-0.0939785	0.040886	0.830041	Eif3c
259	ENSMUSG00000053716	2.62788e-110	-0.339544	0.135954	0.0963023	-0.562957	-0.643665	-0.0747149	0.12747	-0.380534	-0.396381	-0.417962	0.0485552	0.00530314	0.10637	-0.00592064	Dusp7
259	ENSMUSG00000039607	4.32358e-17	-0.298175	-0.154834	-0.156746	-0.454401	-0.970161	-1.14911	-0.65201	-0.348517	-0.418894	-0.352519	-0.172068	-0.0671615	0.0166502	-0.0981835	Rbms3
259	ENSMUSG00000006057	8.96634e-206	-0.0693816	-0.110814	-0.134489	-0.117261	0.48574	0.752675	0.515795	0.0399018	-0.00125595	0.060878	-0.189448	0.0378239	-0.815937	-0.674958	Atp5g1
259	ENSMUSG00000064363	3.85524e-16	-0.272756	-0.146444	0.284829	-0.406424	-0.70585	-0.317937	-0.139455	-0.405325	-0.516388	-0.526654	-0.210256	-0.041535	-0.735846	-1.06026	mt-Nd4
260	ENSMUSG00000039910	3.16471e-12	0.462579	0.164886	-0.154186	0.889907	0.651208	-0.323473	0.498835	0.57603	1.12676	1.0692	1.03311	0.0282598	-0.531168	-0.736778	Cited2
260	ENSMUSG00000020048	6.33833e-117	-0.142156	-0.262128	-0.951727	-0.0807501	-0.916934	-0.0921323	0.0491796	0.163167	-0.112405	0.411037	-0.300838	-0.0409402	-0.449666	-0.181292	Hsp90b1
260	ENSMUSG00000022564	3.22708e-27	-0.343941	0.105913	0.0782565	0.0690363	0.109771	0.173333	0.101443	-0.399606	-0.640259	-0.535496	-0.306607	0.0310159	0.0881621	-0.0697565	Grina
260	ENSMUSG00000023010	4.66939e-141	0.124997	0.529133	0.102498	0.822415	0.882528	1.24212	1.59476	0.550189	0.120899	0.54913	0.675356	0.310834	-0.0116049	-0.374385	Tmbim6
261	ENSMUSG00000051391	8.94235e-208	-0.0874339	0.354208	0.673254	-0.242771	-0.0535385	0.590825	0.561557	-0.101468	0.094515	-0.0574	0.117018	-0.0158678	0.352237	0.681612	Ywhag
261	ENSMUSG00000048758	5.61161e-23	0.00225295	-0.557834	0.11229	-0.107852	-0.208462	0.346071	0.461503	-0.483266	-0.192326	-0.663065	-0.0311477	-0.180966	-0.432058	0.268769	Rpl29
262	ENSMUSG00000034160	2.77043e-51	-0.180722	0.146112	0.00320913	-0.132311	-0.342716	0.0920275	0.220992	-0.491127	-0.338889	-0.581012	-0.922319	0.000706997	0.23579	-0.183677	Ogt
262	ENSMUSG00000061904	2.5034e-22	0.162418	-0.210033	0.626878	0.359443	0.366364	0.969498	0.682515	0.350756	0.0932527	0.269131	-0.0306173	0.39065	-0.550657	0.723269	Slc25a3
262	ENSMUSG00000020483	5.64609e-08	0.00196136	-0.342515	0.0526676	0.0843148	-0.079574	-0.0322014	0.307778	0.21484	0.258821	0.351923	-0.0339526	0.196708	-0.740485	-0.191815	Dynll2
263	ENSMUSG00000035828	1.15086e-17	-0.146746	-0.160152	-0.768844	0.142173	0.0652621	-0.309918	-0.110273	-0.225597	-0.249658	-0.229012	-0.092987	-0.0564687	-0.287092	-0.48305	Pim3
264	ENSMUSG00000046330	4.92708e-11	0.283113	-0.0334186	-0.284251	-0.0547542	0.184701	-0.0681454	0.479771	-0.297362	0.42991	-0.449135	0.480282	-0.311885	-0.0517877	-0.334854	Rpl37a
264	ENSMUSG00000009585	1.57972e-37	0.211547	-0.0323375	-0.817571	0.70587	0.420095	0.0448341	1.01237	0.0535793	0.472184	0.10471	0.639454	0.105747	-0.13734	0.0714068	Apobec3
264	ENSMUSG00000003955	1.90262e-111	-0.219724	-0.268587	-0.188933	-0.377826	-0.64775	-0.347845	-0.902854	-0.249367	-0.363412	-0.333105	-0.925546	-0.00663816	-0.264492	-0.107908	Fam162a
265	ENSMUSG00000027808	3.49253e-09	0.243119	0.314305	-0.0776486	0.14125	0.313008	0.721439	0.625028	0.31011	0.430657	0.392298	-0.155077	0.224997	-0.332665	-0.965287	Serp1
265	ENSMUSG00000029632	4.65927e-13	0.0396523	0.450314	-0.0197003	-0.0299693	0.302428	0.530574	1.59826	0.0229345	-0.342519	-0.221874	-0.889188	0.0872381	-0.312153	-0.4956	Ndufa4
265	ENSMUSG00000019907	0	0.00944353	0.13426	-0.250299	-0.680095	-1.05856	-2.37384	-1.40672	-0.0678499	0.0171874	-0.038691	0.181045	-0.118011	0.154577	0.112244	Ppp1r12a
265	ENSMUSG00000031960	3.44232e-18	0.342992	0.443814	0.515421	-0.0976925	0.369551	0.749117	0.789475	0.381086	0.636127	0.561229	0.517967	0.17403	0.351328	0.593721	Aars
265	ENSMUSG00000025731	3.11663e-20	-0.356155	-0.140099	0.0144415	0.346398	0.36722	0.399149	0.400906	-0.110368	-0.680553	-0.365808	-0.211534	0.217635	-0.213411	-0.022043	0610011F06Rik
266	ENSMUSG00000027133	1.04631e-27	-0.37685	-0.509696	-0.720651	-0.432499	-0.250498	-0.453942	-0.286214	-0.472499	-0.698069	-0.776001	-0.737112	-0.0441268	-0.801606	-0.944231	Nop10
266	ENSMUSG00000057278	6.96381e-31	-0.03172	-0.625512	-0.34369	-0.684041	-0.0829103	-0.126409	0.0728331	-0.569571	0.00217368	-0.646867	-0.432794	-0.455072	-0.643386	-0.0635035	Snrpg
266	ENSMUSG00000021877	0	0.361128	0.736275	0.448005	0.00985034	0.123478	0.964617	0.507912	0.642099	0.430331	0.62187	0.638511	0.470517	0.482868	0.534373	Arf4
266	ENSMUSG00000035048	6.07949e-18	-0.48352	-0.238378	-0.615773	0.19448	0.125759	-0.256701	-0.273649	-0.489245	-0.768119	-0.72505	-0.420049	-0.0620797	-0.490276	-0.841538	Anapc13
267	ENSMUSG00000050732	4.88656e-90	0.071274	0.0235052	0.143555	0.700862	0.700928	0.552977	1.11691	0.425022	0.0882541	0.379166	0.133706	0.467979	-0.450557	0.229603	Vamp8
267	ENSMUSG00000035873	2.14371e-06	0.0430168	0.13744	0.100288	-0.804771	-0.82905	-0.924202	0.0994466	0.0346643	0.117802	0.124862	0.194787	-0.14672	0.145723	0.122058	Pawr
267	ENSMUSG00000021361	5.59716e-09	-0.166242	-0.293207	-0.234326	0.11772	0.00339954	0.0153149	0.149012	-0.0448869	-0.426808	-0.24063	-0.651228	0.220602	-0.720039	-0.450825	Tmem14c
268	ENSMUSG00000026509	1.02957e-79	-0.123717	0.172913	0.390947	-0.225661	0.0955174	0.103957	0.0041981	-0.372495	-0.135705	-0.281691	0.358972	-0.371693	0.391852	0.393389	Capn2
268	ENSMUSG00000035356	5.91458e-90	0.154375	0.19321	-0.34716	0.823154	0.872463	0.491334	-0.232391	-0.076486	0.670306	0.513549	0.8333	-0.304216	0.609716	0.487102	Nfkbiz
268	ENSMUSG00000024236	4.40578e-19	-0.137807	0.222675	0.201793	0.151367	-0.0577519	-0.754751	0.551399	-0.68305	-0.0687901	-0.753346	0.62019	-0.264251	0.448826	0.616937	Svil
269	ENSMUSG00000020745	3.95956e-28	0.0847453	0.507165	0.76496	0.296518	0.281052	0.56964	0.589089	0.174236	0.361757	0.323397	0.484339	0.115308	0.50951	1.04363	Pafah1b1
269	ENSMUSG00000021458	4.20632e-34	-0.130931	0.0876217	0.0256791	-0.428013	-1.04541	-0.829119	-0.566171	-0.066991	-0.016169	-0.0726572	0.0828517	0.163338	-0.00238528	-0.300554	2010111I01Rik
269	ENSMUSG00000049751	1.65322e-21	-0.0616939	-0.123954	-0.64313	-0.350484	0.492418	0.775465	0.798676	-0.660601	-0.284184	-0.850877	-0.153702	-0.442411	-0.438025	-0.874022	Rpl36al
270	ENSMUSG00000030536	1.21421e-14	0.161454	0.32534	0.808826	0.694067	0.80092	0.882089	0.680165	0.0572696	0.64555	0.504112	0.906436	-0.17069	0.417326	0.814203	Iqgap1
270	ENSMUSG00000022146	1.33473e-11	0.0431077	0.599032	0.595044	-0.206324	-0.119268	-0.0447876	0.335875	-0.04008	0.314915	0.15687	0.713439	-0.0883331	0.682308	0.543818	Osmr
271	ENSMUSG00000054766	7.16652e-09	-0.0750606	-0.526109	0.330872	-0.934384	-0.365953	0.243777	0.501817	-0.277493	0.0868134	-0.08673	0.133507	-0.241214	-0.366683	0.637185	Set
271	ENSMUSG00000027540	3.30327e-108	-0.414411	0.256605	0.345903	-0.335383	-0.325626	0.104579	0.135061	-0.312396	-0.506003	-0.466318	0.0941397	0.0290844	0.24992	0.400788	Ptpn1
271	ENSMUSG00000037712	2.51101e-20	-0.0295423	0.0545323	0.102496	-0.504218	-1.12264	-1.30998	-1.10704	-0.0581555	0.252859	0.137376	0.307198	-0.174877	-0.129445	-0.0837399	Fermt2
272	ENSMUSG00000028419	1.70918e-17	-0.378299	-0.0469271	-0.381518	0.183284	0.160803	-0.155009	-0.00189982	-0.164059	-0.824442	-0.425371	-0.678604	0.099339	-0.196835	-0.184757	Chmp5
272	ENSMUSG00000029860	3.23658e-20	0.0304068	0.140264	0.0646198	-0.000266867	-0.356177	-0.62841	-0.103036	-0.413126	0.228729	-0.102698	0.434957	-0.422029	0.261291	0.042109	Zyx
272	ENSMUSG00000025362	6.41415e-171	0.267531	-0.251001	-0.148588	0.0345371	0.231924	1.00466	1.11369	-0.366754	-0.0234656	-0.727011	-0.149099	-0.161508	-0.353772	-0.0679757	Rps26
272	ENSMUSG00000032051	6.71686e-59	-0.184807	0.628853	0.441495	0.572943	0.708374	0.794768	0.880998	-0.141035	-0.400148	-0.33811	-0.0490317	0.0792781	0.381886	0.283883	Fdx1
272	ENSMUSG00000044279	2.97224e-117	-0.137131	0.219987	0.363528	0.540123	0.692273	0.707366	0.710808	-0.301649	-0.112588	-0.199409	-0.0229347	-0.196845	0.137102	0.241298	Crb3
272	ENSMUSG00000071655	9.28184e-06	-0.486908	-0.106741	0.0908906	0.0161192	0.156761	0.114938	-0.0537182	-0.294492	-0.901129	-0.570085	-0.00206088	0.0320753	-0.0991933	0.261204	Ubxn1
273	ENSMUSG00000003380	1.99853e-82	0.255224	0.729159	0.332229	0.754583	0.780537	0.402427	0.524471	0.677874	0.565803	0.732158	0.96395	0.471336	0.515914	0.153676	Rabac1
273	ENSMUSG00000061613	7.34695e-26	0.457178	0.489992	0.696475	-0.223181	0.578949	0.76632	0.94546	0.378623	0.748856	0.507808	0.717211	0.0147412	0.39308	0.732928	U2af1
273	ENSMUSG00000024812	2.2215e-38	-0.0451289	0.150814	0.285801	-0.0922612	0.158341	0.255763	0.658343	-0.357131	0.134852	-0.0599335	0.504749	-0.383259	0.16574	0.532545	Tjp2
273	ENSMUSG00000025064	0	-0.00322286	0.00524818	-0.171755	-0.684611	-0.824241	-1.25208	-0.0375042	-0.0109274	0.00892762	0.00123216	-0.00485136	0.00758452	0.003602	-0.16954	Col17a1
274	ENSMUSG00000062997	1.13151e-228	0.330831	-0.256037	-0.0310586	-0.0730499	0.27069	0.583714	0.725384	-0.405277	0.358111	-0.551709	0.296018	-0.35197	-0.255786	-0.215722	Rpl35
274	ENSMUSG00000026755	7.25729e-28	-0.390995	-0.0931679	-0.00528695	-0.191966	0.0775029	0.140662	-0.0225562	-0.456195	-0.692712	-0.603268	-0.658697	-0.147525	-0.227996	-0.0142885	Arpc5l
274	ENSMUSG00000053559	1.40927e-07	-0.155281	-0.0228541	0.0770443	0.568095	0.630656	0.627604	0.570635	-0.33659	-0.315233	-0.425084	0.557128	0.095807	0.0989804	0.274664	Smagp
275	ENSMUSG00000018417	7.8396e-18	-0.174108	-0.0643187	0.164659	-0.076462	-0.189411	0.131342	-0.977493	-0.273258	-0.267624	-0.302626	-0.179222	-0.0655006	0.0960521	0.274915	Myo1b
275	ENSMUSG00000063406	1.10799e-34	0.41352	0.601562	0.747714	0.0108148	0.129423	0.744359	0.781445	0.420087	0.877147	0.618674	0.869266	0.296944	0.252093	0.747969	Tmed5
275	ENSMUSG00000031504	0	0.0361446	0.138318	0.0500455	0.226696	-0.321742	-0.968171	0.246842	0.183595	0.064698	0.186695	0.394296	0.189358	0.134241	0.00080669	Rab20
275	ENSMUSG00000032047	1.30234e-12	0.100826	-0.31813	0.0849565	0.256846	-0.0106027	0.171175	-0.0213779	0.254547	0.249585	0.259889	-0.0462047	0.227396	-0.561719	0.0817199	Acat1
276	ENSMUSG00000030541	7.00474e-12	0.133063	-0.422142	-0.0718737	0.314301	0.013239	0.259515	-0.106044	0.22583	0.191684	0.211459	-0.316118	0.114925	-0.514674	-0.0361812	Idh2
276	ENSMUSG00000030795	2.27897e-23	0.228386	0.217279	0.614057	0.231426	0.392797	0.522506	0.337378	0.138427	0.228592	0.14177	0.176002	0.010102	0.416015	1.05393	Fus
276	ENSMUSG00000031996	9.14672e-08	0.0142187	-0.243396	-0.155139	-0.694345	-1.12642	-1.03905	-0.439555	0.200856	0.150978	0.290663	0.129848	-0.0815725	-0.103888	0.380217	Aplp2
277	ENSMUSG00000078812	3.85363e-08	0.257742	0.206745	0.251127	-0.884083	-0.12487	0.391749	0.787219	0.360119	0.15352	0.35506	0.634536	-0.0474052	-0.282824	0.520247	Eif5a
278	ENSMUSG00000067847	2.22949e-183	-0.352911	0.112513	-0.49023	-0.230377	0.17721	-0.139305	-0.240033	-0.543022	-0.641818	-0.817818	-0.791496	-0.164674	-0.126228	-0.995023	Romo1
278	ENSMUSG00000047446	4.85091e-263	0.244385	-0.260392	-0.000861057	0.591502	0.431956	0.546033	0.371585	0.4058	0.615779	0.563895	0.392112	0.27604	0.0110848	-0.289269	Arl4a
279	ENSMUSG00000091086	2.86548e-07	-0.0749435	-0.152006	-0.175391	-0.161228	0.0633305	0.0893867	0.239887	-0.530992	0.0676348	-0.574726	0.230688	-0.340959	-0.0761762	-0.13317	Rpl6l
280	ENSMUSG00000066456	2.02208e-10	0.0781029	-0.615521	-0.240537	0.216395	-0.536144	-0.600643	-0.83768	0.0907408	0.239589	0.274059	-0.409923	-0.11661	-0.0302837	0.16325	Hmgn3
280	ENSMUSG00000041736	1.52088e-09	-0.0827147	0.361986	0.256342	0.501691	1.01684	0.812365	0.540558	0.170188	-0.396702	-0.0670006	0.422523	0.23002	0.438659	0.31959	Tspo
280	ENSMUSG00000015575	9.96246e-141	-0.3017	0.582943	0.373672	0.52991	0.714853	0.78204	0.626659	0.0202338	-0.665351	-0.294025	-0.715691	0.441887	-0.0326826	0.170963	Atp6v0e
281	ENSMUSG00000036390	6.41066e-26	-0.603684	0.900811	0.87163	0.776462	0.565372	-0.324839	0.953894	-0.345464	-0.960148	-0.463157	0.357661	0.208724	0.504323	0.645003	Gadd45a
281	ENSMUSG00000060143	1.5867e-07	-0.0986003	-0.293938	-0.335241	-0.15913	-0.0038965	-0.013634	0.0356908	-0.521732	-0.139148	-0.629059	-0.190463	-0.220061	-0.275235	-0.436715	Gm10076
281	ENSMUSG00000015176	5.2962e-16	0.321698	0.375024	0.486467	-0.593832	-0.0240967	0.598298	0.641321	0.437339	0.656467	0.56087	0.598843	0.188599	0.269844	0.345749	Nolc1
282	ENSMUSG00000032294	1.22632e-229	-0.434796	0.339816	-0.862139	-0.412936	-0.0411662	-0.263063	0.343096	-0.223707	-0.959267	-0.581063	-0.32193	0.117705	0.133021	-0.700269	Pkm
282	ENSMUSG00000022505	0	-0.217362	-0.143513	-0.142009	-0.218848	-0.319319	-0.969958	-0.148949	-0.269175	-0.354912	-0.178529	0.226655	-0.429282	0.0242548	0.188919	Emp2
282	ENSMUSG00000039680	3.10493e-09	0.120461	0.094197	-0.655236	0.0396038	0.0572866	-0.368821	-0.0249836	0.260598	0.2833	0.284048	-0.0424156	0.222333	-0.108567	-0.889191	Mrps6
283	ENSMUSG00000026991	6.27024e-12	0.0544351	-0.0542741	-0.0791046	-0.544168	-0.79045	-0.202647	0.067617	0.0340049	0.102803	0.145521	0.0242293	-0.0376584	0.0290704	0.152376	Pkp4
283	ENSMUSG00000027397	1.01195e-37	0.214193	0.427352	0.48561	0.352622	-0.195247	0.390883	0.688468	0.473725	0.66284	0.620761	0.671288	0.298317	0.0485593	0.2423	Slc20a1
283	ENSMUSG00000020225	3.73787e-192	-0.374398	0.338857	0.198933	0.383984	0.47798	0.54674	0.512659	-0.110243	-0.544533	-0.166853	-0.234629	0.0940634	0.0636038	0.135175	Tmbim4
283	ENSMUSG00000022051	2.81751e-06	-0.334951	-0.249323	-0.213727	-0.0239638	-0.267632	-0.122404	-0.184792	-0.494272	-0.5714	-0.721261	-0.450734	0.00802261	-0.296921	0.0234232	Bnip3l
283	ENSMUSG00000032423	4.36726e-16	0.260629	0.209909	0.663147	-0.348261	-0.0148493	0.61664	0.697975	0.332379	0.682394	0.528316	0.578121	0.0795132	0.26035	0.704916	Syncrip
284	ENSMUSG00000052997	9.98916e-133	0.0909903	-0.104508	0.0964539	-0.0602452	-0.00901452	0.0360292	-0.90702	0.0787	0.13004	0.118331	0.0143778	0.0280125	-0.152617	0.042471	Uba2
285	ENSMUSG00000033307	2.87891e-115	0.128185	-0.311813	-0.75985	-0.909322	-0.519763	-0.708488	0.58733	0.0816911	0.0546525	-0.201804	0.060442	0.141392	-0.798569	-0.608618	Mif
285	ENSMUSG00000037405	4.43231e-118	0.145401	-0.00720123	0.167502	-0.775037	-0.754726	-0.520611	0.263705	0.0254319	0.261401	0.142527	0.332173	-0.0696518	-0.139136	0.2537	Icam1
286	ENSMUSG00000039105	2.25336e-24	-0.471085	0.19498	-0.311292	0.422883	0.619563	0.350973	0.627451	-0.432501	-0.882046	-0.612436	-0.496084	-0.238752	-0.0946487	-0.409356	Atp6v1g1
286	ENSMUSG00000020585	1.74453e-119	-0.438271	0.144834	-0.0673062	-0.278822	-0.759601	-0.560941	-0.297145	-0.305367	-0.93614	-0.626949	-0.387247	0.266432	0.0354286	0.351901	Laptm4a
287	ENSMUSG00000019873	8.3428e-55	-0.0361617	0.0831471	0.0672756	-0.580747	-0.93734	-0.320866	-0.225219	-0.0374854	0.125447	0.166666	0.0766197	-0.18598	0.1652	0.19082	Reep3
288	ENSMUSG00000073616	7.67083e-17	-0.308685	-0.0890115	-0.589496	-0.164996	-0.19895	-0.412111	-0.508216	-0.554092	-0.583645	-0.784373	-0.788764	-0.201562	-0.326908	-0.995775	Myeov2
288	ENSMUSG00000028062	7.52384e-08	-0.449894	-0.135405	-0.444042	0.426206	0.177788	-0.0863496	0.0166261	-0.205917	-0.764091	-0.465134	-0.155081	0.265723	-0.307661	-0.765529	Lamtor2
288	ENSMUSG00000000567	4.85574e-12	-0.195786	-0.471696	-0.353762	0.440737	-0.047062	-0.0206076	1.48506	-0.604078	0.348615	-0.241511	1.30037	-0.510512	0.117263	0.118255	Sox9
289	ENSMUSG00000026223	2.9146e-204	-0.393859	0.222247	-0.00195817	-0.213672	-1.04591	-0.718811	0.0979215	-0.140198	-0.645397	-0.318894	-0.235889	0.153558	0.134162	-0.0471026	Itm2c
289	ENSMUSG00000063882	1.69005e-08	-0.390033	-0.375589	-0.051428	-0.0392586	-0.528354	0.125381	-0.321577	-0.396075	-0.785178	-0.746937	-1.00959	0.272289	-0.673472	-0.615651	Uqcrh
289	ENSMUSG00000014846	1.04604e-10	-0.161076	0.370003	-0.635501	0.00576109	0.232493	-2.34988	-0.866824	0.257807	-0.347321	0.218589	-0.0366046	0.273406	0.608646	0.12827	Tppp3
289	ENSMUSG00000061477	4.84971e-10	0.318714	-0.404193	0.26903	0.0454451	-0.156075	0.547446	0.979426	-0.244797	0.441953	-0.302036	0.338204	-0.24689	-0.233246	0.56457	Rps7
289	ENSMUSG00000025066	2.01028e-16	0.0848286	-0.104482	0.487532	-0.235753	-0.0276643	-0.0913356	0.152538	0.189999	0.24319	0.335581	0.677233	0.104001	0.0482648	1.06201	Sfr1
290	ENSMUSG00000046434	2.67818e-81	-0.0366471	-0.514686	-0.0617179	-0.458337	-0.217034	0.0530923	-0.041279	-0.412259	-0.061562	-0.413973	-0.134538	-0.296694	-0.404943	0.03602	Hnrnpa1
290	ENSMUSG00000071654	1.01255e-20	-0.320421	-0.398107	-0.372495	0.0547134	0.111225	0.120987	0.131533	-0.335637	-0.495801	-0.542171	-0.245314	-0.00784423	-0.544413	-0.276951	Uqcc3
291	ENSMUSG00000035642	5.91929e-19	-0.0276548	-0.145197	-0.102355	0.0866402	-0.0495456	-0.132526	-0.165106	0.0498311	-0.0230033	0.0109945	-0.644285	0.0780057	-0.20777	-0.172248	Aamdc
292	ENSMUSG00000029649	2.90685e-90	-0.369277	-0.136508	0.0227866	0.0192442	0.135811	0.362193	0.437832	-0.233864	-0.885868	-0.560436	-0.386961	0.0897663	-0.54623	-0.28664	Pomp
292	ENSMUSG00000056313	2.39075e-19	0.297354	0.229623	-0.441212	0.415695	0.583758	0.266588	0.609145	0.363576	0.700792	0.562656	1.09074	0.103547	0.449253	0.44594	1810011O10Rik
292	ENSMUSG00000020849	1.62007e-14	0.213661	0.0734722	0.567671	0.287281	0.561333	0.991956	1.21215	0.291749	0.178286	0.355452	0.102182	0.156384	-0.113964	0.976504	Ywhae
293	ENSMUSG00000086503	5.29635e-28	-0.104695	-0.1516	0.0035757	0.798496	-0.445952	0.52527	0.620556	-0.192994	-0.448044	-0.334035	-0.689132	0.220649	0.136822	0.25353	Xist
293	ENSMUSG00000054091	9.58741e-15	-0.491547	-0.0389353	-0.515929	-0.100301	-0.394525	-0.739484	-0.119367	-0.408562	-0.808225	-0.681656	-0.731295	0.0558605	-0.210192	-0.883287	1810037I17Rik
293	ENSMUSG00000022312	1.77855e-56	-0.112737	-0.670739	0.210842	0.591141	0.0364619	0.834053	0.995802	-0.238976	-0.233533	-0.347856	0.00540601	0.0261966	-0.402838	0.728859	Eif3h
294	ENSMUSG00000053819	7.00336e-77	0.333824	0.508043	0.65446	0.287387	-0.174016	0.181644	0.0855557	0.135038	0.805299	0.480662	0.964223	-0.294985	0.59253	0.881909	Camk2d
295	ENSMUSG00000035851	1.15795e-48	0.14517	0.380858	0.546394	0.371185	0.223321	0.393831	0.384069	0.227152	0.567814	0.428488	0.584982	0.236487	0.396626	1.02258	Ythdc1
295	ENSMUSG00000029673	4.45565e-09	0.246252	0.176556	0.352973	0.0390367	-0.820013	-0.359701	0.730723	0.416832	0.802773	0.761224	0.754308	0.065007	0.323743	0.520156	Auts2
295	ENSMUSG00000025813	1.95452e-80	-0.10495	0.200026	0.30692	0.453293	0.453465	0.476618	0.503986	0.00205054	0.00529172	-0.0259641	-0.482669	0.223632	0.262785	0.117602	Homer2
295	ENSMUSG00000021823	3.27425e-192	-0.0556198	0.0676906	0.11331	-0.28406	-1.00938	-1.14301	-0.775569	-0.255842	0.122239	-0.0265294	0.415147	-0.333582	0.157756	0.157669	Vcl
295	ENSMUSG00000045136	1.59972e-100	0.202631	-0.349714	0.492491	0.507784	0.582624	0.586842	0.666859	0.201766	0.473307	0.38681	-0.467809	0.0563125	0.0849849	0.439852	Tubb2b
295	ENSMUSG00000020644	1.79047e-147	0.290993	0.067589	-0.644234	0.720441	0.236626	-0.685375	0.273123	0.731965	0.812086	0.833719	0.486878	0.50058	0.0387832	-0.584556	Id2
296	ENSMUSG00000034765	1.90153e-242	0.125264	0.353789	-0.350328	0.610474	0.15482	0.271578	0.827562	0.183531	0.829427	0.720076	0.849737	-0.205008	0.318795	0.277998	Dusp5
297	ENSMUSG00000060152	1.97832e-50	0.00208933	-0.292125	-0.179088	0.204559	0.242576	0.240567	-0.150252	0.184552	0.00836029	0.144468	-0.382474	0.214156	-0.498686	-0.260623	Pop5
297	ENSMUSG00000040435	7.15338e-37	0.0846491	0.410982	-0.422908	0.963782	0.398528	-0.65102	-0.874701	0.141742	0.555053	0.475572	0.708732	-0.0124464	0.659205	0.143405	Ppp1r15a
297	ENSMUSG00000034566	1.0012e-27	-0.312729	-0.175674	-0.114218	0.421855	0.244622	0.315178	0.0263918	-0.102379	-0.792521	-0.435155	-0.779419	0.426876	-0.612998	-0.179874	Atp5h
298	ENSMUSG00000029430	6.40727e-27	0.266519	-0.116574	0.70112	-0.856124	0.16833	0.787802	0.753013	0.161555	0.483607	0.438371	0.443076	-0.181853	-0.281146	0.758811	Ran
298	ENSMUSG00000090258	1.77346e-12	-0.394458	-0.00414395	-0.15701	0.156391	0.128613	-0.0472517	0.0193885	-0.267136	-0.562738	-0.443995	-0.487114	0.0694225	-0.157287	-0.193934	Churc1
299	ENSMUSG00000070493	1.74576e-13	-0.295348	-0.0179109	0.0480664	-0.0282083	0.294937	0.297528	-0.391477	-0.00910649	-0.720835	-0.243867	-0.777907	0.37692	-0.495336	-0.207753	Chchd2
299	ENSMUSG00000023089	6.87474e-16	-0.0302529	0.0554782	-0.404737	-0.21766	0.0935284	-0.287673	-0.479834	-0.141882	-0.133026	-0.253834	-0.919242	-0.0427886	-0.506304	-0.947987	Ndufa5
300	ENSMUSG00000045503	4.51748e-23	-0.378773	-0.096402	0.277124	0.0528006	0.23029	0.490331	0.428655	-0.476131	-0.550896	-0.56281	0.0143551	-0.10745	0.207548	0.259106	Sys1
300	ENSMUSG00000022698	1.79887e-15	0.340273	0.151718	0.542901	0.0653695	0.237159	0.671151	0.747463	0.565611	0.740663	0.789028	0.662981	0.295883	-0.0802291	0.710794	Naa50
301	ENSMUSG00000040225	3.18969e-32	0.141218	0.177335	0.786226	-0.172091	-0.164585	0.571343	0.766297	0.0363793	0.222789	0.104551	0.0301398	0.137429	0.245955	0.994656	Prrc2c
301	ENSMUSG00000051154	1.48268e-06	-0.168366	-0.353087	-0.255244	0.111516	-0.0187291	-0.00101515	-0.0950706	-0.168182	-0.324167	-0.307569	-0.74072	0.0531917	-0.436744	-0.254895	Commd3
301	ENSMUSG00000020075	2.98625e-240	0.230035	0.337961	0.566308	-0.656514	0.00818022	0.612855	0.523912	0.098813	0.531536	0.306721	0.586942	0.00316373	0.356442	0.468996	Ddx21
301	ENSMUSG00000020029	2.08767e-152	0.242548	-0.122625	0.191378	0.373475	-0.146819	0.620716	-0.150863	0.611566	0.774665	0.859792	0.606565	0.328863	-0.420785	0.400911	Nudt4
301	ENSMUSG00000032501	4.52753e-20	0.18662	-0.00541053	-0.17436	0.788438	0.413305	-0.167039	0.948626	0.104039	1.01052	0.641532	0.660815	-0.271936	0.268918	0.666847	Trib1
301	ENSMUSG00000007039	3.99771e-06	-0.168911	-0.508891	0.281473	0.201365	0.126331	0.0086314	-0.0690625	-0.00912155	-0.217852	-0.0567965	-0.289421	0.0741251	-0.0174977	0.303345	Ddah2
303	ENSMUSG00000023106	5.54799e-27	0.0714639	0.255855	0.469764	-0.158923	0.468611	0.719024	0.722771	-0.265564	0.169941	-0.136954	0.400557	-0.367409	0.223867	0.43266	Denr
303	ENSMUSG00000029994	3.44834e-09	-0.132776	-0.141555	0.0641848	0.136576	0.140218	0.104058	0.124612	-0.218677	-0.230407	-0.243079	-0.703953	-0.0649103	-0.0836852	0.154935	Anxa4
303	ENSMUSG00000021870	1.63774e-15	0.0885314	-0.328036	-0.210718	0.0926897	-0.322685	-1.06743	-0.1492	0.111086	0.219696	0.144599	0.296511	0.0911826	-0.33603	-0.0355355	Slmap
304	ENSMUSG00000054364	2.94179e-123	-0.127392	-0.640676	-0.513801	-0.0324845	-0.193256	-0.259381	-1.54404	-0.547162	-0.0429222	-0.552787	-0.851486	-0.269661	-0.660182	-0.431249	Rhob
305	ENSMUSG00000070733	2.27709e-13	-0.0234267	0.0900606	0.122639	-0.213527	-0.753923	-0.494094	0.104343	-0.0463907	0.0689878	0.0107097	0.207506	0.00386749	0.131953	0.165569	Fryl
307	ENSMUSG00000027405	3.00027e-11	0.220627	0.167727	0.403179	-0.616607	0.0126513	0.503701	0.470272	0.134953	0.248335	0.141877	0.350875	0.0936696	0.248352	0.446242	Nop56
307	ENSMUSG00000020018	2.25826e-15	-0.115267	-0.501436	-0.152625	-0.540112	-0.0833564	0.181927	0.0677377	-0.486715	-0.140782	-0.564461	-0.399255	-0.417594	-0.507936	0.129067	Snrpf
307	ENSMUSG00000024985	2.93679e-41	0.177106	-0.591731	-0.660689	0.480646	0.0971104	-0.226075	0.188532	0.184722	0.467072	0.34544	0.455637	0.0974619	-0.319417	-0.467702	Tcf7l2
308	ENSMUSG00000038489	9.76889e-24	-0.119836	0.134195	-0.138044	-0.613113	-0.0258633	-0.0433373	0.0992015	-0.365302	-0.201736	-0.459455	0.0269795	-0.121759	0.102372	-0.436017	Polr2l
308	ENSMUSG00000021807	1.54952e-23	-0.259588	-0.655328	-0.0531321	0.0159755	-0.405377	-0.111026	0.17135	-0.403996	-0.403402	-0.592489	-0.454465	-0.0064563	-0.551072	-0.22243	2700060E02Rik
309	ENSMUSG00000023022	2.14748e-09	-0.0411509	-0.0563574	-0.00109133	-0.397622	-0.869889	-0.17796	0.328385	-0.191735	0.0974894	-0.123131	-0.0582739	0.118815	0.169204	0.253455	Lima1
310	ENSMUSG00000062006	5.25155e-192	0.137412	-0.176378	0.0909799	-0.143452	0.037275	0.231638	0.769732	-0.43266	0.0675536	-0.598732	0.0482861	-0.251745	-0.136779	0.259667	Rpl34
311	ENSMUSG00000067006	6.55089e-166	0.221668	0.117307	0.366683	-0.214953	-0.0765107	-0.704341	0.871385	0.0837803	0.446978	0.161227	0.700327	-0.0268507	0.735406	0.272948	Serpinb5
312	ENSMUSG00000013593	2.84618e-07	-0.330598	-0.530525	-0.0719124	0.0954407	-0.257053	-0.150167	-0.403664	-0.227821	-0.686734	-0.45048	-0.579366	0.106976	-0.644031	-0.341913	Ndufs2
312	ENSMUSG00000030201	3.6279e-09	-0.0975012	-0.10381	0.0892697	-0.559036	-0.780368	-0.1152	0.104833	-0.0622905	-0.00226879	0.0274028	-0.0612059	-0.0147715	0.0538953	0.0269889	Lrp6
313	ENSMUSG00000016382	1.99247e-152	0.0829555	-0.112013	-0.0661371	-0.405278	-0.667235	-0.360429	-0.683802	-0.0839501	0.105708	0.0956071	0.186004	-0.312239	-0.167365	0.106893	Pls3
313	ENSMUSG00000036112	2.17399e-06	0.0296941	0.0709304	0.664794	-0.279731	0.276355	0.462553	0.452349	-0.148766	0.254479	-0.0749238	0.448098	-0.196605	0.09263	0.953004	Metap2
313	ENSMUSG00000003814	2.97302e-28	0.106107	-0.187987	-0.450148	0.16209	0.156399	0.890587	0.850839	0.593829	0.341066	0.925945	0.122219	0.304695	-0.152684	0.332136	Calr
314	ENSMUSG00000078974	7.10291e-06	-0.00617155	-0.140122	-0.437725	-0.323855	-0.0639805	-0.180309	-0.294136	-0.397521	-0.105501	-0.487997	-0.50611	-0.369653	-0.35933	-0.743417	Sec61g
314	ENSMUSG00000024339	8.32605e-13	-0.319772	-0.234808	-0.148277	0.156628	0.179315	0.225017	0.256274	-0.110846	-0.620513	-0.177768	0.133067	0.0377986	-0.371977	0.0552616	Tap2
315	ENSMUSG00000079477	7.72165e-22	0.127896	0.612182	0.500071	0.246452	0.45616	0.483935	0.306206	0.214759	0.130737	0.260107	0.441576	0.0909756	0.321928	0.293115	Rab7
315	ENSMUSG00000031490	1.26669e-103	0.0927533	0.591237	0.506318	-0.797419	0.405629	0.534455	0.379292	-0.383453	0.271155	-0.0875997	0.849732	-0.416578	0.282463	0.0125044	Eif4ebp1
315	ENSMUSG00000025647	2.5319e-46	0.0165411	0.388151	-0.280467	0.410953	0.522597	0.483659	0.487201	0.264447	0.0612448	0.277173	0.274806	0.285138	0.539892	0.148331	Shisa5
315	ENSMUSG00000057561	1.08366e-17	-0.0408157	0.577315	0.687475	-0.32757	-0.285741	0.423146	0.747746	-0.134705	-0.0862678	-0.125449	0.511671	-0.051929	0.436606	0.942631	Eif1a
316	ENSMUSG00000021892	3.75093e-16	0.232824	0.360794	-0.0241668	0.259172	-0.362226	-0.671194	0.438035	0.414948	0.392114	0.436884	0.0155372	0.357783	-0.00607085	-0.149409	Sh3bp5
317	ENSMUSG00000062929	0	-0.143239	-0.121372	-0.269811	-0.455697	-0.880592	-1.22134	-0.484887	-0.479605	-0.206415	-0.425578	-0.0383163	-0.419071	-0.150735	0.0274473	Cfl2
318	ENSMUSG00000019734	2.66558e-80	-0.154264	0.0292069	-0.0396853	0.523093	0.581951	0.577965	0.607672	-0.178427	-0.328419	-0.370618	-0.30345	0.149117	0.130091	0.148532	Tmc4
318	ENSMUSG00000021377	9.74556e-41	0.0530013	-0.659718	0.0296376	-0.602986	-0.476463	-0.568541	-0.126436	0.0197675	0.13093	0.0924446	0.119561	-0.0797649	-0.433884	0.419824	Dek
318	ENSMUSG00000023020	3.96872e-21	-0.41222	-0.244729	-0.427463	0.236193	0.0719923	0.039055	0.0809539	-0.252962	-0.686229	-0.421872	-0.718987	0.0970188	-0.465232	-0.428622	Cox14
319	ENSMUSG00000071014	5.24029e-160	-0.0806282	-0.0762166	-0.0869168	-0.0765597	-0.0494468	0.0304166	-0.000174041	0.00386936	-0.208569	-0.115323	-0.318525	0.079677	-0.647626	-0.695187	Ndufb6
319	ENSMUSG00000028945	7.57163e-20	0.122599	0.612987	0.614156	-0.295274	-0.163172	0.328047	0.233857	0.237301	0.316706	0.396185	1.04557	0.127566	0.472109	0.157878	Rheb
319	ENSMUSG00000083012	5.63585e-07	-0.193575	0.404053	0.569041	0.335416	0.367955	0.485592	0.358261	-0.212953	-0.274501	-0.315645	-0.0376702	0.215296	0.351916	0.382011	Fam220a
319	ENSMUSG00000018217	1.21299e-75	0.0328934	0.0436764	-0.186103	-0.242579	-0.516697	-1.36793	-1.11897	0.0380532	0.062307	0.0579512	0.0669915	0.0102825	0.0496913	-0.111402	Pmp22
320	ENSMUSG00000032024	0	0.000461954	-0.00122005	-0.137446	-0.109201	-0.343989	-1.11162	-0.03092	0.00194203	0.00331788	0.00571249	0.006561	0.00422555	-0.00093617	-0.0633841	Clmp
320	ENSMUSG00000022450	2.15198e-06	-0.289158	-0.053953	-0.547963	0.457386	0.129737	-0.158095	-0.29936	-0.431722	-0.626558	-0.841972	-0.567872	0.0899705	-0.240583	-0.749634	Ndufa6
321	ENSMUSG00000025504	3.69997e-130	0.0900028	0.466039	0.442541	0.367833	0.529816	0.421401	0.736744	-0.0795212	0.187464	0.0788717	0.598635	-0.201229	0.515843	0.547942	Eps8l2
321	ENSMUSG00000024190	2.52561e-45	0.155474	0.166235	-0.838332	1.05503	0.578674	-1.02978	-0.965582	0.0556233	0.875048	0.522646	0.73949	-0.193494	0.524141	0.0599706	Dusp1
322	ENSMUSG00000032026	0	0.106858	-0.0460853	-0.218409	-0.155662	-0.209966	-1.38677	-0.419775	0.208208	0.335642	0.414173	0.432255	0.00727048	-0.436198	-0.516597	Rexo2
322	ENSMUSG00000020949	9.63073e-159	-0.0767139	-0.409169	-0.206525	0.0509454	0.0851383	0.097869	0.137679	-0.00384481	-0.0801849	-0.0282686	-0.428553	0.012853	-0.497492	-0.0886342	Fkbp3
323	ENSMUSG00000022452	9.85821e-07	-0.432243	-0.107205	-0.218653	0.495294	0.582643	0.335721	-0.000987502	-0.236552	-0.729159	-0.309176	-0.748496	0.108431	-0.358506	-0.474012	Smdt1
323	ENSMUSG00000024194	2.6674e-08	-0.279277	-0.31378	-0.232873	0.274845	0.0345684	0.069377	0.0268171	-0.0749711	-0.432799	-0.197755	-0.371659	0.179267	-0.594273	-0.484984	Cuta
323	ENSMUSG00000002379	2.68855e-182	-0.191888	-0.207153	-0.40629	-0.122614	-0.31472	-0.70426	-0.0302419	-0.00703967	-0.300591	-0.186483	-0.599678	0.0305331	-0.515435	-0.946485	Ndufa11
324	ENSMUSG00000000058	1.0956e-24	-0.156053	0.169945	0.0959653	-0.42165	-0.170986	-0.522917	-0.564556	-0.447522	-0.407747	-0.73064	0.135441	-0.366115	0.264722	0.230453	Cav2
324	ENSMUSG00000022551	1.7344e-20	-0.103013	-0.0685748	-0.00415163	-0.134661	0.0132035	0.0926527	0.04989	0.0298121	-0.235606	-0.00242659	-0.277905	0.0213305	-0.639681	-0.298874	Cyc1
325	ENSMUSG00000023087	5.02144e-12	-0.0750291	0.141723	0.341864	-0.000972688	-0.206464	0.16338	0.526743	-0.381776	0.016179	-0.132081	0.267022	-0.357228	0.216666	0.48101	Noct
325	ENSMUSG00000042079	6.91477e-09	0.414765	0.381173	0.632287	-0.467198	0.29396	0.694946	1.05912	0.355484	0.585797	0.475612	0.995253	0.00579057	0.365638	0.921291	Hnrnpf
325	ENSMUSG00000062981	3.12193e-09	-0.119879	-0.486682	-0.36768	0.0109836	-0.0889764	-0.364575	-0.304161	-0.00745671	-0.153961	-0.0439504	-0.308641	0.0889291	-0.579509	-0.346844	Mrpl42
325	ENSMUSG00000032336	0	-0.0584259	-0.0587453	-0.0950988	-0.427456	-0.408739	-0.90636	-0.51835	-0.0901443	-0.0151286	-0.0314439	-0.0533286	-0.0971817	0.0824179	-0.0387337	Nptn
325	ENSMUSG00000001552	8.98745e-105	0.0445638	0.519594	0.732712	0.103438	0.460548	0.512725	1.3579	0.0201178	0.331395	0.218408	0.63553	-0.19134	0.531189	0.738564	Jup
326	ENSMUSG00000026305	5.84892e-06	-0.00956015	0.626994	0.473282	-0.425729	-0.145685	-0.507097	0.282532	-0.233849	0.0460118	-0.0610549	0.783689	-0.438922	0.64008	0.797008	Lrrfip1
326	ENSMUSG00000063457	3.59218e-10	0.235926	-0.268955	0.425743	0.0658042	-0.204721	0.560548	0.889191	-0.0237566	0.166045	-0.143659	0.65482	-0.0184674	-0.0756844	0.525712	Rps15
328	ENSMUSG00000019960	2.80313e-17	0.302692	0.0516472	-0.234128	0.295833	-1.01165	-0.534759	0.921999	0.304222	0.77593	0.75418	1.10502	-0.189539	0.0503407	0.634925	Dusp6
329	ENSMUSG00000032883	3.68113e-35	-0.0251134	-0.151255	0.160394	-0.141741	-0.449062	0.266698	0.400768	0.255487	0.241382	0.291582	0.231769	0.344374	-0.500386	0.288867	Acsl3
329	ENSMUSG00000029198	1.16103e-81	0.103497	0.423925	0.59683	0.21904	0.541355	0.616829	0.682177	0.181747	0.2292	0.14279	0.543885	0.242717	0.125585	0.326321	Grpel1
329	ENSMUSG00000017781	8.23244e-15	0.237202	0.470579	0.44295	0.209524	0.540703	0.632971	0.773203	0.335492	0.716145	0.722974	0.404248	0.0195324	0.377864	0.611456	Pitpna
330	ENSMUSG00000042737	7.15768e-19	-0.200706	0.00066709	-0.352526	0.179132	0.150063	-0.0816379	-0.234991	-0.2288	-0.239646	-0.363653	-0.220784	-0.0032465	-0.158934	-0.749296	Dpm3
330	ENSMUSG00000020376	3.55226e-09	-0.0509333	0.291814	0.301263	0.601895	0.516503	0.554892	0.747174	0.11974	0.0366345	0.112001	-0.266367	0.262222	0.27961	0.282126	Rnf130
331	ENSMUSG00000022708	0	-0.0529303	-0.15239	-0.137681	-0.115201	-1.0244	-1.02275	-0.474837	-0.0483287	0.223325	0.195455	0.511842	-0.0336704	0.14537	0.641992	Zbtb20
333	ENSMUSG00000018965	3.21059e-44	0.362255	0.261298	0.443589	0.325119	0.372478	-0.0492329	0.452431	0.079476	0.658304	0.405737	0.515914	-0.421368	0.267647	0.797422	Ywhah
333	ENSMUSG00000032253	1.86309e-14	0.0468497	-0.512141	-0.0945838	0.241854	-0.0226573	0.0668911	0.0521289	0.0134731	0.157015	0.10796	-0.0539341	-0.0248978	-0.259075	0.130025	Phip
333	ENSMUSG00000071528	7.04294e-17	-0.227314	0.19835	-0.345048	-0.356619	0.248467	-0.0384382	-0.365046	-0.410927	-0.369415	-0.653449	-0.995613	-0.277745	-0.198788	-0.713601	Usmg5
334	ENSMUSG00000031059	1.07518e-17	-0.336927	-0.063469	-0.038625	0.324991	0.0897912	0.230162	0.150821	-0.198264	-0.720383	-0.502908	-0.46326	0.415904	-0.486632	-0.426988	Ndufb11
335	ENSMUSG00000052957	4.90136e-158	8.15952e-05	-0.137684	-0.256076	-0.533315	-0.864428	-1.96331	-0.43045	-0.00786216	0.00817368	0.00550598	0.00973016	-0.0205861	-0.0831801	-0.178631	Gas1
335	ENSMUSG00000022336	4.30046e-21	0.125204	-0.643605	0.435673	0.124249	-0.405819	0.387031	0.689565	-0.196048	0.191032	-0.258329	0.262034	0.075968	-0.405646	0.80161	Eif3e
335	ENSMUSG00000024067	1.41549e-153	-0.0832713	-0.351955	-0.0630752	0.155333	0.0668598	0.0371937	0.148011	0.0127057	-0.0951125	-0.0065516	-0.124191	0.0745403	-0.531119	-0.0291994	Dpy30
336	ENSMUSG00000109324	1.04501e-06	0.0862017	-0.205543	0.443435	-0.717794	-0.248011	0.286753	0.477972	0.179937	0.0535966	0.126921	0.00693069	0.11896	-0.144828	0.542656	Prmt1
336	ENSMUSG00000030701	3.56052e-128	0.0884032	-0.131161	-0.17059	-0.206579	-0.593792	-0.22077	0.338578	-0.0038162	0.25532	0.300968	0.259987	-0.293893	0.226721	0.169364	Plekhb1
337	ENSMUSG00000004591	2.34765e-09	0.0772116	0.191569	0.682688	0.0405358	0.0219318	0.458968	0.622949	-0.120184	0.406046	0.162484	0.610469	-0.0105422	0.280564	0.826199	Pkn2
338	ENSMUSG00000026260	1.39771e-24	-0.12482	-0.430363	-0.128272	0.0648594	-0.0910171	0.0726171	-0.0863682	-0.175015	-0.273612	-0.253131	-0.167887	0.0173295	-0.588402	-0.244315	Ndufa10
338	ENSMUSG00000032666	2.18659e-30	0.177352	-0.17961	0.00959695	-0.384535	-0.82518	-0.500754	0.259934	0.332912	0.414325	0.548297	0.122906	0.0581356	-0.16246	0.122328	1700025G04Rik
338	ENSMUSG00000052534	1.15303e-08	0.251787	-0.580943	-0.050778	-0.217129	-0.286805	-0.42521	0.082563	0.306312	0.671494	0.652436	0.6744	-0.0696722	0.0374994	0.503716	Pbx1
338	ENSMUSG00000032515	4.80648e-10	-0.0565144	-0.0527858	-0.682864	0.233835	-0.352254	-0.914094	-0.163194	-0.133941	0.186012	0.0771192	0.332679	-0.150108	0.00439894	-0.136353	Csrnp1
339	ENSMUSG00000037822	5.43166e-16	-0.40448	-0.131766	-0.434523	0.20756	0.0159168	-0.0994561	-0.145363	-0.376921	-0.693391	-0.644757	-0.605239	0.0902439	-0.458599	-0.273452	Smim14
339	ENSMUSG00000035199	5.3439e-08	-0.211779	0.572676	0.430887	0.0598945	0.263976	0.461321	0.545393	-0.0430467	-0.587544	-0.190004	0.703547	0.155319	0.4837	0.50828	Arl6ip5
339	ENSMUSG00000098274	5.08827e-171	0.134372	-0.0926745	0.059764	-0.0801357	0.106956	0.439559	0.73356	-0.295106	-0.0589833	-0.55565	0.0691804	-0.157394	-0.00661272	0.206649	Rpl24
340	ENSMUSG00000063524	5.98481e-29	0.112645	0.0207837	-0.763083	-0.230713	-0.4696	-0.312592	0.165872	0.179363	0.066928	0.149393	0.455672	-0.0303509	-0.403351	-0.745362	Eno1
340	ENSMUSG00000017428	4.76216e-33	0.137921	0.261172	0.534665	-0.199467	0.211052	0.507042	0.659856	0.187758	0.290866	0.373655	0.384829	-0.0310153	0.259342	0.786596	Psmd11
341	ENSMUSG00000031513	2.07284e-19	-0.255963	0.0478168	0.102799	-0.130786	-0.0843504	0.0664904	-0.0552456	-0.206938	-0.393032	-0.218999	-0.576513	-0.100509	0.0191588	-0.0151247	Leprotl1
341	ENSMUSG00000039219	6.64492e-16	0.105602	0.0495578	0.634902	0.0371449	-0.0261977	0.451795	0.683817	0.199102	0.260501	0.255812	0.148656	0.288016	0.120014	0.54367	Arid4b
341	ENSMUSG00000022404	4.08739e-44	-0.196653	-0.260329	-0.0525209	0.106142	-0.0217114	0.056224	0.0281336	-0.219372	-0.28922	-0.332676	-0.650536	0.0258409	-0.239405	-0.252772	Slc25a17
342	ENSMUSG00000017188	1.37563e-07	-0.308073	-0.378056	-0.270756	0.124164	0.157396	-0.0463061	-0.168589	-0.171074	-0.559087	-0.264176	-0.351406	0.0165139	-0.535234	-0.171585	Coa3
343	ENSMUSG00000027940	2.47626e-09	0.156001	0.496721	0.660254	-0.0620505	0.371872	0.654759	0.686688	-0.0944283	0.0591663	-0.0272817	0.313784	-0.250552	0.677558	0.908979	Tpm3
343	ENSMUSG00000031715	7.07419e-16	0.279089	0.0302672	0.683727	-0.182166	0.142634	0.520545	0.498071	0.102705	0.548876	0.400455	0.581382	-0.105062	0.2052	0.774844	Smarca5
343	ENSMUSG00000020439	1.92337e-11	0.00666296	0.025428	-0.176268	-0.590902	-0.6675	-1.49517	-0.349284	-0.101863	0.0498198	-0.015462	0.12414	-0.107914	0.0338336	-0.126441	Smtn
344	ENSMUSG00000040616	3.81916e-155	-0.0165168	0.0582023	-0.0138427	-0.333941	-0.75745	-0.541922	-0.145286	-0.0277323	-0.052788	-0.0806535	0.0257415	-0.0199365	-0.0569261	-0.0422824	Tmem51
345	ENSMUSG00000020671	1.72167e-24	-0.0782753	0.277948	0.737455	-0.0620561	-0.0566584	0.0729121	0.396466	0.0122127	0.0328784	0.0529438	0.28228	-0.037612	0.2762	0.70731	Rab10
346	ENSMUSG00000035268	1.37389e-19	-0.298528	0.0051615	0.0100779	0.385092	0.401495	0.367205	-0.638954	-0.246373	-0.363225	-0.386021	-0.548481	0.0794389	0.0845777	0.2619	Pkig
346	ENSMUSG00000062270	2.1514e-09	-0.170704	0.194737	-0.184902	-0.235051	-0.0901328	-0.565895	-0.571164	-0.310441	-0.312926	-0.34852	-0.187552	-0.417227	0.0249116	0.00950486	Morf4l1
346	ENSMUSG00000071662	5.92208e-16	-0.169306	-0.139085	-0.194461	-0.0199162	0.0679474	0.0291234	-0.0209977	0.00735207	-0.344693	-0.0604338	-0.671556	0.0490479	-0.150368	-0.132979	Polr2g
347	ENSMUSG00000037710	2.69547e-319	-0.384347	-0.174979	-0.220004	-0.387461	-0.577694	-0.822472	-0.29008	-0.225633	-0.640628	-0.323117	-0.704315	0.0503926	-0.295934	-0.351221	Cisd1
347	ENSMUSG00000060002	6.46375e-09	0.0587544	0.250005	-0.463134	0.515297	0.368437	0.217929	0.281935	0.29067	0.272363	0.325158	0.172913	0.323317	-0.167307	-0.629703	Chpt1
347	ENSMUSG00000020477	1.26954e-07	-0.151296	-0.395544	-0.319745	0.0350393	0.101055	0.0363791	-0.0577066	-0.0155839	-0.0881148	-0.0390686	-0.88422	-0.00614115	-0.465901	-0.394449	Mrps24
348	ENSMUSG00000032112	1.05539e-138	-0.251227	-0.159794	-0.0397181	-0.217023	-0.0283824	0.118695	0.122758	-0.268779	-0.467203	-0.35298	-0.665448	-0.0903113	-0.0533087	-0.140992	Trappc4
349	ENSMUSG00000101609	1.16704e-24	0.161434	0.497489	0.556478	-0.24173	-0.0622532	0.531835	0.667226	-0.0402163	0.37295	0.23223	0.457211	-0.0454497	0.565198	0.583547	Kcnq1ot1
349	ENSMUSG00000055681	1.65955e-12	0.0200164	0.117413	-0.363518	0.241085	0.150216	0.390275	0.368573	0.195968	-0.0815639	0.144129	0.0831231	0.35043	-0.267003	-0.627861	Cope
350	ENSMUSG00000005846	1.61748e-10	0.273214	0.138607	0.557063	-0.419459	0.217849	0.799015	0.862761	0.281869	0.41342	0.338799	0.491184	0.203883	0.12584	0.635582	Rsl1d1
350	ENSMUSG00000055447	3.09328e-23	0.219986	-0.542899	0.444949	0.354275	0.311183	0.349155	0.190457	0.109077	0.502422	0.511419	0.507109	-0.329135	-0.538126	0.291915	Cd47
350	ENSMUSG00000040048	4.82581e-09	-0.174374	-0.0439014	-0.178595	0.376571	0.20489	0.0385827	-0.0850274	0.149395	-0.304679	-0.0238674	-0.428489	0.395308	-0.430792	-0.39112	Ndufb10
352	ENSMUSG00000028843	4.29542e-25	-0.0420729	-0.387347	-0.631798	0.354178	0.0357551	0.110382	0.0594129	-0.0223934	0.0328434	-0.0986033	0.12005	-0.00194983	-0.4074	-0.109274	Sh3bgrl3
352	ENSMUSG00000000957	1.97016e-42	-0.278817	-0.0824382	-0.0649931	-0.410501	-0.446781	-0.281081	-0.175661	-0.23549	-0.437276	-0.279658	-0.69068	-0.170875	0.102229	0.133798	Mmp14
352	ENSMUSG00000001056	5.08009e-26	-0.0125085	-0.173514	0.564569	-0.210742	0.297898	1.06514	0.996176	-0.0460888	0.0906902	-0.0649668	0.185985	0.163308	-0.448451	0.368435	Nhp2
352	ENSMUSG00000049760	1.05682e-136	-0.381515	-0.168515	-0.24294	0.265827	0.215795	0.423626	0.380725	-0.338955	-0.570505	-0.644698	-0.286706	0.211716	-0.406774	-0.22403	2410015M20Rik
353	ENSMUSG00000036199	2.42622e-13	-0.364216	0.273221	-0.333205	0.531213	0.372812	-0.0199279	-0.391702	-0.251039	-0.71865	-0.644271	-0.533281	0.40621	-0.119543	-0.75334	Ndufa13
353	ENSMUSG00000038708	7.18608e-18	0.0337849	0.368491	0.491946	0.213392	0.421866	0.638303	0.630586	-0.0722206	0.213646	0.049742	0.271633	-0.00732259	0.416354	0.724626	Golga4
353	ENSMUSG00000005417	7.70437e-99	-0.136677	0.197284	0.302793	0.13892	0.13134	0.209514	-1.01352	-0.300493	0.0486627	-0.118211	0.360541	-0.154263	0.336309	0.441159	Mprip
354	ENSMUSG00000027637	4.65257e-191	0.235006	0.439405	0.367975	-0.298245	-0.0011171	0.630512	0.354266	0.468965	0.529124	0.629967	0.171563	0.359389	-0.0440708	0.0221447	1110008F13Rik
354	ENSMUSG00000044080	4.82477e-20	-0.142577	0.602456	-0.267118	0.445175	0.430673	0.42363	0.660418	0.0550498	-0.523204	-0.224906	0.639056	0.0972288	0.291256	-0.135461	S100a1
354	ENSMUSG00000048100	3.85165e-88	-0.0482019	0.0101631	-0.117092	-0.597647	-0.112624	-0.2258	0.143343	-0.000236624	-0.0906646	0.00969081	-0.106001	-0.0159093	-0.0377854	0.0582697	Taf13
355	ENSMUSG00000006301	3.5318e-16	0.197475	0.419652	0.425829	0.317102	0.519202	0.601223	0.406281	0.337633	0.598085	0.565689	0.756037	0.0105816	0.456847	0.631949	Tmbim1
355	ENSMUSG00000041084	4.73445e-07	-0.0796711	-0.324676	-0.166068	-0.248307	-0.310138	0.0678461	-0.0125642	-0.188628	-0.151554	-0.192948	-0.62525	-0.0304009	-0.506196	-0.353116	Ostc
355	ENSMUSG00000020149	1.79336e-30	0.222576	0.35568	0.388015	0.522931	0.388655	0.639368	0.669792	0.414485	0.430684	0.5355	0.436741	0.381214	-0.0442547	0.2251	Rab1a
356	ENSMUSG00000024498	4.60981e-92	0.166409	0.199975	0.515926	-0.159703	-0.0563281	0.336325	0.51467	0.0788229	0.410545	0.249862	0.443073	0.0356523	0.231232	0.53681	Tcerg1
356	ENSMUSG00000024925	2.35169e-16	-0.0288979	-0.402897	-0.147026	0.197211	0.0442552	0.17745	0.143618	0.0882794	-0.0218443	0.0454322	-0.36243	0.105455	-0.493901	-0.334153	Rnaseh2c
358	ENSMUSG00000031029	1.59547e-15	0.0306533	-0.590377	0.533513	0.54778	-0.30689	0.699293	0.992938	-0.0222551	0.175025	-0.0901002	0.087111	0.146458	-0.422702	0.791211	Eif3f
358	ENSMUSG00000019777	7.10291e-06	-0.0394577	-0.297023	0.0117139	-0.266254	-0.299272	-0.145426	-0.0962581	-0.101916	-0.100119	-0.0932937	-0.684611	-0.0344609	-0.277067	0.121671	Hdac2
358	ENSMUSG00000048076	8.08887e-51	0.18444	0.546578	0.582528	0.414669	0.755474	1.07158	0.886553	0.374179	0.1465	0.382602	0.548079	0.192776	0.42131	0.587281	Arf1
358	ENSMUSG00000022205	6.16071e-183	0.423058	0.228112	0.512382	-0.115513	-0.093069	0.692753	1.06041	0.468805	0.798876	0.64153	0.833358	0.00777611	-0.204036	0.448902	Sub1
358	ENSMUSG00000047407	4.62008e-26	-0.226637	0.187392	0.268743	0.0348001	0.0746143	0.791914	1.27127	-0.51783	-0.300796	-0.561231	0.62257	-0.275602	0.0241847	0.526664	Tgif1
359	ENSMUSG00000028648	1.19707e-63	-0.161542	-0.0888639	-0.396011	-0.0833488	0.000972486	-0.325967	-0.486795	-0.450121	-0.351311	-0.63442	-0.473208	-0.171	-0.215311	-0.696673	Ndufs5
359	ENSMUSG00000031075	3.43643e-12	-0.320443	0.36244	-0.00278573	0.360073	0.125009	-0.242891	0.263333	-0.0338859	-0.249561	0.0851299	-0.924458	0.173874	-0.0352392	-0.0372686	Ano1
359	ENSMUSG00000040481	1.77919e-17	-0.171011	-0.129707	0.263662	-0.175962	-0.273484	-0.0375255	0.236455	-0.481172	-0.0246513	-0.212523	0.113346	-0.2495	0.0504466	0.380811	Bptf
360	ENSMUSG00000074656	1.15069e-25	0.273876	0.453723	0.43583	-0.721577	0.068647	0.564798	0.711014	-0.193725	0.427064	-0.0361158	0.430964	-0.251167	0.266218	0.382061	Eif2s2
360	ENSMUSG00000057322	2.52798e-153	0.26191	0.174859	-0.035538	-0.00295531	0.375544	0.463011	0.927445	-0.283603	0.181437	-0.499011	0.301082	-0.289658	0.146629	-0.236695	Rpl38
360	ENSMUSG00000048277	2.98095e-17	-0.286195	-0.233981	-0.143778	0.220458	0.336092	0.284254	0.20512	-0.227647	-0.508199	-0.317487	-0.098916	0.0131523	-0.0556714	-0.00579182	Syngr2
361	ENSMUSG00000062203	7.65945e-07	0.153383	0.154543	0.591014	-0.28112	0.199682	0.663342	0.712101	0.231809	0.291206	0.337303	0.502577	0.126791	0.02012	0.452039	Gspt1
362	ENSMUSG00000021910	1.98477e-29	-0.239464	0.130037	0.219457	0.0556393	-0.210051	0.0311917	0.112984	-0.501876	-0.257123	-0.55805	-0.420558	-0.115216	0.188427	0.286271	Nisch
363	ENSMUSG00000028035	1.66357e-48	-0.12674	-0.16091	-0.476686	0.012441	-0.212811	-0.275828	-1.0014	-0.17206	-0.310623	-0.21814	-0.293306	0.0859003	-0.0502701	-0.242863	Dnajb4
363	ENSMUSG00000028173	1.38362e-142	-0.223609	0.0993498	0.0174449	-0.307231	-0.769816	-0.62314	-0.261866	-0.170387	-0.291881	-0.257719	0.0465955	0.107906	0.0159617	-0.13278	Wls
363	ENSMUSG00000032314	6.01437e-62	0.0866777	-0.049339	0.259934	0.449547	0.227022	0.439754	0.355891	0.370722	0.196255	0.364049	0.208555	0.295973	-0.3619	0.0124251	Etfa
363	ENSMUSG00000024099	7.37455e-108	-0.299968	-0.253259	-0.208489	-0.00146213	0.0240203	-0.0646629	-0.0436739	-0.18852	-0.520684	-0.367847	-0.664701	0.0150933	-0.572481	-0.274135	Ndufv2
363	ENSMUSG00000024576	4.8812e-30	0.0838241	0.31043	0.53909	-0.0654785	-0.163869	0.0655655	0.693764	0.151653	0.11045	0.123035	0.356858	0.0992653	0.221078	0.847609	Csnk1a1
364	ENSMUSG00000000628	1.16271e-09	-0.149807	0.315422	0.31606	0.215078	0.165073	0.166035	0.396512	-0.432026	-0.0714612	-0.559566	0.415205	0.275432	0.240485	-0.0396935	Hk2
364	ENSMUSG00000030842	2.02601e-26	-0.297227	-0.0518543	-0.00626554	-0.103559	0.0454797	0.0360073	0.0643112	-0.332331	-0.609706	-0.418799	-0.225532	-0.127535	-0.213538	-0.121662	Lamtor1
364	ENSMUSG00000018293	3.31529e-10	-0.0115193	0.0587071	-0.119328	-0.570418	-0.362844	-0.950079	-0.345084	-0.314627	-0.0243364	-0.294174	0.184812	-0.357394	-0.0178565	-0.170037	Pfn1
364	ENSMUSG00000063480	4.88563e-09	0.176836	0.130972	0.220563	-0.644744	0.118798	0.367088	0.316706	0.0208354	0.396758	0.0520699	0.330179	-0.00282965	0.155067	0.0485259	Nhp2l1
365	ENSMUSG00000045193	2.30864e-13	-0.353248	0.202756	0.453046	0.237373	-0.0290148	-0.240121	0.444763	-0.407066	-0.787468	-0.608194	-0.00131419	-0.161319	0.385975	0.650815	Cirbp
366	ENSMUSG00000050552	2.38475e-34	-0.106095	-0.00742337	-0.155151	0.364298	0.31533	0.137495	0.193451	0.0807224	-0.193854	-0.0282907	-0.213336	0.323534	-0.272025	-0.407274	Lamtor4
366	ENSMUSG00000040824	2.28074e-60	-0.178545	-0.462841	-0.400274	-0.427902	-0.095426	-0.592649	-0.0699224	-0.560707	-0.42049	-0.778615	-0.637956	-0.172294	-0.437731	-0.403293	Snrpd2
366	ENSMUSG00000020844	3.30041e-55	-0.011795	-0.428448	-0.366878	-0.182672	-0.432547	-0.976804	-0.00076336	-0.0288788	0.0340369	0.0446185	0.024721	-0.013142	-0.320151	-0.0950772	Nxn
366	ENSMUSG00000034345	2.52758e-20	-0.371929	-0.166198	-0.115444	-0.0600942	-0.0560357	0.089688	0.0104662	-0.409145	-0.601811	-0.626795	-0.747441	0.00583793	-0.416279	0.0201942	Gtf2h5
366	ENSMUSG00000025068	3.05185e-09	0.252468	0.36686	0.160788	-0.693347	-0.598506	-0.0425979	0.749143	0.390784	0.446887	0.427623	0.715704	0.207749	0.154689	0.35134	Gsto1
367	ENSMUSG00000020315	2.45172e-06	-0.244346	-0.260708	-0.0108325	-0.165954	-0.62654	-0.46408	-1.14266	-0.125664	-0.275228	-0.114208	-0.429807	0.0455259	-0.0656998	0.212456	Sptbn1
368	ENSMUSG00000028447	1.46882e-44	-0.348028	0.0826434	0.124078	0.58057	0.621477	0.599976	0.590262	-0.15829	-0.646475	-0.337413	-0.764286	0.108498	-0.0434985	0.0196871	Dctn3
368	ENSMUSG00000028719	4.45293e-14	-0.227721	0.201915	0.265149	0.623822	0.614803	0.742077	0.65057	-0.213478	-0.523296	-0.409631	-0.00358931	-0.0636377	-0.167668	0.288161	Cmpk1
368	ENSMUSG00000055204	1.05821e-35	0.108237	0.087684	0.555594	0.246635	-0.00959853	0.521299	0.628911	0.0698568	0.475629	0.302391	0.163347	0.181314	0.200797	0.721141	Ankrd17
369	ENSMUSG00000026895	6.44934e-13	-0.306682	-0.167387	-0.173591	0.0161217	-0.128169	-0.0293952	0.0481818	-0.136766	-0.486199	-0.286478	-0.575585	0.114638	-0.585292	-0.353399	Ndufa8
369	ENSMUSG00000041355	1.51273e-93	0.229242	-0.0966964	-0.00284404	-0.0674788	0.0239753	0.633154	0.676227	0.303031	0.434527	0.392436	-0.188935	0.118716	-0.492493	-0.78681	Ssr2
369	ENSMUSG00000079111	6.3621e-15	0.245593	0.315586	0.392782	-0.0393571	0.10515	0.612697	0.488437	0.349591	0.440087	0.429087	0.421692	0.296641	0.15831	0.204614	Kdelr2
369	ENSMUSG00000067995	6.59557e-09	0.105312	0.0183224	0.0609839	-0.543905	-0.385478	-0.11031	0.293633	0.0749243	0.141029	0.12503	0.294482	0.0388927	0.00530198	0.212426	Gtf2f2
370	ENSMUSG00000058267	5.89345e-26	-0.126949	-0.322691	-0.12632	0.0440244	0.123213	0.175076	0.206161	-0.0425922	-0.251464	-0.168358	-0.109378	0.027327	-0.563708	0.00631948	Mrps14
370	ENSMUSG00000015619	1.03703e-08	0.0125552	0.170448	-0.128179	0.400896	0.267296	0.0174748	0.886323	0.145041	0.153088	0.0241579	-0.153778	0.36485	0.0240807	0.197961	Gata3
370	ENSMUSG00000015839	7.21278e-63	-0.0540837	0.118741	0.0135233	-0.625454	-0.422523	-0.337385	-0.130111	-0.00982454	-0.015845	0.0807015	0.15112	0.0377012	0.100077	0.000247236	Nfe2l2
371	ENSMUSG00000016344	2.82989e-13	-0.364526	-0.385065	-0.563048	-0.00213194	-0.142039	-0.249436	-0.262406	-0.319432	-0.593251	-0.458617	-0.517428	-0.101155	-0.349924	-0.373653	Ppdpf
371	ENSMUSG00000028248	1.67662e-09	-0.356223	-0.0717695	-0.225275	-0.293478	-0.262215	-0.219238	-0.145756	-0.496867	-0.589459	-0.637364	-0.653033	-0.120133	0.0864051	0.136625	Pnisr
371	ENSMUSG00000040785	8.264e-23	-0.207365	-0.35393	0.083007	-0.196272	-0.657948	-0.138574	0.0555842	-0.293663	-0.257009	-0.293643	-0.524795	-0.0688499	-0.196689	0.103887	Ttc3
372	ENSMUSG00000022781	4.05418e-23	0.0534907	0.357655	0.617696	0.0358744	0.196715	0.268131	0.58448	-0.0839692	0.111927	0.0550515	0.453693	-0.0522591	0.390264	0.81492	Pak2
373	ENSMUSG00000029038	8.16299e-14	-0.344358	-0.133329	-0.0900503	-0.0177578	0.0616868	0.0808952	0.0561139	-0.310572	-0.582244	-0.35873	-0.422825	-0.221176	-0.243205	-0.159849	Ssu72
374	ENSMUSG00000025868	1.10033e-10	-0.382574	-0.257777	-0.146893	0.310074	0.0139795	-0.0319312	0.0943568	-0.351787	-0.746451	-0.575332	-0.766683	0.248696	-0.410915	-0.15992	Higd2a
375	ENSMUSG00000002010	4.50083e-09	-0.0316399	-0.227174	0.0555931	0.133143	0.022757	0.071852	0.0285001	0.10861	-0.0653333	0.00838214	0.0631456	0.200422	-0.519563	-0.164508	Idh3g
375	ENSMUSG00000031198	1.00531e-07	-0.0693902	-0.51459	0.0712319	0.183554	-0.118542	0.136515	-0.239407	0.0868351	0.0545614	0.0905269	-0.00627865	0.18356	-0.519209	-0.103602	Fundc2
376	ENSMUSG00000030452	4.68167e-06	-0.00655944	0.0649722	0.171161	-0.576519	-0.525444	-0.0367512	0.278194	-0.182212	-0.02752	-0.125668	-0.0138151	-0.157687	0.0802736	0.204983	Nipa2
376	ENSMUSG00000078348	2.01931e-10	-0.152306	-0.372471	-0.072253	-0.0105428	0.0866539	0.117346	0.114344	-0.0846356	-0.299157	-0.150456	-0.423051	0.0175399	-0.55747	-0.0253217	Sf3b5
376	ENSMUSG00000032212	1.6384e-08	0.203053	0.284138	0.608577	-0.101469	0.266863	0.561736	0.769648	0.248708	0.419978	0.328337	0.678261	0.246814	0.322756	0.663433	Sltm
376	ENSMUSG00000051510	4.29407e-10	-0.0622404	0.497034	0.48301	0.0120199	-0.122207	0.400346	0.506058	-0.09381	-0.0732195	-0.0644212	0.460871	0.0411206	0.343034	0.544405	Mafg
376	ENSMUSG00000059734	3.69892e-37	-0.356999	-0.169579	-0.240373	0.0552781	-0.0493934	-0.0553639	0.0268048	-0.104699	-0.637863	-0.321365	-0.642643	0.151113	-0.511719	-0.365182	Ndufs8
377	ENSMUSG00000034343	7.35519e-46	-0.0320396	0.484609	0.413122	0.314245	0.413568	0.636232	0.682	0.113623	0.081788	0.203861	0.58096	-0.00890467	0.434355	0.206544	Ube2f
377	ENSMUSG00000028530	3.82842e-40	0.0961515	0.404509	0.58266	0.045443	-0.0659734	0.47283	0.551623	0.189458	0.392166	0.330312	0.663893	0.118013	0.387783	0.642228	Jak1
377	ENSMUSG00000022285	8.96307e-42	-0.00572314	0.265155	0.456749	0.0624	0.0917838	-0.112997	0.447006	-0.230271	0.175522	-0.00961875	0.411439	-0.341261	0.365346	0.869079	Ywhaz
378	ENSMUSG00000028936	7.58831e-86	0.14977	-0.482121	0.210059	0.237997	0.0582047	0.605988	0.991902	-0.0938995	-0.00097988	-0.274211	0.371625	0.00338071	-0.380825	0.546231	Rpl22
378	ENSMUSG00000031505	3.93974e-31	-0.269268	0.0778788	-0.0145278	0.287796	0.251548	0.284128	0.45376	-0.108387	-0.595232	-0.348808	-0.229279	0.155446	-0.230045	0.0742463	Carkd
378	ENSMUSG00000031734	8.05073e-95	0.24449	-0.0423097	0.05462	0.609539	0.557182	0.734941	1.01034	0.252076	0.499479	0.494713	0.111359	-0.205393	-0.0825635	0.370672	Irx3
379	ENSMUSG00000026688	7.43393e-20	-0.00936187	0.288124	0.0049065	0.244274	0.174022	0.0651166	-0.96715	0.0151847	-0.148992	-0.173829	-0.0279671	0.202846	0.190075	0.032283	Mgst3
379	ENSMUSG00000027091	3.08355e-195	0.13105	0.256098	0.525123	-0.00982957	0.222169	0.662108	0.666255	0.0632834	0.19091	0.150054	0.284034	0.0734254	0.264493	0.790219	Zc3h15
379	ENSMUSG00000028639	2.96028e-42	-0.239539	-0.542306	0.0247647	-0.482156	-0.405917	-0.294531	-0.508857	-0.188943	-0.513539	-0.20245	-0.4238	-0.119086	-0.424675	0.684198	Ybx1
379	ENSMUSG00000024829	2.38284e-07	-0.0290416	-0.165091	0.0233144	-0.0279899	0.136727	0.227905	0.245522	-0.028496	-0.0517809	-0.0559243	-0.194002	-0.0642318	-0.470751	-0.0302004	Mrpl21
380	ENSMUSG00000052033	4.80835e-110	0.0116921	-0.095676	0.143773	-0.484638	-0.519041	0.0977493	0.181495	0.0202967	0.106141	0.0326081	-0.0304217	-0.0738499	-0.230582	0.0295427	Pfdn4
381	ENSMUSG00000022111	1.33436e-13	0.222877	0.247635	0.492456	-0.307138	0.191607	0.566523	0.764546	0.161022	0.458446	0.338702	0.460759	-0.094646	-0.00570893	0.380255	Uchl3
382	ENSMUSG00000031701	4.70595e-28	0.128415	0.323507	0.601632	0.0117221	0.351006	0.699116	0.843495	0.342446	0.270925	0.425146	0.384514	0.212047	0.104189	0.453888	Dnaja2
382	ENSMUSG00000061878	5.11736e-24	-0.026983	-0.0115407	-0.144652	-0.348684	-0.494428	-1.40163	-0.022774	-0.093218	-0.087898	-0.132118	0.111932	-0.0326263	0.0518615	-0.0938024	Sphk1
382	ENSMUSG00000021585	1.09232e-07	0.158882	0.38379	0.340345	0.27467	0.425396	0.420975	0.383825	0.0626641	0.298532	0.150177	0.697599	-0.162152	0.432699	0.625636	Cast
382	ENSMUSG00000048285	1.97347e-06	-0.0338877	-0.049758	-0.183227	-0.614004	-0.428998	-1.00503	0.0336192	-0.118833	0.0969995	0.119098	0.199725	-0.290489	-0.0662567	0.0208441	Frmd6
383	ENSMUSG00000022911	6.20291e-10	0.148009	0.204712	0.595758	0.2049	-0.154858	0.126181	0.560741	0.279031	0.486293	0.420376	0.588316	0.252994	0.287573	0.766632	Arl13b
384	ENSMUSG00000056429	8.30113e-44	0.01225	0.488153	0.439457	0.353124	0.486947	0.511011	0.479207	0.185345	0.32145	0.382703	0.383825	0.22797	0.303612	0.17988	Tgoln1
384	ENSMUSG00000003873	1.41075e-15	-0.351844	-0.256161	-0.104164	-0.119249	-0.0953291	-0.157158	-0.17903	-0.307038	-0.716564	-0.386592	-0.633345	-0.052708	-0.298391	-0.00997175	Bax
384	ENSMUSG00000007867	1.69867e-18	0.0447026	0.242744	0.270758	0.626233	0.367338	0.187026	0.0444951	0.299374	0.0273677	0.180589	0.0829531	0.331817	0.353111	0.545826	Ift43
385	ENSMUSG00000027506	4.55276e-21	-0.359129	0.134445	-0.254205	0.197464	0.398957	0.517949	0.908276	-0.414276	-0.614426	-0.528425	-0.209768	-0.168376	-0.199713	-0.12235	Tpd52
386	ENSMUSG00000029390	1.46304e-07	0.107179	0.0447668	-0.156477	-0.12682	0.247337	0.368924	0.322094	-0.307364	0.12824	-0.31989	0.0595996	-0.326484	0.0553966	-0.198611	Tmed2
386	ENSMUSG00000022139	3.38276e-18	-0.415738	0.319826	0.0842513	-0.558049	-0.388557	-0.669176	-0.32817	-0.412751	-0.524938	-0.374342	-0.0323556	-0.117118	0.235551	0.38067	Mbnl2
386	ENSMUSG00000035086	2.92096e-35	-0.158188	-0.0707744	0.0370606	-0.0443114	0.0748551	0.0193764	0.0197154	-0.228587	-0.318136	-0.256697	-0.658853	-0.118715	0.00856673	0.143337	Becn1
387	ENSMUSG00000025982	2.7531e-15	0.379956	0.292159	0.550692	0.308332	0.223141	0.825969	0.852455	0.46167	0.580689	0.555689	0.690581	0.196775	0.148117	0.855118	Sf3b1
387	ENSMUSG00000052738	1.20601e-130	-0.0592143	-0.0558242	0.0565484	0.0698929	-0.0195568	0.066263	0.0302536	0.106023	-0.215585	-0.00298831	-0.11652	0.163928	-0.498792	-0.265162	Suclg1
388	ENSMUSG00000037266	5.00724e-133	-0.295972	-0.147746	-0.421934	-0.00123603	-0.127517	-0.00434242	-0.30888	-0.51565	-0.626843	-0.67801	-0.835829	-0.122679	-0.015524	-0.390931	Rsrp1
388	ENSMUSG00000019362	5.87494e-129	0.0994374	0.154377	0.0827566	0.410128	0.836195	0.772896	0.362139	0.299943	0.327101	0.427167	0.0289553	0.220619	0.0487312	0.0937418	D8Ertd738e
388	ENSMUSG00000002477	0	0.280215	-0.157187	0.557111	-0.248654	0.29533	0.825193	0.805355	0.256269	0.359536	0.342033	0.422532	0.0272968	-0.143104	0.597327	Snrpd1
389	ENSMUSG00000021606	1.24845e-07	-0.352348	-0.119763	-0.348513	-0.0460041	0.0201153	-0.276208	-0.16229	-0.237495	-0.548629	-0.45709	-0.726618	-0.0165802	-0.634677	-0.68965	Ndufs6
390	ENSMUSG00000034686	6.42933e-35	0.00444266	-0.0405835	-0.187789	-0.377004	-0.294974	-1.2048	-0.139934	-0.0250292	0.0123559	0.00798374	-0.0812124	-0.0468979	0.0830356	-0.012099	Prr7
391	ENSMUSG00000068882	1.30494e-10	0.134144	0.0296456	0.358403	-0.689844	-0.124631	0.306277	0.632896	0.2003	0.17247	0.195767	0.225826	0.109934	-0.122691	0.570337	Ssb
391	ENSMUSG00000029229	2.14671e-10	-0.165682	0.0242975	0.500109	0.289479	-0.00970132	0.72333	0.819705	-0.324725	-0.150998	-0.181228	0.361784	-0.337524	-0.184182	0.591032	Chic2
391	ENSMUSG00000022136	6.11124e-17	-0.377274	0.281959	-0.14349	0.00105305	-0.0496673	0.177995	0.0918599	-0.0570451	-0.52317	-0.173804	-0.202023	0.134093	0.113704	-0.353725	Dnajc3
392	ENSMUSG00000027067	4.96545e-42	-0.0410802	-0.462155	0.192933	-0.0647514	0.0979355	0.26448	0.327174	-0.033611	0.0551087	0.0907768	-0.0412174	-0.0379291	-0.357287	0.341178	Ssrp1
392	ENSMUSG00000058569	0	0.175371	0.450319	0.460151	0.137291	0.340629	1.1012	0.907463	0.437362	0.197805	0.458073	0.216536	0.25984	0.25686	0.561012	Tmed9
392	ENSMUSG00000001504	2.89542e-35	0.115907	-0.214143	-0.550068	0.298128	0.228368	0.248861	0.771927	0.212838	0.370969	0.311976	0.405394	0.0905902	-0.371823	-0.724922	Irx2
393	ENSMUSG00000071172	1.31337e-15	0.304437	-0.206142	0.544042	-0.630432	-0.0618368	0.685648	0.632901	0.125763	0.416008	0.311018	0.44564	-0.383312	-0.142394	0.789205	Srsf3
394	ENSMUSG00000025510	3.6625e-08	-0.322356	-0.0285015	-0.170768	-0.67638	-0.310224	-0.722091	-0.894343	-0.274372	-0.670208	-0.384621	-0.627413	-0.0292358	0.0114653	-0.0452448	Cd151
394	ENSMUSG00000020153	3.56307e-08	-0.136509	-0.140717	-0.356155	0.0582795	0.194209	-0.127861	-0.304817	-0.00107919	-0.197559	-0.0534426	-0.138699	0.0695482	-0.556893	-0.57999	Ndufs7
396	ENSMUSG00000028010	6.69526e-22	0.24303	0.112164	0.436979	-0.261981	0.249154	0.610945	0.605887	0.083306	0.53036	0.307377	0.623535	-0.185162	0.146821	0.514447	Gar1
396	ENSMUSG00000036693	1.38099e-43	0.22047	0.216985	0.443588	-0.380069	0.231014	0.441058	0.425426	0.11913	0.372803	0.279862	0.527291	-0.0372239	0.244153	0.447499	Nop14
396	ENSMUSG00000040883	5.76618e-126	-0.229401	0.0489583	0.0774098	0.351224	0.343529	0.299723	0.247006	-0.0244595	-0.434456	-0.154082	-0.375324	0.240203	0.0047101	-0.204333	Tmem205
396	ENSMUSG00000002064	2.21947e-168	-0.293078	-0.120244	0.0664463	0.198361	0.273738	0.498823	0.35334	-0.147618	-0.555875	-0.361919	-0.443299	0.245195	-0.227075	-0.185971	Sdf2
397	ENSMUSG00000037475	5.15322e-06	-0.170553	0.00392184	-0.0121313	-0.0975013	-0.119619	-0.0717134	0.0909913	-0.453133	-0.281906	-0.579358	-0.488876	-0.0826989	0.00788714	0.118476	Thoc2
397	ENSMUSG00000004285	4.41867e-76	-0.103059	0.503222	0.457096	0.580499	0.782706	0.756652	0.889857	0.238124	-0.329368	0.143963	0.356613	0.357764	0.477878	0.456477	Atp6v1f
397	ENSMUSG00000036299	6.18241e-25	-0.375674	0.0871237	-0.384724	0.184273	0.0334985	-0.362323	0.0645926	-0.159404	-0.719295	-0.283477	-0.656084	-0.0159418	-0.034894	-0.175749	BC031181
398	ENSMUSG00000025337	2.97202e-129	0.133655	0.490162	0.365191	0.283583	0.571068	0.500895	0.596909	0.199876	0.13203	0.169074	0.473663	0.19063	0.480844	0.564178	Sbds
398	ENSMUSG00000036371	1.52304e-25	0.184782	-0.343657	0.406153	-0.377706	-0.022074	0.308247	0.604749	0.204693	0.149263	0.143409	0.371941	0.102242	-0.445303	0.776857	Serbp1
398	ENSMUSG00000038650	1.03988e-168	-0.328913	0.424944	0.455625	0.356922	0.68591	0.793879	0.902354	-0.326139	-0.716906	-0.569341	0.584589	-0.118411	0.196493	0.696365	Rnh1
398	ENSMUSG00000021756	1.13236e-31	-0.135171	0.0333397	0.0504791	-0.186152	-0.180307	-0.762238	-0.17793	-0.347379	-0.0300801	-0.280267	0.0594168	-0.126292	0.113428	0.0813828	Il6st
398	ENSMUSG00000021040	1.71288e-136	-0.221081	-0.196976	-0.166512	-0.0424898	0.038533	-0.0156035	-0.24402	-0.393364	-0.448096	-0.582472	-0.617164	-0.160172	-0.312816	-0.35473	Slirp
398	ENSMUSG00000014301	4.364e-34	-0.113002	-0.224864	-0.446954	0.369551	0.3945	0.369906	0.226602	0.0938039	-0.0923054	0.0557583	-0.385735	0.278744	-0.246743	-0.406711	Pam16
399	ENSMUSG00000058655	5.27543e-51	-0.134114	-0.478075	0.0858919	-0.0584717	-0.23761	0.251389	0.385858	-0.316637	-0.0915098	-0.369088	-0.103318	0.0272372	-0.351125	0.174222	Eif4b
400	ENSMUSG00000008393	7.91301e-09	0.00733778	-0.0684512	-0.0776828	-0.220668	0.0284133	-0.142651	-0.50521	-0.129944	-0.000993525	-0.115482	-0.610752	-0.105264	-0.0573399	-0.219578	Carhsp1
400	ENSMUSG00000024844	1.44208e-123	-0.00826644	-0.416192	-0.0355039	-0.0445447	-0.0455797	0.00196357	0.135668	-0.0236809	0.0562604	0.0640238	-0.274067	-0.0604524	-0.494927	-0.0508174	Banf1
401	ENSMUSG00000020089	5.87511e-26	-0.0879325	-0.00828652	0.0917816	-0.34466	0.125071	0.385447	0.448823	-0.0697537	-0.187757	-0.129268	-0.619659	0.0201471	-0.289212	0.0956328	Ppa1
402	ENSMUSG00000036707	3.38279e-19	0.0138977	0.316116	0.532622	0.224832	0.321052	0.474182	0.674141	-0.0130352	0.211952	0.209943	0.392832	-0.0417704	0.311207	0.502982	Cab39
402	ENSMUSG00000008475	3.74669e-10	0.0691842	-0.098838	-0.065734	-0.290386	-0.842939	-0.13933	0.281073	-0.111315	-0.0634947	-0.0223183	-0.200463	-0.271078	-0.259497	0.154103	Arpc5
402	ENSMUSG00000027829	1.17757e-12	0.285506	0.186269	0.165048	0.782092	0.340091	-0.0298431	0.0874924	0.252383	0.744704	0.649948	0.969091	-0.0656201	0.186727	0.79975	Ccnl1
402	ENSMUSG00000020571	7.02153e-53	-0.119469	-0.274794	-0.480609	-0.410178	-0.258006	0.231904	0.366549	-0.0594254	-0.399732	-0.110536	-0.814061	-0.0613708	-0.365471	-0.5521	Pdia6
404	ENSMUSG00000048874	4.09408e-07	-0.19662	-0.276952	0.187029	0.0444435	0.0961457	0.308696	0.369419	-0.427545	-0.191041	-0.283199	0.106663	-0.158214	0.0647974	0.426198	Phf3
404	ENSMUSG00000037058	7.30269e-25	-0.342197	-0.23553	-0.179189	0.000199162	-0.362364	-0.305485	0.0144431	-0.184323	-0.63064	-0.337878	-0.893978	0.083959	-0.534089	0.0762809	Paip2
405	ENSMUSG00000106918	3.75975e-17	-0.0151833	-0.100661	-0.329766	0.299238	0.277111	0.277754	-0.0337349	-0.353791	-0.135307	-0.428746	-0.249769	-0.331596	-0.236259	-0.460381	Mrpl33
406	ENSMUSG00000021270	3.802e-12	0.432715	-0.0648589	-0.275611	-0.386306	0.0218451	0.259434	0.439369	0.68635	0.718684	0.866572	-0.236478	0.424087	-0.0395863	-0.20075	Hsp90aa1
407	ENSMUSG00000025981	2.03387e-19	0.329952	0.238703	0.41957	0.436177	0.150756	0.487664	0.548332	0.424265	0.536708	0.637419	0.87574	0.187812	-0.27072	0.228667	Coq10b
407	ENSMUSG00000076432	4.10265e-10	-0.0619058	0.230348	0.428471	-0.16553	0.194446	0.0526058	0.136925	-0.0431099	-0.313062	0.00390465	-0.143479	-0.106424	0.389395	0.843463	Ywhaq
407	ENSMUSG00000021024	1.69997e-18	0.0527194	-0.19202	0.161816	0.014676	0.185713	0.36085	0.471737	0.170972	-0.0128054	0.21398	0.0681892	0.0109675	-0.532473	0.214688	Psma6
409	ENSMUSG00000025364	7.73101e-21	-0.158896	-0.244452	0.285662	-0.629607	-0.1396	0.417335	0.513396	0.0297017	-0.244383	-0.0832689	0.367304	0.105878	-0.335051	0.251216	Pa2g4
410	ENSMUSG00000046865	3.37431e-15	0.304918	-0.0296912	0.393881	-0.425111	0.216653	0.680868	0.654707	0.318663	0.545019	0.414848	0.666843	-0.000591985	0.0920115	0.596428	Fbl
410	ENSMUSG00000021411	8.10435e-14	0.216775	0.229605	-0.0368198	-0.491621	-0.751509	-0.688486	0.43032	0.0801402	0.531495	0.395097	0.601481	-0.322762	0.540486	0.301514	Pxdc1
411	ENSMUSG00000065990	3.66047e-16	-0.331179	0.0166249	0.226403	0.164498	0.331931	0.407255	0.392151	-0.0231484	-0.463044	-0.179542	-0.281467	0.243002	-0.15746	0.141277	Aurkaip1
411	ENSMUSG00000031708	1.52693e-120	-0.309569	-0.266475	-0.188566	0.264915	0.0609654	-0.398764	0.179247	-0.0609021	-0.532605	-0.229987	-0.611746	0.287295	-0.618287	-0.622269	Tecr
411	ENSMUSG00000063856	1.74254e-07	-0.257596	0.119295	-0.189427	0.173331	0.753916	0.543879	0.146998	-0.292151	-0.311982	-0.330944	-0.58428	0.0172785	-0.200802	-0.842722	Gpx1
411	ENSMUSG00000022255	1.39337e-07	-0.0862703	0.242269	0.542431	-0.695998	-0.441326	0.386394	0.363677	-0.129656	-0.00140765	0.031831	0.343063	-0.142042	0.244951	0.533782	Mtdh
412	ENSMUSG00000050608	2.80083e-57	-0.151294	0.0498881	-0.0500275	-0.322876	-0.0576858	0.0647756	-0.152503	0.0393447	-0.423237	-0.167151	-0.892773	0.123909	-0.425792	-0.184117	Minos1
412	ENSMUSG00000035011	6.91156e-18	0.156202	0.326555	0.567232	-0.148789	0.0807865	0.47257	0.507522	-0.0461473	0.354154	0.233198	0.786242	-0.319406	0.444011	0.664857	Zbtb7a
412	ENSMUSG00000032249	2.01195e-16	-0.0777436	-0.511518	-0.0621077	0.394987	0.0833446	-0.0161843	0.0677049	0.0216475	-0.170326	-0.0802459	-0.211879	0.112504	-0.455014	0.103432	Anp32a
412	ENSMUSG00000025132	1.26183e-15	0.221899	0.427929	0.529057	0.20093	0.676619	0.726176	0.301391	0.176024	0.364542	0.329404	0.479147	-0.00991614	0.46132	0.698101	Arhgdia
413	ENSMUSG00000033379	1.06634e-131	-0.363546	0.335963	-0.218417	0.0546282	0.171491	0.199461	0.13111	-0.0860229	-0.629323	-0.123598	-0.425072	0.0703283	0.0577375	-0.229505	Atp6v0b
413	ENSMUSG00000062604	1.72442e-62	-0.219067	-0.410358	-0.115556	-0.106585	-0.589171	-0.790053	-0.0623526	-0.187988	-0.237104	-0.291831	-0.54037	0.0677267	-0.611822	0.077166	Srpk2
413	ENSMUSG00000035247	4.60917e-29	-0.127096	0.263417	0.547595	0.161357	0.21299	0.495615	0.581449	-0.107254	-0.0694227	0.019589	0.406924	-0.0832708	0.115814	0.610704	Hectd1
414	ENSMUSG00000027593	1.03543e-16	0.143012	-0.198309	0.534767	0.114898	0.297286	0.630876	0.528178	0.354139	0.415785	0.494813	0.168878	0.111687	-0.0255173	0.800431	Raly
414	ENSMUSG00000028156	9.72723e-18	0.0808289	0.459584	0.630808	-0.381788	-0.293628	0.24629	0.676956	0.0113775	0.152527	0.0750431	0.315812	-0.0325435	0.340891	0.684435	Eif4e
415	ENSMUSG00000026457	1.36243e-25	-0.246448	0.0340782	0.229741	0.370158	0.313615	0.33762	0.487776	-0.471288	-0.323063	-0.480587	0.066292	-0.0288175	-0.00813472	0.320827	Adipor1
415	ENSMUSG00000051579	3.24643e-22	0.0954589	-0.0795759	0.147734	0.0876454	-0.159356	0.401554	0.520604	0.33466	0.312932	0.377384	-0.178843	0.306467	-0.268152	0.307977	Tceal8
415	ENSMUSG00000020719	2.05114e-15	0.129695	0.469535	0.320344	0.314017	0.19396	-0.0895562	0.71133	0.229029	-0.0540424	0.134889	0.293778	0.21205	0.403808	0.712636	Ddx5
416	ENSMUSG00000022358	4.25446e-08	0.0704937	-0.0307046	-0.144434	-0.435378	-0.553343	-0.899338	-0.266334	-0.0024897	0.134681	0.100749	0.182663	-0.134346	0.0522475	-0.021614	Fbxo32
417	ENSMUSG00000073155	1.16168e-11	-0.247221	-0.024483	0.0670153	-0.0908027	-0.109581	-0.0221653	0.076998	-0.464271	-0.401032	-0.541977	-0.375703	-0.256136	-0.162443	0.211379	1810058I24Rik
418	ENSMUSG00000035929	4.17272e-26	-0.194407	-0.167596	-0.136914	-0.0278322	-0.00952113	-0.930596	-0.233421	-0.617178	-0.349194	-0.787292	0.267577	-0.0238854	-0.378957	-0.352102	H2-Q4
419	ENSMUSG00000026796	4.76273e-09	0.104501	0.36806	0.182635	0.162772	0.453497	0.418158	0.59012	0.0141935	0.370112	0.247241	0.579417	-0.201856	0.439862	0.404076	Fam129b
419	ENSMUSG00000039361	1.32538e-07	-0.0701353	-0.085567	0.0173748	-0.0678825	-0.593765	-0.395633	-0.917733	-0.170543	0.0119688	-0.089104	-0.0637405	-0.183842	-0.111701	-0.0119217	Picalm
419	ENSMUSG00000038412	9.88951e-15	-0.0936849	0.0807172	-0.202284	-0.440553	-0.092538	0.0617143	0.248223	-0.11927	-0.198382	-0.169983	-0.769783	-0.0881356	-0.183601	-0.344955	Higd1a
420	ENSMUSG00000063787	2.31004e-06	-0.141844	-0.205043	-0.0429439	0.0383916	0.208196	0.205497	0.222905	-0.128484	-0.219337	-0.185603	-0.214462	0.0220948	-0.451931	-0.158202	Chchd1
420	ENSMUSG00000032288	7.10773e-16	-0.283216	-0.338887	-0.0645208	-0.125716	0.00390808	0.227824	0.174362	-0.257399	-0.463609	-0.455524	-0.121521	0.0613144	-0.391869	-0.0167305	Imp3
421	ENSMUSG00000053119	5.25079e-22	-0.330674	-0.0973298	-0.284731	0.124761	0.223648	-0.105935	-0.252001	-0.414458	-0.489996	-0.516241	-0.354057	-0.0729354	-0.0466098	0.0407118	Chmp3
421	ENSMUSG00000014769	7.88067e-08	-0.208713	-0.350052	0.0263641	0.236093	0.11216	0.528016	0.723667	-0.0506757	-0.454552	-0.364869	-0.538366	0.341847	-0.52486	0.105593	Psmb1
422	ENSMUSG00000043998	5.14184e-12	0.185945	0.382304	0.341948	-0.0229668	0.242013	0.571461	0.519918	0.204814	0.480813	0.442322	0.655566	0.0121809	0.367033	0.292808	Mgat2
423	ENSMUSG00000029066	9.1589e-09	-0.256562	-0.130065	-0.0247186	-0.463027	-0.175554	-0.0567777	-0.0626238	-0.0926341	-0.377097	-0.169118	-0.743142	-0.0468685	-0.432776	-0.331292	Mrpl20
423	ENSMUSG00000052040	2.98768e-07	-0.0450592	0.136608	0.141625	-0.0730916	-0.0661931	0.190796	0.302089	-0.358893	0.0960172	-0.112544	0.121963	-0.326572	0.361808	0.329759	Klf13
424	ENSMUSG00000005732	6.20092e-20	0.200993	-0.378919	0.602143	-0.196447	0.523248	0.76949	0.727085	0.176104	0.308595	0.420127	0.186416	-0.125551	-0.206184	0.811485	Ranbp1
425	ENSMUSG00000056209	3.73562e-06	0.19658	-0.243533	0.312644	-0.200455	-0.122785	0.313837	0.485729	0.13727	0.481954	0.248872	0.433283	0.0145872	-0.469654	0.452236	Npm3
426	ENSMUSG00000020440	1.10906e-07	-0.263657	-0.345727	0.0867023	0.133526	0.241944	0.603257	0.863426	-0.265546	-0.584032	-0.383652	-0.560143	-0.336287	-0.135589	0.367223	Arf5
426	ENSMUSG00000034252	8.19287e-07	-0.13262	0.0740109	0.573072	-0.123088	-0.180465	0.350372	0.548451	-0.170859	0.123304	0.0473941	0.404731	-0.103998	0.286143	0.704081	Senp6
427	ENSMUSG00000027404	1.12273e-46	0.299323	0.0729608	0.503546	-0.255659	0.0778731	0.518174	0.659088	0.51118	0.398589	0.654825	0.548404	0.12989	-0.0217454	0.743715	Snrpb
427	ENSMUSG00000020580	3.97773e-11	0.0105053	0.41267	0.585377	-0.0285899	-0.0426898	0.161472	-0.226879	-0.275912	0.292388	-0.0466738	0.729151	-0.271872	0.497309	0.753139	Rock2
427	ENSMUSG00000022744	3.69435e-13	0.25611	0.414812	0.551431	-0.103957	-0.111224	0.101905	0.362464	0.334685	0.582444	0.636755	0.340838	0.0665287	0.435162	0.488639	Cldnd1
428	ENSMUSG00000042133	5.15113e-15	0.115271	0.148952	0.538403	-0.21924	-0.015423	0.372233	0.604506	-0.0532619	0.227697	0.130646	0.32758	-0.149792	-0.0806365	0.78047	Ppig
428	ENSMUSG00000030357	1.11266e-114	-0.00933826	-0.505196	-0.031292	-0.225015	-0.261218	-0.269261	0.280555	0.0571724	-0.0191967	0.0686835	-0.0971368	-0.0437154	-0.581549	-0.119491	Fkbp4
429	ENSMUSG00000021709	1.13855e-61	0.211986	0.353	0.440846	0.343192	0.0469412	0.378373	1.09426	0.21755	0.628536	0.518982	0.715031	-0.0698231	0.460606	0.636207	Erbb2ip
430	ENSMUSG00000046432	2.07437e-12	-0.366895	-0.548369	0.102161	0.0323251	-0.669704	-0.55598	0.180076	-0.156581	-0.570989	-0.20926	-0.833266	0.0195697	-0.611695	-0.0261525	Ngfrap1
430	ENSMUSG00000028044	1.31985e-128	0.272346	-0.365082	0.211394	0.167436	-0.202314	0.41449	0.595105	0.298986	0.504588	0.440512	-0.056951	0.135843	-0.427334	0.153564	Cks1b
430	ENSMUSG00000056851	3.93201e-22	-0.0494386	-0.361494	0.554558	0.233586	0.136503	0.61459	0.864731	-0.019195	0.297827	0.0928827	0.00373482	0.0799415	-0.257563	0.806052	Pcbp2
430	ENSMUSG00000024335	3.60748e-30	0.209859	0.373699	0.363342	0.430619	0.364962	0.408189	0.508601	0.319365	0.712547	0.664219	0.668595	0.232926	0.396706	0.650358	Brd2
430	ENSMUSG00000006740	1.49338e-07	-0.156893	0.377869	0.660494	-0.362789	-0.221854	-0.0632451	0.166261	-0.197671	-0.192865	-0.15901	0.0150434	-0.111885	0.322749	0.641239	Kif5b
431	ENSMUSG00000000171	1.02394e-13	0.00750267	-0.175374	0.0551654	0.0872938	0.190376	0.343851	0.189413	0.126152	-0.0647944	0.0444221	-0.0733135	0.228673	-0.426347	-0.0518372	Sdhd
431	ENSMUSG00000021114	1.47713e-35	-0.288867	-0.0545765	-0.0445355	0.0858676	0.237429	0.218252	0.0946633	-0.142523	-0.472606	-0.288202	-0.273767	0.0193227	-0.251971	-0.022598	Atp6v1d
432	ENSMUSG00000067367	2.88493e-07	0.210474	-0.0106233	0.366924	-0.516242	0.0105475	0.347284	0.408589	0.115781	0.392407	0.284675	0.472179	-0.0885383	-0.0657409	0.26005	Lyar
432	ENSMUSG00000019210	1.19098e-14	-0.0794323	0.461087	-0.338003	0.357244	0.511415	0.512083	0.524473	0.122827	-0.371019	-0.127474	-0.159506	0.308154	0.0898819	-0.502267	Atp6v1e1
432	ENSMUSG00000005873	5.02795e-60	0.204939	-0.183412	-0.26899	0.606882	0.0875314	0.230621	0.951667	0.364568	0.551578	0.703214	0.514273	-0.17761	-0.438964	-0.550689	Reep5
433	ENSMUSG00000037373	3.6293e-16	-0.0461443	-0.15077	0.0474721	-0.29303	-0.141079	0.0291782	-0.0578812	-0.258804	-0.0877585	-0.208837	-0.0972979	-0.298462	-0.142471	0.166031	Ctbp1
433	ENSMUSG00000033004	1.09664e-42	-0.0292848	-0.0184292	0.100676	-0.47175	-0.653531	-0.277162	-0.282927	-0.125198	0.121396	-0.0385271	0.155823	-0.0806789	0.0687571	0.190102	Mycbp2
433	ENSMUSG00000024991	2.08652e-06	0.127902	0.0183026	0.642966	-0.297424	-0.170846	0.537295	0.549173	0.0184361	0.383387	0.148317	0.462505	-0.143368	-0.109419	0.729671	Eif3a
434	ENSMUSG00000055148	6.01471e-251	0.0774988	-0.131979	-0.239299	0.312259	0.129186	-0.860609	-1.19605	0.124165	0.179177	0.15613	-0.902533	0.19503	0.0559218	-0.266724	Klf2
434	ENSMUSG00000070394	2.20267e-89	-0.360407	-0.189576	-0.513426	0.0471185	-0.0837769	-0.470068	-0.332016	-0.362244	-0.625913	-0.555918	-0.649333	-0.0361618	-0.215225	-0.652709	Tmem256
434	ENSMUSG00000022378	2.77844e-08	-0.0765162	-0.000795897	0.0903816	-0.349077	-0.688499	-0.552886	0.23276	-0.221974	-0.13876	-0.223155	-0.0117152	-0.213106	-0.047369	0.126673	Fam49b
435	ENSMUSG00000035093	6.83851e-08	0.117158	0.274333	-0.0694497	0.225862	0.179723	-0.00156568	0.264463	0.13396	0.261563	0.208967	0.270469	0.12037	-0.0155888	-0.603168	Secisbp2l
435	ENSMUSG00000032959	6.99855e-07	-0.219959	-0.25477	-0.2523	-0.56405	-0.374545	-0.319377	-0.0298041	-0.465066	-0.329223	-0.640403	-0.579451	-0.295001	-0.406975	-0.387815	Pebp1
436	ENSMUSG00000050212	9.20387e-60	-0.028111	-0.0917356	-0.486064	0.479604	0.221126	0.208984	-0.471513	0.141521	0.177612	0.190027	-0.0516082	0.162327	-0.0356695	-0.128378	Eva1b
437	ENSMUSG00000028964	2.1823e-85	-0.337198	-0.253305	-0.235506	0.68132	0.221336	-0.105975	0.313715	-0.0496415	-0.650956	-0.360895	-0.261353	0.326427	-0.517084	-0.231538	Park7
437	ENSMUSG00000024012	4.80597e-95	-0.280288	-0.396319	0.000644437	0.185337	0.16947	0.183485	-0.123667	-0.219903	-0.339117	-0.262167	-0.470666	-0.0368011	-0.4079	0.0867353	Mtch1
438	ENSMUSG00000036940	2.24477e-120	-0.248726	0.0349096	0.50132	-0.189885	-0.032158	0.467222	0.536421	-0.417877	-0.114151	-0.234607	0.272688	-0.2192	0.145622	0.530379	Kdm1a
439	ENSMUSG00000024091	4.8335e-34	0.161967	0.394371	0.640727	0.0448217	0.253742	0.421039	0.51211	0.340385	0.175425	0.359398	0.693887	0.11747	0.224771	0.781712	Vapa
440	ENSMUSG00000026502	2.66062e-19	-0.108196	0.291987	0.490038	-0.176	0.247513	0.60891	0.457023	-0.127984	0.0265711	-0.0790586	0.131284	0.0774602	-0.0300624	0.473534	Desi2
440	ENSMUSG00000002416	3.81029e-80	-0.109556	0.221407	-0.208505	-0.177668	0.0931802	-0.122076	-0.304486	-0.217547	-0.412868	-0.531958	-0.334991	-0.00521647	-0.273875	-0.768251	Ndufb2
440	ENSMUSG00000025871	4.01474e-07	-0.240317	0.036557	-0.0902478	-0.170514	-0.0275612	-0.244335	-0.243955	-0.24454	-0.323454	-0.262213	-0.649904	-0.103874	0.0276266	-0.07539	4833439L19Rik
441	ENSMUSG00000030062	1.44788e-12	-0.0549656	-0.0664824	-0.224174	-0.0275631	0.088645	0.232581	0.272627	-0.127407	-0.0191957	-0.0510858	-0.112741	-0.0522351	-0.137861	-0.574419	Rpn1
441	ENSMUSG00000053565	5.19025e-71	-0.227898	-0.515972	0.194971	0.430752	-0.114433	0.369749	0.810419	-0.199163	-0.297808	-0.351297	0.269248	0.182099	-0.458959	0.401681	Eif3k
442	ENSMUSG00000027523	5.02578e-14	0.0749244	-0.119991	0.409744	0.202642	-0.251865	0.163118	-0.686381	0.351936	0.0461447	0.380657	0.361151	0.24478	0.0978245	0.712588	Gnas
442	ENSMUSG00000032383	7.2435e-12	0.0548802	-0.230838	-0.408944	-0.188845	-0.296805	0.249281	0.216666	0.0863804	-0.136141	0.0180733	-0.844271	0.108584	-0.306361	-0.698664	Ppib
443	ENSMUSG00000026087	3.06728e-21	-0.0996296	-0.49833	0.0194984	0.0598689	-0.0284734	0.00945483	0.130978	-0.20796	-0.0834494	-0.262554	-0.225082	-0.0641359	-0.466065	-0.127648	Mrpl30
443	ENSMUSG00000000787	6.75637e-10	0.0710162	0.513268	0.677761	-0.254696	-0.588519	-0.169915	0.461419	0.267071	0.517951	0.527538	0.553286	0.329096	0.137039	0.424044	Ddx3x
444	ENSMUSG00000025630	7.33191e-68	-0.169073	-0.0336874	0.0478051	-0.565233	-0.1843	-0.12676	0.22285	-0.0999545	-0.516872	-0.269614	0.0261642	0.0415825	-0.204778	0.0695003	Hprt
444	ENSMUSG00000034024	2.55529e-15	-0.065945	-0.480616	0.484289	-0.0469521	0.0375647	0.604781	0.662334	-0.0330016	-0.202348	-0.124399	-0.202916	0.145699	-0.437106	0.347358	Cct2
444	ENSMUSG00000050299	7.2127e-13	0.0478406	0.0275908	-0.154236	-0.184099	0.219022	0.138204	0.384821	-0.421949	0.123748	-0.536363	0.088471	-0.287401	0.048423	-0.285578	Gm9843
445	ENSMUSG00000025651	1.05687e-108	0.00216146	-0.115493	-0.0164708	-0.0137729	-0.0288966	0.0804366	0.178899	0.0657119	-0.0979833	0.0177034	0.283209	0.0640166	-0.527755	-0.281223	Uqcrc1
445	ENSMUSG00000025130	1.74834e-31	-0.076332	-0.110636	0.00436334	0.242477	-0.00895576	0.672665	0.611776	0.030932	0.240429	0.134143	-0.304775	0.286592	-0.266288	-0.451018	P4hb
446	ENSMUSG00000040415	2.34363e-73	-0.307399	0.0924313	-0.044935	-0.199436	-0.283332	-0.482279	-0.947019	-0.391345	-0.476821	-0.482702	-0.0669614	-0.0721774	0.165313	0.0866663	Dtx3
446	ENSMUSG00000020612	5.70165e-35	0.108966	0.509313	0.396591	-0.142779	-0.0677377	0.344099	-0.328061	0.256279	0.154431	0.348325	0.299764	0.0588539	0.249297	0.441638	Prkar1a
446	ENSMUSG00000021764	2.00587e-108	-0.09844	-0.125253	0.0139502	-0.082223	-0.0516603	0.114342	0.201275	-0.147768	-0.252956	-0.312717	-0.526186	0.0358881	-0.502196	-0.28608	Ndufs4
446	ENSMUSG00000022884	3.55044e-12	-0.331174	-0.0050066	0.157602	0.267021	0.30415	-0.0720285	-0.0525632	-0.393602	-0.592273	-0.707954	-0.330518	0.3019	0.105263	0.0885199	Eif4a2
448	ENSMUSG00000053768	2.72333e-108	-0.148506	-0.395692	-0.0218604	0.0314733	-0.103463	-0.128202	-0.241827	-0.137216	-0.225861	-0.196527	-0.423468	-0.0223835	-0.460853	0.0572547	Chchd3
449	ENSMUSG00000041408	4.02363e-13	0.0385267	0.164464	0.525371	0.149292	0.235744	0.522212	0.454601	-0.0908093	0.169557	0.134665	0.403922	0.0399211	0.19979	0.604522	Wapl
450	ENSMUSG00000040666	3.65928e-10	0.00868102	0.00494119	-0.148138	-0.0484622	-0.174509	-1.21802	-0.181369	0.0122896	0.0248275	0.0220534	0.0259352	0.00499844	0.010679	-0.114435	Sh3bgr
451	ENSMUSG00000029623	4.01151e-65	-0.185015	-0.44707	-0.262671	-0.640765	-0.0653242	-0.128566	-0.155806	-0.377491	-0.25288	-0.368167	-0.318081	-0.285688	-0.370363	-0.295444	Pdap1
451	ENSMUSG00000004771	4.53947e-18	0.101223	0.424091	0.391756	0.36112	0.437703	0.588296	0.717136	0.14255	0.194045	0.206107	0.33355	0.00948439	0.342733	0.358815	Rab11a
452	ENSMUSG00000027602	1.34249e-64	-0.158167	0.543309	0.127759	0.0332691	-0.137328	-0.658234	-0.440711	0.00539257	-0.379494	-0.0555308	-0.0539236	-0.168956	0.464362	0.153118	Map1lc3a
452	ENSMUSG00000036438	0	-0.0613424	-0.268984	-0.593997	-0.237459	-0.412467	-1.3318	-0.853241	0.0475952	-0.384642	-0.036143	-0.620835	0.118998	-0.523224	0.145984	Calm2
452	ENSMUSG00000040385	0	-0.0114865	-0.251959	0.145985	0.354806	0.673372	0.966772	0.60712	0.160019	0.0231034	0.256824	0.118958	-0.0397197	-0.255927	0.177413	Ppp1ca
453	ENSMUSG00000036499	2.9555e-13	0.120052	0.326081	0.210971	-0.492563	-0.133248	0.161449	0.111723	-0.100424	0.351821	0.162579	0.265168	-0.227359	0.298177	0.408477	Eea1
454	ENSMUSG00000004667	1.3121e-30	0.0780409	-0.20797	0.03177	0.0486805	0.248691	0.49104	0.503254	0.222965	0.121046	0.240111	0.133093	0.234204	-0.362239	0.0637984	Polr2e
454	ENSMUSG00000035569	1.56638e-22	0.0843087	0.143143	0.585821	-0.28599	-0.374327	0.333667	0.412383	-0.110303	0.450314	0.268704	0.429547	-0.252656	0.322018	0.62022	Ankrd11
455	ENSMUSG00000030884	1.09071e-09	-0.0110274	-0.25561	0.0113437	0.169806	0.0132427	0.244309	0.185482	0.111615	-0.0389362	0.00109404	0.32438	0.220632	-0.495453	0.0889682	Uqcrc2
455	ENSMUSG00000031813	5.01648e-07	-0.261617	-0.150825	-0.0162086	0.181481	0.124763	0.10251	0.23067	-0.1053	-0.483007	-0.262078	-0.309741	0.148867	-0.199075	-0.0673319	Mvb12a
456	ENSMUSG00000028470	3.81648e-43	-0.112231	0.0781384	0.209272	0.508479	0.409786	0.283333	0.552818	0.0843377	-0.1119	0.0293706	0.0203071	0.275285	-0.123115	0.163386	Hint2
456	ENSMUSG00000055302	9.80405e-10	-0.0533434	-0.0683325	-0.194887	-0.649889	-0.252713	-0.447423	-0.266329	-0.30828	-0.169954	-0.372619	-0.197195	-0.208049	-0.0772086	0.118122	Mrfap1
456	ENSMUSG00000032002	1.18009e-07	0.204257	0.30518	0.499237	-0.185759	0.221685	0.589286	0.624079	0.0987588	0.349909	0.191402	0.126301	-0.0193867	0.0304532	0.216296	Dcun1d5
457	ENSMUSG00000034088	3.30856e-08	0.182279	0.283549	0.490739	0.124888	0.176412	0.539337	0.752859	0.272442	0.375962	0.315024	0.406474	0.320612	-0.0001367	0.109191	Hdlbp
457	ENSMUSG00000022641	3.93754e-91	-0.0182308	-0.232361	-0.0612502	-0.296498	-0.599718	-0.392813	-0.06701	-0.105118	-0.00153364	-0.0377914	-0.0307682	-0.0875793	-0.0843765	0.0803807	Bbx
458	ENSMUSG00000039041	1.32233e-16	0.125795	0.428991	0.448836	-0.00118489	0.374049	0.561847	0.689647	0.260572	0.216086	0.365623	0.360902	0.116554	0.293524	0.480017	Adrm1
458	ENSMUSG00000001416	3.42159e-08	0.233987	-0.0256579	0.41219	-0.367629	-0.0446662	0.356055	0.463878	0.304744	0.282901	0.287297	0.330191	0.292239	-0.189779	0.508786	Cct3
458	ENSMUSG00000028559	2.21862e-06	-0.147518	-0.00356648	-0.0308811	0.102375	0.108445	0.0706333	0.146655	-0.193193	-0.186216	-0.23407	-0.522215	-0.116748	0.0776694	0.0995716	Osbpl9
460	ENSMUSG00000031737	9.85307e-33	0.0601846	-0.429969	-0.184234	0.120634	-0.27386	-0.0116277	0.586464	0.103737	0.274585	0.289733	0.0933778	-0.101675	-0.370859	0.284326	Irx5
461	ENSMUSG00000018666	7.01562e-11	0.0152409	-0.40735	-0.127841	-0.185661	-0.0667806	-0.0274225	0.15194	-0.0561387	-0.0937714	-0.0702678	-0.492454	-0.0481892	-0.519664	-0.148726	Cbx1
461	ENSMUSG00000022961	7.32999e-16	0.128623	0.513831	0.41102	-0.331119	-0.364484	-0.193684	-0.068931	-0.0827887	0.422669	0.129535	0.53364	-0.156411	0.545662	0.444743	Son
462	ENSMUSG00000028367	4.48775e-11	0.196977	0.26302	0.530479	0.410735	0.724253	0.555334	0.427419	0.320739	0.0142471	0.0807307	-0.0103238	0.337995	0.0186136	0.573522	Txn1
462	ENSMUSG00000035133	3.00369e-67	0.149136	0.405184	0.1663	-0.317268	-0.207863	-0.577771	0.71606	0.175937	0.471385	0.421709	0.695146	-0.153648	0.563953	0.626556	Arhgap5
463	ENSMUSG00000045624	4.90433e-108	0.167555	0.273281	0.393263	-0.390241	0.101996	0.3411	0.360165	0.14999	0.365783	0.261539	0.490956	-0.00999813	0.226559	0.423784	Esf1
465	ENSMUSG00000022174	2.48409e-58	-0.362057	0.194576	-0.133726	0.0782565	0.212916	0.387927	0.163054	-0.0133301	-0.676702	-0.16507	-0.570736	0.315044	-0.147712	-0.580595	Dad1
466	ENSMUSG00000029131	4.93224e-08	-0.0234973	0.0305655	0.0165391	-0.350169	0.0525352	0.0537233	-0.0133239	-0.240931	-0.0240023	-0.265444	0.00035152	-0.27799	0.013817	0.207187	Dnajb6
467	ENSMUSG00000034295	3.36131e-53	0.00336127	-0.0240306	-0.13474	-0.228192	-0.394119	-1.11042	-0.0176347	0.0114995	0.0202648	0.0195311	-0.00930034	-0.00420315	-0.011907	-0.118116	Fhod3
469	ENSMUSG00000025260	1.12541e-99	-0.158416	-0.337664	-0.170034	-0.206365	-0.701645	-0.493614	0.190572	-0.135467	-0.191279	-0.19663	-0.152176	0.102076	-0.52025	0.0305174	Hsd17b10
469	ENSMUSG00000033938	1.11054e-71	-0.275396	-0.0225166	-0.22668	0.119892	0.486614	0.122452	-0.258162	-0.279375	-0.523617	-0.402824	-0.517066	-0.00252975	-0.448766	-0.72043	Ndufb7
470	ENSMUSG00000036241	1.98654e-25	-0.31823	-0.00816824	0.257769	0.016361	0.0200025	0.223479	0.270212	-0.367359	-0.299602	-0.291499	-0.253162	-0.000998365	0.0162946	0.310173	Ube2r2
470	ENSMUSG00000038502	2.10544e-30	-0.168078	-0.480626	0.0729212	-0.0623242	-0.342813	-0.283596	0.0894913	-0.127665	-0.299001	-0.21156	-0.655624	0.0320546	-0.313116	0.056391	Ptov1
471	ENSMUSG00000026510	2.85215e-77	0.159185	-0.198154	0.0714052	0.407856	0.250233	0.476092	0.699989	0.0614346	0.488507	0.386043	0.517113	-0.182447	0.0882659	0.366451	Trp53bp2
471	ENSMUSG00000032504	7.32908e-46	0.0620478	0.290949	0.429195	0.272449	0.402107	0.50667	0.68272	0.0616408	0.372238	0.359418	0.647293	-0.129772	0.32427	0.358962	Pdcd6ip
472	ENSMUSG00000028820	2.07883e-21	0.282962	-0.0981736	0.463516	-0.332659	0.0807986	0.61434	0.560243	0.261038	0.573031	0.463486	0.284594	0.0351652	-0.116861	0.688046	Sfpq
472	ENSMUSG00000017421	1.20053e-06	-0.161823	-0.378422	-0.0343843	-0.140988	-0.120873	0.0659667	-0.0118747	-0.166896	-0.169002	-0.248772	-0.4768	0.0228514	-0.320733	0.0818246	Zfp207
473	ENSMUSG00000033940	6.30307e-24	-0.324703	-0.0762734	-0.0471341	0.125632	0.13233	0.2906	0.1029	-0.167715	-0.460351	-0.301974	-0.258854	0.0176947	-0.243071	-0.0471967	Brk1
473	ENSMUSG00000037876	7.58399e-114	0.0171433	-0.0245787	0.211563	0.229623	-0.769968	-0.586677	0.608204	0.0827166	0.3776	0.401758	0.373885	0.0139957	0.144907	0.488917	Jmjd1c
473	ENSMUSG00000040462	4.79475e-10	0.103597	0.255178	0.189025	0.386898	0.337491	0.453382	0.405306	0.16326	0.115307	0.161771	-0.383218	0.163855	0.210333	0.12925	Os9
473	ENSMUSG00000032575	7.06744e-33	0.163192	0.0117786	-0.569837	0.0325131	0.274666	0.743963	0.703725	0.142296	0.258451	0.24555	-0.218354	-0.113419	-0.0577165	-0.229641	Manf
474	ENSMUSG00000025204	4.57548e-12	-0.0469746	-0.0397353	-0.0201368	0.271073	0.193909	0.137227	0.0865866	0.0894366	-0.0663518	0.0466663	-0.703424	0.0744279	-0.560237	-0.476525	Ndufb8
475	ENSMUSG00000003161	1.88357e-21	-0.0849994	0.0641597	0.0879717	0.504837	0.401677	0.307512	0.124809	-0.0631151	-0.213144	-0.19019	0.194544	0.11619	0.0274843	0.309982	Sri
475	ENSMUSG00000037916	2.75864e-101	-0.088971	-0.11092	-0.0696246	0.145313	0.085876	0.0077766	-0.122764	0.0457385	-0.192498	-0.0661616	0.0825623	0.112116	-0.446543	0.0843243	Ndufv1
476	ENSMUSG00000060373	2.43946e-06	0.178427	0.018566	0.512102	0.0841635	0.304735	0.482356	0.73821	0.227877	0.363627	0.250221	0.355144	0.306539	-0.033881	0.611491	Hnrnpc
477	ENSMUSG00000015094	2.19635e-97	-0.284683	0.0228754	-0.217298	0.294532	0.205325	0.300096	0.039509	-0.208775	-0.464563	-0.408172	-0.226611	0.215843	-0.0464882	-0.369686	Npdc1
477	ENSMUSG00000028790	7.85873e-11	0.0874758	0.0148409	0.472736	0.0199807	0.148599	0.44861	0.502983	-0.0526043	0.16427	0.0159517	0.175502	-0.0849326	0.179514	0.529467	Khdrbs1
478	ENSMUSG00000020720	8.38717e-165	0.103139	0.322804	0.490052	-0.123983	0.239613	0.537343	0.64022	0.256901	0.167658	0.345106	0.516621	0.100171	0.203535	0.514586	Psmd12
480	ENSMUSG00000027835	3.70269e-14	0.106584	0.416913	0.478556	-0.0192204	0.193347	0.444229	0.390082	0.0641228	0.179839	0.0698638	0.493259	0.10675	0.329285	0.504977	Pdcd10
480	ENSMUSG00000028729	1.20285e-08	0.195337	0.16473	0.335634	-0.471768	0.159721	0.359433	0.464251	0.156131	0.19214	0.252904	0.374857	0.00722173	0.11505	0.300003	Ebna1bp2
480	ENSMUSG00000014956	1.55759e-70	0.224336	-0.134891	-0.24096	0.263837	0.264401	-0.394774	-0.504655	0.3232	0.26901	0.527011	0.254935	-0.0616224	-0.573936	0.150886	Ppp1cb
482	ENSMUSG00000015961	6.17673e-09	-0.154586	0.0250382	0.534627	-0.00465081	0.190544	0.462938	0.737807	-0.358559	-0.19779	-0.386086	0.632028	-0.179679	0.0184888	0.65392	Adss
482	ENSMUSG00000028161	1.12289e-07	-0.251252	0.0685386	0.239848	-0.557277	-0.259972	-0.257977	0.401631	-0.458789	-0.182939	-0.493564	0.398256	-0.08582	0.104116	0.310531	Ppp3ca
482	ENSMUSG00000035585	5.21445e-81	-0.0472798	-0.414034	-0.000613515	0.043351	-0.0576522	-0.051413	0.0120735	0.0160455	-0.138257	-0.0423363	-0.101585	0.111329	-0.415343	0.136759	Tsen34
483	ENSMUSG00000020362	8.12767e-28	-0.12008	-0.259327	-0.014159	-0.0673661	-0.151933	0.107945	0.0617598	-0.245176	-0.113126	-0.221707	-0.549549	-0.0979272	-0.253468	-0.0643665	Cnot6
483	ENSMUSG00000018286	7.80937e-163	0.138839	0.289077	0.304884	0.161652	0.392925	0.656867	0.921289	0.467483	0.0870843	0.393206	0.314424	0.276435	-0.135584	0.181703	Psmb6
484	ENSMUSG00000028837	3.09429e-15	0.120558	0.2252	0.500434	-0.0579585	0.404732	0.672444	0.865958	0.379574	-0.0294883	0.235561	0.356573	0.302448	-0.279404	0.131406	Psmb2
486	ENSMUSG00000030403	4.68307e-08	-0.0900113	0.22227	0.238853	-0.546669	-0.49615	-0.318213	-0.533727	-0.257886	-0.241867	-0.252077	0.0736479	-0.295319	0.178692	0.288672	Vasp
486	ENSMUSG00000047260	3.11915e-63	0.0531131	0.119237	0.251186	0.125348	0.325753	0.753986	0.87741	0.128426	0.187958	0.236679	0.322281	0.115974	0.0493818	-0.0189434	Emc6
486	ENSMUSG00000000346	7.14592e-52	-0.0381785	0.0870149	0.236563	0.539167	0.466758	0.391744	0.483618	0.087696	0.0724888	0.1349	0.152635	0.167856	0.0652008	0.287022	Dazap2
487	ENSMUSG00000055436	1.49635e-18	0.162906	0.162651	0.577453	0.0762282	-0.139789	0.633322	0.62077	0.126125	0.290396	0.159495	0.020571	0.218871	0.250155	0.74415	Srsf11
487	ENSMUSG00000030779	7.80636e-22	-0.0469915	0.287084	0.509287	-0.0129451	0.0458222	0.357815	0.372203	-0.0781396	0.0178816	0.000305595	0.149013	-0.0141909	0.221742	0.481799	Rbbp6
487	ENSMUSG00000024953	7.05323e-45	-0.239593	0.392421	0.283891	0.61598	0.41256	0.336914	0.229686	0.117409	-0.636055	-0.101587	-0.0179288	0.269584	0.159976	0.268161	Prdx5
487	ENSMUSG00000024736	5.63595e-10	-0.0424149	-0.0885897	-0.184185	-0.150324	-0.419534	-1.1064	-0.0801775	-0.063213	-0.058956	-0.062947	-0.267305	-0.000937321	-0.128492	-0.099564	Tmem132a
488	ENSMUSG00000031939	5.85131e-13	0.28896	0.0489185	-0.294366	-0.244631	-0.10967	0.148364	0.0723501	0.192985	0.468841	0.257782	0.412276	0.0444279	0.0380742	-0.643742	Taf1d
489	ENSMUSG00000030774	3.84146e-06	-0.176743	0.247843	0.347595	-0.0345495	0.22178	0.340597	0.720808	-0.0215438	-0.267421	-0.0164023	-0.131511	0.0742387	0.44097	0.439058	Pak1
490	ENSMUSG00000004032	7.36706e-14	0.0476394	-0.164837	-0.0928624	-0.116456	-0.544616	-0.364618	0.136711	0.117318	0.148771	0.173921	0.105699	0.0524524	-0.0631134	-0.111331	Gstm5
490	ENSMUSG00000047126	3.31391e-207	0.087134	0.372036	0.481744	0.314189	0.272157	0.605924	0.4359	0.15496	0.408927	0.381898	0.373678	0.113068	0.216192	0.258389	Cltc
490	ENSMUSG00000041731	5.68145e-45	0.0158535	0.0173524	-0.1849	-0.096959	-0.370275	-1.33631	-0.187383	0.0157338	0.0242604	0.0229464	0.0248724	0.0110001	0.020844	-0.180954	Pgm5
491	ENSMUSG00000014867	2.27986e-06	0.0213038	0.263744	0.0615194	0.245665	0.223311	0.501732	0.495597	0.12353	0.228072	0.220286	0.0845874	0.221433	0.0898763	-0.510983	Surf4
491	ENSMUSG00000041133	2.01595e-85	-0.0430608	-0.473216	0.161847	-0.291789	-0.667446	-0.251545	-0.013744	0.023494	-0.0224843	0.0452562	-0.0633315	0.071437	-0.489173	0.298917	Smc1a
491	ENSMUSG00000021771	1.15161e-18	0.125976	0.126056	0.56571	0.258743	0.201572	0.577059	0.517827	0.323153	0.146464	0.275753	0.305102	0.233065	-0.149435	0.459081	Vdac2
492	ENSMUSG00000026750	4.05947e-96	-0.0682333	-0.163351	0.114466	-0.0192986	0.146453	0.31024	0.4276	0.152916	-0.162068	0.0378619	-0.052466	0.132404	-0.495971	0.0342028	Psmb7
492	ENSMUSG00000027620	2.56331e-12	-0.0431938	0.0653413	0.552355	0.321992	0.00123404	0.622107	0.377861	-0.193471	-0.0147925	-0.141382	0.474467	-0.0173181	0.372047	0.683044	Rbm39
492	ENSMUSG00000033047	2.86113e-36	-0.251076	-0.392645	0.179558	-0.0320456	0.10685	0.315459	0.319638	-0.145645	-0.280711	-0.290504	-0.201092	0.0711876	-0.293365	0.0575985	Eif3l
493	ENSMUSG00000025745	3.40892e-07	0.0148862	-0.0470548	0.279175	0.0467482	-0.293538	0.0679885	0.123146	0.217467	0.151093	0.252695	-0.0228045	0.252423	-0.183495	0.262663	Hadha
493	ENSMUSG00000064367	3.29336e-20	-0.209261	0.198428	-0.116333	-0.412743	-0.182451	-0.0300542	-0.13201	-0.489819	-0.515237	-0.657259	-0.497629	-0.105302	-0.317843	-0.758714	mt-Nd5
494	ENSMUSG00000025016	7.27444e-57	-0.325776	0.108821	0.184886	0.0807741	0.154722	0.361522	0.470972	-0.259919	-0.445424	-0.299682	-0.187484	-0.137035	-0.0260985	0.0826939	Tm9sf3
495	ENSMUSG00000039001	3.8003e-43	0.268169	0.0184978	0.102798	0.122386	0.397558	0.437175	0.748422	-0.257452	0.297102	-0.454226	0.209067	-0.201816	-0.105172	-0.0112105	Rps21
495	ENSMUSG00000015536	3.64882e-84	-0.0222629	0.058535	0.0317136	-0.256386	-0.61162	-0.392891	0.110947	0.123134	-0.00664546	0.0876681	0.0705566	0.179089	-0.316841	-0.168375	Mocs2
497	ENSMUSG00000020485	4.02955e-08	-0.0801867	-0.275127	-0.137997	0.112802	0.281881	0.346198	0.326147	-0.00498426	-0.106618	-0.0763138	-0.0892051	0.165476	-0.395536	-0.0176106	Supt4a
498	ENSMUSG00000010608	1.24671e-15	0.173901	0.27681	0.583852	0.0482762	0.205263	0.712692	0.703584	0.147568	0.346695	0.234834	-0.00201293	0.160152	0.280041	0.690223	Rbm25
499	ENSMUSG00000021917	1.58874e-12	-0.291521	0.179162	0.284057	-0.0402047	-0.0215475	0.403076	0.692635	-0.0735167	-0.535418	-0.19617	-0.538755	0.288615	-0.180224	-0.0737317	Spcs1
500	ENSMUSG00000004897	3.17684e-37	0.109478	-0.242787	0.314968	0.112656	0.428344	0.744478	0.572529	-0.0182422	0.34727	0.331999	0.411673	-0.240099	-0.140824	0.700214	Hdgf
503	ENSMUSG00000006005	3.05425e-10	0.135256	-0.202114	0.473242	-0.370035	-0.060394	0.0981027	0.357371	-0.125424	0.239937	0.0688616	0.0541145	-0.297495	-0.156612	0.647461	Tpr
503	ENSMUSG00000066551	6.58792e-13	0.0490289	-0.521934	-0.142544	-0.446092	-0.307316	-0.398076	-0.152957	-0.0330649	-0.21248	-0.243448	-0.0295982	-0.023657	-0.553429	0.505002	Hmgb1
503	ENSMUSG00000051495	2.04133e-82	0.0708401	-0.113819	-0.266112	0.0746741	-0.507109	0.00652845	0.236993	0.220016	0.306423	0.269776	0.177326	0.137084	-0.377173	0.0400071	Irf2bp2
503	ENSMUSG00000009927	2.66606e-37	0.250454	-0.147576	0.179064	-0.266444	-0.039902	0.376511	0.676674	-0.145967	0.173166	-0.28174	0.584884	-0.148177	-0.13535	0.160376	Rps25
505	ENSMUSG00000044627	1.58931e-25	-0.29062	-0.105302	-0.0453881	-0.0793579	-0.0846587	0.128318	0.233881	-0.146621	-0.642208	-0.297894	-0.183317	0.123942	-0.366871	-0.151834	Swi5
505	ENSMUSG00000032679	2.19704e-06	0.148628	0.171561	0.0988119	0.210103	0.148347	-0.717192	0.0759888	0.187717	0.256639	0.280762	0.124871	0.0892616	0.138512	-0.078264	Cd59a
505	ENSMUSG00000009863	2.29506e-93	-0.0982439	-0.0619726	0.0290346	-0.0332358	-0.138986	-0.0900263	0.119385	-0.026975	-0.289891	-0.131777	-0.180402	-0.0175619	-0.511448	-0.342618	Sdhb
505	ENSMUSG00000031532	7.85884e-40	0.0276121	0.435613	0.323499	-0.292245	-0.423783	0.313345	0.329984	0.286209	0.00109488	0.305353	0.026264	0.197317	0.315804	0.251982	Saraf
505	ENSMUSG00000031622	3.78399e-12	0.178409	0.371183	0.454329	0.154064	0.197014	0.539813	0.701441	0.362733	0.284875	0.299286	0.0819475	0.235082	0.119393	0.502601	Sin3b
505	ENSMUSG00000022858	7.28386e-121	-0.000339121	-0.173926	-0.221936	-0.236649	-0.310822	-0.576511	-0.45466	-0.209511	0.182437	-0.0724451	0.0506776	-0.308276	0.0392861	0.0572423	Tra2b
505	ENSMUSG00000004843	6.14853e-44	0.176236	-0.0192964	0.389995	0.513363	0.458638	0.587563	0.944336	0.19422	0.273823	0.280536	0.604807	-0.0113187	0.148626	0.674276	Chmp2b
506	ENSMUSG00000078713	2.49725e-54	0.156147	0.102803	0.260821	-0.467469	0.159955	0.438158	0.306716	0.0364986	0.335057	0.177476	0.35453	-0.0190734	-0.119123	0.181982	Tomm5
506	ENSMUSG00000025724	4.26519e-13	0.103293	-0.0440503	0.215915	0.00125355	0.191407	0.43134	0.505984	0.274733	0.200349	0.267741	-0.402597	0.263285	-0.273089	0.0376717	Sec11a
506	ENSMUSG00000031683	7.49825e-13	-0.190878	-0.381769	-0.214452	0.221718	0.207418	0.177778	0.0597688	-0.177711	-0.188118	-0.0917424	-0.159481	-0.163972	-0.261761	-0.0570096	Lsm6
507	ENSMUSG00000026032	2.78925e-38	-0.17694	-0.0786402	-0.261121	0.306182	0.133339	-0.0506628	-0.0348194	-0.0595091	-0.326583	-0.253291	-0.40599	0.0851864	-0.490907	-0.472757	Ndufb3
507	ENSMUSG00000024387	1.33548e-58	-0.0258087	-0.0450119	0.0406082	0.0584936	0.230204	0.315214	0.31556	0.13333	-0.0174719	0.0767296	0.0507061	0.242715	-0.219271	0.0585368	Csnk2b
508	ENSMUSG00000030335	1.42532e-06	0.105721	0.0280992	0.0144336	-0.00363986	0.278166	0.329292	0.0954642	0.193963	0.137878	0.112699	0.32027	0.236474	-0.227452	-0.186153	Mrpl51
508	ENSMUSG00000042323	2.68661e-23	-0.159086	-0.334545	0.275923	-0.00873418	-0.201502	-0.114804	0.0402371	-0.408864	-0.0405259	-0.26658	-0.161741	-0.207869	-0.250355	0.331113	Pbrm1
509	ENSMUSG00000028426	3.67119e-10	-0.110328	0.0285618	0.518381	-0.149817	0.0725073	0.53061	0.693633	-0.0694592	-0.0860527	-0.00138455	0.134732	0.0340777	0.180285	0.588891	Rad23b
510	ENSMUSG00000038235	1.47427e-21	-0.0184286	0.403786	0.0410284	0.0852696	0.363438	0.430543	0.868997	0.0536262	-0.0210448	0.0821232	0.108605	0.036306	0.220594	0.190834	F11r
510	ENSMUSG00000018446	5.86274e-37	0.104098	-0.263957	0.374513	-0.313366	0.225024	0.690021	0.633942	0.220907	0.338144	0.293768	0.169487	0.0926258	-0.428467	0.334655	C1qbp
511	ENSMUSG00000028649	1.31607e-19	-0.133469	-0.0945181	-0.0544609	-0.44705	-0.326818	-0.380842	-0.399513	-0.334116	-0.0269862	-0.25837	-0.244793	-0.259369	0.210756	0.227777	Macf1
512	ENSMUSG00000001016	5.31906e-24	0.0398835	-0.36619	0.16919	-0.211187	-0.183516	0.285058	0.310933	0.0498621	0.0605876	0.100139	-0.268608	0.0812945	-0.20749	0.344026	Ilf2
512	ENSMUSG00000015804	3.71279e-09	-0.252815	-0.172582	-0.0719709	-0.102569	-0.00688868	-0.118898	-0.11016	-0.259958	-0.420314	-0.31751	-0.636408	-0.0417509	-0.159592	-0.0434487	Med28
513	ENSMUSG00000026740	4.41459e-14	-0.151865	0.0619158	0.114856	-0.0792669	-0.533725	-0.0640687	0.132763	-0.175766	-0.214767	-0.177859	-0.0196512	-0.0200475	0.014672	0.211934	Dnajc1
513	ENSMUSG00000024181	1.8577e-10	-0.0933608	-0.112198	-0.0281742	0.1768	0.15028	0.235203	0.169305	0.0153855	-0.155271	-0.0451679	-0.390978	0.149897	-0.379595	-0.00509755	Mrpl28
514	ENSMUSG00000030591	8.19293e-21	0.0258715	-0.14023	0.360189	0.341957	0.413974	0.851436	0.711037	0.0439885	-0.0994179	0.0416956	-0.161239	0.110568	-0.170459	0.133547	Psmd8
515	ENSMUSG00000007739	1.08872e-16	-0.0735651	-0.447396	0.540905	0.133665	0.0757443	0.645141	0.820695	-0.0915973	-0.0402625	-0.23023	0.303566	0.168875	-0.397036	0.617071	Cct4
517	ENSMUSG00000028382	9.12552e-23	-0.213929	0.122064	0.492405	0.390543	0.483698	0.794038	0.81078	-0.242182	-0.139837	-0.254735	-0.163364	0.000597406	-0.0596314	0.561918	Ptbp3
518	ENSMUSG00000025283	5.42214e-07	0.102298	0.249129	-0.309497	0.0470683	-0.0164898	-0.337284	0.32158	0.119612	0.214868	0.0383777	0.128529	0.260183	-0.651628	-0.289034	Sat1
518	ENSMUSG00000075701	2.29772e-83	0.026539	0.295317	-0.127189	-0.121333	0.00167268	0.367573	0.27378	0.0705849	-0.0378468	0.0450188	-0.234087	0.0489564	-0.0919439	-0.571524	Vimp
518	ENSMUSG00000030663	1.61652e-08	-0.0305607	0.0227837	0.156377	-0.183567	0.203619	0.0175939	-0.0641549	-0.172209	-0.145393	-0.156225	0.172798	-0.269119	-0.122218	0.152086	1110004F10Rik
519	ENSMUSG00000037072	1.42621e-27	-0.249522	0.0318404	-0.287129	0.0614159	-0.385822	0.0087324	-0.73992	-0.165992	-0.64819	-0.33596	-0.539071	0.147984	-0.224933	-0.238448	Sep15
519	ENSMUSG00000024290	1.42961e-23	-0.0290789	0.0847427	0.376139	-0.350626	-0.132743	-0.0455655	-0.875798	-0.21165	-0.0317398	-0.158483	0.23966	-0.0795413	0.128729	0.389988	Rock1
520	ENSMUSG00000023852	1.08957e-07	0.170942	0.208493	0.45828	-0.189303	-0.301929	0.45887	0.479343	0.0727708	0.39933	0.258669	0.518163	0.0841519	0.245972	0.5271	Chd1
521	ENSMUSG00000070047	2.39006e-77	-0.127743	-0.0114564	0.164703	-0.294632	-0.580706	-0.530521	-0.028139	-0.148393	0.0156738	-0.0764514	0.313631	0.0590014	0.0930943	0.174586	Fat1
521	ENSMUSG00000036781	3.65489e-48	-0.130355	-0.113756	-0.144266	0.232199	0.501526	0.516628	0.882331	-0.119947	-0.286261	-0.192166	-0.0849151	0.0115672	-0.518194	-0.555731	Rps27l
522	ENSMUSG00000027236	2.81464e-12	0.232372	0.416858	0.249926	-0.281737	0.394194	0.59929	0.473072	0.00811383	0.464973	0.141847	0.580455	-0.0337015	0.180411	0.128071	Eif3j1
523	ENSMUSG00000027810	7.14769e-12	-0.00999386	-0.361353	0.0218641	0.126002	0.0381716	0.21629	0.189408	-0.105655	-0.00461444	-0.130778	0.123402	0.0339883	-0.39611	0.160909	Eif2a
523	ENSMUSG00000020219	1.03733e-07	-0.13235	-0.123641	-0.174121	0.0960346	0.516283	0.53878	0.326182	-0.0820475	-0.244638	-0.167271	-0.507496	0.0869641	-0.484064	-0.501289	Timm13
523	ENSMUSG00000034868	3.89046e-106	-0.242552	-0.338598	-0.165467	0.385518	0.429194	0.397815	0.191693	-0.249038	-0.48729	-0.414079	-0.30253	-0.149245	0.0652761	0.228883	Myl12b
524	ENSMUSG00000028053	1.45315e-07	-0.0616335	0.195044	0.486927	0.0241696	0.00621824	0.269832	0.436551	-0.105017	0.0652332	-0.00132091	0.14751	0.0160999	0.319603	0.473921	Ash1l
524	ENSMUSG00000094483	4.95475e-45	0.00478709	-0.0638494	0.336995	-0.307324	-0.596386	-0.280622	0.165	0.0260368	0.356256	0.285938	-0.00253778	0.0208944	0.0988349	0.371252	Purb
524	ENSMUSG00000018340	4.53368e-09	-0.0165993	-0.358854	-0.10332	-0.109597	-0.580095	-0.793428	-0.506878	0.09034	-0.0707842	0.102759	0.0782633	0.0956764	-0.0498653	-0.105625	Anxa6
525	ENSMUSG00000029922	2.98825e-10	0.0385881	0.117144	0.438605	0.200001	0.344889	0.55786	0.788084	-0.0313253	0.148797	0.150167	-0.0891101	-0.237485	-0.0847735	0.606795	Mkrn1
525	ENSMUSG00000035478	7.50258e-06	-0.166983	-0.354568	-0.120773	-0.452746	-0.23209	-0.00377106	0.087443	-0.178711	-0.116695	-0.086985	-0.344021	-0.0880999	-0.314794	-0.0159211	Mbd3
525	ENSMUSG00000021546	1.34744e-08	0.297724	0.281591	0.575234	-0.183176	0.204831	0.557356	0.664103	0.423435	0.317549	0.427424	0.503145	0.0850465	0.165033	0.632043	Hnrnpk
526	ENSMUSG00000041629	5.10622e-29	0.00988066	0.270703	0.532227	-0.173836	-0.0992512	0.269966	0.0801354	0.0178304	0.0415654	0.0689608	0.259112	0.0702052	0.289252	0.695147	Fam104a
528	ENSMUSG00000037062	6.60012e-34	-0.0308576	0.178211	0.54644	0.456982	0.292817	0.460657	0.217085	-0.0845236	0.0975919	-0.0311813	0.353618	-0.0104344	0.0079112	0.679334	Sh3glb1
528	ENSMUSG00000021520	5.23389e-12	-0.227472	0.0610896	-0.235846	-0.0354738	0.267399	0.118858	0.083776	-0.104257	-0.680623	-0.434578	-0.700909	-0.00914122	-0.485859	-0.764526	Uqcrb
529	ENSMUSG00000026078	9.12128e-124	-0.112358	0.00185691	-0.0766049	-0.377762	-0.382741	-0.533296	-0.164647	-0.115973	-0.214968	-0.0118435	0.127515	-0.27299	-0.159843	0.153203	Pdcl3
530	ENSMUSG00000041028	2.69625e-19	-0.279472	0.0173907	-0.0488502	0.117846	0.275072	0.258656	0.255813	-0.229171	-0.406059	-0.262158	0.0268416	-0.0194798	-0.104347	0.161671	Ghitm
531	ENSMUSG00000030869	1.11526e-21	-0.16906	-0.140184	-0.416063	-0.143794	0.1103	-0.207325	-0.279289	-0.252877	-0.413104	-0.470049	-0.202567	-0.0514047	-0.453287	-0.639354	Ndufab1
531	ENSMUSG00000006058	1.34808e-23	-0.133049	0.0620187	-0.0376529	0.175598	0.2674	0.223484	0.0233521	-0.168176	-0.189215	-0.124571	-0.556751	-0.208843	-0.0277548	-0.0150293	Snf8
532	ENSMUSG00000035227	5.71657e-14	-0.0295805	0.177622	-0.231991	0.221127	0.310023	0.585074	0.610373	0.0169906	-0.191665	-0.059124	-0.296647	0.0919498	-0.482638	-0.558174	Spcs2
532	ENSMUSG00000022635	5.00977e-27	-0.044989	0.0573824	0.157711	-0.389049	-0.0200539	-0.0537918	0.0336004	-0.105829	0.0535863	0.0521405	0.0490395	-0.268739	0.0443242	0.206443	Zcrb1
533	ENSMUSG00000001964	6.26707e-149	0.122197	0.0931443	0.0924464	-0.525497	-0.60775	-0.589754	-0.232156	0.192466	0.266005	0.268751	0.25324	0.0259301	0.0889378	0.245321	Emd
534	ENSMUSG00000004980	4.7308e-07	0.0268264	-0.291788	0.0374621	-0.381877	-0.226662	0.0913956	0.185423	0.120726	-0.041834	0.158187	-0.205841	0.0413826	-0.551621	-0.0150391	Hnrnpa2b1
534	ENSMUSG00000033916	1.36237e-73	-0.128965	0.39571	0.0879201	0.530346	0.624369	0.377679	0.485184	0.087458	-0.443263	-0.179734	0.22156	0.115687	0.197305	0.170672	Chmp2a
535	ENSMUSG00000029076	6.71293e-39	-0.269452	0.166533	-0.0292658	-0.0637509	0.0810982	0.0448857	0.0534529	-0.227082	-0.392431	-0.318139	-0.23247	0.0696198	0.18765	0.0117217	Sdf4
535	ENSMUSG00000020022	3.53368e-12	-0.0443031	-0.0578933	-0.465665	-0.289692	0.143274	-0.294312	-0.304414	-0.302135	-0.167221	-0.388798	-0.242937	-0.258969	-0.349265	-0.618699	Ndufa12
535	ENSMUSG00000055762	6.88268e-37	0.0398263	-0.218569	0.015557	0.166694	0.0555979	0.419826	0.94255	0.0726074	-0.247918	-0.236044	0.146211	0.263955	-0.330847	0.137511	Eef1d
536	ENSMUSG00000027422	4.23812e-64	0.0887008	0.171277	-0.187931	-0.594993	-0.623106	-0.446539	-0.0743562	-0.10387	0.246951	0.112171	0.50264	-0.181918	-0.113163	-0.364389	Rrbp1
536	ENSMUSG00000028609	6.36542e-12	0.175566	-0.183952	0.168721	-0.141161	0.0836773	0.308816	0.400251	0.269383	0.324684	0.330309	0.267053	0.102019	-0.412076	0.270099	Magoh
536	ENSMUSG00000040407	5.39955e-07	-0.220686	-0.0385156	0.21786	0.048247	0.0527149	0.334908	0.281096	-0.386366	-0.390188	-0.520331	-0.039003	0.0404721	-0.0234129	0.187037	Akap9
536	ENSMUSG00000040731	2.29921e-07	0.235961	0.283179	0.527971	-0.343146	0.0418569	0.479922	0.693853	0.1697	0.260494	0.226944	0.339449	0.0308575	0.211639	0.609038	Eif4h
536	ENSMUSG00000070319	1.71457e-40	0.296594	0.224184	0.434353	-0.42264	0.182753	0.644369	0.756568	0.309548	0.468618	0.394833	0.553272	0.141291	-0.00824478	0.380125	Eif3g
536	ENSMUSG00000006169	1.38801e-16	0.107259	0.369415	0.439521	0.0830849	0.00402168	0.556119	0.676844	0.0710687	0.453631	0.224633	0.486109	0.0667318	0.0102513	0.29821	Clint1
537	ENSMUSG00000019179	4.70341e-49	-0.176134	-0.208472	0.0634252	-0.157819	-0.105198	-0.0217563	0.0867725	-0.042781	-0.408607	-0.153597	-0.460105	0.1446	-0.527525	-0.0624938	Mdh2
538	ENSMUSG00000029422	8.83141e-06	0.00236114	0.0128195	0.150119	0.0990307	0.0467741	0.157674	0.17167	-0.248329	-0.113409	-0.199976	-0.0991811	-0.287952	0.150328	0.467752	Rsrc2
538	ENSMUSG00000021969	5.78513e-69	-0.0696931	0.0266878	0.149251	-0.403563	-0.440287	0.0634392	0.258039	-0.079367	0.016796	0.000818044	0.086083	-0.0111333	0.059408	0.242416	Zdhhc20
538	ENSMUSG00000024002	1.40524e-16	-0.029275	0.0529439	0.468317	0.100133	0.0452354	0.297069	0.253994	-0.118389	0.141096	0.0159294	0.212394	-0.105234	0.103358	0.462638	Brd4
539	ENSMUSG00000004264	4.1916e-13	-0.0573597	-0.30073	0.432868	-0.171321	0.0418894	0.774957	0.719226	0.0307053	-0.132361	-0.0583621	0.187586	0.0820108	-0.400946	0.61393	Phb2
539	ENSMUSG00000041560	8.75177e-12	0.0318994	-0.240669	0.050409	0.125129	-0.486365	-0.174304	0.544837	-0.184831	0.0800882	-0.284857	0.225888	-0.069768	-0.00824683	0.727448	Gltscr2
539	ENSMUSG00000008036	3.16096e-08	-0.221792	-0.361032	-0.289165	0.0108849	0.0886855	0.137687	-0.181333	-0.214646	-0.457404	-0.349199	-0.384347	-0.0245104	-0.437834	-0.553093	Ap2s1
541	ENSMUSG00000047721	5.29723e-23	-0.107527	-0.0429254	-0.029522	-0.318738	0.203116	0.21207	0.226056	-0.360474	-0.0959605	-0.362837	0.0144561	-0.232067	-0.0533518	-0.158123	Bola2
541	ENSMUSG00000041645	1.09368e-11	0.0658179	0.358223	0.487805	-0.504427	0.0788443	0.398394	0.217798	0.0744353	0.154976	0.178409	0.318254	-0.0400898	0.317785	0.622574	Ddx24
542	ENSMUSG00000028757	2.36415e-75	0.0779004	0.0225562	-0.241955	0.118526	0.0634337	0.366356	0.325293	0.215057	0.183096	0.21107	-0.0152475	0.237219	-0.143766	-0.137876	Ddost
543	ENSMUSG00000043866	2.96524e-27	-0.223393	-0.234657	0.182679	0.289665	0.3917	0.58761	0.541517	-0.215938	-0.0766237	-0.021901	0.155029	-0.0837718	-0.242801	0.137932	Taf10
543	ENSMUSG00000001289	1.81677e-32	-0.194325	0.0726518	0.295027	0.519255	0.156133	0.175377	0.825307	-0.105673	-0.351398	-0.316006	0.2012	0.0796073	0.355185	0.559693	Pfdn5
544	ENSMUSG00000034932	3.65103e-48	-0.180177	-0.14861	0.0961276	0.168637	0.240149	0.235463	0.234075	-0.333221	-0.35323	-0.377723	-0.319185	-0.215966	-0.45415	-0.132919	Mrpl54
544	ENSMUSG00000057522	2.22721e-201	-0.165754	-0.0625029	-0.184712	-0.0216206	-0.192685	-0.677583	-0.883036	-0.284076	-0.298361	-0.374262	0.0535857	-0.0197436	-0.140415	0.0904577	Spop
545	ENSMUSG00000030417	1.14598e-10	-0.229988	0.144374	0.011826	-0.462439	-0.0350378	-0.366914	-0.380171	-0.41134	-0.371237	-0.450219	-0.546737	-0.2557	0.0102976	-0.000652448	Pdcd5
546	ENSMUSG00000001105	1.05728e-10	-0.105206	-0.104809	-0.289474	-0.212223	-0.131937	-0.163891	-0.016471	-0.151937	-0.177888	-0.161293	-0.188691	0.0819743	-0.436991	-0.561681	Ift20
548	ENSMUSG00000048234	7.97469e-64	0.111758	0.308523	0.347072	0.13798	-0.116488	0.554911	0.656389	0.298867	0.325567	0.361745	0.242943	0.178388	0.0855089	0.0479517	Rnf149
550	ENSMUSG00000019471	2.07419e-84	-0.0610389	-0.391207	-0.13201	-0.100586	-0.0152473	0.0389622	0.13627	-0.0669247	-0.109148	-0.158965	-0.149682	0.025459	-0.471523	0.197711	Cdc37
550	ENSMUSG00000058756	6.00605e-07	-0.143003	-0.0037178	-0.00123332	0.21922	0.100282	-0.073851	-0.683748	-0.0731494	-0.104268	-0.0870561	0.164208	0.11328	0.198764	0.163379	Thra
551	ENSMUSG00000061032	8.89647e-10	0.201097	0.204606	0.456743	0.0484973	0.259736	0.352594	0.452268	0.281967	0.164073	0.300151	0.548115	0.122662	0.184826	0.643236	Rrp1
551	ENSMUSG00000039067	4.73349e-15	0.195273	0.153947	0.425881	-0.254416	0.0355134	0.278166	0.478478	0.36079	0.387868	0.56321	0.534065	0.213354	-0.0191417	0.361406	Psmd7
551	ENSMUSG00000051234	1.54095e-13	-0.0527053	0.0256504	0.0491137	-0.495311	-0.272876	0.169304	0.15369	-0.0952407	-0.141623	-0.0686732	-0.0712619	-0.0663363	-0.173992	0.224498	Rnf7
551	ENSMUSG00000017466	1.50747e-09	0.18359	0.180936	0.375169	0.32618	-0.19045	-0.28618	-0.243753	0.323945	0.500531	0.410888	0.679923	0.262542	0.276599	0.101381	Timp2
551	ENSMUSG00000059323	4.38426e-37	-0.116036	0.241917	-0.0726704	0.391354	0.392362	0.178221	0.213184	0.209611	-0.264079	0.0719567	0.293525	0.244079	0.0744804	0.281552	Tonsl
553	ENSMUSG00000030751	5.43258e-15	0.00234394	-0.21042	0.00836744	0.00349081	0.116503	0.21745	0.402446	0.0625491	-0.112889	-0.00196114	-0.134155	0.0979184	-0.421251	0.0461996	Psma1
553	ENSMUSG00000024081	2.32352e-13	0.0765063	0.0728845	0.329111	-0.382017	0.158136	0.356246	0.329267	0.024913	0.267398	0.162433	0.201821	-0.140152	0.0974349	0.340397	Cebpz
554	ENSMUSG00000008859	2.07431e-47	-0.062917	0.00453958	0.248966	0.196809	0.221563	0.301733	0.401879	-0.123282	0.0551356	0.0263386	-0.0572067	-0.243534	0.0520778	0.398665	Rala
554	ENSMUSG00000045767	1.48987e-07	-0.148754	0.0227908	-0.0331354	-0.443981	-0.440424	-0.761671	-0.753759	-0.259764	-0.0903414	-0.207657	-0.18624	-0.0323669	0.126245	0.0792263	B230219D22Rik
557	ENSMUSG00000033751	2.78814e-17	0.182729	0.140759	0.350643	-0.146831	0.344976	0.512166	0.58727	0.318686	0.327701	0.317923	0.284815	0.201074	-0.0035152	0.0412013	Gadd45gip1
557	ENSMUSG00000024750	1.82227e-06	-0.106143	0.342452	0.30641	0.207831	-0.361884	0.748097	0.519056	-0.168008	-0.390441	-0.277417	0.690382	-0.0233907	-0.573676	0.499059	Zfand5
558	ENSMUSG00000002881	3.33141e-07	0.06704	0.260708	0.317937	0.428532	0.285888	0.184309	-0.615848	0.00719751	0.320276	0.143717	0.33535	0.101057	0.215314	0.47462	Nab1
558	ENSMUSG00000021967	4.83223e-83	-0.231735	-0.198261	-0.2795	0.00684179	0.0984831	0.133805	0.07217	-0.293565	-0.420098	-0.355144	-0.534494	-0.0738788	-0.408119	-0.512743	Mrpl57
559	ENSMUSG00000040297	5.74634e-44	0.108104	0.374019	0.364069	-0.0429074	-0.559004	-0.294595	0.388777	0.182228	0.350103	0.308074	0.355612	0.150433	0.327206	0.385753	Suco
559	ENSMUSG00000014856	4.31517e-32	-0.237763	-0.0967376	-0.0630187	0.0734054	0.102049	0.270521	0.238435	-0.115222	-0.422023	-0.258354	-0.221196	0.0837722	-0.315808	-0.362287	Tmem208
560	ENSMUSG00000029655	6.90487e-24	0.166617	0.317151	0.460634	0.072853	0.251924	0.497202	0.536925	0.166084	0.154392	0.170976	0.354857	0.0896829	0.293581	0.465123	N4bp2l2
560	ENSMUSG00000024974	8.63614e-10	0.188422	-0.344263	0.328828	-0.056741	-0.0784464	0.131884	0.246578	0.275097	0.365913	0.375731	0.238809	0.0634783	-0.424125	0.331718	Smc3
561	ENSMUSG00000026821	5.14397e-39	-0.0296442	0.291994	0.370143	0.572789	0.147101	-0.0875505	0.905609	0.177928	0.0412938	0.220694	0.645842	0.214985	0.356067	0.507814	Ralgds
561	ENSMUSG00000029328	2.56566e-11	0.100565	-0.0750531	0.514658	-0.40309	-0.239093	0.443302	0.499657	0.0936281	0.190549	0.165869	0.380076	-0.0366983	-0.0101396	0.683858	Hnrnpdl
562	ENSMUSG00000027282	2.40098e-06	-0.158715	-0.0804438	0.0753584	-0.0606841	-0.10049	0.0586247	0.133559	-0.105696	-0.112246	-0.110541	-0.369246	-0.0110042	-0.408466	-0.0420828	Mtch2
562	ENSMUSG00000001472	1.48498e-07	0.0645883	0.34864	0.420259	0.299848	0.601416	0.571973	0.666162	0.016501	0.120061	0.0680178	0.337798	-0.0293656	0.367821	0.460997	Tcf25
563	ENSMUSG00000020232	1.4599e-44	-0.219119	-0.358633	-0.298382	0.0068836	-0.0798417	-0.167587	-0.429949	-0.311203	-0.462483	-0.474369	-0.481682	-0.0389027	-0.312832	-0.0754165	Hmg20b
563	ENSMUSG00000033228	4.04096e-11	-0.0225963	0.0749327	0.487647	-0.0933664	0.0463392	0.365668	0.500049	-0.101807	0.0901878	0.0736929	0.274129	-0.193675	0.182824	0.634642	Scaf11
564	ENSMUSG00000027479	1.60678e-26	0.104872	0.249957	0.514359	-0.14795	-0.269414	0.0144011	0.364268	0.0772335	0.391825	0.265626	0.377225	-0.141694	0.274136	0.581337	Mapre1
564	ENSMUSG00000032745	4.12806e-11	0.170472	0.0261174	0.22197	0.155512	0.162527	0.454054	0.320423	0.0920951	0.16502	0.144712	-0.051815	0.00290328	0.13089	0.597578	Gpbp1
564	ENSMUSG00000023904	8.07764e-22	-0.188865	-0.0627586	-0.182046	0.340902	-0.220053	-0.833676	-0.916514	-0.162167	-0.380839	-0.281082	-0.616542	-0.0274735	-0.210707	0.165424	Hcfc1r1
567	ENSMUSG00000068749	3.72617e-88	-0.0219878	-0.126986	0.239497	-0.103299	0.125838	0.413244	0.471061	0.0277727	-0.0319385	-0.090793	-0.0891973	0.241013	-0.295811	0.228211	Psma5
567	ENSMUSG00000093904	3.77153e-06	-0.0118442	0.110502	0.242692	-0.449829	-0.0896687	0.348407	0.342031	-0.249305	0.0613964	-0.263011	0.0911905	-0.155475	0.102171	0.308663	Tomm20
568	ENSMUSG00000006699	6.53531e-11	0.218248	0.347141	0.28497	0.303128	0.294446	0.433138	0.357372	0.330088	0.232704	0.329285	0.286112	0.226304	0.0700672	0.683604	Cdc42
568	ENSMUSG00000020547	4.27903e-63	-0.192959	-0.0999664	-0.0615788	-0.0362274	0.058401	0.272509	0.46242	-0.323247	-0.383115	-0.46138	0.0159865	0.111611	-0.124478	-0.0705489	Bzw2
570	ENSMUSG00000028124	1.64824e-16	-0.0658885	0.324067	0.256883	-0.363453	-0.0830395	0.22544	0.424696	0.0300427	-0.00647426	-0.0307341	0.0296489	0.228632	0.0604014	0.151353	Gclm
570	ENSMUSG00000029147	1.35507e-26	0.0999712	0.0989591	0.402594	-0.226008	0.290724	0.474819	0.503606	0.0580503	0.121695	0.146793	0.254191	0.0551902	0.167687	0.416939	Ppm1g
570	ENSMUSG00000029642	6.77415e-257	0.149395	0.0570253	0.271145	-0.00539267	0.219245	0.78162	0.652291	-0.110344	0.216291	-0.132058	0.20661	-0.0667216	-0.101402	0.297852	Polr1d
572	ENSMUSG00000004535	7.49979e-21	-0.0834986	0.386959	0.277152	0.0601257	-0.337759	0.000328748	0.771541	0.147305	-0.271905	0.0157179	0.305036	0.287351	-0.109408	0.200086	Tax1bp1
573	ENSMUSG00000047843	6.14911e-11	-0.0802775	0.3652	0.16708	-0.0879002	0.119866	0.0556756	0.323925	-0.15274	-0.0291182	0.00215173	0.0303403	-0.276126	0.346879	0.591764	Bri3
573	ENSMUSG00000034269	2.88784e-58	-0.142543	-0.0190854	0.118181	-0.322558	-0.467473	-0.0736362	0.0373262	-0.337932	-0.238359	-0.303346	-0.235035	-0.132899	-0.00134561	0.139563	Setd5
575	ENSMUSG00000022234	1.18146e-07	0.0363521	-0.417786	0.282523	-0.0348784	-0.00291238	0.596977	0.613732	0.0226168	0.0835246	-0.0253278	0.257993	0.180963	-0.446652	0.53113	Cct5
577	ENSMUSG00000031078	2.47002e-15	-0.0715893	0.284566	0.424937	0.213986	0.109714	0.356212	0.49802	-0.100357	-0.0963273	-0.0578037	0.273053	-0.10317	0.344922	0.445199	Cttn
578	ENSMUSG00000002984	1.10175e-08	0.0296464	0.0290384	0.269738	-0.386842	0.114881	0.384109	0.304994	0.0152685	0.0649575	0.129829	0.190458	-0.0743141	-0.140582	0.221523	Tomm40
578	ENSMUSG00000014504	2.85778e-79	0.0327798	-0.0358333	-0.249677	-0.338154	0.00797194	0.212542	0.0377064	-0.0413848	0.00984482	-0.0806034	-0.296868	-0.0397145	-0.395617	-0.0707361	Srp19
579	ENSMUSG00000033161	2.81571e-69	-0.0998776	0.437678	-0.0557863	-0.177254	-0.29695	-0.867201	0.906322	-0.0856541	-0.0436391	-0.0128685	-0.375244	-0.130117	0.495584	0.315189	Atp1a1
579	ENSMUSG00000024914	3.96799e-10	-0.295978	0.138575	0.260828	0.140954	0.111715	-0.126666	0.114011	-0.250981	-0.224525	-0.0284886	-0.0239928	-0.193981	0.354863	0.628698	Drap1
580	ENSMUSG00000020496	9.25052e-61	-0.247034	-0.367993	-0.0499518	-0.306319	-0.274271	-0.362332	-0.389483	-0.126867	-0.385023	-0.170547	-0.473505	-0.0551554	-0.333423	-0.140163	Rnf187
580	ENSMUSG00000024072	9.25629e-12	-0.155369	-0.0238422	-0.101227	-0.0295529	0.00731037	-0.116499	0.0572969	-0.00634216	-0.543294	-0.189241	-0.177104	0.0961838	-0.374262	-0.202824	Yipf4
580	ENSMUSG00000024853	1.18837e-08	-0.0792174	-0.380955	0.237152	0.0746179	0.144465	0.133315	0.242957	0.011726	-0.219546	-0.0632426	-0.227475	0.142716	-0.470631	0.281733	Sf3b2
581	ENSMUSG00000045962	4.9043e-06	-0.154183	0.143588	0.470452	0.159191	0.130276	0.26979	0.316781	-0.267449	0.0310576	-0.159089	0.0621734	0.0121371	0.215138	0.530811	Wnk1
581	ENSMUSG00000021417	1.52638e-08	-0.203723	-0.343692	-0.00544361	0.196908	-0.204176	0.158832	0.257429	-0.0348238	-0.335422	-0.213132	-0.499648	0.184885	-0.35647	0.0130635	Eci2
582	ENSMUSG00000021905	8.96272e-09	-0.115425	0.0237748	0.287738	0.0246022	0.108446	0.159239	0.312256	-0.352031	-0.148891	-0.358005	-0.024275	-0.22904	0.0178041	0.102623	Dph3
585	ENSMUSG00000015714	6.59874e-62	-0.117043	0.186442	0.127367	0.192687	0.409227	0.454822	0.376361	-0.0770877	-0.234229	0.0247934	0.113801	-0.167382	0.249658	0.144672	Cers2
585	ENSMUSG00000015733	1.19713e-29	0.306036	0.329048	0.381951	-0.17413	0.0674089	-0.0963206	0.0653771	0.337436	0.319547	0.371895	0.483111	0.0991899	0.266086	0.667132	Capza2
587	ENSMUSG00000030704	5.20716e-23	0.0719593	0.143439	0.2154	-0.37556	-0.572555	-0.207339	0.247795	0.0253146	0.146274	0.0661263	0.365951	-0.0426095	0.296161	0.450406	Rab6a
588	ENSMUSG00000024758	8.01508e-61	0.0383541	0.0423319	0.0235029	0.346677	0.476467	0.616132	0.250554	0.101435	0.107579	0.139015	-0.0281205	0.169165	-0.20962	-0.177922	Rtn3
589	ENSMUSG00000026034	3.1364e-07	-0.0579159	-0.404108	-0.231265	0.171853	-0.0901794	0.0734741	-0.307065	-0.173607	-0.0784046	-0.218985	-0.204082	8.73467e-05	-0.286278	-0.0699304	Clk1
589	ENSMUSG00000085438	1.3809e-06	-0.179051	-0.140932	-0.119764	-0.00569687	0.00473039	-0.210456	-0.454113	-0.233587	-0.156747	-0.207492	-0.528257	-0.0255044	-0.0420518	0.0482762	1700020I14Rik
589	ENSMUSG00000036432	5.3625e-71	0.172306	0.14655	0.219858	0.0610532	-0.293255	0.150277	0.401495	0.227304	0.423327	0.382443	0.329772	0.140909	0.0811353	0.370054	Siah2
589	ENSMUSG00000032050	2.16662e-06	0.0359167	0.131941	0.471552	-0.139812	0.0318821	0.333525	0.378379	0.0165403	0.275939	0.128963	0.328498	-0.0108034	0.0651748	0.262117	Rdx
590	ENSMUSG00000038615	2.26131e-10	-0.10505	0.0339836	0.0677463	0.0584509	0.219785	0.038589	-0.145492	-0.173796	-0.018569	0.00136862	-0.067978	-0.232947	0.094335	0.0680541	Nfe2l1
591	ENSMUSG00000069744	1.44978e-16	-0.0163047	0.171671	0.00176248	-0.0124263	0.338789	0.38939	0.496472	0.205521	-0.258539	-0.0173304	-0.174855	0.260793	-0.255314	-0.0044186	Psmb3
592	ENSMUSG00000025935	5.35805e-189	0.0280686	0.190239	-0.122419	0.348073	0.477331	0.5798	0.570087	0.085126	0.0473239	0.16098	0.184492	0.132613	0.120657	-0.474759	Tram1
592	ENSMUSG00000010067	1.13433e-07	0.224696	0.379152	0.388265	0.0730192	-0.0205634	0.166939	0.390309	0.293307	0.46022	0.404852	0.448701	0.180941	0.268988	0.361861	Rassf1
593	ENSMUSG00000028029	8.06497e-76	-0.0901366	-0.342831	-0.054175	0.0548184	0.139017	0.0936855	0.0685248	-0.201703	-0.0900062	-0.265884	-0.172743	-0.0280296	-0.422574	-0.0676857	Aimp1
593	ENSMUSG00000019428	7.98026e-10	-0.273013	-0.12563	0.0173918	0.174969	0.0629994	-0.0386112	0.192579	-0.142435	-0.49361	-0.207345	-0.30823	0.104721	-0.0554915	0.0851396	Fkbp8
593	ENSMUSG00000019579	3.85263e-10	-0.0346723	-0.0126359	-0.0740105	-0.0148431	0.131161	0.473692	0.426909	0.0405732	-0.0859766	0.00122193	-0.163725	0.0796411	-0.203851	-0.518626	Mydgf
594	ENSMUSG00000005779	1.43655e-10	0.00418124	-0.149761	0.118925	-0.0191718	-0.0436239	0.400692	0.528651	0.168528	-0.120906	0.0718045	-0.228268	0.240195	-0.319374	0.142202	Psmb4
594	ENSMUSG00000010376	2.91799e-10	-0.23208	-0.42207	-0.211278	-0.333453	-0.255627	-0.330004	-0.256205	-0.112493	-0.475493	-0.237033	-0.67923	-0.0317616	-0.476346	-0.324585	Nedd8
596	ENSMUSG00000032301	4.25525e-31	-0.0981077	-0.236571	0.0283297	-0.28904	-0.158467	0.0492278	0.177138	0.0106378	-0.292312	-0.07574	-0.00523523	0.127316	-0.439657	0.0181056	Psma4
597	ENSMUSG00000028191	4.3726e-08	0.102576	0.0841839	0.453722	0.23884	0.0882193	0.570204	0.605186	0.0920089	0.134587	0.095286	0.276841	-0.0387289	-0.104405	0.502718	Bcl10
597	ENSMUSG00000040128	3.10027e-12	-0.152609	-0.143048	-0.209878	0.585894	0.359211	-0.156904	0.155124	-0.389703	-0.29202	-0.492326	0.302686	-0.19076	-0.321528	0.481825	Pnrc1
598	ENSMUSG00000030341	9.19939e-17	-0.0435917	0.377176	0.215159	-0.431075	-0.511421	-0.180021	-0.117276	-0.03682	-0.0625121	-0.107515	0.275029	0.142226	0.335057	0.305741	Tnfrsf1a
599	ENSMUSG00000037720	5.15735e-07	-0.132003	-0.0388675	0.0144982	-0.0439914	0.0343783	0.0873235	0.000486723	-0.0212269	-0.212317	-0.07883	-0.47447	0.108914	-0.153495	-0.209621	Tmem33
601	ENSMUSG00000029621	1.13321e-80	-0.210336	-0.163358	0.0693656	0.024574	0.238281	0.508601	0.414556	-0.302866	-0.424963	-0.433665	-0.544541	0.0537439	-0.310215	0.00433371	Arpc1a
601	ENSMUSG00000039640	4.62923e-20	0.168691	-0.0499207	0.338997	-0.329076	0.250157	0.610168	0.552265	0.251259	0.333014	0.337784	0.204147	0.158505	-0.332636	0.0922521	Mrpl12
602	ENSMUSG00000006024	2.37821e-08	-0.0425904	0.359233	0.341149	0.183463	0.402537	0.460673	0.520433	0.125726	-0.190127	0.00256739	0.260654	0.144866	0.192773	0.142975	Napa
602	ENSMUSG00000021500	2.20481e-08	0.0952685	-0.0855085	0.437325	-0.135899	-0.0256821	0.270112	0.414814	0.0217945	0.223753	0.142184	0.328892	-0.109323	-0.0319975	0.35145	Ddx46
604	ENSMUSG00000032966	7.10067e-43	-0.145278	-0.0427031	0.293781	-0.30836	-0.012076	-0.0855726	-0.860203	-0.346882	-0.356197	-0.54261	-0.322032	-0.159937	0.0306279	0.40364	Fkbp1a
605	ENSMUSG00000027248	3.64759e-42	0.0626056	0.269173	-0.275334	0.218938	0.233387	0.792017	0.798197	0.337356	-0.000613992	0.398276	0.0989421	0.22462	0.132834	0.56784	Pdia3
605	ENSMUSG00000022216	3.56872e-74	-0.243436	-0.267129	-0.029494	0.0282363	0.12998	0.374781	0.394193	-0.152115	-0.492458	-0.441946	0.0613119	0.145819	-0.434923	0.267603	Psme1
606	ENSMUSG00000028797	4.85639e-78	-0.259362	-0.183243	-0.186136	0.279949	0.366141	0.418453	0.222387	-0.318216	-0.52601	-0.45079	-0.315574	0.0378038	-0.213217	-0.0629346	Tmem234
606	ENSMUSG00000042622	1.50864e-07	-0.176396	0.353516	0.197501	-0.004869	-0.291712	0.496191	0.509019	-0.0844427	0.0997552	0.116297	0.554141	-0.0781182	0.293887	0.644186	Maff
607	ENSMUSG00000043991	1.87096e-09	-0.266768	-0.117929	0.142651	-0.0283908	0.00761999	-0.124851	-0.144865	-0.254514	-0.24514	-0.101602	0.0129711	-0.102194	0.0645414	0.305238	Pura
609	ENSMUSG00000041740	5.42916e-07	-0.0371144	0.326791	0.3602	-0.427176	-0.0324353	0.169629	0.267292	-0.104241	-0.0746508	-0.1293	0.231044	-0.0253705	0.349584	0.621232	Rnf10
609	ENSMUSG00000031839	2.67331e-12	-0.0789553	0.0558972	-0.301467	-0.0131936	-0.172684	-0.0699649	0.0406202	-0.00320723	-0.135023	-0.00885549	-0.652831	-0.00235613	-0.189537	-0.0996391	Hsbp1
611	ENSMUSG00000022185	4.10926e-19	0.102043	-0.00939462	0.242984	-0.121064	0.163184	0.391857	0.407184	0.040445	0.349086	0.230145	0.579554	0.139903	0.0143005	0.525185	Acin1
614	ENSMUSG00000078453	7.89104e-72	-0.0839282	-0.336331	-0.275949	-0.0471557	-0.101977	-0.397446	0.0829181	-0.182167	-0.189855	-0.219829	-0.419081	0.0445953	-0.424678	-0.378261	Abracl
614	ENSMUSG00000061111	3.76366e-24	-0.15562	-0.215529	-0.228017	-0.0111007	-0.0825437	-0.0455478	-0.141865	-0.225856	-0.220482	-0.240109	-0.35837	-0.212096	-0.302489	-0.205007	Fam195b
614	ENSMUSG00000037815	1.86693e-08	-0.19875	0.170862	0.367434	-0.481319	-0.285668	-0.0658723	0.259735	-0.302631	-0.0958136	-0.209293	0.346046	-0.169037	0.166163	0.629534	Ctnna1
615	ENSMUSG00000027706	4.01929e-07	0.00697908	0.414785	-0.0384476	-0.20165	0.0394285	0.155406	0.386203	0.104354	-0.0600943	0.0136182	-0.0332201	0.130928	0.0430248	-0.0776408	Sec62
615	ENSMUSG00000033487	2.82048e-29	0.0809692	0.309285	0.167988	-0.384684	-0.202964	0.436957	0.527277	0.0266125	0.296644	0.111564	0.296552	0.07307	0.192778	0.160146	Fndc3a
615	ENSMUSG00000063200	1.91216e-71	0.036057	-0.331036	-0.0678474	0.166207	0.146671	0.0425814	0.142134	-0.0939085	0.017009	-0.0447384	0.265115	-0.166056	-0.4373	0.175673	Nol7
615	ENSMUSG00000021576	6.71874e-10	0.0156872	0.118972	0.393793	-0.11637	0.338809	0.633875	0.678698	0.087374	0.0140896	0.165242	0.28532	0.0623727	0.0320218	0.521263	Pdcd6
616	ENSMUSG00000050565	3.40582e-06	-0.005969	-0.0213697	0.107188	-0.0655362	-0.472397	0.0784703	0.254461	0.0643462	0.0714519	0.138337	0.091971	0.144895	-0.100932	0.0706336	Tor1aip2
617	ENSMUSG00000032320	8.17388e-08	-0.0947416	0.29807	0.0474502	-0.260313	-0.370818	-0.0672776	0.133341	0.0767267	-0.180363	0.030515	-0.404928	0.154379	0.385413	0.123264	Rcn2
618	ENSMUSG00000027011	6.03545e-27	-0.0495442	-0.333495	-0.163463	-0.0855629	-0.280415	0.114772	0.162093	-0.105968	-0.0269973	-0.052738	-0.269173	-0.0565479	-0.232827	0.0832269	Ube2e3
618	ENSMUSG00000029064	1.7935e-32	-0.0713344	0.134443	0.321321	0.0941808	0.125739	0.305688	0.0703508	-0.119466	0.202562	0.0892437	0.0630461	-0.126214	0.215303	0.676317	Gnb1
618	ENSMUSG00000024097	9.3184e-08	0.224	0.124128	0.149603	-0.291885	0.0817732	0.38848	0.376128	0.176899	0.374285	0.296459	0.572167	-0.0334044	0.338554	0.406993	Srsf7
620	ENSMUSG00000006373	3.26126e-07	-2.22102e-05	0.263265	0.41633	0.0440585	0.15629	0.413997	0.299052	0.205022	-0.028562	0.143752	0.0500223	0.174562	0.39988	0.44759	Pgrmc1
621	ENSMUSG00000028522	3.417e-23	-0.10057	0.191581	0.426626	-0.0410686	0.174686	0.243776	0.106226	-0.170548	-0.0325483	-0.110478	0.132199	-0.0751504	0.225855	0.534889	Mier1
623	ENSMUSG00000028291	2.13984e-27	-0.217005	0.00085819	0.357909	0.101039	0.128192	0.221926	0.408422	-0.271697	-0.278877	-0.266769	-0.121211	-0.219655	-0.176628	0.392801	Akirin2
624	ENSMUSG00000022270	2.99186e-171	-0.247542	0.30664	0.143257	0.4082	-0.513146	-0.671626	0.674602	-0.0902003	-0.342264	-0.140175	-0.0139825	0.261719	-0.116272	-0.329018	Fam134b
624	ENSMUSG00000006050	9.10926e-55	-0.13258	0.182919	-0.0391039	0.244856	0.386036	0.475759	0.348075	-0.0104805	-0.28921	-0.0616812	-0.32654	0.104754	-0.00587517	-0.166671	Sra1
625	ENSMUSG00000003032	2.6674e-08	-0.226294	-0.370317	-0.0981294	0.637288	0.500068	-0.0797906	0.322273	-0.0883299	0.0428539	0.216165	0.331585	-0.107001	0.416652	0.74656	Klf4
626	ENSMUSG00000056629	2.61422e-07	-0.262493	-0.0883758	-0.384573	0.269749	0.184194	-0.0182968	0.236704	0.0151303	-0.458563	-0.0494307	-0.349525	0.195951	-0.251329	-0.432685	Fkbp2
627	ENSMUSG00000062963	2.64206e-19	-0.172973	-0.0516105	-0.140324	0.166559	0.246561	0.284589	0.163389	-0.0382216	-0.298602	-0.228976	-0.392573	0.200726	-0.212695	-0.173042	Ufc1
627	ENSMUSG00000098178	4.33419e-07	0.217968	-0.175824	0.329401	0.153441	0.21762	0.935877	0.905477	0.335278	0.667579	0.588586	0.206663	0.301166	-0.257719	-0.636051	Gm42418
628	ENSMUSG00000026155	2.08899e-37	-0.129618	0.0513123	0.115191	-0.446158	-0.31353	-0.263116	0.121829	-0.154009	-0.103043	-0.120758	-0.162248	-0.0626493	-0.00221658	0.233509	Smap1
630	ENSMUSG00000024042	6.31909e-13	0.121295	0.127255	-0.423944	0.294361	0.0414396	-0.0636788	0.384383	0.090583	0.373969	0.23223	0.28474	0.101571	0.280371	0.0721478	Sik1
631	ENSMUSG00000019659	9.44067e-21	-0.175543	-0.117511	-0.033719	0.195442	0.465275	0.194276	0.227856	-0.217865	-0.175022	-0.172842	-0.109566	-0.202653	-0.0582142	0.257403	Ccdc12
631	ENSMUSG00000054604	2.62164e-95	-0.0191227	0.0425354	0.436356	0.157904	0.181755	0.439292	0.353358	-0.0386373	0.259879	0.10476	0.280126	0.0606689	0.109069	0.552603	Cggbp1
632	ENSMUSG00000068739	6.29176e-14	0.0196474	0.101804	-0.120056	-0.391631	0.169417	0.307848	0.374937	-0.101854	-0.0279823	-0.139567	0.21046	-0.110901	-0.0248184	-0.381128	Sars
633	ENSMUSG00000025135	9.42354e-16	-0.238839	-0.208323	-0.164125	0.0339457	-0.238722	-0.480216	-0.438337	-0.172511	-0.2748	-0.250607	-0.440606	0.0592364	-0.179121	0.0513684	Anapc11
634	ENSMUSG00000031556	1.8146e-07	-0.148863	-0.0820111	-0.104852	-0.125564	-0.141537	-0.108074	0.0754655	-0.0703211	-0.258147	-0.124171	-0.486782	0.036691	-0.160648	-0.156961	Tm2d2
635	ENSMUSG00000045983	1.26763e-16	0.0285535	0.120343	0.432551	-0.109572	0.113664	0.355928	0.457253	-0.0916	0.271123	0.0941738	0.323819	-0.209209	0.0281292	0.215816	Eif4g1
639	ENSMUSG00000028822	1.2592e-08	-0.221104	0.0546442	-0.0223278	0.13005	-0.15506	-0.12454	-0.0692643	-0.14056	-0.473655	-0.281494	-0.149714	0.209001	-0.00961176	-0.150005	Tmem50a
639	ENSMUSG00000006589	5.01214e-19	-0.0722081	-0.0619676	0.317261	-0.421574	-0.158963	0.414845	0.480184	0.00302369	-0.190113	-0.0769876	0.238514	-0.0168637	-0.093846	0.352354	Aprt
642	ENSMUSG00000009907	2.35501e-07	0.0407356	0.145088	0.378636	-0.0582302	0.243547	0.390476	0.433051	-0.114965	0.114463	-0.0300721	0.240407	-0.137922	0.15779	0.492263	Vps4b
642	ENSMUSG00000028416	3.5604e-23	-0.161821	-0.0812023	-0.168031	0.176616	0.514359	0.289524	0.141869	-0.104972	-0.265895	-0.158425	-0.331779	0.135317	-0.111518	-0.104308	Bag1
642	ENSMUSG00000045948	4.80622e-07	-0.039052	-0.264941	-0.0838466	0.142191	0.199569	0.165959	0.0873845	-0.0462662	-0.122	-0.0572307	-0.329667	0.105077	-0.351188	-0.238782	Mrps12
642	ENSMUSG00000032525	1.66698e-36	-0.059184	-0.0270199	-0.260422	0.436312	-0.00228102	0.648068	0.200355	-0.137046	0.0573564	0.00984289	-0.379943	0.0654132	0.164493	0.0517641	Nktr
643	ENSMUSG00000005687	2.39958e-41	0.195179	-0.0447204	0.167134	0.13106	0.139884	0.542068	0.719796	0.248506	0.378387	0.387288	0.149875	0.15175	-0.388365	0.301152	Bcas2
646	ENSMUSG00000027170	4.83826e-09	-0.0989593	-0.37157	0.231407	0.190856	-0.0627184	0.465993	0.602446	-0.138877	-0.107761	-0.222618	0.0357269	0.175853	-0.324764	0.438839	Eif3m
646	ENSMUSG00000007850	1.57716e-46	0.0977372	-0.176476	0.451662	-0.251575	-0.229193	0.163856	0.0790023	0.1752	0.371804	0.385434	-0.149527	0.0742796	-0.0989477	0.332348	Hnrnph1
648	ENSMUSG00000043962	2.18184e-07	0.123303	0.0511133	0.404706	-0.0367855	0.183611	0.441944	0.341075	-0.00902447	0.272033	0.0983377	0.259116	-0.0607731	0.070371	0.452113	Thrap3
648	ENSMUSG00000028759	6.66173e-09	-0.10915	-0.107659	0.196512	-0.141459	-0.195251	-0.0194601	0.0535332	-0.221683	-0.134273	-0.18355	0.019003	-0.0481311	0.0684824	0.574803	Hp1bp3
648	ENSMUSG00000015937	1.26354e-08	-0.0712357	-0.351159	0.261244	0.15851	0.0497789	0.36625	0.319393	-0.0504809	-0.0114428	0.0761817	-0.0651634	-0.0812752	-0.0839605	0.530458	H2afy
650	ENSMUSG00000006095	7.85631e-83	-0.190975	-0.139068	-0.0729454	0.00997557	0.0275992	-0.114306	0.164774	-0.106593	-0.459136	-0.151604	-0.282997	0.000377748	-0.177904	-0.00393211	Tbcb
653	ENSMUSG00000034243	2.0431e-11	-0.131448	-0.0694623	-0.0807509	0.225951	0.129877	0.209999	0.127132	-0.315674	-0.129064	-0.256685	0.180205	-0.214379	0.108614	0.00507713	Golgb1
654	ENSMUSG00000036835	2.08951e-15	-0.0446955	0.00129592	-0.11388	0.32477	0.445366	0.321178	0.237423	0.014231	-0.0303173	0.00333988	0.0261608	0.0612888	-0.180324	-0.179522	Psenen
655	ENSMUSG00000027806	8.10835e-14	-0.048601	-0.0817988	-0.0471702	0.187715	-0.498656	-0.175129	0.166161	0.0282655	0.196112	0.114915	0.187083	0.135079	0.0516139	-0.0891758	Tsc22d2
656	ENSMUSG00000000568	1.59636e-09	0.150635	-0.211857	0.318574	-0.202361	-0.359224	0.239587	0.346769	0.0746704	0.419135	0.421486	0.482607	-0.171821	-0.0567574	0.4826	Hnrnpd
656	ENSMUSG00000030189	2.07787e-07	0.0112776	-0.0220952	0.279981	-0.198624	-0.0164058	0.352388	0.382301	-0.115291	0.29909	0.125194	0.456301	-0.124001	0.101715	0.417312	Ybx3
657	ENSMUSG00000019970	4.19839e-08	-0.189253	0.470788	0.502481	0.160777	-0.374585	-0.555263	1.08217	-0.161575	0.084579	-0.21563	0.302216	0.110684	0.00333389	0.369187	Sgk1
657	ENSMUSG00000022400	2.74919e-47	-0.036657	-0.214594	-0.26887	-0.147988	0.242395	0.24197	0.141096	-0.088706	-0.1935	-0.191442	-0.017074	-0.126515	-0.368759	-0.588171	Rbx1
658	ENSMUSG00000020922	3.8809e-114	0.00393346	0.116484	0.372113	-0.102191	-0.00470163	0.425087	0.572783	0.0373313	0.184454	0.164447	-0.0626194	0.0656431	0.0659682	0.395532	Lsm12
658	ENSMUSG00000022812	9.41704e-19	-0.179017	0.192012	0.272421	0.307686	0.177039	0.154193	0.15405	-0.0067399	-0.0856162	0.0575865	0.0664968	0.232082	0.225716	0.551768	Gsk3b
659	ENSMUSG00000018501	4.1207e-21	-0.265776	-0.204359	0.0712371	-0.0759927	-0.17083	-0.05375	-0.335218	-0.321265	-0.300608	-0.270185	-0.23876	-0.15211	-0.115922	0.337919	Ncor1
660	ENSMUSG00000107002	1.88034e-60	-0.00713202	-0.205405	-0.00919937	0.147811	0.157791	0.274849	0.195903	-0.0227063	0.0934885	0.0170699	-0.281239	0.00698044	-0.311875	-0.238543	0610012G03Rik
661	ENSMUSG00000027566	9.7516e-07	0.078053	-0.108636	0.00925644	-0.289969	0.273272	0.442569	0.688309	0.293269	-0.139658	0.101239	-0.405002	0.239992	-0.455678	-0.128989	Psma7
661	ENSMUSG00000060073	2.77141e-125	0.0945344	0.256097	0.474111	0.0842585	0.461955	0.569925	0.811902	0.198432	-0.0127541	0.229544	0.343621	0.0639979	0.166425	0.458049	Psma3
663	ENSMUSG00000027881	2.26404e-80	0.192053	0.0132693	0.195565	0.0923604	0.136792	0.625163	0.508529	0.185738	0.466123	0.421841	0.538906	0.10062	0.17075	0.434976	Prpf38b
665	ENSMUSG00000037197	4.66649e-09	0.0338678	0.00717394	0.340638	-0.213767	0.0658978	0.218651	0.315829	-0.112824	0.150462	-0.0307875	0.299761	-0.206729	0.0439723	0.520713	Rbm17
667	ENSMUSG00000056076	6.24687e-12	0.170631	0.117001	0.366722	-0.164641	0.193235	0.360402	0.486143	0.0782233	0.390898	0.321421	0.499564	-0.111127	0.006214	0.409895	Eif3b
667	ENSMUSG00000004096	5.09222e-07	-0.0873971	-0.283271	-0.0174014	0.0157954	0.162115	0.106218	-0.0518078	0.0306636	-0.162874	-0.0379245	-0.253327	-0.0286498	-0.375112	-0.105608	Cwc15
668	ENSMUSG00000019804	4.50096e-62	-0.0477036	-0.0424397	-0.225654	0.149178	0.0574176	0.148915	-0.0873703	0.103136	-0.0169964	0.161018	-0.333438	0.0947645	-0.430084	-0.368342	Snx3
668	ENSMUSG00000040028	3.90375e-12	0.0724177	0.0268215	0.389649	-0.161858	-0.0739378	0.202738	0.297815	0.104274	0.148411	0.169798	0.205737	0.0984751	0.0186063	0.247665	Elavl1
671	ENSMUSG00000027304	1.317e-07	-0.0215357	0.0100383	0.322341	-0.407808	-0.0547966	0.117687	0.205938	-0.103094	0.131851	-0.0529416	0.260012	-0.0163142	0.15081	0.451073	Rtf1
673	ENSMUSG00000021486	5.90723e-08	-0.0407734	-0.161015	-0.0340249	-0.0160586	-0.016368	0.271042	0.115648	-0.320132	-0.0793656	-0.222544	0.216202	-0.201177	-0.221937	-0.0406739	Prelid1
677	ENSMUSG00000022427	5.03716e-59	-0.0960092	-0.346599	0.192461	-0.0634958	0.137329	0.418684	0.323532	-0.0731928	-0.177232	-0.0839084	-0.378827	-0.0168457	-0.391668	0.316531	Tomm22
678	ENSMUSG00000028851	2.43749e-17	-0.0808005	-0.100744	0.261752	-0.143552	0.270263	0.181466	0.32187	-0.171975	-0.229141	-0.136926	-0.0621318	-0.222545	-0.0512864	0.569353	Nudc
680	ENSMUSG00000033020	1.54746e-06	-0.152484	-0.299248	-0.261245	-0.287282	0.0980126	-0.0680939	0.160917	-0.26967	-0.471778	-0.405542	-0.20302	-0.0221861	-0.265041	-0.181	Polr2f
680	ENSMUSG00000024096	9.87387e-48	-0.183868	-0.0868573	-0.0984354	0.340076	0.4882	0.338964	0.489828	-0.138914	-0.232173	-0.130183	0.108962	0.0709062	-0.329159	0.012911	Ralbp1
682	ENSMUSG00000047459	1.54348e-10	-0.23913	-0.0807576	-0.1533	0.0257022	0.0518124	-0.184068	-0.404476	-0.052352	-0.513917	-0.175123	-0.510328	0.00923435	-0.300996	-0.134241	Dynlrb1
682	ENSMUSG00000025613	1.00948e-39	0.146149	-0.264027	0.394397	-0.310639	-0.0311236	0.352658	0.425562	0.216906	0.248649	0.217867	0.173415	0.111804	-0.297951	0.331865	Cct8
684	ENSMUSG00000028692	5.41124e-09	-0.105607	-0.039571	0.17021	0.351316	0.207012	0.456389	0.461346	0.0294715	-0.363015	-0.179134	-0.0290173	0.237931	-0.0332973	0.361385	Akr1a1
685	ENSMUSG00000029094	5.99522e-47	0.0239796	0.240504	0.238177	-0.205141	-0.439765	-0.27066	-0.000897289	-0.0828356	0.0837258	-0.00222265	0.306158	-0.0608712	0.334376	0.446271	Afap1
685	ENSMUSG00000059518	4.41613e-44	-0.15625	-0.149123	-0.232923	-0.0324839	0.0484966	-0.147561	-0.047178	-0.190622	-0.312543	-0.321037	-0.487986	0.0569159	-0.237843	-0.340076	Znhit1
686	ENSMUSG00000057666	5.88018e-07	-0.00475159	-0.0456709	-0.344626	-0.459501	0.0149254	-0.19961	-0.235583	0.176812	-0.0895547	0.0959505	0.116161	0.12975	-0.406514	-0.14185	Gapdh
691	ENSMUSG00000030120	1.57809e-21	-0.19516	-0.0974748	-0.0634432	-0.377891	-0.469205	-0.575812	-0.380978	-0.201816	-0.250039	-0.227254	-0.187687	-0.106538	-0.195762	-0.015446	Mlf2
692	ENSMUSG00000060904	2.6504e-21	0.244204	0.27462	0.211262	-0.342743	-0.258916	0.0835744	0.392634	0.223967	0.272459	0.248011	0.373505	0.0123638	0.0582751	0.258787	Arl1
694	ENSMUSG00000020954	1.98054e-26	-0.208335	0.10748	0.258736	-0.248056	-0.323462	-0.0496448	-0.251904	-0.297413	-0.103813	-0.164781	-0.034943	-0.100887	0.183116	0.333097	Strn3
696	ENSMUSG00000021102	5.48747e-10	-0.0556133	0.242758	0.360652	-0.0664989	0.18418	0.579663	0.640192	0.175359	0.185268	0.338358	0.111044	-0.0364863	0.032288	0.264423	Glrx5
700	ENSMUSG00000014077	4.14367e-12	-0.174383	0.0252361	-0.00800852	0.272112	0.346524	0.293575	0.0565606	-0.264369	-0.182711	-0.224559	-0.301693	-0.0448205	-0.0329457	0.145387	Chp1
700	ENSMUSG00000015671	6.0662e-35	-0.0462562	0.091336	0.160299	-0.0899937	0.324343	0.566334	0.742871	0.220601	-0.306758	0.0871763	-0.159087	0.13376	-0.253551	0.244176	Psma2
701	ENSMUSG00000061136	1.33392e-155	0.0519092	-0.0764307	0.294639	-0.0112411	0.352025	0.520115	0.514588	0.0206915	0.124327	0.0888506	-0.145709	-0.0839971	-0.0786436	0.471466	Prpf40a
701	ENSMUSG00000022863	8.40953e-14	-0.142145	0.284766	0.0172847	-0.0785902	-0.163339	0.126636	0.418128	-0.000946874	-0.167999	0.00177959	-0.472693	0.109437	0.0867926	-0.121892	Btg3
702	ENSMUSG00000037236	2.38939e-11	0.0582679	-0.205871	0.424326	-0.235067	-0.235862	0.102035	0.236282	0.0656238	0.0999544	0.0585382	-0.178962	0.141396	-0.0665479	0.435072	Matr3
707	ENSMUSG00000020224	2.21344e-90	0.126529	0.161594	0.0635507	-0.232598	0.330583	0.370629	0.401425	-0.0473658	0.202071	-0.0495689	0.0874722	-0.178972	0.130586	0.122024	Llph
707	ENSMUSG00000042682	1.31483e-06	-0.0704603	0.333404	0.0429089	0.443817	0.0352586	0.404925	-0.0711752	0.209816	-0.135251	0.20874	-0.240427	0.0707022	0.139628	0.0300927	Selk
708	ENSMUSG00000002395	2.50902e-09	-0.0736799	-0.0381367	0.39419	0.432945	-0.194172	0.331225	0.724832	0.0137575	0.0220319	-0.0459276	0.387736	0.140554	0.144601	0.388502	Use1
709	ENSMUSG00000006412	1.12411e-14	0.0464633	0.263069	0.410369	-0.0873301	0.253971	0.559726	0.612191	0.136112	0.0555369	0.174168	0.233675	0.0844803	0.359281	0.505936	Pfdn2
710	ENSMUSG00000022200	1.45876e-11	0.00253473	0.015087	-0.0842665	0.225217	0.136821	0.386969	0.574872	0.0968304	0.219744	0.179365	0.287578	0.199049	-0.28634	-0.0550502	Golph3
712	ENSMUSG00000019998	3.3741e-107	0.00757132	0.221211	-0.129184	-0.187818	-0.410394	-0.457693	-0.132395	-0.00627557	-0.0603681	-0.0132422	0.0193417	-0.00879689	0.1048	0.163656	Stx7
712	ENSMUSG00000024811	2.88216e-06	-0.109405	-0.128925	0.264847	-0.0908016	-0.364367	0.175177	0.24175	-0.120876	-0.0862324	-0.120967	-0.0540102	0.0458935	-0.0110812	0.487343	Tnks2
713	ENSMUSG00000057130	3.74819e-28	0.119391	0.0525395	0.333966	-0.13021	-0.0245722	0.389046	0.516194	0.141248	0.312475	0.24118	0.205093	-0.0232957	0.0405422	0.0055338	Txnl4a
715	ENSMUSG00000036427	1.67713e-07	-0.0166121	-0.317656	-0.0285381	-0.0179699	-0.124747	0.0061825	-0.158245	-0.163394	-0.0463383	-0.263823	-0.207269	0.0898093	-0.286867	0.0638362	Gpi1
718	ENSMUSG00000004040	2.13624e-18	0.0826132	0.223795	0.377617	-0.228206	-0.360829	0.11839	0.546513	0.161901	0.446452	0.348773	0.495158	0.199906	0.228232	0.565762	Stat3
721	ENSMUSG00000047187	4.81448e-14	-0.0245232	0.35831	0.211619	0.292592	0.10598	0.434648	0.620913	0.187987	-0.0866593	0.190912	0.260872	0.175161	0.088861	0.282421	Rab2a
723	ENSMUSG00000071072	1.57604e-19	0.226259	0.174963	0.326639	-0.354157	0.143825	0.121196	0.4476	0.107031	0.306064	0.159463	0.545537	-0.0165185	0.0221703	0.564602	Ptges3
724	ENSMUSG00000026977	1.00621e-07	-0.0272611	0.0310842	0.278149	0.319051	0.0587045	0.435324	0.526363	-0.152679	0.048669	-0.0220462	0.130162	-0.0434576	-0.100789	0.459808	March7
724	ENSMUSG00000005506	9.72956e-08	-0.160293	-0.0373758	0.236382	-0.0230289	-0.224931	-0.0720705	0.0772513	-0.283128	0.0010005	-0.135894	-0.328579	-0.101885	-0.0199384	0.180306	Celf1
724	ENSMUSG00000024346	1.15901e-39	-0.130216	-0.191307	0.160704	0.183184	0.368295	0.391686	0.161802	-0.147232	-0.313836	-0.217117	-0.348949	-0.13531	-0.189862	-0.0908545	Pfdn1
725	ENSMUSG00000012422	4.54651e-130	-0.0182446	-0.0744808	0.15014	-0.0685294	0.193408	0.42852	0.187076	-0.0960806	-0.0412809	-0.0901192	-0.325799	-0.119143	-0.173749	-0.412459	Tmem167
727	ENSMUSG00000027828	1.07004e-14	0.0750924	0.0690175	0.153351	-0.170589	-0.217457	0.300548	0.0610785	0.0525455	0.116233	0.0355552	-0.374717	0.193304	-0.18174	-0.050699	Ssr3
728	ENSMUSG00000027433	1.27519e-09	0.0765906	-0.0506691	0.327857	-0.325985	0.0692239	0.290292	0.290586	-0.0736398	0.113192	-0.0416666	0.0345229	-0.0558118	-0.0434052	0.310401	Xrn2
728	ENSMUSG00000091896	2.66239e-06	-0.0128079	0.162149	0.188702	-0.349726	0.0435402	-0.0752312	0.0374529	-0.205542	0.0405417	-0.172503	0.0657737	-0.189502	0.147092	0.295515	Ube2d2a
731	ENSMUSG00000016534	2.53302e-06	-0.215487	0.315691	0.207629	-0.149151	-0.451737	-0.0872324	0.147959	-0.20314	-0.405627	-0.308764	-0.371605	0.175425	0.26708	0.0778528	Lamp2
731	ENSMUSG00000021264	2.55238e-07	-0.00140393	-0.302737	0.176355	-0.072557	-0.158836	0.253589	0.244702	0.0604044	0.122758	0.138708	0.127651	0.167178	-0.186195	0.421772	Yy1
733	ENSMUSG00000020368	3.4259e-38	-0.12517	-0.214591	-0.132704	-0.286489	-0.465139	-0.23897	-0.315191	-0.167554	-0.230629	-0.091448	-0.339128	-0.156756	-0.230281	0.0908978	Canx
735	ENSMUSG00000087260	5.33081e-47	-0.205961	-0.19001	-0.191779	0.029416	0.169205	-0.0387863	-0.0915444	-0.0257905	-0.208363	-0.0529434	-0.422032	0.0206007	-0.316662	-0.16325	Lamtor5
735	ENSMUSG00000024695	1.37588e-06	0.0016059	-0.306149	0.337387	0.0679761	-0.149277	0.118356	0.0307604	-0.0554703	0.192019	0.226652	-0.0444212	0.0178164	-0.183049	0.335475	Zfp91
738	ENSMUSG00000026511	3.43617e-19	-0.01626	0.00860379	-0.0955908	-0.00324224	0.283336	0.593352	0.501448	0.0144044	0.172379	0.0986826	0.321256	-0.0624664	-0.162674	-0.156984	Srp9
738	ENSMUSG00000030629	1.37795e-51	-0.16354	0.0506068	-0.142475	0.305097	0.243736	0.121233	0.163398	-0.167526	-0.416247	-0.219659	-0.358976	-0.0602263	-0.370414	-0.0335619	Zfand6
740	ENSMUSG00000018326	2.08155e-10	0.0304589	0.165551	0.406284	-0.198423	0.0170313	0.219232	-0.332858	0.0723751	0.125032	0.177093	0.282775	-0.0188413	0.189738	0.230324	Ywhab
741	ENSMUSG00000029817	5.70673e-13	-0.0278562	-0.210888	-0.0551735	0.382107	0.235094	0.419316	0.350887	-0.104546	0.132385	-0.035057	-0.261016	0.0638919	-0.0296227	0.0975572	Tra2a
741	ENSMUSG00000017776	1.09787e-07	0.110862	0.195559	0.338215	0.0315245	0.124387	0.363401	0.275972	-0.0247835	0.326938	0.215763	0.272976	-0.10744	0.139551	0.432342	Crk
742	ENSMUSG00000006299	7.39618e-21	0.0466071	-0.0844622	0.0133666	-0.354714	-0.0320885	0.260364	0.218541	0.0588771	0.0543112	0.0518306	-0.0472991	-0.0167109	-0.209945	0.01366	Aamp
743	ENSMUSG00000022462	3.40132e-06	0.0107359	0.0382363	0.24828	-0.287658	-0.419267	-0.107408	0.216504	-0.191281	0.309101	-0.0102752	0.0627417	0.0473042	-0.0996257	-0.131417	Slc38a2
745	ENSMUSG00000062397	2.20915e-11	-0.164727	-0.0452211	0.338573	0.0597325	0.224151	0.618834	0.480423	-0.170008	-0.180685	-0.223333	0.100845	0.0245959	-0.367629	0.0446388	Zfp706
745	ENSMUSG00000005354	3.73975e-50	-0.130135	-0.183424	-0.0294344	-0.0428634	-0.065989	0.0592295	-0.0632899	-0.187694	-0.141738	-0.110685	-0.273198	-0.146406	-0.339451	0.00635256	Txn2
747	ENSMUSG00000027184	9.41787e-50	-0.0205521	-0.196759	0.254833	-0.282539	-0.0902793	0.292401	0.345733	-0.0786178	0.0312696	-0.0286632	-0.458625	0.0175089	-0.28064	0.249234	Caprin1
747	ENSMUSG00000028868	3.95954e-06	-0.207602	0.0207523	0.247071	0.302406	0.178497	0.0736709	0.0324757	-0.289611	-0.166272	-0.148408	0.181059	-0.197264	0.0991563	0.510856	Wasf2
748	ENSMUSG00000029767	1.72403e-17	0.0868008	0.17862	0.179556	-0.238553	-0.339189	0.0795771	-0.0378654	0.0976956	0.197239	0.188653	0.1738	0.0387018	0.148734	0.0654553	Calu
748	ENSMUSG00000090000	7.31536e-08	0.0523864	0.249872	0.0774586	-0.185156	0.170937	0.531824	0.419195	-0.0227398	0.0695623	-0.0135686	-0.160849	-0.0971165	0.0572894	-0.475554	Ier3ip1
749	ENSMUSG00000068798	4.14748e-06	0.211479	0.299243	0.361254	-0.0742739	-0.00236827	-0.216592	-0.353475	0.126736	0.377039	0.196675	0.527917	-0.0403398	0.116937	0.346644	Rap1a
750	ENSMUSG00000003269	1.92921e-10	-0.118364	-0.0206154	0.342225	0.219533	0.233216	0.323338	0.433143	-0.158125	-0.124269	-0.145669	-0.215148	0.0393922	0.159132	0.442104	Cyth2
752	ENSMUSG00000016256	3.87023e-08	-0.212799	0.070905	0.298235	0.0694028	-0.178791	0.101435	-0.00100186	-0.0191125	-0.377121	-0.0999998	-0.221699	0.127751	0.018442	-0.426777	Ctsz
752	ENSMUSG00000004268	1.14523e-23	0.0702783	-0.166569	0.140884	-0.25539	0.148353	0.545989	0.521372	0.0807736	0.0994315	0.0850805	0.300234	0.130921	-0.188677	0.174745	Emg1
755	ENSMUSG00000008140	8.95319e-22	-0.0371924	-0.0200736	-0.0361242	-0.197105	-0.413019	-0.154617	-0.0180265	0.0257243	-0.115776	-0.0357392	-0.247898	0.179359	-0.239628	-0.00890513	Emc10
755	ENSMUSG00000021427	3.93747e-22	0.184163	0.098113	0.110645	-0.284377	-0.191688	0.25997	0.0724515	0.0173798	0.281314	0.163176	-0.0834461	-0.0321951	-0.0204924	-0.281777	Ssr1
759	ENSMUSG00000026878	1.60228e-13	-0.10731	0.285259	0.41384	-0.043834	0.0527042	0.196685	0.194991	-0.0482778	-0.161785	-0.0756563	-0.111267	0.116266	0.195179	0.393168	Rab14
759	ENSMUSG00000019710	2.64707e-06	-0.195495	-0.248245	-0.0493071	0.308355	0.0403318	0.0935525	0.194742	-0.146104	-0.299777	-0.355936	-0.174283	0.131605	-0.23103	0.0173823	Mrpl24
759	ENSMUSG00000018042	9.23509e-23	-0.230065	0.0115515	-0.0257476	-0.117673	-0.0324746	-0.441757	-0.583012	-0.192075	-0.443978	-0.208363	0.0979001	-0.132825	-0.131768	-0.170326	Cyb5r3
762	ENSMUSG00000031954	3.52684e-17	-0.00305622	-0.30235	0.193871	-0.252444	0.00567722	-0.0137081	0.0698236	-0.0273904	0.114403	0.0456637	-0.10085	-0.106646	-0.20527	0.271755	Cfdp1
765	ENSMUSG00000024425	4.12055e-06	0.0136658	0.165486	0.134037	0.137682	0.131676	0.286671	0.311657	0.15066	0.0739703	0.141707	-0.351198	0.0899067	0.0563603	-0.0767782	Ndfip1
766	ENSMUSG00000028034	1.7128e-08	-0.185558	-0.114067	0.192428	-0.0721885	-0.0941904	0.382676	0.277346	-0.114815	-0.239313	-0.139598	-0.333655	-0.00252936	0.0880741	0.185145	Fubp1
766	ENSMUSG00000029169	3.50533e-25	0.0400595	0.0183583	0.318255	-0.252882	-0.0665247	0.190202	0.269438	-0.0177041	0.248435	0.152455	0.205623	-0.0687133	0.0478566	0.183703	Dhx15
766	ENSMUSG00000022403	1.30917e-37	-0.12382	-0.163959	-0.0134569	0.136568	0.12003	0.0771507	0.0792969	-0.236234	-0.199756	-0.392965	-0.264812	-0.0330488	-0.320675	0.089598	St13
767	ENSMUSG00000079658	2.05838e-25	-0.0645758	0.12974	0.132759	-0.402292	-0.361604	-0.214635	0.200022	-0.0748063	-0.149454	-0.190594	-0.146243	0.031386	-0.0939678	-0.111134	Tceb1
767	ENSMUSG00000038374	1.40392e-06	0.216186	-0.0458825	0.286931	-0.186102	0.0736143	0.390492	0.50264	0.220686	0.229514	0.260533	0.333021	0.0482076	0.0219692	0.369446	Rbm8a
767	ENSMUSG00000040242	3.65472e-09	-0.15402	0.0178012	0.108913	-0.142415	0.00144517	-0.015131	-0.14296	-0.27799	-0.146798	-0.215244	-0.0711255	-0.176895	0.173625	0.171787	Fgfr1op2
769	ENSMUSG00000021248	9.7731e-08	-0.104905	0.326934	-0.0811378	0.14411	0.373307	0.419901	0.588417	-0.025062	-0.301757	-0.133839	-0.0459092	0.0740748	0.140932	-0.00900943	Tmed10
770	ENSMUSG00000020994	4.12055e-06	0.192794	-0.0238753	0.362556	-0.188142	-0.0601718	0.319325	0.312986	0.0985578	0.269895	0.150649	0.00133483	0.015854	0.0974697	0.410465	Pnn
779	ENSMUSG00000029048	5.95223e-109	-0.198378	0.0916383	0.190856	0.217132	0.382513	0.478094	0.418785	0.0658262	-0.254581	0.00360369	-0.136367	0.165399	0.029777	-0.089413	Rer1
779	ENSMUSG00000036323	4.48586e-21	-0.0443991	-0.149185	0.199785	0.0239087	0.0561975	0.317607	0.312819	-0.117185	-0.213854	-0.186978	-0.174473	0.0612413	-0.310795	0.138183	Srp72
779	ENSMUSG00000068039	9.06172e-27	0.0227916	-0.256238	0.376772	-0.119841	0.00917658	0.423859	0.460877	-0.0425028	-0.00110816	-0.0312354	0.0745299	0.0317019	-0.259342	0.35968	Tcp1
781	ENSMUSG00000031229	2.14748e-09	0.0143342	-0.284307	0.389895	-0.109203	-0.411775	0.174836	0.2205	-0.0320984	0.138017	0.072091	-0.182124	0.0848743	-0.356675	0.335049	Atrx
783	ENSMUSG00000059355	1.1649e-26	-0.106789	-0.170116	-0.00138644	0.0338333	0.0622116	0.208744	0.127341	-0.0417642	-0.174175	-0.0703527	0.0869361	0.0904585	-0.307442	-0.0486817	Wdr83os
784	ENSMUSG00000028603	3.84146e-06	-0.169193	0.0976188	-0.0332925	0.352829	0.326824	0.178625	0.0719595	0.013061	-0.324477	-0.182017	-0.185938	0.171435	-0.014243	0.107882	Scp2
785	ENSMUSG00000062580	3.75169e-14	0.0494204	0.175842	0.337333	-0.129278	0.204797	0.464651	0.387005	0.124338	0.140147	0.214013	0.214861	-0.0789744	0.171844	0.414855	Timm17a
786	ENSMUSG00000017677	7.01772e-32	0.100799	0.0696657	0.218678	-0.109167	-0.380118	-0.0595317	0.347594	0.123722	0.177064	0.116362	0.178837	0.08527	0.0940231	0.351954	Wsb1
787	ENSMUSG00000063077	9.84063e-19	-0.162361	0.0248147	0.192674	0.0681604	0.0392084	0.168448	0.162766	-0.173574	-0.0995583	-0.0725405	-0.406994	-0.0174994	0.0322268	0.272548	Kif1b
791	ENSMUSG00000038646	7.4718e-46	-0.0912488	-0.118478	-0.0383071	-0.02117	0.141211	0.0546051	0.128712	-0.226098	-0.240683	-0.256651	-0.367736	-0.109569	-0.299204	-0.0612269	Fam103a1
791	ENSMUSG00000031447	1.11217e-131	-0.156708	0.270427	-0.116667	-0.0796078	-0.27465	-0.589523	-0.510795	-0.115046	-0.444598	-0.195254	-0.309094	-0.0742999	0.112566	-0.123301	Lamp1
791	ENSMUSG00000020390	1.2977e-08	-0.043995	-0.00572382	0.395849	0.155477	-0.325504	0.142676	0.689986	-0.133823	-0.0756697	-0.119986	0.0922252	0.0571215	-0.0519453	0.420481	Ube2b
792	ENSMUSG00000021996	9.09266e-09	0.00996625	-0.134732	0.359609	-0.00568196	0.0231373	0.393029	0.410705	0.181795	-0.0397405	0.0885511	-0.0942946	0.185269	-0.0174603	0.414669	Esd
797	ENSMUSG00000004865	1.91185e-68	-0.0378552	-0.0615757	0.300041	-0.268662	0.0567999	0.309233	0.40474	-0.0394817	0.031897	0.0252647	-0.0280149	-0.0365591	0.0159286	0.233547	Srpk1
799	ENSMUSG00000054405	8.16769e-104	-0.0561157	-0.0920123	0.0123733	-0.375687	-0.153428	-0.497604	-0.0864706	-0.0953979	-0.039589	-0.10766	0.0397503	-0.0994652	-0.000226352	0.187499	Dnajc8
799	ENSMUSG00000054823	1.62779e-06	-0.129042	0.153629	0.291623	0.104781	-0.101332	0.230882	0.386739	-0.123776	-0.084157	-0.0263301	0.0792145	0.0321663	0.162881	0.447723	Whsc1l1
799	ENSMUSG00000031879	6.16881e-13	-0.125432	-0.0375887	0.152937	-0.0440172	0.00447203	-0.0130232	-0.300661	-0.13249	-0.163981	-0.075098	-0.405357	-0.0930628	-0.07699	0.222213	Fam96b
800	ENSMUSG00000026254	7.70308e-18	-0.0277817	-0.174077	0.146009	-0.0679995	-0.115316	0.278146	0.321941	-0.136529	-0.0517946	-0.196632	-0.195228	-0.0387979	-0.28908	0.149845	Eif4e2
800	ENSMUSG00000074748	7.18788e-11	0.035421	0.0563193	0.299669	0.00260918	0.135135	0.485446	0.364269	-0.0338704	0.098769	0.133962	0.0508527	-0.128115	0.134241	0.440665	Atxn7l3b
801	ENSMUSG00000056342	1.14306e-06	-0.0616239	0.0718353	0.232573	-0.329794	-0.160386	0.0632014	0.252695	-0.171326	-0.0187419	-0.123772	0.163496	-0.0636912	0.141802	0.328116	Usp34
803	ENSMUSG00000022521	7.3658e-06	0.0101536	0.0596117	0.343635	-0.117731	-0.251704	-0.0299825	0.266378	-0.0850249	0.138608	0.0191898	0.209464	-0.0253596	0.0405729	0.402976	Crebbp
806	ENSMUSG00000046229	2.79833e-07	-0.197029	-0.206523	-0.139361	0.138116	0.00877739	-0.0620674	-0.200324	-0.230901	-0.326696	-0.278484	-0.264164	-0.0264156	-0.307651	-0.222682	Scand1
810	ENSMUSG00000008763	4.45031e-30	-0.0361568	0.0399288	0.0489338	-0.120972	-0.365487	-0.133399	0.353422	-0.0915096	-0.014844	-0.0288441	-0.111853	-0.074245	0.0148524	-0.0481454	Man1a2
811	ENSMUSG00000028452	5.99497e-31	0.0588525	0.285059	0.258459	-0.0756636	0.207912	0.253917	0.419559	0.0182694	0.111861	0.0334932	0.301229	0.0533228	0.0852911	0.0779055	Vcp
811	ENSMUSG00000030007	3.28806e-12	-0.0244847	-0.128034	0.285417	-0.133639	0.0874971	0.419137	0.635264	0.123971	-0.134227	0.0556215	-0.0151534	0.188741	-0.181851	0.246702	Cct7
811	ENSMUSG00000023307	5.65301e-08	-0.0267437	-0.0770245	0.33288	-0.13898	-0.142463	0.337682	0.275622	-0.0471453	-0.0350803	0.017632	0.0858706	-0.0577408	-0.0639473	0.438972	March5
816	ENSMUSG00000021218	2.90405e-14	-0.0312463	-0.205752	0.0868319	0.214055	0.260964	0.381674	0.349686	0.00508715	-0.160068	-0.0810418	0.175169	0.115481	-0.347978	0.107312	Gdi2
817	ENSMUSG00000029823	3.50555e-29	-0.0731232	0.184988	0.407371	0.0845765	-0.0756814	0.0864113	0.365967	-0.0947166	-0.0418573	-0.124363	0.322545	0.157094	0.306735	0.485931	Luc7l2
818	ENSMUSG00000014226	8.03379e-22	0.0655966	-0.158748	0.175739	-0.317917	-0.210284	0.154685	0.425662	0.161347	0.113684	0.236418	0.0706324	0.030441	-0.28338	0.409983	Cacybp
818	ENSMUSG00000029068	3.30012e-07	-0.0902244	0.129059	0.171624	0.1714	0.0134396	0.259426	0.294046	-0.0500865	-0.000208868	-0.0916264	-0.166207	0.173455	0.158821	0.101439	Ccnl2
818	ENSMUSG00000018076	7.43207e-35	-0.0427272	0.176333	0.31904	0.119705	-0.152908	-0.0125707	0.368873	-0.106313	0.295005	0.138881	0.430064	-0.030976	0.263854	0.40998	Med13l
822	ENSMUSG00000021413	2.03488e-22	0.0679065	-0.00469774	0.0350572	-0.34689	-0.170981	0.115872	0.0642323	-0.0368468	0.104788	-0.047011	0.144716	-0.0728798	0.0542437	0.25237	Prpf4b
823	ENSMUSG00000016308	2.15791e-07	0.0846427	0.245753	0.313199	-0.242164	-0.0608389	0.390236	0.430865	0.20874	0.229388	0.269469	0.0710848	0.114994	-0.0908322	0.00904171	Ube2a
824	ENSMUSG00000037361	7.15188e-74	-0.0357998	-0.0970079	0.334162	-0.175124	0.216877	0.372068	0.417057	-0.0109841	-0.224884	-0.11999	-0.00191639	-0.0433765	-0.153338	0.335129	Sf3b6
825	ENSMUSG00000022800	4.94754e-16	-0.0534651	0.118826	0.264807	-0.282867	-0.109171	0.157036	0.332007	-0.0961224	-0.0618546	-0.0905602	-0.0609274	-0.0437343	0.0645697	0.426599	Fyttd1
826	ENSMUSG00000032239	1.069e-10	-0.0540827	-0.16357	-0.124471	0.312326	0.276259	0.39108	0.457296	-0.156951	0.148895	-0.160943	0.0472605	0.128727	-0.103593	-0.0237773	Rp9
827	ENSMUSG00000042541	2.05661e-06	0.149492	-0.101885	0.00994607	0.132111	0.0683608	-0.0494049	-0.0810816	0.0570664	0.132138	0.0555191	-0.270695	-0.175542	-0.0975348	0.128935	Shfm1
831	ENSMUSG00000027642	1.83625e-22	-0.100007	-0.0725035	-0.248116	0.166588	0.287449	0.311215	0.206065	0.0426531	-0.212448	-0.0437042	-0.177641	0.110119	-0.296397	-0.386825	Rpn2
831	ENSMUSG00000025326	8.12638e-21	-0.0667197	0.0275242	0.212732	-0.314469	-0.0960005	0.0852329	0.0714435	-0.140808	-0.0626576	-0.0694566	0.0834834	-0.163377	0.0526377	0.291254	Ube3a
832	ENSMUSG00000031353	1.75257e-15	0.102122	-0.153399	0.197851	-0.302767	-0.21876	0.00298527	0.134456	0.115544	0.250585	0.255113	0.269167	-0.0280019	-0.170934	0.330043	Rbbp7
832	ENSMUSG00000036275	1.09082e-16	-0.144929	0.00277583	-0.0409807	-0.104808	-0.32034	-0.16074	-0.1344	-0.130799	-0.22594	-0.199057	-0.380868	-0.0157868	0.0574111	0.00924123	9530068E07Rik
836	ENSMUSG00000063870	1.14034e-08	-0.0332522	0.0668065	0.396006	0.00107162	-0.0145785	-0.0670441	0.133134	-0.0770866	0.230036	0.0802822	0.242239	0.103349	0.200841	0.432556	Chd4
836	ENSMUSG00000019432	1.9491e-24	0.0508734	-0.258446	0.215744	-0.0682756	-0.0140932	0.0676044	0.151794	0.0984211	0.0280634	0.0725992	0.112653	0.0474314	-0.234724	0.22338	Ddx39b
837	ENSMUSG00000019877	3.81667e-21	-0.0566091	0.186148	0.313947	0.0744686	0.00848992	0.187382	-0.0843066	-0.00442581	0.0685938	0.00824134	-0.116737	0.0228445	0.0441432	0.358828	Serinc1
839	ENSMUSG00000028563	1.01911e-43	-0.163088	0.179554	0.0749677	0.133159	0.206528	0.248921	0.147871	-0.133472	-0.285712	-0.130862	-0.288936	-0.0795864	0.0440789	-0.122086	Tm2d1
840	ENSMUSG00000002778	1.85615e-19	-0.164779	-0.173936	0.00913569	0.238818	0.0947075	0.190845	0.0109093	-0.121244	-0.260226	-0.285408	-0.221078	0.164369	-0.212475	0.0503118	Kdelr1
840	ENSMUSG00000061665	8.57545e-11	-0.105705	0.029135	0.130607	0.148177	0.204507	0.245191	0.545323	-0.0733282	-0.0754895	-0.149339	0.0170491	-0.0238067	0.0415859	0.18661	Cd2ap
842	ENSMUSG00000030879	1.87715e-38	-0.0848141	-0.048746	0.0459896	-0.105512	0.0163485	0.249949	0.166809	-0.0252111	-0.0517015	-0.0460864	-0.148022	0.0555102	-0.282874	0.00210825	Mrpl17
843	ENSMUSG00000031176	9.168e-19	-0.185115	0.0214132	-0.25976	0.203723	0.0762072	-0.130164	-0.149258	-0.16723	-0.348925	-0.221459	-0.323058	-0.0267197	-0.0523473	0.151516	Dynlt3
843	ENSMUSG00000028165	1.01677e-06	-0.0205278	0.0112115	0.197973	-0.152603	-0.0560972	0.37184	0.336674	-0.111347	0.00304832	0.000970534	-0.0758405	-0.147014	-0.137894	-0.0163873	Cisd2
848	ENSMUSG00000040459	7.26891e-05	-0.013424	0.049584	0.118501	0.0176038	-0.0845209	0.0876755	0.166374	-0.193878	0.0822046	-0.0825542	-0.182024	-0.167698	0.0806476	0.298948	Arglu1
849	ENSMUSG00000057236	1.54362e-15	-0.0276756	-0.186525	0.0357593	-0.215509	-0.0585703	0.0512536	0.160478	0.0176851	-0.20267	-0.124315	-0.387362	0.0325246	-0.174327	0.157546	Rbbp4
849	ENSMUSG00000025499	6.34484e-99	-0.0809431	0.00941878	-0.0937501	-0.335837	-0.323952	-0.463646	0.208545	-0.0888882	0.0273626	0.0424971	-0.275076	-0.116038	0.0221605	0.138486	Hras
851	ENSMUSG00000022338	3.62442e-14	0.0298893	-0.0982784	-0.0778397	-0.265519	-0.0770193	0.123337	0.242799	0.0548827	-0.0566788	0.0181749	0.00212953	0.0839469	-0.312342	-0.326386	Eny2
855	ENSMUSG00000037499	2.83996e-25	-0.21705	-0.0783939	-0.00573065	0.0907532	-0.373127	-0.53253	-0.373775	-0.116365	-0.268427	-0.186177	0.039622	0.116024	0.311689	-0.0483461	Nenf
856	ENSMUSG00000002015	1.94464e-20	-0.119146	0.0900118	-0.16864	-0.0546415	-0.141948	0.0605536	0.338216	0.0364026	-0.23892	-0.0140914	0.0160998	0.166631	-0.163395	-0.132985	Bcap31
856	ENSMUSG00000031783	6.74773e-08	0.0534058	0.128311	0.230178	-0.0624063	0.165314	0.145916	0.289509	0.11042	0.100024	0.190659	0.115889	0.0162822	0.0823091	0.390392	Polr2c
859	ENSMUSG00000038803	4.77414e-07	-0.203316	0.0547725	-0.31897	0.106866	0.109152	-0.022682	-0.305996	-0.248677	-0.245346	-0.288776	-0.125416	-0.0479415	0.0834878	-0.275008	Ost4
862	ENSMUSG00000068823	3.76925e-06	-0.0852928	-0.0471878	0.251873	0.00830391	-0.0187845	0.0126481	0.0521277	-0.201725	0.066517	-0.148473	-0.410661	-0.0206888	0.0214303	0.462918	Csde1
868	ENSMUSG00000039630	7.00347e-44	0.0697308	-0.24951	0.175309	0.0386788	0.0349293	0.217552	0.191101	0.109277	0.332344	0.295886	-0.0507017	0.027378	-0.191292	0.172613	Hnrnpu
868	ENSMUSG00000023456	1.85949e-07	-0.0657932	-0.10591	-0.346268	-0.240451	-0.0822874	0.0650458	-0.101849	0.134683	-0.361922	-0.0549996	-0.0221578	0.17347	-0.325319	-0.162776	Tpi1
871	ENSMUSG00000028410	1.0187e-07	0.0370512	-0.171827	-0.410319	-0.101388	-0.140165	-0.646092	-0.259507	0.0326402	0.185459	0.0421812	-0.227967	0.0536733	-0.244185	-0.350322	Dnaja1
876	ENSMUSG00000000326	7.52323e-08	-0.00104007	-0.0950127	0.0480083	-0.0396837	0.0505067	-0.519611	-0.0581413	-0.0374893	-0.0680342	-0.0510829	-0.176779	0.0528743	-0.137812	0.0673292	Comt
879	ENSMUSG00000035027	5.38679e-43	-0.186667	0.00567118	0.189504	-0.256751	0.123209	0.296263	0.344041	-0.196723	-0.344974	-0.22114	-0.222158	0.0354198	-0.0778854	0.0744093	Map2k2
879	ENSMUSG00000025544	0.000218653	-0.122461	0.010725	-0.0503309	0.00783726	0.0728778	0.0639913	0.100758	-0.116153	-0.0859779	-0.0456358	-0.333057	-0.0120982	-0.0118923	-0.12406	Tm9sf2
887	ENSMUSG00000031422	4.69668e-06	0.176654	0.274633	-0.182605	-0.232509	-0.161495	0.522852	0.477711	0.18042	0.222953	0.296538	0.201417	-0.0061112	0.141849	0.37766	Morf4l2
889	ENSMUSG00000005625	1.79256e-21	-0.100393	0.151265	0.189862	-0.00894889	0.350411	0.221443	0.403244	-0.0017726	-0.308577	-0.0289389	-0.128373	-0.0238085	-0.00560737	0.348775	Psmd4
890	ENSMUSG00000078671	1.8281e-07	-0.0208057	-0.0875158	0.0467904	-0.00460051	-0.314033	0.11298	0.318634	-0.10895	0.0691143	-0.0258456	0.0538887	-0.00638527	-0.12276	0.25085	Chd2
891	ENSMUSG00000019494	1.52002e-21	-0.169286	-0.0214065	-0.0386305	0.104735	0.0726587	0.00480156	0.0596453	-0.0175028	-0.287462	-0.0422184	-0.122859	0.0763774	-0.213588	-0.101691	Cops6
891	ENSMUSG00000042043	1.38492e-13	-0.0780204	-0.232312	0.233874	0.167524	0.228833	0.26181	0.452095	-0.140971	-0.209949	-0.22442	-0.349926	-0.169327	-0.213629	0.0311072	Tbca
893	ENSMUSG00000007815	1.8464e-45	0.13405	0.263187	0.202361	0.222345	0.353724	0.338108	-0.227375	0.201635	-0.0158586	0.129412	-0.152546	0.17024	0.207178	0.363732	Rhoa
898	ENSMUSG00000022193	3.02305e-20	-0.0370418	0.0702135	-0.140515	-0.0700971	0.281886	0.315288	0.307942	0.0305184	-0.243252	-0.0882787	-0.285967	0.0827058	-0.219003	-0.375842	Psmb5
901	ENSMUSG00000028676	3.48494e-13	-0.00719869	-0.0324132	0.0851894	-0.238804	-0.171063	0.0638049	0.0409075	-0.030204	0.0602482	0.0164723	-0.161597	-0.0363611	0.0104385	0.358438	Srsf10
903	ENSMUSG00000035242	1.95539e-08	0.114853	0.0541446	-0.232955	-0.32336	-0.0603951	-0.519476	-0.0692143	-0.185886	0.291334	-0.159238	0.375655	-0.148768	-0.148001	-0.124179	Oaz1
907	ENSMUSG00000029472	3.171e-12	0.132106	-0.233314	0.0433045	-0.0479906	-0.309209	-0.227111	-0.360762	0.0765701	0.299509	0.178243	0.0417392	-0.0570669	-0.271547	0.121087	Anapc5
911	ENSMUSG00000055943	1.68181e-06	0.0301715	0.230133	0.176578	-0.142642	0.0500259	0.256326	0.287811	0.101419	-0.00443028	0.123377	-0.00861265	0.080954	0.0799829	-0.0599954	Emc7
913	ENSMUSG00000067194	9.35567e-13	0.0746009	-0.00765084	0.292356	-0.0836842	0.0490611	0.315187	0.185924	0.106092	0.174534	0.178942	0.0491401	-0.0393433	-0.128406	0.349141	Eif1ax
913	ENSMUSG00000020803	6.77264e-06	-0.0799139	0.0223476	0.0185535	-0.0215045	0.353755	0.125382	0.291291	0.00506031	-0.0373636	0.00345217	0.156806	0.105467	-0.1317	0.194746	Txndc17
915	ENSMUSG00000029840	3.77915e-07	-0.186669	-0.110391	0.300501	-0.00475739	-0.200978	-0.121584	-0.0283657	-0.222275	-0.08483	-0.125789	-0.409022	-0.0438819	-0.0669383	0.326701	Mtpn
923	ENSMUSG00000019188	6.6007e-108	-0.0573913	0.141873	0.0838692	-0.000274996	0.224082	0.401604	0.399359	-0.162787	-0.0593007	-0.181345	-0.275765	-0.0174472	0.0327954	-0.231374	H13
926	ENSMUSG00000033543	1.8328e-11	-0.151189	-0.0741987	0.0962448	-0.0920702	-0.101876	0.0206312	0.0958286	-0.215516	-0.163689	-0.139824	-0.317587	-0.0603549	-0.163795	-0.0235294	Gtf2a2
931	ENSMUSG00000026021	3.16234e-18	0.121357	0.113297	0.293815	-0.0631408	0.288169	0.510879	0.533011	0.104076	0.0647916	0.0685768	0.149136	-0.0114488	-0.161446	0.368915	Sumo1
934	ENSMUSG00000029203	1.73622e-06	0.0112989	0.188	0.303045	-0.113095	0.179571	0.377491	0.183224	0.0866107	0.084846	0.123853	0.254531	0.127077	0.0398428	0.288325	Ube2k
947	ENSMUSG00000041203	1.81614e-09	-0.0824466	-0.224844	-0.0320555	-0.0538691	0.199151	0.135402	0.25156	-0.0523238	-0.0672938	0.00803536	-0.073463	-0.069471	-0.0531694	-0.000399109	2310036O22Rik
947	ENSMUSG00000019132	4.97807e-28	0.0551426	-0.00160952	0.255816	0.214227	-0.138604	-0.0154168	0.294802	0.010001	0.244228	0.301009	0.13572	-0.0890329	-0.0156414	0.0156955	BC005537
953	ENSMUSG00000000827	6.87228e-14	-0.0343928	0.121389	0.194766	0.0646818	0.24434	0.341066	0.247767	-0.152423	-0.168006	-0.25201	0.300531	-0.0236398	0.0997968	0.320286	Tpd52l2
976	ENSMUSG00000028580	4.7338e-10	-0.110587	-0.0907041	0.209963	-0.0419087	-0.101849	0.251766	0.331236	-0.186291	-0.0163962	-0.149099	-0.178387	0.0601635	-0.0487344	0.294401	Pum1
976	ENSMUSG00000030002	1.1e-16	-0.031936	-0.0270356	0.230194	-0.0149453	0.1522	0.240408	0.46099	-0.183526	0.114543	-0.117598	0.162497	0.0451468	-0.0701729	0.27386	Dusp11
977	ENSMUSG00000033701	2.25158e-16	-0.0947318	-0.144777	0.0970861	-0.20184	-0.0889406	0.0734919	0.439831	-0.107856	-0.134052	-0.173288	-0.312429	0.0849258	-0.0795656	0.265648	Acbd6
977	ENSMUSG00000007656	8.24213e-10	0.120275	0.0304458	0.0172758	-0.0893912	0.318606	0.153893	0.391122	0.0837763	0.16676	0.107916	0.0752562	-0.0424333	-0.000990811	0.121267	Arpp19
982	ENSMUSG00000042520	1.27059e-07	-0.054389	-0.0170655	0.151814	-0.0937537	0.0572321	0.17473	0.103334	-0.179059	0.0179605	-0.125564	-0.223719	-0.0917031	0.0791823	0.243516	Ubap2l
983	ENSMUSG00000063015	2.88064e-94	0.00134798	-0.157242	0.00465068	0.183558	-0.296954	-0.469946	0.213338	-0.036877	0.0817967	0.0548634	0.193637	-0.0106331	-0.062721	0.228487	Ccni
985	ENSMUSG00000068290	1.01774e-11	-0.132369	0.121252	0.0472091	0.240907	0.192241	-0.0116713	0.2015	0.0143289	-0.201236	-0.0823475	-0.0691608	0.132665	-0.039083	-0.0623636	Ddrgk1
985	ENSMUSG00000021774	4.93676e-15	0.0245712	-0.0642186	0.223549	-0.232541	-0.0359855	0.18573	0.317272	0.0414439	0.12251	0.135926	-0.210658	-0.0592675	-0.162152	0.229299	Ube2e1
1004	ENSMUSG00000020708	1.49273e-22	-0.000872745	0.11588	0.0666874	-0.208648	0.255353	0.208393	0.369862	0.194043	0.023776	0.224955	0.121583	0.045681	-0.0968238	0.155556	Psmc5
1005	ENSMUSG00000037608	1.32475e-08	-0.051051	-0.167617	0.204691	-0.219473	-0.0947724	0.126007	0.131991	-0.198579	-0.0665118	-0.242865	-0.155115	0.00217761	-0.106166	0.224975	Bclaf1
1005	ENSMUSG00000036309	3.58879e-23	-0.113156	0.000630675	-0.236417	-0.25815	-0.0904145	-0.0629232	0.0131056	-0.115237	-0.245507	-0.253281	-0.331406	0.031601	-0.0408358	-0.0898063	Skp1a
1010	ENSMUSG00000002102	1.81138e-06	0.0443158	0.0430342	-0.0211142	-0.0306452	0.232829	0.105594	0.163147	0.0744677	0.043339	0.132881	0.341052	0.10907	-0.10216	0.050713	Psmc3
1017	ENSMUSG00000032199	4.25812e-09	-0.0945852	0.0302113	0.143224	-0.198255	-0.00145228	0.0271677	0.00704889	-0.187568	-0.231871	-0.22505	-0.198791	-0.107466	-0.0528304	0.197942	Polr2m
1030	ENSMUSG00000077450	2.70984e-20	0.004383	0.204533	0.186221	0.034847	-0.00936511	-0.206451	-0.159729	-0.0959623	-0.0514348	-0.17759	-0.0424466	0.0447166	0.176129	0.0834192	Rab11b
1033	ENSMUSG00000005881	9.04181e-12	-0.156716	-0.0550689	0.0602995	0.166482	-0.134005	0.15451	0.451197	-0.133146	-0.270602	-0.191609	-0.265961	0.101153	-0.0966974	0.095233	Ergic3
1041	ENSMUSG00000038762	2.98308e-31	0.0275729	-0.0627196	0.105904	-0.220858	0.113892	0.236356	0.237449	0.0472356	0.116723	0.0735916	0.168438	0.0573323	-0.221509	0.0690196	Abcf1
1043	ENSMUSG00000009079	9.90952e-06	0.0183316	-0.0185632	0.135178	-0.17804	-0.0899591	-0.0279352	0.267969	-0.028323	0.0551547	0.046709	0.140576	-0.0461542	-0.0643293	0.31954	Ewsr1
1046	ENSMUSG00000024146	6.10966e-11	-0.00415216	-0.00533574	-0.0152862	0.0750987	0.1758	0.0525863	0.0471986	-0.0770873	-0.0781355	-0.0861349	-0.29257	0.0445262	-0.146376	0.196564	Cript
[truncated: 12 more rows]
