# Supplementary material for: Differentiation dynamics of mammary epithelial cells revealed by single-cell RNA sequencing
Source: Nat Commun. 2017 Dec 11;8:2128. doi: 10.1038/s41467-017-02001-5 (PMC5723634; doi:10.1038/s41467-017-02001-5)
Supplement: Supplementary file 11 — Supplementary Data 8 [file 41467_2017_2001_MOESM11_ESM.xlsx]

## Sheet: C8
Supplementary Data 8
Top	Gene	FDR	logFC.vs.C1	logFC.vs.C10	logFC.vs.C11	logFC.vs.C12	logFC.vs.C13	logFC.vs.C14	logFC.vs.C15	logFC.vs.C2	logFC.vs.C3	logFC.vs.C4	logFC.vs.C5	logFC.vs.C6	logFC.vs.C7	logFC.vs.C9	Symbol
1	ENSMUSG00000061024	1.13191e-240	-0.166326	-0.115355	0.143152	-1.0489	-0.414243	0.309543	0.361381	-0.0742028	0.1782	0.111012	0.338731	-0.404007	-0.596773	0.0945385	Rrs1
1	ENSMUSG00000043716	2.4496e-09	0.551811	-0.107532	0.575389	0.238821	-0.19702	0.401595	1.32394	0.190658	0.664674	0.151303	0.751807	0.121408	0.26451	1.24918	Rpl7
1	ENSMUSG00000025927	5.16005e-08	-0.284618	-0.098931	-0.187951	-0.400458	-0.623628	-0.752581	0.0745166	-0.394637	-0.55757	-0.487339	-1.27313	-0.168564	0.0720112	-0.0107676	Tfap2b
1	ENSMUSG00000026158	0	1.76508	-0.0397404	1.29171	2.21841	2.16819	2.1832	2.23542	1.94695	2.32584	2.30916	2.20614	1.57373	1.39767	1.11079	Ogfrl1
1	ENSMUSG00000026818	4.62621e-75	-0.0513008	0.19766	0.133146	0.216687	0.215753	0.213786	0.211279	0.21015	0.210019	0.218237	0.190951	0.192933	-0.25758	-1.87004	Cel
1	ENSMUSG00000050808	6.08858e-170	3.17667	1.26668	-0.00502159	3.95048	3.75235	3.78451	4.00783	3.60027	4.03347	4.02209	3.8834	3.10155	2.57171	0.244502	Muc15
1	ENSMUSG00000076434	2.27834e-97	-0.0746343	-0.180178	-1.37517	0.326008	0.336119	0.284774	0.337333	0.272658	0.33533	0.313695	0.348909	0.171369	-0.294197	-3.15024	Wfdc3
1	ENSMUSG00000028494	0	1.04054	2.36226	1.41239	2.71044	2.2666	2.84612	2.48368	2.67992	2.74204	2.92849	2.43054	2.28292	0.0809767	-0.510259	Plin2
2	ENSMUSG00000026147	7.61287e-211	0.404867	0.380804	0.214353	0.426707	-0.201358	0.469564	0.47909	0.463631	0.47762	0.477243	0.441144	0.424701	0.314799	-0.643088	Col9a1
2	ENSMUSG00000026131	4.89249e-117	-1.01815	0.102982	-0.171506	-1.03993	-1.39505	-2.20424	-0.47287	-1.24951	-0.999518	-1.24994	-0.457386	-0.58294	-0.615078	-0.356149	Dst
2	ENSMUSG00000025980	0	1.09914	0.0135131	0.945009	0.309209	0.832581	1.38616	1.24903	1.07664	1.19264	1.05476	1.0413	1.10446	1.03467	0.906666	Hspd1
2	ENSMUSG00000025967	5.72848e-32	0.595478	-0.0720372	1.20488	0.655419	0.362555	1.86923	2.20609	0.430669	0.722287	0.274862	0.463575	0.604755	0.488386	1.08846	Eef1b2
2	ENSMUSG00000026258	2.58271e-17	-0.0394281	-0.628405	-0.413279	-0.0714844	0.0166386	0.0214353	0.00341497	-1.07271	0.0222207	-0.0199232	0.0112004	-1.76495	-0.0859166	0.0236857	3110079O15Rik
2	ENSMUSG00000026385	0	2.77704	1.27083	1.61869	3.77322	3.02229	1.67265	2.75643	3.15743	3.65015	3.74676	3.3569	2.2223	2.1171	0.583096	Dbi
2	ENSMUSG00000042845	1.80727e-10	-0.180743	-0.189076	-0.227147	0.14107	0.0915143	0.144861	0.135559	0.129622	-0.332494	0.120911	-7.24	0.130732	0.100287	-0.238783	Wfdc12
2	ENSMUSG00000001025	0	-4.14883	-1.64724	-2.71808	-3.34629	-1.83977	-5.28371	-4.29533	-4.74421	-5.36444	-5.35366	-0.904608	-4.37924	-2.28766	-1.75811	S100a6
2	ENSMUSG00000070702	0	2.53997	4.20445	3.24215	6.4633	4.97129	5.55085	5.94243	6.47557	6.24453	6.50246	5.06114	6.43269	1.45699	-2.36769	Csn1s1
3	ENSMUSG00000008136	5.25741e-41	-0.485678	-0.0672948	-0.511545	-1.4437	-1.49047	-0.328839	0.0663376	-0.660013	-0.355335	-0.468002	0.039436	-0.813347	-0.523698	-0.101135	Fhl2
3	ENSMUSG00000073676	1.64327e-98	1.31317	0.197151	0.731121	0.802529	0.709215	1.42873	1.43944	1.12667	1.13711	0.988134	0.937711	1.51712	1.51744	0.193317	Hspe1
3	ENSMUSG00000026177	0	-0.00225229	0.000935976	0.000935976	-0.00190977	0.000226437	-0.0148007	-1.26931	0.000935976	0.000935976	0.000660654	0.000935976	0.000935976	-0.000688092	-0.0111252	Slc11a1
3	ENSMUSG00000026473	2.3156e-43	-1.90439	-0.091447	-0.126233	0.248264	0.47284	-0.00618664	0.269171	-1.69091	-2.88404	-2.32568	-0.324904	-0.13965	-0.182482	0.0517449	Glul
3	ENSMUSG00000028464	2.64303e-13	0.056325	-0.102839	-3.21172	-4.12768	-4.31852	-6.68958	-4.64762	-0.198416	0.134754	-0.122148	-0.00276913	-0.259446	0.100573	-3.1394	Tpm2
3	ENSMUSG00000063157	0	5.40415	5.09024	1.76332	7.37818	5.39333	5.86933	6.40217	7.40903	7.35208	7.40943	5.54397	7.38265	4.47188	-2.70938	Csn2
4	ENSMUSG00000026051	0	-0.0131948	-0.0152043	-0.0190762	-0.68135	-2.86575	-0.300434	0.0332323	0.0344302	0.0335041	0.0337756	-0.0419685	0.034839	-0.0360395	0.0156562	1500015O10Rik
4	ENSMUSG00000026020	6.60644e-13	-0.00843609	0.0389937	0.386011	-1.47547	-0.965368	-0.479181	0.460811	-0.137162	0.299016	0.0640416	0.393464	-0.372921	-0.410682	0.428843	Nop58
4	ENSMUSG00000026185	0	-1.32456	0.0372395	-1.68476	-0.758674	-2.82918	0.376755	-0.247612	0.0332031	1.35605	1.3397	-0.856223	-1.03101	-2.39989	-0.504843	Igfbp5
4	ENSMUSG00000026208	0	-0.0123869	0.000157818	-0.00814321	-0.0123825	-0.0278566	-0.0831874	-2.6067	-0.00519881	-0.0101082	-0.00588526	0.000157818	0.000157818	-0.0031359	-0.0262579	Des
4	ENSMUSG00000041782	0	-0.315983	-0.291163	-0.331542	-0.0819065	0.14405	0.260929	0.278643	-0.591811	-0.288778	-0.370628	0.0374793	-0.959128	-0.254892	0.121372	Lad1
4	ENSMUSG00000026393	2.3592e-23	-1.07233	-0.0303928	-0.282093	-0.13367	0.0317882	-0.33229	-0.313548	-1.61275	-1.44405	-1.91588	-1.03845	-0.715574	-0.3768	-0.406276	Nek7
4	ENSMUSG00000033684	0	-1.6064	0.176183	0.132341	0.139107	0.140409	0.243278	0.195689	-0.768869	-1.69716	-1.09579	-0.450305	0.0242674	-1.32783	-1.04888	Qsox1
4	ENSMUSG00000039196	4.52418e-07	-0.00539483	0.00081188	-0.0285828	-0.00226679	-0.000904736	-0.0171391	-0.00519545	0.00081188	0.00081188	0.00081188	0.00081188	0.00081188	-0.014867	-1.87555	Orm1
4	ENSMUSG00000028871	0	1.54864	-0.180825	1.56035	1.54735	1.38298	1.50157	1.56753	1.52619	1.57418	1.57227	1.49451	1.41878	1.52559	1.57446	Rspo1
4	ENSMUSG00000061937	0	5.30715	5.26046	2.31818	6.74603	5.06618	5.25137	5.85043	6.77944	6.75561	6.77794	5.15256	6.74978	4.61422	-3.99282	Csn1s2a
5	ENSMUSG00000061518	7.14219e-231	0.604223	0.790515	0.78754	0.760788	1.06304	1.06803	0.732585	0.605869	0.207089	0.315164	-0.441163	0.96374	0.856121	-0.000343035	Cox5b
5	ENSMUSG00000039323	5.55943e-11	0.0314645	-0.00123751	-0.400614	-0.710307	-2.55613	-2.71501	-0.153013	0.026164	0.0372228	0.0275861	0.0372228	0.0289903	0.033341	-0.272703	Igfbp2
5	ENSMUSG00000026249	0	-0.300617	-0.0139044	0.034395	-0.0278927	-0.161945	-0.0141706	-1.44638	-0.129051	-0.454569	-0.177715	-0.725344	-0.000769424	0.0290241	0.0434457	Serpine2
5	ENSMUSG00000049866	0	-0.0712104	-0.386069	-0.162204	-1.72753	-1.36443	-0.696218	0.251564	-0.120896	0.0631585	0.035691	0.315517	-0.264931	-0.245616	0.200129	Arl4c
5	ENSMUSG00000026645	0	0.640178	0.641434	0.384363	0.673199	0.660885	0.659744	0.660336	0.668779	0.667755	0.663725	0.57071	0.651022	0.617677	-1.13898	Olah
5	ENSMUSG00000026822	1.21858e-318	-2.68694	0.0427571	-1.67354	-1.34847	-1.45491	-0.255273	2.07803	-0.4789	1.94367	1.8618	2.15033	-2.12487	-4.033	-3.60938	Lcn2
5	ENSMUSG00000012350	0	1.40108	-0.0120939	0.15534	2.01278	2.00542	2.07422	2.07155	1.51206	1.82463	1.80345	1.87342	1.23872	1.05815	1.19642	Ehf
5	ENSMUSG00000024903	1.52348e-12	0.0770953	0.0816801	-0.368072	0.0831989	0.0831989	0.0603553	0.0831989	0.0831989	0.0831989	0.0831989	0.0831989	0.0831989	0.075997	-4.04375	Lao1
5	ENSMUSG00000044156	1.21088e-14	-0.160529	-0.00679621	-0.127585	0.00569433	0.00398592	0.00410497	0.00696842	-0.00838183	-0.246829	-0.0230011	-1.61561	-0.00315459	-0.00523533	-0.166242	Hepacam2
5	ENSMUSG00000047730	1.23389e-20	-0.647223	-1.718	-2.29489	0.0964266	0.199499	0.204567	0.206763	-0.734937	0.17622	0.15379	0.183377	-1.64834	-1.21458	-0.0979734	Fcgbp
6	ENSMUSG00000045954	8.36839e-13	0.0954753	-0.554894	-0.198402	-0.33129	-0.6102	-1.0552	-0.335354	-0.170055	0.137352	0.122177	0.125986	-0.394447	0.0753594	0.0316257	Sdpr
6	ENSMUSG00000032883	3.0765e-22	0.475273	0.349132	0.660781	0.358645	0.051324	0.767084	0.901154	0.755873	0.741768	0.791968	0.732155	0.84476	0.500386	0.789253	Acsl3
6	ENSMUSG00000026399	5.81975e-19	-0.4791	-0.0741278	-0.113191	0.225318	0.242471	0.245089	0.26531	-0.0906557	0.114519	0.170406	0.190951	-0.510432	-0.906404	-0.0678822	Cd55
6	ENSMUSG00000026655	2.19716e-15	-1.06644	-0.230461	0.291954	0.106826	0.214878	0.139017	-0.25442	-0.891026	-0.0772318	-0.199226	0.210597	-1.38001	-1.38477	0.401076	Fam107b
6	ENSMUSG00000027186	0	1.58221	0.89784	-0.414251	2.12737	2.0824	2.11898	2.12776	1.9553	2.09616	2.12117	2.07717	1.71613	1.20282	-0.46622	Elf5
6	ENSMUSG00000061388	3.41727e-14	0.0804831	0.0687553	-0.847258	0.111297	0.105554	-1.91116	-0.448566	0.107551	0.114786	0.113399	0.0230664	0.0977759	0.0424304	-5.54173	Csn1s2b
6	ENSMUSG00000006269	1.30193e-102	-0.267659	-0.220465	-1.19577	0.189867	0.203098	0.206896	0.202469	-0.0454647	0.204168	0.198317	0.213315	-0.384434	-0.619782	-0.188157	Atp6v1b1
6	ENSMUSG00000035686	0	1.43871	1.41555	1.20325	1.44723	1.41436	1.38932	1.41464	1.44864	1.44715	1.44683	1.35995	1.44903	1.4181	-1.00183	Thrsp
6	ENSMUSG00000030669	1.76744e-44	-0.0171846	-0.0599874	0.0533594	0.0272255	0.0250419	0.0531255	0.0533594	-0.283485	-0.0995548	-0.253859	-5.5453	0.0221391	0.0509063	0.0533594	Calca
7	ENSMUSG00000025981	0	0.600672	0.509423	0.69029	0.706897	0.421476	0.758384	0.819052	0.694985	0.807428	0.908139	1.14646	0.458532	0.27072	0.499387	Coq10b
7	ENSMUSG00000025959	2.97413e-16	0.397873	0.210312	0.691556	0.4946	0.234611	0.429129	0.358805	-0.0982067	0.918556	0.676307	0.827373	-0.575685	0.195666	0.878334	Klf7
7	ENSMUSG00000026238	2.38815e-60	0.82153	0.126683	0.249459	0.555454	1.23512	0.76595	1.1939	0.65147	0.343589	0.363683	0.590461	0.793189	0.853946	1.4085	Ptma
7	ENSMUSG00000064246	1.84524e-23	-0.773611	0.0543372	-0.164747	-1.1467	-1.18565	-0.635621	0.0984599	-0.119628	0.0946255	0.0662257	0.100513	-0.38077	-1.21849	-0.407022	Chil1
7	ENSMUSG00000048096	0	-0.0137499	-0.0110953	-0.390566	-1.60511	-1.91691	-2.28857	-1.70773	0.00881952	0.0227129	0.0161171	-0.0292953	0.00553582	-0.00414838	-0.185255	Lmod1
7	ENSMUSG00000026678	0	0.00546293	-2.65151e-06	-0.0474734	-0.0227348	-0.0604318	-0.0888537	-3.66207	0.00652038	0.00772898	0.00686502	-0.00139813	0.00713615	0.00477064	-0.0316826	Rgs5
7	ENSMUSG00000029304	0	-1.66445	0.222545	-0.452398	0.222376	0.215067	0.0447182	0.118528	0.213298	0.147785	0.222598	0.230127	0.185485	-1.93634	-6.76887	Spp1
7	ENSMUSG00000000031	0	0.00146108	-0.0489213	0.00714321	0.00388352	-0.00109495	0.00552534	-0.0519025	-0.00831857	0.00641117	-0.0121937	-1.46743	0.00628139	0.00714321	0.00714321	H19
7	ENSMUSG00000022491	0	3.26942	2.91889	2.89001	3.26797	2.8913	2.99589	3.18463	3.26885	3.2699	3.2694	2.96761	3.26868	3.27019	-1.74879	Glycam1
8	ENSMUSG00000003051	6.89806e-40	-0.472669	-0.239099	-1.08727	0.199113	0.296083	0.267093	0.316775	-0.316423	-0.24814	-0.213909	0.0567916	-0.442208	-0.691711	-0.0433986	Elf3
8	ENSMUSG00000041801	2.28432e-138	-0.010341	-0.113309	-0.601238	-1.86206	-1.82581	-1.72764	-1.27507	-0.0538541	-0.0201654	-0.0189747	0.0645625	-0.120954	-0.00984694	-0.271451	Phlda3
8	ENSMUSG00000038530	0	-0.0065611	-0.000395288	-0.0093524	-0.0288699	-0.0151277	-0.0407174	-2.62462	0.00026499	-0.000355246	0.000558728	0.00156069	0.000432069	-0.00266811	-0.00405969	Rgs4
8	ENSMUSG00000005087	7.96243e-228	-0.570654	-0.305736	-0.420635	-0.9609	-0.908551	-0.766381	-0.112603	-0.641786	0.176013	0.0611142	0.181322	-1.3033	-0.924202	-0.0244585	Cd44
8	ENSMUSG00000017723	2.26316e-26	-2.66325	-0.291209	-0.427718	-0.603481	-0.0280176	-0.0430952	0.0350238	-2.81269	-3.76462	-3.76243	-0.966445	-0.558088	-0.937327	-0.245951	Wfdc2
8	ENSMUSG00000015134	0	-0.516978	-1.36694	-1.93647	-0.0272879	0.184925	0.200797	0.204839	-1.90061	0.200706	0.0561332	0.19752	-3.08472	-0.897179	0.0391933	Aldh1a3
8	ENSMUSG00000030732	0	0.246765	0.280002	-0.0920943	0.271377	0.284114	0.283639	0.287061	0.284232	0.284957	0.286377	0.287061	0.281744	0.1971	-1.17296	Chrdl2
8	ENSMUSG00000048583	0	0.0242927	-0.0776399	0.0261187	0.0233072	0.0176403	0.0176582	-0.382515	0.0243354	0.0210941	0.0145739	-3.92732	0.0261187	0.0261187	0.0194977	Igf2
8	ENSMUSG00000020566	0	1.05086	0.827624	1.05038	1.02513	0.993909	1.06183	1.06671	1.06274	1.06634	1.06641	1.06671	1.05523	1.04727	1.04266	Atp6v1c2
9	ENSMUSG00000056708	1.33425e-33	0.589435	0.515467	0.0220621	1.46885	1.08377	1.35744	1.10975	0.589656	1.18104	0.940058	1.47753	0.249425	0.229734	0.598281	Ier5
9	ENSMUSG00000038370	0	-0.00676599	0.000659601	-0.0081278	-0.0103632	-0.00184985	-0.0337277	-1.39162	-0.000825632	-0.00153642	0.000135119	-0.0156673	0.000659601	-0.00588344	-0.0377314	Pcp4l1
9	ENSMUSG00000044349	0	-1.34025	-0.0219135	-0.0100329	-0.0975236	-0.00211456	-0.010407	0.00537305	-1.1098	-2.01441	-1.3349	-1.39192	-0.036386	-0.0302788	0.0124222	Snhg11
9	ENSMUSG00000027562	0	1.07172	1.23028	1.04424	1.60392	1.58648	1.6327	1.52424	1.23916	1.63842	1.62955	1.57547	0.683916	0.67126	1.05995	Car2
9	ENSMUSG00000001827	0	0.506467	0.970587	-0.762979	1.06696	1.06661	1.07016	1.07626	0.894777	0.521235	0.899172	0.573992	0.846284	0.37094	-2.47335	Folr1
9	ENSMUSG00000034127	2.62975e-12	-0.307742	-0.30426	-1.30912	0.0674067	0.142496	0.169655	0.20235	-0.0954537	0.195392	0.164838	0.208724	-0.542532	-0.748336	-0.652806	Tspan8
9	ENSMUSG00000047631	0	-0.231322	-0.00594731	0.00384913	0.000881368	0.00240628	0.00343747	0.00384913	-0.0433566	-0.371828	-0.0609306	-1.35458	-0.00080714	-0.000462475	0.00384913	Apof
9	ENSMUSG00000015568	1.35264e-73	1.20438	1.14724	1.20266	1.32538	1.27359	1.30015	0.0416619	1.32859	1.3347	1.33445	1.08216	1.31426	1.08189	-0.938422	Lpl
10	ENSMUSG00000051223	4.36898e-37	0.0300225	0.235548	0.433576	-0.400857	-0.0057119	0.642994	0.635786	0.131977	0.343209	0.348903	0.0929165	-0.217081	-0.279429	0.476836	Bzw1
10	ENSMUSG00000041559	0	0.00911714	0.00194834	-0.115871	-0.130686	-1.07646	-0.928204	-0.0971597	0.0120827	0.0132314	0.0129124	0.0139122	0.0139122	0.0129536	-0.0601115	Fmod
10	ENSMUSG00000026628	2.84594e-84	1.18744	-0.111951	-1.48447	2.33193	0.963186	-1.52925	-0.355243	0.578814	1.28492	0.491891	0.652846	1.7778	1.7346	-0.380293	Atf3
10	ENSMUSG00000026728	4.72931e-177	0.0241146	-0.555822	-0.505382	-0.859579	-0.963084	-2.80645	-4.21116	0.0383066	0.0662697	0.0526532	0.0182219	-0.0118697	0.0340047	-0.445204	Vim
10	ENSMUSG00000027800	2.52473e-100	-3.13413	-1.93588	-1.97663	-1.82075	-1.48359	-2.86674	-1.43546	-2.89557	-1.33555	-1.22288	0.684294	-3.98921	-4.02848	-0.451773	Tm4sf1
10	ENSMUSG00000031891	1.72772e-07	0.00516867	-0.00274365	0.00975542	0.00740731	0.00922837	0.00943012	0.00975542	0.00733173	0.00567706	0.00773073	-1.38162	0.00975542	0.00790521	0.00975542	Hsd11b2
10	ENSMUSG00000021795	4.73295e-25	0.0759865	0.0604741	-0.0143319	0.0943553	0.0922286	0.0922167	0.0834707	0.0866238	0.0905181	0.0937929	-0.469241	0.0831422	0.029169	-1.73506	Sftpd
10	ENSMUSG00000001349	2.40966e-217	0.0300556	-0.0375986	-1.78236	-1.73492	-2.84819	-5.38823	-1.17935	0.0280667	0.055222	0.0285262	-0.013137	0.0287559	0.0407273	-1.6924	Cnn1
10	ENSMUSG00000032554	1.36982e-170	-1.3804	2.24728	0.328799	2.54788	2.55714	3.11174	3.44831	2.02857	3.27383	3.4631	3.39124	0.973435	-2.66402	-3.70976	Trf
11	ENSMUSG00000026234	4.27785e-87	0.465815	-0.0601814	1.24182	-0.958978	0.0414976	1.2081	1.45358	0.519896	0.941391	0.792014	1.0792	0.0349265	-0.20359	1.80811	Ncl
11	ENSMUSG00000090394	0	-1.91881	-0.498898	-0.296739	-0.801125	-1.45708	-1.08513	-1.22008	-1.9186	-2.54319	-2.20913	-0.353435	-1.001	-0.738493	0.257662	4930523C07Rik
11	ENSMUSG00000078202	1.13612e-20	0.00558612	-0.054491	-0.021511	0.0965276	0.115147	0.0842688	-1.57178	0.013912	0.0467145	0.0767654	0.0935963	-0.136455	-0.00263279	0.0315071	Nrarp
11	ENSMUSG00000027171	2.74846e-26	-0.0672254	-0.110853	0.225838	-0.24145	0.0123467	0.317555	0.342594	-0.236629	0.227393	0.213132	0.253969	-0.853242	-0.277744	0.130077	Prrg4
11	ENSMUSG00000051159	3.38292e-215	-1.68344	-0.0307901	0.0200177	-0.149557	0.00912292	0.00864552	0.0148516	-1.4208	-2.416	-1.9454	-2.95601	-0.0960884	-0.0388162	0.0200177	Cited1
11	ENSMUSG00000001622	3.62388e-127	0.490133	2.39115	-1.66351	4.49801	4.14066	4.04501	4.31534	3.50356	4.48586	4.57694	4.45006	2.25699	-0.942589	-3.64125	Csn3
11	ENSMUSG00000057913	0	-0.0205274	-0.0100497	0.00362964	0.00362964	0.00310259	0.00357988	0.00362964	-0.00817349	-0.0271596	-0.0179986	-0.884515	0.00362964	0.00312452	0.00362964	Gm10032
11	ENSMUSG00000032496	1.74677e-27	-2.15225	-0.36039	-5.64339	0.114833	0.194955	-0.0418204	0.0258457	-0.498855	0.076316	0.144184	0.178708	-1.15715	-3.64446	-4.52748	Ltf
12	ENSMUSG00000026421	3.85419e-213	0.468795	0.143257	-0.998406	-0.729196	-1.28767	-3.15164	-0.798641	-0.294178	0.720716	0.358841	1.60509	-0.915621	0.248881	0.15183	Csrp1
12	ENSMUSG00000026701	0	-0.459704	0.239084	0.273225	0.0529878	0.181338	0.716903	0.753711	-0.441367	-0.985576	-1.02031	-0.248238	0.547411	0.115553	0.206002	Prdx6
12	ENSMUSG00000025781	5.3636e-30	0.658738	0.357128	0.866596	1.4869	1.0587	1.26773	0.889809	0.732921	0.258094	0.40452	0.109177	1.43147	1.10882	0.833541	Atp5c1
12	ENSMUSG00000038900	3.47629e-202	0.339491	-0.190482	1.2231	0.403832	0.0737614	1.64486	2.08412	0.198578	0.569726	0.14244	0.885091	0.178321	0.00767977	1.44799	Rpl12
12	ENSMUSG00000027160	3.84793e-94	0.826155	0.207877	0.823861	0.990909	0.674385	0.92879	0.807204	0.937826	0.880241	0.923028	0.453989	0.989644	0.874049	0.513162	Ccdc34
12	ENSMUSG00000027907	6.1394e-33	-1.89018	-0.742548	-1.47	-1.79926	-0.943148	-1.85599	-2.25076	-2.26943	-2.71456	-2.87928	-0.573708	-2.07952	-1.69914	-0.0732541	S100a11
12	ENSMUSG00000022015	0	0.0109852	-0.0348146	0.0109852	0.00974086	0.0061203	0.0108123	0.0109852	-0.00578168	0.0105126	-0.00422575	-2.00446	0.00881944	0.0105882	0.0109852	Tnfsf11
12	ENSMUSG00000000381	2.55931e-28	0.708173	0.71263	-0.591244	0.738818	0.721469	-0.847841	-0.0669154	0.741304	0.74528	0.745068	0.745683	0.742005	0.675644	-8.38163	Wap
12	ENSMUSG00000000706	5.95466e-306	0.136788	0.309657	-2.06565	0.680617	0.685866	0.673595	0.673756	0.60731	0.686885	0.688837	0.692847	0.46962	-0.235923	-2.32873	Btn1a1
12	ENSMUSG00000024661	1.31398e-121	0.749541	1.561	1.10161	0.974934	1.13626	0.758001	0.638311	1.52397	0.95989	1.41838	0.801015	1.59227	0.276247	-0.313054	Fth1
13	ENSMUSG00000055322	7.09075e-19	-0.0354403	-0.0221017	-0.397313	-0.254623	-0.595503	-2.13805	-1.8362	-0.00638161	0.00534751	0.00547704	0.0102324	-0.0326778	-0.0579953	-0.421685	Tns1
13	ENSMUSG00000026547	1.3001e-15	-1.14173	-0.842463	-0.565705	-1.10828	-0.169928	-0.0640889	0.0218686	-1.24586	-1.73972	-1.40654	-0.790605	-1.22146	-0.688047	0.777182	Tagln2
13	ENSMUSG00000026879	0	-0.758394	-0.24106	-0.673589	-1.51656	-0.602709	-1.46304	-2.90831	-1.11493	-1.25742	-1.27853	-0.87816	-0.726878	-0.193589	-0.425141	Gsn
13	ENSMUSG00000028128	8.98218e-13	-2.15063	0.16517	0.154165	-0.321447	-0.322381	0.216477	0.434168	-2.1214	-2.94045	-2.27498	0.0643309	-1.57963	-0.983951	0.310095	F3
13	ENSMUSG00000069919	1.2307e-07	-0.065787	-0.0347812	0.0063517	-0.00704805	0.00189155	0.0037204	0.0063517	-0.113186	-0.134072	-0.141685	-1.77543	0.000570936	0.00558385	0.0063517	Hba-a1
13	ENSMUSG00000069792	9.49658e-10	0.0314039	-0.0127486	-0.401847	0.0449629	0.0486124	0.00291041	0.0233002	0.0202465	0.0524068	0.0525254	0.0570208	0.00895046	0.0316532	-2.70095	Wfdc17
13	ENSMUSG00000021508	9.60889e-07	-0.0889954	-0.0510668	-2.30017	-4.68147	-3.55643	-6.25028	-1.30289	-0.159935	0.041574	-0.096716	-0.0781269	-0.129563	-0.0499347	-2.01398	Cxcl14
14	ENSMUSG00000026483	0	-0.0167991	-0.0166366	-0.380864	-0.565374	-1.00799	-2.039	-0.941657	-0.0180674	0.0149093	0.00854979	0.00664436	-0.0319579	-0.0564133	-0.269638	Fam129a
14	ENSMUSG00000073481	5.42475e-21	0.512453	0.460019	0.559843	0.751418	0.614414	0.555465	0.717475	0.804356	0.785254	0.8349	0.856526	0.707527	0.317638	0.364995	Marc2
14	ENSMUSG00000050737	3.86117e-13	-0.254196	0.291659	0.29366	0.479294	0.434889	0.635134	0.658403	0.401718	0.609083	0.609184	0.653056	0.0803543	-1.04157	0.153911	Ptges
14	ENSMUSG00000026872	1.21834e-06	-0.00147427	-0.0135437	-0.0059601	-0.00813011	-0.00908506	-0.0213352	-1.53764	0.00388915	0.00781919	0.00573951	0.00936325	-0.00800563	-0.00289359	-0.0314378	Zeb2
14	ENSMUSG00000026832	0	0.776785	-0.715747	-0.151716	1.09377	1.07734	1.09984	1.09668	0.940713	1.11396	1.11047	1.09293	0.739454	0.598632	-0.24504	Cytip
14	ENSMUSG00000060802	0	1.10521	1.04531	1.64698	1.82408	1.04317	2.10008	2.01781	1.16509	0.259617	0.594391	-1.84775	2.35599	2.01813	1.20149	B2m
14	ENSMUSG00000039131	1.41927e-09	-1.49793	-0.0164717	-0.001531	-0.166371	-0.00760822	-0.00394197	-0.036471	-1.48699	-2.39592	-2.05521	-0.51181	-0.113818	-0.063039	-0.0170658	Gipc2
14	ENSMUSG00000018339	5.85578e-79	-3.39875	-0.0459992	0.018143	-0.792267	0.0323052	0.0328898	-0.354315	-3.31748	-4.43799	-3.72015	-4.77181	-0.595798	-0.302187	-0.0408015	Gpx3
15	ENSMUSG00000026223	1.7612e-260	-0.528021	0.0880849	-0.13612	-0.347834	-1.18007	-0.852973	-0.0362402	-0.274359	-0.779559	-0.453055	-0.370051	0.0193965	-0.134162	-0.181264	Itm2c
15	ENSMUSG00000026478	1.71879e-17	-0.114139	-0.0669563	-0.0297737	-0.463247	-1.49356	-0.691489	-0.754154	-0.151522	-0.145864	-0.161279	-0.513672	-0.0165428	0.0317541	-0.0856338	Lamc1
15	ENSMUSG00000023224	8.48478e-53	-0.0169509	0.00429655	-0.0581042	-0.0538314	-0.0238632	-0.0933773	-1.81538	-0.0118435	-0.00243601	-0.00251171	-0.0175539	-0.0085949	-0.00670871	-0.0318997	Serping1
15	ENSMUSG00000027447	3.19753e-11	-1.88973	-0.164821	-1.77748	-0.370362	-0.624196	-0.942672	-2.9865	-0.926627	-0.0962994	0.207678	-0.436014	-1.89742	-2.38181	-1.57505	Cst3
15	ENSMUSG00000028132	0	-1.65538	0.0794883	0.099248	-0.0694021	0.075006	0.0721015	0.103056	-1.03198	-2.39236	-1.44278	-0.50226	0.00917058	-0.0407396	-0.0516234	Tmem56
15	ENSMUSG00000028478	0	1.46037	0.716806	0.951977	1.97436	2.01949	2.32667	2.21117	1.94157	1.86657	2.03631	1.9058	1.6926	1.15299	1.38914	Clta
15	ENSMUSG00000038216	0	0.00925876	-0.0206276	0.00925876	0.00925876	0.00385129	0.00872171	0.00925876	0.00925876	0.00873799	0.00925876	-1.75548	0.00925876	0.00925876	0.00925876	Pnmt
15	ENSMUSG00000022991	1.84592e-24	-0.0612338	0.173617	-0.90391	0.169	0.166678	0.130548	0.150072	0.155272	0.173401	0.173853	0.176117	0.125218	-0.280474	-4.91866	Lalba
15	ENSMUSG00000022548	3.97729e-12	-0.0831644	-0.0903646	-4.23785	0.0262145	-0.0189908	-0.116597	-0.137073	-0.0259555	0.0315276	0.0294388	-0.0710572	-0.154569	-0.161176	-2.96015	Apod
16	ENSMUSG00000026664	5.40009e-18	-1.15063	-0.0306403	0.00364036	-0.0890161	-0.0566488	-0.0643722	-0.133647	-1.00235	-1.87043	-1.45929	-0.71286	-0.0595048	-0.0862903	0.0416152	Phyh
16	ENSMUSG00000087006	1.22299e-06	-0.579607	-0.0568218	-0.0971108	0.00462771	-0.00634234	-0.0560512	-3.50166	-0.0573019	0.036572	0.0438751	0.0546751	-0.0983075	-0.830184	-0.539245	Gm13889
16	ENSMUSG00000017009	9.68847e-248	-1.24154	-0.362099	-1.24047	-1.23743	-0.697651	-1.4355	1.07043	-1.40398	-0.790987	-0.945968	0.348527	-1.95779	-1.76159	0.124255	Sdc4
16	ENSMUSG00000028773	0	1.656	1.56878	1.27661	1.63004	1.55226	1.30346	1.53187	1.65377	1.65705	1.65417	1.60192	1.6551	1.64978	-2.84693	Fabp3
16	ENSMUSG00000016942	0	-0.369326	-0.0117812	0.0126237	0.00494713	0.00744152	0.011922	0.0126237	-0.0148984	-0.641307	-0.0411324	-2.21009	0.00663769	0.00325829	0.0126237	Tmprss6
16	ENSMUSG00000035186	0	1.21302	0.380074	1.25945	1.2662	1.24326	1.28295	1.28817	1.1407	1.22665	1.12581	1.27075	1.15014	1.25069	1.27403	Ubd
17	ENSMUSG00000025780	8.49922e-11	-0.309749	-0.076068	-0.12344	-0.0316912	-0.0260272	0.00932816	-0.789951	-0.4675	-0.407941	-0.63778	-0.991299	-0.080568	-0.0752714	-0.0215148	Itih5
17	ENSMUSG00000016319	1.07355e-116	0.985856	0.498897	1.12876	0.617797	0.949384	1.90084	1.36213	1.07488	0.769883	0.855598	0.066633	1.59501	1.18431	0.97233	Slc25a5
17	ENSMUSG00000002944	0	1.00596	1.05219	0.651328	1.10993	1.0398	1.0286	-0.414523	1.11532	1.12181	1.12125	1.07462	1.10738	0.938404	-1.37013	Cd36
17	ENSMUSG00000000983	0	4.80713	0.703065	-1.44172	6.29611	5.62945	5.78979	6.3086	3.56983	6.77641	6.45644	5.54346	1.79936	3.77875	-1.42147	Wfdc18
17	ENSMUSG00000024164	8.30392e-270	1.24347	0.611066	1.31898	1.25488	1.12811	1.37018	1.38568	1.00775	1.38278	1.36009	1.31196	0.657715	1.19444	1.19914	C3
17	ENSMUSG00000024526	9.44505e-61	-0.404496	0.0369285	-0.474037	0.0443565	0.0595087	0.0252699	0.0498528	-0.0794101	0.0164697	0.00213316	0.0657899	-0.243286	-0.843024	-3.14043	Cidea
18	ENSMUSG00000026254	2.16254e-39	0.261298	0.115003	0.435089	0.221081	0.173764	0.567226	0.611021	0.152551	0.237285	0.0924476	0.0938519	0.250282	0.28908	0.438925	Eif4e2
18	ENSMUSG00000042712	4.66565e-43	0.650741	0.394212	0.868218	0.888027	0.210323	0.451903	1.50597	1.16015	0.321638	0.900399	-0.0861315	1.60212	1.12538	0.209826	Wbp5
18	ENSMUSG00000028699	0	-1.05649	0.0175251	0.00644281	-0.0828082	0.0209688	0.0190926	0.0209688	-0.8851	-1.77227	-1.30226	-0.406974	-0.0272404	0.000599212	-0.0126842	Tspan1
18	ENSMUSG00000021728	8.95809e-11	-0.163251	-0.0408393	-0.0178186	-0.761843	-1.11501	-0.258383	-0.162571	0.00589089	-0.231928	-0.00121551	-2.45072	0.00555072	0.0107604	0.0175177	Emb
18	ENSMUSG00000092341	0	-1.01904	0.236548	-1.88111	-0.374203	-0.495936	-1.51273	-2.52462	-1.08263	-1.61764	-1.38029	-0.756056	-0.852827	-0.938705	-2.00373	Malat1
18	ENSMUSG00000035783	0	0.344382	-0.0796991	-3.09113	-4.48552	-5.95908	-7.13532	-5.17524	0.0898618	0.46117	0.168472	-0.00894405	0.227835	0.370203	-3.20917	Acta2
19	ENSMUSG00000027111	4.46433e-12	-0.329533	0.355677	0.498074	-0.559809	-1.50779	-0.773901	1.03655	-0.318427	-0.232733	-0.162973	-0.117182	-0.0285036	0.272311	0.211536	Itga6
19	ENSMUSG00000070803	2.068e-48	1.27225	0.275435	-0.555353	1.39334	1.36139	1.20294	1.37747	1.17861	1.35235	1.35019	1.16124	0.935253	1.16258	0.188036	Cited4
19	ENSMUSG00000031765	4.88419e-07	0.601575	2.49294	-0.266084	-1.20584	-1.16118	-3.59579	-0.25317	0.109596	1.03873	-0.692328	0.919761	1.80639	0.244882	-1.24438	Mt1
19	ENSMUSG00000005268	2.21635e-271	-3.12781	0.213505	0.154138	-0.0450665	0.421303	0.439698	0.4358	-3.1305	-4.12649	-3.69524	-2.4738	-0.0357926	0.00682016	-0.0434092	Prlr
19	ENSMUSG00000003355	0	0.876942	0.929803	-0.0723433	0.799261	0.803355	1.0539	1.10063	1.00512	1.02035	1.03533	0.891988	0.978941	0.71441	-2.28275	Fkbp11
20	ENSMUSG00000026305	2.38859e-123	-0.649641	-0.0130866	-0.166799	-1.06581	-0.785765	-1.14718	-0.357549	-0.873929	-0.594069	-0.701135	0.143608	-1.079	-0.64008	0.156928	Lrrfip1
20	ENSMUSG00000026864	5.61043e-41	0.487566	0.0384116	-1.47334	0.0998391	0.333424	0.943508	0.675801	0.775525	1.16923	1.18865	0.675205	0.137447	-0.158058	-0.225459	Hspa5
20	ENSMUSG00000027239	1.01478e-147	-0.183606	-0.067923	-0.00472939	-0.694229	-1.73044	-0.563052	0.0552959	-0.0692845	-0.133829	-0.0353309	-1.05383	-0.0222056	-0.16741	0.065153	Mdk
20	ENSMUSG00000027356	1.10223e-06	0.111953	0.00916047	0.0672362	-1.07897	-0.427995	-0.277329	0.207868	-0.197185	0.211413	-0.210485	0.203265	0.0178473	-0.0299708	0.1844	Fermt1
20	ENSMUSG00000062098	5.77141e-23	-0.0817772	-0.0927309	-0.0463307	-0.0151066	-0.00265284	0.00871581	-1.05619	-0.126506	-0.142695	-0.111989	0.0287919	-0.0128658	0.0228291	-0.0366036	Btbd3
20	ENSMUSG00000016024	1.78063e-62	0.0135178	0.290711	-0.520645	0.334651	0.327764	0.326473	0.328385	0.316237	0.336913	0.337427	0.340007	0.260123	-0.301665	-1.54173	Lbp
20	ENSMUSG00000028063	0	-1.52086	-0.357592	-0.217693	-1.0403	-0.264621	-0.967353	-0.254692	-1.15795	-0.734272	-0.483616	0.283911	-2.04656	-2.31769	0.182154	Lmna
20	ENSMUSG00000029134	0	0.907281	0.523302	0.404162	1.61592	1.62461	1.64329	1.62431	1.41601	1.63256	1.63722	1.64269	1.10543	0.301887	1.2569	Plb1
20	ENSMUSG00000045545	3.46253e-115	0.108313	-0.0276783	-1.83649	-4.11849	-4.23624	-5.16771	-1.01117	-0.0426784	0.227204	0.0309468	0.0311223	0.00314486	0.133139	-1.73703	Krt14
21	ENSMUSG00000026260	3.23234e-58	0.463582	0.158038	0.46013	0.653261	0.497385	0.661019	0.502034	0.413386	0.314789	0.335271	0.420515	0.605731	0.588402	0.344087	Ndufa10
21	ENSMUSG00000027215	8.1683e-33	-0.266731	0.555173	0.189698	0.878414	1.05943	1.11217	0.933765	0.0344872	-0.521064	-0.0257569	0.629381	0.0331921	-0.112569	0.056212	Cd82
21	ENSMUSG00000027276	8.79845e-18	-0.0782064	-0.0144952	-0.0282217	-1.29144	-0.995741	-0.453688	-0.967734	-0.0804969	-0.137612	-0.1406	-0.279588	0.000215224	0.00503438	-0.0154973	Jag1
21	ENSMUSG00000074457	0	-1.06592	-0.432039	-0.34996	-1.02508	-0.918929	-0.743811	0.727223	-1.53882	-0.819123	-1.00021	0.386041	-2.2457	-1.161	0.209401	S100a16
21	ENSMUSG00000002265	1.42501e-38	0.167731	-0.0697568	0.193245	0.185822	0.144998	0.165052	0.148198	0.2024	0.159686	0.21686	-1.30183	0.197377	0.19841	0.180956	Peg3
22	ENSMUSG00000026281	1.57e-62	0.574858	0.0763821	0.667249	0.616891	0.422864	0.630038	0.69642	0.591568	0.611051	0.612658	0.361069	0.615819	0.597151	0.630999	Dtymk
22	ENSMUSG00000015932	7.79876e-08	-0.0565897	0.315211	-0.755542	-1.50644	-1.3407	-3.36141	-1.61393	-0.703226	-0.429567	-0.814932	-0.0570689	-0.523167	0.204397	-0.5331	Dstn
22	ENSMUSG00000042745	0	-0.193046	-0.0411766	-0.130303	-0.0471631	-0.00187302	-0.0314498	-1.34596	-0.0260714	0.0100385	0.0133558	-0.16545	-0.0514938	-0.264769	-0.111544	Id1
22	ENSMUSG00000028673	2.41917e-106	-1.28717	-0.114485	-0.226959	-0.0341256	-0.0839451	0.0431652	-0.00825431	-0.800477	-1.95627	-1.0692	-1.91559	-0.098229	-0.252187	-0.0838628	Fuca1
22	ENSMUSG00000030605	1.31733e-285	-2.62134	-1.40031	-2.37557	-0.171559	-1.37233	-0.944226	-1.41176	-0.973748	0.864427	0.857246	0.628802	-2.42055	-4.09859	-2.981	Mfge8
22	ENSMUSG00000037095	2.95508e-213	-0.833987	0.0590486	-1.07101	0.0404961	0.0902546	0.069432	0.0521902	-0.334108	-0.0123981	-0.111887	0.0885677	-0.643252	-1.41311	-2.06163	Lrg1
23	ENSMUSG00000067006	4.81172e-166	-0.513738	-0.618099	-0.368723	-0.950359	-0.811917	-1.43975	0.135979	-0.651626	-0.288428	-0.574179	-0.0350791	-0.762257	-0.735406	-0.462458	Serpinb5
23	ENSMUSG00000042410	0	-1.01466	-0.00728417	0.104237	0.00995183	0.0291924	0.142766	0.22427	-0.635588	-1.51383	-0.808375	-0.0314881	0.0138369	0.00179167	0.139307	Agps
23	ENSMUSG00000009876	0	-0.0241046	-0.00741687	-0.00482668	-0.0156418	-0.0297696	-0.0395598	-1.89946	-0.0116251	-0.00105924	-0.000642154	0.00167216	-0.0191102	-0.0346023	-0.00854462	Cox4i2
23	ENSMUSG00000067818	0	0.0309747	-0.0338329	-1.48926	-1.80402	-3.48094	-5.0137	-4.44694	0.0460134	0.0636367	0.0468816	0.00741365	0.0501189	0.0565279	-1.50172	Myl9
23	ENSMUSG00000029086	0	-0.834551	-0.0123403	-0.0117888	-0.0381786	-0.00716689	0.00107886	0.00172559	-0.431072	-1.24329	-0.566311	-0.354943	-0.0366346	-0.0506541	0.00172559	Prom1
23	ENSMUSG00000005672	1.02101e-13	0.328399	-0.630366	-0.262622	0.519982	0.515819	0.535426	0.522356	0.307309	0.534272	0.527104	0.523917	0.04251	0.187205	0.304798	Kit
24	ENSMUSG00000027333	0	-0.573112	0.0483474	-0.0341981	0.0322815	0.0718164	0.233952	0.265271	-0.307792	0.205633	0.162528	-0.0840635	-0.875138	-1.2591	-0.124683	Smox
24	ENSMUSG00000027611	0	-0.0325218	0.00674147	-0.0110318	-0.120405	-0.0386421	-0.0609556	-1.91918	-0.00383097	-0.00944781	-0.00240758	-0.0108929	-0.00768891	-0.0197754	0.00674147	Procr
24	ENSMUSG00000017002	1.94047e-07	-0.247071	0.0575471	-0.207625	-2.36724	-0.246712	-0.0292026	0.119417	-0.0979291	0.0963643	-0.0275564	-2.45328	-0.211373	-0.375996	-0.463312	Slpi
24	ENSMUSG00000041959	0	-1.30382	-0.346186	-0.869394	-2.22946	-1.63602	-1.35343	-0.211051	-1.65562	-1.44402	-1.66551	-1.58841	-2.05584	-1.53741	0.355617	S100a10
24	ENSMUSG00000029283	1.26568e-19	0.0470711	-0.030602	0.0719199	0.0602453	0.0266475	0.0603711	0.0472735	0.0575562	0.0411099	0.0538672	-0.856419	0.0430173	0.0601716	0.0302245	Cdc7
24	ENSMUSG00000032085	5.11651e-278	0.0546351	-0.180897	-1.71525	-3.83922	-4.5334	-6.20826	-5.3279	-0.0196126	0.132127	0.0689692	-0.0446058	-0.116361	0.0664862	-1.5494	Tagln
25	ENSMUSG00000026434	1.32402e-61	0.549273	-0.0122585	0.919464	0.676068	0.550884	0.776397	0.721396	0.484366	0.538381	0.591742	0.8747	0.610768	0.775483	1.05182	Nucks1
25	ENSMUSG00000040152	0	1.12302	-0.201253	-0.209399	-0.58351	-2.67249	-1.71682	0.3467	0.715457	1.83892	1.72044	1.65847	0.0184437	0.927165	0.807251	Thbs1
25	ENSMUSG00000038400	1.94578e-244	-1.69747	-0.271308	-0.282765	-2.40486	-1.85704	-0.374682	-0.013904	-1.0919	-0.804741	-0.866112	0.0227991	-1.16875	-1.9259	-0.241406	Pmepa1
25	ENSMUSG00000029375	0	-1.71444	-0.00462141	0.00367015	-0.10682	0.00133366	0.00358117	0.00367015	-1.03094	-2.71955	-1.43137	-1.02326	-0.0514209	-0.0354233	0.00367015	Cxcl15
25	ENSMUSG00000025492	0	-0.877533	-0.592515	-2.15949	-3.55953	-3.73861	-3.52101	-2.47206	-1.11287	-1.39309	-1.38577	-0.609542	-0.334637	0.0736091	-0.7921	Ifitm3
25	ENSMUSG00000059412	8.52563e-217	-3.53637	-0.032989	0.0172032	-0.253977	0.00868897	0.0156425	-0.0591886	-1.19677	-4.7959	-1.72264	-2.86425	-0.151446	-0.182711	0.00140229	Fxyd2
26	ENSMUSG00000090553	2.14784e-47	0.791891	0.0818165	0.890771	0.552166	0.840331	1.27742	1.32128	0.618527	0.667603	0.495545	0.443825	0.744889	0.868343	0.976413	Snrpe
26	ENSMUSG00000034226	0	0.265422	-0.267462	-0.291173	0.72111	0.739698	0.758251	0.756345	0.4132	0.53386	0.515563	0.427935	0.262726	0.122462	0.247911	Rhov
26	ENSMUSG00000031375	2.04758e-253	-0.00834387	-0.0065355	-0.390125	-0.979001	-1.2328	-2.24444	-2.817	0.0086882	0.0142307	0.00627736	-0.0221307	-0.0049308	0.0058796	-0.356036	Bgn
26	ENSMUSG00000008682	8.18209e-36	0.496638	0.0964834	0.479591	0.975574	0.621102	1.28385	1.53571	0.489745	0.608325	0.379186	0.686969	0.491364	0.203606	0.952723	Rpl10
26	ENSMUSG00000029378	4.05289e-41	-1.82571	-0.0288236	0.0735588	-0.47496	-0.0260654	0.117226	0.114346	-3.54136	-2.50712	-4.17861	-2.83787	-0.637927	-0.00794713	0.119334	Areg
26	ENSMUSG00000049115	0	-0.631373	-0.0123038	-0.0146849	-0.0957592	0.000735094	0.00155188	-0.398271	-0.93784	-1.10855	-1.27069	-1.95413	-0.0468065	-0.00378607	-0.0165828	Agtr1a
26	ENSMUSG00000045763	1.50355e-206	-1.71683	-1.13773	-0.832265	0.157664	0.407506	0.434927	0.410676	-2.31196	-0.487873	-1.44766	0.256638	-2.76361	-2.25392	-0.823151	Basp1
26	ENSMUSG00000022836	0	0.0420688	-0.0107228	-1.46312	-1.65952	-3.8479	-5.59096	-3.63234	0.0710923	0.0883829	0.0739395	0.00523127	0.0674475	0.0721004	-1.41896	Mylk
27	ENSMUSG00000031328	1.43103e-25	0.0185811	-0.133428	-0.577705	-0.942135	-1.69465	-2.59413	-2.04119	-0.12169	0.12318	0.0340123	0.0139655	-0.20295	0.0589893	-0.269913	Flna
27	ENSMUSG00000031207	1.19886e-17	-0.314942	-0.383391	0.0539726	-1.29663	-0.760874	-0.669668	-1.45375	-1.04572	-0.182997	-0.523291	-0.0411262	-1.2854	-0.289334	-0.00147553	Msn
27	ENSMUSG00000029838	0	-2.98915	-0.953629	-0.161303	-1.72636	-1.83085	-1.50701	0.00572732	-4.38762	-4.32417	-5.38377	-0.171494	-0.714428	-0.0696882	-0.00709562	Ptn
27	ENSMUSG00000049422	6.47495e-243	0.842508	1.0375	0.956815	1.71308	1.79476	1.81901	1.58523	1.02989	0.54395	0.778946	0.516614	1.38242	1.2485	0.625479	Chchd10
27	ENSMUSG00000032532	6.60983e-264	-1.31042	0.33072	-1.73037	0.407563	0.419945	0.208636	-0.0157259	0.240278	0.392887	0.411272	0.297198	-0.00623637	-1.83532	-2.50131	Cck
27	ENSMUSG00000035557	5.89142e-12	0.0349292	-0.201569	-1.87201	-5.13803	-4.1983	-5.38259	-1.16889	-0.275122	0.166631	-0.212753	0.0551151	-0.268428	0.0642474	-1.98356	Krt17
27	ENSMUSG00000033022	0	-0.956519	-0.0208009	0.0227633	-0.103581	-0.00735886	0.0199969	0.0207703	-1.06431	-1.66416	-1.56582	-2.12417	-0.0567663	0.00517791	0.00147206	Cdo1
28	ENSMUSG00000020423	1.46899e-23	0.740929	0.118535	-2.12657	1.31862	0.364855	-1.99562	-0.73967	0.257925	0.931046	0.354092	0.620088	0.584559	0.723105	-1.46574	Btg2
28	ENSMUSG00000031320	2.80343e-93	0.637032	-0.110957	1.01663	0.929962	0.204968	1.32745	1.89512	0.559921	0.831127	0.650805	0.827058	0.471106	0.392956	1.61951	Rps4x
28	ENSMUSG00000027797	1.12397e-110	0.0954767	-0.967455	0.0472526	-0.424264	-0.563796	-0.188449	0.20735	0.00785319	0.219247	0.213077	0.164033	-0.378322	0.00714137	0.208207	Dclk1
28	ENSMUSG00000030208	0	-1.98686	-0.849908	-0.845368	-0.47919	0.0143222	-0.370943	-0.00414879	-2.27809	-1.54449	-1.65836	-0.291821	-2.65433	-1.85547	0.218558	Emp1
29	ENSMUSG00000027315	1.46605e-318	-0.447985	-0.00374588	-0.233555	0.228443	0.381846	0.390622	0.401394	-0.698546	-0.569606	-0.67631	-0.139609	-0.609726	-0.250018	-0.031905	Spint1
29	ENSMUSG00000049775	4.56492e-14	-0.939974	-0.0829135	0.457397	1.42103	1.37197	-0.32136	-0.306725	-0.320963	-2.13308	-1.02122	-0.335136	0.812088	1.22953	1.11505	Tmsb4x
29	ENSMUSG00000008540	0	1.17568	0.424538	1.01917	2.43296	1.88194	2.79258	3.00953	2.23787	3.22327	3.07116	2.45663	1.25683	0.142057	0.775107	Mgst1
29	ENSMUSG00000040046	1.3103e-286	-0.193395	-0.0299715	0.00292696	-0.0256949	0.00177801	0.00196985	0.00292696	-0.200839	-0.345421	-0.246984	-1.36356	-0.00182137	0.000549415	-0.00310301	Tph1
29	ENSMUSG00000031451	9.296e-218	-1.35057	-1.33857	-1.12946	-0.772576	-1.37591	-2.17084	-0.465411	-0.771723	-0.0155045	0.0833884	0.166264	-1.77853	-2.29886	-0.177554	Gas6
29	ENSMUSG00000006360	8.53103e-137	-1.81366	-1.35982	-2.55731	-0.16752	0.207598	0.0733549	-5.86097	-1.39904	-1.545	-1.71549	-0.317991	-0.954292	-2.17999	-0.101098	Crip1
30	ENSMUSG00000037820	0	-0.758354	-0.0501459	-0.162702	0.0760703	0.104977	-0.785794	-0.269537	-0.767622	-1.27055	-1.05371	0.155703	0.146916	0.176158	0.0328019	Tgm2
30	ENSMUSG00000047907	0	-0.0292911	-0.0689296	-0.278821	-0.803893	-1.38169	-2.02456	-0.765287	-0.013483	0.00836071	-0.00275635	0.00260879	-0.0346561	-0.00809017	-0.063922	Tshz2
30	ENSMUSG00000062515	1.10202e-140	-0.0164492	0.0323594	-0.235743	0.0114775	-0.0851285	-0.323417	-4.38052	0.0401832	0.0495195	0.0369236	0.0593552	0.0371592	0.00985387	-0.393788	Fabp4
30	ENSMUSG00000047281	0	-1.63615	-0.319784	-1.05778	-3.0362	-1.84639	-1.5366	1.20636	-1.5075	-1.43543	-1.40119	0.501567	-1.87862	-1.78568	-0.680888	Sfn
30	ENSMUSG00000030744	1.85328e-201	0.57599	-0.066757	1.23481	0.72249	0.160723	1.34883	1.94248	0.551228	0.558692	0.48088	0.588025	0.670655	0.511575	1.54795	Rps3
30	ENSMUSG00000025153	1.29915e-247	0.242964	0.163652	0.238968	0.24445	0.24342	0.276064	0.341515	0.272525	0.305975	0.307351	0.107269	0.3276	0.247498	-1.26419	Fasn
30	ENSMUSG00000037071	2.92916e-35	0.414374	1.25634	1.47145	1.79556	1.64867	1.59836	1.88969	1.38678	1.41547	1.59987	1.34776	1.1742	-0.225689	-1.85999	Scd1
31	ENSMUSG00000048332	0	-0.118143	-0.106174	-0.238093	-1.60849	-1.71632	-1.7433	-1.30228	-0.121172	-0.132542	-0.0293195	-0.470028	-0.27592	-0.039584	-0.212525	Lhfp
31	ENSMUSG00000028832	0	1.16056	-0.158777	0.857231	1.06414	0.612877	0.945832	1.15406	1.11893	1.21055	1.14374	0.356324	1.06138	1.08192	0.939951	Stmn1
31	ENSMUSG00000030538	7.04817e-264	1.11248	0.708685	1.1594	1.62281	1.60541	1.62993	1.54732	1.34572	0.866136	1.23914	0.531206	1.52557	1.33776	0.784124	Cib1
32	ENSMUSG00000026360	0	0.0811866	0.00844348	-0.223599	-0.0204151	-0.345335	-1.08336	-0.0348922	0.0330387	0.0555035	0.0236039	-0.441141	0.0812413	0.122016	-0.156381	Rgs2
32	ENSMUSG00000027570	4.11058e-49	0.051386	-0.000786715	0.153939	-0.247616	-0.738606	0.0339391	0.192622	0.131428	0.196879	0.191198	0.173383	0.0123732	-0.0413185	0.15218	Col9a3
32	ENSMUSG00000027533	5.20018e-210	1.40493	0.666958	0.906825	0.503885	-0.198631	1.06868	1.0072	1.19586	1.64034	1.60046	1.59264	0.683116	1.23333	0.275248	Fabp5
32	ENSMUSG00000027750	0	0.0597794	-0.057771	-0.349716	-1.34049	-1.81264	-1.9152	-1.02204	0.0304367	0.0705551	0.0433614	0.0566859	0.0173528	0.0561179	-0.257104	Postn
32	ENSMUSG00000028005	7.48596e-49	0.000815606	-0.00949305	-0.0336852	-0.0197874	-0.211187	-0.281039	-1.31933	-0.000105608	0.00260872	0.00288666	0.00312256	-0.00188175	0.00234261	-0.0259361	Gucy1b3
32	ENSMUSG00000040659	1.2831e-272	-0.148837	0.199436	0.423085	-0.815496	-0.00207424	0.730473	0.553742	-0.772872	0.896143	0.620597	1.11821	-1.92282	-0.807334	0.884053	Efhd2
32	ENSMUSG00000029359	6.8266e-53	-0.255503	0.00185953	6.5263e-05	-0.0156314	0.00616075	-0.00032864	-0.786809	-0.174742	-0.429927	-0.245254	-1.20452	0.00152709	-0.000233684	0.00866569	Tesc
32	ENSMUSG00000030717	1.30899e-259	-3.30717	-0.323063	-1.04757	-1.19726	0.519073	0.481066	0.0755139	-3.8338	-4.48376	-4.63216	-1.32397	-1.66224	-1.35071	-1.73771	Nupr1
33	ENSMUSG00000056501	1.39423e-18	0.480065	0.674727	-0.666106	-0.476956	-0.29842	-0.823616	0.0944669	0.801596	1.29167	1.22481	1.35517	0.31412	-0.131488	-0.794032	Cebpb
33	ENSMUSG00000033910	1.0434e-19	-0.00667792	-0.00326916	-0.0484112	-0.0100333	-0.154462	-0.422905	-2.37312	0.00281051	0.00165371	0.00281051	0.00281051	0.00197341	-0.00202039	-0.0294778	Gucy1a3
33	ENSMUSG00000004885	4.40833e-84	0.709327	0.573922	0.675161	0.847861	0.970142	1.04182	1.06089	0.69804	1.05656	1.03348	0.961895	0.216976	0.397682	0.386723	Crabp2
33	ENSMUSG00000074129	3.4961e-15	0.350476	-0.056668	1.12471	0.595754	0.174389	1.2255	1.64227	0.305453	0.126472	0.0697091	0.522352	0.602343	0.405953	1.17805	Rpl13a
33	ENSMUSG00000019818	0	-2.40429	0.172338	0.204612	0.0530306	0.433206	0.731153	0.734652	-2.20822	-3.35367	-2.73027	-1.31551	0.000954599	0.0675675	0.259857	Cd164
34	ENSMUSG00000026479	0	-0.292736	-0.0542826	-0.203387	-0.829084	-1.02881	-1.29031	-0.0604628	-0.510777	-0.305057	-0.556412	-0.112955	-0.300194	-0.143239	-0.180226	Lamc2
34	ENSMUSG00000034160	2.9427e-14	-0.416512	-0.0896789	-0.232581	-0.368101	-0.578506	-0.143763	-0.0147985	-0.726918	-0.57468	-0.816803	-1.15811	-0.235083	-0.23579	-0.419468	Ogt
34	ENSMUSG00000003617	1.67063e-52	-0.306447	-0.0288196	-1.00971	0.055259	-0.50564	-0.174471	0.456275	0.0617833	0.598691	0.56199	0.59036	-0.511312	-0.913949	-1.0311	Cp
34	ENSMUSG00000028081	1.28162e-94	0.620586	-0.195768	0.958249	0.637838	0.0424462	1.13989	1.7655	0.446367	0.599903	0.402391	0.635968	0.464075	0.491085	1.54262	Rps3a1
34	ENSMUSG00000008601	4.1845e-175	-0.0383248	-0.0891505	-0.0139608	0.97731	1.12317	1.09889	1.17596	0.0919012	-0.301544	-0.121608	0.432921	0.535656	0.14893	0.485755	Rab25
34	ENSMUSG00000012848	2.868e-266	0.323323	-0.274572	1.23208	0.780548	0.262502	1.50598	1.92118	0.369889	0.500726	0.323035	0.691473	0.545906	0.199397	1.41846	Rps5
34	ENSMUSG00000025351	0	-1.82888	-0.375452	-0.686569	-2.49856	-2.13732	-1.79449	-0.981563	-1.47415	-1.8858	-1.38633	-1.05002	-1.81489	-2.05355	-0.754832	Cd63
34	ENSMUSG00000032060	5.97722e-54	-0.0824795	-1.33658	-0.974057	-0.0973703	-0.809	-1.42457	-2.38698	-0.0622594	0.233516	0.232136	0.232036	-0.335904	-0.346418	-0.317494	Cryab
34	ENSMUSG00000032348	1.67866e-158	-0.504175	-0.00034425	0.00303238	-0.0176187	-0.0402167	-0.00555073	0.0230286	-0.193032	-0.938485	-0.363032	-1.66027	0.00604419	0.00293035	0.0164075	Gsta4
35	ENSMUSG00000031246	1.10528e-09	0.0641002	0.111536	-0.0602451	-0.552701	-1.20777	-1.87539	-1.55506	-0.0630771	-0.138248	-0.142228	-0.324327	0.0469459	0.242659	-0.00465363	Sh3bgrl
35	ENSMUSG00000029322	1.5864e-62	-0.374139	-0.00194567	-0.00970868	-0.0626012	0.00242353	0.0151757	-0.00893167	-0.656575	-0.765469	-0.985953	-1.58967	-0.030007	0.0126734	-0.112837	Plac8
35	ENSMUSG00000019943	1.21712e-12	-0.0906333	-1.22421	-0.596563	0.00237316	-0.455164	0.525512	0.532811	-0.603393	1.18987	1.06422	1.20049	-1.94693	-0.907604	0.674161	Atp2b1
35	ENSMUSG00000031596	1.75828e-09	-1.13521	-0.00506921	-0.00246353	-0.20919	-0.129766	-0.0659086	-0.160023	-1.03946	-1.45774	-1.16507	-0.4316	-0.0804726	-0.0562343	-0.0158447	Slc7a2
36	ENSMUSG00000031274	0	-0.0304971	-0.220937	-0.150295	-0.326165	-1.09826	-0.931439	-0.109758	-0.0285426	0.0753478	-0.00889818	0.0030203	-0.0599464	-0.0987184	-0.165171	Col4a5
36	ENSMUSG00000018796	0	0.717477	0.638541	0.198972	0.83486	0.81318	0.794194	0.765889	0.843536	0.872034	0.87639	0.813374	0.793309	0.603534	-0.906762	Acsl1
36	ENSMUSG00000043681	6.8073e-205	-0.929207	-0.00996666	0	-0.213401	0	-0.00032392	0	-1.82111	-1.32914	-2.4885	-0.0621109	-0.126026	-0.0224123	0	Fam25c
37	ENSMUSG00000025289	2.76802e-110	0.637023	0.29421	0.680205	0.781181	0.477915	0.959512	0.956119	0.909562	1.19965	1.14794	0.929625	0.637583	0.148251	-0.364081	Prdx4
37	ENSMUSG00000020205	7.275e-146	2.12967	1.01465	0.935374	3.18333	2.00352	3.34692	1.83713	2.09848	3.34475	3.40038	3.7567	1.06309	1.60028	3.17491	Phlda1
37	ENSMUSG00000000792	0	-1.12659	-0.00474141	0.00544497	-0.0517361	0.00966025	0.0092051	-0.0271519	-0.411227	-1.71215	-0.599485	-0.115497	-0.0140502	-0.0353776	-0.12251	Slc5a5
37	ENSMUSG00000031762	0	0.662565	2.28828	0.475578	-2.0097	-0.767871	-2.86857	0.441749	0.0195891	1.09791	-0.781123	0.863747	1.67015	0.385588	-0.438915	Mt2
37	ENSMUSG00000050335	0	-3.15064	-0.704442	-0.924386	-1.01696	0.147576	0.257257	0.115709	-3.2045	-3.51891	-3.383	-0.334055	-3.54091	-3.0788	0.236908	Lgals3
37	ENSMUSG00000072949	2.68929e-73	0.711553	0.900764	1.47758	1.71452	1.04866	1.82444	1.891	0.779737	0.0841951	0.46943	-1.10093	1.79444	1.53164	1.21937	Acot1
38	ENSMUSG00000058267	1.03599e-51	0.436759	0.241017	0.437388	0.607732	0.686921	0.738784	0.769869	0.521116	0.312244	0.39535	0.45433	0.591035	0.563708	0.570028	Mrps14
38	ENSMUSG00000045503	3.28579e-79	-0.586321	-0.30395	0.069576	-0.154748	0.0227419	0.282782	0.221107	-0.683679	-0.758445	-0.770359	-0.193193	-0.314999	-0.207548	0.0515572	Sys1
38	ENSMUSG00000031722	2.90241e-136	-3.51132	-0.0151079	-0.00153585	-0.0988933	0.00345856	0.00567981	0.00710682	-0.402418	-2.90115	-0.61004	-1.05706	-0.0918508	-3.55014	0.00710682	Hp
38	ENSMUSG00000032033	0	1.224	-0.0286743	-0.0388032	1.55937	1.53827	1.34448	1.58459	1.2956	1.56082	1.58294	1.55446	0.992908	0.922093	1.32096	Barx2
38	ENSMUSG00000008668	1.42735e-15	0.412041	0.00381809	1.14975	0.841887	0.460851	1.65096	2.1568	0.14426	0.39189	-0.0652182	0.58128	0.53184	0.351475	1.22208	Rps18
39	ENSMUSG00000009633	2.82946e-62	0.561736	0.334182	-0.609811	0.552804	0.403332	0.302043	0.323702	0.61295	0.635877	0.634663	0.636909	0.557205	0.471211	-1.94741	G0s2
39	ENSMUSG00000028495	0	0.513949	-0.083563	0.676545	0.552553	0.517926	1.04643	1.69096	0.107733	0.673039	0.098286	0.786842	0.170596	0.284928	1.03534	Rps6
39	ENSMUSG00000029380	5.25843e-230	-1.63571	-0.669203	-1.25192	-0.883779	0.0494891	-0.0980466	-2.21533	-1.95279	0.0640717	-0.397164	0.253321	-2.71872	-2.59566	-0.126003	Cxcl1
39	ENSMUSG00000057060	0	-0.179859	-0.00265128	-0.00522446	-0.0165975	0.00101051	0.00181165	0.00292027	-0.260289	-0.314679	-0.376864	-0.949829	-0.000252453	-0.00220405	0.00292027	Slc35f3
39	ENSMUSG00000057113	0	1.29492	-0.0833126	1.80076	0.609679	0.517769	2.13739	2.58332	1.20647	1.44468	1.12507	1.42706	1.46592	1.16415	2.40266	Npm1
39	ENSMUSG00000024781	4.11794e-81	0.350729	0.671526	-0.85107	0.825325	0.73626	0.76953	0.707247	0.794849	0.827254	0.825073	0.801363	0.740566	-0.00837644	-1.27424	Lipa
40	ENSMUSG00000026576	8.39865e-13	-0.279696	-0.157299	-0.356759	0.550154	0.637667	0.623862	0.661975	0.0147825	-0.397802	0.122238	-1.49534	-0.0591422	-0.048635	0.459145	Atp1b1
40	ENSMUSG00000028392	6.48704e-255	0.450906	0.50133	0.146913	0.845485	0.919065	0.929409	0.936204	0.295324	0.430188	0.350131	0.720159	0.289782	0.508202	0.355161	Bspry
40	ENSMUSG00000004951	2.40567e-11	0.216538	-0.851881	-2.58028	-0.478055	-0.883675	-3.43759	-2.26921	-0.188149	0.218229	-0.027512	1.23665	-0.592278	0.157583	-1.43106	Hspb1
40	ENSMUSG00000029822	1.03293e-170	-0.434172	-0.225742	-0.161564	-0.196651	0.000221686	0.0175498	0.00528605	-0.670873	-0.326192	-0.24053	-0.0395527	-0.895136	-0.405176	0.0135299	Osbpl3
41	ENSMUSG00000026568	3.45431e-21	0.135341	0.327169	0.573351	0.809651	0.817485	0.806894	0.997468	0.561325	0.124801	0.493299	0.33573	0.753842	0.290773	-0.454758	Mpc2
41	ENSMUSG00000027540	2.82955e-12	-0.664331	0.00668496	0.0959834	-0.585303	-0.575546	-0.145341	-0.114859	-0.562316	-0.755923	-0.716238	-0.15578	-0.220836	-0.24992	0.150869	Ptpn1
41	ENSMUSG00000034109	2.22777e-15	-0.0707655	-0.0231604	-0.161132	-0.838908	-1.30613	-0.274378	-0.146553	-0.126843	0.15329	-0.0211043	0.210707	-0.20546	-0.283733	0.134493	Golim4
41	ENSMUSG00000033860	1.56296e-277	-1.07179	-0.0142537	-0.00287351	-0.34993	-0.247331	-0.0529596	0.00478542	-1.51929	-1.57496	-1.95012	-0.152772	-0.131655	-0.0279161	0.00478542	Fgg
41	ENSMUSG00000028163	1.83389e-51	-0.733514	-0.254985	-0.145489	-0.30586	-0.320878	-0.242183	0.072015	-0.534291	-0.0118016	-0.122757	0.171963	-0.682627	-1.02317	0.0703282	Nfkb1
41	ENSMUSG00000050234	1.87823e-07	-0.000380428	0.0022382	-0.0124648	-0.00713729	-0.00841078	-0.0212664	-1.26512	0.000621251	0.00057218	0.000782681	0.0022382	0.00174183	-0.000564965	-0.0387169	Gja4
41	ENSMUSG00000008348	4.33615e-80	0.17484	0.619343	-2.01684	0.489667	-0.0541733	-1.86504	-1.2536	0.218458	0.253367	0.246746	0.451223	0.171521	0.0504907	-1.31258	Ubc
41	ENSMUSG00000051397	0	-0.703639	-0.765971	-0.730919	0.00978631	0.434815	0.288212	0.529368	-1.5701	-0.567517	-1.38688	0.13982	-1.84968	-0.846712	0.448232	Tacstd2
41	ENSMUSG00000060036	1.1687e-69	0.411122	-0.235497	1.10611	1.10971	0.416921	1.10802	1.80816	0.252605	0.42217	0.148002	0.696177	0.484925	0.302478	1.67685	Rpl3
42	ENSMUSG00000026566	1.33266e-71	0.293242	0.299456	0.082981	0.472048	0.408792	0.687954	0.802858	0.423548	0.600184	0.568854	0.240453	0.142453	-0.0942792	0.152042	Mpzl1
42	ENSMUSG00000002014	1.27205e-29	0.819673	0.699328	0.196117	1.29451	1.16638	1.61335	1.73997	0.978293	0.971314	0.870896	0.858471	1.13178	0.675878	-0.77833	Ssr4
42	ENSMUSG00000033831	2.63569e-243	-0.851977	-0.00571211	0	-0.180289	-0.00157507	-8.79133e-05	0	-1.47774	-1.19556	-1.92054	-0.0198221	-0.125691	-0.0331937	0	Fgb
42	ENSMUSG00000037894	0	1.14023	0.0201926	0.70407	0.286785	0.808136	0.985918	0.98254	0.764468	1.23752	0.910864	0.938248	0.768892	1.09997	0.966407	H2afz
42	ENSMUSG00000059291	1.28805e-94	0.487868	-0.04045	0.717386	0.914081	0.705883	1.64531	1.79104	0.293851	0.364042	0.0419952	0.598354	0.547808	0.393308	0.707765	Rpl11
42	ENSMUSG00000005667	0	-0.270978	-0.04734	0.0536203	-1.31171	-0.304469	0.0771102	0.0702887	-0.728099	-0.100183	-0.344057	-0.0394998	-0.94568	-0.439752	0.0601715	Mthfd2
42	ENSMUSG00000001930	9.49672e-134	-0.179406	0.00685245	0.00876703	-0.00598567	-0.00817146	-0.0129991	-0.0253437	-0.0974656	-0.343212	-0.155859	-0.970627	0.00663324	0.00137356	-0.0267207	Vwf
42	ENSMUSG00000032231	0	-2.17777	-1.28034	-1.41802	-1.55154	-0.213329	-1.32078	-0.617916	-1.87007	-1.98934	-1.79511	-0.177264	-2.41614	-2.59495	0.149586	Anxa2
42	ENSMUSG00000064373	2.27541e-166	1.05004	0.984374	1.14991	1.42558	1.01511	1.20803	1.34997	1.45278	1.58173	1.71556	-0.425614	1.2417	0.780661	0.161434	Sepp1
42	ENSMUSG00000044217	0	-1.53019	0.0533148	-1.37213	0.143993	0.247873	0.244541	0.25012	-0.690835	-2.13563	-0.884144	-0.166235	-0.192298	-0.365873	-0.720835	Aqp5
43	ENSMUSG00000026502	2.15152e-10	-0.0781341	0.32205	0.5201	-0.145938	0.277575	0.638972	0.487085	-0.0979218	0.0566334	-0.0489963	0.161347	0.107523	0.0300624	0.503596	Desi2
43	ENSMUSG00000028262	0	-1.71622	-0.908921	-1.57354	-1.5429	-1.30716	-0.635863	0.111299	-0.898325	-1.74948	-0.797065	0.0475844	-1.10822	-1.59315	-0.891905	Clca3a2
43	ENSMUSG00000007872	0	-0.566179	-0.110971	-0.105945	-0.359047	-0.158099	-0.342869	-3.14515	-0.554807	-0.899623	-0.820255	-1.54859	-0.0580969	-0.0225573	-0.146041	Id3
43	ENSMUSG00000029761	2.03451e-38	-0.0815957	-0.259723	-1.43295	-3.40398	-4.12325	-5.35129	-4.63109	-0.489567	0.0942484	0.128889	0.135706	-0.789484	-0.0179536	-1.02918	Cald1
43	ENSMUSG00000030170	7.22992e-189	-0.143373	-0.451745	0.239484	0.175517	0.289074	0.332499	0.432513	-0.248472	0.465147	0.43756	0.464974	-1.0044	-0.597547	0.0973711	Wnt5b
43	ENSMUSG00000032350	1.36554e-194	-1.25034	0.0478924	0.0945498	-0.26274	-0.179156	0.073108	0.0105408	-0.956366	-1.58677	-1.13605	-0.288111	-0.0502956	-0.0825581	0.0455361	Gclc
43	ENSMUSG00000020577	3.40757e-34	-2.29412	0.0499922	-0.0794515	-0.266831	-0.0581941	0.0192965	0.0612581	-1.72793	-3.2426	-2.17949	-1.07254	-0.0735967	-0.0483377	-0.114873	Tspan13
43	ENSMUSG00000024066	1.22143e-139	0.268742	0.388905	-0.764695	0.502919	0.47746	0.443257	0.54337	0.532931	0.605148	0.607275	0.355227	0.45743	-0.000141294	-1.42924	Xdh
44	ENSMUSG00000026511	4.89749e-55	0.146414	0.171278	0.0670837	0.159432	0.44601	0.756027	0.664122	0.177079	0.335054	0.261357	0.48393	0.100208	0.162674	0.00569061	Srp9
44	ENSMUSG00000041355	6.81451e-70	0.721735	0.395797	0.489649	0.425014	0.516469	1.12565	1.16872	0.795524	0.92702	0.884929	0.303558	0.611209	0.492493	-0.294317	Ssr2
44	ENSMUSG00000028435	6.11495e-74	-1.01565	0.0959186	0.107174	-0.913903	-0.114504	0.0669902	0.116984	-0.548068	-0.85264	-0.491236	-0.237678	-0.581002	-1.1443	0.0701155	Aqp3
44	ENSMUSG00000042367	3.7177e-38	-0.332985	-0.0395005	0.000956002	-1.24978	-0.669954	-0.144865	0.0107984	-0.260544	-0.530121	-0.372415	0.0127073	-0.0758935	-0.00669465	0.0213777	Gjb3
44	ENSMUSG00000041120	5.22278e-12	-0.124998	-0.0012686	-0.0688183	-0.904445	-0.565848	-0.449576	-1.65236	-0.117401	-0.120368	-0.130191	-0.120822	-0.0998312	-0.119264	-0.0605898	Nbl1
44	ENSMUSG00000032353	1.3077e-27	-2.07708	0.0499185	-0.122637	0.371119	0.380863	0.634599	0.695752	-0.958124	-3.08287	-1.4242	-0.298147	0.414335	-0.198153	-0.637037	Tmed3
44	ENSMUSG00000018593	0	0.0957527	-0.0419186	-1.12805	-2.93295	-4.3128	-4.4902	-4.78535	0.102362	0.161845	0.103986	-0.253994	0.0944798	0.135778	-1.08101	Sparc
45	ENSMUSG00000028044	6.63104e-123	0.699679	0.0622516	0.638728	0.59477	0.22502	0.841824	1.02244	0.726319	0.931922	0.867846	0.370383	0.563177	0.427334	0.580898	Cks1b
45	ENSMUSG00000046623	6.81622e-270	-0.305422	-0.01002	0.00518741	-0.968763	-0.356738	-0.0144152	0.00518741	-0.280706	-0.459578	-0.422085	0.00518741	-0.084456	-0.0272355	0.00518741	Gjb4
45	ENSMUSG00000032366	1.51139e-19	-0.931677	-0.998273	-1.32672	-2.719	-2.99126	-4.64135	-3.83389	-1.654	-0.792571	-1.1021	0.395117	-2.17681	-0.96192	-0.827017	Tpm1
45	ENSMUSG00000056895	1.73527e-06	-0.262824	-0.0170143	0.0305246	0.00622495	0.0351106	0.0356095	0.0377983	-0.166473	-0.543191	-0.259751	-1.08842	0.0126617	0.0299073	0.0302331	Hist3h2ba
46	ENSMUSG00000031245	5.79042e-72	0.61542	0.228856	0.481091	0.763604	0.652552	0.649739	0.714801	0.58709	0.631172	0.620678	0.613978	0.612415	0.649779	0.427374	Hmgn5
46	ENSMUSG00000090733	6.41874e-40	0.0205374	-0.130129	-0.0540385	-0.490144	-0.261398	-0.0816461	0.455023	-0.635546	0.0974864	-0.724227	0.299229	-0.717212	-0.336196	0.175578	Rps27
46	ENSMUSG00000002233	7.50618e-71	-1.32733	-0.388439	-0.604271	-1.20754	-1.27205	-1.58093	-1.07949	-1.49115	-1.98792	-1.81471	-0.884799	-0.950855	-0.635322	-0.588741	Rhoc
46	ENSMUSG00000053317	0	0.998622	0.914843	0.43902	1.28471	1.24428	1.59292	1.4458	1.03444	0.816664	0.842796	-0.12548	1.44694	1.22917	-0.202583	Sec61b
46	ENSMUSG00000047215	4.58112e-56	0.476515	-0.00639679	0.908234	0.740335	0.293337	1.26422	1.60483	0.452964	0.463508	0.430751	0.429588	0.392837	0.322702	1.32489	Rpl9
46	ENSMUSG00000046223	0	-0.966179	0.0722603	0.026986	-1.153	-0.270548	-0.122753	0.105609	-0.929449	-0.455503	-0.58191	-0.0619774	-1.34355	-1.34693	-0.0201703	Plaur
46	ENSMUSG00000034634	6.20547e-173	-1.85403	-0.805779	-1.71972	-0.48132	0.162277	0.1703	0.178018	-3.08226	-1.93396	-3.89014	0.180239	-1.24326	-1.45618	0.166401	Ly6d
46	ENSMUSG00000044533	3.97929e-47	0.562414	0.0349553	1.05565	0.588797	0.523198	1.36405	1.43722	0.406423	0.509875	0.225378	0.727033	0.676353	0.40865	1.21677	Rps2
47	ENSMUSG00000037499	3.6492e-135	-0.528739	-0.390083	-0.31742	-0.220936	-0.684816	-0.844219	-0.685464	-0.428054	-0.580116	-0.497866	-0.272067	-0.195665	-0.311689	-0.360035	Nenf
47	ENSMUSG00000042312	6.47698e-268	-0.857283	0.0578484	-0.257306	-0.192948	0.0333027	-0.119476	-0.21662	-0.753107	-1.1108	-1.0063	0.00993122	-0.603418	-0.869198	-0.172982	S100a13
47	ENSMUSG00000053931	1.8704e-07	-0.872279	-0.253298	-0.168127	-1.04759	-1.53587	-0.915131	-0.269061	-0.874511	-1.35129	-1.11705	-0.546507	-0.198599	0.0437837	0.0243969	Cnn3
47	ENSMUSG00000048706	7.37344e-17	-0.377002	-0.604558	-0.349339	-0.143274	-0.0539613	0.0804458	0.111551	-0.26739	0.28732	0.195327	0.236194	-0.864042	-0.776855	0.0273411	Lurap1l
47	ENSMUSG00000036256	2.88451e-13	-0.362902	-0.091799	-0.428801	-2.27913	-1.2109	-1.40901	-5.62548	0.054807	0.165055	0.122937	0.0463035	-0.10274	-0.706011	-0.567926	Igfbp7
47	ENSMUSG00000057454	1.34438e-25	-0.748681	-0.112283	-0.0894626	-0.517716	0.163826	0.384368	0.472897	-1.07202	0.0409416	-0.0285173	0.232879	-2.13177	-1.3052	0.261598	Lypd3
47	ENSMUSG00000075602	0	-0.659514	0.00852241	-0.247179	-0.178543	0.0872994	0.0481917	-0.00290141	-1.62449	-1.13442	-2.3517	-0.0733092	-0.212458	0.0593864	-0.700261	Ly6a
47	ENSMUSG00000018830	0	0.00952651	-0.0132507	-1.2202	-1.67535	-3.07191	-5.06415	-3.52198	0.0289406	0.047162	0.0408182	0.0365735	0.0311377	0.0268156	-0.882715	Myh11
47	ENSMUSG00000064370	7.28264e-208	0.612243	0.816685	1.29486	0.349006	0.119107	0.601577	0.531903	0.527189	0.0464185	0.182549	0.567311	0.916262	0.832036	-0.511854	mt-Cytb
48	ENSMUSG00000026639	4.34002e-158	0.0516395	0.012199	-0.143788	-0.494158	-0.672162	-1.26722	0.104544	0.0883187	0.113915	0.105399	0.119069	0.0583373	0.0515739	-0.0802723	Lamb3
48	ENSMUSG00000042784	4.43992e-10	-0.136205	-0.0793227	-0.182177	0.330073	0.353158	0.363592	0.363666	0.0768016	0.143493	0.319154	-0.055392	-0.222143	-0.436477	-1.1157	Muc1
48	ENSMUSG00000028152	3.46199e-20	-0.0165557	-0.0420416	-0.00432266	-0.66648	-0.842607	-0.414978	0.00120985	-0.0455575	-0.0117776	0.0139287	-0.715875	-0.106048	0.00194598	0.0393186	Tspan5
48	ENSMUSG00000028645	2.61795e-104	-0.592092	0.158852	0.0780183	-0.517833	-0.513681	0.0609213	0.365268	-0.243826	-0.00153873	0.0771068	0.276876	-0.682427	-1.11871	-0.219919	Slc2a1
48	ENSMUSG00000022132	2.75925e-112	-0.626811	-0.00505696	0.000812963	-0.0426989	0.00999749	0.0124712	0.0137337	-0.504824	-1.05038	-0.711652	-1.26146	-0.0073338	-0.00286854	-0.0273723	Cldn10
48	ENSMUSG00000025150	3.38013e-54	0.097542	0.0249105	-1.36337	0.087345	-0.382528	-0.602359	0.245977	0.249458	0.28378	0.288047	0.295822	0.146367	-0.105526	-0.392325	Cbr2
48	ENSMUSG00000022150	8.56563e-69	0.399205	0.5303	0.45461	0.582142	0.487864	0.500147	0.599584	0.589654	0.625328	0.626512	0.617461	0.521949	0.217449	-0.550317	Dab2
48	ENSMUSG00000023039	0	-2.70859	-0.834847	-0.421034	-0.334697	0.177957	-0.436882	0.203404	-2.46174	-3.85251	-3.02656	-1.66354	-1.69843	-0.665065	-0.169392	Krt7
49	ENSMUSG00000028207	0	-0.00599962	-0.0514857	-0.0926564	-0.572153	-1.16319	-0.778469	-0.327036	-0.0562697	-0.00216118	-0.0707066	-0.0688078	-0.00833292	0.0244888	-0.0556437	Asph
49	ENSMUSG00000037242	1.15184e-21	-1.14486	-0.0326731	0.00451361	-1.98891	-1.46419	-0.945611	-0.634408	-1.18236	-0.884576	-1.02304	0.105163	-0.946454	-0.759943	0.174827	Clic4
49	ENSMUSG00000070348	2.00003e-303	0.291618	-0.808845	-0.332432	0.754139	0.739067	0.99984	0.43556	0.4644	0.482444	0.750338	0.945467	0.14861	0.427367	0.746106	Ccnd1
49	ENSMUSG00000010529	8.47525e-244	0.662258	-0.273348	0.620362	0.665388	0.652404	0.681349	0.679873	0.567368	0.682574	0.67849	0.667032	0.373074	0.671256	0.674425	Gm266
49	ENSMUSG00000004864	1.99269e-35	-0.468603	-0.174924	-0.0646211	0.159247	0.266845	0.285729	0.420696	-0.332997	-0.530696	-0.335661	-1.7817	-0.181215	-0.264118	0.0965415	Mapk13
50	ENSMUSG00000028214	1.13401e-66	-0.000681806	-0.0867926	-0.490666	-0.622176	-1.35628	-2.41601	-1.1822	0.0737821	0.0960709	0.0853847	-0.211058	0.0678219	-0.0685157	-0.166534	Gem
50	ENSMUSG00000001089	0	-0.631209	-0.337931	-0.050794	-1.35725	-1.6516	-0.944998	-0.468866	-0.626039	-0.601221	-0.576304	-0.107115	-0.335466	-0.360798	0.109514	Luzp1
50	ENSMUSG00000022661	3.13288e-186	-1.5849	-0.0607261	-0.0866528	-0.2681	-0.391703	-0.49806	-0.644408	-1.5968	-2.16775	-2.13327	-1.96839	-0.133469	-0.642531	-0.0192934	Cd200
51	ENSMUSG00000026727	1.31699e-200	-0.0226426	-0.0149472	-0.132918	-0.516687	-0.870976	-1.26815	-0.553211	0.0169993	0.0216615	0.0492011	-0.00709186	0.015336	-0.0515419	-0.065791	Rsu1
51	ENSMUSG00000039221	2.85054e-153	1.12993	0.212775	1.05173	0.94883	0.969383	1.74252	1.12506	0.645104	1.34868	0.647734	1.09481	0.592334	0.953861	0.945625	Rpl22l1
51	ENSMUSG00000028755	8.53025e-224	-0.151726	0.112202	0.0826773	-1.00901	-0.711788	-0.231956	0.176931	0.0324841	0.0500936	0.0669504	0.00383998	-7.28469e-05	-0.340196	-0.0871489	Cda
52	ENSMUSG00000029309	5.05856e-10	-0.0287197	0.00439668	-0.00893879	-0.0147786	-0.0158661	-0.0591479	-3.34064	0.0138633	0.00897563	0.0112279	0.0165794	-0.00246968	-0.0121014	-0.216125	Sparcl1
52	ENSMUSG00000054342	0	0.503694	0.5382	-0.16055	1.00478	1.06493	1.07324	1.07876	0.390567	1.07246	1.04488	1.06631	-0.342399	0.124567	0.204541	Kcnn4
52	ENSMUSG00000030647	0	1.14824	0.847082	0.833777	1.60403	1.46903	1.49788	1.73873	1.29621	1.06679	1.1951	0.473167	1.61304	1.19389	0.063387	Ndufc2
52	ENSMUSG00000052727	8.27064e-197	-1.31567	-0.171687	-0.0983002	-0.992361	-0.266196	-0.695761	-0.86296	-1.43128	-1.6331	-1.27552	-2.61812	-1.56096	-0.974985	0.0374472	Map1b
53	ENSMUSG00000063275	0	0.143746	0.0353649	-0.0531599	-0.576796	-0.804938	-1.26048	-0.458581	0.139297	0.187517	0.180298	0.16625	0.0556348	0.123435	-0.123649	Hacd1
53	ENSMUSG00000028583	0	-0.0236334	-0.0641837	-0.111726	-1.07913	-1.00522	-0.547483	-0.00496117	-0.00750702	0.00646609	-0.00492751	-0.00177623	-0.0388639	-0.0178756	-0.0883143	Pdpn
53	ENSMUSG00000067274	3.44528e-21	0.474419	-0.0298594	0.895552	0.956605	0.622324	1.98676	2.17475	0.206278	0.709287	0.183743	0.704801	0.276026	0.159489	1.4536	Rplp0
53	ENSMUSG00000008683	5.4957e-108	0.869245	-0.0395123	1.04938	0.486263	0.237911	1.16687	1.70717	0.317542	0.998144	0.368464	0.762547	0.297622	0.588566	1.38923	Rps15a
53	ENSMUSG00000046727	0	-1.88288	-0.22913	0.013864	0.178566	0.602004	0.621261	-0.581195	-1.53793	-2.05869	-1.62907	-1.04298	-1.53266	-1.7734	0.126055	Cystm1
54	ENSMUSG00000026748	7.44839e-319	0.115192	0.0118165	-0.121895	-0.475295	-0.9588	-1.0563	0.0353232	0.0843989	0.177204	0.165384	0.179532	-0.0194601	0.115946	0.0749255	Plxdc2
54	ENSMUSG00000046447	3.95066e-25	-1.24712	-0.327797	-0.59007	-0.460289	-0.400949	-0.749192	-0.511872	-1.24066	-1.29879	-1.21045	-1.38898	-1.05825	-1.07717	-0.0824177	Camk2n1
54	ENSMUSG00000047501	1.20814e-13	-1.02944	0.270167	0.00556437	1.37013	2.09416	2.29286	2.26671	-1.5154	-1.27227	-1.59585	0.860549	-1.38555	-0.502096	0.170429	Cldn4
54	ENSMUSG00000061666	1.84284e-15	0.164639	-0.377402	-0.18027	0.342731	0.38013	0.386582	0.378785	-0.00693055	0.0457355	-0.0242821	-1.15709	0.0942696	0.283904	0.372861	Gdpd1
54	ENSMUSG00000005125	0	0.310426	0.844008	0.17563	0.35435	0.348283	1.20762	1.32385	0.472613	1.05929	0.613795	0.950934	0.510001	-0.123244	-0.454947	Ndrg1
54	ENSMUSG00000024597	3.04034e-10	-1.74319	0.0388372	0.0525902	-0.195431	0.271697	0.0357695	0.282673	-2.28351	-2.3707	-2.7182	-0.381281	-0.168755	0.121597	0.133531	Slc12a2
55	ENSMUSG00000036752	0	-0.312247	0.025672	0.094781	-0.15041	0.551983	0.736108	0.567921	-0.0616822	0.0358997	0.224429	0.17495	-0.542723	-0.73895	0.289548	Tubb4b
55	ENSMUSG00000050931	0	-1.0648	-0.0335403	0.103592	-0.147527	0.0982927	0.121579	0.181252	-0.997046	-1.30907	-1.00298	-0.182171	-0.639765	-0.313687	0.148125	Sgms2
55	ENSMUSG00000070473	8.1778e-25	0.976748	0.473891	0.0479936	2.90233	3.19315	3.29856	3.31567	0.789722	1.0523	0.843739	0.992691	0.557322	0.841209	0.924652	Cldn3
55	ENSMUSG00000029802	3.94561e-56	0.401209	0.417153	0.450027	0.492155	0.420955	0.476796	0.229836	0.503274	0.505745	0.499592	0.289282	0.504631	0.333723	-0.932564	Abcg2
55	ENSMUSG00000025503	0	1.14674	0.674829	0.122444	1.84938	1.71799	1.67444	1.84874	1.47027	1.07446	1.35072	1.14016	1.42816	1.01254	0.393458	Taldo1
56	ENSMUSG00000062647	1.1856e-26	0.384416	-0.161915	0.550639	0.641155	0.401294	1.27032	1.35435	0.460295	0.512372	0.34747	0.540385	0.647368	0.189216	0.882627	Rpl7a
56	ENSMUSG00000028517	7.87245e-18	0.0214925	-0.129382	-0.501949	-0.774185	-1.3193	-2.34381	-0.684831	0.0577012	0.12837	0.115406	0.0237607	-0.0121743	-0.0392191	-0.26754	Plpp3
56	ENSMUSG00000029718	5.31791e-180	-0.13145	0.00110676	-0.0310641	-0.0556683	-0.0783467	-0.0715354	-1.47299	-0.0281759	-0.245509	-0.036987	-0.192869	-0.000780105	-0.00161532	-0.0183437	Pcolce
56	ENSMUSG00000022037	0	0.129596	0.767065	0.79375	2.61979	2.70787	2.05145	2.86723	0.873576	1.43857	1.10493	2.76089	0.326997	-0.653292	-0.0257443	Clu
56	ENSMUSG00000020460	2.77924e-204	0.745554	0.0835775	0.991538	0.642799	0.471872	1.50425	1.99317	0.547721	0.790395	0.51347	1.01424	0.516422	0.493556	1.00711	Rps27a
56	ENSMUSG00000075010	0	-2.16016	0.0244644	0.0389126	-0.624666	0.0531067	0.0515962	0.0493392	-2.98432	-3.30572	-3.77034	-0.54469	-0.50303	-0.0283608	-0.00106609	AW112010
57	ENSMUSG00000028266	0	1.13204	-0.20637	0.0288798	0.432832	-0.0146346	0.183909	1.36921	1.00258	1.47392	1.40213	1.16567	0.631386	0.854794	0.845824	Lmo4
57	ENSMUSG00000029641	0	-0.00397206	-0.000324585	0.00354606	-0.112859	-0.0287643	-0.148924	-1.52931	-0.0109122	0.00582049	0.00500543	-0.00395418	-0.00888187	-0.0334667	-0.0559413	Rasl11a
57	ENSMUSG00000030287	2.03631e-54	-0.272227	-0.120676	-0.539135	0.0801548	0.0385619	0.131811	0.140392	-0.0852568	0.0174444	0.0768094	-1.09013	-0.268977	-0.401867	-0.207525	Itpr2
57	ENSMUSG00000009291	1.4704e-263	-0.984697	-0.0538938	-0.0737797	-1.06264	-0.632425	-0.191514	-0.177913	-1.03176	-0.754793	-0.617498	-0.183543	-1.535	-1.17871	-1.28818e-05	Pttg1ip
57	ENSMUSG00000015312	7.87456e-71	-0.458533	-0.564118	-1.83642	-0.46345	-0.381478	-2.53147	-2.0581	-0.745557	-0.190047	-0.49267	-0.369919	-0.94374	-0.717812	-1.09847	Gadd45b
58	ENSMUSG00000028626	1.55102e-77	0.0535747	0.0266471	0.0297917	-0.445938	-0.798035	-0.166841	0.0769831	0.00444723	0.0766224	0.0695233	0.0769831	-0.0782387	0.0365352	0.0743865	Col9a2
58	ENSMUSG00000032766	0	-1.939e-05	-0.00187777	-0.114782	-0.0533581	-0.12532	-0.373828	-2.75324	0.00663055	0.0113072	0.0070817	0.0127888	-0.00250975	0.00378341	-0.0974975	Gng11
58	ENSMUSG00000022956	7.84095e-149	0.983587	0.854251	1.04462	1.35984	1.26207	1.69379	1.39901	1.16146	0.708893	0.959611	0.32954	1.40779	1.29002	0.317372	Atp5o
59	ENSMUSG00000007655	1.3739e-90	-0.083162	-0.0393133	-0.628546	-1.02053	-1.53425	-3.01633	-2.17843	-0.383195	-0.0543676	-0.437887	-0.0195544	-0.122827	-0.0224758	-0.499817	Cav1
59	ENSMUSG00000030659	7.10124e-10	0.19253	0.250884	-0.21709	0.392773	0.381659	0.416794	0.36982	0.0755036	0.217839	0.0537832	0.295471	0.182533	0.14945	-1.19657	Nucb2
59	ENSMUSG00000003970	0	0.535851	-0.0230197	0.993916	0.67309	0.25584	1.17767	1.52284	0.433417	0.458516	0.347545	0.927904	0.464542	0.43016	1.13899	Rpl8
59	ENSMUSG00000064341	5.44946e-97	0.208496	0.720409	1.06277	-0.333256	-0.129721	-0.42124	0.12889	-0.152526	-0.02266	-0.202714	1.42685	-0.0727842	0.215219	-0.614796	mt-Nd1
60	ENSMUSG00000008575	2.88604e-41	0.825442	-0.238168	0.00155253	0.40483	-0.403531	-0.0171639	1.06333	0.646186	1.58059	1.11622	1.36712	0.25433	0.222214	0.642696	Nfib
60	ENSMUSG00000040690	1.41895e-131	0.10225	0.070975	0.0926354	-0.440498	-0.996121	-0.0937518	0.0472454	0.0859133	0.102524	0.131889	0.0865408	0.0515775	0.126605	0.0888705	Col16a1
61	ENSMUSG00000026750	8.17042e-97	0.427738	0.33262	0.610437	0.476672	0.642424	0.806211	0.923571	0.648887	0.333903	0.533833	0.443505	0.628375	0.495971	0.530174	Psmb7
61	ENSMUSG00000009281	3.90035e-76	-0.00737181	0.00272717	-0.0636042	-0.0570998	-0.0170777	-0.114874	-2.3488	-0.00311065	0.00190613	-0.00277613	0.00570739	-0.00692179	-0.000658248	-0.00450938	Rarres2
61	ENSMUSG00000006333	2.55153e-256	0.355883	-0.137618	0.931556	0.760472	0.476508	1.43742	2.15365	0.429841	0.593919	0.421424	0.632839	0.386013	0.0881238	1.31767	Rps9
62	ENSMUSG00000062997	0	0.586617	-0.000250467	0.224727	0.182736	0.526476	0.8395	0.981171	-0.149491	0.613898	-0.295922	0.551804	-0.096184	0.255786	0.0400643	Rpl35
62	ENSMUSG00000028525	6.33639e-11	-0.111816	0.286686	0.154841	0.301737	-0.215746	-1.55548	0.548332	0.49166	1.358	1.18325	1.3348	-0.287095	-1.01489	0.462255	Pde4b
62	ENSMUSG00000019577	1.62282e-105	-0.964	0.507715	0.548676	0.622756	-0.575015	0.0968965	0.69026	0.733373	0.52673	0.725291	0.475543	0.723049	-1.55319	-0.062502	Pdk4
62	ENSMUSG00000057841	0	0.663136	-0.122558	0.905065	0.838271	0.426998	1.79282	2.16989	0.410134	0.809393	0.295249	0.865197	0.535804	0.4189	0.85518	Rpl32
62	ENSMUSG00000022636	4.43989e-103	-0.655546	-0.344706	-0.0564212	-0.0431354	-0.429645	0.0511123	0.211971	-1.20011	-1.0271	-1.46258	-0.618669	-0.105576	-0.0322205	0.112714	Alcam
63	ENSMUSG00000061136	1.49587e-26	0.130553	0.00221293	0.373282	0.0674025	0.430669	0.598759	0.593231	0.0993351	0.202971	0.167494	-0.067065	-0.00535347	0.0786436	0.55011	Prpf40a
63	ENSMUSG00000038612	0	0.0496148	-0.11372	0.413912	0.803931	0.65663	1.07493	1.22312	0.497292	0.900347	0.907588	0.752158	0.275839	-0.332616	0.373065	Mcl1
63	ENSMUSG00000029003	3.08435e-232	-0.158718	0.00687604	0.039585	0.0857058	0.128333	0.132284	0.129039	-0.163877	-0.340532	-0.289062	-1.01692	0.0887498	0.0740643	-0.0520456	Mad2l2
63	ENSMUSG00000043421	0	-1.30208	0.50854	0.536861	0.394125	-0.0551992	0.671745	0.660035	0.531791	-0.301718	0.517038	0.523201	0.488831	-1.89313	-0.00119767	Hilpda
63	ENSMUSG00000001520	0	-0.00511967	5.82193e-05	-0.0153379	-0.00724351	-0.0222728	-0.0216527	-1.59671	-0.00138753	-0.00195124	-0.00111258	5.82193e-05	5.82193e-05	-0.0006525	5.82193e-05	Nrip2
63	ENSMUSG00000039697	2.06357e-144	1.16583	0.460987	0.783496	1.05225	0.766502	1.0042	0.996802	0.996558	1.26181	1.23597	1.23762	0.656248	1.08435	0.933541	Ncoa7
63	ENSMUSG00000046718	0	0.740696	0.483409	0.543717	1.326	1.1723	1.27759	1.01221	0.963062	0.642353	0.881286	0.915436	1.09487	0.844049	0.0375657	Bst2
63	ENSMUSG00000024608	3.90214e-24	0.317878	-0.102194	0.87792	0.599302	0.0651826	1.01892	1.57919	0.263796	0.378064	0.181655	0.385118	0.329626	0.217793	0.891405	Rps14
63	ENSMUSG00000035885	6.65685e-09	0.436686	0.720532	0.613727	1.03756	0.93172	0.697949	-0.281814	0.4657	-0.111257	0.0342373	-0.345566	1.20515	0.997469	-0.159813	Cox8a
64	ENSMUSG00000053907	0	-0.685167	-0.136947	-0.408375	-1.68278	-0.936238	-0.402973	-0.670247	-0.666174	-0.0311339	-0.21226	0.00893417	-1.05398	-1.21927	-0.25047	Mat2a
64	ENSMUSG00000005161	2.51094e-13	0.314142	0.253775	0.888754	1.39406	1.07313	1.50294	1.37591	0.646418	-0.313466	0.165608	-0.892612	1.55842	1.1513	0.788407	Prdx2
64	ENSMUSG00000032307	4.72481e-63	-0.502252	-0.0378788	-0.0203117	-0.400453	-0.0930244	-0.0899766	-0.0197143	-1.15892	-0.664195	-1.38331	-0.0810941	-0.162891	-0.0911457	0.0271263	Ube2q2
65	ENSMUSG00000026970	5.63345e-32	-0.691228	-0.15077	-0.144082	-1.31953	-1.21912	-0.739169	-0.807007	-0.989662	-0.270931	-0.458494	-0.0483138	-1.2313	-0.717551	0.173788	Rbms1
65	ENSMUSG00000041025	1.26517e-07	-0.041329	-0.34749	-0.339429	-0.529161	-0.889808	-0.375841	0.0203667	-0.122977	0.14734	0.0924793	0.129378	-0.155779	-0.0425898	0.0108093	Iffo2
65	ENSMUSG00000041697	1.08484e-26	0.475633	0.866043	0.415703	0.800706	0.78706	0.474261	0.122808	0.537748	-0.0318499	0.155833	-0.660884	0.832063	0.673054	-0.672744	Cox6a1
65	ENSMUSG00000041741	2.65594e-26	-0.00305781	0.00132685	-0.000791507	-0.0202935	-0.110608	-0.0501082	-1.36075	-0.000256059	-0.00160691	0.000675815	0.00132685	0.000193156	-0.0029805	-0.00742998	Pde3a
65	ENSMUSG00000031818	1.07161e-83	0.350045	0.571926	1.08134	1.15488	0.675753	1.18795	0.891199	0.45934	-0.126042	0.09574	-0.314144	1.15492	0.702784	0.215729	Cox4i1
65	ENSMUSG00000021553	3.09486e-37	-0.423163	0.00151441	-0.418773	0.196818	0.208155	0.205763	0.202522	-0.0193583	0.197242	0.199653	0.211096	-0.295398	-0.974829	-1.05019	Slc28a3
66	ENSMUSG00000027495	1.06029e-49	0.169361	0.566421	0.611154	0.64051	0.615328	0.707758	0.633407	-0.0406458	-0.0139103	-0.336152	0.332778	0.640091	0.549718	0.313755	Fam210b
66	ENSMUSG00000023232	8.50929e-113	-0.597534	-0.0530283	-0.219814	-0.314938	-0.109015	-0.0560731	0.174755	-0.738475	-0.646994	-0.69264	-0.41851	-0.832646	-0.481393	-0.0714848	Serinc2
67	ENSMUSG00000004085	9.45738e-13	-0.265782	-0.153221	-0.153165	-0.480539	-0.679245	-1.06246	-1.19748	-0.28235	-0.151299	-0.195636	0.00807402	-0.274725	-0.227564	-0.0226026	Zak
67	ENSMUSG00000028967	5.61354e-10	0.03645	0.65196	0.53099	0.304338	-2.02307	-0.264443	0.13783	0.209457	0.714716	0.884164	1.01196	-0.066588	0.0103989	0.267138	Errfi1
67	ENSMUSG00000030432	1.44769e-101	0.612374	0.0226083	0.657211	0.533493	0.638096	1.39725	1.7546	0.195199	0.583484	0.0452028	0.6667	0.3216	0.402524	0.641138	Rpl28
67	ENSMUSG00000002980	5.08008e-95	-0.7623	-0.397207	-0.22452	-1.20006	-0.532345	-0.544	-1.58344	-0.343194	-0.402263	-0.240529	-0.192101	-0.445816	-0.989886	-0.200232	Bcam
67	ENSMUSG00000052837	1.36508e-12	-0.485966	-0.129127	-1.77619	-0.322375	0.242401	-1.83891	-1.81052	-0.497267	-0.536452	-0.510131	0.782776	-0.764839	-0.667061	-0.817045	Junb
68	ENSMUSG00000027108	1.82879e-83	0.448532	0.147299	0.583414	0.57688	0.539769	0.710156	0.791021	0.436611	0.321648	0.334046	0.348295	0.594337	0.637616	0.682114	Ola1
68	ENSMUSG00000028413	1.90045e-226	0.0147769	0.227742	0.213444	0.367089	0.355526	0.390479	0.309918	-0.0245382	0.106865	-0.105727	0.198205	0.254721	-0.0536988	-1.31281	B4galt1
68	ENSMUSG00000066043	5.77106e-07	-0.481913	0.00219617	0.0352916	-0.0325079	0.121112	0.0611225	-0.0491669	-0.616744	-0.689265	-0.821764	0.121472	-0.194696	-0.0380312	0.146413	Phactr4
68	ENSMUSG00000042116	0	0.0121439	-0.0256378	-0.186181	-0.458143	-0.971104	-1.17848	-0.0657692	0.00881859	0.0187575	0.0128523	0.0234446	0.000316726	0.00278525	-0.105787	Vwa1
68	ENSMUSG00000059430	0	0.0404794	-0.0114788	-0.705477	-1.27119	-2.67619	-3.54925	-0.509192	0.0381164	0.0463642	0.0291243	0.0469461	0.0349409	0.045146	-0.88259	Actg2
68	ENSMUSG00000005054	8.74598e-35	-0.227922	0.94965	0.997915	-0.0272336	0.245127	1.07129	1.58987	-0.0441634	0.0602156	0.340508	0.93144	-0.902085	-0.79911	0.875131	Cstb
68	ENSMUSG00000015656	0	1.00917	-0.204695	-0.36882	1.20925	1.02342	0.24635	-0.199287	1.23145	1.16347	0.937688	0.147787	1.77703	0.789105	0.272929	Hspa8
69	ENSMUSG00000018770	1.66667e-297	0.874436	0.646986	0.989955	0.784637	0.76178	1.31595	1.05512	0.937143	0.77264	0.937595	0.475185	1.15203	0.960289	0.487185	Atp5g3
69	ENSMUSG00000001604	5.29419e-14	-0.286982	-0.0451179	-0.100546	-0.0294758	-0.0388695	-0.0626068	-0.166674	-0.317557	-0.495246	-0.439163	-0.902468	-0.0236286	-0.0053701	-0.00918508	Tcea3
69	ENSMUSG00000041571	2.68938e-15	-0.0526133	-0.462038	-0.611736	-0.292635	-1.1066	-1.88827	-2.46361	-0.101757	0.182108	-0.0196919	0.144198	-0.0824062	0.0507247	-0.0727244	Sepw1
69	ENSMUSG00000032068	2.90655e-19	-1.7024	0.598001	-0.270107	1.24344	1.75656	2.9866	3.10411	-0.575335	1.50546	1.79829	1.53841	-2.19152	-2.98631	0.363947	Plet1
69	ENSMUSG00000022892	1.28433e-212	-0.941017	-0.793561	-1.08703	-1.29728	-1.58577	-2.22916	-0.514039	-0.728904	-1.03768	-0.325678	-0.201077	-1.19396	-0.765445	-0.10656	App
69	ENSMUSG00000024646	1.32979e-12	-0.106617	0.083241	-1.26225	0.333699	0.115266	-0.0244364	-0.563559	0.219679	0.0769436	0.146901	-0.198331	0.288583	-0.248054	-1.40527	Cyb5a
70	ENSMUSG00000076437	1.14948e-47	0.416197	-0.109338	0.503581	0.695961	0.417493	0.761031	0.580888	0.427021	0.339102	0.330378	-0.0412133	0.763569	0.561064	0.583177	2700094K13Rik
70	ENSMUSG00000042453	3.10954e-200	0.0143219	-0.0200849	-0.0381152	-0.222017	-1.34346	-0.265204	0.0153558	0.00932789	0.0153558	0.0150298	0.00336372	0.0113019	0.0145952	-0.02123	Reln
70	ENSMUSG00000061353	2.19485e-68	-0.0190372	-0.00346197	-0.0616779	-1.09341	-1.11025	-0.564721	-0.719676	-0.0183039	0.00726022	-0.000922144	0.0016167	-0.0521586	-0.02206	-0.086606	Cxcl12
70	ENSMUSG00000040952	0	0.584757	-0.185285	0.355009	0.192179	0.289508	0.819195	1.43024	-0.0234953	0.801187	0.086547	1.08976	-0.141337	0.331349	0.682292	Rps19
71	ENSMUSG00000027067	8.91149e-18	0.316206	-0.104868	0.55022	0.292535	0.455222	0.621767	0.684461	0.323676	0.412395	0.448063	0.316069	0.319358	0.357287	0.698465	Ssrp1
71	ENSMUSG00000037563	1.49792e-22	0.256813	-0.0947414	0.65322	0.362914	0.196676	0.95811	1.39617	0.112349	0.29597	0.0295409	0.601622	0.151534	0.0974055	0.715259	Rps16
71	ENSMUSG00000030792	6.57937e-148	-0.90022	-0.00184686	-0.0392711	-0.0376098	0.0291121	0.0310356	0.0316179	-0.684657	-1.0996	-0.909728	-0.297944	-0.201981	-0.601121	-0.155694	Dkkl1
71	ENSMUSG00000020484	1.63375e-26	0.299613	0.661628	-0.530302	0.414192	0.583151	0.886512	0.72292	0.274457	0.421465	0.341287	0.314901	0.29631	0.25737	-1.34679	Xbp1
71	ENSMUSG00000050520	6.16169e-85	0.0760766	0.16443	-0.0389876	0.345839	0.351464	0.353921	0.357579	0.27382	-0.0290248	0.21528	-0.702766	0.337972	0.238628	-0.824587	Cldn8
72	ENSMUSG00000037379	1.18467e-40	0.0188271	0.00883625	-0.125872	-0.342843	-1.15757	-0.952212	-0.040764	0.0140108	0.0236056	0.014395	0.0251983	0.0148496	0.0194975	-0.100468	Spon2
72	ENSMUSG00000002985	0	0.154051	0.39469	-0.860716	-4.43613	-4.26976	-3.61	-0.132763	-0.1381	0.54146	0.356168	0.317396	-0.533772	0.308553	-0.959643	Apoe
72	ENSMUSG00000037166	0	0.00269994	-0.00969664	-0.401842	-0.0599422	-0.493335	-2.44158	-2.5627	-0.00226366	0.00517519	0.000409704	-0.0147973	0.00584789	0.000361887	-0.457204	Ppp1r14a
72	ENSMUSG00000050708	0	-0.701218	0.272904	0.264844	-0.258124	-0.100085	1.04809	0.595545	0.0973372	-0.186546	0.320532	-0.652671	-0.0685919	-1.08788	-0.267318	Ftl1
72	ENSMUSG00000020432	1.15366e-60	-0.0446838	0.118597	-0.559622	0.0276524	-0.0528802	0.18578	0.12364	-0.00201294	-0.0464765	-0.059813	-1.13825	0.154648	-0.0579601	-1.02858	Tcn2
72	ENSMUSG00000020321	1.12841e-13	0.861085	0.784681	0.356187	1.20588	1.04149	1.09987	1.07449	1.07479	0.614321	0.938963	0.821251	1.28989	0.870438	0.014707	Mdh1
72	ENSMUSG00000069833	0	-1.76881	-0.680041	-0.769346	-1.24033	-0.499297	-1.50157	-1.03656	-1.78403	-0.934312	-1.23966	-0.294229	-2.29278	-2.29059	0.0937425	Ahnak
73	ENSMUSG00000028234	2.63395e-56	0.818174	-0.0411085	0.742561	0.710454	0.401791	1.38959	1.65074	0.459572	0.83803	0.320272	0.969321	0.449857	0.564601	1.11901	Rps20
73	ENSMUSG00000036570	1.24682e-18	0.000683707	0.00170636	0.00366233	-0.00584161	-0.00386663	-0.0397528	-2.00954	-0.00127258	0.000458514	0.0010031	0.00366233	-0.000964832	-0.00353467	0.00366233	Fxyd1
73	ENSMUSG00000045128	3.42329e-133	0.304509	-0.148083	0.867179	0.817969	0.235709	1.25779	1.63249	0.230423	0.336891	0.0914571	0.828978	0.393546	0.232069	1.13711	Rpl18a
73	ENSMUSG00000035530	2.05215e-15	-0.589136	-0.0711659	-0.120399	-0.762418	-0.171201	-0.536478	0.0871035	-0.510543	-0.414078	-0.177087	-0.263344	-1.17989	-1.11218	0.403272	Eif1
74	ENSMUSG00000036856	4.17079e-53	-0.398295	-0.0424373	0.0656737	0.043221	0.0271616	-0.0801743	0.0988791	-0.570652	-0.433851	-0.685998	-1.06921	0.00212315	0.0658918	0.0684396	Wnt4
74	ENSMUSG00000057092	7.52195e-100	0.0491888	0.00961561	-0.809531	-0.210927	0.476328	0.136928	2.72461	0.249384	1.25588	0.985202	1.50326	-0.81296	-0.949439	-0.309237	Fxyd3
74	ENSMUSG00000020027	0	-0.603773	-0.0130575	-0.176393	-0.168706	-0.565654	-0.522562	0.157045	-0.0902258	-0.98983	-0.136954	-1.6881	0.0454205	0.0478407	0.12021	Socs2
74	ENSMUSG00000024486	1.11251e-15	-1.58283	-0.376917	-0.0400918	-0.0669796	0.206052	0.42455	-0.346824	-1.37227	-0.349849	-0.19322	0.221066	-2.03147	-1.83086	-0.116719	Hbegf
75	ENSMUSG00000003429	2.9593e-51	0.612932	-0.0186878	0.909834	0.829963	0.573543	1.44648	1.62917	0.42504	0.45641	0.247993	0.720416	0.730781	0.562066	0.910601	Rps11
75	ENSMUSG00000038732	3.25607e-50	-0.583467	-0.102706	0.0246944	0.0486097	0.149176	0.150106	0.0979507	-0.911425	-0.790225	-1.00115	-0.254902	-0.501255	-0.174523	0.09205	Mboat1
75	ENSMUSG00000043445	3.37953e-229	0.503993	0.586112	-0.615366	0.656193	0.739167	0.92243	0.734203	0.850418	0.923656	1.01566	0.799902	0.637249	0.200066	-0.37901	Pgp
76	ENSMUSG00000028333	4.02197e-29	0.63407	-0.137284	0.861846	-0.17175	0.519507	1.04501	0.999018	0.322927	0.941644	0.853969	1.04013	-0.450845	0.19012	1.1581	Anp32b
76	ENSMUSG00000074272	0	0.17627	0.154308	-0.0901034	1.33307	1.35699	1.505	1.50317	-0.220505	1.17423	0.862234	1.30485	-1.00014	-0.352046	0.609745	Ceacam1
76	ENSMUSG00000024750	1.89198e-14	0.467532	0.916128	0.880086	0.781507	0.211792	1.32177	1.09273	0.405668	0.183235	0.296259	1.26406	0.550285	0.573676	1.07273	Zfand5
77	ENSMUSG00000032679	0	0.0101157	0.0330488	-0.0397002	0.0715909	0.00983494	-0.855704	-0.0625232	0.0492045	0.118127	0.14225	-0.0136409	-0.0492505	-0.138512	-0.216776	Cd59a
77	ENSMUSG00000053522	0	0.404016	-0.3909	-1.09137	-2.61601	-2.17598	-3.71198	0.160689	-0.00473269	0.655233	0.523916	0.316643	-0.622407	0.242177	-0.658725	Lgals7
77	ENSMUSG00000030551	1.97743e-10	0.0342775	-0.0492783	0.0125916	0.014834	-0.0100942	-0.0357962	-1.21407	0.0150857	0.0498676	-0.00273778	0.023578	0.0461308	0.0365013	0.00802639	Nr2f2
77	ENSMUSG00000021281	1.73997e-18	0.031165	-0.316939	0.041514	0.318968	0.385414	0.385337	0.124074	-0.558183	0.246343	0.318622	0.380814	-1.26491	-0.14593	0.37508	Tnfaip2
77	ENSMUSG00000061232	2.59981e-36	0.672304	0.87873	0.876301	1.30439	1.15265	2.04928	2.25567	1.15666	0.347183	0.94212	1.7994	1.36995	0.888582	0.918125	H2-K1
78	ENSMUSG00000027170	1.49242e-39	0.225804	-0.046806	0.556171	0.515619	0.262045	0.790757	0.92721	0.185887	0.217003	0.102146	0.360491	0.500617	0.324764	0.763603	Eif3m
78	ENSMUSG00000014956	1.05611e-39	0.798272	0.439045	0.332976	0.837774	0.838338	0.179163	0.0692811	0.897136	0.842946	1.10095	0.828871	0.512314	0.573936	0.724822	Ppp1cb
78	ENSMUSG00000029484	1.09986e-06	-0.667973	-0.234485	-0.248956	-0.96903	-0.552756	-0.445167	-0.588181	-1.31264	-0.862623	-1.21502	-1.4401	-1.18524	-0.284341	-0.125197	Anxa3
78	ENSMUSG00000019737	9.62401e-91	0.498887	0.178004	0.460991	0.9431	0.944173	0.975399	0.984083	0.586251	0.536464	0.543605	0.877453	0.71637	0.494923	0.432957	Syne4
79	ENSMUSG00000048482	1.27079e-252	-0.00805903	0.00385122	-0.24055	-0.313339	-0.979662	-1.86381	-0.163378	-0.0555159	-0.00363914	-0.0530116	-0.103383	0.00778864	0.00269709	-0.155975	Bdnf
79	ENSMUSG00000029287	1.96359e-08	0.013011	0.0258779	-0.157398	-0.366536	-1.27553	-1.12704	-0.266363	0.0625716	0.0866373	0.0858674	0.0925325	0.0129844	-0.0387529	-0.137675	Tgfbr3
79	ENSMUSG00000070436	0	0.1538	-0.65972	-0.365826	-1.4544	-2.0303	-1.90603	-2.33653	0.12697	0.182144	0.251604	-0.594916	-0.023331	0.158265	-0.0750108	Serpinh1
79	ENSMUSG00000042462	9.40208e-21	0.709469	0.0675319	0.599144	0.589113	0.636877	0.847189	0.880443	0.750738	0.726231	0.720394	0.458046	0.801628	0.763052	0.523234	Dctpp1
79	ENSMUSG00000068220	6.90738e-09	0.0677474	-0.619819	-0.953325	-2.16233	-1.71262	-4.08369	-4.20762	0.122665	0.0946945	0.112701	-0.217196	0.112237	0.0855703	-1.1015	Lgals1
80	ENSMUSG00000029467	1.28695e-34	-0.363489	-0.0117289	-0.222296	-0.626288	-1.30976	-1.53772	-0.765348	-0.269001	-0.292972	-0.272862	-0.240919	-0.0198929	-0.0344664	0.00600212	Atp2a2
80	ENSMUSG00000030793	0	0.970769	0.485506	0.687496	1.14587	1.01887	0.999824	0.861539	0.983129	0.957412	0.959216	0.900404	0.915865	0.911701	0.335921	Pycard
80	ENSMUSG00000033060	6.80166e-217	-1.04406	0.00219885	-0.130851	-0.0530598	-0.148843	-0.110931	-0.0474842	-1.19813	-1.34944	-1.45234	-0.159656	-0.0483459	-0.0264327	0.0632642	Lmo7
80	ENSMUSG00000001525	3.85315e-112	1.75734	-0.318342	1.65133	1.26864	0.808146	1.23803	1.57375	1.47346	1.62392	1.45997	0.268166	1.81251	1.89466	1.94231	Tubb5
80	ENSMUSG00000024659	2.90401e-161	-1.36614	-0.851815	-1.66043	0.145791	0.77706	0.297414	-0.506892	-1.58189	-1.39426	-1.63086	0.182754	-1.77434	-1.50083	0.476886	Anxa1
81	ENSMUSG00000028609	4.80059e-23	0.587642	0.228124	0.580798	0.270915	0.495754	0.720892	0.812328	0.681459	0.736761	0.742385	0.679129	0.514096	0.412076	0.682175	Magoh
81	ENSMUSG00000029673	0	-0.0774918	-0.147187	0.0292298	-0.284707	-1.14376	-0.683444	0.406979	0.0930887	0.47903	0.437481	0.430565	-0.258736	-0.323743	0.196413	Auts2
81	ENSMUSG00000036402	8.9773e-85	-1.51297	0.0262792	0.173689	-0.260523	-0.382273	-0.0260592	0.0499842	-0.905214	-2.10183	-1.01771	-0.464498	-0.2038	-0.0308364	0.247304	Gng12
81	ENSMUSG00000039405	2.31042e-95	-0.709374	-0.00978971	-0.496358	-2.04574	-1.8627	-2.76208	-1.18456	-0.443492	-1.04287	-0.629006	-0.706456	-0.0519424	0.00302313	-0.621239	Prss23
81	ENSMUSG00000070423	0	0	0	-0.0148515	0	0	-0.0110798	-1.31499	0	-0.000246219	0	0	0	-0.000536117	0	Olfr558
81	ENSMUSG00000032518	3.58454e-102	0.804294	-0.0877261	1.20784	0.903125	0.561538	1.9798	2.2559	0.623028	0.933322	0.587204	1.07093	0.655645	0.565014	1.48377	Rpsa
81	ENSMUSG00000022899	0	0.2111	-0.379054	0.302559	0.495734	0.3967	0.517412	0.538258	0.326556	0.429569	0.462964	0.432276	0.142796	0.0152725	0.275541	Slc15a2
82	ENSMUSG00000032399	0	0.36283	-0.311479	0.98456	0.417552	0.0157663	0.893524	1.67897	0.175762	0.319836	0.0623416	0.873942	0.275774	0.210395	1.18557	Rpl4
82	ENSMUSG00000096215	2.23265e-181	0.0971808	0.525043	-0.479101	1.07018	1.13624	1.1485	1.15712	0.321867	-0.116082	0.137507	0.337723	0.603253	0.358974	-1.0303	Smim22
83	ENSMUSG00000023068	4.24303e-213	-0.254226	0.149399	0.345039	0.153247	0.266211	0.593267	0.59255	0.141651	0.567233	0.514981	0.398006	-0.299097	-0.888818	0.416897	Nus1
83	ENSMUSG00000023905	1.24777e-246	-1.72631	-0.064415	0.260236	-1.65908	-1.23027	-0.179106	0.988507	-1.56094	-1.696	-1.49027	0.176339	-1.94776	-2.08299	0.401982	Tnfrsf12a
84	ENSMUSG00000027293	2.7036e-148	-0.430052	0.222182	0.30753	0.309535	0.627027	0.691003	0.490038	-0.368263	-0.317834	-0.313287	0.646228	-0.188721	-0.333831	0.238712	Ehd4
84	ENSMUSG00000029622	0	-0.507392	-0.190526	0.560298	0.668053	1.14919	1.19189	0.994534	-0.496652	-0.94767	-0.772666	0.3402	0.142595	-0.206877	0.110575	Arpc1b
84	ENSMUSG00000047139	2.17867e-11	0.461344	0.0610054	0.546533	1.96192	1.49197	0.852927	3.21855	0.115328	0.249321	-0.45096	-0.0144096	1.27259	0.588217	1.00442	Cd24a
84	ENSMUSG00000072235	3.99636e-299	-0.201482	-0.112598	-0.0147423	-0.685036	-0.583533	-1.05407	-2.21533	-0.359425	-0.225249	-0.381704	-1.76721	-0.15956	-0.0684418	0.110216	Tuba1a
85	ENSMUSG00000029552	4.5794e-08	-0.473175	-0.00475687	-0.326481	-1.19207	-1.853	-2.50074	0.139386	-0.409128	-0.301235	-0.391892	-0.707046	-0.149873	-0.28015	-0.254589	Tes
85	ENSMUSG00000020186	8.96122e-10	0.10934	-0.0579261	0.123404	0.0855709	0.0285887	0.0870116	-1.32007	0.101145	0.127608	0.115035	0.0349054	0.0905715	0.0876508	0.0779897	Csrp2
85	ENSMUSG00000022354	1.0942e-145	0.789354	0.76944	0.955718	1.28517	0.989975	0.922765	0.731624	0.89486	0.599045	0.72504	-0.156446	1.19255	0.945362	-0.154561	Ndufb9
86	ENSMUSG00000047945	7.65331e-38	0.504063	-0.0875679	0.642321	0.014705	-0.945857	-0.723177	1.20835	0.648213	1.01766	0.827966	-0.324852	0.634706	0.381239	0.516474	Marcksl1
86	ENSMUSG00000036111	0	0.00233167	-0.0291958	-0.0522311	-1.33145	-1.00532	-0.272897	-0.0907978	-0.0255497	0.0214108	-0.00174282	0.0251469	-0.0149828	0.0205338	-0.0180686	Lmo1
86	ENSMUSG00000023175	1.40281e-47	-0.999319	-0.0344253	-0.199323	0.001746	0.0992844	0.486756	0.324854	-0.641211	-1.24617	-0.881646	-0.701955	-0.534361	-1.12737	0.168609	Bsg
86	ENSMUSG00000040280	3.36886e-23	-0.00431317	0.00035955	-0.0357768	-0.00332339	-0.0102834	-0.0496617	-3.38611	0.00035955	-0.00092135	-0.000566717	-0.0259651	0.00035955	-0.00163636	-0.0426258	Ndufa4l2
86	ENSMUSG00000037573	1.89555e-23	0.371922	0.28884	-1.41864	0.822539	0.555405	0.416047	0.578929	0.497616	0.388904	0.457308	0.0127308	0.575196	0.377969	-0.747812	Tob1
86	ENSMUSG00000023944	1.40805e-71	0.595408	-0.146791	0.824026	0.778751	0.629418	1.21699	1.33975	0.89839	0.354382	0.697675	0.274335	1.10544	0.582743	1.11673	Hsp90ab1
87	ENSMUSG00000090841	0	-0.363994	-0.0122024	-0.968975	-1.70181	-1.96086	-3.41911	-2.57761	-0.419174	-0.455185	-0.456656	0.102891	-0.640485	-0.497368	-0.853314	Myl6
87	ENSMUSG00000036533	6.66507e-33	-0.286195	-0.640329	-0.364943	-0.620292	-0.615644	-0.117129	0.594856	-0.565841	0.885261	0.831515	0.872422	-1.68029	-0.992606	0.325699	Cdc42ep3
88	ENSMUSG00000027602	6.48079e-21	-0.622529	0.0789476	-0.336603	-0.431093	-0.60169	-1.1226	-0.905073	-0.458969	-0.843856	-0.519893	-0.518285	-0.633318	-0.464362	-0.311244	Map1lc3a
88	ENSMUSG00000028552	6.6728e-21	-0.236827	-0.0657373	0.00573772	-0.0547294	-0.0467213	-0.0242875	0.00472876	-0.333601	-0.303328	-0.338684	-0.976478	-0.160086	-0.0872121	-0.000669876	Eps15
88	ENSMUSG00000031502	9.66359e-248	0.00417238	-0.09757	-0.195045	-0.980528	-3.01919	-1.42531	-2.53923	0.0165852	0.0467289	0.0548735	-0.0087336	-0.0184919	0.0109136	-0.0547243	Col4a1
88	ENSMUSG00000045394	0	-0.714852	-0.0756598	-0.230612	0.78654	2.10021	3.15599	3.88725	-0.553183	-0.82266	-0.316796	-0.294721	-1.40055	-1.04385	0.6507	Epcam
89	ENSMUSG00000079215	1.1631e-76	-0.64969	0.00171139	0.106786	-0.265264	-0.074553	0.0389097	0.180095	-0.706588	-0.938469	-0.885371	-0.899687	-0.0998494	-0.07964	0.095101	Zfp664
89	ENSMUSG00000079523	8.39139e-134	0.0266811	-0.735055	0.102415	-1.27553	-1.41767	-1.58105	-0.640849	-0.844955	0.0549302	-0.646667	-1.27101	-1.08823	-0.0569997	0.385521	Tmsb10
89	ENSMUSG00000031503	0	0.00775204	-0.0532054	-0.196514	-0.877981	-2.71935	-1.40918	-1.87333	0.013637	0.0476511	0.036111	-0.0361713	0.00200426	0.0130615	-0.141652	Col4a2
90	ENSMUSG00000027637	1.76479e-32	0.279076	0.483476	0.412046	-0.254174	0.0429537	0.674583	0.398337	0.513035	0.573195	0.674038	0.215634	0.403459	0.0440708	0.0662155	1110008F13Rik
90	ENSMUSG00000048200	0	0.5314	0.166824	-0.177011	1.03209	1.03267	0.990818	1.05435	0.837828	0.785472	0.837075	0.89089	0.761376	0.321762	-0.189139	Cracr2b
90	ENSMUSG00000037852	0	-0.187904	-0.0648062	-0.178982	-0.026974	-0.0262267	-0.0398284	-1.38825	-0.0594508	-0.00377406	-0.00280274	-0.0975966	-0.173893	-0.418178	-0.0206457	Cpe
90	ENSMUSG00000091971	4.98833e-13	0.797578	-0.696288	-2.15013	1.09708	0.510507	-1.19108	-2.33934	0.899386	0.856673	0.879213	0.37305	0.925939	0.839134	-2.24749	Hspa1a
91	ENSMUSG00000027642	4.93047e-38	0.196391	0.223894	0.0482814	0.462985	0.583847	0.607612	0.502462	0.33905	0.0839496	0.252693	0.118756	0.406517	0.296397	-0.0904272	Rpn2
91	ENSMUSG00000030067	6.05365e-10	-0.511389	-0.397669	-0.674939	-1.07252	-1.32201	-1.40131	-0.0914834	-0.671782	-0.441124	-0.551435	-0.291843	-0.47504	-0.336436	-0.0252532	Foxp1
91	ENSMUSG00000019851	1.75217e-28	-0.436549	-0.157434	-0.417297	-1.47024	-2.0549	-2.32451	0.237452	-0.501475	-0.553987	-0.468275	0.184505	-0.464386	-0.176916	-0.223214	Perp
91	ENSMUSG00000031633	2.56161e-88	0.764794	0.166093	0.72392	0.0162276	-0.947685	-1.07975	-1.0318	0.907707	0.548098	0.807981	0.409517	1.19202	1.08735	1.10151	Slc25a4
91	ENSMUSG00000032324	0	-1.16726	-0.334775	-0.216356	-1.26363	-1.46936	-0.875349	-0.855468	-0.995574	-1.63188	-1.31433	-1.6831	-0.281557	-0.533236	-0.399731	Tspan3
91	ENSMUSG00000020372	3.73522e-39	0.668019	0.0452802	1.26539	0.676482	0.242292	1.82772	2.26657	0.630724	0.729176	0.476302	0.908018	0.763974	0.539468	1.17286	Gnb2l1
92	ENSMUSG00000000058	1.4769e-55	-0.420775	-0.0947768	-0.168757	-0.686372	-0.435708	-0.787639	-0.829278	-0.712244	-0.672469	-0.995362	-0.129281	-0.630837	-0.264722	-0.0342693	Cav2
92	ENSMUSG00000007891	2.01713e-07	-0.625599	-0.00860996	-0.731289	-0.171173	0.337172	0.461548	0.382659	-0.285939	-0.705336	-0.587561	-0.350628	-0.0382002	-0.784048	-1.56946	Ctsd
92	ENSMUSG00000025809	3.56374e-87	-0.81457	-0.177521	-0.488891	-1.91374	-1.74827	-1.87943	-2.5187	-0.920031	-0.801416	-0.79004	-0.68064	-0.934722	-0.729174	-0.467597	Itgb1
93	ENSMUSG00000000184	0	0.00668894	-0.00649778	-0.16135	-0.816624	-1.8179	-1.30307	-1.78289	0.00293804	0.0175569	0.0125727	0.00335648	0.00571849	0.011422	-0.131245	Ccnd2
93	ENSMUSG00000054717	8.84416e-214	0.982921	0.0156602	0.912901	1.15118	0.941746	1.05611	0.988775	0.7558	0.901924	0.800252	0.786529	0.559398	1.0723	1.14082	Hmgb2
93	ENSMUSG00000090137	0	1.33824	-0.00114478	0.205137	-0.0981768	0.482231	0.71723	0.773173	-0.632996	1.39894	-0.680922	0.375235	-0.450076	1.35129	-0.0858929	Uba52
93	ENSMUSG00000042485	1.28283e-15	-0.0192685	0.00246911	-0.0132159	-0.0172379	-0.00663499	-0.0453531	-2.6851	-0.00257448	-0.003343	-0.00416271	0.00246911	-0.00113124	-0.0128124	-0.0228777	Mustn1
93	ENSMUSG00000004558	4.22484e-57	-0.0601681	-0.00559119	-0.0566047	-0.0658976	-0.299192	-0.438409	-1.14993	-0.0506469	-0.137559	-0.0882026	-1.01225	-0.0357746	-0.0135902	-0.0138066	Ndrg2
93	ENSMUSG00000024516	1.81966e-31	0.351808	0.616119	-0.21894	0.769315	0.789936	0.809664	0.897598	0.451111	0.291723	0.545869	0.371834	0.355814	0.533397	-0.699457	Sec11c
94	ENSMUSG00000016921	3.53457e-221	0.259106	0.131405	0.567617	-0.274578	0.22779	0.818661	0.880673	0.226082	0.643837	0.406797	0.43829	-0.0431407	-0.0640921	0.563931	Srsf6
94	ENSMUSG00000029632	3.53683e-15	0.351806	0.762468	0.292453	0.282184	0.614582	0.842728	1.91041	0.335088	-0.0303659	0.0902795	-0.577035	0.399392	0.312153	-0.183447	Ndufa4
94	ENSMUSG00000030218	0	0.105099	0.135615	0.0347824	-0.914535	-2.40202	-0.554776	-0.432648	-0.0131801	0.159729	-0.134963	0.0388166	0.161673	0.147289	0.0937653	Mgp
94	ENSMUSG00000050953	0	0.0234909	-0.345666	-0.17175	-1.61297	-2.23011	-1.50761	0.109981	-0.0479981	0.179678	0.0734265	0.188325	-0.17047	-0.0650401	-0.0436135	Gja1
94	ENSMUSG00000023064	4.84332e-10	-0.0580339	-0.0592461	-0.0696565	-0.0553417	-0.0338719	-0.412753	-2.48035	-0.00936279	0.00785036	0.0146851	0.0206862	-0.0239814	-0.106251	-0.0736821	Sncg
94	ENSMUSG00000032359	7.64401e-12	0.343395	-0.319277	-0.454124	1.24573	1.32213	1.50008	1.50061	0.604789	0.937248	0.946819	1.24166	0.1037	-0.215733	0.0244944	Ctsh
94	ENSMUSG00000046768	1.46213e-108	-0.0763772	-0.0718155	-1.3693	-0.0525589	-0.56848	-0.897257	-1.28362	0.120067	0.531391	0.512219	0.543137	-0.337629	-0.47907	-0.335571	Rhoj
94	ENSMUSG00000024511	4.10993e-216	-0.758143	-0.0204585	0.0198546	-0.0470957	0.0241772	-0.0190092	0.0700103	-0.893932	-1.25036	-1.20257	0.00693824	-0.0968356	-0.0272531	0.0617162	Rab27b
95	ENSMUSG00000017707	2.5069e-16	-0.488375	0.314691	-0.945332	0.670701	0.85777	0.707969	0.449784	-0.420769	-0.298584	-0.546291	-0.428479	-0.321682	-0.767991	-0.744758	Serinc3
96	ENSMUSG00000020163	1.76413e-10	0.291817	0.749518	-0.0109979	0.597981	0.958112	0.332388	-0.0678658	-0.0270706	-0.150616	-0.452082	-0.0764651	0.704453	0.740489	-0.776142	Uqcr11
96	ENSMUSG00000060126	0	-0.0625482	-0.182644	0.333759	-0.362629	-0.376435	0.141095	1.37161	-0.0384068	0.205325	0.211514	0.301118	-0.325947	-0.366773	0.642951	Tpt1
96	ENSMUSG00000021250	1.112e-108	-0.341891	-0.747099	-2.04354	1.75079	1.02772	-2.32399	-2.00543	-0.575849	0.120569	-0.494114	0.260902	-0.192501	-0.148907	-1.29513	Fos
97	ENSMUSG00000074578	2.54642e-06	0.469478	-0.311631	0.575217	0.0111129	0.241051	0.946513	1.05878	-0.11503	0.623538	-0.286989	-0.00145237	0.437108	0.586189	0.484227	Zfos1
97	ENSMUSG00000027820	0	-0.0921304	-0.605905	-1.1344	-0.722039	-0.518289	-2.17883	-0.0805874	-0.253666	0.0264946	0.0138622	0.0040355	-0.565791	-0.232557	-0.32341	Mme
97	ENSMUSG00000000628	2.04367e-76	-0.390292	0.0749362	0.0755742	-0.0254074	-0.0754127	-0.07445	0.156027	-0.672511	-0.311947	-0.800052	0.17472	0.0349468	-0.240485	-0.280179	Hk2
97	ENSMUSG00000034880	1.68008e-277	0.668219	0.353309	0.485384	0.839346	0.80015	0.742129	0.714347	0.7133	0.555271	0.605371	-0.226196	0.865526	0.794802	0.249752	Mrpl34
97	ENSMUSG00000000740	0	0.362194	-0.185898	0.420565	0.340046	0.0344773	0.696875	1.16448	-0.0113379	0.528544	0.013862	0.802847	-0.0643024	0.0840328	0.875965	Rpl13
97	ENSMUSG00000025190	1.29048e-22	-0.439988	0.221576	0.17503	0.107574	0.193635	0.224673	0.102437	-0.0604906	-0.731738	-0.161121	-0.93803	0.211014	-0.0530164	-0.259681	Got1
98	ENSMUSG00000025283	8.81628e-41	0.753925	0.900756	0.342131	0.698696	0.635138	0.314343	0.973208	0.77124	0.866496	0.690005	0.780156	0.911811	0.651628	0.362593	Sat1
98	ENSMUSG00000032135	1.20378e-52	-0.0174771	-0.0436687	0.0192928	-0.234236	-0.0236162	-0.162502	-1.12587	0.00629603	0.0380739	0.0324363	0.0478642	-0.0127091	-0.0599078	0.0259003	Mcam
98	ENSMUSG00000037805	2.12204e-89	0.673664	-0.0562285	0.92838	0.994716	0.375251	1.04861	1.77871	0.293823	0.833754	0.108185	1.08911	0.650102	0.532437	1.1811	Rpl10a
99	ENSMUSG00000031586	0	-0.216269	-0.0607085	-0.831812	-1.13291	-2.20119	-3.30008	-1.35728	-0.187759	-0.152103	-0.101944	0.00714832	-0.257173	-0.221239	-0.469815	Rbpms
100	ENSMUSG00000030256	8.62483e-22	-0.806918	-0.532815	-0.672939	-0.390378	-0.443587	-1.23017	-0.0839445	-1.35657	-0.983425	-1.47391	-0.31639	-0.799213	-0.359302	-0.174602	Bhlhe41
100	ENSMUSG00000021928	2.13991e-241	-0.199576	-0.0128043	-0.0204112	0.0367678	-0.259842	-0.402376	-0.0193777	-0.118316	-0.328599	-0.205396	-1.04256	0.0368681	-0.00218145	0.00664463	Ebpl
101	ENSMUSG00000027566	1.20286e-110	0.533732	0.347043	0.464935	0.165709	0.728951	0.898247	1.14399	0.748947	0.316021	0.556917	0.0506766	0.69567	0.455678	0.326689	Psma7
101	ENSMUSG00000036751	3.0633e-38	0.622158	0.639661	0.407127	1.00168	1.24247	1.18173	0.745142	0.475218	0.0662486	0.00973644	-0.211447	1.00438	0.856722	-0.108351	Cox6b1
101	ENSMUSG00000035227	4.5251e-78	0.453057	0.66026	0.250647	0.703765	0.792661	1.06771	1.09301	0.499628	0.290973	0.423514	0.18599	0.574588	0.482638	-0.0755358	Spcs2
101	ENSMUSG00000031551	0	-1.04262	0.000190595	0.000190595	-0.0416053	-0.000336452	-0.000338749	0.000190595	-0.364247	-1.89567	-0.608141	0.000190595	-0.023796	-0.0330714	0.000190595	Ido1
101	ENSMUSG00000058056	5.42532e-41	-0.0597299	-0.0984312	-0.43412	-2.06157	-1.9569	-3.07331	-0.849467	-0.179866	0.0931148	0.0772215	0.0942934	-0.397557	-0.123965	-0.16936	Palld
101	ENSMUSG00000007817	5.43801e-12	-1.0446	-0.182782	-0.121819	-0.199975	-0.0207087	-0.00665963	0.201464	-0.684675	-0.53303	-0.501796	-0.0403847	-0.696925	-1.1832	0.0461463	Zmiz1
101	ENSMUSG00000038086	2.11361e-177	-0.00783632	-0.0435653	-0.0400436	-0.00772371	-0.0240195	-0.211422	-1.39554	-0.00162938	0.000666657	-0.00167036	-0.0163018	-0.00861746	-0.0142989	-0.0141102	Hspb2
101	ENSMUSG00000037960	3.04483e-95	-0.599779	0.0640373	-0.127764	-0.248269	0.0391566	0.0701964	-0.0766947	-0.839057	-0.625835	-0.606757	-0.0705301	-1.05198	-0.398465	-0.0635427	Card19
102	ENSMUSG00000031059	1.20968e-12	0.149705	0.423163	0.448007	0.811622	0.576423	0.716794	0.637453	0.288368	-0.233752	-0.0162766	0.0233716	0.902535	0.486632	0.0596439	Ndufb11
102	ENSMUSG00000061983	0	0.662292	-0.0577614	0.800566	0.458982	0.34614	1.3961	1.69849	0.53949	1.00119	0.695475	1.20503	0.227859	0.205672	1.08152	Rps12
102	ENSMUSG00000037580	7.0446e-108	-0.495625	0.0372388	0.0819838	-0.53099	-0.667542	-0.155902	0.240106	-0.278395	0.144326	0.0568851	0.241998	-0.625276	-1.01341	-0.00641315	Gch1
102	ENSMUSG00000017390	5.51752e-123	-0.03632	0.385499	-0.361437	0.865706	0.852905	0.841485	0.915607	0.635505	0.517717	0.752819	0.00441234	0.363092	-0.455721	-1.02159	Aldoc
103	ENSMUSG00000056737	8.38444e-27	-0.277462	-0.246755	-1.01933	0.209182	0.498424	0.488013	0.480088	-0.162843	-0.204631	-0.1272	0.376956	-0.412963	-0.383583	-0.295906	Capg
103	ENSMUSG00000052512	1.37208e-301	-0.683136	-0.139191	-0.137439	-1.15127	-1.1287	-0.5884	-0.0270224	-1.09769	-0.0909821	-0.634507	0.269884	-1.34784	-0.866266	0.263228	Nav2
103	ENSMUSG00000071076	1.01283e-321	-0.614207	-0.0518333	-0.650604	2.27629	0.946557	-0.73261	-0.532006	-0.444528	-0.288637	-0.137683	0.124011	-0.0701405	-0.387628	0.0766817	Jund
104	ENSMUSG00000025393	1.06921e-237	0.784238	0.763596	1.03263	0.98837	0.927547	1.10338	0.597405	1.1699	0.395014	0.878045	0.429091	1.3779	0.903644	0.749252	Atp5b
104	ENSMUSG00000021843	2.54448e-34	-1.39313	-0.0296225	0.239241	-0.432468	-0.479706	-0.603263	-0.143862	-1.42212	-2.18006	-1.87237	-0.648941	-0.357193	-0.092786	0.336468	Ktn1
104	ENSMUSG00000022094	2.30617e-35	-0.292384	0.183796	-0.135769	0.0604577	0.0102481	-0.0477458	0.27527	0.073216	0.194045	0.215697	0.235437	-0.0733	-0.704653	-0.395006	Slc39a14
105	ENSMUSG00000002010	6.90661e-30	0.487923	0.292389	0.575156	0.652706	0.54232	0.591415	0.548063	0.628173	0.45423	0.527945	0.582709	0.719985	0.519563	0.355055	Idh3g
105	ENSMUSG00000049686	3.34474e-70	0.0692125	0.190242	-0.581559	0.239254	0.168952	0.261351	0.293492	0.158111	0.227598	0.230395	0.0848533	0.0732495	-0.0536373	-0.791554	Orai1
105	ENSMUSG00000022108	0	-0.91324	0.31014	-0.518173	1.24558	0.578762	0.766036	0.00522072	0.633816	0.324215	1.08766	0.476291	-0.192177	-1.81804	-0.201091	Itm2b
106	ENSMUSG00000029405	1.26697e-16	-0.553397	-0.0786797	-0.0314336	-0.420424	-0.223092	-0.209595	-0.0182103	-0.437345	-0.888045	-0.636008	-0.615802	0.0728507	-0.0567567	0.0196142	G3bp2
106	ENSMUSG00000039202	8.29736e-18	-0.555349	-0.0663972	0.0630983	-0.216097	-0.0985342	0.0149296	0.069284	-0.559121	-0.734324	-0.694533	-0.705316	-0.234053	-0.0783711	0.0653964	Abhd2
106	ENSMUSG00000031807	2.1411e-33	0.485306	0.0378243	0.587213	1.21976	0.868642	1.26936	1.05756	0.488938	0.259479	0.320656	0.249457	1.00372	0.861362	0.645622	Pgls
107	ENSMUSG00000003545	2.27417e-21	-0.966311	-0.957636	-1.69078	0.732049	0.159182	-1.73309	-1.82031	-0.906047	-0.137308	-0.449319	-0.634639	-0.802836	-1.03638	-1.28291	Fosb
107	ENSMUSG00000030541	4.45884e-13	0.647736	0.0925322	0.4428	0.828975	0.527913	0.774189	0.40863	0.740503	0.706358	0.726133	0.198556	0.629599	0.514674	0.478493	Idh2
107	ENSMUSG00000031799	2.16716e-117	-0.70192	-0.461921	-0.286412	-1.70588	-1.6468	-1.25403	-1.26643	-1.16576	-0.69344	-0.828265	-0.46659	-1.26026	-0.691809	0.215002	Tpm4
107	ENSMUSG00000025794	9.60193e-81	0.621781	0.0123467	0.77037	0.722214	0.712171	1.1584	1.50907	0.484569	0.706304	0.33085	0.854937	0.399707	0.288383	0.906199	Rpl14
108	ENSMUSG00000020303	8.55423e-42	-0.818536	0.00935884	-0.00324752	-0.285432	-0.0228648	0.00911082	-0.00673594	-0.497119	-1.1691	-0.779908	0.0115081	-0.0816226	-0.0730729	-0.0435805	Stc2
108	ENSMUSG00000022283	2.43423e-06	0.590993	-0.0192754	0.931408	0.0727534	-0.0196713	1.077	1.56922	0.221234	0.888313	0.430715	0.425379	0.0376114	0.293678	1.48386	Pabpc1
108	ENSMUSG00000071644	1.26908e-90	0.848136	0.25171	1.20825	0.878203	0.508615	1.867	1.92743	0.639083	0.65775	0.482002	0.415194	0.958143	0.970285	1.23674	Eef1g
109	ENSMUSG00000031198	1.60553e-26	0.449818	0.00461822	0.59044	0.702762	0.400666	0.655723	0.279801	0.606044	0.57377	0.609735	0.51293	0.702768	0.519209	0.415607	Fundc2
109	ENSMUSG00000031827	0	-0.231305	-0.0483901	-0.891697	-2.98581	-2.64986	-1.81261	0.06431	-0.266443	0.161452	0.118349	0.12633	-0.79706	-0.573495	-0.568214	Cotl1
109	ENSMUSG00000058571	0	-0.120526	-0.190275	-0.322616	-0.354149	-1.04207	-0.5259	-0.269211	-0.42763	0.022155	0.00898345	-0.00424494	-0.902227	-0.187632	0.00364039	Gpc6
109	ENSMUSG00000006818	2.60598e-35	0.383685	0.685482	0.555919	0.432564	0.54641	0.699851	0.712537	0.720852	0.537743	0.728739	0.35415	0.458891	0.0423637	0.105139	Sod2
110	ENSMUSG00000025666	1.83953e-42	0.322033	0.15009	0.10779	-0.118125	-0.479198	-0.777362	0.0823404	0.298587	0.352694	0.351708	0.344723	0.219907	0.27785	0.142981	Tmem47
110	ENSMUSG00000030790	5.6449e-104	0.00212278	0.007401	-0.0917936	-0.410893	-1.10586	-0.28779	0.00230717	0.00654135	-0.00171438	-0.033912	0.0440105	-0.00567343	0.0167018	-0.0223504	Adm
110	ENSMUSG00000031825	3.54692e-114	-0.178197	0.0341771	-0.121778	-1.57908	-2.0845	-1.09462	-1.54655	-0.584801	-0.0925346	-0.581403	0.0449163	-0.376612	-0.135734	-0.316003	Crispld2
110	ENSMUSG00000021957	0	0.946132	0.407756	0.88623	1.57857	1.53974	1.52081	1.57277	1.16903	1.09246	1.14651	1.18647	1.20562	0.834186	0.117172	Tkt
110	ENSMUSG00000057098	2.94342e-24	-0.00935475	0.00291061	-0.0199285	-0.0181862	-0.017552	-0.0507042	-2.42805	-0.00364881	-0.000759988	-0.00201935	0.00291061	-0.00795404	-0.00615359	-0.0316206	Ebf1
110	ENSMUSG00000038418	0	0.334273	-0.939236	-1.5916	0.578838	0.273319	-1.96655	-1.47961	0.035042	0.886939	0.747071	0.553528	-0.216686	0.280683	-0.561847	Egr1
111	ENSMUSG00000057421	1.07316e-158	0.110859	0.229018	0.399984	0.542637	0.707645	0.763277	0.834246	-0.0890172	0.404693	0.172733	0.777055	-0.426765	-0.144499	0.653305	Las1l
111	ENSMUSG00000027808	7.31236e-217	0.575784	0.64697	0.255016	0.473914	0.645673	1.0541	0.957693	0.642775	0.763321	0.724963	0.177587	0.557662	0.332665	-0.632622	Serp1
111	ENSMUSG00000038296	9.45016e-19	0.0529941	-0.136464	0.0631605	-0.230928	-1.00273	-0.531269	-0.12334	0.0246788	-0.0734139	0.0238334	0.114296	0.0719278	0.173752	0.13496	Galnt18
111	ENSMUSG00000037601	4.47283e-10	0.594284	0.549654	1.08628	0.187159	1.0968	2.05367	1.7846	0.767656	0.471707	0.699339	0.330584	0.777751	0.75155	0.679357	Nme1
111	ENSMUSG00000017404	5.99734e-18	0.355487	-0.0206771	0.66347	0.545552	0.321522	1.0861	1.43762	0.269965	0.154078	0.0692948	0.611461	0.376307	0.288453	0.887787	Rpl19
111	ENSMUSG00000001627	1.67146e-24	0.275504	0.789279	-0.33343	1.56242	0.802813	0.183265	1.17591	0.928346	1.32808	1.30034	2.07576	0.680169	-0.364647	0.397588	Ifrd1
111	ENSMUSG00000023043	1.75899e-137	-1.38159	0.235843	0.11843	1.89941	3.68042	3.63168	4.49024	-1.20726	-1.49412	-1.18931	-0.0192473	-1.32057	-1.45864	1.36038	Krt18
112	ENSMUSG00000037742	1.88398e-255	0.330168	-0.307572	0.304947	0.839068	0.357286	0.590046	0.736424	-0.417015	0.112454	-0.582591	0.474844	0.00558305	0.480716	1.0244	Eef1a1
112	ENSMUSG00000006057	0	0.746555	0.705123	0.681447	0.698676	1.30168	1.56861	1.33173	0.855838	0.814681	0.876815	0.626489	0.853761	0.815937	0.140978	Atp5g1
113	ENSMUSG00000006205	0	0.00645617	-0.00209551	-0.15622	-0.740534	-1.88739	-0.920052	-1.6159	-0.0276556	0.012328	-0.014905	0.00378431	-0.0021788	0.0211549	-0.120489	Htra1
113	ENSMUSG00000032526	3.1243e-142	0.751147	0.364052	0.171853	0.67406	0.747107	0.884435	0.857703	0.783255	0.803661	0.838733	0.561125	0.714699	0.754382	-0.18767	Deb1
113	ENSMUSG00000015837	1.67266e-152	-1.37481	0.173882	-0.421788	-0.572715	0.123145	0.146835	0.0166782	-0.612957	-0.559612	-0.334264	0.0555278	-1.02862	-2.07581	-0.216875	Sqstm1
113	ENSMUSG00000060938	7.72021e-50	0.178897	-0.13597	0.48112	0.462526	0.281705	0.891002	1.49022	-0.0389016	0.100125	-0.172898	0.375655	0.0428508	0.034278	0.788029	Rpl26
113	ENSMUSG00000045136	1.82828e-08	0.117646	-0.434699	0.407506	0.422799	0.497639	0.501857	0.581874	0.116781	0.388322	0.301825	-0.552794	-0.0286725	-0.0849849	0.354867	Tubb2b
114	ENSMUSG00000031231	0	0.564203	0.65102	0.433054	0.818102	0.887355	0.96346	0.74439	0.491958	0.0145582	0.106968	-0.37357	0.977671	0.888842	-0.370873	Cox7b
114	ENSMUSG00000030849	5.22563e-246	-0.921487	-0.0159091	-0.0758863	-0.376906	-0.406141	-0.466626	-0.00563495	-1.00859	-1.19809	-1.21156	-0.396711	-0.072746	-0.190489	-0.0477591	Fgfr2
114	ENSMUSG00000042354	2.36739e-200	-0.269757	-0.00166397	0.105827	-1.33404	-0.749521	0.198778	0.197507	-0.28658	0.0725509	-0.0995762	0.16956	-0.543415	-0.648788	0.195507	Gnl3
114	ENSMUSG00000071866	0	0.793122	0.329836	-0.439883	0.292813	0.623211	-0.148433	0.119944	0.40362	0.466144	0.17921	0.776295	0.559922	0.995724	0.242323	Ppia
114	ENSMUSG00000018569	0	-0.262581	0.0602901	0.04255	1.57524	1.83508	1.87385	1.8842	-0.482193	0.0527507	-0.17276	0.511884	-0.986297	-0.589297	0.148179	Cldn7
115	ENSMUSG00000076431	2.54817e-190	1.77962	0.304604	1.61595	0.204828	-0.410886	1.11689	2.51528	1.12033	2.37154	1.51113	1.08683	1.18111	1.5128	1.87599	Sox4
115	ENSMUSG00000049517	6.76625e-35	0.387272	-0.0689441	0.614341	0.389439	0.273145	0.591961	1.33048	0.122874	0.459669	0.117297	0.705209	0.0389744	0.180921	0.79884	Rps23
115	ENSMUSG00000022565	5.19231e-113	-0.906416	-0.261166	-0.059299	-0.792452	-0.405206	-0.534479	-0.636811	-1.21336	-1.03515	-1.20377	-0.168347	-0.844822	-0.36495	0.0464641	Plec
115	ENSMUSG00000024048	1.60218e-99	-0.690351	-0.521491	-0.24694	-0.752843	-0.994626	-0.704771	-0.0766981	-1.00124	-0.970453	-0.728238	-0.047917	-1.34564	-0.627602	0.0404822	Myl12a
116	ENSMUSG00000001056	9.37968e-98	0.435943	0.274937	1.01302	0.237709	0.74635	1.51359	1.44463	0.402362	0.539141	0.383484	0.634436	0.611759	0.448451	0.816886	Nhp2
116	ENSMUSG00000020486	0	0.00646206	0.0366214	0.00369721	0.0277733	0.0211917	0.00673254	-1.5165	0.015048	-0.000353826	0.0041481	0.0181986	0.0255772	0.024241	-0.00934085	Sept4
116	ENSMUSG00000062328	4.52538e-24	0.33087	-0.173076	0.589775	0.507311	0.153448	0.851134	1.68451	-0.0401382	0.326948	-0.155012	0.806211	-0.0505325	0.0527059	0.953743	Rpl17
117	ENSMUSG00000079435	8.75981e-26	0.468449	-0.0835693	0.539788	0.444698	0.395065	0.991218	1.22411	0.0195624	0.496937	-0.14547	0.90139	0.108853	0.226658	0.620372	Rpl36a
117	ENSMUSG00000029672	0	0.254533	0.586765	0.785182	0.713672	0.354559	0.79054	0.892226	0.479972	-0.174797	0.398906	-1.11148	0.728287	0.870802	0.589379	Fam3c
117	ENSMUSG00000025481	0	-0.469282	0.253936	0.191512	0.0515966	0.122425	0.217878	0.657161	-0.593	-0.852747	-1.04403	-0.58902	0.102576	0.00634605	0.0158117	Urah
117	ENSMUSG00000020361	3.13254e-114	-0.926757	0.0939279	0.363827	-0.364459	-0.0537659	0.348832	0.424342	-0.385056	-0.593827	-0.414555	0.34938	-0.247798	-1.11974	0.322378	Hspa4
117	ENSMUSG00000071415	1.32825e-30	0.334557	-0.0775696	0.613092	0.592279	0.405922	1.31079	1.59618	0.0550226	0.224299	-0.102808	0.421598	0.125279	0.191979	0.745806	Rpl23
118	ENSMUSG00000051579	7.31904e-68	0.363611	0.188576	0.415887	0.355797	0.108796	0.669706	0.788756	0.602813	0.581084	0.645536	0.0893092	0.574619	0.268152	0.576129	Tceal8
118	ENSMUSG00000020000	0	0.00297936	-0.00816141	-0.0503858	-0.725346	-1.15769	-0.603438	-0.0351643	-0.000561523	0.0132447	0.005844	-0.0311351	-0.00230406	0.00612932	-0.0271519	Moxd1
118	ENSMUSG00000038067	3.25767e-260	-1.12754	0.012439	-0.132132	-0.270188	-0.00632038	-0.500513	0.0300614	-0.884897	-0.0485571	-0.126397	0.0300614	-1.36888	-2.00203	-0.0578807	Csf3
118	ENSMUSG00000022528	6.80182e-84	0.0840896	-0.0720416	-1.23105	0.481863	0.657465	0.0481065	-0.772423	-0.445072	-0.0089909	-0.524513	0.259442	-0.106188	0.252437	-1.00764	Hes1
119	ENSMUSG00000036390	2.01548e-81	-1.10801	0.396488	0.367307	0.272139	0.0610493	-0.829161	0.449571	-0.849787	-1.46447	-0.96748	-0.146661	-0.295599	-0.504323	0.14068	Gadd45a
119	ENSMUSG00000001794	1.17992e-257	-0.666168	-0.10429	-0.137301	-1.18275	-0.985011	-0.884791	-0.178501	-0.77964	-0.644446	-0.417391	0.240565	-1.36737	-0.804337	0.248151	Capns1
119	ENSMUSG00000019997	1.15108e-07	-0.0336178	-0.107641	-0.0548851	-0.310601	-1.49393	-0.566246	-0.137636	0.0221328	0.102332	0.0958188	0.0871517	-0.0122763	-0.0930705	0.00251982	Ctgf
119	ENSMUSG00000061904	2.4389e-104	0.713075	0.340624	1.17753	0.910101	0.917021	1.52016	1.23317	0.901413	0.64391	0.819788	0.52004	0.941307	0.550657	1.27393	Slc25a3
119	ENSMUSG00000020388	1.03136e-10	-0.262648	-0.0995394	-0.608106	-1.52612	-1.62717	-2.14321	-0.168851	-0.413394	-0.413848	-0.498262	-1.33481	-0.138075	-0.0124466	-0.445863	Pdlim4
119	ENSMUSG00000017493	0	-0.0268351	0.0150184	-0.0673043	-0.203359	-1.23606	-0.436511	-2.77207	-0.0287037	0.0233591	0.0197122	0.0169755	-0.0631633	-0.0498497	-0.0599198	Igfbp4
119	ENSMUSG00000020917	4.76902e-153	0.371759	0.44006	0.472386	0.692497	0.720552	0.625993	0.568438	0.564392	0.393204	0.558031	0.357747	0.669165	0.461058	-0.533668	Acly
120	ENSMUSG00000035199	6.23284e-14	-0.695479	0.0889762	-0.0528129	-0.423806	-0.219724	-0.022379	0.0616933	-0.526747	-1.07124	-0.673704	0.219847	-0.328381	-0.4837	0.0245803	Arl6ip5
120	ENSMUSG00000032418	5.09878e-261	-0.00557185	0.3121	0.0295661	0.342526	0.352807	0.375781	0.439349	0.193878	0.320409	0.310149	0.289354	0.0473338	-0.225839	-0.811482	Me1
120	ENSMUSG00000020911	0	-1.58996	-0.211762	-0.862341	1.6011	2.88155	1.43606	2.94049	-1.31026	-2.38847	-1.88249	-0.479551	-0.546308	-0.70399	0.0798627	Krt19
120	ENSMUSG00000047547	6.98629e-16	-1.13864	-0.145814	-0.521417	-1.15942	-0.531231	-0.62952	-0.192111	-1.09561	-1.17196	-0.940411	0.0314266	-1.33198	-1.14277	-0.276278	Cltb
121	ENSMUSG00000031299	1.92489e-235	0.720307	0.535278	0.630219	0.803695	0.751517	0.678913	0.827667	0.651533	0.65001	0.633765	0.657781	0.819749	0.8273	0.338884	Pdha1
121	ENSMUSG00000037706	1.79133e-84	0.0331441	0.0509912	-0.979062	1.12783	1.08256	0.930228	-0.766065	0.951315	1.06198	1.50942	0.942638	0.179132	-0.944028	-0.629145	Cd81
121	ENSMUSG00000019873	5.15872e-14	-0.201362	-0.0820531	-0.0979246	-0.745948	-1.10254	-0.486066	-0.390419	-0.202686	-0.0397533	0.00146618	-0.0885805	-0.35118	-0.1652	0.02562	Reep3
121	ENSMUSG00000004044	0	-0.117682	-0.0143735	-0.416647	-0.5981	-0.589586	-1.99158	-2.32433	-0.134919	-0.112761	-0.137526	-0.0883089	-0.0406147	-0.0532394	-0.359684	Ptrf
121	ENSMUSG00000018102	8.26025e-206	-0.477908	0.691433	0.255858	0.968393	0.762073	0.597032	0.606548	-0.231983	-1.49911	-0.817807	-1.06339	0.992241	1.09326	0.203952	Hist1h2bc
121	ENSMUSG00000024338	0	0.203414	0.26356	0.721783	1.16934	1.06828	1.36384	1.39976	0.576714	-0.244515	0.404054	1.0914	1.04302	0.810742	0.94685	Psmb8
122	ENSMUSG00000027506	0	-0.159416	0.334159	-0.0544917	0.397178	0.598671	0.717662	1.10799	-0.214563	-0.414712	-0.328712	-0.0100548	0.0313371	0.199713	0.0773638	Tpd52
122	ENSMUSG00000030695	5.33509e-13	-0.757254	0.71449	-0.974819	-0.822166	-0.244692	-0.808947	-0.704574	-0.311741	-1.17234	-0.694523	-0.0923685	0.137789	-0.377827	-0.443147	Aldoa
122	ENSMUSG00000039910	2.86051e-07	0.993746	0.696054	0.376982	1.42108	1.18238	0.207695	1.03	1.1072	1.65793	1.60037	1.56428	0.559428	0.531168	-0.20561	Cited2
122	ENSMUSG00000014846	0	-0.769722	-0.238643	-1.24415	-0.602885	-0.376154	-2.95852	-1.47547	-0.350839	-0.955968	-0.390057	-0.645251	-0.335241	-0.608646	-0.480377	Tppp3
122	ENSMUSG00000046402	5.93908e-71	0.980831	0.545013	-0.309886	-1.35798	-1.95106	-0.219136	1.12166	0.971734	1.2149	1.17272	0.306728	0.645214	0.839315	1.06997	Rbp1
122	ENSMUSG00000019326	2.31312e-46	-0.00312645	0.000301288	-0.0372148	-0.0736292	-0.221806	-0.359415	-1.22412	-0.00146526	0.000717775	0.00110064	0.00143494	-7.59916e-05	-0.001023	-0.012976	Aoc3
123	ENSMUSG00000052534	1.44533e-157	0.214288	-0.618442	-0.0882774	-0.254628	-0.324304	-0.46271	0.0450636	0.268812	0.633995	0.614936	0.6369	-0.107172	-0.0374994	0.466217	Pbx1
123	ENSMUSG00000036764	1.08097e-10	-0.653064	0.0141191	0.0376868	0.0114011	0.0625931	0.0624177	0.0128329	-0.616227	-1.09997	-0.91495	-0.390107	-0.000281377	-0.000803029	0.0344637	Dnajc12
123	ENSMUSG00000004665	1.00582e-48	-0.227127	-0.122272	-0.204333	-1.1107	-1.34533	-1.28254	-1.11467	-0.359415	-0.303074	-0.318943	0.0234438	-0.30654	-0.0390129	-0.116463	Cnn2
123	ENSMUSG00000032548	0	-0.621553	-0.0361267	-0.125664	-1.94784	-1.44107	-0.718179	0.0758733	-1.193	-0.646727	-1.22111	0.0398296	-0.507742	-0.325616	-0.149362	Slco2a1
123	ENSMUSG00000034520	2.07383e-09	-0.000323364	0.00312357	-0.000358993	-0.0494853	-0.135988	-0.0326013	-1.13259	-0.000116782	0.00283398	0.00248433	0.00312357	0.0021893	0.000108592	0.00312357	Gjc1
124	ENSMUSG00000029810	7.96981e-17	0.168069	0.587818	-0.0315662	1.26966	0.540014	1.05488	1.93001	1.12628	-0.256268	0.850123	1.36013	1.41452	0.459731	0.385581	Tmem176b
124	ENSMUSG00000075706	8.49411e-237	0.62925	0.520966	0.59459	1.13555	1.50881	1.2489	1.34549	0.907983	1.13986	1.26931	1.33773	0.429886	0.0789859	0.892257	Gpx4
124	ENSMUSG00000031870	1.044e-24	-0.655966	-0.00839679	-0.0291114	-0.0756388	-0.0634816	-0.136765	-0.00832713	-0.723726	-1.092	-0.925584	-0.696397	-0.021645	-0.0132644	-0.000401048	Pgr
124	ENSMUSG00000020928	0	-0.000392101	0.00054716	-0.00775172	0.00054716	-0.00127968	-0.0183623	-1.41204	-0.000690225	0.00054716	0.00054716	0.00054716	0.00054716	-0.000327402	0.00054716	Higd1b
125	ENSMUSG00000004207	7.37062e-10	0.501363	0.351621	0.125996	0.531208	0.268319	0.364753	0.407158	0.731392	1.16225	1.08363	0.751177	0.0641445	0.000576716	-0.109125	Psap
125	ENSMUSG00000020044	2.11675e-15	-0.0719449	-0.428171	-0.617351	-0.934916	-1.2062	-1.56416	-2.11611	-0.0731839	0.17486	0.153136	0.122798	-0.167939	-0.107465	-0.125802	Timp3
125	ENSMUSG00000066456	3.728e-72	0.108387	-0.585238	-0.210253	0.246678	-0.505861	-0.570359	-0.807397	0.121024	0.269873	0.304342	-0.379639	-0.0863265	0.0302837	0.193534	Hmgn3
125	ENSMUSG00000020473	0	-0.0471747	-0.0296915	-0.154345	-2.31141	-1.54353	-1.44151	-0.198253	-0.109786	0.00495891	-0.00959834	-0.00275718	-0.178874	-0.0283702	-0.109064	Aebp1
125	ENSMUSG00000021388	3.82846e-29	-0.000601448	0.000863611	-0.0322226	-0.00217765	-0.0100173	-0.0543311	-2.58622	-2.26616e-05	-0.000134941	-0.00157577	0.000863611	-0.000264282	-0.00136836	-0.0116779	Aspn
125	ENSMUSG00000021453	2.52078e-10	-0.902102	0.542907	-0.89695	0.371162	0.173791	-2.70524	-1.94141	-0.751084	-1.70253	-1.40329	0.187033	0.499858	0.147465	-1.81891	Gadd45g
125	ENSMUSG00000060969	8.9259e-111	0.488226	0.173271	0.152157	0.86435	0.764798	0.764305	1.26196	0.877431	1.14386	1.11962	1.19265	0.587671	0.331155	0.417274	Irx1
126	ENSMUSG00000027673	6.75388e-321	0.872416	0.532536	0.991424	1.30266	0.867371	1.30281	1.19891	0.973308	0.814913	0.875307	0.251601	1.20568	0.97475	0.502795	Ndufb5
126	ENSMUSG00000038393	1.03552e-203	0.798477	0.432372	-1.26573	1.12798	0.955311	0.265443	-1.22194	0.892098	0.620767	0.844693	0.765852	0.997107	0.954163	-0.868193	Txnip
126	ENSMUSG00000030431	0	0.357638	0.150603	0.188255	0.416961	0.788778	0.915113	1.10078	0.273349	0.726245	0.557856	0.799592	0.0562186	0.0905121	-0.0628628	Tmem238
126	ENSMUSG00000025508	1.6676e-54	0.52378	0.021845	0.577814	0.252671	0.386727	1.01427	0.880602	0.142759	0.587592	0.0491456	0.834187	0.110177	0.219957	0.572189	Rplp2
126	ENSMUSG00000019929	0	-0.0278068	-0.00700654	-0.254722	-0.652073	-2.15345	-1.76909	-0.100393	-0.00508666	0.0180199	0.00474457	-0.00711046	-0.00916055	0.026823	-0.205727	Dcn
126	ENSMUSG00000020427	3.6189e-157	0.0196217	-0.0621971	-0.0746357	-2.60134	-2.28575	-0.344411	-0.02257	-0.0475663	0.0385795	-0.0178052	-0.0247027	-0.0165468	0.0189337	-0.0625811	Igfbp3
126	ENSMUSG00000005583	1.40184e-118	0.000494632	-0.00842341	-0.0970098	-0.0609131	-0.506626	-0.859229	-2.65679	0.00452231	0.0049467	0.00545582	0.00607847	0.000338263	0.000840288	-0.071736	Mef2c
127	ENSMUSG00000019966	1.55046e-129	-0.18683	0.01099	-0.244529	-0.869115	-1.46112	-1.74667	-0.550976	-0.106076	-0.0321241	0.0283997	-0.211019	-0.175459	-0.260152	-0.0446633	Kitl
127	ENSMUSG00000010663	2.84011e-157	0.507957	0.201884	0.0888645	0.671091	0.624613	0.542959	0.636506	0.649105	0.697216	0.71071	0.412783	0.566413	0.384889	-0.391184	Fads1
128	ENSMUSG00000044786	2.31988e-08	0.295509	-0.100975	-1.43925	0.836378	0.603333	-1.35982	-1.24783	0.0489324	0.686635	0.371403	0.800914	0.094495	0.351012	-0.442174	Zfp36
128	ENSMUSG00000019907	3.44095e-07	-0.145133	-0.0203164	-0.404875	-0.834671	-1.21314	-2.52841	-1.5613	-0.222427	-0.137389	-0.193268	0.0264686	-0.272588	-0.154577	-0.0423326	Ppp1r12a
128	ENSMUSG00000054871	2.35189e-156	-0.552467	-0.00489268	0.0630669	-0.819178	-0.897381	-0.191137	0.0229886	-1.0098	-0.912808	-1.31152	-0.21044	-0.147395	-0.0145399	0.0732423	Tmem158
129	ENSMUSG00000045193	6.73544e-66	-0.739223	-0.183219	0.0670715	-0.148601	-0.41499	-0.626095	0.0587881	-0.79304	-1.17344	-0.994169	-0.387289	-0.547294	-0.385975	0.26484	Cirbp
129	ENSMUSG00000024772	2.18742e-14	-1.04706	0.0473982	-0.0984681	-0.227679	-0.057423	-0.0355	-0.36937	-0.746424	-0.704601	-0.731996	0.191529	-0.86152	-1.4508	-0.0267417	Ehd1
130	ENSMUSG00000033917	0	-0.826396	0.445188	-0.011735	0.584605	0.740644	0.732289	0.757845	-0.339297	-0.770008	-0.556997	-1.29568	0.0910294	-0.90079	-0.150566	Gde1
130	ENSMUSG00000019961	0	0.642049	-0.0690698	0.653008	0.690625	0.55169	0.671285	0.68926	0.487844	0.783082	0.693589	0.564665	0.299716	0.570879	0.804772	Tmpo
130	ENSMUSG00000020218	1.01991e-10	0.00340853	-0.0070847	0.000184418	-0.29121	-0.927173	-0.0374157	0.00150127	0.0057686	0.00757201	0.00598369	0.00784496	0.00526816	0.00401188	0.00784496	Wif1
130	ENSMUSG00000000088	0	0.445376	0.621332	0.97343	0.974719	1.31823	1.59368	1.44701	0.724334	-0.0395426	0.414619	-1.00141	1.20631	0.861014	0.196224	Cox5a
130	ENSMUSG00000053113	0	-0.867012	-0.06447	-1.26819	-1.47856	-0.526669	-4.14739	-2.41479	-1.27926	-1.0248	-1.47947	-0.143261	-0.435991	-0.562332	-1.12071	Socs3
130	ENSMUSG00000021268	0	-0.00347565	-0.00839023	-0.0469553	-0.388298	-0.476902	-0.29598	-2.56554	0.00383618	0.00575562	-0.000183492	0.00884463	-0.0011303	0.000126715	-0.0581203	Meg3
130	ENSMUSG00000064210	3.44794e-84	-0.58623	-0.182431	-0.0966047	-0.57822	-0.35828	-0.401002	-0.181424	-1.05453	-0.413585	-0.798627	-0.12625	-0.957259	-0.450703	0.132955	Ano6
131	ENSMUSG00000027810	1.96569e-15	0.386116	0.0347568	0.417974	0.522112	0.434282	0.6124	0.585518	0.290455	0.391496	0.265332	0.519512	0.430098	0.39611	0.557019	Eif2a
131	ENSMUSG00000020029	2.27301e-18	0.663333	0.29816	0.612164	0.79426	0.273966	1.0415	0.269922	1.03235	1.19545	1.28058	1.02735	0.749648	0.420785	0.821696	Nudt4
131	ENSMUSG00000020444	3.91468e-292	-0.558349	-0.0299773	0.129848	0.143739	0.202761	0.25422	0.170525	-0.49697	-0.935175	-0.733685	-1.14026	0.236929	0.233501	0.0252762	Guk1
131	ENSMUSG00000007039	1.92539e-23	-0.151414	-0.491393	0.298971	0.218863	0.143829	0.0261291	-0.0515649	0.00837612	-0.200354	-0.0392988	-0.271923	0.0916227	0.0174977	0.320842	Ddah2
132	ENSMUSG00000027763	1.21378e-17	-0.242153	-0.191008	-0.170885	-0.591204	-1.01201	-1.54332	-0.939412	-0.352558	-0.161415	-0.20808	0.134733	-0.283803	-0.131627	0.00200202	Mbnl1
132	ENSMUSG00000025813	1.50657e-32	-0.367735	-0.0627596	0.0441353	0.190508	0.19068	0.213832	0.241201	-0.260735	-0.257493	-0.288749	-0.745454	-0.0391533	-0.262785	-0.145184	Homer2
132	ENSMUSG00000036478	5.46512e-77	-0.109284	-0.301636	-1.00327	0.39685	0.324914	0.348234	-1.25848	-0.961826	-0.0784011	-1.14096	0.637659	-0.806422	-0.160004	-0.212235	Btg1
132	ENSMUSG00000018932	6.3324e-86	-0.972049	0.172401	-0.243815	-1.01919	-0.670821	-0.837333	0.256362	-1.0724	-0.959597	-0.717449	0.308241	-1.3652	-1.05387	0.0351951	Map2k3
132	ENSMUSG00000059895	4.34039e-06	-0.0671602	-0.00405986	-0.0101042	-0.0862931	-0.0493523	-0.0873108	-2.53358	-0.0995841	-0.0956089	-0.103633	-0.0931024	-0.00432327	0.0363169	0.011706	Ptp4a3
132	ENSMUSG00000049382	5.70505e-210	-1.188	0.000708646	-0.210701	0.963728	1.75682	0.925943	3.66914	-1.01648	-1.23233	-1.00469	0.260254	-1.33124	-1.31892	0.777385	Krt8
132	ENSMUSG00000024975	1.79001e-162	0.443973	0.514805	0.179261	0.796997	0.730864	0.400935	0.76586	0.343674	0.464792	0.280297	0.316781	0.661198	0.543577	-0.786393	Pdcd4
133	ENSMUSG00000010307	3.09729e-143	-0.63569	0.00215283	0.0153154	-0.029508	0.00770758	0.00849357	0.00122225	-0.212881	-1.15562	-0.358611	-0.0302132	-0.0120219	-0.00351471	0.0153154	Tmem86a
133	ENSMUSG00000020733	0	0.578348	0.443027	0.792055	1.43729	1.47345	1.42911	1.4657	0.762158	0.822135	0.874265	0.814518	0.687271	0.431665	0.873725	Slc9a3r1
133	ENSMUSG00000022587	3.43543e-10	-0.488118	0.00209457	-0.604449	0.977678	0.845451	0.672645	2.40927	-0.4693	-1.05959	-0.880188	-0.206016	0.0641096	-0.203838	-0.5896	Ly6e
133	ENSMUSG00000040681	9.3041e-07	0.00818831	-0.170384	0.648051	0.0897349	-0.0390798	0.134226	0.853182	-0.224435	-0.135919	-0.207412	0.127322	-0.170881	0.191265	1.25408	Hmgn1
134	ENSMUSG00000034640	0	-0.22006	-0.0378259	-0.246022	-0.167858	-0.40031	-1.9845	-0.454382	-0.110508	0.0506849	0.00862048	-0.13338	-0.103413	-0.390417	-0.048211	Tiparp
134	ENSMUSG00000054428	1.14534e-161	-0.206932	0.0795452	-0.401742	0.377408	0.121081	-0.279782	-0.0328972	-0.154909	-0.798766	-0.607404	-1.25588	0.492464	0.238222	-0.022817	Atpif1
134	ENSMUSG00000058799	1.15539e-83	0.793369	-0.297601	0.77573	0.283401	0.35506	0.698895	0.693272	0.729289	1.05863	0.917285	1.06778	0.43458	0.713078	1.03548	Nap1l1
134	ENSMUSG00000061315	2.81417e-34	0.325949	-0.180464	0.670129	0.328488	0.104916	0.820666	1.13029	0.181422	0.0316521	-0.107072	0.469069	0.676508	0.461683	1.00334	Naca
134	ENSMUSG00000025144	4.05477e-28	0.560393	0.395534	0.502971	0.877501	0.686904	0.733217	0.356529	0.68059	0.534342	0.550331	0.381609	0.906562	0.631938	0.423464	Stra13
134	ENSMUSG00000015575	3.83183e-10	-0.269017	0.615625	0.406354	0.562593	0.747535	0.814723	0.659341	0.0529164	-0.632668	-0.261343	-0.683009	0.474569	0.0326826	0.203646	Atp6v0e
135	ENSMUSG00000036371	1.35083e-53	0.630085	0.101646	0.851456	0.0675968	0.423229	0.75355	1.05005	0.649996	0.594566	0.588712	0.817244	0.547545	0.445303	1.22216	Serbp1
135	ENSMUSG00000000078	7.53184e-27	0.355511	0.394139	0.40852	1.92965	1.22379	0.498812	0.941712	0.241962	0.89942	0.451158	1.19664	0.402347	0.341593	1.1539	Klf6
135	ENSMUSG00000079620	0	-0.0115087	0.181536	0.170756	0.515326	0.510692	0.535203	0.531438	0.290571	0.514321	0.520656	0.515212	0.0260696	-0.535676	0.443615	Muc4
136	ENSMUSG00000028082	0	-0.424016	-0.128369	-0.0791986	-0.10707	-0.316741	-0.90938	-0.0155026	-0.295228	-0.705104	-0.45651	-0.00570883	0.00068421	-0.0435009	-0.022566	Sh3d19
136	ENSMUSG00000093674	0	0.292849	0.114679	-0.194248	0.156225	0.679398	0.397101	0.439443	-0.325345	-0.041366	-0.677831	0.230362	0.135479	0.357223	-0.681926	Rpl41
136	ENSMUSG00000031565	2.76319e-56	-0.589404	-0.100757	-0.372001	-0.859218	-1.27044	-0.643044	-0.131655	-0.686697	-0.417806	-0.326651	-0.100729	-0.99513	-0.366683	0.0263573	Fgfr1
136	ENSMUSG00000021379	0	0.00132496	0.000546413	-0.0431651	-1.63765	-1.25808	-0.567401	-0.699926	-0.0070721	0.0186431	0.00142435	0.0109821	-0.00861361	-0.00888131	-0.0234282	Id4
137	ENSMUSG00000020108	5.09606e-14	0.157473	-0.0743098	-0.886338	-0.315453	-0.428832	0.00921505	-0.0294149	0.168795	0.133866	0.0768935	0.154081	0.225108	0.156777	-0.716703	Ddit4
137	ENSMUSG00000062991	0	-0.00470726	-0.0136204	-0.288025	-0.770814	-2.01438	-1.70434	-0.0220508	-0.0523194	0.027224	0.0231081	-0.00705986	-0.112522	-0.0404537	-0.142995	Nrg1
137	ENSMUSG00000007892	1.70366e-122	0.0874979	0.02401	0.595541	0.411483	0.440236	1.28536	1.26077	0.0281099	0.106502	0.0221082	0.085716	-0.0983703	-0.0988741	0.748114	Rplp1
137	ENSMUSG00000021493	0	-0.339171	-0.0820745	-0.280878	-1.35824	-1.20374	-1.5404	-0.713657	-0.582295	-0.526373	-0.573705	-0.212073	-0.515453	-0.0677535	-0.146326	Pdlim7
137	ENSMUSG00000052397	0	-1.15304	-0.220682	0.0267503	0.427241	0.463119	0.530242	1.14718	-0.613664	-1.14986	-0.784589	-1.26789	-0.406411	-1.19102	0.51914	Ezr
138	ENSMUSG00000004897	4.3794e-14	0.250302	-0.101963	0.455793	0.25348	0.569169	0.885302	0.713354	0.122582	0.488094	0.472823	0.552497	-0.0992742	0.140824	0.841039	Hdgf
138	ENSMUSG00000031584	2.31756e-271	-0.383174	0.0312723	0.0567207	-0.179047	0.176158	0.218216	0.263264	-0.737321	-0.556642	-1.10921	-0.114727	-0.213254	-0.235393	0.0289257	Gsr
139	ENSMUSG00000039195	6.78375e-36	0.0737155	0.236212	-0.36229	0.28772	0.381335	0.383789	0.640918	0.1094	-0.152221	0.069183	-0.143822	0.17948	0.34543	-1.07024	1110008P14Rik
139	ENSMUSG00000021477	1.26273e-24	0.0175965	0.705829	-0.249124	-1.80408	-1.29014	-0.160743	0.712372	0.332121	0.410624	0.553068	-0.0608695	-0.125061	-0.65959	-1.27512	Ctsl
139	ENSMUSG00000039218	2.11459e-09	-0.912719	-0.233426	-0.0541953	-1.14331	-0.817111	-0.112497	0.109383	-0.803455	-0.844136	-0.842395	-0.456325	-0.890148	-1.03042	0.251511	Srrm2
140	ENSMUSG00000028691	1.71557e-37	0.612383	0.675554	0.260761	0.245283	0.760845	0.580284	1.36697	1.02169	0.397737	0.838158	0.532386	0.650017	0.0903092	0.263122	Prdx1
140	ENSMUSG00000031029	2.28895e-18	0.453355	-0.167676	0.956215	0.970482	0.115812	1.122	1.41564	0.400447	0.597727	0.332602	0.509813	0.56916	0.422702	1.21391	Eif3f
140	ENSMUSG00000054693	5.27079e-88	-0.637881	0.0457894	0.146477	0.047271	-0.00176233	0.125207	0.118958	-0.862633	-0.910309	-1.09749	-0.82359	0.0287397	0.0122652	0.10372	Adam10
140	ENSMUSG00000021765	0	-0.0346451	-0.0319488	-0.0783959	-3.07571	-3.36478	-0.985513	-0.0509406	-0.0528116	0.0487998	-0.00171982	-0.00805846	-0.0701572	-0.0430195	-0.017396	Fst
140	ENSMUSG00000015143	5.19814e-112	-0.35957	-0.34046	-0.331727	-1.68951	-1.45665	-1.64693	-0.744655	-1.06387	-0.201397	-0.537668	0.25772	-1.21037	-0.16821	0.039798	Actn1
141	ENSMUSG00000000563	1.12691e-52	0.751771	0.616933	0.950123	1.02462	0.89209	1.39532	1.18383	0.993262	0.64594	0.870717	0.469561	1.18077	0.805049	0.693894	Atp5f1
141	ENSMUSG00000028776	2.57373e-10	-0.241621	0.674944	0.126696	-0.353101	-1.24	-1.65325	-2.12084	-0.0461164	-0.251229	0.0504312	-0.10558	-0.25893	-0.17939	0.3021	Tinagl1
141	ENSMUSG00000063229	3.01136e-67	0.0956774	0.41669	-1.24588	-0.715539	-0.439975	0.619539	0.614227	0.410328	0.122578	0.472989	0.169398	0.229398	-0.0686005	-0.585027	Ldha
142	ENSMUSG00000049470	2.93435e-19	-1.16937	-0.0344955	0.102496	-0.405601	-0.400231	-0.163793	0.0613837	-0.89616	-1.28935	-1.07722	-0.272117	-0.337871	-0.638918	0.0856515	Aff4
142	ENSMUSG00000020592	1.43139e-22	-0.041198	-0.158476	0.167875	-1.09894	-0.310044	0.134291	-0.00924881	-0.430145	-0.0932567	-0.451685	0.0715882	-0.512614	0.0200505	0.228498	Sdc1
142	ENSMUSG00000022551	6.9842e-57	0.536668	0.571106	0.63553	0.50502	0.652885	0.732334	0.689571	0.669493	0.404075	0.637255	0.361777	0.661012	0.639681	0.340807	Cyc1
142	ENSMUSG00000022816	0	-0.00370817	-0.0119427	-0.0654368	-0.70136	-1.28611	-0.751623	-1.92879	0.00453319	0.0160238	0.0106805	-0.00018091	-0.000755103	0.012654	-0.111474	Fstl1
142	ENSMUSG00000097971	0	0.828561	0.118323	0.53632	0.673682	0.170773	0.973346	0.891858	0.387648	0.911474	0.517244	0.252055	0.502662	0.902008	0.504438	Gm26917
143	ENSMUSG00000041453	2.69527e-09	0.0825662	-0.267501	0.330003	0.212401	-0.0214372	0.60441	0.516206	-0.0755542	-0.0307482	-0.187952	0.434291	-0.146	-0.135764	0.846117	Rpl21
143	ENSMUSG00000021127	6.92983e-26	0.812382	-0.0163326	-0.281854	0.8847	-0.755382	-1.97486	0.0734284	0.595875	1.07403	0.98346	1.48708	0.441915	1.00844	0.66141	Zfp36l1
143	ENSMUSG00000043336	3.4663e-56	-0.0768413	-0.0880223	-0.120167	-0.429384	-0.456683	-0.788925	-2.27751	-0.177831	-0.166245	-0.197218	-0.0370066	-0.023525	0.0340411	-0.052211	Filip1l
144	ENSMUSG00000042747	3.92166e-88	0.369665	0.244326	-0.0946569	0.785571	0.527421	0.717377	0.72137	0.345458	0.444539	0.339183	0.301122	0.516518	0.433048	-0.886708	Krtcap2
144	ENSMUSG00000042675	2.62813e-12	-0.572542	-0.0506077	-0.3257	-0.0390485	-0.241332	-0.280202	-0.363995	-0.594279	-1.01242	-0.810344	-0.298452	0.0272055	0.115803	-0.157353	Ypel3
144	ENSMUSG00000031681	0	-0.0727732	-0.0283821	0.050829	-0.473115	-1.11054	-0.785322	0.0622393	-0.148994	-0.0678813	-0.0872361	0.101098	-0.0768784	0.0520706	0.083457	Smad1
144	ENSMUSG00000003814	1.52846e-28	0.258791	-0.0353022	-0.297463	0.314774	0.309083	1.04327	1.00352	0.746514	0.49375	1.07863	0.274904	0.45738	0.152684	0.48482	Calr
144	ENSMUSG00000039676	6.56103e-13	-0.683556	-0.0807326	-0.183188	-0.0485949	-0.0249836	-0.0317355	0.0257302	-0.541852	-1.17444	-0.794401	-0.499008	-0.168808	-0.144454	-0.00624876	Capsl
144	ENSMUSG00000025610	0	-0.00373709	-0.00649375	-0.00431018	-0.00309981	-0.00253735	-0.0103257	-1.30784	-0.000579674	-0.000437556	0	0	-0.00244307	-0.00183009	-0.00712869	Map3k7cl
144	ENSMUSG00000025428	2.50537e-88	0.908533	0.516792	1.13912	0.910623	0.579363	1.1222	0.972283	1.03416	0.788929	1.04063	1.18871	0.987278	0.83557	0.838245	Atp5a1
144	ENSMUSG00000024912	6.15949e-65	-0.508356	-0.0385928	0.0310628	-0.595728	-0.424797	-0.0649463	0.131684	-0.418726	0.0301828	-0.0109679	0.092455	-0.796289	-0.897403	0.0733361	Fosl1
145	ENSMUSG00000041308	4.19895e-48	-0.121229	-0.0499968	-0.04904	-0.489413	-1.28475	-1.33456	-0.0391094	-0.226388	-0.240403	-0.230641	-0.0109681	-0.0844832	0.0348256	0.069037	Sntb2
145	ENSMUSG00000006519	0	0.593925	0.357115	0.842362	1.06862	1.03276	1.39309	1.10677	0.750178	0.998797	1.08893	0.854516	0.26817	0.173642	0.446664	Cyba
145	ENSMUSG00000061477	1.52307e-205	0.55196	-0.170947	0.502275	0.278691	0.0771702	0.780692	1.21267	-0.0115516	0.675199	-0.0687902	0.571449	-0.0136448	0.233246	0.797815	Rps7
146	ENSMUSG00000042613	0	-0.404122	-0.0547627	-0.492954	-0.61588	-0.559712	-2.30888	-1.11554	-0.346594	-0.451735	-0.399579	-0.324612	-0.150656	-0.272672	-0.304479	Pbxip1
146	ENSMUSG00000071014	1.84612e-22	0.566997	0.571409	0.560709	0.571066	0.598179	0.678042	0.647452	0.651495	0.439057	0.532302	0.3291	0.727303	0.647626	-0.0475618	Ndufb6
147	ENSMUSG00000028639	7.77612e-18	0.185136	-0.117631	0.44944	-0.0574808	0.018758	0.130144	-0.0841819	0.235732	-0.0888639	0.222225	0.00087532	0.305588	0.424675	1.10887	Ybx1
147	ENSMUSG00000069769	1.25915e-22	-0.317317	-0.0600166	-0.00147286	0.113883	0.11938	0.136768	0.279602	-0.140212	-0.397344	-0.129866	-0.973034	-0.0252038	0.00717672	0.123977	Msi2
147	ENSMUSG00000038146	0	-0.0588821	-0.124774	-0.0392936	0.082964	0.106836	0.0912273	-1.90342	-0.0719853	-0.0367062	-0.0807089	-0.0813582	-0.0362375	0.0241393	0.0264949	Notch3
148	ENSMUSG00000000594	3.93072e-83	0.561676	0.211078	-0.507539	0.831475	0.727857	0.668137	0.833942	0.716102	0.773921	0.804377	0.394588	0.649082	0.40696	-0.867065	Gm2a
148	ENSMUSG00000060636	0	0.253018	-0.0414182	-0.0566377	0.0119882	0.335052	0.505611	0.941682	-0.269046	0.405854	-0.254081	0.880465	-0.405892	0.00882205	0.155059	Rpl35a
148	ENSMUSG00000051439	7.84609e-40	-0.169355	0.210465	-0.646259	1.0284	1.08875	1.09341	1.10627	0.49354	0.962799	0.910334	0.969374	-0.150749	-1.11835	-0.627092	Cd14
149	ENSMUSG00000021660	2.64644e-13	0.197859	-0.0524485	0.447495	0.266412	0.537736	0.990641	1.18861	-0.435014	-0.0762237	-0.768119	0.375372	0.279839	0.355795	1.14801	Btf3
149	ENSMUSG00000021242	5.68872e-225	0.360955	0.556088	0.844729	1.01805	0.8925	0.987104	0.675946	0.494092	0.102693	0.206755	-0.818977	1.03949	0.615942	-0.134028	Npc2
149	ENSMUSG00000023048	1.63667e-100	-0.999821	0.0763849	-0.10579	0.143509	0.367462	0.114985	0.219924	-0.656842	-1.30551	-0.847614	-0.151227	-0.408967	-0.486192	0.123323	Prr13
149	ENSMUSG00000055447	1.80688e-43	0.758112	-0.0047728	0.983075	0.892401	0.849309	0.887281	0.728583	0.647203	1.04055	1.04954	1.04524	0.208991	0.538126	0.830041	Cd47
150	ENSMUSG00000005779	2.77606e-07	0.323555	0.169613	0.438299	0.300202	0.27575	0.720066	0.848025	0.487902	0.198467	0.391178	0.0911055	0.559569	0.319374	0.461576	Psmb4
150	ENSMUSG00000003032	2.91909e-94	-0.642946	-0.78697	-0.514782	0.220636	0.0834152	-0.496443	-0.0943798	-0.504982	-0.373799	-0.200488	-0.0850678	-0.523653	-0.416652	0.329907	Klf4
150	ENSMUSG00000021876	0	-0.0152411	-0.00172548	-0.13427	-0.527142	-1.01309	-0.654537	-0.282053	-0.00793752	-0.00581589	-0.011569	-0.0442405	-0.00183392	-0.00285669	-0.0346501	Rnase4
150	ENSMUSG00000062867	7.54767e-48	0.593	-0.112244	0.751418	0.5196	0.86938	1.08708	0.867752	0.550945	0.763847	0.520865	1.02227	0.748401	0.5233	0.959912	Impdh2
150	ENSMUSG00000052560	1.34109e-290	-0.133904	-0.0143359	-0.115802	-1.21514	-0.866522	-0.909619	-0.00570114	-0.151761	-0.0325746	-0.185544	-0.00440281	-0.0595232	-0.133583	-0.151133	Cpne8
150	ENSMUSG00000001473	0	-0.711825	0.190116	0.250405	-1.31173	-1.32269	-0.620463	0.0317147	-0.475815	0.298385	0.198399	0.439648	-1.16766	-1.4185	0.171777	Tubb6
151	ENSMUSG00000038650	3.81498e-32	-0.525406	0.22845	0.259131	0.160429	0.489417	0.597386	0.705861	-0.522632	-0.9134	-0.765834	0.388096	-0.314904	-0.196493	0.499872	Rnh1
151	ENSMUSG00000044894	1.53414e-06	0.325765	0.625303	0.270147	-0.00484805	0.515358	0.288236	-0.0893195	0.235342	-0.0596862	0.00268774	-0.407546	0.49684	0.710863	-0.756307	Uqcrq
151	ENSMUSG00000061527	0	0.0107711	0.00294444	-0.570887	-2.35615	-1.87114	-2.9729	-0.283212	-0.0336166	0.0273053	-0.0248963	0.0125515	-0.0225307	0.00751063	-0.499302	Krt5
151	ENSMUSG00000024140	4.83448e-06	-0.0060454	0.013085	-0.14355	-0.127299	-0.276464	-1.09243	-1.90508	0.0292229	0.053169	0.055328	0.074129	0.00413392	-0.0130718	-0.181261	Epas1
152	ENSMUSG00000033161	0	-0.595461	-0.0579054	-0.55137	-0.672838	-0.792534	-1.36278	0.410738	-0.581238	-0.539223	-0.508452	-0.870828	-0.625701	-0.495584	-0.180395	Atp1a1
152	ENSMUSG00000059534	1.03711e-06	0.439266	0.626313	0.0681929	0.742768	0.773558	0.156533	-0.250436	0.221678	-0.116948	-0.14889	-0.489558	0.845295	0.878769	-0.411992	Uqcr10
153	ENSMUSG00000005687	0	0.583543	0.343644	0.555499	0.519425	0.528249	0.930433	1.10816	0.636871	0.766752	0.775653	0.53824	0.540115	0.388365	0.689516	Bcas2
153	ENSMUSG00000013076	0	-0.163692	-0.0523397	-0.0519032	-0.780788	-1.22086	-1.24045	-0.129029	-0.102119	0.113836	0.176735	0.0936088	-0.316236	-0.142474	0.0387826	Amotl1
153	ENSMUSG00000056209	3.55434e-94	0.666234	0.226121	0.782298	0.269199	0.346869	0.783491	0.955383	0.606924	0.951608	0.718526	0.902937	0.484241	0.469654	0.92189	Npm3
154	ENSMUSG00000023367	7.95212e-66	-0.0378296	0.622475	-0.2237	1.0778	0.740099	1.2733	1.28738	0.827924	-0.308361	0.559632	1.26695	1.13137	0.215919	0.548342	Tmem176a
154	ENSMUSG00000025647	1.30168e-06	-0.523351	-0.151741	-0.820359	-0.12894	-0.0172954	-0.0562329	-0.0526908	-0.275445	-0.478647	-0.262719	-0.265086	-0.254754	-0.539892	-0.391561	Shisa5
155	ENSMUSG00000032047	0	0.662545	0.243589	0.646675	0.818565	0.551116	0.732894	0.540341	0.816266	0.811303	0.821608	0.515514	0.789114	0.561719	0.643439	Acat1
155	ENSMUSG00000022336	6.63935e-72	0.53085	-0.237959	0.841319	0.529895	-0.000172514	0.792677	1.09521	0.209599	0.596678	0.147317	0.66768	0.481614	0.405646	1.20726	Eif3e
155	ENSMUSG00000035356	7.91038e-13	-0.45534	-0.416506	-0.956876	0.213438	0.262748	-0.118382	-0.842107	-0.686202	0.06059	-0.0961664	0.223585	-0.913932	-0.609716	-0.122613	Nfkbiz
155	ENSMUSG00000010095	4.68782e-67	-0.494763	0.169322	-0.166728	-0.847988	-0.584059	-1.00316	0.325852	-0.0916767	0.29594	0.323687	0.363211	-0.59122	-1.18338	-0.392161	Slc3a2
156	ENSMUSG00000068749	3.08797e-22	0.273823	0.168825	0.535307	0.192511	0.421649	0.709055	0.766872	0.323583	0.263872	0.205018	0.206613	0.536824	0.295811	0.524021	Psma5
156	ENSMUSG00000020538	3.46047e-104	0.329384	0.356532	0.28535	0.430928	0.406537	0.386526	0.508807	0.286954	0.309117	0.274944	0.371569	0.388186	0.378218	-0.444092	Srebf1
156	ENSMUSG00000022510	1.44008e-281	-0.010632	0.00148348	-0.102608	-0.983982	-0.797212	-0.806493	-0.0122158	-0.00749364	0.00333679	-0.000482847	0.0120768	-0.0182822	-0.00541846	-0.0591052	Trp63
156	ENSMUSG00000024236	0	-0.586633	-0.226151	-0.247032	-0.297459	-0.506578	-1.20358	0.102573	-1.13188	-0.517616	-1.20217	0.171364	-0.713077	-0.448826	0.168111	Svil
156	ENSMUSG00000032946	4.88931e-59	-0.00805109	0.00555148	-0.0433043	0.000982841	-0.00470488	-0.0905496	-1.67484	-0.00120432	0.00405181	0.00278183	0.00555148	-0.0138184	-0.016466	-0.00850919	Rasgrp2
157	ENSMUSG00000020267	0	0.43733	0.0724864	0.654417	0.663641	0.637188	0.720352	1.12668	0.491848	-0.00300185	0.165032	-0.022035	1.15419	0.925329	0.367064	Hint1
157	ENSMUSG00000022893	4.08898e-13	0.193121	-0.694479	-0.530616	-0.259453	-0.900738	-2.55116	-1.79144	-0.493871	0.368626	0.315541	0.349102	-0.919344	0.202564	-0.233077	Adamts1
157	ENSMUSG00000022952	0	-1.03078	-0.175405	-0.135817	-1.99292	-1.9519	-1.55258	0.172868	-1.25474	-1.19503	-1.3066	-0.120627	-0.768891	-0.364537	0.0658742	Runx1
158	ENSMUSG00000050315	7.44574e-12	-0.00702583	-0.0105837	-0.358591	-0.0771847	-0.240657	-1.93463	-1.07179	-0.000502794	0.0014532	0.00139674	0.00399448	0.000445502	-0.00484195	-0.179635	Synpo2
158	ENSMUSG00000034898	3.30725e-10	-0.00174704	0.00126286	-0.0528039	-0.0181582	-0.11538	-0.516202	-1.27791	0.00126286	0.000445052	0.000670286	0.00126286	-0.000784136	-0.0024341	-0.0204347	Filip1
158	ENSMUSG00000032434	2.47389e-91	-0.15582	0.134172	-0.0191214	0.064242	0.114481	0.223796	0.19291	-0.0906585	-0.284536	-0.123362	-0.18265	0.0741068	0.0209399	-0.706689	Cmtm6
159	ENSMUSG00000041084	0	0.426525	0.18152	0.340128	0.257889	0.196058	0.574042	0.493632	0.317568	0.354642	0.313248	-0.119054	0.475795	0.506196	0.153081	Ostc
159	ENSMUSG00000025856	2.08995e-32	-0.486052	-0.242969	-0.205037	-0.57459	-1.12779	-1.28356	-2.19885	-0.456231	-0.446121	-0.401826	0.0885225	-0.433795	-0.4647	0.002915	Pdgfa
159	ENSMUSG00000024190	4.67113e-63	-0.368667	-0.357906	-1.36247	0.53089	0.0545337	-1.55392	-1.48972	-0.468517	0.350908	-0.00149433	0.21535	-0.717634	-0.524141	-0.46417	Dusp1
160	ENSMUSG00000096956	5.51546e-06	0.00832519	-0.0040374	-0.0428526	-0.0923036	-0.455678	-0.43478	-1.25803	0.00674045	0.0198616	0.0183454	0.0205176	-0.0205211	0.00392697	-0.098773	Snhg18
160	ENSMUSG00000022312	7.96199e-31	0.2901	-0.267902	0.613679	0.993979	0.439299	1.23689	1.39864	0.163861	0.169305	0.0549815	0.408244	0.429034	0.402838	1.1317	Eif3h
161	ENSMUSG00000004451	1.81302e-191	-0.2601	-0.116559	0.0579557	-0.0572517	0.102296	0.22083	0.092891	-0.350411	-0.00403105	-0.107883	0.146263	-0.837307	-0.566124	0.0486729	Ralb
161	ENSMUSG00000028191	3.37494e-23	0.20698	0.188589	0.558127	0.343245	0.192624	0.674609	0.709591	0.196414	0.238992	0.199691	0.381246	0.0656757	0.104405	0.607122	Bcl10
161	ENSMUSG00000032314	1.65102e-38	0.448578	0.312561	0.621834	0.811448	0.588922	0.801654	0.717791	0.732622	0.558155	0.725949	0.570455	0.657873	0.3619	0.374325	Etfa
161	ENSMUSG00000032216	9.27737e-185	0.678531	-0.141937	0.629214	-0.0371959	-1.25126	-0.599057	-0.0473805	0.672225	0.834584	0.709555	0.763177	0.891885	0.766854	1.02611	Nedd4
161	ENSMUSG00000034786	5.64635e-11	-0.578477	-0.0428309	-0.0176503	0.0435022	0.0757896	0.0651606	-0.353583	-0.497569	-1.01202	-0.699127	-0.486191	-0.0255023	-0.0463901	-0.0880086	Gpsm3
162	ENSMUSG00000039103	1.67202e-134	-0.00495756	-0.0011032	-0.206804	-0.488817	-0.643844	-1.79177	-1.04111	-0.000265026	0.00160468	0.000105578	-0.0378326	-0.0016668	-0.00129384	-0.0713234	Nexn
162	ENSMUSG00000049550	1.75761e-140	-0.460653	-0.482682	-0.230326	-0.187254	-0.0738135	-0.120059	-0.17735	-0.678861	-0.260366	-0.448109	-0.0199288	-0.929044	-0.536491	0.147274	Clip1
162	ENSMUSG00000041012	2.24559e-227	-0.281148	0.131162	-0.0155352	0.632837	0.667071	0.651649	0.710899	-0.111521	-0.483686	-0.27225	-0.814598	0.417288	0.101088	-0.0484691	Cmtm8
162	ENSMUSG00000022353	0	-1.16115	-0.0463951	0.019395	0.025428	-0.478074	-1.24571	0.134077	-1.23284	-1.58581	-1.39855	-0.436147	0.0714126	-0.04643	-0.178823	Mtss1
163	ENSMUSG00000028173	7.93784e-54	-0.239571	0.0833881	0.00148325	-0.323193	-0.785778	-0.639101	-0.277827	-0.186349	-0.307843	-0.27368	0.0306338	0.0919442	-0.0159617	-0.148742	Wls
163	ENSMUSG00000029614	1.74371e-14	0.435131	-0.130191	0.461062	0.343688	0.339982	0.992776	1.46223	0.049857	0.375727	-0.114135	0.787793	0.206619	0.268865	0.81514	Rpl6
163	ENSMUSG00000032330	1.27407e-19	0.332291	0.582627	0.24317	0.830716	0.815377	0.663991	0.0556852	0.322971	-0.206362	-0.0903917	-0.322417	0.812049	0.867057	-0.264176	Cox7a2
163	ENSMUSG00000014313	1.00447e-15	0.620817	0.470786	0.276222	0.321251	0.481119	-0.0366185	-0.175159	0.289529	0.135541	-0.0611452	-0.668553	0.67167	0.907121	-0.381411	Cox6c
163	ENSMUSG00000023034	3.07079e-60	0.577579	-0.134346	-1.17494	0.825612	-0.0500309	-0.824268	-0.385138	0.729501	0.876858	0.898443	0.780409	0.696739	0.548021	-0.109916	Nr4a1
164	ENSMUSG00000028798	6.13532e-224	0.575733	0.210103	0.966799	1.04323	0.936146	1.55392	1.59011	0.740693	0.477114	0.562115	0.709645	1.053	0.752744	0.934068	Eif3i
164	ENSMUSG00000091956	0	0.509633	0.241268	-0.918133	0.89559	0.875441	0.156321	1.04499	0.653804	1.04316	1.03593	1.06523	0.122338	0.172772	-0.774645	C2cd4b
164	ENSMUSG00000044408	0	0.755991	0.348892	0.611957	0.777551	0.406633	0.544318	0.545075	0.822117	0.71071	0.775998	0.649756	0.917586	0.828496	0.68583	Sptssa
165	ENSMUSG00000034994	4.64672e-224	0.195563	-0.104837	0.551028	0.983514	0.338175	0.764172	0.888734	-0.306194	-0.0895626	-0.636943	0.0446565	0.187165	0.361802	0.998501	Eef2
165	ENSMUSG00000041126	1.07829e-24	0.542618	-0.0627816	0.838955	1.10754	0.406054	0.87215	0.96332	0.526332	0.271105	0.370177	-0.115474	1.09381	0.957211	0.991741	H2afv
165	ENSMUSG00000038462	2.16016e-103	0.60984	0.456314	0.947887	1.02154	0.918225	1.37248	1.16625	0.676671	0.467395	0.570714	0.633507	0.95383	0.905637	0.808264	Uqcrfs1
165	ENSMUSG00000064363	3.75424e-21	0.463089	0.589401	1.02067	0.329421	0.0299955	0.417909	0.59639	0.33052	0.219458	0.209192	0.525589	0.694311	0.735846	-0.324419	mt-Nd4
166	ENSMUSG00000023089	6.63231e-86	0.476051	0.561782	0.101567	0.288644	0.599832	0.21863	0.0264694	0.364422	0.373278	0.25247	-0.412938	0.463515	0.506304	-0.441683	Ndufa5
166	ENSMUSG00000039952	1.27066e-20	-0.047384	-0.349738	0.0771215	-0.354408	-1.43011	-0.44138	-0.506222	-0.0328763	0.0176539	0.0805307	0.0978859	0.101683	0.109011	0.226173	Dag1
167	ENSMUSG00000061787	4.5259e-26	0.557664	0.0180334	0.689318	0.476893	0.419336	1.09288	1.51172	0.255775	0.481006	0.128825	0.495787	0.264006	0.292837	0.722507	Rps17
167	ENSMUSG00000025650	3.15137e-250	-0.00623663	-0.00677834	-0.0676666	-0.359821	-1.0035	-0.328562	-0.00100412	-0.0237766	-0.0136198	-0.0301984	0.0171381	0.00545271	0.0120907	-0.0580016	Col7a1
168	ENSMUSG00000026469	5.78133e-25	-0.138344	-0.0088524	-0.00536468	-0.0693141	-0.247646	-0.29253	0.0125535	-0.107438	-0.124589	-0.10217	-0.825222	0.00410168	0.000494923	0.0919818	Xpr1
168	ENSMUSG00000028447	4.44593e-13	-0.30453	0.126142	0.167576	0.624069	0.664976	0.643474	0.63376	-0.114791	-0.602976	-0.293914	-0.720788	0.151996	0.0434985	0.0631856	Dctn3
168	ENSMUSG00000047675	8.62565e-67	0.519542	0.0935037	0.627662	0.28747	0.333008	1.04096	1.31221	0.0751001	0.496884	-0.0078464	0.625649	0.0934229	0.238209	0.601829	Rps8
168	ENSMUSG00000035498	4.40682e-61	-0.605295	0.045666	0.211348	-1.16925	-1.41294	-0.44565	0.494169	-0.750021	-0.259805	-0.496282	0.190156	-0.773351	-0.694161	0.230827	Cdcp1
169	ENSMUSG00000040652	9.56161e-85	-0.407864	-0.0568477	-0.120301	-0.574559	-0.440969	-0.491117	-1.85571	-0.400159	-0.723744	-0.551415	-0.412734	-0.126828	-0.0987399	-0.0766456	Oaz2
169	ENSMUSG00000075702	1.35847e-190	0.0017888	-0.0408043	-0.606467	-0.702059	-1.15121	-2.91709	-1.38194	-0.00599157	0.012053	-0.0131529	-0.00819763	0.00794698	0.0227534	-0.431625	Selm
169	ENSMUSG00000073639	4.3284e-29	-0.0553147	0.234957	-0.538198	-0.235404	-0.201712	-0.283982	0.160702	-0.0714694	-0.363986	-0.251788	0.203385	0.0605062	-0.0479043	-1.14618	Rab18
170	ENSMUSG00000028465	1.38343e-111	-0.0590621	-0.0667729	-0.0892663	-0.40081	-1.09721	-1.3968	-1.25078	-0.140436	0.0225266	-0.0176826	0.143367	-0.271958	-0.103674	0.0593458	Tln1
170	ENSMUSG00000004264	2.85224e-13	0.343587	0.100216	0.833814	0.229626	0.442836	1.1759	1.12017	0.431652	0.268585	0.342584	0.588533	0.482957	0.400946	1.01488	Phb2
170	ENSMUSG00000034164	6.59228e-11	0.348431	0.248185	0.306673	-0.457758	-1.28153	0.0688508	-0.1449	0.3014	0.355734	0.349748	0.356756	0.240353	0.354218	0.322277	Emid1
171	ENSMUSG00000028936	3.52317e-102	0.530595	-0.101297	0.590884	0.618821	0.439029	0.986813	1.37273	0.286925	0.379845	0.106614	0.75245	0.384205	0.380825	0.927056	Rpl22
171	ENSMUSG00000064181	1.2793e-27	-0.520081	0.0878611	0.0824361	0.253313	0.244471	0.348122	0.315056	-0.204921	-0.640278	-0.259625	-0.113456	-0.224376	-0.406105	0.0730157	Rab3ip
172	ENSMUSG00000028793	5.02587e-16	-0.440051	-0.0448972	-0.0283191	0.142538	0.153642	0.128386	0.325494	-0.32342	0.0843165	0.00637741	0.23875	-0.480401	-0.658917	0.175197	Rnf19b
172	ENSMUSG00000052738	3.64483e-61	0.439577	0.442968	0.55534	0.568685	0.479235	0.565055	0.529045	0.604814	0.283207	0.495803	0.382271	0.66272	0.498792	0.233629	Suclg1
172	ENSMUSG00000025290	3.76725e-29	0.556045	-0.0666574	0.571154	0.404314	0.328884	0.95333	1.32448	0.246938	0.583017	0.256403	0.70158	-0.054399	0.147034	0.728917	Rps24
173	ENSMUSG00000001435	2.22168e-265	-0.00681288	0.00793258	-0.103427	-0.544989	-0.717469	-0.629144	-1.39235	-0.0402469	0.00622269	-0.00362897	-0.022062	-0.0674236	-0.00185234	-0.121018	Col18a1
174	ENSMUSG00000028412	3.35505e-35	0.087307	-0.0119815	0.364028	0.345992	0.344704	0.482339	0.453981	-0.112351	0.262372	0.125883	0.360132	-0.294597	0.102723	0.332969	Slc44a1
174	ENSMUSG00000070493	3.36311e-34	0.199988	0.477426	0.543403	0.467128	0.790274	0.792865	0.103859	0.48623	-0.225498	0.251469	-0.28257	0.872257	0.495336	0.287584	Chchd2
174	ENSMUSG00000019505	4.36992e-28	0.0208813	0.34754	-1.02631	-0.20037	0.351424	-1.0916	-1.1209	0.0216442	-0.256699	-0.284355	-0.127919	0.0990369	-0.0589542	-0.637512	Ubb
174	ENSMUSG00000054889	3.41423e-61	-0.585392	-0.133941	-0.304759	-1.17558	-1.14775	-1.08275	-0.0133979	-0.865446	-0.826015	-0.876498	-0.653288	-0.547502	-0.126983	-0.0662808	Dsp
175	ENSMUSG00000028382	5.8188e-12	-0.154298	0.181695	0.552037	0.450175	0.543329	0.853669	0.870411	-0.182551	-0.0802059	-0.195104	-0.103733	0.0602288	0.0596314	0.621549	Ptbp3
175	ENSMUSG00000012405	0	0.882338	-0.174814	0.411928	0.24555	0.247285	0.86334	1.17546	-0.183411	0.805092	-0.288283	0.272105	0.13158	0.873874	0.762567	Rpl15
175	ENSMUSG00000038679	5.66095e-10	0.434634	0.0567693	0.474236	1.27937	0.907756	0.910732	1.57183	0.725519	0.546332	0.81561	-0.700105	0.989647	0.530618	0.697386	Trps1
175	ENSMUSG00000022433	3.90389e-41	-0.807727	-0.275772	0.0285152	-0.0138835	-0.0568047	0.201874	-0.0932854	-0.862051	-0.826669	-0.763848	-0.449206	-0.510693	-0.390665	0.0675382	Csnk1e
175	ENSMUSG00000055044	0	0.123926	-0.388689	-0.0127209	0.0980701	0.465994	0.57345	0.0157544	0.374451	0.456711	0.5769	0.397303	0.0883008	-0.242898	0.332122	Pdlim1
176	ENSMUSG00000090862	4.94728e-159	0.389388	-0.109268	0.612137	0.249901	0.425138	1.21288	1.54891	0.040852	0.454619	-0.0823097	0.527966	0.0605065	0.121857	0.753575	Rps13
176	ENSMUSG00000031488	1.13823e-134	-0.341588	-0.0266065	0.148503	0.402248	0.512365	0.534729	0.547982	-0.59669	0.110015	-0.230029	0.386705	-0.677794	-0.400122	0.334065	Rab11fip1
176	ENSMUSG00000020849	2.55517e-38	0.327625	0.187436	0.681635	0.401245	0.675297	1.10592	1.32612	0.405713	0.29225	0.469416	0.216146	0.270349	0.113964	1.09047	Ywhae
176	ENSMUSG00000020846	8.52906e-19	-0.0330929	-0.0216913	-0.00801737	-0.725485	-1.04239	-0.6615	0.0418967	0.0134207	0.154542	0.138168	0.154354	-0.04416	-0.075694	-0.0178463	Fam101b
177	ENSMUSG00000034024	4.40562e-21	0.371161	-0.04351	0.921395	0.390154	0.474671	1.04189	1.09944	0.404104	0.234758	0.312707	0.23419	0.582806	0.437106	0.784464	Cct2
177	ENSMUSG00000020349	2.46484e-22	-0.528711	-0.214353	0.251121	0.343369	0.334645	0.707587	0.780842	-0.278861	0.469983	0.457498	0.53177	-0.680806	-0.980338	0.669268	Ppp2ca
178	ENSMUSG00000035105	2.89354e-219	0.356113	-0.328383	0.20404	0.0181537	-0.7396	0.285137	0.438346	-0.0819427	0.433991	0.410892	0.438346	-0.459756	0.341303	0.320523	Egln3
178	ENSMUSG00000095677	1.05539e-124	0.415474	0.0829146	0.344756	0.600746	0.507965	0.557969	0.516841	0.310896	0.287301	0.181326	-0.184592	0.520749	0.507754	0.34867	Dynlt1f
179	ENSMUSG00000052684	2.29294e-16	0.0377525	-0.466531	-1.24036	1.24419	-0.229553	-1.75384	-2.14815	-0.50895	0.46341	-0.5411	0.452528	-0.284181	0.0332752	-0.877059	Jun
179	ENSMUSG00000018446	1.49336e-21	0.532565	0.16451	0.802981	0.115101	0.653491	1.11849	1.06241	0.649375	0.766611	0.722235	0.597955	0.521093	0.428467	0.763122	C1qbp
179	ENSMUSG00000039450	0	0.391004	0.278594	-0.562726	0.787158	0.6993	0.738057	0.781628	0.609637	0.550945	0.578706	0.455744	0.583572	0.299209	-0.0881912	Dcxr
180	ENSMUSG00000016427	1.60443e-19	0.0664632	0.498508	0.0218544	-0.0120173	0.152756	-0.100133	-0.130895	-0.0430551	-0.164798	-0.311509	-0.228447	0.338346	0.422845	-1.06758	Ndufa1
180	ENSMUSG00000038690	1.69224e-164	0.389619	0.555759	0.190155	0.727991	0.876959	0.642198	0.37779	0.328209	-0.0807364	-0.0499883	-0.488201	0.726466	0.690855	-0.6551	Atp5j2
180	ENSMUSG00000025372	1.13714e-49	-0.594647	-0.366587	-0.762678	-0.429988	-0.0399579	-0.633838	0.302435	-0.682331	-0.110315	-0.231116	0.128518	-1.04567	-0.943899	-0.189996	Baiap2
181	ENSMUSG00000001911	2.2342e-188	0.478319	-0.160038	0.269545	-0.156682	-0.863867	-0.99651	0.64873	0.466127	0.873622	0.783061	0.873606	0.309165	0.362439	0.607209	Nfix
181	ENSMUSG00000034566	1.15529e-12	0.300269	0.437324	0.498781	1.03485	0.85762	0.928176	0.63939	0.510619	-0.179523	0.177844	-0.166421	1.03987	0.612998	0.433124	Atp5h
181	ENSMUSG00000017778	5.22762e-193	0.379937	0.442403	0.213773	1.01066	1.07808	0.771854	0.255349	-0.0503528	-0.0908071	-0.402093	-0.715916	0.670109	0.93626	-0.521595	Cox7c
182	ENSMUSG00000020075	2.72825e-33	-0.126407	-0.0184813	0.209866	-1.01296	-0.348262	0.256412	0.16747	-0.257629	0.175093	-0.0497215	0.2305	-0.353278	-0.356442	0.112554	Ddx21
182	ENSMUSG00000006728	0	0.459517	-0.189122	0.800194	0.487919	0.19091	0.883749	0.866616	0.364085	0.368592	0.266057	-0.1835	0.670912	0.707998	0.888113	Cdk4
182	ENSMUSG00000018171	1.8305e-26	-0.71811	0.0486281	-0.118021	-0.431845	-0.381533	-0.0897934	0.158678	-0.93189	-1.02643	-1.17665	-0.2945	-0.301544	-0.245495	-0.048355	Vmp1
182	ENSMUSG00000038366	2.44486e-16	-0.607912	0.0271808	0.0216123	0.172525	0.236363	0.204785	-0.0625768	-0.602917	-0.876903	-0.722382	-0.0540152	-0.0145615	0.0675299	0.15588	Lasp1
182	ENSMUSG00000023010	1.62644e-175	0.136602	0.540738	0.114103	0.83402	0.894133	1.25373	1.60637	0.561794	0.132504	0.560735	0.686961	0.322439	0.0116049	-0.362781	Tmbim6
183	ENSMUSG00000028719	1.79415e-158	-0.060053	0.369583	0.432817	0.79149	0.78247	0.909745	0.818238	-0.04581	-0.355628	-0.241964	0.164079	0.10403	0.167668	0.455829	Cmpk1
183	ENSMUSG00000024754	3.46242e-286	-0.597739	-0.0137656	0.0523141	0.0290342	-0.00575979	0.136833	0.16295	-0.506882	-0.737387	-0.529949	-0.15486	-0.0331681	-0.00624896	0.143777	Tmem2
184	ENSMUSG00000027087	1.69975e-137	-0.894214	-0.045626	-0.139934	-0.362153	-0.745036	-0.464954	-0.0116519	-0.812466	-0.522204	-0.599923	-0.276239	-0.777397	-0.899662	-0.0836729	Itgav
184	ENSMUSG00000063882	3.49892e-10	0.283439	0.297882	0.622044	0.634213	0.145118	0.798853	0.351894	0.277397	-0.111706	-0.0734656	-0.336114	0.945761	0.673472	0.0578206	Uqcrh
184	ENSMUSG00000020483	3.97389e-157	0.742447	0.39797	0.793153	0.8248	0.660911	0.708284	1.04826	0.955326	0.999306	1.09241	0.706533	0.937193	0.740485	0.548671	Dynll2
185	ENSMUSG00000034751	7.86617e-12	-0.59728	0.109701	0.136493	0.0209832	-0.398118	-0.597435	0.483313	-0.311354	0.32709	0.0589477	0.910211	-0.643703	-1.12859	0.292772	Mast4
186	ENSMUSG00000006442	5.69224e-18	0.124029	0.159093	0.166876	-0.918129	-0.556348	0.312348	0.364767	0.200109	0.401703	0.352719	0.348102	-0.0331465	-0.143042	-0.280297	Srm
186	ENSMUSG00000030654	2.94228e-22	-0.261012	-0.0432606	0.097507	0.288592	0.150485	0.215702	0.150478	-0.158704	-0.506138	-0.204649	-1.06167	0.176829	0.188019	0.405674	Arl6ip1
186	ENSMUSG00000016559	2.20439e-08	0.329797	0.292499	-0.431953	0.835848	1.35506	1.03939	1.63946	0.347868	-0.319445	0.115927	-0.0605757	0.328647	0.677892	0.821823	H3f3b
186	ENSMUSG00000024038	1.05269e-07	0.217584	0.486045	-0.0449922	0.867057	0.82944	0.48172	0.18681	0.333364	0.0592127	0.0602529	-0.2044	0.791394	0.565502	-0.686533	Ndufv3
187	ENSMUSG00000028889	5.61406e-41	-0.396131	0.0794816	0.344533	-0.518333	-0.159612	0.572144	0.610634	-0.215826	0.0505081	0.0867808	0.188026	-0.554506	-0.706914	0.273025	Yrdc
187	ENSMUSG00000060152	3.24036e-260	0.500775	0.206561	0.319598	0.703246	0.741262	0.739253	0.348435	0.683239	0.507046	0.643154	0.116212	0.712842	0.498686	0.238063	Pop5
187	ENSMUSG00000053007	1.67662e-148	0.445863	-0.525466	0.21043	0.416705	0.173521	-0.485859	0.324161	0.0490289	0.589222	0.397344	0.498447	-0.0457004	0.367019	0.492667	Creb5
187	ENSMUSG00000051495	1.1169e-66	0.448013	0.263353	0.11106	0.451847	-0.129936	0.383701	0.614166	0.597189	0.683596	0.646949	0.554499	0.514257	0.377173	0.41718	Irf2bp2
187	ENSMUSG00000063316	2.78916e-130	0.406026	-0.135343	-0.235929	-0.0499261	0.349262	0.346384	0.77422	-0.609471	0.220793	-0.907211	0.0638093	-0.16042	0.580593	-0.119544	Rpl27
187	ENSMUSG00000023004	1.30005e-23	0.970048	-0.0973461	0.503405	0.878863	0.897041	0.826709	0.217329	1.00422	1.20774	1.14986	0.974865	0.682827	0.773822	0.965942	Tuba1b
188	ENSMUSG00000066278	3.33566e-08	-0.47874	0.13586	-0.417554	0.382282	0.506602	0.612168	0.0999687	-0.197661	-0.422529	-0.157961	0.069139	-0.289661	-0.717626	-0.1864	Vps37b
188	ENSMUSG00000029777	2.07521e-196	-0.0433402	0.0323153	0.134877	-0.61336	0.156078	0.220421	0.0957366	-0.285366	0.084176	-0.0772239	0.164432	-0.616258	-0.196901	-0.0214807	Gars
188	ENSMUSG00000007739	4.91798e-59	0.323471	-0.0503601	0.937941	0.530701	0.47278	1.04218	1.21773	0.305438	0.356773	0.166806	0.700602	0.565911	0.397036	1.01411	Cct4
188	ENSMUSG00000019590	6.55161e-17	-0.451673	-0.0923228	-0.173728	0.0834896	0.203119	0.277271	0.32524	-0.574672	-0.726765	-0.744065	-0.193142	-0.193539	-0.11911	-0.0324434	Cyb561
188	ENSMUSG00000021411	1.87538e-25	-0.323711	-0.310881	-0.577306	-1.03211	-1.292	-1.22897	-0.110166	-0.460346	-0.00899074	-0.145389	0.0609952	-0.863248	-0.540486	-0.238972	Pxdc1
189	ENSMUSG00000028837	2.65766e-20	0.399962	0.504604	0.779838	0.221446	0.684136	0.951848	1.14536	0.658978	0.249916	0.514965	0.635978	0.581852	0.279404	0.410811	Psmb2
189	ENSMUSG00000037060	2.51521e-129	-0.616393	-0.294638	-0.850922	-0.930951	-0.868068	-1.92557	-2.26756	-0.925489	-0.448837	-0.965578	0.105989	-0.832836	-0.559535	-0.310677	Prkcdbp
189	ENSMUSG00000000303	3.9855e-25	-0.390393	-0.103775	0.493915	0.15287	0.387279	0.837225	1.10164	-0.760653	-0.106176	-0.419937	0.56413	-0.888693	-0.259069	0.75213	Cdh1
189	ENSMUSG00000021134	8.19509e-09	-0.510719	0.00359466	0.0867529	-0.789798	-0.190957	0.14251	0.248351	-0.413136	-0.26066	-0.297366	0.144687	-0.755249	-0.980068	0.152383	Srsf5
189	ENSMUSG00000041881	2.56637e-201	-0.231037	0.526793	0.165497	0.944264	0.934795	0.556982	0.570077	-0.33427	-0.911918	-0.85656	-0.466084	0.64939	0.478951	-0.305597	Ndufa7
190	ENSMUSG00000027953	2.61947e-62	0.000789736	0.142896	0.0422495	0.324955	0.140724	0.21375	0.189529	0.14708	-0.178044	0.00614603	-0.382897	0.307342	0.20562	-0.727736	Slc50a1
190	ENSMUSG00000028820	1.70941e-232	0.399823	0.018687	0.580376	-0.215798	0.197659	0.731201	0.677103	0.377899	0.689892	0.580346	0.401455	0.152026	0.116861	0.804907	Sfpq
190	ENSMUSG00000029430	6.00419e-27	0.547665	0.164572	0.982267	-0.574977	0.449477	1.06895	1.03416	0.442702	0.764753	0.719518	0.724222	0.0992932	0.281146	1.03996	Ran
190	ENSMUSG00000031848	4.09462e-39	0.475765	0.292725	0.806154	1.11221	0.879521	1.14741	1.25357	0.727939	0.282021	0.600627	0.279565	0.94319	0.878725	0.854516	Lsm4
190	ENSMUSG00000046876	0	-0.118341	-0.0604497	-0.0710248	-0.678109	-1.02031	-0.794659	-0.143693	-0.202807	-0.0307704	-0.0544263	-0.0292384	-0.234312	-0.118697	-0.0492788	Atxn1
191	ENSMUSG00000028792	5.19895e-67	0.157193	0.124396	0.510568	0.499397	0.437979	0.634504	0.835867	0.411351	0.482938	0.439843	0.600299	0.418628	-0.019195	0.0920402	Ak2
192	ENSMUSG00000003072	7.34468e-103	0.350355	0.382307	0.606708	0.714305	0.726876	1.01423	0.627582	0.572563	-0.0193504	0.315656	-0.121426	1.01278	0.546793	0.315126	Atp5d
192	ENSMUSG00000050912	1.24165e-09	-0.224211	0.0901864	0.20239	-0.131414	-0.165705	-0.119937	-0.0384245	-0.325609	-0.480045	-0.55134	-0.976312	0.227754	0.261663	0.376656	Tmem123
192	ENSMUSG00000056851	4.50155e-44	0.208125	-0.10393	0.812121	0.491149	0.394066	0.872154	1.12229	0.238368	0.555391	0.350446	0.261298	0.337505	0.257563	1.06361	Pcbp2
193	ENSMUSG00000021939	3.51847e-08	-0.37099	0.53341	-0.00665472	-0.0697575	0.019702	-0.00322327	0.523771	-0.0740521	-0.382674	-0.0191362	0.727318	-0.120054	-0.563237	-1.15275	Ctsb
193	ENSMUSG00000034868	2.52302e-214	-0.307828	-0.403875	-0.230743	0.320242	0.363918	0.332539	0.126417	-0.314314	-0.552566	-0.479355	-0.367806	-0.214521	-0.0652761	0.163607	Myl12b
194	ENSMUSG00000063457	1.0669e-26	0.311611	-0.19327	0.501427	0.141489	-0.129037	0.636232	0.964875	0.0519278	0.241729	-0.0679742	0.730504	0.057217	0.0756844	0.601396	Rps15
194	ENSMUSG00000021614	0	0.0140485	-0.0190097	-0.0173106	-0.142656	-1.12925	-0.300423	0.0222694	0.0115322	0.0199214	0.0164007	0.00139196	0.016724	0.00671904	0.00177145	Vcan
195	ENSMUSG00000060002	2.81223e-16	0.226061	0.417312	-0.295827	0.682604	0.535744	0.385236	0.449242	0.457977	0.43967	0.492465	0.34022	0.490624	0.167307	-0.462396	Chpt1
196	ENSMUSG00000030122	3.6151e-43	0.0572552	-0.161435	-0.828721	-0.697927	-0.839794	-2.04676	-1.84373	-0.126766	-0.150162	-0.199177	-0.229277	0.0846292	0.326459	0.0339236	Ptms
196	ENSMUSG00000030759	1.45707e-11	-0.19153	-0.403641	-0.354286	0.0991121	0.107432	0.208599	0.310509	-0.232902	0.2677	0.0988371	0.325411	-0.561726	-0.558437	-0.203203	Far1
196	ENSMUSG00000090877	2.10304e-41	0.304002	-0.192544	-0.883919	0.396031	0.226635	-0.859499	-0.634144	0.281224	0.35602	0.32341	0.166324	0.371957	0.331902	-1.0098	Hspa1b
197	ENSMUSG00000027397	3.34712e-13	0.165634	0.378793	0.43705	0.304063	-0.243807	0.342324	0.639909	0.425166	0.614281	0.572201	0.622729	0.249758	-0.0485593	0.193741	Slc20a1
197	ENSMUSG00000000957	1.18458e-235	-0.381047	-0.184668	-0.167222	-0.51273	-0.54901	-0.38331	-0.277891	-0.337719	-0.539505	-0.381888	-0.79291	-0.273105	-0.102229	0.0315685	Mmp14
197	ENSMUSG00000021360	7.92885e-73	-0.697162	-0.0556637	-0.243953	-0.367335	-0.209434	-0.616396	-0.834473	-0.750569	-0.879648	-0.946899	-0.354985	-0.083785	-0.129788	-0.137916	Gcnt2
197	ENSMUSG00000006356	8.04067e-10	-0.294869	-0.100554	-0.0466196	0.216855	0.77382	0.852474	-0.0329632	-0.148138	-0.13474	-0.203458	0.227994	-0.283551	-0.727399	1.10387	Crip2
198	ENSMUSG00000033685	3.58743e-13	-0.273563	0.0332922	-0.992954	-0.129768	-0.537901	-0.703273	0.450348	0.0829398	0.171153	0.109994	0.0456991	0.153065	-0.461957	-0.508487	Ucp2
198	ENSMUSG00000011179	8.29808e-250	0.00536386	0.0844571	0.0885797	-1.10617	-1.20923	-0.45223	0.0531521	-0.123991	0.0996643	-0.0285607	0.133693	-0.10438	0.0242409	-0.171824	Odc1
198	ENSMUSG00000048490	1.97254e-59	-0.61674	0.175944	0.243304	-0.647275	-0.927536	-0.184442	0.865387	-0.351929	0.131354	-0.0936279	0.398858	-0.283009	-1.05527	0.338995	Nrip1
199	ENSMUSG00000002602	7.11802e-232	-0.00852566	-0.0199011	-0.0986172	-0.65782	-0.628508	-0.594738	-1.21786	-0.00752822	0.00512283	0.00129268	0.0157066	-0.0202197	0.00377229	-0.112203	Axl
199	ENSMUSG00000021361	1.87143e-199	0.553796	0.426832	0.485713	0.837758	0.723438	0.735354	0.869051	0.675152	0.293231	0.479408	0.0688107	0.94064	0.720039	0.269214	Tmem14c
199	ENSMUSG00000025204	3.69558e-16	0.513262	0.520501	0.5401	0.83131	0.754146	0.697464	0.646823	0.649673	0.493885	0.606903	-0.143188	0.634665	0.560237	0.0837119	Ndufb8
200	ENSMUSG00000028766	6.69914e-40	-0.0928817	-0.0885435	-0.67985	-0.315572	-0.471187	-1.36545	-0.00717808	-0.0437775	0.0684662	0.0624314	0.0145098	-0.198788	-0.215339	-0.133504	Alpl
200	ENSMUSG00000009013	5.89546e-96	-0.468399	-0.550058	-0.540677	-0.883087	-0.695427	-1.41832	-1.61279	-0.445231	-0.703349	-0.580447	-1.01817	0.0281307	-0.130553	-0.157894	Dynll1
200	ENSMUSG00000021025	2.26685e-08	0.249061	-0.60547	-0.731312	1.06375	2.09569	1.01113	0.445148	-0.39755	0.679376	0.185238	1.01045	-0.836888	0.0849303	1.15758	Nfkbia
201	ENSMUSG00000040435	8.93234e-111	-0.574556	-0.248223	-1.08211	0.304577	-0.260677	-1.31023	-1.53391	-0.517463	-0.104152	-0.183633	0.0495273	-0.671651	-0.659205	-0.5158	Ppp1r15a
201	ENSMUSG00000021109	0	-0.410874	0.0844022	-0.0129266	-0.760405	-1.57875	-1.30683	-1.15836	-0.895576	-0.694018	-1.14355	-0.246445	-0.00210699	0.105199	-0.0487903	Hif1a
202	ENSMUSG00000028745	4.66462e-43	-0.121756	0.111592	0.14298	-0.482191	-0.769699	-1.13702	-0.123526	-0.0625389	-0.255391	-0.082731	0.0137986	0.0721878	0.0976559	0.123191	Capzb
202	ENSMUSG00000058672	4.47771e-13	-0.272384	0.0948382	0.050883	-0.158478	0.291684	-0.0280707	0.773516	0.109161	0.790539	0.77855	0.882458	-0.768205	-0.944987	0.205876	Tubb2a
202	ENSMUSG00000021290	1.1568e-09	0.311272	0.513817	0.0901524	0.399361	0.638461	0.463553	-0.0805687	0.0315683	-0.130777	-0.383673	-0.361916	0.280609	0.521495	-0.605155	2010107E04Rik
203	ENSMUSG00000006219	0	0.00302584	0.0125105	-0.037918	-0.615949	-0.789928	-1.14861	-0.312543	-0.00160743	-0.0214474	0.0126672	-0.410447	-0.02463	0.0473821	-0.102458	Fblim1
203	ENSMUSG00000054146	3.49682e-40	0.0028177	0.0177867	-0.931246	-1.37041	-0.861643	-3.24133	-0.402071	-0.0696213	0.00086377	-0.1135	-0.0746855	-0.040811	0.0397743	-0.976423	Krt15
204	ENSMUSG00000058558	1.94225e-10	0.372496	-0.0502031	0.5691	0.242039	0.357964	1.0321	1.46616	0.0326137	0.37066	-0.0240145	0.718267	-0.0475011	0.0819944	0.967807	Rpl5
204	ENSMUSG00000055723	2.31271e-159	-0.192449	0.0763774	0.368943	0.257478	0.420075	0.539652	0.512711	-0.483502	0.0721316	-0.294133	0.174998	-0.694782	-0.382485	0.516191	Rras2
204	ENSMUSG00000022010	5.5251e-204	-0.24951	-0.169403	-1.06464	0.304529	0.0857229	-3.44838	-1.77267	-0.608742	-0.967873	-0.841631	-0.70152	0.0383593	0.913382	-0.488412	Tsc22d1
204	ENSMUSG00000053253	0	-0.216663	0.466398	0.671479	0.0597016	0.291087	0.802235	0.786567	-0.161459	0.122994	0.247242	0.672321	-0.636325	-0.488325	0.391348	Ndfip2
205	ENSMUSG00000039953	6.0004e-37	0.0266406	0.0193165	-0.0780471	-0.0500508	-0.331696	-0.717716	-0.104377	0.0522583	0.0346233	0.0925642	-0.108478	0.169816	0.189979	-0.154085	Clstn1
205	ENSMUSG00000032294	2.66626e-87	-0.567816	0.206796	-0.995159	-0.545957	-0.174187	-0.396083	0.210075	-0.356728	-1.09229	-0.714084	-0.454951	-0.0153158	-0.133021	-0.833289	Pkm
205	ENSMUSG00000001270	2.37138e-18	0.012085	0.00633826	-0.543582	-0.303113	-1.39923	-2.31476	-1.29269	0.0232966	0.0344469	0.0307377	-0.00207816	-0.0136223	0.0217124	-0.699087	Ckb
205	ENSMUSG00000022234	2.03322e-66	0.483004	0.0288664	0.729175	0.411774	0.44374	1.04363	1.06038	0.469269	0.530177	0.421324	0.704645	0.627615	0.446652	0.977782	Cct5
205	ENSMUSG00000018821	2.04661e-06	-0.495201	0.139199	0.0378833	0.33296	0.374715	0.153564	0.243452	-0.208122	-0.94641	-0.499575	-0.863662	0.156815	0.0980796	0.243247	Avpi1
206	ENSMUSG00000022371	0	-0.0038431	-0.0026916	-0.119742	-0.838332	-1.29344	-0.818838	-0.0680134	-0.0078272	0.00922836	-0.000676465	-0.00912624	-0.00511425	0.00696908	-0.0937156	Col14a1
206	ENSMUSG00000015176	8.10452e-40	0.0518545	0.10518	0.216623	-0.863676	-0.293941	0.328454	0.371477	0.167495	0.386623	0.291026	0.328999	-0.0812454	-0.269844	0.0759054	Nolc1
207	ENSMUSG00000029030	0	-0.12764	0.00464439	-0.188063	-0.076749	-0.569836	-1.15239	-0.87723	-0.332691	-0.0848932	-0.228823	0.112762	-0.345219	-0.0592909	0.0459128	Tprgl
207	ENSMUSG00000021606	3.21163e-10	0.282328	0.514914	0.286164	0.588673	0.654792	0.358469	0.472387	0.397181	0.0860482	0.177586	-0.0919416	0.618097	0.634677	-0.0549728	Ndufs6
207	ENSMUSG00000005732	6.86779e-109	0.407177	-0.172735	0.808327	0.00973698	0.729432	0.975674	0.933269	0.382289	0.514779	0.626311	0.3926	0.0806326	0.206184	1.01767	Ranbp1
207	ENSMUSG00000024997	0	0.393092	0.29138	0.457159	0.761839	0.809325	0.779608	0.699493	0.412161	0.207449	0.292468	0.0987022	0.702889	0.573289	0.19116	Prdx3
209	ENSMUSG00000023286	4.10524e-51	-0.137129	0.0618315	0.310698	-0.211311	0.0929183	0.570069	0.489511	-0.0812747	0.0790253	0.014324	0.0956921	-0.144355	-0.310485	0.270324	Ube2j2
210	ENSMUSG00000028780	2.99157e-06	0.079348	-0.0579745	-0.261869	-0.297072	-0.940676	-1.43426	0.0900963	0.0737385	0.0873448	0.127831	-0.595995	0.0659927	0.0956134	-0.0286236	Sema3c
211	ENSMUSG00000002416	7.83413e-10	0.164319	0.495282	0.0653701	0.0962068	0.367055	0.151799	-0.0306114	0.0563275	-0.138994	-0.258084	-0.0611166	0.268658	0.273875	-0.494376	Ndufb2
211	ENSMUSG00000024587	2.20597e-13	-0.0234752	0.207921	0.142358	-1.0646	0.0109957	0.346035	0.336451	-0.306081	0.280805	0.0957491	0.34943	-0.785802	-0.229101	0.112092	Nars
212	ENSMUSG00000029675	0	0.0228677	-0.0028042	-0.150033	-0.347838	-0.90065	-0.84873	-1.35135	0.0174441	0.0274535	0.0225126	-0.00270112	0.0155929	0.0254481	-0.105604	Eln
212	ENSMUSG00000030701	2.33388e-255	-0.138318	-0.357882	-0.397311	-0.4333	-0.820512	-0.447491	0.111857	-0.230537	0.0285989	0.0742467	0.0332662	-0.520614	-0.226721	-0.0573569	Plekhb1
212	ENSMUSG00000023939	6.40987e-297	-0.0664219	0.0256187	-0.0143135	1.06789	1.03827	0.862207	1.0019	0.238938	-0.311317	0.115468	0.0910032	0.39101	0.196599	0.377944	Mrpl14
214	ENSMUSG00000029108	1.5325e-59	-0.00995181	0.00248237	-0.159997	-0.408422	-0.498522	-1.03487	-0.0422796	0.00122835	0.00185189	-0.00142955	-0.012085	-0.00533179	-0.00630889	-0.0797183	Pcdh7
214	ENSMUSG00000021520	1.08177e-32	0.258387	0.546948	0.250012	0.450385	0.753258	0.604717	0.569635	0.381602	-0.194765	0.0512802	-0.21505	0.476717	0.485859	-0.278668	Uqcrb
215	ENSMUSG00000038872	2.9289e-14	0.125036	0.0604851	0.284333	0.339692	0.220089	0.236431	-1.06112	0.10739	0.164729	0.120309	0.246198	0.29249	0.236012	0.125359	Zfhx3
215	ENSMUSG00000032381	4.13898e-281	0.353424	0.185509	0.317267	0.523652	0.633364	0.616477	0.512985	0.407743	0.204993	0.332907	-0.265986	0.486586	0.491165	0.314753	Fam96a
215	ENSMUSG00000022676	2.07827e-229	0.00651102	-0.00277983	-0.0310203	-0.585326	-1.0273	-0.306651	-0.0652391	0.00286207	0.0103209	0.00302386	-0.00157136	-0.000366731	0.00655504	-0.0574371	Snai2
215	ENSMUSG00000073411	1.65882e-13	-0.0231002	0.494389	0.360864	0.841746	0.725964	0.955542	1.50717	0.467715	-0.52874	0.193529	1.13022	0.648535	0.0844313	0.660638	H2-D1
216	ENSMUSG00000006304	1.39284e-251	-0.775189	-0.15988	-0.0087704	-0.7959	-0.45878	-0.401019	-0.458808	-0.764293	-0.80936	-0.561338	0.0278135	-1.01899	-0.668728	0.43646	Arpc2
216	ENSMUSG00000054766	2.04404e-27	0.291622	-0.159426	0.697555	-0.567702	0.000729891	0.61046	0.8685	0.0891899	0.453496	0.279953	0.50019	0.125468	0.366683	1.00387	Set
216	ENSMUSG00000070733	1.18554e-10	-0.15538	-0.0418924	-0.00931404	-0.34548	-0.885876	-0.626047	-0.0276099	-0.178344	-0.0629651	-0.121243	0.0755533	-0.128085	-0.131953	0.0336162	Fryl
217	ENSMUSG00000068523	1.2863e-146	-0.382099	0.138127	-0.566559	-0.426926	0.313112	0.37048	-0.421907	-0.818944	-0.157021	-0.644002	-0.0397273	-0.998227	-0.481254	-0.624189	Gng5
217	ENSMUSG00000029229	2.34583e-14	0.0184996	0.20848	0.684291	0.473661	0.174481	0.907512	1.00389	-0.140543	0.0331836	0.00295437	0.545966	-0.153342	0.184182	0.775214	Chic2
217	ENSMUSG00000074364	1.67764e-10	-0.0823044	-0.0855039	-0.326652	-0.352258	-0.464163	-1.57284	-1.42388	-0.211974	-0.0263019	-0.0758971	-0.0543342	-0.33421	-0.131725	-0.223724	Ehd2
217	ENSMUSG00000020737	2.15275e-68	0.309566	0.13739	0.726554	0.40645	0.722497	1.14185	1.05615	0.333536	0.0489612	0.152277	-0.486192	0.565613	0.503933	0.843479	Hn1
217	ENSMUSG00000023915	2.31717e-320	-0.458966	0.0341941	-0.11059	-0.241553	-0.526135	-0.493308	-0.414507	-0.597131	-0.742177	-0.838649	-0.888478	-0.0923346	-0.0258603	-0.398197	Tnfrsf21
217	ENSMUSG00000041057	8.91264e-42	-0.142934	-0.00662584	0.196057	-0.850351	-0.304307	0.195454	0.267904	-0.246595	0.161705	-0.0159087	0.262241	-0.469534	-0.425495	0.188316	Wdr43
218	ENSMUSG00000053819	3.66169e-27	-0.258707	-0.0844871	0.06193	-0.305143	-0.766546	-0.410887	-0.506975	-0.457492	0.212769	-0.111868	0.371693	-0.887516	-0.59253	0.289378	Camk2d
219	ENSMUSG00000029247	1.75409e-25	0.348743	-0.269933	0.467156	0.597032	0.517847	0.750229	0.719196	0.340279	0.299882	0.217047	0.372227	0.628582	0.527185	0.64929	Paics
220	ENSMUSG00000036323	1.39625e-31	0.266396	0.161611	0.510581	0.334704	0.366993	0.628402	0.623614	0.193611	0.0969412	0.123817	0.136322	0.372037	0.310795	0.448978	Srp72
220	ENSMUSG00000025504	5.72217e-130	-0.425841	-0.0498048	-0.0733025	-0.148011	0.0139726	-0.0944425	0.220901	-0.595365	-0.328379	-0.436972	0.0827917	-0.717072	-0.515843	0.0320984	Eps8l2
220	ENSMUSG00000023067	2.30929e-95	-1.06905	-0.0912873	-0.501706	-0.694305	-1.41292	-1.72123	-1.38907	-1.04902	-0.696802	-0.76802	-0.0314656	-1.05797	-0.992384	-0.248259	Cdkn1a
220	ENSMUSG00000024359	8.44619e-84	0.147521	0.31173	0.842304	-0.466917	0.183845	0.80557	0.769559	0.223449	0.404767	0.435935	0.712928	-0.0452639	-0.105609	0.693404	Hspa9
221	ENSMUSG00000066551	1.43402e-30	0.602458	0.0314946	0.410885	0.107337	0.246112	0.155353	0.400472	0.520364	0.340948	0.309981	0.52383	0.529772	0.553429	1.05843	Hmgb1
222	ENSMUSG00000030342	1.32076e-10	-0.483296	0.408758	-0.179801	-0.931693	-0.56839	-0.0926591	1.84677	-0.0737049	-0.848844	-0.285261	-0.804823	-0.335224	-0.793619	0.551471	Cd9
222	ENSMUSG00000069662	7.80971e-19	-0.00322345	0.046079	0.349868	-0.474105	-0.357637	-0.796191	-0.522471	-0.0999033	-0.199091	-0.253887	-1.1103	0.41793	0.355533	0.299857	Marcks
223	ENSMUSG00000078812	4.88066e-75	0.540566	0.489568	0.533951	-0.601259	0.157954	0.674573	1.07004	0.642943	0.436344	0.637884	0.91736	0.235419	0.282824	0.803071	Eif5a
223	ENSMUSG00000022698	4.15049e-25	0.420502	0.231947	0.62313	0.145599	0.317388	0.75138	0.827692	0.64584	0.820892	0.869257	0.74321	0.376112	0.0802291	0.791023	Naa50
223	ENSMUSG00000023951	2.30735e-87	-0.564894	0.0509347	-0.220136	-0.5881	-1.26262	-0.30151	0.15688	-0.122046	-0.382558	-0.16323	-0.131253	-0.0136465	-0.514542	-0.523332	Vegfa
224	ENSMUSG00000026509	1.18607e-80	-0.515569	-0.218939	-0.000904718	-0.617513	-0.296335	-0.287895	-0.387654	-0.764347	-0.527557	-0.673543	-0.0328799	-0.763545	-0.391852	0.00153687	Capn2
224	ENSMUSG00000005610	1.94613e-14	0.0175203	0.20278	0.771481	-0.57375	-0.241812	0.0760311	0.46558	0.0677966	0.23996	0.250981	-0.0716868	-0.0110042	-0.131568	0.978188	Eif4g2
225	ENSMUSG00000000567	2.43263e-81	-0.313049	-0.588959	-0.471025	0.323474	-0.164325	-0.13787	1.3678	-0.72134	0.231352	-0.358774	1.18311	-0.627775	-0.117263	0.000992502	Sox9
225	ENSMUSG00000021699	3.36922e-10	0.187699	-0.237191	0.435365	0.353409	0.350678	0.568962	0.679405	0.0337302	0.528051	0.484861	0.700709	-0.35387	-0.00452754	0.597869	Pde4d
226	ENSMUSG00000016252	1.73659e-77	0.200167	0.467981	-0.0782985	0.376485	0.54609	0.11996	-0.0339582	-0.0531233	-0.326429	-0.441215	-0.320067	0.49036	0.692009	-0.462725	Atp5e
226	ENSMUSG00000028964	9.63857e-09	0.179886	0.26378	0.281579	1.1984	0.73842	0.41111	0.830799	0.467443	-0.133871	0.156189	0.255732	0.843512	0.517084	0.285547	Park7
226	ENSMUSG00000020358	5.63941e-106	0.194288	-0.065929	0.764848	-0.414254	-0.00654966	0.915869	1.33874	0.252103	0.547639	0.535516	0.298129	0.0521014	-0.0819411	0.951776	Hnrnpab
227	ENSMUSG00000075701	8.31163e-12	0.118483	0.387261	-0.0352449	-0.0293892	0.0936165	0.459517	0.365724	0.162529	0.054097	0.136963	-0.142143	0.1409	0.0919439	-0.47958	Vimp
227	ENSMUSG00000041841	1.31436e-54	0.414026	-0.0659004	0.105149	0.224842	0.254792	0.547757	1.03236	-0.248154	0.392915	-0.393021	0.449243	-0.0687477	0.256017	0.213421	Rpl37
227	ENSMUSG00000024501	7.59271e-33	0.00283971	-0.0644435	-0.111488	-0.289108	-0.985478	-0.876209	-0.139337	0.00663551	0.00815042	0.00807388	-0.0274487	-0.00650457	0.00122359	-0.123166	Dpysl3
227	ENSMUSG00000025066	4.96022e-15	0.0365638	-0.152746	0.439267	-0.284018	-0.0759291	-0.1396	0.104273	0.141734	0.194926	0.287317	0.628968	0.0557366	-0.0482648	1.01374	Sfr1
228	ENSMUSG00000031995	1.21501e-58	-0.236274	-0.222261	-0.387218	0.374836	0.555118	0.578374	0.623442	-0.444893	-0.0263694	-0.269782	0.0776956	-0.628972	-0.514393	-0.0117997	St14
228	ENSMUSG00000024538	0	0.020981	-0.0345786	-0.0568411	-0.33979	-0.875739	-0.20287	-0.712506	0.0189786	0.0273318	0.0214711	-0.0448648	0.0149751	0.0245755	0.00368334	Ppic
229	ENSMUSG00000015092	5.8987e-45	0.455915	0.398743	0.566243	1.02111	0.811434	0.630055	0.852921	0.661742	0.0155085	0.448133	0.437991	0.831475	0.868234	0.291264	Edf1
229	ENSMUSG00000024578	4.35025e-284	0.0413282	-0.0303001	-0.00525707	-0.801469	-2.96287	-0.473836	0.0353869	0.029429	0.0486228	0.0340103	0.000208574	0.0383463	0.0449896	-0.0243612	Il17b
230	ENSMUSG00000027405	2.85745e-246	-0.0277248	-0.0806253	0.154827	-0.86496	-0.235701	0.255349	0.22192	-0.113399	-1.7022e-05	-0.106475	0.102523	-0.154682	-0.248352	0.19789	Nop56
230	ENSMUSG00000050856	8.33222e-14	0.315508	0.499355	-0.210647	0.30668	0.5975	-0.0676935	-0.49342	0.122095	0.0552767	-0.0865269	-0.184139	0.376053	0.597435	-0.681866	Atp5k
230	ENSMUSG00000055839	0	-0.481279	0.0750814	-0.28298	-0.43959	-0.146239	-0.6634	-0.410456	-0.780313	-1.00148	-1.18146	-0.528086	-0.226553	0.0372704	-0.311554	Tceb2
231	ENSMUSG00000074227	2.29452e-111	-0.273111	-0.0218355	-0.422879	0.337501	0.58433	0.545929	1.72388	-0.279183	-0.617234	-0.552579	0.115454	-0.185973	-0.276535	-0.276928	Spint2
231	ENSMUSG00000022205	2.61013e-29	0.627094	0.432148	0.716418	0.0885228	0.110967	0.896789	1.26444	0.672841	1.00291	0.845566	1.03739	0.211812	0.204036	0.652938	Sub1
231	ENSMUSG00000045027	2.15821e-23	-0.52147	0.0727887	0.104043	-0.000785559	0.0156293	0.11294	0.11516	-0.555758	-0.989798	-0.803933	0.0995127	-0.220426	-0.143986	0.11516	Prss22
231	ENSMUSG00000095098	1.30161e-12	-0.018748	-0.0184294	-0.0991032	-0.596397	-1.17174	-1.09771	-0.290329	-0.142768	-0.0463421	-0.155093	0.0180351	-0.0742247	0.0349034	-0.0735555	Ccdc85b
231	ENSMUSG00000064367	2.86742e-07	0.108582	0.516271	0.20151	-0.0949004	0.135392	0.287789	0.185833	-0.171976	-0.197394	-0.339416	-0.179786	0.212541	0.317843	-0.440871	mt-Nd5
233	ENSMUSG00000029616	1.47981e-56	0.426195	-0.062356	0.444418	0.588659	0.416193	0.741825	0.630886	0.421121	0.31893	0.328799	-0.445205	0.593815	0.583546	0.293132	Erp29
233	ENSMUSG00000005417	1.1172e-41	-0.472986	-0.139025	-0.0335162	-0.19739	-0.204969	-0.126795	-1.34983	-0.636802	-0.287646	-0.45452	0.0242324	-0.490572	-0.336309	0.10485	Mprip
233	ENSMUSG00000002580	0	-0.48466	0.273174	0.0429662	0.818825	0.88054	0.837249	0.813863	0.0135835	-0.751717	-0.19254	-0.254632	0.412181	-0.0304588	-0.350686	Mien1
234	ENSMUSG00000058013	6.26961e-66	-0.0952271	-0.17707	0.141751	-0.389696	-0.0902278	0.247393	-0.807741	-0.169534	0.270523	0.159149	0.0832601	-0.65512	-0.307774	0.225737	Sept11
234	ENSMUSG00000029455	6.79805e-91	0.217839	0.18348	-0.330866	-0.289964	-0.648956	-1.0236	-0.54925	0.374225	0.455976	0.466202	0.521924	0.148702	-0.016812	-0.269021	Aldh2
234	ENSMUSG00000050732	4.93261e-32	0.52183	0.474062	0.594112	1.15142	1.15148	1.00353	1.56746	0.875579	0.538811	0.829722	0.584262	0.918535	0.450557	0.68016	Vamp8
234	ENSMUSG00000051627	7.49157e-14	0.443682	-0.294577	-0.178936	0.649934	0.405368	0.741575	0.694534	0.428253	0.388284	0.534732	0.670504	0.260234	0.628955	0.553468	Hist1h1e
235	ENSMUSG00000027803	9.27752e-14	-0.38496	-0.422774	-0.00965581	-0.349767	-0.353805	-0.23696	0.0669953	-0.203135	0.27328	0.338184	0.187315	-0.683294	-0.685536	0.140369	Wwtr1
235	ENSMUSG00000029465	4.28494e-10	0.0746884	0.156948	0.355631	0.218773	0.56484	0.811522	0.669689	0.386302	-0.0416222	0.253802	0.254486	0.468317	-0.0643419	0.391907	Arpc3
235	ENSMUSG00000059070	1.16397e-16	0.208827	-0.103619	0.406041	0.183312	0.224133	1.0496	1.30577	-0.221807	-0.0335932	-0.482761	0.201382	0.0716096	0.166592	0.680197	Rpl18
235	ENSMUSG00000024974	1.39273e-70	0.612547	0.0798627	0.752954	0.367384	0.345679	0.556009	0.670703	0.699222	0.790038	0.799857	0.662934	0.487604	0.424125	0.755843	Smc3
236	ENSMUSG00000026202	5.85859e-226	-0.414773	0.173425	-0.158316	-0.813962	-0.0318357	0.159216	0.392852	-0.255589	-0.262642	-0.238439	0.168081	-0.424141	-0.682039	-0.375444	Tuba4a
236	ENSMUSG00000030035	2.3121e-80	-0.118408	-0.00345938	0.0562656	0.125844	0.0404466	0.0257091	-0.0399482	-0.136056	-0.298502	-0.2615	-0.567204	0.13435	0.117822	0.0997391	Wbp1
236	ENSMUSG00000055320	5.08888e-322	-0.159328	-0.0673679	-0.051535	-0.454475	-0.992648	-0.645383	-0.165136	-0.512875	0.010884	-0.094049	-0.0124455	-0.626521	-0.0883048	0.101307	Tead1
237	ENSMUSG00000028383	2.37561e-43	-0.0909283	0.372483	0.375903	0.599595	0.449986	0.51705	0.554206	0.223017	-0.0404489	0.188698	0.191956	0.408784	-0.199383	0.409424	Hsdl2
237	ENSMUSG00000001833	1.46713e-08	0.139184	-0.063653	0.210726	-0.196916	-0.263839	-0.313617	-1.66162	0.125901	0.25252	0.281851	0.506427	-0.0631059	-0.0504188	0.266652	Sept7
238	ENSMUSG00000004535	3.10987e-23	0.0259098	0.496367	0.386561	0.169534	-0.22835	0.109737	0.880949	0.256714	-0.162496	0.125126	0.414445	0.39676	0.109408	0.309495	Tax1bp1
238	ENSMUSG00000064351	9.08342e-264	0.572665	0.16207	0.27919	0.130243	-0.00383762	0.129315	0.260979	-0.288725	0.808229	-0.289187	0.217215	0.0429456	0.603521	-0.925734	mt-Co1
239	ENSMUSG00000009863	4.98965e-29	0.413205	0.449476	0.540483	0.478213	0.372463	0.421422	0.630834	0.484473	0.221558	0.379672	0.331046	0.493887	0.511448	0.16883	Sdhb
239	ENSMUSG00000032220	1.11741e-105	-0.600208	0.0624217	0.118454	-0.688454	-0.379625	-0.0068127	0.04458	-0.770987	-0.401315	-0.664445	0.195814	-0.680435	-0.690223	0.114941	Myo1e
239	ENSMUSG00000048758	3.7061e-104	0.434311	-0.125777	0.544347	0.324205	0.223595	0.778129	0.89356	-0.0512088	0.239732	-0.231007	0.40091	0.251091	0.432058	0.700827	Rpl29
239	ENSMUSG00000044986	6.7735e-24	-0.00830043	-0.0847571	0.154633	0.301133	0.293311	0.343281	0.321948	0.046688	-0.308269	-0.0763628	-0.542811	0.244662	0.216426	0.224797	Tst
240	ENSMUSG00000027712	2.78541e-41	-0.659953	-0.382243	-0.171411	-0.748753	-0.311415	-0.410306	-0.735116	-0.667516	-0.647713	-0.513961	0.424801	-0.994515	-0.818885	0.152534	Anxa5
240	ENSMUSG00000006315	4.39609e-126	0.50227	0.286273	0.345643	0.642551	0.767818	0.864651	0.824504	0.470804	0.437642	0.472583	0.331384	0.538778	0.663443	0.21154	Tmem147
240	ENSMUSG00000031917	1.29856e-35	-0.067654	0.016442	0.174233	-0.630256	-0.218332	0.240498	0.215509	-0.0456395	0.065902	0.0635011	0.0993106	-0.127986	-0.289386	0.134544	Nip7
240	ENSMUSG00000005873	1.76609e-60	0.643903	0.255552	0.169974	1.04585	0.526496	0.669585	1.39063	0.803532	0.990542	1.14218	0.953237	0.261354	0.438964	-0.111725	Reep5
241	ENSMUSG00000018417	9.62068e-09	-0.27016	-0.160371	0.0686071	-0.172514	-0.285464	0.03529	-1.07354	-0.369311	-0.363676	-0.398678	-0.275274	-0.161553	-0.0960521	0.178863	Myo1b
241	ENSMUSG00000026895	2.21191e-12	0.27861	0.417905	0.4117	0.601413	0.457122	0.555896	0.633473	0.448526	0.099092	0.298814	0.00970666	0.69993	0.585292	0.231893	Ndufa8
241	ENSMUSG00000030554	1.64982e-315	-0.00356948	-0.0115028	-0.486271	-0.155536	-0.974782	-2.92158	-0.482921	0.00460194	0.00338352	0.000405203	0.0106002	0.009813	0.002206	-0.262735	Synm
241	ENSMUSG00000052151	0	-0.0354337	-0.00203789	0.281773	0.562605	0.940136	0.999023	1.12937	-0.374782	-0.00357932	-0.113191	0.488216	-0.619125	-0.0648626	0.740436	Plpp2
241	ENSMUSG00000036181	5.29948e-136	-0.631885	0.125667	-0.780145	0.718577	0.258407	0.634127	0.498696	-0.282439	-1.6241	-0.673447	0.0624545	0.466752	0.858733	0.490169	Hist1h1c
242	ENSMUSG00000050608	2.23528e-22	0.274498	0.47568	0.375765	0.102916	0.368106	0.490568	0.273289	0.465137	0.00255482	0.258641	-0.466981	0.549701	0.425792	0.241675	Minos1
242	ENSMUSG00000020458	6.3495e-15	-0.372821	0.172146	0.518776	-0.898798	-0.488391	0.262636	0.667755	-0.569852	-0.410457	-0.404916	-0.0760638	-0.989545	-0.512537	0.901382	Rtn4
242	ENSMUSG00000022500	1.44733e-09	-0.294826	0.203286	-0.270436	0.0759123	0.200019	0.0593998	-0.0742784	-0.0306069	0.220808	0.0526333	0.240623	-0.260322	-0.850605	0.00447081	Litaf
242	ENSMUSG00000024843	4.85251e-10	0.391557	-0.0903653	-0.885916	0.861712	0.718318	0.548962	0.878453	0.395119	0.730284	0.639601	0.437862	0.236304	0.19166	-0.453048	Chka
243	ENSMUSG00000056313	5.87597e-64	-0.151899	-0.219631	-0.890465	-0.0335584	0.134504	-0.182665	0.159892	-0.0856775	0.251539	0.113402	0.641485	-0.345706	-0.449253	-0.00331374	1810011O10Rik
243	ENSMUSG00000031513	1.14005e-24	-0.275122	0.028658	0.0836404	-0.149945	-0.103509	0.0473316	-0.0744044	-0.226097	-0.412191	-0.238158	-0.595672	-0.119668	-0.0191588	-0.0342835	Leprotl1
244	ENSMUSG00000038274	0	0.103776	-0.0123098	0.324751	0.120033	0.339279	0.624021	1.02207	-0.119257	0.0869663	-0.279492	0.480274	-0.118667	-0.141127	0.280771	Fau
245	ENSMUSG00000026003	5.01227e-218	-0.617775	-0.0148458	-0.305754	0.115765	-0.0892888	0.247406	0.248662	-0.261623	-0.68826	-0.482744	-0.318669	-0.0730525	-0.683127	-0.403739	Acadl
245	ENSMUSG00000018920	6.29786e-88	-0.245736	-0.37684	-0.0871706	-0.236688	-0.0448268	0.0271546	0.432056	-0.258335	0.0878366	0.0821515	0.440111	-0.605576	-0.49363	0.0954087	Cxcl16
245	ENSMUSG00000034006	1.90512e-231	-0.344653	0.355099	0.208378	-1.12621	-1.17959	0.0487546	0.558687	0.0826537	-0.0458256	0.109632	0.472716	0.0414715	-0.599578	0.278811	Pqlc1
246	ENSMUSG00000033307	3.78787e-06	0.926755	0.486756	0.0387194	-0.110752	0.278806	0.0900812	1.3859	0.88026	0.853222	0.596766	0.859011	0.939962	0.798569	0.189952	Mif
246	ENSMUSG00000020153	5.57692e-126	0.420384	0.416176	0.200739	0.615173	0.751102	0.429033	0.252076	0.555814	0.359334	0.50345	0.418194	0.626441	0.556893	-0.0230969	Ndufs7
246	ENSMUSG00000033306	1.45837e-79	-0.204063	-0.0306054	0.0259477	-0.226955	-1.21399	-1.42251	-1.13289	-0.184817	-0.20857	-0.147208	-0.0240565	0.215451	0.183017	0.465229	Lpp
247	ENSMUSG00000029580	1.14164e-16	0.0664619	0.204076	-0.276639	-0.345735	-0.607306	-1.60538	-1.47498	-0.0516051	-0.211403	0.131754	0.883216	-0.184945	0.33549	-0.487912	Actb
247	ENSMUSG00000021823	8.32746e-59	-0.213376	-0.0900658	-0.0444463	-0.441816	-1.16713	-1.30077	-0.933326	-0.413599	-0.035517	-0.184286	0.257391	-0.491338	-0.157756	-8.71005e-05	Vcl
248	ENSMUSG00000029621	1.10526e-09	0.0998791	0.146857	0.379581	0.334789	0.548496	0.818816	0.724771	0.00734922	-0.114748	-0.123451	-0.234326	0.363959	0.310215	0.314549	Arpc1a
249	ENSMUSG00000039640	5.24363e-09	0.501328	0.282716	0.671633	0.0035604	0.582794	0.942804	0.884901	0.583895	0.66565	0.67042	0.536784	0.491141	0.332636	0.424888	Mrpl12
249	ENSMUSG00000044147	1.07372e-17	-0.299394	-0.0919937	0.0597364	-0.389391	-0.429766	0.163244	0.814577	-0.298869	0.359738	0.282796	0.417895	-0.94284	-0.769682	0.463083	Arf6
249	ENSMUSG00000041488	6.46394e-29	-0.506562	0.0329499	0.188299	0.0392456	-0.132449	0.273855	0.428565	-0.388945	-0.156438	-0.184905	-0.0144372	-0.505119	-0.60762	0.0841841	Stx3
251	ENSMUSG00000029642	7.53426e-09	0.250797	0.158428	0.372547	0.0960098	0.320647	0.883023	0.753694	-0.00894198	0.317694	-0.0306555	0.308013	0.0346808	0.101402	0.399254	Polr1d
251	ENSMUSG00000025362	0	0.621303	0.102771	0.205185	0.388309	0.585697	1.35843	1.46746	-0.0129814	0.330307	-0.373239	0.204673	0.192264	0.353772	0.285796	Rps26
251	ENSMUSG00000020585	6.33337e-154	-0.4737	0.109406	-0.102735	-0.31425	-0.79503	-0.59637	-0.332574	-0.340796	-0.971568	-0.662378	-0.422675	0.231004	-0.0354286	0.316473	Laptm4a
252	ENSMUSG00000029649	0	0.176953	0.409722	0.569016	0.565474	0.68204	0.908423	0.984062	0.312365	-0.339638	-0.0142068	0.159268	0.635996	0.54623	0.25959	Pomp
252	ENSMUSG00000019960	1.15197e-41	0.252351	0.00130659	-0.284469	0.245492	-1.062	-0.5851	0.871658	0.253881	0.72559	0.703839	1.05468	-0.23988	-0.0503407	0.584584	Dusp6
252	ENSMUSG00000022241	8.74032e-35	0.0703649	0.0161037	0.15048	-0.668568	-0.0186864	0.161576	0.20643	-0.0437718	0.194647	0.126263	0.0588823	-0.275983	-0.105375	0.100966	Tars
252	ENSMUSG00000071172	4.41635e-19	0.446831	-0.0637485	0.686436	-0.488039	0.0805571	0.828042	0.775294	0.268157	0.558402	0.453412	0.588034	-0.240918	0.142394	0.931599	Srsf3
252	ENSMUSG00000033863	1.16144e-09	0.107423	0.310831	0.0144322	0.516868	0.00428075	-0.263816	-1.57663	0.124339	0.306483	0.234887	0.303113	0.226964	0.00101915	0.0474556	Klf9
253	ENSMUSG00000024194	2.81272e-39	0.314996	0.280493	0.3614	0.869118	0.628841	0.66365	0.62109	0.519302	0.161474	0.396518	0.222614	0.77354	0.594273	0.109289	Cuta
253	ENSMUSG00000002289	1.19125e-26	-0.607188	0.586408	0.423457	-0.432915	-0.700448	-0.634001	-0.275951	0.375053	-0.364069	0.198476	0.612024	0.616849	-0.767264	-0.312986	Angptl4
254	ENSMUSG00000032320	6.01848e-16	-0.480154	-0.0873427	-0.337963	-0.645726	-0.756231	-0.45269	-0.252072	-0.308686	-0.565776	-0.354898	-0.790341	-0.231034	-0.385413	-0.262149	Rcn2
254	ENSMUSG00000023022	4.79738e-76	-0.210355	-0.225561	-0.170295	-0.566826	-1.03909	-0.347164	0.159181	-0.360939	-0.0717145	-0.292335	-0.227478	-0.0503893	-0.169204	0.0842508	Lima1
255	ENSMUSG00000060743	2.95488e-21	0.481967	-0.0429955	0.298282	0.55542	0.324996	0.177221	0.663762	0.269342	0.0625511	-0.0472618	-0.207443	0.68967	0.820246	0.784795	H3f3a
255	ENSMUSG00000047446	3.34338e-37	0.2333	-0.271477	-0.0119458	0.580417	0.420871	0.534948	0.360501	0.394715	0.604695	0.55281	0.381027	0.264955	-0.0110848	-0.300353	Arl4a
255	ENSMUSG00000001175	8.06577e-16	-0.0606584	0.192705	-0.542957	-0.167908	-0.084841	-0.404228	-0.915678	0.480897	0.671946	1.01605	1.06465	-0.164307	-0.732006	-0.14296	Calm1
256	ENSMUSG00000040462	3.97843e-38	-0.106736	0.0448456	-0.0213081	0.176565	0.127158	0.24305	0.194973	-0.047073	-0.0950262	-0.048562	-0.593551	-0.0464779	-0.210333	-0.081083	Os9
257	ENSMUSG00000060032	4.53771e-16	0.0658725	0.43431	-0.0632832	0.764639	0.993339	0.884143	1.02994	-0.398997	-0.11788	-0.677974	0.100836	0.14322	0.2071	-0.866802	H2afj
257	ENSMUSG00000030884	1.13171e-40	0.484426	0.239843	0.506797	0.665259	0.508696	0.739762	0.680935	0.607068	0.456517	0.496547	0.819833	0.716085	0.495453	0.584421	Uqcrc2
257	ENSMUSG00000053560	9.38692e-09	0.372274	-0.122796	-1.10663	0.217533	0.498034	-0.342308	0.192922	0.181209	0.493715	0.338715	0.891782	0.0197108	0.26006	-0.482067	Ier2
257	ENSMUSG00000039607	4.88213e-17	-0.314826	-0.171484	-0.173397	-0.471051	-0.986811	-1.16576	-0.66866	-0.365167	-0.435544	-0.36917	-0.188718	-0.0838118	-0.0166502	-0.114834	Rbms3
257	ENSMUSG00000043091	1.77004e-07	-0.201678	0.10535	-0.332912	-0.844893	-0.168476	-0.167578	-0.017472	-0.201258	0.037405	-0.0273553	0.0985837	-0.573636	-0.659705	-0.174828	Tuba1c
257	ENSMUSG00000075705	2.76032e-18	0.186022	0.472335	-0.269653	-0.303052	-0.896047	-1.66534	-0.0419764	0.427592	-0.114738	0.262279	-0.00374498	0.672889	0.400927	-0.669893	Msrb1
258	ENSMUSG00000020440	7.20624e-89	-0.128068	-0.210138	0.222292	0.269116	0.377534	0.738847	0.999016	-0.129957	-0.448443	-0.248063	-0.424553	-0.200698	0.135589	0.502813	Arf5
258	ENSMUSG00000030782	3.05576e-188	-0.00896064	-0.00609135	-0.207641	-0.802959	-0.922147	-1.34111	-0.749419	-0.0628377	0.00810527	-0.0113786	-0.00935421	-0.0807034	-0.00234485	-0.0855515	Tgfb1i1
258	ENSMUSG00000000171	5.90659e-114	0.43385	0.250973	0.481513	0.513641	0.616723	0.770199	0.61576	0.552499	0.361553	0.470769	0.353034	0.655021	0.426347	0.37451	Sdhd
259	ENSMUSG00000009927	7.37863e-69	0.385804	-0.0122261	0.314414	-0.131094	0.095448	0.511861	0.812024	-0.0106166	0.308516	-0.14639	0.720234	-0.0128273	0.13535	0.295726	Rps25
259	ENSMUSG00000025651	8.30176e-94	0.529917	0.412262	0.511285	0.513982	0.498859	0.608192	0.706654	0.593467	0.429772	0.545459	0.810965	0.591772	0.527755	0.246532	Uqcrc1
260	ENSMUSG00000030629	2.95347e-12	0.206874	0.42102	0.227939	0.67551	0.614149	0.491647	0.533812	0.202888	-0.0458337	0.150754	0.0114378	0.310187	0.370414	0.336852	Zfand6
260	ENSMUSG00000020773	1.50625e-26	0.0044285	-0.0913573	-0.0167268	0.075677	0.252515	0.0157204	-0.0374173	-0.209231	0.192852	0.06586	0.354925	-0.621141	-0.191621	0.257122	Trim47
261	ENSMUSG00000028559	4.19108e-15	-0.225187	-0.0812359	-0.10855	0.0247051	0.0307754	-0.00703612	0.0689856	-0.270862	-0.263886	-0.311739	-0.599884	-0.194417	-0.0776694	0.0219022	Osbpl9
261	ENSMUSG00000029922	2.71276e-06	0.123362	0.201918	0.523379	0.284775	0.429662	0.642633	0.872858	0.0534482	0.23357	0.23494	-0.00433661	-0.152712	0.0847735	0.691568	Mkrn1
262	ENSMUSG00000026032	6.98238e-15	0.313966	0.412266	0.229785	0.797089	0.624246	0.440244	0.456087	0.431397	0.164323	0.237616	0.0849169	0.576093	0.490907	0.0181492	Ndufb3
262	ENSMUSG00000027940	4.72836e-58	-0.521557	-0.180837	-0.0173041	-0.739609	-0.305687	-0.0227991	0.00913031	-0.771986	-0.618392	-0.70484	-0.363774	-0.92811	-0.677558	0.231421	Tpm3
262	ENSMUSG00000029860	7.86829e-89	-0.230884	-0.121027	-0.196671	-0.261558	-0.617468	-0.8897	-0.364327	-0.674416	-0.0325617	-0.363989	0.173666	-0.68332	-0.261291	-0.219182	Zyx
262	ENSMUSG00000005483	4.29607e-40	0.237001	-0.325289	-1.27452	0.898067	0.203098	-0.962514	-0.581731	0.517187	0.429255	0.447196	0.812243	0.78361	0.355178	-0.722387	Dnajb1
263	ENSMUSG00000026994	8.16616e-65	-0.34959	-0.0363348	-0.011853	0.0309059	0.0841365	0.288436	0.414726	-0.53177	-0.232204	-0.369602	0.0243521	-0.601266	-0.390202	0.115928	Galnt3
263	ENSMUSG00000067847	4.55458e-22	-0.226683	0.238741	-0.364002	-0.104149	0.303438	-0.0130774	-0.113805	-0.416794	-0.51559	-0.69159	-0.665268	-0.0384458	0.126228	-0.868795	Romo1
263	ENSMUSG00000031490	1.12266e-06	-0.18971	0.308774	0.223855	-1.07988	0.123166	0.251992	0.0968283	-0.665917	-0.0113085	-0.370063	0.567269	-0.699041	-0.282463	-0.269959	Eif4ebp1
263	ENSMUSG00000035086	3.78632e-12	-0.166754	-0.0793412	0.0284939	-0.0528782	0.0662884	0.0108097	0.0111487	-0.237153	-0.326703	-0.265264	-0.66742	-0.127281	-0.00856673	0.13477	Becn1
263	ENSMUSG00000014504	2.04636e-57	0.428397	0.359784	0.14594	0.0574628	0.403589	0.608159	0.433323	0.354232	0.405462	0.315014	0.0987491	0.355902	0.395617	0.324881	Srp19
264	ENSMUSG00000057863	1.78044e-47	0.197873	-0.0501626	-0.110903	-0.104964	0.352537	0.353998	0.641428	-0.572116	0.326246	-0.722678	0.494555	-0.441446	-0.0587883	-0.181331	Rpl36
264	ENSMUSG00000002477	2.86835e-61	0.423318	-0.014083	0.700215	-0.105551	0.438434	0.968297	0.948459	0.399373	0.50264	0.485137	0.565636	0.1704	0.143104	0.740431	Snrpd1
265	ENSMUSG00000029994	2.68279e-21	-0.0490904	-0.0578701	0.14787	0.220261	0.223903	0.187744	0.208297	-0.134991	-0.146722	-0.159393	-0.620267	0.0187748	0.0836852	0.23862	Anxa4
265	ENSMUSG00000020260	6.46076e-59	-0.264493	-0.0226706	-0.0454253	-0.338063	-0.407951	-0.222866	-0.362224	-0.461058	-0.0834221	-0.303352	-0.100276	-0.667958	-0.31088	-0.0909342	Pofut2
265	ENSMUSG00000039168	2.00356e-21	-0.363247	0.297303	-0.0123154	0.282492	0.167642	-0.000848188	0.185153	-0.299725	-1.04247	-0.675828	-0.590914	0.317084	0.362071	-0.349677	Dap
265	ENSMUSG00000039680	3.90838e-09	0.229029	0.202765	-0.546668	0.148171	0.165854	-0.260253	0.0835839	0.369165	0.391868	0.392615	0.0661519	0.3309	0.108567	-0.780623	Mrps6
266	ENSMUSG00000027133	1.35553e-17	0.424757	0.291911	0.0809556	0.369107	0.551108	0.347664	0.515393	0.329107	0.103537	0.0256055	0.0644939	0.757479	0.801606	-0.142624	Nop10
266	ENSMUSG00000033938	5.84333e-65	0.17337	0.42625	0.222086	0.568658	0.935381	0.571218	0.190604	0.169391	-0.0748506	0.0459426	-0.0682993	0.446237	0.448766	-0.271664	Ndufb7
266	ENSMUSG00000022443	4.51808e-120	-0.475919	-0.00682613	0.17574	-0.584372	-1.00508	-0.132118	-0.269069	-0.803528	-0.491861	-0.61025	0.111552	-0.604997	-0.110733	0.0341403	Myh9
268	ENSMUSG00000042133	1.94854e-18	0.195908	0.229589	0.619039	-0.138604	0.0652135	0.45287	0.685142	0.0273747	0.308333	0.211282	0.408216	-0.0691557	0.0806365	0.861106	Ppig
268	ENSMUSG00000055681	1.22134e-13	0.28702	0.384417	-0.096515	0.508088	0.417219	0.657279	0.635576	0.462971	0.185439	0.411133	0.350126	0.617433	0.267003	-0.360858	Cope
268	ENSMUSG00000031708	5.60262e-100	0.308718	0.351812	0.429721	0.883202	0.679252	0.219523	0.797534	0.557385	0.0856815	0.3883	0.00654068	0.905582	0.618287	-0.00398164	Tecr
269	ENSMUSG00000006169	1.49587e-26	0.0970081	0.359164	0.42927	0.0728335	-0.00622966	0.545867	0.666592	0.0608174	0.44338	0.214382	0.475858	0.0564805	-0.0102513	0.287959	Clint1
270	ENSMUSG00000031075	4.45381e-07	-0.285204	0.397679	0.0324535	0.395312	0.160248	-0.207652	0.298572	0.0013533	-0.214322	0.120369	-0.889219	0.209113	0.0352392	-0.00202936	Ano1
270	ENSMUSG00000022146	1.40419e-187	-0.639201	-0.0832765	-0.0872638	-0.888632	-0.801576	-0.727096	-0.346433	-0.722388	-0.367393	-0.525438	0.0311304	-0.770641	-0.682308	-0.13849	Osmr
271	ENSMUSG00000051695	0	0.0752877	0.10585	0.441269	0.371367	0.351032	0.886458	0.735543	0.216098	0.371667	0.407165	0.212951	0.204486	-0.0366124	0.474389	Pcbp1
271	ENSMUSG00000039016	6.32996e-10	-0.0650886	0.0656205	0.0262701	0.023573	0.168264	0.274111	0.208652	-0.0887641	-0.313756	-0.207069	-0.780418	0.181826	0.251452	-0.587774	Timm8b
271	ENSMUSG00000022564	1.12966e-53	-0.432104	0.0177507	-0.00990558	-0.0191258	0.0216087	0.0851713	0.0132808	-0.487768	-0.728421	-0.623658	-0.394769	-0.0571462	-0.0881621	-0.157919	Grina
272	ENSMUSG00000053565	5.97555e-26	0.231061	-0.0570136	0.65393	0.889711	0.344526	0.828708	1.26938	0.259796	0.161151	0.107662	0.728206	0.641058	0.458959	0.860639	Eif3k
272	ENSMUSG00000020859	3.53388e-194	-0.388824	-0.216073	0.318704	-0.373568	-0.164697	0.290638	0.162504	-0.287966	0.255417	0.127265	0.304626	-0.541348	-0.711899	0.261204	Spag9
273	ENSMUSG00000026991	1.52064e-10	0.0253647	-0.0833445	-0.108175	-0.573238	-0.819521	-0.231717	0.0385466	0.00493452	0.0737326	0.116451	-0.00484107	-0.0667288	-0.0290704	0.123305	Pkp4
273	ENSMUSG00000059005	1.12405e-129	0.747666	-0.0660678	0.429231	-0.0224299	0.291452	0.648348	0.690366	0.533529	0.701078	0.587083	0.77842	0.387138	0.697592	0.857939	Hnrnpa3
273	ENSMUSG00000030103	2.12683e-08	-0.369535	-0.027567	-0.309364	-0.00142289	-0.0441471	-1.38232	-0.027088	-0.29785	-0.59796	-0.317629	0.248712	0.146539	0.146418	-0.326873	Bhlhe40
273	ENSMUSG00000021892	2.39528e-102	0.238895	0.366865	-0.0180959	0.265243	-0.356155	-0.665124	0.444105	0.421019	0.398185	0.442955	0.021608	0.363853	0.00607085	-0.143339	Sh3bp5
274	ENSMUSG00000049112	5.39501e-16	0.134359	-0.0690976	-0.430543	-0.188336	-0.291448	-2.25683	-0.090545	0.127582	0.138056	0.133903	0.12557	0.12404	0.132911	-0.299461	Oxtr
274	ENSMUSG00000058546	1.9965e-14	0.280272	-0.143153	-0.178746	-0.0323616	0.317776	0.251838	0.577812	-0.26265	0.391036	-0.311455	0.696532	-0.544094	-0.113975	0.238937	Rpl23a
274	ENSMUSG00000069744	1.28134e-38	0.239009	0.426985	0.257076	0.242887	0.594103	0.644704	0.751785	0.460835	-0.00322512	0.237983	0.080459	0.516107	0.255314	0.250895	Psmb3
274	ENSMUSG00000021701	8.46256e-14	-0.451831	-0.134516	-0.00585701	-0.279115	-0.236633	-0.304645	0.371702	-0.851063	-0.760067	-0.91723	-0.0161825	-0.524152	0.0849302	0.285976	Plk2
274	ENSMUSG00000024042	1.73281e-37	-0.159075	-0.153115	-0.704314	0.0139905	-0.238931	-0.34405	0.104013	-0.189788	0.0935982	-0.0481404	0.00436932	-0.1788	-0.280371	-0.208223	Sik1
275	ENSMUSG00000096210	1.01952e-09	-0.712732	-0.0717226	-0.542044	0.36576	0.137414	-0.124611	-0.0283478	-0.547352	-1.37794	-0.512746	-0.484188	-0.277057	0.546162	0.0835766	H1f0
276	ENSMUSG00000035268	4.24083e-164	-0.383106	-0.0794162	-0.0744998	0.300515	0.316917	0.282627	-0.723531	-0.330951	-0.447803	-0.470598	-0.633059	-0.00513882	-0.0845777	0.177323	Pkig
276	ENSMUSG00000052146	4.7994e-94	0.399878	-0.0861065	0.4419	0.186664	0.407511	0.835411	1.19163	-0.28109	0.379716	-0.400906	0.453868	-0.178821	0.23116	0.696359	Rps10
277	ENSMUSG00000004268	5.61102e-50	0.258955	0.0221085	0.329561	-0.0667126	0.33703	0.734666	0.710049	0.269451	0.288109	0.273758	0.488911	0.319598	0.188677	0.363422	Emg1
277	ENSMUSG00000005148	6.39241e-11	-0.21054	0.099504	0.380153	0.305713	0.0999806	0.65333	0.924287	-0.278707	0.107116	-0.0123861	0.69258	-0.474033	-0.305067	0.774359	Klf5
277	ENSMUSG00000041736	3.35517e-09	-0.521374	-0.0766727	-0.182318	0.0630318	0.578176	0.373706	0.101899	-0.268471	-0.835361	-0.50566	-0.0161358	-0.208639	-0.438659	-0.119069	Tspo
278	ENSMUSG00000021458	0	-0.128546	0.090007	0.0280644	-0.425628	-1.04303	-0.826733	-0.563786	-0.0646057	-0.0137837	-0.0702719	0.085237	0.165723	0.00238528	-0.298169	2010111I01Rik
278	ENSMUSG00000025613	1.04977e-167	0.444099	0.0339235	0.692347	-0.0126889	0.266827	0.650608	0.723512	0.514857	0.546599	0.515818	0.471366	0.409755	0.297951	0.629815	Cct8
279	ENSMUSG00000031636	1.61981e-247	0.346473	0.0462585	-0.722618	0.0959353	-0.959795	-1.62597	0.0188698	0.435801	0.481018	0.476536	0.471686	0.286642	0.165801	-0.132914	Pdlim3
279	ENSMUSG00000053716	4.51511e-55	-0.445914	0.0295839	-0.0100681	-0.669327	-0.750035	-0.181085	0.0210996	-0.486904	-0.502752	-0.524332	-0.0578152	-0.101067	-0.10637	-0.112291	Dusp7
279	ENSMUSG00000021764	9.85042e-12	0.403756	0.376943	0.516146	0.419973	0.450536	0.616538	0.703471	0.354428	0.249241	0.189479	-0.0239902	0.538084	0.502196	0.216117	Ndufs4
279	ENSMUSG00000014769	3.59966e-11	0.316147	0.174808	0.551224	0.760953	0.63702	1.05288	1.24853	0.474184	0.0703079	0.159992	-0.0135058	0.866707	0.52486	0.630453	Psmb1
280	ENSMUSG00000033577	1.42951e-11	-0.00156021	-0.261942	-0.344383	0.39895	0.332467	0.378474	0.397197	-0.106933	0.31887	0.304257	0.382043	-0.484535	-0.229563	0.0574532	Myo6
280	ENSMUSG00000021024	4.12695e-62	0.585193	0.340454	0.694289	0.547149	0.718187	0.893323	1.00421	0.703445	0.519668	0.746454	0.600662	0.543441	0.532473	0.747162	Psma6
281	ENSMUSG00000026688	2.08352e-08	-0.199437	0.0980482	-0.185169	0.0541988	-0.0160531	-0.124959	-1.15723	-0.174891	-0.339067	-0.363904	-0.218042	0.012771	-0.190075	-0.157792	Mgst3
282	ENSMUSG00000035873	6.54634e-10	-0.102706	-0.00828305	-0.0454351	-0.950494	-0.974773	-1.06992	-0.0462761	-0.111058	-0.0279211	-0.0208604	0.049064	-0.292443	-0.145723	-0.0236648	Pawr
282	ENSMUSG00000032112	1.00076e-10	-0.197918	-0.106485	0.0135906	-0.163714	0.0249263	0.172003	0.176067	-0.215471	-0.413895	-0.299671	-0.612139	-0.0370026	0.0533087	-0.087683	Trappc4
283	ENSMUSG00000026796	1.16066e-24	-0.335361	-0.0718023	-0.257227	-0.27709	0.0136352	-0.0217042	0.150258	-0.425668	-0.0697499	-0.192621	0.139555	-0.641718	-0.439862	-0.035786	Fam129b
283	ENSMUSG00000030282	1.49966e-07	0.167264	-0.07286	0.120983	0.530227	0.633466	0.638535	0.650647	0.149372	0.526237	0.502516	0.454728	-0.250036	-0.0657458	0.305285	Cmas
283	ENSMUSG00000036112	8.04756e-19	-0.0629358	-0.0216995	0.572164	-0.372361	0.183725	0.369923	0.359719	-0.241396	0.161849	-0.167554	0.355468	-0.289235	-0.09263	0.860374	Metap2
283	ENSMUSG00000007041	7.91208e-134	-0.269689	0.0743515	0.370312	0.430409	0.926059	0.994358	1.14821	-0.172954	-0.567278	-0.298991	0.901103	-0.385976	-0.361833	0.85027	Clic1
284	ENSMUSG00000055148	9.99995e-14	0.021577	-0.187901	-0.295221	0.256337	0.0732643	-0.916531	-1.25198	0.0682427	0.123255	0.100209	-0.958455	0.139108	-0.0559218	-0.322646	Klf2
284	ENSMUSG00000001036	4.28608e-23	-0.434955	-0.0375425	-0.175023	-0.0786376	-0.0237787	-0.237103	-1.0024	-0.522252	-0.600965	-0.566353	-0.0404548	-0.256065	-0.0814163	-0.0332007	Epn2
285	ENSMUSG00000022890	8.3729e-117	0.0489078	0.425322	0.269543	0.728823	0.714538	0.506124	0.342285	0.25591	-0.525893	-0.131049	-0.250408	0.703553	0.578464	-0.202406	Atp5j
286	ENSMUSG00000022533	1.35074e-68	-0.696315	0.0376984	-0.0341561	-0.306546	-0.192562	-0.103101	0.270102	-0.72893	-0.842511	-0.754893	-0.309611	-0.197976	-0.221507	-0.194978	Atp13a3
287	ENSMUSG00000086503	1.5319e-08	-0.241517	-0.288422	-0.133246	0.661674	-0.582774	0.388448	0.483734	-0.329816	-0.584866	-0.470857	-0.825954	0.0838269	-0.136822	0.116708	Xist
287	ENSMUSG00000028249	6.67441e-183	-0.524696	0.244864	-0.0486719	0.0539611	-0.00233177	0.349575	1.0033	-0.238719	-0.262871	-0.0580966	0.565766	-0.663331	-0.775189	0.0718858	Sdcbp
287	ENSMUSG00000018217	0	-0.0167979	-0.00601481	-0.235795	-0.292271	-0.566388	-1.41763	-1.16867	-0.0116381	0.0126158	0.00825998	0.0173003	-0.0394087	-0.0496913	-0.161093	Pmp22
288	ENSMUSG00000046516	1.22826e-12	-0.27866	0.0540865	-0.42648	0.253652	0.379258	-0.130745	-0.344818	-0.4918	-0.588031	-0.785567	-0.733142	-0.147873	0.10291	-0.46024	Cox17
288	ENSMUSG00000003541	3.53508e-10	-0.362085	0.137685	-0.747091	-0.250373	-0.515664	-0.822454	-0.0315691	-0.59519	0.4361	-0.194026	0.988221	-1.12261	-0.971591	0.0231093	Ier3
289	ENSMUSG00000028809	1.21374e-06	-0.326221	-0.0402669	0.403616	-0.122434	-0.00823654	0.159083	0.297453	-0.213772	-0.274559	-0.245033	0.0615743	-0.275789	-0.369985	0.867813	Srrm1
289	ENSMUSG00000001504	3.47355e-36	0.48773	0.15768	-0.178245	0.66995	0.600191	0.620683	1.14375	0.58466	0.742791	0.683798	0.777216	0.462413	0.371823	-0.3531	Irx2
290	ENSMUSG00000030738	8.38382e-43	-0.094418	-0.0389954	0.774522	-0.594413	0.201799	0.667131	0.792114	-0.0462991	0.00602179	0.0879367	0.392257	-0.134865	-0.040886	0.789155	Eif3c
290	ENSMUSG00000071654	4.75019e-56	0.223993	0.146306	0.171919	0.599127	0.655639	0.665401	0.675947	0.208777	0.0486125	0.00224265	0.2991	0.536569	0.544413	0.267463	Uqcc3
291	ENSMUSG00000021377	3.32403e-21	0.486886	-0.225834	0.463522	-0.169101	-0.0425789	-0.134657	0.307448	0.453652	0.564814	0.526329	0.553446	0.354119	0.433884	0.853708	Dek
292	ENSMUSG00000025064	5.85194e-151	-0.00682486	0.00164618	-0.175357	-0.688213	-0.827843	-1.25568	-0.0411062	-0.0145294	0.00532562	-0.00236985	-0.00845337	0.00398252	-0.003602	-0.173142	Col17a1
292	ENSMUSG00000064345	5.32047e-38	0.26176	0.45777	0.269472	-0.410389	0.00255351	-0.391408	-0.166048	-0.292664	0.163295	-0.369852	0.410762	-0.18676	0.366624	-0.582996	mt-Nd2
293	ENSMUSG00000027593	1.17239e-101	0.168529	-0.172792	0.560284	0.140415	0.322803	0.656394	0.553695	0.379656	0.441303	0.52033	0.194396	0.137205	0.0255173	0.825948	Raly
293	ENSMUSG00000040564	4.95096e-24	0.0863716	0.534434	0.291456	-0.403873	-1.40539	-0.907877	0.64563	0.0589564	0.104405	0.0126766	0.119753	0.244909	0.340677	0.33435	Apoc1
293	ENSMUSG00000002984	9.82554e-26	0.170228	0.16962	0.41032	-0.246261	0.255462	0.52469	0.445576	0.15585	0.205539	0.270411	0.331039	0.0662676	0.140582	0.362104	Tomm40
293	ENSMUSG00000054808	1.18399e-13	-0.0132461	0.0565883	0.12425	-0.512627	-0.847742	-0.993784	-0.576803	-0.353243	0.336573	0.14288	0.896094	-0.740943	-0.0565585	0.245973	Actn4
293	ENSMUSG00000037916	1.10031e-101	0.357572	0.335623	0.376918	0.591855	0.532419	0.454319	0.323779	0.492281	0.254045	0.380381	0.529105	0.558658	0.446543	0.530867	Ndufv1
294	ENSMUSG00000036372	2.07057e-50	0.229182	0.287579	-0.164613	0.491041	0.396144	0.337795	0.623016	-0.00392393	0.0222907	-0.238174	-0.228317	0.340228	0.375215	-0.782364	Tmem258
295	ENSMUSG00000014867	5.47394e-13	-0.0685724	0.173867	-0.0283568	0.155788	0.133435	0.411856	0.405721	0.0336539	0.138196	0.13041	-0.00528881	0.131557	-0.0898763	-0.600859	Surf4
295	ENSMUSG00000025381	3.45641e-40	0.239233	0.120423	0.155463	0.805196	0.529445	0.899477	1.02434	0.556012	0.201296	0.450813	0.238042	0.769877	0.281935	0.25648	Cnpy2
295	ENSMUSG00000036781	9.05138e-234	0.387839	0.404438	0.373928	0.750393	1.01972	1.03482	1.40052	0.398247	0.231933	0.326028	0.433279	0.529761	0.518194	-0.0375373	Rps27l
295	ENSMUSG00000020580	3.31619e-31	-0.486804	-0.0846394	0.0880683	-0.525899	-0.539999	-0.335837	-0.724188	-0.773221	-0.204921	-0.543983	0.231842	-0.769181	-0.497309	0.25583	Rock2
296	ENSMUSG00000027613	1.7166e-06	-0.209789	0.173397	0.359372	-1.00757	-0.18021	0.303704	0.532307	-0.202775	0.0469132	0.0129237	0.635294	-0.713539	-0.722518	0.292765	Eif6
296	ENSMUSG00000083012	1.3144e-56	-0.545491	0.0521373	0.217126	-0.0164994	0.0160389	0.133676	0.00634494	-0.564868	-0.626417	-0.667561	-0.389586	-0.13662	-0.351916	0.030095	Fam220a
296	ENSMUSG00000020149	1.43903e-46	0.266831	0.399935	0.43227	0.567185	0.43291	0.683623	0.714046	0.458739	0.474938	0.579754	0.480996	0.425468	0.0442547	0.269355	Rab1a
297	ENSMUSG00000020219	1.1203e-44	0.351715	0.360423	0.309943	0.580099	1.00035	1.02284	0.810246	0.402017	0.239426	0.316793	-0.0234318	0.571028	0.484064	-0.017225	Timm13
297	ENSMUSG00000057322	3.91049e-14	0.115281	0.0282294	-0.182167	-0.149585	0.228914	0.316381	0.780815	-0.430233	0.0348078	-0.64564	0.154453	-0.436287	-0.146629	-0.383324	Rpl38
297	ENSMUSG00000015536	2.13331e-25	0.294578	0.375376	0.348554	0.0604545	-0.294779	-0.0760497	0.427788	0.439975	0.310195	0.404509	0.387397	0.49593	0.316841	0.148466	Mocs2
298	ENSMUSG00000046865	2.05794e-10	0.212907	-0.121703	0.301869	-0.517122	0.124641	0.588857	0.562696	0.226652	0.453007	0.322837	0.574832	-0.0926035	-0.0920115	0.504416	Fbl
298	ENSMUSG00000036499	5.8675e-51	-0.178125	0.0279045	-0.0872055	-0.79074	-0.431424	-0.136728	-0.186454	-0.398601	0.053644	-0.135598	-0.0330083	-0.525536	-0.298177	0.1103	Eea1
298	ENSMUSG00000018286	4.24967e-69	0.274423	0.424661	0.440468	0.297236	0.528509	0.792451	1.05687	0.603067	0.222668	0.52879	0.450008	0.412018	0.135584	0.317287	Psmb6
298	ENSMUSG00000022708	4.84732e-07	-0.1983	-0.297759	-0.283051	-0.26057	-1.16977	-1.16812	-0.620207	-0.193698	0.0779557	0.050085	0.366472	-0.17904	-0.14537	0.496623	Zbtb20
298	ENSMUSG00000024991	2.4198e-06	0.237321	0.127722	0.752385	-0.188005	-0.0614273	0.646714	0.658592	0.127855	0.492806	0.257736	0.571924	-0.0339491	0.109419	0.83909	Eif3a
299	ENSMUSG00000024158	4.14176e-29	-0.253443	0.187415	0.159067	0.438517	0.508033	0.454831	0.426411	-0.101107	-0.664515	-0.205506	-0.291442	0.0804264	0.239696	0.110036	Hagh
299	ENSMUSG00000024829	6.93263e-27	0.441709	0.30566	0.494065	0.442761	0.607479	0.698656	0.716273	0.442255	0.41897	0.414827	0.276749	0.406519	0.470751	0.440551	Mrpl21
300	ENSMUSG00000004667	7.5557e-43	0.44028	0.154268	0.394009	0.410919	0.610929	0.853279	0.865493	0.585203	0.483284	0.60235	0.495332	0.596443	0.362239	0.426037	Polr2e
300	ENSMUSG00000025871	3.31187e-13	-0.267944	0.00893038	-0.117874	-0.19814	-0.0551879	-0.271962	-0.271581	-0.272167	-0.351081	-0.28984	-0.677531	-0.131501	-0.0276266	-0.103017	4833439L19Rik
301	ENSMUSG00000048874	4.05976e-10	-0.261417	-0.341749	0.122232	-0.0203539	0.0313483	0.243899	0.304622	-0.492342	-0.255838	-0.347996	0.0418658	-0.223012	-0.0647974	0.361401	Phf3
301	ENSMUSG00000060675	1.13788e-17	-0.0610995	0.234043	0.484133	0.613494	0.703312	0.750875	0.138008	0.140444	-0.175893	-0.055255	0.232918	0.494191	0.146928	0.165747	Pla2g16
301	ENSMUSG00000024985	1.00976e-145	0.496523	-0.272314	-0.341272	0.800063	0.416528	0.0933427	0.50795	0.504139	0.786489	0.664857	0.775055	0.416879	0.319417	-0.148285	Tcf7l2
302	ENSMUSG00000070544	4.29252e-39	-0.178753	0.366812	0.532581	-0.691835	-0.587465	0.591992	0.718139	-0.137285	0.635242	0.255938	0.360637	-0.517821	-0.760868	0.625222	Top1
302	ENSMUSG00000022270	3.81607e-22	-0.13127	0.422913	0.259529	0.524472	-0.396874	-0.555354	0.790874	0.0260719	-0.225992	-0.0239028	0.10229	0.377991	0.116272	-0.212746	Fam134b
303	ENSMUSG00000014226	1.59016e-37	0.348977	0.124632	0.459119	-0.0345366	0.0730958	0.438065	0.709042	0.444727	0.397064	0.519798	0.354013	0.313821	0.28338	0.693363	Cacybp
303	ENSMUSG00000016308	8.71255e-08	0.175475	0.336585	0.404031	-0.151332	0.0299932	0.481068	0.521698	0.299573	0.320221	0.360302	0.161917	0.205826	0.0908322	0.0998739	Ube2a
303	ENSMUSG00000031229	7.62645e-71	0.371009	0.0723683	0.74657	0.247472	-0.0551005	0.531511	0.577175	0.324577	0.494692	0.428766	0.174551	0.441549	0.356675	0.691724	Atrx
304	ENSMUSG00000030591	9.28602e-15	0.196331	0.0302296	0.530649	0.512416	0.584434	1.0219	0.881497	0.214448	0.0710415	0.212155	0.00922038	0.281027	0.170459	0.304006	Psmd8
304	ENSMUSG00000040048	7.05279e-64	0.256419	0.386891	0.252198	0.807363	0.635682	0.469375	0.345765	0.580188	0.126113	0.406925	0.00230299	0.826101	0.430792	0.0396718	Ndufb10
306	ENSMUSG00000035011	2.60364e-36	-0.287808	-0.117456	0.123222	-0.592799	-0.363224	0.028559	0.0635114	-0.490158	-0.0898572	-0.210812	0.342232	-0.763417	-0.444011	0.220846	Zbtb7a
307	ENSMUSG00000052681	2.2546e-18	0.0179035	0.28159	0.295801	-0.107519	-0.271139	0.101567	0.417919	0.078352	0.509417	0.485531	0.888247	-0.344163	-0.413454	0.481781	Rap1b
308	ENSMUSG00000041133	8.08286e-25	0.446112	0.0159566	0.651019	0.197384	-0.178273	0.237628	0.475429	0.512667	0.466689	0.534429	0.425841	0.56061	0.489173	0.78809	Smc1a
308	ENSMUSG00000036854	2.02125e-07	0.0218208	-0.00630283	-0.213233	-0.0522038	-0.132784	-1.14289	-0.5598	0.00717996	0.0180435	0.0174072	0.0389523	-0.0102408	0.0113996	-0.143453	Hspb6
309	ENSMUSG00000019210	1.60763e-10	-0.169314	0.371205	-0.427885	0.267363	0.421533	0.422201	0.434592	0.0329455	-0.4609	-0.217356	-0.249388	0.218273	-0.0898819	-0.592148	Atp6v1e1
309	ENSMUSG00000030774	1.86381e-09	-0.617713	-0.193127	-0.0933748	-0.47552	-0.21919	-0.100373	0.279837	-0.462514	-0.708392	-0.457373	-0.572481	-0.366732	-0.44097	-0.00191248	Pak1
310	ENSMUSG00000013593	6.33742e-23	0.313433	0.113506	0.572119	0.739472	0.386978	0.493864	0.240367	0.41621	-0.0427027	0.193551	0.0646652	0.751007	0.644031	0.302118	Ndufs2
310	ENSMUSG00000030201	5.59597e-108	-0.151397	-0.157706	0.0353744	-0.612931	-0.834264	-0.169095	0.0509378	-0.116186	-0.0561641	-0.0264926	-0.115101	-0.0686668	-0.0538953	-0.0269064	Lrp6
310	ENSMUSG00000033545	4.89421e-49	-0.213102	0.0428832	0.222581	-0.0919706	-0.113927	0.202455	0.347166	-0.583848	-0.311815	-0.635224	-0.193413	-0.0838346	-0.0169817	0.174323	Znrf1
311	ENSMUSG00000038695	0	0.362477	0.0243999	-0.0354234	0.301568	-0.187486	-0.655557	0.0626908	0.316199	0.354799	0.333475	0.33988	0.335535	0.380128	0.0450187	Josd2
312	ENSMUSG00000038387	5.4096e-63	-0.200743	-0.231373	-0.0777123	-0.0154851	-0.483769	-1.25697	-0.843755	-0.135211	-0.177877	-0.0380813	0.127704	0.0311472	0.107077	-0.0462371	Rras
312	ENSMUSG00000062397	3.13682e-38	0.202903	0.322408	0.706202	0.427362	0.591781	0.986463	0.848052	0.197621	0.186944	0.144296	0.468475	0.392225	0.367629	0.412268	Zfp706
313	ENSMUSG00000006005	8.73699e-11	0.291867	-0.0455021	0.629853	-0.213423	0.0962179	0.254715	0.513983	0.0311874	0.396548	0.225473	0.210726	-0.140884	0.156612	0.804073	Tpr
314	ENSMUSG00000037266	1.19896e-12	-0.280448	-0.132223	-0.40641	0.0142879	-0.111993	0.0111815	-0.293356	-0.500126	-0.61132	-0.662486	-0.820305	-0.107156	0.015524	-0.375407	Rsrp1
315	ENSMUSG00000031505	1.24042e-41	-0.039223	0.307924	0.215517	0.51784	0.481592	0.514173	0.683804	0.121658	-0.365187	-0.118763	0.00076575	0.385491	0.230045	0.304291	Carkd
315	ENSMUSG00000021282	9.51897e-37	0.0346214	0.391628	0.663201	-0.56044	0.115649	0.823084	1.15327	0.210271	0.29613	0.464654	0.866958	0.0195948	-0.273985	0.757403	Eif5
316	ENSMUSG00000074656	1.3254e-186	0.00765806	0.187505	0.169611	-0.987795	-0.197571	0.298579	0.444796	-0.459943	0.160845	-0.302334	0.164746	-0.517385	-0.266218	0.115843	Eif2s2
316	ENSMUSG00000020089	2.44712e-08	0.20128	0.280926	0.380994	-0.0554477	0.414283	0.674659	0.738035	0.219458	0.101455	0.159944	-0.330447	0.309359	0.289212	0.384845	Ppa1
316	ENSMUSG00000024853	4.8023e-27	0.391414	0.0896759	0.707784	0.545249	0.615096	0.603947	0.713588	0.482357	0.251085	0.407388	0.243156	0.613347	0.470631	0.752364	Sf3b2
318	ENSMUSG00000063524	1.29804e-84	0.515996	0.424134	-0.359732	0.172638	-0.0662491	0.0907585	0.569223	0.582714	0.470279	0.552744	0.859022	0.373	0.403351	-0.342011	Eno1
318	ENSMUSG00000034765	7.19163e-72	-0.19353	0.0349945	-0.669122	0.291679	-0.163974	-0.0472166	0.508768	-0.135264	0.510632	0.401281	0.530943	-0.523802	-0.318795	-0.0407963	Dusp5
319	ENSMUSG00000079641	8.38714e-47	0.476656	0.00290702	0.104378	0.253739	0.316168	0.429581	0.609018	-0.240272	0.131557	-0.629141	0.277176	0.0276383	0.242702	0.0546694	Rpl39
320	ENSMUSG00000027282	2.42865e-82	0.249751	0.328022	0.483824	0.347782	0.307976	0.46709	0.542025	0.30277	0.296219	0.297925	0.0392197	0.397462	0.408466	0.366383	Mtch2
320	ENSMUSG00000038467	4.6041e-22	-0.734084	0.188587	0.0101979	-0.330911	0.230598	0.490058	0.247051	-0.632454	-0.55091	-0.483362	0.0549267	-0.714166	-0.69272	0.246708	Chmp4b
320	ENSMUSG00000024583	4.18561e-31	-0.053644	0.208362	0.674744	0.169453	0.310612	0.84247	0.938279	0.192636	-0.0312849	0.212629	0.393931	0.0379967	-0.201449	0.319655	Txnl1
321	ENSMUSG00000040385	0	0.24444	0.00396714	0.401912	0.610733	0.929298	1.2227	0.863046	0.415946	0.27903	0.512751	0.374885	0.216207	0.255927	0.433339	Ppp1ca
321	ENSMUSG00000024925	1.67473e-64	0.465003	0.0910037	0.346876	0.691112	0.538156	0.671351	0.637519	0.582181	0.472057	0.539333	0.131471	0.599356	0.493901	0.159748	Rnaseh2c
321	ENSMUSG00000071528	5.88063e-46	-0.0285253	0.397138	-0.14626	-0.157831	0.447255	0.16035	-0.166257	-0.212138	-0.170627	-0.454661	-0.796824	-0.0789566	0.198788	-0.514813	Usmg5
322	ENSMUSG00000001847	2.55083e-90	-0.763581	0.165446	0.505489	0.28734	0.176358	0.380874	0.395674	-0.581901	-0.77621	-0.686873	0.559104	-0.296274	-0.570036	0.4662	Rac1
322	ENSMUSG00000025724	3.13631e-32	0.376382	0.229039	0.489004	0.274343	0.464496	0.704429	0.779073	0.547822	0.473438	0.54083	-0.129508	0.536374	0.273089	0.310761	Sec11a
322	ENSMUSG00000020949	1.23217e-81	0.420778	0.0883233	0.290968	0.548437	0.58263	0.595361	0.635171	0.493647	0.417307	0.469223	0.068939	0.510345	0.497492	0.408858	Fkbp3
323	ENSMUSG00000021771	1.6417e-39	0.275411	0.275491	0.715145	0.408178	0.351007	0.726493	0.667262	0.472587	0.295899	0.425188	0.454537	0.3825	0.149435	0.608515	Vdac2
323	ENSMUSG00000021131	2.79802e-19	0.621189	0.224961	0.470718	-0.381095	0.408722	0.768296	0.904246	0.250559	0.660106	0.240578	0.437688	0.180348	0.520016	0.519553	Erh
324	ENSMUSG00000031812	2.77707e-08	0.0830054	0.416767	-0.340358	0.00628339	0.123738	-0.351028	0.348786	0.437362	-0.0197264	0.194758	-0.270717	0.570649	0.012763	-0.795017	Map1lc3b
324	ENSMUSG00000031939	1.05394e-07	0.250886	0.0108443	-0.33244	-0.282705	-0.147744	0.11029	0.0342759	0.154911	0.430767	0.219707	0.374202	0.0063537	-0.0380742	-0.681816	Taf1d
324	ENSMUSG00000053559	6.76856e-10	-0.254262	-0.121834	-0.0219361	0.469115	0.531675	0.528624	0.471655	-0.435571	-0.414214	-0.524064	0.458148	-0.00317337	-0.0989804	0.175683	Smagp
325	ENSMUSG00000026510	6.77238e-63	0.070919	-0.28642	-0.0168606	0.31959	0.161967	0.387826	0.611723	-0.0268312	0.400242	0.297777	0.428847	-0.270713	-0.0882659	0.278185	Trp53bp2
325	ENSMUSG00000062981	1.12343e-101	0.45963	0.0928266	0.211829	0.590492	0.490532	0.214933	0.275348	0.572052	0.425547	0.535558	0.270867	0.668438	0.579509	0.232665	Mrpl42
325	ENSMUSG00000031737	4.61576e-15	0.431044	-0.0591101	0.186625	0.491493	0.0969991	0.359231	0.957323	0.474596	0.645444	0.660592	0.464237	0.269185	0.370859	0.655185	Irx5
325	ENSMUSG00000032026	3.84091e-220	0.543056	0.390113	0.217789	0.280536	0.226233	-0.950575	0.0164236	0.644407	0.77184	0.850371	0.868454	0.443469	0.436198	-0.0803987	Rexo2
326	ENSMUSG00000028248	1.47209e-09	-0.442628	-0.158175	-0.31168	-0.379883	-0.34862	-0.305643	-0.232161	-0.583272	-0.675864	-0.723769	-0.739438	-0.206539	-0.0864051	0.05022	Pnisr
326	ENSMUSG00000031996	3.24509e-08	0.118107	-0.139508	-0.0512509	-0.590457	-1.02253	-0.935165	-0.335667	0.304744	0.254866	0.394551	0.233736	0.0223157	0.103888	0.484106	Aplp2
326	ENSMUSG00000034120	2.47418e-157	0.0316048	0.0576089	0.517094	-0.917001	0.154608	0.840061	0.682004	0.0765009	0.418483	0.213505	0.475155	-0.457605	-0.701599	0.124922	Srsf2
326	ENSMUSG00000034892	1.2345e-40	0.280047	0.0201614	-0.487452	-0.221085	0.373425	-0.226656	0.211189	-0.475566	0.276867	-0.622595	0.204007	-0.470242	0.175005	-0.702269	Rps29
327	ENSMUSG00000086290	1.20517e-13	0.365154	-0.331636	0.303	0.0352386	0.197063	0.302062	0.384974	0.226852	0.452193	0.226693	0.278849	0.305003	0.320156	0.330583	Snhg12
328	ENSMUSG00000063694	5.79891e-25	0.242878	0.363432	0.0316088	-0.056035	0.456275	0.383339	-0.0976756	-0.183981	0.162039	-0.0745885	0.00398435	-0.360377	0.214824	-0.479329	Cycs
328	ENSMUSG00000030057	2.77019e-66	-0.033331	0.153724	0.412988	-0.647442	-0.227368	0.330248	0.703843	0.240397	0.211413	0.448866	0.849296	-0.129648	-0.579826	0.740544	Cnbp
329	ENSMUSG00000073702	3.0703e-99	0.425986	-0.0311302	0.0496129	0.0116701	0.166087	0.392295	0.802208	-0.168595	0.228215	-0.375238	0.588461	-0.135431	0.208995	0.232973	Rpl31
329	ENSMUSG00000067288	1.39533e-35	0.269271	0.231497	0.17287	0.149219	0.703263	0.881069	1.17585	-0.583189	0.140863	-0.83375	0.378073	-0.251868	0.343445	-0.198991	Rps28
330	ENSMUSG00000031734	4.90336e-130	0.327053	0.0402538	0.137183	0.692102	0.639746	0.817504	1.0929	0.334639	0.582043	0.577276	0.193922	-0.12283	0.0825635	0.453235	Irx3
331	ENSMUSG00000035021	1.45823e-79	-0.165029	-0.0572582	0.341598	-0.431575	-0.427002	0.355651	0.459369	-0.0434582	0.394716	0.334098	0.319901	-0.439964	-0.497434	0.421559	Baz1a
332	ENSMUSG00000001416	1.50935e-08	0.423766	0.164121	0.601969	-0.17785	0.145113	0.545834	0.653657	0.494523	0.47268	0.477076	0.51997	0.482018	0.189779	0.698565	Cct3
332	ENSMUSG00000019804	8.59333e-10	0.382381	0.387644	0.204431	0.579262	0.487502	0.578999	0.342714	0.53322	0.413088	0.591102	0.0966457	0.524849	0.430084	0.0617417	Snx3
332	ENSMUSG00000021910	1.60386e-26	-0.427892	-0.0583901	0.0310295	-0.132788	-0.398478	-0.157236	-0.0754429	-0.690303	-0.445551	-0.746478	-0.608985	-0.303643	-0.188427	0.0978435	Nisch
333	ENSMUSG00000030890	3.5288e-06	0.188337	0.0300561	0.0372123	-0.217131	-0.377643	-0.770063	-0.569173	0.141385	0.273262	0.226353	0.233444	0.0879546	0.10406	0.0607661	Ilk
333	ENSMUSG00000037712	2.12021e-217	0.0999032	0.183978	0.231941	-0.374772	-0.993198	-1.18054	-0.977598	0.07129	0.382304	0.266821	0.436644	-0.0454312	0.129445	0.0457056	Fermt2
333	ENSMUSG00000008393	3.53118e-11	0.0646777	-0.0111113	-0.0203429	-0.163328	0.0857532	-0.0853109	-0.44787	-0.0726044	0.0563464	-0.0581421	-0.553412	-0.047924	0.0573399	-0.162238	Carhsp1
334	ENSMUSG00000043866	3.58926e-79	0.0194079	0.00814334	0.42548	0.532466	0.6345	0.830411	0.784318	0.0268629	0.166177	0.2209	0.397829	0.159029	0.242801	0.380732	Taf10
335	ENSMUSG00000035093	9.07273e-10	0.132747	0.289921	-0.053861	0.241451	0.195312	0.0140231	0.280052	0.149549	0.277152	0.224555	0.286058	0.135959	0.0155888	-0.587579	Secisbp2l
335	ENSMUSG00000024067	5.36091e-11	0.447848	0.179164	0.468044	0.686452	0.597979	0.568313	0.67913	0.543825	0.436007	0.524568	0.406928	0.60566	0.531119	0.50192	Dpy30
336	ENSMUSG00000022216	2.45373e-12	0.191488	0.167795	0.405429	0.46316	0.564903	0.809704	0.829117	0.282808	-0.0575345	-0.00702262	0.496235	0.580742	0.434923	0.702527	Psme1
336	ENSMUSG00000018583	2.14276e-14	-0.00135523	-0.050124	0.531776	-0.315255	0.221957	0.502922	0.706154	0.0835301	0.533175	0.382639	0.739813	-0.298743	-0.50504	0.545748	G3bp1
336	ENSMUSG00000092274	5.73415e-154	-0.532162	0.452214	0.0250933	-0.711406	-0.973589	-0.721238	0.895222	-0.383537	-0.398107	-0.44958	0.522573	0.00754698	-0.81825	0.266455	Neat1
337	ENSMUSG00000030265	9.18203e-95	-0.448136	0.0725964	0.312538	-0.217085	0.00845955	0.330174	0.311322	-0.432968	-0.0189499	-0.202592	0.00321837	-0.558079	-0.595312	0.594737	Kras
337	ENSMUSG00000109324	3.31503e-149	0.23103	-0.060715	0.588264	-0.572966	-0.103183	0.431581	0.6228	0.324766	0.198425	0.271749	0.151759	0.263788	0.144828	0.687485	Prmt1
337	ENSMUSG00000038489	1.42578e-211	-0.222208	0.031823	-0.240416	-0.715485	-0.128236	-0.14571	-0.0031709	-0.467674	-0.304108	-0.561827	-0.0753929	-0.224132	-0.102372	-0.538389	Polr2l
338	ENSMUSG00000052040	5.81235e-93	-0.406867	-0.2252	-0.220183	-0.434899	-0.428001	-0.171012	-0.0597188	-0.720701	-0.265791	-0.474352	-0.239845	-0.68838	-0.361808	-0.0320489	Klf13
338	ENSMUSG00000030751	7.62998e-36	0.423595	0.210832	0.429619	0.424742	0.537754	0.638701	0.823698	0.4838	0.308362	0.41929	0.287097	0.51917	0.421251	0.467451	Psma1
338	ENSMUSG00000022427	0	0.295659	0.0450685	0.584129	0.328172	0.528997	0.810352	0.7152	0.318475	0.214436	0.30776	0.012841	0.374822	0.391668	0.708199	Tomm22
338	ENSMUSG00000059734	1.04113e-18	0.15472	0.34214	0.271346	0.566997	0.462326	0.456355	0.538524	0.40702	-0.126144	0.190354	-0.130924	0.662832	0.511719	0.146537	Ndufs8
339	ENSMUSG00000046330	1.53857e-29	0.334901	0.018369	-0.232464	-0.00296658	0.236489	-0.0163577	0.531558	-0.245574	0.481698	-0.397348	0.53207	-0.260098	0.0517877	-0.283066	Rpl37a
339	ENSMUSG00000040415	4.68183e-206	-0.472712	-0.0728815	-0.210248	-0.364749	-0.448645	-0.647592	-1.11233	-0.556657	-0.642134	-0.648015	-0.232274	-0.23749	-0.165313	-0.0786464	Dtx3
339	ENSMUSG00000032515	1.09112e-15	-0.0609134	-0.0571848	-0.687263	0.229436	-0.356653	-0.918493	-0.167593	-0.13834	0.181613	0.0727203	0.32828	-0.154507	-0.00439894	-0.140752	Csrnp1
339	ENSMUSG00000001105	8.49672e-40	0.331784	0.332181	0.147516	0.224767	0.305054	0.2731	0.42052	0.285053	0.259102	0.275698	0.248299	0.518965	0.436991	-0.124691	Ift20
340	ENSMUSG00000004610	5.9195e-52	-0.141011	0.317739	0.0976434	0.428018	0.259253	0.313381	0.101673	0.154104	-0.402677	-0.0772222	-0.123875	0.467864	0.299944	0.149871	Etfb
340	ENSMUSG00000032051	7.05602e-31	-0.566693	0.246967	0.0596094	0.191057	0.326488	0.412882	0.499112	-0.522921	-0.782033	-0.719996	-0.430917	-0.302608	-0.381886	-0.0980024	Fdx1
340	ENSMUSG00000022865	2.4649e-23	-0.0571267	-0.159636	0.561099	0.217209	-0.139068	0.715418	1.06767	-0.15768	0.218838	-0.126694	0.0945452	-0.0170112	-0.216279	0.676921	Cxadr
341	ENSMUSG00000010406	1.41085e-34	-0.304964	0.0128394	-0.0157161	0.0143995	0.171937	0.381484	0.292271	-0.565053	-0.590019	-0.810842	0.16945	-0.152343	0.112525	-0.183776	Mrpl52
341	ENSMUSG00000021585	1.79907e-106	-0.273817	-0.0489082	-0.092353	-0.158029	-0.00730291	-0.0117236	-0.0488731	-0.370034	-0.134167	-0.282521	0.264901	-0.59485	-0.432699	0.192937	Cast
341	ENSMUSG00000003955	2.11865e-34	0.0447684	-0.00409434	0.0755587	-0.113334	-0.383258	-0.0833527	-0.638362	0.0151249	-0.0989197	-0.068613	-0.661054	0.257854	0.264492	0.156584	Fam162a
342	ENSMUSG00000062006	4.67945e-19	0.274191	-0.0395991	0.227759	-0.00667258	0.174054	0.368417	0.906511	-0.295881	0.204333	-0.461953	0.185065	-0.114966	0.136779	0.396446	Rpl34
342	ENSMUSG00000054065	1.76899e-10	-0.175029	0.0806673	0.11016	-0.565748	-0.22453	-0.422602	0.32489	-0.461656	-0.206591	-0.355024	0.218099	-0.675714	-0.146697	0.131514	Pkp3
342	ENSMUSG00000101609	1.70513e-27	-0.403763	-0.0677089	-0.00871934	-0.806928	-0.627451	-0.0333626	0.102028	-0.605414	-0.192248	-0.332968	-0.107987	-0.610647	-0.565198	0.0183495	Kcnq1ot1
342	ENSMUSG00000006932	1.45787e-09	0.23227	-0.356715	0.243479	0.320207	0.18244	0.295641	0.507871	0.194813	0.340813	0.327279	0.158345	0.219303	0.325788	0.50419	Ctnnb1
342	ENSMUSG00000017188	2.71605e-23	0.22716	0.157178	0.264478	0.659398	0.692629	0.488928	0.366645	0.36416	-0.0238531	0.271058	0.183828	0.551748	0.535234	0.363648	Coa3
344	ENSMUSG00000025509	0	0.211527	0.178705	-0.297057	0.477849	0.587697	0.63285	-0.0812524	0.39339	0.255908	0.363735	0.267306	0.506218	0.14097	-0.192331	Pnpla2
344	ENSMUSG00000025364	5.54607e-39	0.176155	0.0905994	0.620713	-0.294556	0.195451	0.752386	0.848447	0.364753	0.0906684	0.251782	0.702355	0.440929	0.335051	0.586267	Pa2g4
344	ENSMUSG00000036199	1.0198e-145	-0.244673	0.392763	-0.213663	0.650755	0.492355	0.0996148	-0.27216	-0.131497	-0.599107	-0.524729	-0.413739	0.525752	0.119543	-0.633797	Ndufa13
344	ENSMUSG00000009585	1.54262e-23	0.348887	0.105003	-0.68023	0.84321	0.557435	0.182175	1.14971	0.19092	0.609524	0.24205	0.776794	0.243088	0.13734	0.208747	Apobec3
345	ENSMUSG00000055762	0	0.370674	0.112279	0.346404	0.497541	0.386445	0.750673	1.2734	0.403455	0.0829293	0.0948029	0.477058	0.594803	0.330847	0.468358	Eef1d
346	ENSMUSG00000046432	4.19615e-21	0.2448	0.0633261	0.713856	0.64402	-0.0580083	0.0557157	0.791771	0.455114	0.040706	0.402435	-0.221571	0.631265	0.611695	0.585543	Ngfrap1
346	ENSMUSG00000022186	8.16967e-89	0.476286	0.151875	0.104857	0.127732	-0.491767	-0.324444	0.00264301	0.499424	0.429393	0.472067	0.448536	0.518854	0.599053	-0.045598	Oxct1
347	ENSMUSG00000040297	3.26857e-204	-0.219103	0.0468129	0.0368621	-0.370114	-0.886211	-0.621802	0.0615704	-0.144979	0.0228967	-0.0191319	0.0284056	-0.176774	-0.327206	0.0585461	Suco
347	ENSMUSG00000068039	4.68289e-17	0.282134	0.00310436	0.636115	0.139501	0.268519	0.683202	0.72022	0.21684	0.258234	0.228107	0.333872	0.291044	0.259342	0.619023	Tcp1
349	ENSMUSG00000027404	2.1632e-06	0.321069	0.0947062	0.525291	-0.233913	0.0996185	0.53992	0.680834	0.532926	0.420335	0.67657	0.57015	0.151635	0.0217454	0.76546	Snrpb
349	ENSMUSG00000060591	0	-0.0291397	0.2068	-0.448126	-0.605739	-0.876802	-1.06288	-0.527935	-0.134775	-0.482302	-0.45541	0.210805	0.344357	0.600794	0.29326	Ifitm2
349	ENSMUSG00000022452	4.51847e-45	-0.0737377	0.251301	0.139853	0.853799	0.941148	0.694227	0.357518	0.121953	-0.370654	0.0493298	-0.389991	0.466936	0.358506	-0.115506	Smdt1
351	ENSMUSG00000022255	1.44925e-106	-0.331221	-0.00268161	0.29748	-0.940949	-0.686277	0.141443	0.118726	-0.374607	-0.246359	-0.21312	0.0981121	-0.386993	-0.244951	0.288831	Mtdh
352	ENSMUSG00000032666	8.62002e-16	0.339812	-0.0171498	0.172057	-0.222075	-0.66272	-0.338294	0.422394	0.495373	0.576785	0.710757	0.285366	0.220596	0.16246	0.284788	1700025G04Rik
353	ENSMUSG00000049751	1.51746e-102	0.376331	0.314072	-0.205105	0.0875417	0.930443	1.21349	1.2367	-0.222576	0.153842	-0.412851	0.284324	-0.00438599	0.438025	-0.435997	Rpl36al
353	ENSMUSG00000047714	1.16355e-08	-0.02845	-0.366563	-0.688867	0.660371	0.727139	0.655551	0.619759	-0.0864774	0.586057	0.603826	0.0471649	-0.752789	-0.43014	0.103032	Ppp1r2
354	ENSMUSG00000037152	1.32172e-07	0.0170979	0.374537	0.0226653	0.563663	0.495436	0.13973	-0.00222248	-0.0953482	-0.450008	-0.393056	-0.616352	0.452447	0.517089	-0.434525	Ndufc1
354	ENSMUSG00000005871	4.87526e-06	-0.447713	0.00784455	0.111392	-0.0435497	0.0137528	0.144738	0.196498	-0.386791	-0.616333	-0.391647	-0.221362	-0.12958	-0.0095162	0.220757	Apc
355	ENSMUSG00000045624	3.71546e-162	-0.0590032	0.0467219	0.166705	-0.6168	-0.124563	0.114542	0.133606	-0.0765687	0.139224	0.03498	0.264397	-0.236557	-0.226559	0.197225	Esf1
355	ENSMUSG00000025510	4.34302e-15	-0.333821	-0.0399668	-0.182234	-0.687846	-0.321689	-0.733556	-0.905808	-0.285838	-0.681673	-0.396086	-0.638879	-0.0407011	-0.0114653	-0.0567101	Cd151
355	ENSMUSG00000059796	7.73041e-102	0.463111	0.177731	0.639938	-0.354012	0.41248	1.34829	1.26544	0.45442	0.549226	0.450703	0.535102	0.144755	-0.0479687	0.697028	Eif4a1
355	ENSMUSG00000024921	6.81954e-31	0.179498	0.00967939	0.0684798	-0.0244995	-0.785852	-0.83128	0.0821566	0.200958	0.245279	0.234472	0.1354	0.206515	0.172364	0.168154	Smarca2
356	ENSMUSG00000020485	0	0.315349	0.120409	0.257539	0.508338	0.677417	0.741734	0.721683	0.390552	0.288918	0.319222	0.306331	0.561012	0.395536	0.377926	Supt4a
358	ENSMUSG00000074884	4.69675e-09	0.465894	0.219526	-0.380913	0.31363	0.357449	0.105157	-0.825028	-0.162416	0.411764	-0.31531	0.0334656	0.224995	0.681038	-0.600176	Serf2
358	ENSMUSG00000078348	1.64234e-122	0.405164	0.184999	0.485217	0.546927	0.644124	0.674816	0.671814	0.472834	0.258313	0.407014	0.134419	0.57501	0.55747	0.532148	Sf3b5
358	ENSMUSG00000056612	0	-0.106523	-0.0581628	0.491368	0.0216224	0.460763	0.861814	0.799459	-0.413589	0.012925	-0.232282	-0.169478	-0.113563	0.130278	0.3846	Ppp1r14b
359	ENSMUSG00000040225	1.18413e-17	-0.104737	-0.0686201	0.540271	-0.418046	-0.41054	0.325388	0.520342	-0.209576	-0.0231659	-0.141405	-0.215815	-0.108526	-0.245955	0.748701	Prrc2c
359	ENSMUSG00000028211	2.62723e-24	0.0368897	0.214252	0.1405	0.385083	0.229988	0.303127	0.3478	-0.430555	-0.0235182	-0.567344	0.288726	0.336858	0.199762	0.167261	Trp53inp1
359	ENSMUSG00000022111	9.04327e-08	0.228586	0.253344	0.498165	-0.301429	0.197316	0.572232	0.770255	0.166731	0.464155	0.344411	0.466468	-0.0889371	0.00570893	0.385964	Uchl3
361	ENSMUSG00000021917	1.0434e-235	-0.111297	0.359385	0.46428	0.140019	0.158676	0.5833	0.872858	0.106707	-0.355195	-0.0159461	-0.358532	0.468838	0.180224	0.106492	Spcs1
361	ENSMUSG00000032562	6.7676e-07	-0.716196	-0.204852	0.00872958	-0.2081	-0.509889	-0.685118	-0.718042	-0.504397	-0.824839	-0.55558	-0.107756	-0.152491	-0.134014	0.581426	Gnai2
361	ENSMUSG00000047407	1.89405e-126	-0.250821	0.163207	0.244559	0.0106154	0.0504296	0.767729	1.24709	-0.542014	-0.32498	-0.585415	0.598385	-0.299787	-0.0241847	0.502479	Tgif1
362	ENSMUSG00000057278	7.95002e-184	0.611666	0.0178738	0.299696	-0.0406554	0.560475	0.516977	0.716219	0.073815	0.64556	-0.00348141	0.210592	0.188313	0.643386	0.579882	Snrpg
362	ENSMUSG00000098274	3.1398e-226	0.140985	-0.0860618	0.0663767	-0.073523	0.113569	0.446172	0.740173	-0.288494	-0.0523706	-0.549038	0.0757931	-0.150782	0.00661272	0.213262	Rpl24
362	ENSMUSG00000071662	2.20228e-14	-0.0189378	0.0112825	-0.044093	0.130452	0.218315	0.179491	0.12937	0.15772	-0.194326	0.0899341	-0.521188	0.199416	0.150368	0.0173888	Polr2g
363	ENSMUSG00000030224	1.34519e-26	-0.0774639	-0.0187842	0.573829	-0.728442	-0.400852	0.387221	0.331214	-0.127513	0.14875	0.0857329	0.0437692	-0.367429	-0.251018	0.650909	Strap
363	ENSMUSG00000052997	3.11023e-15	0.243608	0.048109	0.249071	0.0923723	0.143603	0.188647	-0.754403	0.231317	0.282658	0.270949	0.166995	0.18063	0.152617	0.195088	Uba2
363	ENSMUSG00000018677	1.28768e-87	-0.272947	0.0980712	0.132687	0.112126	0.168509	0.240061	0.13434	-0.333639	-0.542911	-0.436356	-0.168655	0.122916	0.158502	0.0981139	Slc25a39
363	ENSMUSG00000062203	1.32597e-43	0.133263	0.134423	0.570894	-0.30124	0.179562	0.643222	0.691981	0.211689	0.271086	0.317183	0.482457	0.106671	-0.02012	0.431919	Gspt1
363	ENSMUSG00000024099	5.37699e-73	0.272513	0.319222	0.363993	0.571019	0.596502	0.507819	0.528808	0.383962	0.0517972	0.204635	-0.0922198	0.587575	0.572481	0.298346	Ndufv2
364	ENSMUSG00000019471	9.93982e-194	0.410484	0.0803161	0.339514	0.370938	0.456276	0.510485	0.607794	0.404599	0.362375	0.312558	0.321841	0.496982	0.471523	0.669234	Cdc37
365	ENSMUSG00000019734	3.85798e-216	-0.284356	-0.100885	-0.169777	0.393002	0.45186	0.447873	0.47758	-0.308519	-0.45851	-0.500709	-0.433541	0.0190255	-0.130091	0.0184408	Tmc4
365	ENSMUSG00000024181	1.78973e-42	0.286234	0.267396	0.35142	0.556395	0.529875	0.614798	0.5489	0.39498	0.224323	0.334427	-0.0113834	0.529492	0.379595	0.374497	Mrpl28
366	ENSMUSG00000019738	5.74862e-55	0.300603	0.120598	-0.0262276	0.216169	0.363449	0.206826	0.249459	0.211053	0.2939	0.223593	0.0532209	0.287665	0.305249	-0.517036	Polr2i
367	ENSMUSG00000063406	4.29541e-184	0.161428	0.349469	0.495622	-0.241278	-0.12267	0.492266	0.529353	0.167994	0.625055	0.366581	0.617174	0.0448512	-0.252093	0.495877	Tmed5
368	ENSMUSG00000030341	1.55757e-18	-0.378648	0.0421191	-0.119897	-0.766132	-0.846477	-0.515078	-0.452333	-0.371877	-0.397569	-0.442571	-0.0600277	-0.192831	-0.335057	-0.0293159	Tnfrsf1a
368	ENSMUSG00000019947	1.01132e-13	0.0133364	0.179724	-0.0448674	-0.590155	-0.619097	-1.17454	-0.252905	-0.371119	-0.108734	-0.555556	0.122459	0.199735	0.349163	0.0843917	Arid5b
368	ENSMUSG00000042406	7.99981e-127	-0.0749907	0.187274	0.138409	-0.294045	-0.285505	0.171249	0.721249	0.128261	0.58517	0.434855	0.519835	-0.302551	-0.697472	0.33396	Atf4
368	ENSMUSG00000024072	1.38573e-25	0.218892	0.350419	0.273035	0.344709	0.381572	0.257763	0.431558	0.367919	-0.169032	0.185021	0.197158	0.470445	0.374262	0.171438	Yipf4
368	ENSMUSG00000056201	8.61682e-62	-0.160728	-0.021018	0.587102	-0.890923	-0.694761	-0.253236	-0.205312	-0.223293	-0.633751	-0.394015	-0.271615	-0.0935041	0.242008	0.694535	Cfl1
369	ENSMUSG00000068882	5.63276e-40	0.256834	0.152336	0.481093	-0.567153	-0.00194028	0.428967	0.755586	0.322991	0.295161	0.318458	0.348516	0.232625	0.122691	0.693027	Ssb
369	ENSMUSG00000063200	1.24257e-65	0.473357	0.106263	0.369452	0.603507	0.583971	0.479881	0.579433	0.343391	0.454309	0.392561	0.702415	0.271244	0.4373	0.612973	Nol7
370	ENSMUSG00000025935	5.66806e-06	-0.0925887	0.0695814	-0.243076	0.227416	0.356673	0.459142	0.44943	-0.0355313	-0.0733334	0.040323	0.0638351	0.0119558	-0.120657	-0.595416	Tram1
371	ENSMUSG00000042737	2.18785e-31	-0.0417718	0.159602	-0.193591	0.338066	0.308997	0.0772966	-0.0760569	-0.0698656	-0.0807115	-0.204718	-0.0618494	0.155688	0.158934	-0.590361	Dpm3
371	ENSMUSG00000036693	5.22077e-06	-0.023683	-0.0271679	0.199435	-0.624222	-0.0131391	0.196905	0.181273	-0.125023	0.12865	0.0357093	0.283138	-0.281377	-0.244153	0.203345	Nop14
371	ENSMUSG00000024014	1.28326e-28	-0.217468	0.131059	-0.169332	0.375871	-0.0362454	0.182506	0.272706	0.0585378	0.520164	0.47974	0.567503	-0.379145	-0.57549	0.0491039	Pim1
372	ENSMUSG00000028640	9.13746e-174	0.458675	0.211678	-0.101783	-0.491188	-0.805484	-0.553915	0.544314	0.3904	0.62745	0.597506	0.540783	0.10351	0.364224	0.0927011	Tfap2c
372	ENSMUSG00000044080	3.72983e-98	-0.433833	0.311201	-0.558374	0.153919	0.139417	0.132374	0.369163	-0.236206	-0.81446	-0.516162	0.3478	-0.194027	-0.291256	-0.426717	S100a1
372	ENSMUSG00000040128	4.61578e-118	0.16892	0.178481	0.11165	0.907422	0.68074	0.164625	0.476653	-0.0681742	0.0295087	-0.170798	0.624215	0.130768	0.321528	0.803353	Pnrc1
374	ENSMUSG00000029198	5.57544e-20	-0.0220878	0.298341	0.471245	0.0934555	0.415771	0.491244	0.556592	0.0561624	0.103615	0.0172056	0.418301	0.117132	-0.125585	0.200736	Grpel1
374	ENSMUSG00000022884	1.22498e-06	-0.436436	-0.110269	0.052339	0.161758	0.198887	-0.177291	-0.157826	-0.498865	-0.697536	-0.813217	-0.435781	0.196638	-0.105263	-0.0167428	Eif4a2
375	ENSMUSG00000001016	1.08463e-12	0.247373	-0.1587	0.376679	-0.00369755	0.0239738	0.492548	0.518422	0.257352	0.268077	0.307628	-0.061118	0.288784	0.20749	0.551515	Ilf2
375	ENSMUSG00000071655	4.10384e-272	-0.387715	-0.00754731	0.190084	0.115313	0.255954	0.214131	0.0454751	-0.195298	-0.801936	-0.470892	0.0971324	0.131269	0.0991933	0.360397	Ubxn1
376	ENSMUSG00000041417	1.83579e-35	0.0483461	0.39908	-0.210856	0.471819	0.201528	-1.2789	0.230682	0.547788	0.183668	0.558493	0.189715	0.473644	-0.052162	-0.541727	Pik3r1
377	ENSMUSG00000028618	1.13005e-08	-0.160605	0.383728	0.150373	0.443299	0.167276	0.640741	0.83609	0.292939	-0.364873	0.179208	-0.528858	0.318033	-0.333399	-0.0134353	Tmem59
377	ENSMUSG00000004285	5.3808e-76	-0.580937	0.0253438	-0.0207827	0.10262	0.304827	0.278773	0.411978	-0.239755	-0.807247	-0.333916	-0.121265	-0.120114	-0.477878	-0.021401	Atp6v1f
377	ENSMUSG00000021264	3.99463e-17	0.184791	-0.116543	0.362549	0.113638	0.0273584	0.439784	0.430897	0.246599	0.308952	0.324903	0.313845	0.353372	0.186195	0.607967	Yy1
377	ENSMUSG00000063480	2.64317e-06	0.0217686	-0.0240952	0.0654962	-0.799811	-0.036269	0.212022	0.161639	-0.134232	0.241691	-0.102997	0.175113	-0.157897	-0.155067	-0.106541	Nhp2l1
378	ENSMUSG00000027706	1.08574e-08	-0.0360457	0.37176	-0.0814723	-0.244675	-0.00359623	0.112381	0.343178	0.061329	-0.103119	-0.0294066	-0.0762449	0.0879031	-0.0430248	-0.120666	Sec62
378	ENSMUSG00000041560	7.08967e-19	0.0401462	-0.232422	0.0586558	0.133376	-0.478118	-0.166057	0.553084	-0.176584	0.088335	-0.27661	0.234135	-0.0615212	0.00824683	0.735695	Gltscr2
380	ENSMUSG00000026083	7.08967e-19	0.127695	0.147032	0.582178	-0.569244	0.0390987	0.195005	0.419446	-0.118765	0.670738	0.307744	0.767928	-0.635027	-0.389453	0.230491	Eif5b
380	ENSMUSG00000028035	1.46034e-10	-0.0764702	-0.110639	-0.426416	0.0627111	-0.162541	-0.225558	-0.951127	-0.12179	-0.260353	-0.167869	-0.243035	0.13617	0.0502701	-0.192593	Dnajb4
380	ENSMUSG00000032667	3.89553e-200	-0.293012	0.0508885	-0.0274234	-0.0369278	0.0983046	0.164556	0.0042387	-0.522223	-0.503772	-0.543661	-0.141833	-0.450672	-0.0627889	0.249313	Pon2
380	ENSMUSG00000041645	5.47881e-15	-0.251967	0.0404375	0.17002	-0.822212	-0.238941	0.0806091	-0.0999866	-0.24335	-0.162809	-0.139376	0.000469135	-0.357875	-0.317785	0.304789	Ddx24
381	ENSMUSG00000034932	7.60315e-136	0.273973	0.30554	0.550278	0.622787	0.694299	0.689613	0.688225	0.120929	0.10092	0.0764272	0.134965	0.238184	0.45415	0.321231	Mrpl54
381	ENSMUSG00000022895	2.44539e-91	-0.444292	0.171789	0.378798	0.683979	0.314094	0.837521	1.20165	-0.0261528	-0.0929806	0.127942	0.283006	0.139276	-0.365634	0.499203	Ets2
382	ENSMUSG00000032249	1.63382e-40	0.37727	-0.0565041	0.392906	0.850001	0.538358	0.438829	0.522718	0.476661	0.284687	0.374768	0.243135	0.567518	0.455014	0.558445	Anp32a
383	ENSMUSG00000020048	1.64979e-51	0.307511	0.187539	-0.502061	0.368916	-0.467267	0.357534	0.498846	0.612834	0.337262	0.860703	0.148829	0.408726	0.449666	0.268374	Hsp90b1
384	ENSMUSG00000058756	4.47617e-15	-0.341766	-0.202482	-0.199997	0.0204556	-0.0984821	-0.272615	-0.882512	-0.271913	-0.303032	-0.28582	-0.0345561	-0.0854837	-0.198764	-0.0353854	Thra
385	ENSMUSG00000015961	6.21149e-25	-0.173075	0.00654947	0.516138	-0.0231396	0.172055	0.44445	0.719319	-0.377047	-0.216278	-0.404575	0.613539	-0.198168	-0.0184888	0.635432	Adss
385	ENSMUSG00000020018	4.51098e-11	0.392669	0.00649966	0.355311	-0.0321757	0.424579	0.689863	0.575674	0.0212208	0.367154	-0.0565247	0.10868	0.0903423	0.507936	0.637003	Snrpf
386	ENSMUSG00000063856	2.5676e-08	-0.0567932	0.320097	0.0113754	0.374134	0.954719	0.744681	0.347801	-0.0913483	-0.111179	-0.130141	-0.383478	0.218081	0.200802	-0.64192	Gpx1
386	ENSMUSG00000021149	2.27675e-12	-0.0226598	0.0735281	0.497864	-0.558269	-0.231385	0.477564	0.453515	0.00486397	0.323966	0.214499	0.281641	-0.310774	-0.336482	0.550066	Gtpbp4
387	ENSMUSG00000020315	3.22399e-85	-0.178646	-0.195008	0.0548672	-0.100254	-0.56084	-0.398381	-1.07696	-0.0599646	-0.209529	-0.0485082	-0.364108	0.111226	0.0656998	0.278156	Sptbn1
387	ENSMUSG00000044279	7.4937e-52	-0.274233	0.0828845	0.226426	0.403021	0.555171	0.570264	0.573706	-0.438751	-0.24969	-0.336512	-0.160037	-0.333947	-0.137102	0.104195	Crb3
389	ENSMUSG00000033998	9.45003e-28	-0.0427585	0.298019	-0.125342	0.64398	0.320894	0.455847	1.10035	0.255902	-0.0425347	0.161985	0.232364	0.42618	-0.0379613	-0.0668862	Kcnk1
389	ENSMUSG00000001552	2.5616e-18	-0.486626	-0.0115953	0.201523	-0.427751	-0.0706409	-0.0184642	0.826706	-0.511071	-0.199795	-0.312781	0.10434	-0.722529	-0.531189	0.207375	Jup
389	ENSMUSG00000036438	7.10627e-70	0.461881	0.254239	-0.0707727	0.285765	0.110757	-0.808577	-0.330017	0.570819	0.138581	0.487081	-0.0976115	0.642222	0.523224	0.669208	Calm2
389	ENSMUSG00000025068	8.93642e-27	0.097779	0.212171	0.00609878	-0.848036	-0.753195	-0.197287	0.594454	0.236096	0.292198	0.272934	0.561015	0.0530604	-0.154689	0.196651	Gsto1
390	ENSMUSG00000078578	1.2488e-19	-0.302768	0.0245553	0.295543	-0.2674	-0.204295	0.0194639	0.54184	-0.328987	-0.152734	-0.222109	0.382641	-0.4674	-0.620075	0.435224	Ube2d3
390	ENSMUSG00000020376	1.95805e-45	-0.330543	0.0122034	0.0216533	0.322285	0.236893	0.275282	0.467564	-0.15987	-0.242976	-0.167609	-0.545977	-0.0173882	-0.27961	0.00251557	Rnf130
391	ENSMUSG00000023087	3.77293e-56	-0.291696	-0.0749431	0.125197	-0.217639	-0.42313	-0.0532867	0.310076	-0.598442	-0.200487	-0.348747	0.0503555	-0.573895	-0.216666	0.264343	Noct
391	ENSMUSG00000020869	9.42278e-25	0.0599379	0.130097	0.465091	-0.14364	0.235126	0.61715	0.588727	0.0859442	0.385339	0.33893	0.305453	-0.274301	-0.298072	0.165589	Lrrc59
392	ENSMUSG00000026670	3.83822e-126	-0.0540265	0.0451531	0.266753	0.0968288	0.0204332	0.0676184	0.175508	0.0968907	0.525404	0.388871	0.517549	-0.373775	-0.555649	0.379795	Uap1
392	ENSMUSG00000039105	2.59803e-13	-0.376436	0.289629	-0.216643	0.517531	0.714212	0.445621	0.7221	-0.337852	-0.787397	-0.517787	-0.401436	-0.144104	0.0946487	-0.314707	Atp6v1g1
393	ENSMUSG00000025982	6.20155e-10	0.231839	0.144042	0.402575	0.160215	0.0750236	0.677851	0.704337	0.313553	0.432572	0.407572	0.542464	0.048658	-0.148117	0.707001	Sf3b1
393	ENSMUSG00000035133	7.32209e-09	-0.414817	-0.158769	-0.397653	-0.881221	-0.771816	-1.14172	0.152107	-0.388016	-0.092568	-0.142244	0.131192	-0.717601	-0.563953	0.062603	Arhgap5
393	ENSMUSG00000024914	3.83288e-10	-0.65084	-0.216288	-0.0940344	-0.213909	-0.243148	-0.481529	-0.240852	-0.605844	-0.579388	-0.383351	-0.378855	-0.548844	-0.354863	0.273836	Drap1
394	ENSMUSG00000027184	1.8252e-37	0.260087	0.0838803	0.535473	-0.00189915	0.19036	0.57304	0.626372	0.202022	0.311909	0.251976	-0.177985	0.298148	0.28064	0.529873	Caprin1
394	ENSMUSG00000084786	7.81438e-158	-0.185512	0.266828	-0.0900217	0.438865	0.837358	0.700868	0.722256	-0.258492	-0.673769	-0.642776	-0.712317	0.261796	0.303192	-0.140528	Ubl5
395	ENSMUSG00000051154	2.86986e-111	0.268378	0.0836576	0.1815	0.54826	0.418015	0.435729	0.341673	0.268562	0.112577	0.129175	-0.303976	0.489936	0.436744	0.181849	Commd3
395	ENSMUSG00000022961	5.14598e-77	-0.417039	-0.0318311	-0.134642	-0.876781	-0.910146	-0.739346	-0.614593	-0.628451	-0.122993	-0.416127	-0.012022	-0.702073	-0.545662	-0.100919	Son
396	ENSMUSG00000020225	1.26505e-63	-0.438002	0.275253	0.135329	0.32038	0.414377	0.483136	0.449056	-0.173847	-0.608137	-0.230457	-0.298233	0.0304597	-0.0636038	0.0715715	Tmbim4
397	ENSMUSG00000029328	1.05728e-12	0.110704	-0.0649135	0.524798	-0.39295	-0.228953	0.453442	0.509797	0.103768	0.200689	0.176009	0.390215	-0.0265587	0.0101396	0.693997	Hnrnpdl
397	ENSMUSG00000018585	1.12716e-64	-0.156433	0.28538	0.247523	0.602951	0.746909	0.730631	0.528509	-0.442835	-0.800308	-0.748013	-0.579131	0.0477496	0.531631	-0.2104	Atox1
398	ENSMUSG00000009549	2.32702e-12	-0.305071	0.190991	0.00578576	0.260258	0.0976145	-0.0697434	0.140571	-0.118858	-0.765266	-0.413051	-0.513985	0.35744	0.252518	-0.370554	Srp14
398	ENSMUSG00000015937	8.20017e-14	0.0127248	-0.267198	0.345205	0.242471	0.133739	0.45021	0.403354	0.0334796	0.0725177	0.160142	0.018797	0.00268526	0.0839605	0.614419	H2afy
399	ENSMUSG00000035642	9.34782e-17	0.180115	0.0625729	0.105415	0.29441	0.158225	0.0752441	0.0426641	0.257601	0.184767	0.218765	-0.436515	0.285776	0.20777	0.0355218	Aamdc
399	ENSMUSG00000024953	5.53503e-21	-0.399569	0.232445	0.123916	0.456004	0.252584	0.176938	0.0697101	-0.0425669	-0.796031	-0.261563	-0.177904	0.109608	-0.159976	0.108185	Prdx5
400	ENSMUSG00000024844	4.45927e-47	0.486661	0.0787357	0.459423	0.450383	0.449348	0.496891	0.630595	0.471246	0.551188	0.558951	0.22086	0.434475	0.494927	0.44411	Banf1
402	ENSMUSG00000015671	1.68734e-06	0.207295	0.344887	0.41385	0.163558	0.577894	0.819885	0.996423	0.474152	-0.0532066	0.340728	0.0944644	0.387311	0.253551	0.497727	Psma2
402	ENSMUSG00000054364	5.74642e-29	0.53279	0.0195066	0.146382	0.627698	0.466927	0.400802	-0.883855	0.11302	0.61726	0.107396	-0.191304	0.390522	0.660182	0.228933	Rhob
403	ENSMUSG00000062604	1.69766e-58	0.392755	0.201464	0.496266	0.505237	0.0226507	-0.178232	0.549469	0.423834	0.374718	0.319991	0.0714513	0.679549	0.611822	0.688988	Srpk2
403	ENSMUSG00000057666	1.29915e-27	0.401763	0.360844	0.0618885	-0.0529869	0.42144	0.206904	0.170931	0.583326	0.31696	0.502465	0.522675	0.536264	0.406514	0.264664	Gapdh
403	ENSMUSG00000001289	1.15224e-11	-0.549509	-0.282533	-0.0601577	0.16407	-0.199052	-0.179808	0.470122	-0.460858	-0.706583	-0.671191	-0.153985	-0.275577	-0.355185	0.204509	Pfdn5
404	ENSMUSG00000037062	1.07413e-17	-0.0387688	0.1703	0.538528	0.449071	0.284905	0.452746	0.209173	-0.0924348	0.0896807	-0.0390925	0.345707	-0.0183456	-0.0079112	0.671422	Sh3glb1
405	ENSMUSG00000027523	1.91945e-36	-0.0229	-0.217815	0.31192	0.104818	-0.349689	0.065294	-0.784206	0.254111	-0.0516798	0.282833	0.263327	0.146955	-0.0978245	0.614764	Gnas
405	ENSMUSG00000029066	3.86242e-32	0.176214	0.302711	0.408057	-0.0302517	0.257221	0.375998	0.370152	0.340142	0.0556789	0.263658	-0.310366	0.385907	0.432776	0.101484	Mrpl20
405	ENSMUSG00000031504	2.55988e-07	-0.098096	0.00407749	-0.0841951	0.0924553	-0.455983	-1.10241	0.112602	0.0493548	-0.0695426	0.0524545	0.260056	0.0551171	-0.134241	-0.133434	Rab20
406	ENSMUSG00000026977	7.75858e-13	0.0735277	0.131873	0.378937	0.41984	0.159493	0.536112	0.627152	-0.0518901	0.149458	0.0787426	0.23095	0.0573312	0.100789	0.560597	March7
406	ENSMUSG00000050552	4.37814e-19	0.16593	0.264602	0.116874	0.636323	0.587356	0.409521	0.465476	0.352748	0.0781712	0.243735	0.0586896	0.595559	0.272025	-0.135248	Lamtor4
407	ENSMUSG00000019970	5.488e-42	-0.192587	0.467455	0.499147	0.157443	-0.377919	-0.558597	1.07884	-0.164908	0.0812451	-0.218964	0.298882	0.10735	-0.00333389	0.365853	Sgk1
409	ENSMUSG00000037822	1.15468e-94	0.0541192	0.326833	0.0240763	0.66616	0.474516	0.359143	0.313236	0.0816783	-0.234792	-0.186158	-0.14664	0.548843	0.458599	0.185147	Smim14
409	ENSMUSG00000023106	3.98656e-39	-0.152403	0.0319882	0.245897	-0.38279	0.244744	0.495158	0.498905	-0.489431	-0.053926	-0.360821	0.17669	-0.591276	-0.223867	0.208793	Denr
412	ENSMUSG00000073616	6.13044e-06	0.0182227	0.237896	-0.262588	0.161911	0.127958	-0.0852033	-0.181308	-0.227184	-0.256737	-0.457466	-0.461856	0.125345	0.326908	-0.668868	Myeov2
413	ENSMUSG00000000787	1.54566e-06	-0.0660223	0.376229	0.540722	-0.391735	-0.725558	-0.306954	0.32438	0.130033	0.380913	0.3905	0.416247	0.192058	-0.137039	0.287005	Ddx3x
413	ENSMUSG00000028291	1.86152e-29	-0.0403769	0.177486	0.534537	0.277668	0.30482	0.398554	0.585051	-0.095069	-0.102249	-0.0901407	0.0554173	-0.0430269	0.176628	0.56943	Akirin2
413	ENSMUSG00000024339	4.46794e-15	0.0522056	0.137169	0.223701	0.528605	0.551292	0.596994	0.628251	0.261131	-0.248536	0.194209	0.505044	0.409776	0.371977	0.427239	Tap2
414	ENSMUSG00000027829	4.58655e-65	0.0987785	-0.000458392	-0.0216795	0.595364	0.153363	-0.216571	-0.099235	0.065656	0.557977	0.463221	0.782364	-0.252348	-0.186727	0.613022	Ccnl1
414	ENSMUSG00000029094	3.06236e-295	-0.310396	-0.0938722	-0.0961993	-0.539516	-0.774141	-0.605036	-0.335273	-0.417211	-0.25065	-0.336598	-0.0282182	-0.395247	-0.334376	0.111895	Afap1
414	ENSMUSG00000022200	5.58988e-08	0.288874	0.301427	0.202073	0.511556	0.42316	0.673308	0.861211	0.38317	0.506083	0.465704	0.573918	0.485389	0.28634	0.231289	Golph3
414	ENSMUSG00000024248	2.66537e-40	0.233184	-0.179144	0.034669	0.482158	0.0788203	0.220846	0.373867	-0.514086	0.083742	-0.725144	-0.136703	0.099086	0.481777	0.469061	Cox7a2l
415	ENSMUSG00000063787	1.02683e-116	0.310086	0.246887	0.408987	0.490322	0.660127	0.657428	0.674836	0.323446	0.232594	0.266327	0.237468	0.474025	0.451931	0.293728	Chchd1
416	ENSMUSG00000030704	7.19072e-84	-0.224202	-0.152723	-0.0807613	-0.671721	-0.868716	-0.503501	-0.0483668	-0.270847	-0.149888	-0.230035	0.0697894	-0.338771	-0.296161	0.154245	Rab6a
416	ENSMUSG00000030869	1.96789e-22	0.284226	0.313103	0.0372235	0.309493	0.563586	0.245961	0.173997	0.200409	0.0401827	-0.016762	0.25072	0.401882	0.453287	-0.186067	Ndufab1
417	ENSMUSG00000028649	5.04416e-45	-0.344225	-0.305274	-0.265217	-0.657806	-0.537573	-0.591598	-0.610269	-0.544872	-0.237742	-0.469126	-0.455548	-0.470125	-0.210756	0.0170215	Macf1
417	ENSMUSG00000067367	1.21826e-77	0.276214	0.0551176	0.432665	-0.450501	0.0762884	0.413025	0.47433	0.181522	0.458148	0.350416	0.53792	-0.0227974	0.0657409	0.32579	Lyar
417	ENSMUSG00000035585	2.09018e-81	0.368063	0.00130892	0.414729	0.458693	0.35769	0.36393	0.427416	0.431388	0.277086	0.373006	0.313758	0.526672	0.415343	0.552102	Tsen34
417	ENSMUSG00000020250	6.04411e-18	-0.380938	0.119343	0.248011	-0.613023	-0.667905	-0.179066	0.344149	-0.0836504	0.0338417	0.0371873	0.120513	-0.238722	-0.591669	0.247609	Txnrd1
418	ENSMUSG00000006058	4.02497e-10	-0.105294	0.0897735	-0.00989817	0.203352	0.295155	0.251238	0.0511069	-0.140421	-0.16146	-0.0968165	-0.528996	-0.181088	0.0277548	0.0127255	Snf8
418	ENSMUSG00000025868	4.80944e-46	0.0283409	0.153138	0.264022	0.720989	0.424895	0.378984	0.505272	0.0591283	-0.335536	-0.164417	-0.355768	0.659611	0.410915	0.250995	Higd2a
419	ENSMUSG00000043154	2.79149e-76	0.118136	0.0369041	0.163113	-0.0758086	0.0746928	-0.0120366	0.302721	-0.134646	0.360485	0.3096	0.404671	-0.508159	-0.027707	0.229729	Ppp2r3a
419	ENSMUSG00000022863	6.60799e-09	-0.228938	0.197973	-0.0695079	-0.165383	-0.250132	0.0398432	0.331335	-0.0877395	-0.254791	-0.085013	-0.559486	0.0226448	-0.0867926	-0.208684	Btg3
420	ENSMUSG00000060373	3.61863e-70	0.212308	0.0524469	0.545983	0.118045	0.338616	0.516237	0.772091	0.261758	0.397508	0.284102	0.389025	0.34042	0.033881	0.645372	Hnrnpc
421	ENSMUSG00000015839	1.25416e-169	-0.154161	0.0186634	-0.0865539	-0.725531	-0.5226	-0.437462	-0.230189	-0.109902	-0.115922	-0.0193757	0.0510431	-0.0623761	-0.100077	-0.09983	Nfe2l2
421	ENSMUSG00000020402	1.09928e-47	-0.0484387	0.0450691	0.254395	0.528948	0.651298	0.599812	0.257188	0.0745316	-0.701846	-0.35043	0.19347	0.683941	0.557257	0.584702	Vdac1
422	ENSMUSG00000020644	4.25717e-21	0.25221	0.0288057	-0.683018	0.681657	0.197843	-0.724158	0.23434	0.693182	0.773303	0.794936	0.448095	0.461797	-0.0387832	-0.62334	Id2
423	ENSMUSG00000031007	3.96101e-14	0.00284936	0.278082	-0.513761	0.218324	0.246671	0.513876	0.600834	0.287869	0.210973	0.42604	-0.268535	0.0728266	-0.36606	-0.159707	Atp6ap2
423	ENSMUSG00000028843	5.3536e-20	0.365327	0.0200527	-0.224398	0.761578	0.443155	0.517781	0.466813	0.385006	0.440243	0.308796	0.527449	0.40545	0.4074	0.298126	Sh3bgrl3
424	ENSMUSG00000018340	4.57467e-17	0.033266	-0.308989	-0.053455	-0.0597313	-0.53023	-0.743562	-0.457013	0.140205	-0.020919	0.152625	0.128129	0.145542	0.0498653	-0.0557597	Anxa6
426	ENSMUSG00000022285	1.03425e-139	-0.371069	-0.10019	0.0914032	-0.302946	-0.273562	-0.478342	0.0816608	-0.595617	-0.189823	-0.374964	0.0460933	-0.706606	-0.365346	0.503734	Ywhaz
426	ENSMUSG00000098178	0	0.475687	0.0818943	0.587119	0.41116	0.475339	1.1936	1.1632	0.592997	0.925297	0.846305	0.464382	0.558884	0.257719	-0.378332	Gm42418
427	ENSMUSG00000019433	4.03098e-07	0.114903	0.150708	0.258362	0.448942	0.568825	0.55056	0.207827	-0.254261	-0.101122	-0.243478	0.0344066	-0.129804	0.312736	0.256413	Gipc1
428	ENSMUSG00000030357	2.52472e-48	0.572211	0.0763532	0.550257	0.356534	0.320331	0.312288	0.862105	0.638721	0.562352	0.650233	0.484412	0.537834	0.581549	0.462058	Fkbp4
428	ENSMUSG00000019362	3.02013e-54	0.0507062	0.105646	0.0340254	0.361397	0.787463	0.724165	0.313408	0.251212	0.27837	0.378436	-0.0197759	0.171887	-0.0487312	0.0450106	D8Ertd738e
428	ENSMUSG00000024012	1.30309e-17	0.127612	0.0115807	0.408544	0.593237	0.57737	0.591385	0.284233	0.187997	0.0687829	0.145733	-0.0627657	0.371099	0.4079	0.494635	Mtch1
429	ENSMUSG00000030335	4.62374e-88	0.333173	0.255551	0.241885	0.223812	0.505617	0.556743	0.322916	0.421415	0.36533	0.34015	0.547721	0.463925	0.227452	0.0412988	Mrpl51
429	ENSMUSG00000001247	3.89696e-230	-0.346038	-0.209436	0.159806	-0.264396	0.265446	0.456411	0.640021	-0.411301	-0.571133	-0.472772	0.0279723	-0.314097	-0.239741	0.232672	Lsr
430	ENSMUSG00000036940	8.73665e-94	-0.394348	-0.110713	0.355698	-0.335508	-0.17778	0.321599	0.390799	-0.5635	-0.259774	-0.380229	0.127065	-0.364823	-0.145622	0.384757	Kdm1a
430	ENSMUSG00000040616	5.90401e-224	0.0404092	0.115128	0.0430834	-0.277015	-0.700524	-0.484996	-0.0883595	0.0291938	0.00413807	-0.0237275	0.0826675	0.0369895	0.0569261	0.0146437	Tmem51
430	ENSMUSG00000021270	2.43482e-34	0.472302	-0.0252726	-0.236025	-0.34672	0.0614314	0.29902	0.478955	0.725937	0.758271	0.906159	-0.196892	0.463673	0.0395863	-0.161164	Hsp90aa1
431	ENSMUSG00000022139	4.35731e-108	-0.651289	0.0842748	-0.1513	-0.7936	-0.624108	-0.904727	-0.563721	-0.648302	-0.760489	-0.609893	-0.267906	-0.352669	-0.235551	0.145119	Mbnl2
431	ENSMUSG00000049760	0	0.025259	0.238259	0.163833	0.672601	0.622568	0.8304	0.787499	0.0678184	-0.163732	-0.237924	0.120068	0.61849	0.406774	0.182744	2410015M20Rik
433	ENSMUSG00000037475	5.18296e-06	-0.17844	-0.00396529	-0.0200184	-0.105388	-0.127506	-0.0796005	0.0831042	-0.46102	-0.289793	-0.587245	-0.496763	-0.0905861	-0.00788714	0.110589	Thoc2
434	ENSMUSG00000053768	1.9432e-41	0.312347	0.0651605	0.438992	0.492326	0.357389	0.332651	0.219026	0.323637	0.234991	0.264326	0.0373845	0.438469	0.460853	0.518107	Chchd3
434	ENSMUSG00000050299	3.01255e-08	-0.000582432	-0.0208322	-0.202659	-0.232523	0.170599	0.0897806	0.336398	-0.470372	0.0753249	-0.584786	0.040048	-0.335824	-0.048423	-0.334001	Gm9843
434	ENSMUSG00000024290	2.66537e-14	-0.157808	-0.0439865	0.24741	-0.479355	-0.261472	-0.174295	-1.00453	-0.34038	-0.160469	-0.287213	0.110931	-0.20827	-0.128729	0.261259	Rock1
435	ENSMUSG00000054091	2.46146e-76	-0.281354	0.171257	-0.305737	0.109891	-0.184333	-0.529292	0.0908253	-0.19837	-0.598033	-0.471464	-0.521103	0.266053	0.210192	-0.673095	1810037I17Rik
435	ENSMUSG00000018965	4.69475e-24	0.0946079	-0.00634921	0.175942	0.0574719	0.104831	-0.31688	0.184784	-0.188171	0.390657	0.13809	0.248267	-0.689015	-0.267647	0.529775	Ywhah
435	ENSMUSG00000022174	2.26548e-33	-0.214345	0.342288	0.0139857	0.225969	0.360628	0.535639	0.310766	0.134382	-0.52899	-0.0173584	-0.423024	0.462756	0.147712	-0.432883	Dad1
436	ENSMUSG00000014856	7.92513e-49	0.0780445	0.21907	0.252789	0.389213	0.417857	0.586329	0.554243	0.200586	-0.106216	0.0574536	0.094612	0.39958	0.315808	-0.046479	Tmem208
436	ENSMUSG00000033004	5.14905e-06	-0.0980419	-0.0871863	0.0319184	-0.540507	-0.722288	-0.345919	-0.351684	-0.193955	0.0526392	-0.107284	0.0870663	-0.149436	-0.0687571	0.121345	Mycbp2
436	ENSMUSG00000032002	1.87983e-07	0.173804	0.274727	0.468784	-0.216212	0.191232	0.558833	0.593625	0.0683056	0.319456	0.160948	0.0958474	-0.0498399	-0.0304532	0.185843	Dcun1d5
436	ENSMUSG00000005846	8.40812e-88	0.147374	0.0127667	0.431222	-0.5453	0.0920084	0.673175	0.736921	0.156029	0.28758	0.212959	0.365343	0.0780425	-0.12584	0.509742	Rsl1d1
437	ENSMUSG00000028010	6.05642e-11	0.0962087	-0.0346568	0.290158	-0.408802	0.102333	0.464124	0.459066	-0.0635151	0.383539	0.160556	0.476714	-0.331983	-0.146821	0.367626	Gar1
437	ENSMUSG00000004980	1.77372e-22	0.578447	0.259833	0.589083	0.169745	0.324959	0.643017	0.737045	0.672347	0.509787	0.709809	0.34578	0.593004	0.551621	0.536582	Hnrnpa2b1
438	ENSMUSG00000028195	3.69363e-12	-0.353807	-0.251581	-0.649074	0.813378	-0.628889	-0.359562	-0.0868479	-0.386427	0.98591	0.589808	1.00154	-0.998456	-0.59161	-0.207044	Cyr61
438	ENSMUSG00000036461	4.46845e-10	-0.318667	0.127028	0.583243	-0.174917	-0.160323	0.411384	0.741296	-0.542267	-0.432162	-0.500487	0.351668	-0.225646	0.214227	0.603937	Elf1
439	ENSMUSG00000028851	2.45151e-15	-0.0295141	-0.0494571	0.313039	-0.0922657	0.321549	0.232753	0.373157	-0.120688	-0.177854	-0.08564	-0.0108454	-0.171259	0.0512864	0.62064	Nudc
439	ENSMUSG00000052957	2.12547e-157	0.0832617	-0.054504	-0.172896	-0.450135	-0.781248	-1.88013	-0.34727	0.0753179	0.0913538	0.0886861	0.0929102	0.062594	0.0831801	-0.0954511	Gas1
442	ENSMUSG00000006301	3.48679e-51	-0.259372	-0.0371946	-0.0310172	-0.139745	0.0623556	0.144377	-0.0505651	-0.119213	0.141239	0.108842	0.29919	-0.446265	-0.456847	0.175102	Tmbim1
442	ENSMUSG00000030452	2.60523e-15	-0.086833	-0.0153014	0.0908873	-0.656792	-0.605718	-0.117025	0.197921	-0.262486	-0.107794	-0.205942	-0.0940886	-0.237961	-0.0802736	0.12471	Nipa2
442	ENSMUSG00000014301	1.73992e-115	0.133741	0.0218789	-0.200212	0.616293	0.641242	0.616649	0.473345	0.340546	0.154437	0.302501	-0.138992	0.525487	0.246743	-0.159968	Pam16
443	ENSMUSG00000021417	9.44379e-66	0.152747	0.0127775	0.351026	0.553377	0.152293	0.515302	0.613899	0.321646	0.0210476	0.143338	-0.143178	0.541354	0.35647	0.369533	Eci2
444	ENSMUSG00000039001	7.28865e-75	0.373341	0.12367	0.20797	0.227559	0.50273	0.542347	0.853595	-0.15228	0.402275	-0.349054	0.31424	-0.096644	0.105172	0.0939618	Rps21
445	ENSMUSG00000042079	3.5859e-124	0.0491269	0.0155351	0.266649	-0.832836	-0.0716781	0.329309	0.693485	-0.0101535	0.22016	0.109974	0.629615	-0.359847	-0.365638	0.555653	Hnrnpf
445	ENSMUSG00000037876	1.27104e-12	-0.127763	-0.169485	0.0666562	0.0847161	-0.914875	-0.731583	0.463298	-0.0621899	0.232694	0.256851	0.228979	-0.130911	-0.144907	0.34401	Jmjd1c
445	ENSMUSG00000022193	1.41601e-09	0.181961	0.289216	0.0784877	0.148906	0.500889	0.534291	0.526945	0.249521	-0.0242496	0.130724	-0.0669644	0.301709	0.219003	-0.156839	Psmb5
446	ENSMUSG00000020439	2.23471e-14	-0.0271707	-0.00840562	-0.210102	-0.624735	-0.701334	-1.529	-0.383118	-0.135697	0.0159862	-0.0492957	0.0903067	-0.141748	-0.0338336	-0.160275	Smtn
447	ENSMUSG00000024695	2.96866e-09	0.184655	-0.1231	0.520436	0.251025	0.0337723	0.301405	0.213809	0.127579	0.375068	0.409701	0.138628	0.200865	0.183049	0.518524	Zfp91
448	ENSMUSG00000033379	1.3023e-15	-0.421283	0.278225	-0.276155	-0.0031093	0.113753	0.141724	0.0733726	-0.14376	-0.68706	-0.181336	-0.482809	0.0125908	-0.0577375	-0.287243	Atp6v0b
448	ENSMUSG00000024096	7.22705e-294	0.145291	0.242301	0.230723	0.669235	0.817358	0.668123	0.818987	0.190245	0.0969852	0.198976	0.438121	0.400065	0.329159	0.34207	Ralbp1
449	ENSMUSG00000002881	9.07713e-15	-0.148273	0.0453941	0.102623	0.213219	0.0705741	-0.0310044	-0.831161	-0.208116	0.104962	-0.0715961	0.120037	-0.114256	-0.215314	0.259307	Nab1
449	ENSMUSG00000032803	4.61869e-29	-0.075775	-0.199888	0.394802	-0.28561	-0.3393	0.474634	0.657327	-0.0898192	0.59193	0.408054	0.543682	-0.372122	-0.332431	0.562691	Cdv3
451	ENSMUSG00000021870	5.36369e-35	0.424562	0.00799447	0.125312	0.42872	0.0133449	-0.731399	0.186831	0.447117	0.555726	0.480629	0.632541	0.427213	0.33603	0.300495	Slmap
451	ENSMUSG00000024576	3.05358e-10	-0.137254	0.0893519	0.318011	-0.286557	-0.384947	-0.155513	0.472686	-0.0694253	-0.110628	-0.0980437	0.135779	-0.121813	-0.221078	0.626531	Csnk1a1
452	ENSMUSG00000054312	3.89439e-107	0.225643	0.238873	-0.177822	0.582162	0.597719	0.374453	0.162965	0.142656	0.0502787	-0.0399173	-0.246051	0.473735	0.488579	-0.541815	Mrps21
453	ENSMUSG00000042323	4.26378e-15	0.0912693	-0.0841894	0.526278	0.241621	0.0488538	0.135551	0.290592	-0.158508	0.209829	-0.0162244	0.0886143	0.0424859	0.250355	0.581468	Pbrm1
453	ENSMUSG00000024758	1.06334e-15	0.247974	0.251952	0.233123	0.556297	0.686087	0.825752	0.460174	0.311055	0.317199	0.348635	0.1815	0.378785	0.20962	0.0316982	Rtn3
454	ENSMUSG00000024812	5.54644e-09	-0.210869	-0.0149259	0.120061	-0.258001	-0.00739855	0.0900234	0.492603	-0.522871	-0.0308879	-0.225673	0.339009	-0.548999	-0.16574	0.366806	Tjp2
455	ENSMUSG00000039219	2.50235e-20	-0.0144116	-0.0704559	0.514889	-0.0828687	-0.146211	0.331781	0.563804	0.0790887	0.140487	0.135799	0.0286419	0.168002	-0.120014	0.423656	Arid4b
456	ENSMUSG00000033047	1.86314e-44	0.0422889	-0.09928	0.472923	0.261319	0.400215	0.608823	0.613003	0.14772	0.0126536	0.00286091	0.0922729	0.364552	0.293365	0.350963	Eif3l
456	ENSMUSG00000036299	6.81672e-11	-0.34078	0.122018	-0.34983	0.219167	0.0683926	-0.327429	0.0994867	-0.12451	-0.684401	-0.248582	-0.62119	0.0189522	0.034894	-0.140855	BC031181
457	ENSMUSG00000026615	1.70313e-13	-0.0420668	0.101859	0.553416	-0.237363	-0.116249	0.418985	0.413705	0.0842716	0.461171	0.362188	0.304041	-0.122705	-0.307905	0.500352	Eprs
458	ENSMUSG00000019179	1.39307e-24	0.351391	0.319052	0.59095	0.369706	0.422327	0.505768	0.614297	0.484744	0.118918	0.373927	0.0674196	0.672124	0.527525	0.465031	Mdh2
458	ENSMUSG00000046364	2.00211e-16	0.426134	-0.186731	0.0665278	0.131105	0.486201	0.535892	0.682788	-0.434198	0.441661	-0.586848	0.200609	-0.277678	0.389314	0.250591	Rpl27a
458	ENSMUSG00000014294	4.58547e-33	0.264058	0.266529	-0.128258	0.449065	0.625492	0.15972	-0.272287	0.175921	0.0190525	-0.0329672	-0.0206361	0.456287	0.574777	-0.534217	Ndufa2
459	ENSMUSG00000035674	2.83188e-75	0.24111	0.212965	-0.044608	0.445948	0.556062	0.0889225	-0.130004	0.0237507	-0.000202354	-0.30243	-0.436726	0.361833	0.476132	-0.61959	Ndufa3
460	ENSMUSG00000038412	6.6338e-06	0.0899166	0.264319	-0.0186827	-0.256952	0.0910635	0.245316	0.431824	0.0643312	-0.0147807	0.0136186	-0.586181	0.0954659	0.183601	-0.161353	Higd1a
461	ENSMUSG00000005103	6.26041e-87	-0.21772	-0.171444	-0.144702	-0.623005	-0.440218	-0.343142	-0.230499	-0.591062	-0.241907	-0.422152	-0.00395266	-0.587575	-0.0558843	0.0122509	Wdr1
461	ENSMUSG00000018666	2.17776e-42	0.534905	0.112314	0.391823	0.334003	0.452883	0.492241	0.671604	0.463525	0.425892	0.449396	0.0272097	0.471475	0.519664	0.370938	Cbx1
463	ENSMUSG00000027620	1.00878e-36	-0.41524	-0.306705	0.180309	-0.0500543	-0.370813	0.250061	0.00581408	-0.565518	-0.386839	-0.513428	0.10242	-0.389365	-0.372047	0.310997	Rbm39
463	ENSMUSG00000028419	5.13621e-06	-0.181464	0.149908	-0.184683	0.380119	0.357638	0.0418262	0.194935	0.0327757	-0.627607	-0.228536	-0.481769	0.296174	0.196835	0.0120777	Chmp5
464	ENSMUSG00000055204	1.5738e-17	-0.09256	-0.113113	0.354797	0.0458377	-0.210396	0.320501	0.428114	-0.130941	0.274832	0.101594	-0.0374503	-0.0194835	-0.200797	0.520344	Ankrd17
464	ENSMUSG00000007850	1.08681e-09	0.196685	-0.0775288	0.55061	-0.152627	-0.130245	0.262803	0.17795	0.274148	0.470751	0.484382	-0.0505791	0.173227	0.0989477	0.431295	Hnrnph1
465	ENSMUSG00000000568	9.37695e-28	0.207392	-0.1551	0.375331	-0.145604	-0.302466	0.296344	0.403526	0.131428	0.475893	0.478244	0.539365	-0.115064	0.0567574	0.539358	Hnrnpd
465	ENSMUSG00000020022	1.20975e-13	0.304962	0.291372	-0.116399	0.0595735	0.492539	0.0549533	0.0448514	0.0471305	0.182045	-0.0395328	0.106329	0.0902967	0.349265	-0.269434	Ndufa12
466	ENSMUSG00000054452	9.21923e-10	-0.314782	-0.143655	-0.0543661	0.492928	0.188919	0.0732127	0.194317	-0.13376	-0.52806	-0.216558	-0.629084	0.263883	0.277754	0.253936	Aes
467	ENSMUSG00000031353	1.3972e-112	0.273056	0.017535	0.368784	-0.131833	-0.0478265	0.173919	0.30539	0.286477	0.421519	0.426047	0.440101	0.142932	0.170934	0.500977	Rbbp7
467	ENSMUSG00000050212	3.95719e-81	0.00755847	-0.0560661	-0.450395	0.515274	0.256796	0.244653	-0.435843	0.177191	0.213282	0.225697	-0.0159387	0.197996	0.0356695	-0.0927084	Eva1b
467	ENSMUSG00000041740	2.90798e-43	-0.386699	-0.0227931	0.0106161	-0.77676	-0.382019	-0.179955	-0.0822917	-0.453825	-0.424235	-0.478884	-0.11854	-0.374955	-0.349584	0.271648	Rnf10
467	ENSMUSG00000025731	1.62774e-178	-0.142744	0.073312	0.227853	0.55981	0.580632	0.61256	0.614317	0.103043	-0.467141	-0.152396	0.00187756	0.431046	0.213411	0.191368	0610011F06Rik
468	ENSMUSG00000058655	3.26891e-48	0.217011	-0.126949	0.437017	0.292654	0.113515	0.602514	0.736984	0.0344881	0.259616	-0.0179622	0.247808	0.378363	0.351125	0.525348	Eif4b
469	ENSMUSG00000016534	1.12021e-191	-0.482567	0.0486109	-0.0594506	-0.416231	-0.718817	-0.354312	-0.119121	-0.47022	-0.672707	-0.575844	-0.638685	-0.0916548	-0.26708	-0.189227	Lamp2
471	ENSMUSG00000028124	1.27748e-06	-0.12629	0.263666	0.196482	-0.423855	-0.143441	0.165038	0.364295	-0.0303587	-0.0668757	-0.0911356	-0.0307526	0.16823	-0.0604014	0.0909517	Gclm
472	ENSMUSG00000031532	2.86447e-12	-0.288192	0.119809	0.00769517	-0.608049	-0.739587	-0.00245907	0.0141805	-0.0295949	-0.314709	-0.0104508	-0.28954	-0.118487	-0.315804	-0.0638219	Saraf
472	ENSMUSG00000032024	0	0.00139812	-0.000283875	-0.13651	-0.108265	-0.343053	-1.11068	-0.0299838	0.0028782	0.00425405	0.00664866	0.00749717	0.00516172	0.00093617	-0.0624479	Clmp
473	ENSMUSG00000030795	4.85711e-07	-0.18763	-0.198737	0.198042	-0.18459	-0.0232181	0.106491	-0.0786375	-0.277589	-0.187424	-0.274245	-0.240014	-0.405914	-0.416015	0.637917	Fus
473	ENSMUSG00000022185	1.47312e-13	0.0877429	-0.0236951	0.228683	-0.135365	0.148884	0.377557	0.392883	0.0261444	0.334785	0.215844	0.565254	0.125602	-0.0143005	0.510884	Acin1
475	ENSMUSG00000048234	4.16704e-06	0.0262486	0.223015	0.261563	0.0524713	-0.201997	0.469402	0.57088	0.213358	0.240058	0.276236	0.157434	0.0928786	-0.0855089	-0.0375572	Rnf149
475	ENSMUSG00000040481	6.56524e-14	-0.221457	-0.180154	0.213216	-0.226409	-0.323931	-0.0879721	0.186009	-0.531618	-0.0750979	-0.26297	0.0628996	-0.299946	-0.0504466	0.330365	Bptf
475	ENSMUSG00000062825	1.22623e-40	-0.194208	0.188776	-0.373415	-0.255193	-0.436412	-0.542729	0.59844	-0.672773	-0.664801	-0.752489	0.181509	-0.590558	0.197862	-0.0514256	Actg1
476	ENSMUSG00000037058	2.95925e-15	0.191891	0.298559	0.3549	0.534288	0.171725	0.228604	0.548532	0.349766	-0.0965511	0.196211	-0.35989	0.618048	0.534089	0.61037	Paip2
477	ENSMUSG00000002064	3.07141e-65	-0.0660025	0.106831	0.293522	0.425437	0.500814	0.725898	0.580416	0.0794572	-0.3288	-0.134843	-0.216224	0.47227	0.227075	0.0411043	Sdf2
477	ENSMUSG00000058600	8.69966e-56	0.511575	-0.0413696	0.237956	-0.0883897	0.21194	0.457621	0.802191	-0.24192	0.338843	-0.343118	0.369788	-0.302507	0.351819	0.231874	Rpl30
477	ENSMUSG00000090000	1.2724e-185	-0.00490303	0.192583	0.0201691	-0.242445	0.113647	0.474534	0.361905	-0.0800293	0.0122729	-0.070858	-0.218139	-0.154406	-0.0572894	-0.532843	Ier3ip1
478	ENSMUSG00000029076	1.15917e-33	-0.457101	-0.0211167	-0.216915	-0.2514	-0.106551	-0.142764	-0.134197	-0.414732	-0.580081	-0.505788	-0.42012	-0.11803	-0.18765	-0.175928	Sdf4
478	ENSMUSG00000035851	4.5314e-09	-0.251456	-0.0157681	0.149768	-0.0254412	-0.173306	-0.00279504	-0.0125571	-0.169474	0.171188	0.0318614	0.188356	-0.160139	-0.396626	0.625956	Ythdc1
479	ENSMUSG00000015714	1.85611e-38	-0.366701	-0.0632159	-0.122291	-0.0569713	0.159569	0.205164	0.126702	-0.326746	-0.483887	-0.224865	-0.135858	-0.41704	-0.249658	-0.104986	Cers2
480	ENSMUSG00000042659	1.28583e-142	0.0479184	-0.0481831	0.313057	0.582895	0.593221	0.397138	0.684703	0.205999	0.57852	0.415742	0.414861	0.0101741	-0.259379	0.0319063	Arrdc4
480	ENSMUSG00000031715	1.49799e-15	0.0738895	-0.174932	0.478527	-0.387365	-0.0625653	0.315346	0.292871	-0.102495	0.343676	0.195255	0.376182	-0.310262	-0.2052	0.569645	Smarca5
481	ENSMUSG00000032288	5.04092e-07	0.108653	0.0529819	0.327348	0.266153	0.395777	0.619693	0.566231	0.13447	-0.0717399	-0.063655	0.270348	0.453183	0.391869	0.375139	Imp3
481	ENSMUSG00000064326	1.20368e-79	0.333272	-0.253277	0.312801	0.314362	-0.249254	0.0795671	0.250956	0.331588	0.353367	0.32165	0.244632	0.480962	0.401332	0.433759	Siva1
482	ENSMUSG00000021807	1.19609e-10	0.291483	-0.104256	0.49794	0.567047	0.145694	0.440046	0.722422	0.147076	0.14767	-0.0414173	0.0966067	0.544615	0.551072	0.328642	2700060E02Rik
482	ENSMUSG00000025130	0	0.189956	0.155651	0.270651	0.508764	0.257332	0.938953	0.878064	0.29722	0.506716	0.400431	-0.0384877	0.552879	0.266288	-0.18473	P4hb
483	ENSMUSG00000032336	2.61583e-67	-0.140844	-0.141163	-0.177517	-0.509874	-0.491157	-0.988778	-0.600768	-0.172562	-0.0975466	-0.113862	-0.135747	-0.1796	-0.0824179	-0.121152	Nptn
483	ENSMUSG00000024425	3.13064e-07	-0.0426945	0.109126	0.0776769	0.0813218	0.0753161	0.230311	0.255297	0.0942993	0.01761	0.0853469	-0.407558	0.0335464	-0.0563603	-0.133139	Ndfip1
483	ENSMUSG00000024571	6.59214e-54	-0.184649	-0.0714759	0.360978	-0.473502	-0.227323	0.39939	0.547948	0.0122359	0.128504	0.13536	0.142437	-0.094626	-0.374455	0.527306	Gm16286
484	ENSMUSG00000002043	8.6185e-294	-0.170707	0.0671854	0.223629	0.629578	0.502184	0.550148	0.709332	0.0208091	-0.4128	-0.209071	-0.354339	0.456368	0.258664	-0.0895347	Trappc6a
484	ENSMUSG00000031622	2.37531e-08	0.0590163	0.25179	0.334936	0.0346714	0.0776209	0.42042	0.582048	0.24334	0.165482	0.179893	-0.0374455	0.115689	-0.119393	0.383208	Sin3b
485	ENSMUSG00000085438	3.05413e-10	-0.136999	-0.0988801	-0.0777123	0.0363549	0.0467822	-0.168404	-0.412061	-0.191535	-0.114695	-0.16544	-0.486205	0.0165474	0.0420518	0.090328	1700020I14Rik
485	ENSMUSG00000079477	4.32568e-20	-0.194032	0.290254	0.178143	-0.0754757	0.134232	0.162007	-0.0157224	-0.107169	-0.191191	-0.0618216	0.119648	-0.230953	-0.321928	-0.0288129	Rab7
485	ENSMUSG00000037361	2.88883e-236	0.117538	0.0563301	0.4875	-0.0217856	0.370215	0.525406	0.570395	0.142354	-0.0715464	0.0333479	0.151422	0.109961	0.153338	0.488467	Sf3b6
485	ENSMUSG00000076432	2.75794e-09	-0.451301	-0.159046	0.0390766	-0.554925	-0.194949	-0.336789	-0.252469	-0.432505	-0.702456	-0.38549	-0.532874	-0.495819	-0.389395	0.454069	Ywhaq
486	ENSMUSG00000028062	1.45427e-11	-0.142233	0.172255	-0.136381	0.733866	0.485449	0.221311	0.324287	0.101744	-0.45643	-0.157473	0.15258	0.573384	0.307661	-0.457868	Lamtor2
486	ENSMUSG00000025337	1.23207e-47	-0.347189	0.00931816	-0.115652	-0.197261	0.0902242	0.0200516	0.116065	-0.280968	-0.348814	-0.31177	-0.00718045	-0.290214	-0.480844	0.0833342	Sbds
486	ENSMUSG00000032253	3.81354e-14	0.305924	-0.253066	0.164491	0.500928	0.236418	0.325966	0.311204	0.272548	0.41609	0.367035	0.205141	0.234177	0.259075	0.3891	Phip
488	ENSMUSG00000025260	1.90727e-34	0.361835	0.182586	0.350216	0.313885	-0.181395	0.0266359	0.710823	0.384784	0.328971	0.32362	0.368074	0.622326	0.52025	0.550768	Hsd17b10
488	ENSMUSG00000042608	6.75535e-10	-0.210508	0.145761	0.215046	-0.0226977	-0.118561	0.329673	0.380224	-0.250171	0.190662	0.0680467	0.341016	-0.398924	-0.416091	0.277972	Stk40
488	ENSMUSG00000006699	2.98398e-24	0.14818	0.277074	0.214903	0.233061	0.224379	0.363071	0.287305	0.260021	0.162637	0.259218	0.216045	0.156236	-0.0700672	0.613536	Cdc42
488	ENSMUSG00000022136	1.01945e-07	-0.490978	0.168255	-0.257193	-0.112651	-0.163371	0.0642911	-0.0218439	-0.170749	-0.636873	-0.287508	-0.315727	0.0203895	-0.113704	-0.467429	Dnajc3
488	ENSMUSG00000022404	1.51922e-25	0.0427514	-0.0209243	0.186884	0.345546	0.217693	0.295629	0.267538	0.0200322	-0.0498158	-0.0932718	-0.411132	0.265246	0.239405	-0.0133676	Slc25a17
489	ENSMUSG00000030062	2.04534e-06	0.0828956	0.0713788	-0.0863123	0.110298	0.226506	0.370442	0.410488	0.0104539	0.118665	0.0867754	0.02512	0.0856262	0.137861	-0.436558	Rpn1
490	ENSMUSG00000039361	9.98485e-83	0.041566	0.0261343	0.129076	0.0438187	-0.482064	-0.283932	-0.806031	-0.0588415	0.12367	0.0225972	0.0479607	-0.0721405	0.111701	0.0997795	Picalm
493	ENSMUSG00000052033	2.60103e-107	0.242274	0.134906	0.374355	-0.254056	-0.288458	0.328332	0.412077	0.250879	0.336724	0.26319	0.200161	0.156732	0.230582	0.260125	Pfdn4
494	ENSMUSG00000027660	2.30617e-35	-0.238581	-0.127317	0.13132	-0.0879358	-0.229184	0.378996	0.362387	-0.228573	0.0608457	0.0235948	0.338595	-0.399731	-0.461779	-0.204878	Skil
494	ENSMUSG00000017428	1.12457e-06	-0.12142	0.00182989	0.275323	-0.458809	-0.0482897	0.2477	0.400515	-0.0715837	0.0315244	0.114313	0.125487	-0.290357	-0.259342	0.527255	Psmd11
495	ENSMUSG00000091086	5.49535e-08	0.00123271	-0.0758299	-0.0992149	-0.0850519	0.139507	0.165563	0.316063	-0.454816	0.143811	-0.49855	0.306864	-0.264783	0.0761762	-0.0569942	Rpl6l
496	ENSMUSG00000032575	2.02551e-46	0.220908	0.0694951	-0.51212	0.0902296	0.332382	0.801679	0.761441	0.200012	0.316167	0.303266	-0.160638	-0.0557026	0.0577165	-0.171925	Manf
496	ENSMUSG00000095041	1.4151e-10	-0.0347302	0.0947364	0.0406232	0.477316	0.461746	0.358053	0.190327	-0.224509	-0.267679	-0.461681	-0.178314	0.275524	0.260624	0.0204866	PISD
497	ENSMUSG00000021576	1.23951e-31	-0.0163347	0.0869505	0.361771	-0.148392	0.306788	0.601854	0.646676	0.0553522	-0.0179322	0.13322	0.253298	0.0303509	-0.0320218	0.489242	Pdcd6
498	ENSMUSG00000002379	1.28914e-19	0.323547	0.308282	0.109145	0.392821	0.200715	-0.188825	0.485193	0.508395	0.214844	0.328951	-0.0842439	0.545968	0.515435	-0.431051	Ndufa11
500	ENSMUSG00000028648	2.34366e-08	0.0537686	0.126447	-0.1807	0.131962	0.216283	-0.110656	-0.271484	-0.23481	-0.136	-0.41911	-0.257897	0.0443113	0.215311	-0.481363	Ndufs5
502	ENSMUSG00000046434	6.6142e-16	0.368296	-0.109743	0.343225	-0.053394	0.187909	0.458035	0.363664	-0.00731597	0.343381	-0.00903009	0.270405	0.108249	0.404943	0.440963	Hnrnpa1
502	ENSMUSG00000024208	9.24327e-12	-0.120409	0.0454532	-0.419767	0.1788	0.188212	-0.170198	0.272726	-0.18238	-0.477743	-0.33351	-0.589953	0.00190531	0.419874	-0.204077	Uqcc2
503	ENSMUSG00000056076	2.76771e-23	0.164417	0.110787	0.360508	-0.170855	0.187021	0.354188	0.479929	0.0720093	0.384684	0.315207	0.49335	-0.117341	-0.006214	0.403681	Eif3b
503	ENSMUSG00000020088	5.32946e-34	-0.271352	0.184639	0.193024	-0.370578	-0.0965968	0.197804	0.199295	-0.0145294	0.0400609	0.144589	0.0795135	-0.215762	-0.46725	0.0805796	Sar1a
504	ENSMUSG00000025132	8.50729e-18	-0.239421	-0.0333912	0.0677367	-0.26039	0.2153	0.264856	-0.159929	-0.285296	-0.096778	-0.131916	0.0178269	-0.471236	-0.46132	0.236781	Arhgdia
505	ENSMUSG00000028729	6.54582e-13	0.0802865	0.0496795	0.220583	-0.586818	0.0446705	0.244383	0.349201	0.0410806	0.0770893	0.137854	0.259807	-0.107828	-0.11505	0.184953	Ebna1bp2
505	ENSMUSG00000025745	3.38595e-17	0.198381	0.13644	0.46267	0.230243	-0.110042	0.251484	0.306641	0.400962	0.334588	0.436191	0.160691	0.435918	0.183495	0.446158	Hadha
505	ENSMUSG00000032501	2.75338e-182	-0.0822978	-0.274328	-0.443278	0.51952	0.144387	-0.435957	0.679708	-0.164878	0.741605	0.372614	0.391897	-0.540854	-0.268918	0.397929	Trib1
506	ENSMUSG00000049327	8.52954e-35	-0.320545	0.256885	0.460124	0.282135	0.339196	0.391355	0.707298	-0.429302	-0.567658	-0.500204	0.466658	0.239526	0.276339	0.383952	Setd8
506	ENSMUSG00000035247	1.67774e-07	-0.24291	0.147603	0.431781	0.0455429	0.0971763	0.379801	0.465635	-0.223068	-0.185237	-0.096225	0.29111	-0.199085	-0.115814	0.49489	Hectd1
507	ENSMUSG00000070319	9.17123e-11	0.304839	0.232429	0.442598	-0.414395	0.190997	0.652613	0.764813	0.317792	0.476863	0.403078	0.561517	0.149536	0.00824478	0.38837	Eif3g
508	ENSMUSG00000048277	6.09577e-158	-0.230524	-0.17831	-0.0881069	0.276129	0.391763	0.339925	0.260791	-0.171975	-0.452528	-0.261816	-0.0432446	0.0688237	0.0556714	0.0498796	Syngr2
509	ENSMUSG00000034343	2.74798e-36	-0.466395	0.0502542	-0.0212325	-0.12011	-0.0207874	0.201877	0.247645	-0.320732	-0.352567	-0.230494	0.146605	-0.44326	-0.434355	-0.227811	Ube2f
509	ENSMUSG00000004591	5.48191e-18	-0.203353	-0.0889956	0.402123	-0.240029	-0.258633	0.178403	0.342385	-0.400749	0.125482	-0.118081	0.329905	-0.291107	-0.280564	0.545634	Pkn2
509	ENSMUSG00000040883	8.25708e-21	-0.234111	0.0442482	0.0726997	0.346514	0.338819	0.295013	0.242296	-0.0291696	-0.439166	-0.158792	-0.380034	0.235493	-0.0047101	-0.209043	Tmem205
509	ENSMUSG00000032301	4.87199e-30	0.341549	0.203086	0.467986	0.150617	0.28119	0.488884	0.616795	0.450294	0.147345	0.363917	0.434421	0.566972	0.439657	0.457762	Psma4
509	ENSMUSG00000032525	6.90359e-12	-0.223677	-0.191513	-0.424915	0.271819	-0.166774	0.483575	0.0358614	-0.301539	-0.107137	-0.15465	-0.544437	-0.09908	-0.164493	-0.112729	Nktr
510	ENSMUSG00000078713	1.36321e-52	0.27527	0.221926	0.379944	-0.348346	0.279079	0.557281	0.425839	0.155622	0.45418	0.296599	0.473654	0.10005	0.119123	0.301105	Tomm5
510	ENSMUSG00000047843	3.83411e-55	-0.427156	0.0183209	-0.179799	-0.434779	-0.227013	-0.291203	-0.0229533	-0.499619	-0.375997	-0.344727	-0.316539	-0.623005	-0.346879	0.244885	Bri3
510	ENSMUSG00000031701	1.1325e-15	0.0242251	0.219318	0.497443	-0.0924673	0.246816	0.594927	0.739305	0.238257	0.166735	0.320956	0.280324	0.107858	-0.104189	0.349699	Dnaja2
512	ENSMUSG00000030879	1.70803e-32	0.19806	0.234128	0.328863	0.177362	0.299222	0.532823	0.449682	0.257663	0.231172	0.236787	0.134852	0.338384	0.282874	0.284982	Mrpl17
512	ENSMUSG00000023020	6.76737e-59	0.0530122	0.220503	0.0377695	0.701425	0.537225	0.504287	0.546186	0.21227	-0.220997	0.0433603	-0.253754	0.562251	0.465232	0.03661	Cox14
513	ENSMUSG00000030403	1.41543e-110	-0.268703	0.0435778	0.0601609	-0.725361	-0.674843	-0.496906	-0.712419	-0.436578	-0.420559	-0.430769	-0.105044	-0.474011	-0.178692	0.10998	Vasp
514	ENSMUSG00000057561	2.01713e-07	-0.477422	0.140709	0.250869	-0.764177	-0.722348	-0.0134601	0.311139	-0.571311	-0.522874	-0.562055	0.0750642	-0.488535	-0.436606	0.506024	Eif1a
515	ENSMUSG00000070047	4.96967e-08	-0.220837	-0.104551	0.0716088	-0.387727	-0.673801	-0.623616	-0.121233	-0.241487	-0.0774205	-0.169546	0.220537	-0.0340929	-0.0930943	0.081492	Fat1
516	ENSMUSG00000094483	2.33127e-125	-0.0940478	-0.162684	0.23816	-0.406158	-0.69522	-0.379456	0.0661649	-0.0727981	0.257421	0.187103	-0.101373	-0.0779406	-0.0988349	0.272417	Purb
517	ENSMUSG00000028998	2.30265e-32	0.0492003	0.205504	-0.0894543	0.418261	0.546769	0.165653	0.439917	-0.244808	-0.272019	-0.610656	-0.315933	0.271274	0.385281	-0.232589	Tomm7
518	ENSMUSG00000038708	2.88755e-12	-0.382569	-0.0478624	0.075592	-0.202962	0.00551191	0.221949	0.214232	-0.488574	-0.202707	-0.366612	-0.144721	-0.423676	-0.416354	0.308272	Golga4
518	ENSMUSG00000024811	1.51012e-37	-0.0983235	-0.117844	0.275928	-0.0797204	-0.353286	0.186258	0.252831	-0.109795	-0.0751512	-0.109885	-0.042929	0.0569747	0.0110812	0.498424	Tnks2
519	ENSMUSG00000033487	6.24218e-09	-0.111809	0.116506	-0.0247903	-0.577462	-0.395742	0.244179	0.334499	-0.166166	0.103866	-0.0812146	0.103774	-0.119708	-0.192778	-0.032632	Fndc3a
520	ENSMUSG00000028945	3.39455e-14	-0.349509	0.140878	0.142048	-0.767383	-0.635281	-0.144061	-0.238252	-0.234807	-0.155403	-0.0759233	0.573465	-0.344543	-0.472109	-0.314231	Rheb
521	ENSMUSG00000034088	1.57017e-17	0.182415	0.283686	0.490876	0.125025	0.176548	0.539474	0.752996	0.272579	0.376098	0.31516	0.406611	0.320748	0.0001367	0.109327	Hdlbp
521	ENSMUSG00000033916	1.25832e-13	-0.32627	0.198404	-0.109385	0.333041	0.427064	0.180374	0.287879	-0.109847	-0.640568	-0.37704	0.0242548	-0.0816188	-0.197305	-0.0266339	Chmp2a
522	ENSMUSG00000027828	1.62945e-08	0.256832	0.250757	0.335091	0.0111506	-0.0357177	0.482288	0.242818	0.234285	0.297973	0.217295	-0.192977	0.375044	0.18174	0.131041	Ssr3
522	ENSMUSG00000045767	9.23862e-87	-0.274999	-0.103454	-0.15938	-0.570226	-0.566669	-0.887916	-0.880004	-0.386009	-0.216586	-0.333902	-0.312485	-0.158612	-0.126245	-0.0470186	B230219D22Rik
524	ENSMUSG00000026353	2.98173e-35	-0.449349	0.129508	0.381046	-0.530746	-0.405141	-0.207898	0.43805	-0.367322	-0.157247	-0.213023	0.267043	-0.493313	-0.552076	0.361905	Ubxn4
524	ENSMUSG00000027422	5.84333e-65	0.201864	0.284441	-0.0747674	-0.481829	-0.509943	-0.333375	0.0388073	0.00929365	0.360114	0.225334	0.615803	-0.0687545	0.113163	-0.251225	Rrbp1
524	ENSMUSG00000047260	0	0.00373132	0.0698548	0.201804	0.0759664	0.276371	0.704604	0.828028	0.0790441	0.138576	0.187297	0.272899	0.0665927	-0.0493818	-0.0683252	Emc6
524	ENSMUSG00000021500	1.72118e-37	0.127266	-0.053511	0.469322	-0.103901	0.00631548	0.30211	0.446811	0.0537921	0.25575	0.174182	0.360889	-0.0773251	0.0319975	0.383448	Ddx46
525	ENSMUSG00000029472	4.43404e-13	0.403654	0.0382339	0.314852	0.223557	-0.0376611	0.0444369	-0.0892149	0.348118	0.571056	0.449791	0.313287	0.214481	0.271547	0.392635	Anapc5
526	ENSMUSG00000028161	8.52896e-31	-0.355368	-0.0355775	0.135732	-0.661394	-0.364088	-0.362093	0.297515	-0.562905	-0.287055	-0.59768	0.29414	-0.189936	-0.104116	0.206415	Ppp3ca
527	ENSMUSG00000079197	6.36285e-62	0.00996411	0.143924	0.300882	0.317142	0.467959	0.542149	0.661859	0.166389	-0.316802	-0.0304996	0.0452858	0.455645	0.467778	0.345783	Psme2
528	ENSMUSG00000034345	3.05466e-71	0.0443503	0.250081	0.300836	0.356185	0.360244	0.505967	0.426746	0.00713449	-0.185532	-0.210516	-0.331161	0.422117	0.416279	0.436474	Gtf2h5
529	ENSMUSG00000062929	3.60249e-122	0.00749613	0.029363	-0.119076	-0.304962	-0.729857	-1.07061	-0.334152	-0.32887	-0.0556803	-0.274843	0.112419	-0.268336	0.150735	0.178182	Cfl2
530	ENSMUSG00000067995	1.1257e-62	0.10001	0.0130205	0.0556819	-0.549207	-0.39078	-0.115612	0.288331	0.0696223	0.135727	0.119728	0.28918	0.0335908	-0.00530198	0.207124	Gtf2f2
530	ENSMUSG00000018293	0	0.00633722	0.0765636	-0.101471	-0.552561	-0.344988	-0.932222	-0.327227	-0.296771	-0.00647989	-0.276317	0.202669	-0.339538	0.0178565	-0.152181	Pfn1
531	ENSMUSG00000030417	9.81761e-45	-0.240286	0.134076	0.00152835	-0.472737	-0.0453354	-0.377211	-0.390469	-0.421637	-0.381535	-0.460516	-0.557035	-0.265997	-0.0102976	-0.0109501	Pdcd5
532	ENSMUSG00000026021	4.1549e-10	0.282803	0.274744	0.455261	0.0983053	0.449615	0.672325	0.694457	0.265523	0.226238	0.230023	0.310582	0.149997	0.161446	0.530361	Sumo1
532	ENSMUSG00000028470	2.14825e-35	0.010884	0.201254	0.332387	0.631594	0.532901	0.406448	0.675933	0.207453	0.011215	0.152486	0.143422	0.3984	0.123115	0.286502	Hint2
532	ENSMUSG00000022450	1.7091e-06	-0.048575	0.18663	-0.30738	0.697969	0.37032	0.0824879	-0.0587778	-0.19114	-0.385976	-0.601389	-0.327289	0.330553	0.240583	-0.509051	Ndufa6
532	ENSMUSG00000051483	1.79882e-58	-0.0529142	0.163006	0.0871414	0.372752	0.305459	0.275414	0.30356	0.150665	-0.27717	-0.0572253	-0.313509	0.392032	0.280285	0.0578335	Cbr1
533	ENSMUSG00000027091	1.98039e-116	-0.133443	-0.00839549	0.26063	-0.274323	-0.0423241	0.397615	0.401762	-0.20121	-0.0735831	-0.114439	0.0195407	-0.191068	-0.264493	0.525726	Zc3h15
534	ENSMUSG00000028156	7.34942e-13	-0.260062	0.118693	0.289917	-0.722679	-0.634519	-0.0946012	0.336065	-0.329514	-0.188364	-0.265848	-0.025079	-0.373435	-0.340891	0.343544	Eif4e
535	ENSMUSG00000028788	1.08855e-25	-0.324867	-0.0324041	0.302776	0.194075	0.0571859	0.563646	0.605007	-0.310911	0.112917	0.0901867	0.0925355	-0.372581	-0.429035	0.526387	Ptp4a2
535	ENSMUSG00000020844	1.45208e-18	0.308356	-0.108297	-0.0467273	0.137479	-0.112396	-0.656653	0.319387	0.291272	0.354188	0.364769	0.344872	0.307009	0.320151	0.225074	Nxn
537	ENSMUSG00000023307	1.90665e-128	0.0372037	-0.0130772	0.396828	-0.0750325	-0.0785154	0.401629	0.339569	0.016802	0.0288671	0.0815793	0.149818	0.00620658	0.0639473	0.50292	March5
538	ENSMUSG00000051391	1.04281e-33	-0.439671	0.00197048	0.321017	-0.595008	-0.405776	0.238587	0.20932	-0.453706	-0.257722	-0.409637	-0.235219	-0.368105	-0.352237	0.329375	Ywhag
538	ENSMUSG00000019777	3.97023e-23	0.23761	-0.0199558	0.288781	0.0108138	-0.0222051	0.131641	0.180809	0.175151	0.176948	0.183774	-0.407544	0.242606	0.277067	0.398739	Hdac2
538	ENSMUSG00000035569	1.95877e-57	-0.237709	-0.178875	0.263803	-0.608009	-0.696345	0.0116488	0.0903653	-0.432321	0.128296	-0.0533139	0.107529	-0.574674	-0.322018	0.298202	Ankrd11
539	ENSMUSG00000008036	2.24906e-08	0.216042	0.0768023	0.148669	0.448719	0.526519	0.575521	0.256501	0.223188	-0.0195698	0.0886348	0.0534868	0.413324	0.437834	-0.115259	Ap2s1
540	ENSMUSG00000039067	1.15908e-11	0.214415	0.173089	0.445023	-0.235274	0.0546551	0.297307	0.497619	0.379932	0.407009	0.582352	0.553207	0.232496	0.0191417	0.380547	Psmd7
540	ENSMUSG00000031960	5.8459e-12	-0.00833623	0.092486	0.164092	-0.449021	0.0182225	0.397789	0.438146	0.0297577	0.284799	0.209901	0.166639	-0.177298	-0.351328	0.242393	Aars
540	ENSMUSG00000004843	3.16175e-28	0.0276097	-0.167923	0.241369	0.364737	0.310012	0.438937	0.79571	0.0455942	0.125196	0.13191	0.456181	-0.159945	-0.148626	0.525649	Chmp2b
541	ENSMUSG00000020477	2.09018e-14	0.314605	0.0703572	0.146156	0.50094	0.566956	0.50228	0.408194	0.450317	0.377786	0.426832	-0.418319	0.45976	0.465901	0.0714523	Mrps24
542	ENSMUSG00000002015	8.68094e-21	0.044249	0.253407	-0.00524517	0.108754	0.0214474	0.223949	0.501611	0.199798	-0.0755247	0.149304	0.179495	0.330026	0.163395	0.0304105	Bcap31
542	ENSMUSG00000001964	3.92363e-14	0.0332594	0.00420652	0.00350857	-0.614435	-0.696688	-0.678691	-0.321093	0.103529	0.177067	0.179813	0.164302	-0.0630077	-0.0889378	0.156383	Emd
542	ENSMUSG00000015804	1.09192e-12	-0.0932233	-0.0129905	0.087621	0.0570233	0.152703	0.0406936	0.0494317	-0.100366	-0.260722	-0.157918	-0.476816	0.117841	0.159592	0.116143	Med28
543	ENSMUSG00000036835	1.3023e-15	0.135629	0.18162	0.0664448	0.505095	0.62569	0.501502	0.417747	0.194555	0.150007	0.183664	0.206485	0.241613	0.180324	0.000801909	Psenen
543	ENSMUSG00000024360	1.25431e-13	-0.295655	0.0221451	0.368429	-0.595945	-0.365247	0.373372	0.411109	-0.12686	0.0593187	0.0519319	0.374721	-0.245196	-0.45665	0.334584	Etf1
545	ENSMUSG00000030536	5.56514e-59	-0.255872	-0.0919858	0.391499	0.276741	0.383594	0.464763	0.262839	-0.360057	0.228224	0.0867862	0.489109	-0.588016	-0.417326	0.396877	Iqgap1
545	ENSMUSG00000032423	4.06185e-118	0.000278222	-0.0504413	0.402797	-0.608612	-0.2752	0.35629	0.437624	0.0720282	0.422043	0.267965	0.31777	-0.180837	-0.26035	0.444566	Syncrip
548	ENSMUSG00000037197	6.22106e-17	-0.0101045	-0.0367983	0.296665	-0.257739	0.0219256	0.174679	0.271857	-0.156796	0.10649	-0.0747598	0.255789	-0.250701	-0.0439723	0.476741	Rbm17
549	ENSMUSG00000067194	1.66329e-07	0.203007	0.120755	0.420761	0.0447215	0.177467	0.443593	0.31433	0.234498	0.30294	0.307347	0.177546	0.0890624	0.128406	0.477547	Eif1ax
550	ENSMUSG00000038717	1.86525e-21	0.298666	0.105023	-0.154006	0.0156241	0.20761	-0.0518336	-0.0470277	-0.407559	0.302497	-0.526729	-0.224416	-0.101338	0.451047	-0.207777	Atp5l
551	ENSMUSG00000063077	6.48016e-08	-0.194588	-0.00741209	0.160447	0.0359336	0.00698157	0.136221	0.130539	-0.205801	-0.131785	-0.104767	-0.43922	-0.0497262	-0.0322268	0.240321	Kif1b
551	ENSMUSG00000019054	8.91273e-44	-0.287523	-0.0736915	0.0397337	0.0271082	0.241441	0.258403	0.150741	-0.21586	-0.543882	-0.303469	-0.285472	0.122204	0.170999	0.203245	Fis1
552	ENSMUSG00000028273	4.3549e-119	-0.0736991	0.0828499	0.250122	-0.034708	-0.0154382	0.314962	0.0383799	-0.39403	0.00536163	-0.18633	0.00850226	-0.408515	0.119615	0.399556	Pdlim5
552	ENSMUSG00000035048	5.58996e-32	0.00675523	0.251898	-0.125497	0.684756	0.616035	0.233575	0.216627	0.00103022	-0.277843	-0.234775	0.0702265	0.428196	0.490276	-0.351262	Anapc13
552	ENSMUSG00000035828	8.35679e-40	0.140346	0.12694	-0.481753	0.429265	0.352354	-0.0228261	0.176819	0.0614951	0.0374335	0.0580794	0.194105	0.230623	0.287092	-0.195958	Pim3
554	ENSMUSG00000019432	8.34099e-16	0.285598	-0.0237218	0.450469	0.166449	0.220631	0.302329	0.386518	0.333145	0.262788	0.307323	0.347377	0.282156	0.234724	0.458104	Ddx39b
554	ENSMUSG00000024091	1.20733e-07	-0.0628045	0.1696	0.415956	-0.179949	0.0289709	0.196268	0.287339	0.115614	-0.0493462	0.134627	0.469116	-0.107301	-0.224771	0.556941	Vapa
556	ENSMUSG00000047187	1.52997e-08	-0.113384	0.269449	0.122758	0.203731	0.0171187	0.345787	0.532052	0.0991257	-0.17552	0.102051	0.172011	0.0863004	-0.088861	0.19356	Rab2a
556	ENSMUSG00000022378	2.78425e-07	-0.0291472	0.0465731	0.137751	-0.301708	-0.64113	-0.505517	0.280129	-0.174605	-0.0913908	-0.175786	0.0356538	-0.165737	0.047369	0.174042	Fam49b
557	ENSMUSG00000037236	1.12778e-07	0.124816	-0.139323	0.490874	-0.168519	-0.169314	0.168583	0.30283	0.132172	0.166502	0.125086	-0.112414	0.207944	0.0665479	0.50162	Matr3
558	ENSMUSG00000021967	4.05265e-49	0.176384	0.209858	0.128619	0.414961	0.506602	0.541924	0.480289	0.114555	-0.0119787	0.0529751	-0.126375	0.334241	0.408119	-0.104624	Mrpl57
559	ENSMUSG00000045948	6.87059e-74	0.312136	0.0862471	0.267341	0.493379	0.550757	0.517147	0.438572	0.304922	0.229188	0.293957	0.0215213	0.456265	0.351188	0.112406	Mrps12
560	ENSMUSG00000061878	3.10691e-11	-0.0788445	-0.0634022	-0.196513	-0.400545	-0.54629	-1.45349	-0.0746355	-0.14508	-0.13976	-0.183979	0.0600709	-0.0844878	-0.0518615	-0.145664	Sphk1
560	ENSMUSG00000006050	5.02544e-24	-0.126704	0.188794	-0.0332287	0.250731	0.391911	0.481635	0.35395	-0.00460535	-0.283334	-0.055806	-0.320665	0.110629	0.00587517	-0.160796	Sra1
561	ENSMUSG00000028759	1.7413e-18	-0.177632	-0.176141	0.128029	-0.209941	-0.263734	-0.0879425	-0.0149492	-0.290165	-0.202756	-0.252033	-0.0494794	-0.116614	-0.0684824	0.506321	Hp1bp3
561	ENSMUSG00000020612	4.13403e-07	-0.140331	0.260016	0.147294	-0.392076	-0.317035	0.0948023	-0.577358	0.00698155	-0.094866	0.0990275	0.0504666	-0.190443	-0.249297	0.192341	Prkar1a
561	ENSMUSG00000020954	4.29982e-61	-0.39145	-0.0756359	0.0756206	-0.431171	-0.506577	-0.23276	-0.43502	-0.480528	-0.286928	-0.347896	-0.218059	-0.284002	-0.183116	0.149981	Strn3
562	ENSMUSG00000039630	1.75843e-142	0.261023	-0.0582184	0.3666	0.229971	0.226221	0.408844	0.382393	0.300569	0.523636	0.487178	0.14059	0.21867	0.191292	0.363905	Hnrnpu
562	ENSMUSG00000044627	1.14534e-161	0.0762504	0.261569	0.321483	0.287513	0.282212	0.495189	0.600752	0.22025	-0.275337	0.0689771	0.183553	0.490813	0.366871	0.215037	Swi5
564	ENSMUSG00000037405	4.82859e-08	0.284537	0.131935	0.306637	-0.635901	-0.61559	-0.381475	0.402841	0.164568	0.400537	0.281663	0.471309	0.0694841	0.139136	0.392835	Icam1
565	ENSMUSG00000017421	2.26941e-60	0.158909	-0.0576894	0.286348	0.179744	0.19986	0.386699	0.308858	0.153836	0.151731	0.0719603	-0.156067	0.343584	0.320733	0.402557	Zfp207
567	ENSMUSG00000024097	1.61807e-48	-0.114554	-0.214426	-0.188951	-0.630438	-0.25678	0.0499268	0.0375747	-0.161654	0.0357311	-0.0420949	0.233614	-0.371958	-0.338554	0.0684398	Srsf7
568	ENSMUSG00000021218	1.69012e-43	0.316732	0.142227	0.43481	0.562033	0.608942	0.729652	0.697664	0.353065	0.18791	0.266936	0.523147	0.463459	0.347978	0.45529	Gdi2
568	ENSMUSG00000021756	4.20086e-29	-0.248599	-0.0800882	-0.0629489	-0.299579	-0.293735	-0.875666	-0.291358	-0.460807	-0.143508	-0.393694	-0.0540111	-0.23972	-0.113428	-0.0320452	Il6st
569	ENSMUSG00000015619	2.13941e-15	-0.0115256	0.146367	-0.15226	0.376815	0.243215	-0.00660589	0.862243	0.12096	0.129007	7.71583e-05	-0.177859	0.340769	-0.0240807	0.17388	Gata3
569	ENSMUSG00000027236	1.17682e-13	0.0519608	0.236447	0.0695153	-0.462148	0.213783	0.418879	0.292661	-0.172297	0.284562	-0.0385642	0.400044	-0.214112	-0.180411	-0.0523397	Eif3j1
569	ENSMUSG00000020745	1.87539e-07	-0.424765	-0.00234493	0.25545	-0.212992	-0.228459	0.0601302	0.0795792	-0.335274	-0.147753	-0.186113	-0.0251716	-0.394202	-0.50951	0.534119	Pafah1b1
570	ENSMUSG00000045690	3.0537e-15	0.0887252	-0.013164	0.0208192	-0.276126	0.187057	0.125098	0.0590764	-0.389902	0.179551	-0.477092	0.281565	-0.350391	0.0875295	-0.223598	Wdr89
571	ENSMUSG00000026087	1.40097e-78	0.366435	-0.0322655	0.485563	0.525934	0.437592	0.47552	0.597043	0.258105	0.382616	0.203511	0.240983	0.401929	0.466065	0.338417	Mrpl30
571	ENSMUSG00000032966	1.64182e-114	-0.175906	-0.073331	0.263153	-0.338988	-0.0427039	-0.116201	-0.890831	-0.37751	-0.386825	-0.573237	-0.35266	-0.190565	-0.0306279	0.373012	Fkbp1a
572	ENSMUSG00000003380	2.15779e-15	-0.26069	0.213245	-0.183685	0.238669	0.264623	-0.113487	0.0085567	0.161959	0.0498888	0.216244	0.448036	-0.0445781	-0.515914	-0.362238	Rabac1
573	ENSMUSG00000035242	8.05728e-06	0.262854	0.202145	-0.0849549	-0.175359	0.0876055	-0.371475	0.0787863	-0.0378851	0.439334	-0.0112378	0.523655	-0.000767021	0.148001	0.0238211	Oaz1
574	ENSMUSG00000026755	3.28558e-82	-0.162999	0.134828	0.222709	0.0360302	0.305499	0.368658	0.20544	-0.228199	-0.464715	-0.375272	-0.430701	0.0804713	0.227996	0.213708	Arpc5l
574	ENSMUSG00000071072	8.3766e-26	0.204088	0.152793	0.304469	-0.376327	0.121655	0.0990254	0.42543	0.0848603	0.283893	0.137293	0.523367	-0.0386888	-0.0221703	0.542432	Ptges3
575	ENSMUSG00000048100	2.71403e-91	-0.0104166	0.0479484	-0.0793066	-0.559861	-0.0748387	-0.188014	0.181128	0.0375487	-0.0528792	0.0474762	-0.0682159	0.0218761	0.0377854	0.096055	Taf13
578	ENSMUSG00000028034	3.57403e-13	-0.273632	-0.202141	0.104354	-0.160263	-0.182264	0.294602	0.189272	-0.20289	-0.327387	-0.227672	-0.421729	-0.0906035	-0.0880741	0.0970713	Fubp1
578	ENSMUSG00000040407	1.56533e-06	-0.197273	-0.0151027	0.241273	0.0716599	0.0761278	0.358321	0.304509	-0.362953	-0.366775	-0.496918	-0.0155901	0.063885	0.0234129	0.21045	Akap9
579	ENSMUSG00000035929	5.5388e-43	0.18455	0.211361	0.242042	0.351124	0.369436	-0.551639	0.145536	-0.238221	0.0297628	-0.408335	0.646534	0.355071	0.378957	0.0268544	H2-Q4
580	ENSMUSG00000024346	1.81458e-108	0.0596463	-0.00144423	0.350566	0.373047	0.558158	0.581548	0.351665	0.0426301	-0.123974	-0.0272546	-0.159087	0.054552	0.189862	0.0990078	Pfdn1
581	ENSMUSG00000024387	1.24376e-24	0.193463	0.17426	0.25988	0.277765	0.449476	0.534485	0.534832	0.352602	0.2018	0.296001	0.269978	0.461987	0.219271	0.277808	Csnk2b
582	ENSMUSG00000031078	3.50179e-31	-0.416511	-0.060356	0.0800155	-0.130936	-0.235208	0.0112905	0.153099	-0.445279	-0.441249	-0.402726	-0.0718684	-0.448092	-0.344922	0.100277	Cttn
582	ENSMUSG00000021969	9.62708e-77	-0.129101	-0.0327202	0.0898431	-0.462971	-0.499695	0.00403118	0.198631	-0.138775	-0.042612	-0.05859	0.026675	-0.0705413	-0.059408	0.183008	Zdhhc20
582	ENSMUSG00000034686	0	-0.0785929	-0.123619	-0.270824	-0.460039	-0.37801	-1.28783	-0.22297	-0.108065	-0.0706797	-0.0750519	-0.164248	-0.129933	-0.0830356	-0.0951346	Prr7
582	ENSMUSG00000032745	1.61122e-86	0.0395824	-0.104773	0.0910805	0.0246218	0.0316375	0.323164	0.189533	-0.0387949	0.0341302	0.0138219	-0.182705	-0.127987	-0.13089	0.466688	Gpbp1
584	ENSMUSG00000028367	8.05327e-11	0.178364	0.244406	0.511866	0.392121	0.705639	0.53672	0.408806	0.302125	-0.00436653	0.0621171	-0.0289374	0.319381	-0.0186136	0.554908	Txn1
584	ENSMUSG00000058569	0	-0.081489	0.193458	0.20329	-0.119569	0.0837686	0.844338	0.650602	0.180501	-0.0590555	0.201212	-0.0403247	0.00297926	-0.25686	0.304151	Tmed9
585	ENSMUSG00000021774	8.45974e-08	0.186723	0.0979336	0.385701	-0.0703885	0.126167	0.347882	0.479424	0.203596	0.284663	0.298079	-0.048506	0.102885	0.162152	0.391452	Ube2e1
585	ENSMUSG00000032504	7.35215e-12	-0.262222	-0.0333209	0.104925	-0.0518211	0.0778373	0.1824	0.358449	-0.262629	0.0479676	0.0351474	0.323023	-0.454042	-0.32427	0.0346924	Pdcd6ip
585	ENSMUSG00000036275	5.96385e-08	-0.20234	-0.0546353	-0.0983918	-0.16222	-0.377751	-0.218151	-0.191811	-0.18821	-0.283351	-0.256468	-0.43828	-0.0731979	-0.0574111	-0.0481699	9530068E07Rik
585	ENSMUSG00000024081	8.1809e-92	-0.0209286	-0.0245504	0.231676	-0.479452	0.0607014	0.258811	0.231832	-0.072522	0.169963	0.0649978	0.104386	-0.237587	-0.0974349	0.242962	Cebpz
586	ENSMUSG00000021114	3.80585e-235	-0.0368956	0.197395	0.207436	0.337839	0.4894	0.470224	0.346635	0.109448	-0.220635	-0.0362308	-0.0217962	0.271294	0.251971	0.229373	Atp6v1d
586	ENSMUSG00000022358	8.13727e-107	0.0182461	-0.0829522	-0.196682	-0.487626	-0.60559	-0.951586	-0.318581	-0.0547372	0.0824336	0.0485014	0.130415	-0.186593	-0.0522475	-0.0738616	Fbxo32
587	ENSMUSG00000053898	1.38834e-23	-0.108152	0.233162	0.0297481	0.62922	0.33579	-0.0280335	-0.399024	0.435535	0.308726	0.404867	0.296223	0.389239	-0.453067	0.0225892	Ech1
587	ENSMUSG00000031954	4.78737e-29	0.202214	-0.09708	0.39914	-0.0471742	0.210947	0.191562	0.275093	0.177879	0.319673	0.250934	0.10442	0.0986241	0.20527	0.477025	Cfdp1
588	ENSMUSG00000078974	2.01887e-09	0.353159	0.219209	-0.0783946	0.0354753	0.29535	0.179022	0.0651941	-0.0381908	0.25383	-0.128666	-0.146779	-0.0103225	0.35933	-0.384086	Sec61g
589	ENSMUSG00000032383	4.83545e-18	0.361241	0.0755233	-0.102583	0.117516	0.00955634	0.555642	0.523027	0.392742	0.170221	0.324434	-0.53791	0.414946	0.306361	-0.392303	Ppib
590	ENSMUSG00000037072	1.47466e-17	-0.024589	0.256773	-0.062196	0.286349	-0.160889	0.233665	-0.514988	0.0589412	-0.423258	-0.111027	-0.314138	0.372917	0.224933	-0.0135154	Sep15
590	ENSMUSG00000064215	2.70506e-32	0.163987	0.249637	-0.413455	0.290579	-0.0321611	-0.0958145	-0.11877	0.535681	0.266918	0.575604	0.31403	0.474696	-0.107137	-0.446683	Ifi27
590	ENSMUSG00000022911	6.55624e-09	-0.139564	-0.0828611	0.308185	-0.0826728	-0.442431	-0.161392	0.273168	-0.00854191	0.19872	0.132804	0.300743	-0.0345787	-0.287573	0.479059	Arl13b
593	ENSMUSG00000028029	3.03608e-21	0.332437	0.0797428	0.368399	0.477392	0.561591	0.516259	0.491098	0.220871	0.332567	0.156689	0.24983	0.394544	0.422574	0.354888	Aimp1
593	ENSMUSG00000012422	1.74249e-14	0.155504	0.0992678	0.323888	0.105219	0.367157	0.602269	0.360825	0.077668	0.132468	0.0836295	-0.152051	0.0546054	0.173749	-0.238711	Tmem167
594	ENSMUSG00000053119	8.93745e-108	-0.284064	-0.0507201	-0.238122	0.171371	0.270258	-0.0593252	-0.205391	-0.367848	-0.443387	-0.469631	-0.307447	-0.0263257	0.0466098	0.0873215	Chmp3
595	ENSMUSG00000043998	7.8825e-35	-0.181088	0.0152707	-0.0250849	-0.39	-0.12502	0.204428	0.152885	-0.162219	0.11378	0.0752884	0.288533	-0.354852	-0.367033	-0.0742255	Mgat2
596	ENSMUSG00000016382	5.82496e-105	0.250321	0.0553524	0.101228	-0.237912	-0.49987	-0.193064	-0.516437	0.0834153	0.273073	0.262973	0.35337	-0.144874	0.167365	0.274258	Pls3
597	ENSMUSG00000107002	2.97174e-22	0.304742	0.106469	0.302675	0.459686	0.469666	0.586723	0.507777	0.289168	0.405363	0.328944	0.0306353	0.318855	0.311875	0.0733316	0610012G03Rik
598	ENSMUSG00000021102	1.65101e-49	-0.0879013	0.21047	0.328364	-0.0987869	0.151892	0.547375	0.607904	0.143071	0.15298	0.30607	0.0787558	-0.0687743	-0.032288	0.232135	Glrx5
602	ENSMUSG00000021709	1.28418e-08	-0.24862	-0.107606	-0.0197597	-0.117414	-0.413665	-0.0822328	0.633658	-0.243057	0.16793	0.0583762	0.254425	-0.530429	-0.460606	0.175601	Erbb2ip
603	ENSMUSG00000027433	3.67615e-122	0.119996	-0.00726387	0.371262	-0.28258	0.112629	0.333697	0.333991	-0.0302346	0.156597	0.00173864	0.0779281	-0.0124066	0.0434052	0.353806	Xrn2
604	ENSMUSG00000021877	6.8793e-08	-0.12174	0.253407	-0.0348627	-0.473017	-0.35939	0.481749	0.0250446	0.159231	-0.0525365	0.139002	0.155643	-0.0123504	-0.482868	0.051505	Arf4
605	ENSMUSG00000026740	9.25453e-07	-0.166537	0.0472438	0.100184	-0.0939389	-0.548397	-0.0787407	0.118091	-0.190438	-0.229439	-0.192531	-0.0343232	-0.0347195	-0.014672	0.197262	Dnajc1
606	ENSMUSG00000045962	1.87774e-19	-0.369321	-0.0715501	0.255314	-0.0559472	-0.0848621	0.0546517	0.101643	-0.482587	-0.18408	-0.374227	-0.152965	-0.203001	-0.215138	0.315673	Wnk1
607	ENSMUSG00000031839	1.27966e-06	0.110581	0.245434	-0.11193	0.176343	0.016853	0.119572	0.230157	0.186329	0.0545132	0.180681	-0.463294	0.18718	0.189537	0.0898975	Hsbp1
608	ENSMUSG00000048285	0	0.032369	0.0164986	-0.116971	-0.547747	-0.362742	-0.938777	0.0998759	-0.0525763	0.163256	0.185354	0.265981	-0.224232	0.0662567	0.0871007	Frmd6
609	ENSMUSG00000018567	1.08418e-30	-0.242953	0.245724	0.0216899	0.562914	0.344814	0.347436	0.463106	0.120467	-0.446619	-0.102862	-0.433051	0.435695	-0.0439788	0.0385045	Gabarap
610	ENSMUSG00000010376	4.94603e-31	0.244265	0.0542754	0.265068	0.142892	0.220719	0.146341	0.220141	0.363852	0.000852557	0.239312	-0.202885	0.444584	0.476346	0.151761	Nedd8
612	ENSMUSG00000006589	6.20357e-07	0.0216379	0.0318784	0.411107	-0.327728	-0.065117	0.508691	0.57403	0.0968697	-0.0962672	0.0168585	0.33236	0.0769824	0.093846	0.4462	Aprt
612	ENSMUSG00000022051	1.78372e-22	-0.0380299	0.0475984	0.0831942	0.272958	0.0292896	0.174517	0.11213	-0.19735	-0.274478	-0.42434	-0.153813	0.304944	0.296921	0.320345	Bnip3l
613	ENSMUSG00000020570	1.04243e-13	-0.0132927	0.22882	0.0680047	0.189576	0.225521	0.152945	0.416185	0.163122	-0.0490426	0.0885539	0.252926	0.174903	0.110676	0.120403	Sypl
613	ENSMUSG00000022744	1.22151e-18	-0.179052	-0.0203496	0.116269	-0.539119	-0.546386	-0.333257	-0.0726984	-0.100477	0.147282	0.201593	-0.0943237	-0.368633	-0.435162	0.0534765	Cldnd1
614	ENSMUSG00000078453	1.32604e-08	0.340749	0.088346	0.148728	0.377522	0.322701	0.0272311	0.507596	0.242511	0.234822	0.204849	0.00559618	0.469273	0.424678	0.0464162	Abracl
617	ENSMUSG00000030007	4.56939e-45	0.157366	0.0538173	0.467268	0.0482114	0.269348	0.600988	0.817115	0.305821	0.047624	0.237472	0.166697	0.370592	0.181851	0.428553	Cct7
617	ENSMUSG00000020708	2.2454e-36	0.095951	0.212704	0.163511	-0.111824	0.352176	0.305217	0.466686	0.290867	0.1206	0.321778	0.218407	0.142505	0.0968238	0.252379	Psmc5
619	ENSMUSG00000023852	6.78371e-45	-0.07503	-0.0374785	0.212308	-0.435275	-0.547901	0.212898	0.233372	-0.173201	0.153358	0.012697	0.272192	-0.16182	-0.245972	0.281128	Chd1
620	ENSMUSG00000006373	1.82095e-32	-0.399902	-0.136615	0.01645	-0.355821	-0.24359	0.0141168	-0.100828	-0.194858	-0.428442	-0.256128	-0.349858	-0.225318	-0.39988	0.04771	Pgrmc1
626	ENSMUSG00000019579	1.78589e-10	0.169179	0.191215	0.129841	0.189008	0.335012	0.677543	0.63076	0.244425	0.117875	0.205073	0.040126	0.283492	0.203851	-0.314775	Mydgf
627	ENSMUSG00000016256	1.59242e-08	-0.231241	0.052463	0.279793	0.0509608	-0.197233	0.0829926	-0.0194439	-0.0375545	-0.395563	-0.118442	-0.240141	0.109309	-0.018442	-0.445219	Ctsz
628	ENSMUSG00000093904	2.81012e-06	-0.114015	0.00833118	0.140521	-0.552	-0.19184	0.246236	0.23986	-0.351475	-0.0407745	-0.365182	-0.0109803	-0.257645	-0.102171	0.206492	Tomm20
628	ENSMUSG00000051510	4.99235e-84	-0.405275	0.154	0.139976	-0.331015	-0.465241	0.057312	0.163023	-0.436844	-0.416254	-0.407456	0.117837	-0.301914	-0.343034	0.201371	Mafg
629	ENSMUSG00000022338	1.83534e-17	0.342232	0.214064	0.234503	0.046823	0.235323	0.435679	0.555141	0.367225	0.255664	0.330517	0.314472	0.396289	0.312342	-0.0140439	Eny2
630	ENSMUSG00000020719	3.23841e-69	-0.274114	0.0657268	-0.0834646	-0.0897914	-0.209848	-0.493365	0.307522	-0.174779	-0.457851	-0.268919	-0.110031	-0.191759	-0.403808	0.308828	Ddx5
631	ENSMUSG00000062963	5.74012e-16	0.0397216	0.161084	0.0723706	0.379254	0.459256	0.497284	0.376084	0.174473	-0.0859074	-0.0162812	-0.179878	0.413421	0.212695	0.0396531	Ufc1
631	ENSMUSG00000061613	2.93716e-81	0.0640981	0.0969122	0.303395	-0.616261	0.185869	0.37324	0.552381	-0.0144568	0.355776	0.114728	0.324131	-0.378339	-0.39308	0.339848	U2af1
634	ENSMUSG00000040242	1.88525e-24	-0.327645	-0.155824	-0.0647116	-0.31604	-0.17218	-0.188756	-0.316585	-0.451615	-0.320423	-0.388869	-0.24475	-0.35052	-0.173625	-0.00183796	Fgfr1op2
635	ENSMUSG00000026457	5.16615e-20	-0.238313	0.0422129	0.237875	0.378293	0.321749	0.345754	0.495911	-0.463154	-0.314928	-0.472452	0.0744267	-0.0206827	0.00813472	0.328962	Adipor1
635	ENSMUSG00000034252	6.06438e-60	-0.418763	-0.212132	0.286929	-0.409231	-0.466608	0.0642294	0.262308	-0.457002	-0.162839	-0.238749	0.118588	-0.39014	-0.286143	0.417938	Senp6
637	ENSMUSG00000054604	9.45738e-13	-0.128192	-0.0665338	0.327287	0.0488352	0.0726855	0.330223	0.244288	-0.147707	0.15081	-0.004309	0.171057	-0.0484003	-0.109069	0.443534	Cggbp1
638	ENSMUSG00000031447	1.64032e-125	-0.269274	0.157862	-0.229233	-0.192174	-0.387216	-0.702089	-0.623361	-0.227612	-0.557164	-0.30782	-0.42166	-0.186866	-0.112566	-0.235867	Lamp1
638	ENSMUSG00000033751	1.24162e-79	0.186245	0.144274	0.354159	-0.143316	0.348491	0.515681	0.590785	0.322202	0.331216	0.321438	0.28833	0.204589	0.0035152	0.0447165	Gadd45gip1
639	ENSMUSG00000061032	2.64701e-06	0.016271	0.0197799	0.271917	-0.136329	0.0749106	0.167768	0.267443	0.0971407	-0.0207531	0.115326	0.36329	-0.0621643	-0.184826	0.45841	Rrp1
642	ENSMUSG00000055436	1.2595e-06	-0.0872493	-0.0875036	0.327298	-0.173927	-0.389944	0.383166	0.370615	-0.12403	0.0402408	-0.09066	-0.229584	-0.0312842	-0.250155	0.493995	Srsf11
643	ENSMUSG00000028416	3.23707e-92	-0.0503033	0.0303154	-0.0565135	0.288134	0.625877	0.401041	0.253386	0.00654603	-0.154378	-0.0469074	-0.220261	0.246835	0.111518	0.00720961	Bag1
643	ENSMUSG00000008140	1.74265e-06	0.202436	0.219555	0.203504	0.0425236	-0.173391	0.0850119	0.221602	0.265353	0.123852	0.203889	-0.00826958	0.418988	0.239628	0.230723	Emc10
644	ENSMUSG00000020571	2.11459e-09	0.246002	0.0906772	-0.115138	-0.0447066	0.107465	0.597375	0.73202	0.306046	-0.0342608	0.254934	-0.44859	0.3041	0.365471	-0.186629	Pdia6
645	ENSMUSG00000006740	2.07498e-61	-0.479642	0.0551201	0.337745	-0.685538	-0.544603	-0.385994	-0.156488	-0.52042	-0.515614	-0.481759	-0.307705	-0.434634	-0.322749	0.31849	Kif5b
646	ENSMUSG00000029767	3.67198e-91	-0.0619332	0.0298858	0.0308216	-0.387287	-0.487923	-0.069157	-0.186599	-0.0510384	0.0485045	0.0399192	0.0250663	-0.110032	-0.148734	-0.0832787	Calu
646	ENSMUSG00000021486	8.3884e-06	0.181164	0.060922	0.187912	0.205878	0.205569	0.492979	0.337585	-0.0981951	0.142571	-0.000606691	0.438139	0.0207604	0.221937	0.181263	Prelid1
647	ENSMUSG00000028530	7.87845e-14	-0.291632	0.016726	0.194877	-0.34234	-0.453756	0.0850467	0.16384	-0.198325	0.0043825	-0.0574709	0.27611	-0.26977	-0.387783	0.254445	Jak1
649	ENSMUSG00000042622	2.04574e-17	-0.470283	0.0596291	-0.0963854	-0.298756	-0.585599	0.202305	0.215132	-0.378329	-0.194132	-0.17759	0.260254	-0.372005	-0.293887	0.350299	Maff
650	ENSMUSG00000037815	3.05208e-36	-0.364913	0.00469895	0.201271	-0.647482	-0.451831	-0.232036	0.0935719	-0.468794	-0.261977	-0.375456	0.179882	-0.3352	-0.166163	0.46337	Ctnna1
651	ENSMUSG00000026341	3.31975e-32	0.103349	0.168054	0.305404	-0.519537	-0.299801	0.00388905	0.0585277	-0.0926982	0.201981	0.149583	0.429058	-0.446247	0.0497656	0.479164	Actr3
651	ENSMUSG00000002102	1.62271e-25	0.146475	0.145194	0.0810454	0.0715144	0.334989	0.207753	0.265307	0.176627	0.145499	0.235041	0.443212	0.21123	0.10216	0.152873	Psmc3
652	ENSMUSG00000033228	1.63989e-06	-0.20542	-0.107891	0.304823	-0.27619	-0.136485	0.182844	0.317225	-0.284631	-0.0926361	-0.109131	0.091305	-0.376499	-0.182824	0.451819	Scaf11
652	ENSMUSG00000045983	3.29679e-12	0.000424337	0.0922143	0.404422	-0.137701	0.0855349	0.327798	0.429124	-0.119729	0.242994	0.0660446	0.29569	-0.237338	-0.0281292	0.187687	Eif4g1
653	ENSMUSG00000060904	5.43338e-16	0.185929	0.216345	0.152987	-0.401018	-0.317191	0.0252992	0.334359	0.165692	0.214184	0.189736	0.31523	-0.0459113	-0.0582751	0.200511	Arl1
655	ENSMUSG00000042043	1.22812e-12	0.135608	-0.0186837	0.447503	0.381153	0.442462	0.475438	0.665724	0.0726576	0.00367947	-0.010791	-0.136297	0.0443013	0.213629	0.244736	Tbca
656	ENSMUSG00000041408	2.60334e-06	-0.161263	-0.035326	0.325581	-0.0504978	0.0359541	0.322422	0.254812	-0.290599	-0.0302329	-0.0651251	0.204132	-0.159869	-0.19979	0.404732	Wapl
657	ENSMUSG00000022781	1.68031e-10	-0.336773	-0.0326087	0.227433	-0.354389	-0.193549	-0.122132	0.194217	-0.474233	-0.278336	-0.335212	0.0634294	-0.442523	-0.390264	0.424657	Pak2
659	ENSMUSG00000019494	1.65501e-19	0.044302	0.192182	0.174958	0.318323	0.286247	0.21839	0.273233	0.196085	-0.0738743	0.17137	0.0907294	0.289966	0.213588	0.111897	Cops6
659	ENSMUSG00000030189	1.88327e-10	-0.0904373	-0.12381	0.178266	-0.300339	-0.118121	0.250673	0.280586	-0.217006	0.197375	0.0234787	0.354586	-0.225716	-0.101715	0.315597	Ybx3
660	ENSMUSG00000059355	3.17495e-08	0.200652	0.137326	0.306055	0.341275	0.369653	0.516185	0.434783	0.265678	0.133267	0.237089	0.394378	0.3979	0.307442	0.25876	Wdr83os
660	ENSMUSG00000020671	1.06053e-18	-0.354476	0.00174805	0.461255	-0.338256	-0.332859	-0.203288	0.120266	-0.263988	-0.243322	-0.223256	0.00608008	-0.313812	-0.2762	0.43111	Rab10
661	ENSMUSG00000022505	3.22952e-11	-0.241617	-0.167767	-0.166264	-0.243103	-0.343574	-0.994213	-0.173204	-0.293429	-0.379167	-0.202784	0.2024	-0.453537	-0.0242548	0.164664	Emp2
662	ENSMUSG00000022641	3.2679e-13	0.0661457	-0.147984	0.0231263	-0.212121	-0.515342	-0.308436	0.0173665	-0.0207413	0.0828429	0.0465851	0.0536083	-0.00320281	0.0843765	0.164757	Bbx
663	ENSMUSG00000023456	5.75744e-23	0.259526	0.219409	-0.0209493	0.0848679	0.243032	0.390365	0.22347	0.460002	-0.0366032	0.27032	0.303161	0.498789	0.325319	0.162543	Tpi1
664	ENSMUSG00000065990	4.88898e-276	-0.173719	0.174085	0.383864	0.321958	0.489391	0.564716	0.549612	0.134312	-0.305584	-0.0220818	-0.124007	0.400463	0.15746	0.298737	Aurkaip1
665	ENSMUSG00000022400	7.55024e-48	0.332102	0.154166	0.0998892	0.220771	0.611154	0.610729	0.509855	0.280053	0.175259	0.177317	0.351685	0.242245	0.368759	-0.219411	Rbx1
666	ENSMUSG00000038646	8.31632e-09	0.207956	0.180727	0.260897	0.278034	0.440416	0.35381	0.427917	0.0731068	0.0585211	0.0425534	-0.0685313	0.189635	0.299204	0.237978	Fam103a1
667	ENSMUSG00000004096	4.48388e-11	0.287715	0.0918404	0.35771	0.390907	0.537227	0.48133	0.323304	0.405775	0.212238	0.337187	0.121785	0.346462	0.375112	0.269504	Cwc15
667	ENSMUSG00000057522	1.46999e-23	-0.0253387	0.0779125	-0.0442971	0.118795	-0.0522701	-0.537168	-0.742621	-0.143661	-0.157946	-0.233846	0.194001	0.120672	0.140415	0.230873	Spop
668	ENSMUSG00000028822	4.42746e-116	-0.211492	0.0642559	-0.0127161	0.139662	-0.145448	-0.114928	-0.0596525	-0.130948	-0.464043	-0.271882	-0.140102	0.218613	0.00961176	-0.140393	Tmem50a
669	ENSMUSG00000032050	1.67274e-08	-0.0292581	0.0667662	0.406378	-0.204987	-0.0332927	0.26835	0.313205	-0.0486345	0.210764	0.0637884	0.263323	-0.0759782	-0.0651748	0.196942	Rdx
670	ENSMUSG00000051234	2.5371e-96	0.121286	0.199642	0.223105	-0.321319	-0.0988843	0.343295	0.327682	0.0787511	0.0323691	0.105319	0.10273	0.107655	0.173992	0.39849	Rnf7
671	ENSMUSG00000040028	7.61588e-12	0.0538115	0.00821527	0.371043	-0.180464	-0.092544	0.184132	0.279209	0.0856676	0.129805	0.151192	0.187131	0.0798688	-0.0186063	0.229059	Elavl1
671	ENSMUSG00000048076	6.89756e-10	-0.236869	0.125268	0.161218	-0.00664095	0.334165	0.650269	0.465243	-0.047131	-0.27481	-0.0387078	0.126769	-0.228534	-0.42131	0.165971	Arf1
672	ENSMUSG00000028053	2.23847e-22	-0.381237	-0.124559	0.167324	-0.295434	-0.313385	-0.0497715	0.116948	-0.42462	-0.25437	-0.320924	-0.172093	-0.303503	-0.319603	0.154318	Ash1l
673	ENSMUSG00000079658	2.50704e-10	0.029392	0.223708	0.226727	-0.308324	-0.267637	-0.120667	0.29399	0.0191615	-0.0554867	-0.0966259	-0.0522751	0.125354	0.0939678	-0.0171661	Tceb1
674	ENSMUSG00000032959	3.56272e-06	0.187016	0.152205	0.154674	-0.157075	0.0324296	0.0875978	0.377171	-0.0580914	0.0777515	-0.233428	-0.172476	0.111973	0.406975	0.0191596	Pebp1
675	ENSMUSG00000034243	1.88517e-64	-0.240062	-0.178076	-0.189365	0.117336	0.0212629	0.101385	0.0185176	-0.424288	-0.237678	-0.365299	0.0715906	-0.322993	-0.108614	-0.103537	Golgb1
676	ENSMUSG00000017781	4.03265e-14	-0.140662	0.0927147	0.0650858	-0.16834	0.162838	0.255106	0.395338	-0.0423727	0.338281	0.345109	0.0263837	-0.358332	-0.377864	0.233592	Pitpna
677	ENSMUSG00000019710	1.27796e-72	0.0355347	-0.0172151	0.181723	0.539385	0.271362	0.324582	0.425772	0.0849262	-0.0687469	-0.124906	0.0567471	0.362635	0.23103	0.248412	Mrpl24
678	ENSMUSG00000021996	8.77873e-125	0.0274266	-0.117271	0.37707	0.0117784	0.0405977	0.410489	0.428166	0.199256	-0.0222802	0.106011	-0.0768343	0.20273	0.0174603	0.43213	Esd
679	ENSMUSG00000030842	1.0669e-26	-0.0836896	0.161683	0.207272	0.109979	0.259017	0.249545	0.277849	-0.118793	-0.396168	-0.205262	-0.0119942	0.0860021	0.213538	0.0918753	Lamtor1
682	ENSMUSG00000027304	2.16206e-10	-0.172345	-0.140771	0.171531	-0.558618	-0.205606	-0.0331226	0.0551287	-0.253903	-0.0189592	-0.203751	0.109203	-0.167124	-0.15081	0.300263	Rtf1
682	ENSMUSG00000040824	6.48937e-16	0.259187	-0.0251099	0.0374574	0.00982951	0.342305	-0.154917	0.367809	-0.122976	0.0172408	-0.340884	-0.200225	0.265437	0.437731	0.0344382	Snrpd2
683	ENSMUSG00000015094	1.30015e-22	-0.238195	0.0693636	-0.17081	0.34102	0.251813	0.346584	0.0859972	-0.162287	-0.418074	-0.361683	-0.180123	0.262331	0.0464882	-0.323198	Npdc1
683	ENSMUSG00000018501	8.61304e-10	-0.149854	-0.0884371	0.187159	0.0399295	-0.0549079	0.0621722	-0.219296	-0.205343	-0.184686	-0.154263	-0.122838	-0.0361879	0.115922	0.453841	Ncor1
684	ENSMUSG00000003269	2.22995e-08	-0.277496	-0.179748	0.183093	0.0604011	0.0740834	0.164205	0.274011	-0.317257	-0.283401	-0.304802	-0.37428	-0.11974	-0.159132	0.282971	Cyth2
685	ENSMUSG00000056629	1.56958e-37	-0.0111642	0.162953	-0.133244	0.521079	0.435523	0.233032	0.488033	0.266459	-0.207234	0.201898	-0.0981962	0.44728	0.251329	-0.181356	Fkbp2
687	ENSMUSG00000028452	1.55112e-22	-0.0264386	0.199768	0.173167	-0.160955	0.122621	0.168626	0.334268	-0.0670217	0.0265696	-0.0517979	0.215938	-0.0319684	-0.0852911	-0.00738561	Vcp
687	ENSMUSG00000031813	2.08194e-65	-0.0625415	0.0482505	0.182867	0.380557	0.323839	0.301586	0.429745	0.0937756	-0.283932	-0.0630028	-0.110666	0.347942	0.199075	0.131743	Mvb12a
687	ENSMUSG00000020390	6.25391e-24	0.00795028	0.0462215	0.447795	0.207422	-0.273559	0.194621	0.741932	-0.0818778	-0.0237245	-0.0680406	0.14417	0.109067	0.0519453	0.472426	Ube2b
687	ENSMUSG00000040666	0	-0.00199802	-0.00573785	-0.158817	-0.0591413	-0.185188	-1.2287	-0.192048	0.00161055	0.0141485	0.0113744	0.0152561	-0.0056806	-0.010679	-0.125114	Sh3bgr
688	ENSMUSG00000056429	2.28594e-42	-0.291362	0.184541	0.135845	0.0495124	0.183335	0.207399	0.175595	-0.118267	0.0178379	0.0790912	0.080213	-0.0756417	-0.303612	-0.123732	Tgoln1
689	ENSMUSG00000047459	3.03597e-29	0.0618653	0.220238	0.147695	0.326698	0.352808	0.116927	-0.103481	0.248644	-0.212921	0.125872	-0.209332	0.31023	0.300996	0.166755	Dynlrb1
694	ENSMUSG00000028797	2.0723e-24	-0.0461447	0.0299739	0.0270808	0.493166	0.579358	0.63167	0.435605	-0.104999	-0.312792	-0.237573	-0.102357	0.251021	0.213217	0.150283	Tmem234
696	ENSMUSG00000038762	4.47261e-11	0.249082	0.158789	0.327413	0.000650672	0.3354	0.457865	0.458958	0.268744	0.338232	0.2951	0.389947	0.278841	0.221509	0.290528	Abcf1
699	ENSMUSG00000021546	2.35882e-10	0.132691	0.116558	0.410201	-0.348209	0.0397977	0.392323	0.49907	0.258402	0.152516	0.262391	0.338112	-0.0799865	-0.165033	0.46701	Hnrnpk
700	ENSMUSG00000004771	4.8664e-58	-0.241509	0.0813585	0.0490236	0.0183876	0.0949705	0.245564	0.374403	-0.200182	-0.148687	-0.136625	-0.00918222	-0.333248	-0.342733	0.0160826	Rab11a
700	ENSMUSG00000070394	2.96993e-17	-0.145182	0.0256493	-0.298201	0.262343	0.131448	-0.254843	-0.116791	-0.14702	-0.410688	-0.340693	-0.434108	0.179063	0.215225	-0.437484	Tmem256
701	ENSMUSG00000037720	1.41292e-16	0.0214925	0.114628	0.167994	0.109504	0.187874	0.240819	0.153982	0.132268	-0.0588216	0.0746653	-0.320974	0.262409	0.153495	-0.0561252	Tmem33
701	ENSMUSG00000021832	1.06369e-12	0.267587	0.105242	0.358856	-0.0550006	0.179927	0.388259	0.462611	0.233367	0.234661	0.20356	0.288612	0.249758	0.174453	0.286911	Psmc6
704	ENSMUSG00000043962	1.28303e-24	0.0529324	-0.0192577	0.334335	-0.107157	0.11324	0.371572	0.270704	-0.0793955	0.201662	0.0279667	0.188745	-0.131144	-0.070371	0.381742	Thrap3
704	ENSMUSG00000037710	6.3886e-62	-0.0884129	0.120956	0.07593	-0.0915271	-0.28176	-0.526538	0.00585387	0.0703016	-0.344694	-0.0271831	-0.408381	0.346327	0.295934	-0.0552865	Cisd1
704	ENSMUSG00000024002	6.65153e-11	-0.132633	-0.0504145	0.364958	-0.00322515	-0.058123	0.19371	0.150635	-0.221747	0.0377371	-0.087429	0.109036	-0.208593	-0.103358	0.35928	Brd4
705	ENSMUSG00000004032	4.9861e-82	0.110753	-0.101724	-0.0297489	-0.0533425	-0.481502	-0.301504	0.199824	0.180432	0.211884	0.237034	0.168813	0.115566	0.0631134	-0.0482174	Gstm5
706	ENSMUSG00000019659	1.20532e-07	-0.117328	-0.059297	0.0244952	0.253656	0.523489	0.252491	0.28607	-0.159651	-0.116808	-0.114628	-0.0513517	-0.144439	0.0582142	0.315617	Ccdc12
707	ENSMUSG00000040785	1.67271e-81	-0.0106765	-0.157241	0.279696	0.00041738	-0.461259	0.0581149	0.252273	-0.0969741	-0.06032	-0.0969544	-0.328106	0.127839	0.196689	0.300576	Ttc3
709	ENSMUSG00000028165	3.84149e-11	0.117367	0.149106	0.335867	-0.0147081	0.0817973	0.509734	0.474569	0.0265472	0.140943	0.138865	0.0620539	-0.00911967	0.137894	0.121507	Cisd2
711	ENSMUSG00000021111	9.94026e-11	0.131653	0.0458727	0.381897	0.0305422	-0.0759425	0.105032	0.213716	0.00818502	0.170019	0.111045	-0.0290785	0.046732	0.153697	0.397648	Papola
712	ENSMUSG00000028426	9.26885e-25	-0.290614	-0.151724	0.338096	-0.330102	-0.107778	0.350325	0.513348	-0.249745	-0.266338	-0.18167	-0.0455532	-0.146208	-0.180285	0.408606	Rad23b
713	ENSMUSG00000028563	8.03765e-21	-0.207166	0.135476	0.0308888	0.0890798	0.162449	0.204842	0.103792	-0.177551	-0.329791	-0.174941	-0.333015	-0.123665	-0.0440789	-0.166165	Tm2d1
714	ENSMUSG00000031683	2.03778e-66	0.0708839	-0.120008	0.0473091	0.483479	0.469179	0.43954	0.32153	0.08405	0.0736437	0.170019	0.10228	0.0977896	0.261761	0.204752	Lsm6
716	ENSMUSG00000038235	1.11951e-32	-0.239022	0.183192	-0.179566	-0.135324	0.142844	0.209949	0.648403	-0.166968	-0.241639	-0.138471	-0.111988	-0.184288	-0.220594	-0.0297598	F11r
719	ENSMUSG00000068739	4.73141e-14	0.0444657	0.126622	-0.0952378	-0.366812	0.194236	0.332667	0.399755	-0.0770359	-0.00316393	-0.114749	0.235279	-0.0860825	0.0248184	-0.35631	Sars
719	ENSMUSG00000028790	5.96604e-74	-0.0920384	-0.164673	0.293221	-0.159534	-0.0309157	0.269096	0.323469	-0.232119	-0.0152447	-0.163563	-0.0040124	-0.264447	-0.179514	0.349953	Khdrbs1
725	ENSMUSG00000038803	3.41386e-09	-0.286803	-0.0287153	-0.402458	0.0233781	0.0256638	-0.10617	-0.389484	-0.332165	-0.328834	-0.372264	-0.208904	-0.131429	-0.0834878	-0.358496	Ost4
725	ENSMUSG00000022858	4.79305e-14	-0.0396252	-0.213212	-0.261222	-0.275936	-0.350108	-0.615797	-0.493946	-0.248797	0.143151	-0.111731	0.0113915	-0.347562	-0.0392861	0.0179563	Tra2b
727	ENSMUSG00000022812	1.75566e-12	-0.404732	-0.0337041	0.0467052	0.08197	-0.0486764	-0.0715222	-0.071666	-0.232456	-0.311332	-0.168129	-0.159219	0.00636639	-0.225716	0.326053	Gsk3b
728	ENSMUSG00000025544	2.73612e-07	-0.110568	0.0226173	-0.0384386	0.0197295	0.08477	0.0758836	0.11265	-0.10426	-0.0740856	-0.0337435	-0.321165	-0.000205965	0.0118923	-0.112167	Tm9sf2
730	ENSMUSG00000028522	7.95931e-19	-0.326424	-0.0342731	0.200772	-0.266923	-0.0511686	0.0179217	-0.119628	-0.396402	-0.258403	-0.336332	-0.0936552	-0.301005	-0.225855	0.309034	Mier1
730	ENSMUSG00000024335	2.61755e-52	-0.186848	-0.0230071	-0.0333643	0.033913	-0.0317448	0.0114826	0.111894	-0.0773415	0.315841	0.267512	0.271889	-0.16378	-0.396706	0.253651	Brd2
731	ENSMUSG00000035478	6.0147e-100	0.147811	-0.039774	0.194021	-0.137952	0.082704	0.311023	0.402237	0.136083	0.198099	0.227809	-0.0292273	0.226694	0.314794	0.298873	Mbd3
731	ENSMUSG00000034295	0	0.0152683	-0.0121236	-0.122833	-0.216285	-0.382212	-1.09851	-0.00572775	0.0234065	0.0321718	0.0314381	0.00260666	0.00770385	0.011907	-0.106209	Fhod3
734	ENSMUSG00000019998	2.65811e-21	-0.0972283	0.116411	-0.233984	-0.292617	-0.515194	-0.562493	-0.237195	-0.111075	-0.165168	-0.118042	-0.0854579	-0.113597	-0.1048	0.0588567	Stx7
736	ENSMUSG00000016344	3.40941e-29	-0.0146021	-0.0351412	-0.213124	0.347792	0.207885	0.100487	0.0875171	0.0304916	-0.243327	-0.108693	-0.167504	0.248769	0.349924	-0.0237294	Ppdpf
736	ENSMUSG00000028757	3.51019e-33	0.221666	0.166322	-0.0981892	0.262292	0.207199	0.510122	0.469058	0.358823	0.326861	0.354836	0.128518	0.380984	0.143766	0.00588915	Ddost
737	ENSMUSG00000003161	1.95028e-63	-0.112484	0.0366754	0.0604874	0.477353	0.374193	0.280028	0.0973245	-0.0905994	-0.240628	-0.217675	0.16706	0.0887058	-0.0274843	0.282498	Sri
737	ENSMUSG00000079111	1.3999e-218	0.0872831	0.157276	0.234472	-0.197667	-0.0531596	0.454388	0.330127	0.191281	0.281777	0.270777	0.263383	0.138332	-0.15831	0.046304	Kdelr2
737	ENSMUSG00000007867	1.09817e-51	-0.308408	-0.110367	-0.0823526	0.273122	0.0142272	-0.166084	-0.308615	-0.0537368	-0.325743	-0.172521	-0.270158	-0.0212938	-0.353111	0.192716	Ift43
738	ENSMUSG00000028868	4.50726e-18	-0.306758	-0.078404	0.147915	0.20325	0.0793405	-0.0254854	-0.0666806	-0.388767	-0.265428	-0.247564	0.0819028	-0.29642	-0.0991563	0.411699	Wasf2
740	ENSMUSG00000027835	1.58266e-14	-0.222701	0.0876286	0.149271	-0.348505	-0.135938	0.114944	0.0607978	-0.265162	-0.149445	-0.259421	0.163974	-0.222534	-0.329285	0.175693	Pdcd10
740	ENSMUSG00000068823	1.0582e-10	-0.106723	-0.0686181	0.230443	-0.0131264	-0.0402148	-0.00878217	0.0306974	-0.223155	0.0450867	-0.169904	-0.432092	-0.042119	-0.0214303	0.441488	Csde1
740	ENSMUSG00000068798	3.94829e-79	0.094542	0.182305	0.244316	-0.191211	-0.119306	-0.33353	-0.470412	0.00979874	0.260101	0.0797374	0.41098	-0.157277	-0.116937	0.229707	Rap1a
741	ENSMUSG00000090258	1.32443e-12	-0.237171	0.153143	0.00027674	0.313678	0.285899	0.110035	0.176675	-0.109849	-0.405451	-0.286708	-0.329827	0.226709	0.157287	-0.036647	Churc1
744	ENSMUSG00000004040	4.93983e-75	-0.145619	-0.00443712	0.149384	-0.456438	-0.589062	-0.109843	0.318281	-0.0663314	0.21822	0.12054	0.266925	-0.0283259	-0.228232	0.33753	Stat3
745	ENSMUSG00000087260	1.42787e-26	0.110702	0.126652	0.124884	0.346078	0.485868	0.277876	0.225118	0.290872	0.108299	0.263719	-0.10537	0.337263	0.316662	0.153412	Lamtor5
745	ENSMUSG00000038502	1.73326e-12	0.145038	-0.16751	0.386037	0.250792	-0.0296974	0.0295199	0.402607	0.185451	0.0141149	0.101555	-0.342508	0.34517	0.313116	0.369507	Ptov1
745	ENSMUSG00000019428	2.56979e-12	-0.217521	-0.0701388	0.0728833	0.23046	0.118491	0.0168802	0.24807	-0.0869434	-0.438119	-0.151854	-0.252738	0.160213	0.0554915	0.140631	Fkbp8
745	ENSMUSG00000005354	4.11637e-23	0.209316	0.156027	0.310017	0.296588	0.273462	0.398681	0.276161	0.151757	0.197713	0.228766	0.0662534	0.193045	0.339451	0.345804	Txn2
746	ENSMUSG00000022403	2.93652e-112	0.196854	0.156715	0.307218	0.457242	0.440705	0.397825	0.399971	0.0844408	0.120919	-0.07229	0.0558628	0.287626	0.320675	0.410273	St13
746	ENSMUSG00000043991	6.787e-16	-0.33131	-0.18247	0.0781099	-0.0929322	-0.0569214	-0.189393	-0.209407	-0.319056	-0.309681	-0.166144	-0.0515703	-0.166735	-0.0645414	0.240697	Pura
747	ENSMUSG00000029064	2.9127e-16	-0.286638	-0.0808598	0.106018	-0.121122	-0.0895646	0.0903849	-0.144952	-0.334769	-0.0127413	-0.12606	-0.152257	-0.341517	-0.215303	0.461014	Gnb1
748	ENSMUSG00000027248	4.57392e-28	-0.0702281	0.13634	-0.408168	0.0861046	0.100553	0.659183	0.665364	0.204522	-0.133448	0.265442	-0.0338917	0.0917862	-0.132834	0.435006	Pdia3
748	ENSMUSG00000029713	6.41096e-53	-0.192489	0.0724583	0.156459	0.585718	0.537405	0.39732	0.183311	0.0282684	-0.353289	-0.0749516	0.141818	0.0142929	-0.362185	0.333198	Gnb2
748	ENSMUSG00000060143	5.85116e-11	0.176634	-0.0187029	-0.0600066	0.116105	0.271338	0.261601	0.310925	-0.246498	0.136086	-0.353825	0.0847719	0.0551736	0.275235	-0.16148	Gm10076
749	ENSMUSG00000078671	1.42565e-07	0.101954	0.0352441	0.16955	0.118159	-0.191273	0.23574	0.441394	0.0138095	0.191874	0.0969143	0.176649	0.116375	0.12276	0.37361	Chd2
749	ENSMUSG00000031556	3.37062e-11	0.0117845	0.0786369	0.0557962	0.0350843	0.0191113	0.0525739	0.236113	0.0903268	-0.0974993	0.0364774	-0.326134	0.197339	0.160648	0.00368668	Tm2d2
749	ENSMUSG00000020496	3.88717e-07	0.0863886	-0.0345709	0.283471	0.0271034	0.0591516	-0.028909	-0.0560606	0.206556	-0.0516002	0.162876	-0.140083	0.278267	0.333423	0.19326	Rnf187
752	ENSMUSG00000025630	3.8763e-56	0.0357048	0.17109	0.252583	-0.360455	0.0204772	0.0780178	0.427628	0.104823	-0.312094	-0.0648363	0.230942	0.24636	0.204778	0.274278	Hprt
752	ENSMUSG00000025609	1.59073e-22	-0.309271	-0.0897127	-0.00790963	-0.0376223	-0.0994106	0.0775515	0.129847	-0.298156	-0.218625	-0.243657	-0.345424	-0.14064	-0.208589	0.0462462	Mkln1
756	ENSMUSG00000029817	7.95675e-38	0.00176651	-0.181265	-0.0255508	0.41173	0.264716	0.448939	0.38051	-0.0749229	0.162008	-0.00543427	-0.231393	0.0935146	0.0296227	0.12718	Tra2a
756	ENSMUSG00000017466	1.44511e-28	-0.0930092	-0.0956625	0.0985697	0.0495811	-0.467049	-0.562779	-0.520352	0.0473458	0.223932	0.134289	0.403324	-0.0140574	-0.276599	-0.175218	Timp2
756	ENSMUSG00000091896	1.14868e-07	-0.1599	0.0150572	0.0416104	-0.496818	-0.103552	-0.222323	-0.109639	-0.352634	-0.10655	-0.319594	-0.0813181	-0.336594	-0.147092	0.148423	Ube2d2a
757	ENSMUSG00000028580	3.6275e-89	-0.0618522	-0.0419698	0.258697	0.00682564	-0.0531146	0.300501	0.379971	-0.137557	0.0323382	-0.100365	-0.129653	0.108898	0.0487344	0.343135	Pum1
757	ENSMUSG00000040731	1.04047e-06	0.0243219	0.0715395	0.316331	-0.554785	-0.169782	0.268283	0.482213	-0.0419397	0.0488545	0.0153045	0.12781	-0.180782	-0.211639	0.397398	Eif4h
757	ENSMUSG00000020362	5.91485e-06	0.133388	-0.00585874	0.239309	0.186102	0.101535	0.361413	0.315228	0.0082923	0.140342	0.0317615	-0.296081	0.155541	0.253468	0.189102	Cnot6
758	ENSMUSG00000106918	8.85723e-17	0.221075	0.135597	-0.0935075	0.535496	0.51337	0.514013	0.202524	-0.117533	0.100952	-0.192487	-0.01351	-0.0953379	0.236259	-0.224123	Mrpl33
759	ENSMUSG00000006412	1.09977e-45	-0.312817	-0.0962119	0.0510886	-0.446611	-0.10531	0.200445	0.25291	-0.223169	-0.303744	-0.185112	-0.125606	-0.2748	-0.359281	0.146656	Pfdn2
760	ENSMUSG00000024736	5.29245e-10	0.0860769	0.0399021	-0.0556928	-0.021832	-0.291042	-0.977906	0.0483142	0.0652788	0.0695358	0.0655448	-0.138813	0.127554	0.128492	0.0289277	Tmem132a
762	ENSMUSG00000022521	4.46063e-07	-0.0304193	0.0190388	0.303062	-0.158304	-0.292277	-0.0705554	0.225805	-0.125598	0.0980352	-0.0213831	0.168892	-0.0659326	-0.0405729	0.362404	Crebbp
762	ENSMUSG00000041731	7.4451e-61	-0.00499048	-0.00349158	-0.205744	-0.117803	-0.391119	-1.35715	-0.208227	-0.0051102	0.00341635	0.00210243	0.00402836	-0.00984395	-0.020844	-0.201798	Pgm5
765	ENSMUSG00000024146	1.10949e-09	0.142224	0.14104	0.13109	0.221475	0.322176	0.198962	0.193575	0.0692888	0.0682406	0.0602412	-0.146194	0.190902	0.146376	0.34294	Cript
766	ENSMUSG00000027806	1.45895e-72	-0.100215	-0.133413	-0.0987842	0.136101	-0.55027	-0.226743	0.114547	-0.0233485	0.144498	0.0633009	0.135469	0.0834649	-0.0516139	-0.14079	Tsc22d2
767	ENSMUSG00000021040	3.54255e-42	0.0917349	0.115839	0.146304	0.270326	0.351349	0.297212	0.0687957	-0.0805484	-0.13528	-0.269656	-0.304348	0.152644	0.312816	-0.0419146	Slirp
768	ENSMUSG00000009907	3.45167e-22	-0.117054	-0.0127023	0.220846	-0.21602	0.0857574	0.232686	0.275261	-0.272755	-0.0433269	-0.187862	0.0826167	-0.295712	-0.15779	0.334473	Vps4b
768	ENSMUSG00000036432	4.01695e-88	0.0911703	0.0654145	0.138723	-0.0200821	-0.374391	0.0691418	0.320359	0.146168	0.342191	0.301307	0.248637	0.0597741	-0.0811353	0.288919	Siah2
769	ENSMUSG00000000827	2.82947e-58	-0.13419	0.021592	0.0949695	-0.035115	0.144543	0.24127	0.14797	-0.25222	-0.267803	-0.351807	0.200734	-0.123437	-0.0997968	0.220489	Tpd52l2
769	ENSMUSG00000055302	1.79256e-32	0.0238652	0.00887614	-0.117678	-0.57268	-0.175505	-0.370214	-0.189121	-0.231072	-0.0927449	-0.295411	-0.119987	-0.13084	0.0772086	0.195331	Mrfap1
769	ENSMUSG00000006024	2.57704e-83	-0.235364	0.16646	0.148375	-0.00931066	0.209764	0.2679	0.32766	-0.0670474	-0.382901	-0.190206	0.0678804	-0.0479078	-0.192773	-0.049798	Napa
771	ENSMUSG00000029390	3.19428e-82	0.0517823	-0.0106298	-0.211874	-0.182217	0.19194	0.313528	0.266697	-0.36276	0.0728434	-0.375287	0.00420299	-0.381881	-0.0553966	-0.254007	Tmed2
772	ENSMUSG00000036707	4.61275e-16	-0.297309	0.00490925	0.221415	-0.0863754	0.00984459	0.162975	0.362934	-0.324242	-0.0992553	-0.101264	0.0816251	-0.352977	-0.311207	0.191775	Cab39
773	ENSMUSG00000028676	2.60003e-11	-0.0176372	-0.0428517	0.0747508	-0.249242	-0.181502	0.0533664	0.0304689	-0.0406426	0.0498097	0.00603375	-0.172035	-0.0467997	-0.0104385	0.348	Srsf10
774	ENSMUSG00000020922	1.905e-09	-0.0620347	0.0505162	0.306145	-0.168159	-0.0706698	0.359119	0.506814	-0.0286369	0.118486	0.0984786	-0.128588	-0.000325024	-0.0659682	0.329563	Lsm12
776	ENSMUSG00000029422	7.21265e-30	-0.147967	-0.137509	-0.000208701	-0.0512974	-0.103554	0.0073463	0.0213422	-0.398657	-0.263737	-0.350304	-0.249509	-0.43828	-0.150328	0.317423	Rsrc2
777	ENSMUSG00000034269	6.91937e-18	-0.141197	-0.0177398	0.119527	-0.321212	-0.466127	-0.0722906	0.0386718	-0.336587	-0.237013	-0.302	-0.233689	-0.131553	0.00134561	0.140909	Setd5
777	ENSMUSG00000062270	5.50582e-13	-0.195616	0.169826	-0.209813	-0.259962	-0.115044	-0.590806	-0.596076	-0.335353	-0.337837	-0.373432	-0.212464	-0.442139	-0.0249116	-0.0154068	Morf4l1
778	ENSMUSG00000036241	1.96102e-35	-0.334524	-0.0244628	0.241474	6.63993e-05	0.00370792	0.207185	0.253918	-0.383654	-0.315896	-0.307793	-0.269457	-0.0172929	-0.0162946	0.293878	Ube2r2
778	ENSMUSG00000041203	3.71509e-29	-0.0292773	-0.171675	0.0211138	-0.000699683	0.25232	0.188572	0.304729	0.000845595	-0.0141244	0.0612047	-0.0202937	-0.0163016	0.0531694	0.0527703	2310036O22Rik
778	ENSMUSG00000009079	3.479e-06	0.0826609	0.0457661	0.199507	-0.11371	-0.0256298	0.0363941	0.332299	0.0360063	0.119484	0.111038	0.204905	0.0181751	0.0643293	0.38387	Ewsr1
779	ENSMUSG00000003873	5.15131e-16	-0.0534531	0.0422299	0.194226	0.179142	0.203061	0.141232	0.119361	-0.00864747	-0.418174	-0.0882013	-0.334954	0.245683	0.298391	0.288419	Bax
779	ENSMUSG00000059323	5.74566e-25	-0.190517	0.167436	-0.147151	0.316873	0.317881	0.103741	0.138703	0.13513	-0.338559	-0.00252373	0.219044	0.169598	-0.0744804	0.207071	Tonsl
780	ENSMUSG00000018076	5.45431e-52	-0.306581	-0.0875206	0.0551863	-0.144149	-0.416762	-0.276424	0.10502	-0.370167	0.0311514	-0.124973	0.166211	-0.29483	-0.263854	0.146126	Med13l
780	ENSMUSG00000024498	9.07066e-52	-0.0648232	-0.0312567	0.284694	-0.390935	-0.28756	0.105093	0.283438	-0.152409	0.179313	0.0186297	0.211841	-0.19558	-0.231232	0.305578	Tcerg1
781	ENSMUSG00000057130	4.56967e-135	0.0788483	0.0119973	0.293424	-0.170752	-0.0651144	0.348504	0.475652	0.100706	0.271932	0.200638	0.164551	-0.0638379	-0.0405422	-0.0350084	Txnl4a
782	ENSMUSG00000027479	1.91396e-29	-0.169264	-0.0241797	0.240222	-0.422087	-0.54355	-0.259735	0.0901312	-0.196903	0.117688	-0.00851012	0.103089	-0.41583	-0.274136	0.3072	Mapre1
782	ENSMUSG00000029840	9.61544e-09	-0.119731	-0.0434528	0.367439	0.0621809	-0.134039	-0.0546459	0.0385726	-0.155337	-0.0178917	-0.0588502	-0.342084	0.0230564	0.0669383	0.393639	Mtpn
782	ENSMUSG00000021905	2.67935e-16	-0.133229	0.00597071	0.269934	0.00679816	0.090642	0.141435	0.294452	-0.369835	-0.166695	-0.375809	-0.0420791	-0.246844	-0.0178041	0.0848192	Dph3
783	ENSMUSG00000073155	4.73676e-30	-0.0847782	0.13796	0.229458	0.0716399	0.0528615	0.140277	0.239441	-0.301829	-0.23859	-0.379534	-0.213261	-0.0936929	0.162443	0.373822	1810058I24Rik
783	ENSMUSG00000002778	3.05825e-48	0.0476964	0.0385396	0.221611	0.451293	0.307183	0.40332	0.223384	0.0912312	-0.0477509	-0.0729325	-0.00860235	0.376844	0.212475	0.262787	Kdelr1
783	ENSMUSG00000020547	2.88078e-60	-0.0684807	0.0245117	0.0628993	0.0882507	0.182879	0.396987	0.586898	-0.198769	-0.258637	-0.336902	0.140465	0.236089	0.124478	0.0539292	Bzw2
784	ENSMUSG00000008475	4.07318e-18	0.328681	0.160659	0.193763	-0.0308884	-0.583442	0.120168	0.54057	0.148183	0.196003	0.237179	0.0590339	-0.0115804	0.259497	0.413601	Arpc5
784	ENSMUSG00000036427	5.48854e-35	0.270255	-0.0307882	0.258329	0.268898	0.162121	0.29305	0.128622	0.123473	0.240529	0.0230447	0.0795983	0.376677	0.286867	0.350704	Gpi1
784	ENSMUSG00000031879	1.89213e-05	-0.0484419	0.0394014	0.229927	0.0329728	0.0814621	0.0639668	-0.223671	-0.0555003	-0.0869912	0.00189207	-0.328367	-0.0160727	0.07699	0.299203	Fam96b
784	ENSMUSG00000041629	1.69662e-35	-0.279371	-0.0185493	0.242975	-0.463088	-0.388503	-0.0192862	-0.209117	-0.271422	-0.247687	-0.220291	-0.0301401	-0.219047	-0.289252	0.405895	Fam104a
785	ENSMUSG00000042682	2.76485e-17	-0.210088	0.193776	-0.0967187	0.304189	-0.104369	0.265298	-0.210803	0.0701883	-0.274879	0.0691123	-0.380055	-0.0689254	-0.139628	-0.109535	Selk
786	ENSMUSG00000027881	3.56256e-46	0.0213026	-0.157481	0.024815	-0.0783898	-0.0339583	0.454413	0.337779	0.0149881	0.295372	0.251091	0.368156	-0.0701306	-0.17075	0.264226	Prpf38b
786	ENSMUSG00000021248	1.91125e-13	-0.245837	0.186002	-0.22207	0.00317817	0.232375	0.278969	0.447485	-0.165994	-0.442689	-0.274771	-0.186841	-0.0668573	-0.140932	-0.149942	Tmed10
787	ENSMUSG00000023904	6.59127e-55	0.0218413	0.147948	0.028661	0.551609	-0.00934664	-0.622969	-0.705807	0.0485396	-0.170132	-0.0703755	-0.405836	0.183233	0.210707	0.376131	Hcfc1r1
790	ENSMUSG00000029623	4.94388e-07	0.185348	-0.0767069	0.107692	-0.270402	0.305039	0.241797	0.214557	-0.00712786	0.117484	0.00219626	0.0522823	0.0846754	0.370363	0.0749192	Pdap1
790	ENSMUSG00000004865	2.55806e-100	-0.0537837	-0.0775042	0.284112	-0.28459	0.0408714	0.293304	0.388811	-0.0554103	0.0159684	0.00933609	-0.0439435	-0.0524876	-0.0159286	0.217619	Srpk1
791	ENSMUSG00000022800	7.31822e-12	-0.118035	0.0542559	0.200237	-0.347437	-0.173741	0.0924662	0.267437	-0.160692	-0.126424	-0.15513	-0.125497	-0.108304	-0.0645697	0.36203	Fyttd1
793	ENSMUSG00000057236	1.43314e-15	0.146651	-0.0121984	0.210086	-0.0411818	0.115757	0.225581	0.334805	0.192012	-0.0283432	0.0500116	-0.213035	0.206852	0.174327	0.331873	Rbbp4
793	ENSMUSG00000047126	8.34728e-07	-0.129058	0.155845	0.265552	0.0979973	0.0559652	0.389732	0.219708	-0.0612316	0.192735	0.165706	0.157486	-0.103124	-0.216192	0.0421978	Cltc
794	ENSMUSG00000033701	4.42043e-24	-0.0151662	-0.0652116	0.176652	-0.122274	-0.00937504	0.153057	0.519396	-0.0282903	-0.0544862	-0.093722	-0.232863	0.164491	0.0795656	0.345214	Acbd6
795	ENSMUSG00000061111	1.03643e-45	0.146869	0.0869601	0.0744724	0.291389	0.219946	0.256942	0.160624	0.0766336	0.0820075	0.0623806	-0.0558809	0.0903929	0.302489	0.0974828	Fam195b
798	ENSMUSG00000056342	2.81352e-10	-0.203426	-0.0699664	0.090771	-0.471596	-0.302188	-0.0786004	0.110893	-0.313127	-0.160544	-0.265574	0.0216944	-0.205493	-0.141802	0.186314	Usp34
798	ENSMUSG00000010608	1.42434e-10	-0.106141	-0.00323103	0.303811	-0.231765	-0.0747782	0.432651	0.423543	-0.132473	0.0666534	-0.045207	-0.282054	-0.119889	-0.280041	0.410181	Rbm25
799	ENSMUSG00000001472	5.76719e-45	-0.303233	-0.0191806	0.0524378	-0.0679728	0.233595	0.204152	0.298341	-0.35132	-0.24776	-0.299803	-0.0300229	-0.397187	-0.367821	0.0931759	Tcf25
802	ENSMUSG00000019188	1.08172e-07	-0.0901867	0.109077	0.0510738	-0.0330704	0.191287	0.368809	0.366564	-0.195582	-0.0920961	-0.21414	-0.30856	-0.0502426	-0.0327954	-0.264169	H13
803	ENSMUSG00000029823	1.56848e-16	-0.379859	-0.121747	0.100636	-0.222159	-0.382417	-0.220324	0.059232	-0.401452	-0.348593	-0.431099	0.0158094	-0.149641	-0.306735	0.179196	Luc7l2
804	ENSMUSG00000025016	7.03138e-81	-0.299677	0.134919	0.210985	0.106873	0.18082	0.387621	0.497071	-0.23382	-0.419325	-0.273584	-0.161385	-0.110936	0.0260985	0.108792	Tm9sf3
806	ENSMUSG00000020232	2.33983e-14	0.0937137	-0.0458004	0.0144501	0.319716	0.232991	0.145245	-0.117117	0.00162914	-0.149651	-0.161537	-0.168849	0.27393	0.312832	0.237416	Hmg20b
806	ENSMUSG00000002395	1.2692e-14	-0.218281	-0.182738	0.249589	0.288344	-0.338773	0.186624	0.580231	-0.130844	-0.122569	-0.190529	0.243135	-0.00404742	-0.144601	0.243901	Use1
806	ENSMUSG00000022462	1.13445e-26	0.110362	0.137862	0.347905	-0.188032	-0.319641	-0.00778253	0.316129	-0.0916551	0.408727	0.0893504	0.162367	0.14693	0.0996257	-0.0317908	Slc38a2
812	ENSMUSG00000008859	2.17875e-09	-0.114995	-0.0475383	0.196888	0.144731	0.169486	0.249655	0.349802	-0.175359	0.00305772	-0.0257392	-0.109284	-0.295611	-0.0520778	0.346587	Rala
813	ENSMUSG00000033940	1.15178e-24	-0.0816323	0.166797	0.195937	0.368702	0.375401	0.53367	0.34597	0.075356	-0.217281	-0.0589031	-0.0157836	0.260765	0.243071	0.195874	Brk1
814	ENSMUSG00000032239	1.23173e-39	0.0495103	-0.0599772	-0.0208781	0.415919	0.379852	0.494673	0.560889	-0.0533582	0.252488	-0.05735	0.150854	0.23232	0.103593	0.0798157	Rp9
815	ENSMUSG00000028692	4.51728e-09	-0.07231	-0.00627366	0.203507	0.384613	0.240309	0.489687	0.494643	0.0627688	-0.329718	-0.145837	0.00428008	0.271229	0.0332973	0.394682	Akr1a1
819	ENSMUSG00000025979	8.03067e-49	0.0137492	0.152624	0.175109	-0.0230451	0.073639	0.230456	0.319204	-0.0244424	-0.166737	-0.105065	0.0671408	0.105476	0.0569801	0.308265	Mob4
820	ENSMUSG00000032212	5.94173e-43	-0.119702	-0.038618	0.285822	-0.424224	-0.0558922	0.23898	0.446893	-0.0740477	0.0972222	0.00558122	0.355505	-0.0759417	-0.322756	0.340677	Sltm
820	ENSMUSG00000000346	2.18862e-15	-0.103379	0.0218141	0.171362	0.473966	0.401557	0.326543	0.418417	0.0224952	0.00728795	0.0696989	0.0874344	0.102655	-0.0652008	0.221821	Dazap2
821	ENSMUSG00000015733	2.14433e-09	0.0399494	0.062962	0.115865	-0.440216	-0.198677	-0.362407	-0.200709	0.0713499	0.0534608	0.105809	0.217025	-0.166896	-0.266086	0.401045	Capza2
825	ENSMUSG00000091537	7.27507e-34	0.249476	0.0625484	-0.0759903	-0.0624687	0.352143	0.244309	0.0113706	-0.0485662	0.280008	-0.0124609	-0.312566	-0.155728	0.327634	-0.0486558	Tma7
826	ENSMUSG00000026821	9.1011e-19	-0.385712	-0.064074	0.0140758	0.216721	-0.208967	-0.443618	0.549541	-0.17814	-0.314774	-0.135373	0.289775	-0.141083	-0.356067	0.151747	Ralgds
831	ENSMUSG00000027011	5.167e-16	0.183283	-0.100668	0.0693642	0.147264	-0.0475884	0.347599	0.39492	0.126859	0.205829	0.180089	-0.036346	0.176279	0.232827	0.316054	Ube2e3
832	ENSMUSG00000020224	1.67661e-10	-0.00405713	0.031008	-0.0670355	-0.363184	0.199996	0.240043	0.270839	-0.177952	0.0714846	-0.180155	-0.043114	-0.309558	-0.130586	-0.00856202	Llph
836	ENSMUSG00000030002	5.69375e-19	0.0382369	0.0431373	0.300366	0.0552277	0.222373	0.310581	0.531163	-0.113353	0.184716	-0.0474253	0.23267	0.11532	0.0701729	0.344033	Dusp11
837	ENSMUSG00000042520	1.77629e-25	-0.133571	-0.0962478	0.072632	-0.172936	-0.0219502	0.0955473	0.024152	-0.258242	-0.0612218	-0.204746	-0.302901	-0.170885	-0.0791823	0.164334	Ubap2l
837	ENSMUSG00000029169	1.72297e-06	-0.00779712	-0.0294983	0.270399	-0.300738	-0.114381	0.142345	0.221581	-0.0655607	0.200578	0.104599	0.157767	-0.11657	-0.0478566	0.135846	Dhx15
838	ENSMUSG00000068290	1.28641e-06	-0.0932858	0.160335	0.0862921	0.27999	0.231324	0.0274116	0.240583	0.0534119	-0.162153	-0.0432645	-0.0300778	0.171748	0.039083	-0.0232807	Ddrgk1
839	ENSMUSG00000039041	2.14379e-15	-0.167729	0.135466	0.155311	-0.294709	0.0805242	0.268323	0.396123	-0.0329527	-0.0774384	0.0720982	0.0673772	-0.176971	-0.293524	0.186492	Adrm1
841	ENSMUSG00000019877	2.73622e-20	-0.100752	0.142005	0.269804	0.0303254	-0.0356533	0.143239	-0.12845	-0.048569	0.0244506	-0.0359018	-0.16088	-0.0212987	-0.0441432	0.314684	Serinc1
844	ENSMUSG00000038374	1.34182e-18	0.194217	-0.0678517	0.264962	-0.208071	0.0516451	0.368523	0.480671	0.198717	0.207545	0.238563	0.311052	0.0262384	-0.0219692	0.347477	Rbm8a
847	ENSMUSG00000055943	4.04371e-28	-0.0498114	0.15015	0.0965949	-0.222625	-0.0299569	0.176343	0.207828	0.0214362	-0.0844131	0.043394	-0.0885955	0.000971173	-0.0799829	-0.139978	Emc7
847	ENSMUSG00000046229	2.50068e-50	0.110622	0.101128	0.168289	0.445766	0.316428	0.245583	0.107327	0.0767501	-0.0190458	0.0291666	0.0434868	0.281235	0.307651	0.0849692	Scand1
848	ENSMUSG00000029038	6.51534e-97	-0.101152	0.109877	0.153155	0.225448	0.304892	0.324101	0.299319	-0.0673665	-0.339039	-0.115525	-0.179619	0.0220295	0.243205	0.0833567	Ssu72
848	ENSMUSG00000020720	1.04293e-20	-0.100395	0.11927	0.286518	-0.327517	0.0360786	0.333808	0.436686	0.0533668	-0.035877	0.141572	0.313087	-0.103363	-0.203535	0.311052	Psmd12
850	ENSMUSG00000017677	6.00078e-60	0.00677578	-0.0243573	0.124655	-0.20319	-0.474141	-0.153555	0.253571	0.0296988	0.0830412	0.0223391	0.0848143	-0.00875312	-0.0940231	0.257931	Wsb1
852	ENSMUSG00000029147	3.11315e-103	-0.0677154	-0.0687274	0.234908	-0.393695	0.123037	0.307132	0.335919	-0.109636	-0.0459919	-0.0208938	0.0865048	-0.112496	-0.167687	0.249253	Ppm1g
853	ENSMUSG00000037608	2.92557e-43	0.055115	-0.061451	0.310858	-0.113307	0.0113937	0.232173	0.238157	-0.0924131	0.0396542	-0.136699	-0.0489491	0.108344	0.106166	0.331141	Bclaf1
855	ENSMUSG00000060073	3.55622e-103	-0.0718909	0.0896717	0.307686	-0.0821668	0.29553	0.4035	0.645477	0.0320069	-0.179179	0.0631191	0.177196	-0.102427	-0.166425	0.291624	Psma3
860	ENSMUSG00000017776	1.20992e-51	-0.0286887	0.0560087	0.198665	-0.108026	-0.015164	0.22385	0.136421	-0.164334	0.187387	0.0762123	0.133426	-0.246991	-0.139551	0.292791	Crk
870	ENSMUSG00000021427	1.60244e-22	0.204656	0.118605	0.131137	-0.263885	-0.171195	0.280462	0.0929439	0.0378722	0.301806	0.183669	-0.0629537	-0.0117027	0.0204924	-0.261285	Ssr1
871	ENSMUSG00000005625	3.96246e-36	-0.0947856	0.156872	0.195469	-0.00334151	0.356019	0.22705	0.408851	0.00383477	-0.30297	-0.0233315	-0.122765	-0.0182012	0.00560737	0.354383	Psmd4
871	ENSMUSG00000029655	3.06359e-06	-0.126964	0.0235703	0.167053	-0.220728	-0.0416567	0.20362	0.243344	-0.127497	-0.139189	-0.122605	0.0612763	-0.203898	-0.293581	0.171542	N4bp2l2
872	ENSMUSG00000011114	2.10881e-08	0.0678689	0.142631	0.0462302	0.0144449	0.170376	0.34346	0.238449	0.00580735	0.0339181	-0.0376967	0.338617	-0.00531658	0.0171553	0.13486	Tbrg1
874	ENSMUSG00000026078	2.73552e-10	0.0474851	0.1617	0.0832382	-0.217919	-0.222898	-0.373453	-0.0048043	0.0438703	-0.0551252	0.148	0.287358	-0.113147	0.159843	0.313046	Pdcl3
874	ENSMUSG00000077450	3.86989e-10	-0.171746	0.0284039	0.0100922	-0.141282	-0.185494	-0.38258	-0.335858	-0.272091	-0.227564	-0.353719	-0.218576	-0.131412	-0.176129	-0.0927098	Rab11b
876	ENSMUSG00000038615	1.94647e-22	-0.199385	-0.0603513	-0.0265887	-0.0358841	0.12545	-0.0557459	-0.239827	-0.268131	-0.112904	-0.0929663	-0.162313	-0.327282	-0.094335	-0.0262808	Nfe2l1
877	ENSMUSG00000031783	5.45467e-06	-0.0289033	0.0460022	0.147869	-0.144715	0.0830045	0.0636065	0.2072	0.0281109	0.0177148	0.108349	0.0335802	-0.0660269	-0.0823091	0.308083	Polr2c
879	ENSMUSG00000030779	5.68243e-12	-0.268734	0.0653412	0.287545	-0.234688	-0.17592	0.136073	0.150461	-0.299882	-0.203861	-0.221437	-0.0727295	-0.235933	-0.221742	0.260056	Rbbp6
884	ENSMUSG00000005506	2.50323e-13	-0.140355	-0.0174375	0.25632	-0.00309058	-0.204993	-0.0521321	0.0971896	-0.263189	0.0209389	-0.115956	-0.308641	-0.0819471	0.0199384	0.200244	Celf1
885	ENSMUSG00000031422	5.5554e-10	0.0348043	0.132784	-0.324455	-0.374359	-0.303344	0.381003	0.335861	0.0385705	0.0811038	0.154688	0.0595681	-0.147961	-0.141849	0.235811	Morf4l2
885	ENSMUSG00000020994	2.74945e-20	0.0953243	-0.121345	0.265087	-0.285611	-0.157642	0.221855	0.215517	0.00108816	0.172425	0.0531794	-0.0961348	-0.0816156	-0.0974697	0.312995	Pnn
888	ENSMUSG00000026155	2.81148e-53	-0.127402	0.0535289	0.117407	-0.443941	-0.311313	-0.260899	0.124046	-0.151793	-0.100826	-0.118541	-0.160031	-0.0604327	0.00221658	0.235726	Smap1
890	ENSMUSG00000033184	1.66523e-12	-0.0287365	0.134733	0.118507	-0.126536	-0.108237	0.1484	0.186414	-0.00324909	-0.134659	-0.0319674	-0.221532	0.0512586	0.0267361	0.0803787	Tmed7
891	ENSMUSG00000014077	8.92666e-30	-0.141437	0.0581817	0.0249371	0.305058	0.37947	0.326521	0.0895063	-0.231424	-0.149765	-0.191613	-0.268748	-0.0118748	0.0329457	0.178333	Chp1
891	ENSMUSG00000029068	1.21587e-06	-0.249045	-0.0297623	0.0128027	0.0125791	-0.145381	0.100605	0.135225	-0.208907	-0.15903	-0.250447	-0.325028	0.0146338	-0.158821	-0.057382	Ccnl2
891	ENSMUSG00000063511	1.31591e-18	-0.0363038	-0.156764	0.000727727	-0.295942	-0.140113	-0.0413047	0.260066	-0.0655454	-0.0214588	-0.0859929	0.0734092	0.0105712	-0.0449731	-0.0716977	Snrnp70
893	ENSMUSG00000026034	4.04741e-43	0.228362	-0.11783	0.0550129	0.458131	0.196098	0.359752	-0.0207872	0.112671	0.207873	0.0672926	0.0821957	0.286365	0.286278	0.216347	Clk1
893	ENSMUSG00000007815	9.31539e-15	-0.0731272	0.0560091	-0.00481707	0.0151674	0.146546	0.130931	-0.434553	-0.0055426	-0.223036	-0.0777658	-0.359723	-0.0369374	-0.207178	0.156555	Rhoa
898	ENSMUSG00000037373	3.04077e-06	0.0963269	-0.00829874	0.189943	-0.150558	0.00139234	0.171649	0.08459	-0.116332	0.0547127	-0.0663657	0.0451733	-0.15599	0.142471	0.308502	Ctbp1
899	ENSMUSG00000059518	3.48308e-28	0.0815925	0.0887195	0.00491984	0.205359	0.286339	0.0902821	0.190665	0.0472201	-0.0747008	-0.0831945	-0.250143	0.294758	0.237843	-0.102233	Znhit1
904	ENSMUSG00000028410	6.71587e-79	0.281237	0.072358	-0.166133	0.142798	0.104021	-0.401906	-0.0153215	0.276826	0.429645	0.286367	0.0162184	0.297859	0.244185	-0.106137	Dnaja1
908	ENSMUSG00000047721	1.82077e-21	-0.0541752	0.0104265	0.0238298	-0.265387	0.256468	0.265421	0.279408	-0.307122	-0.0426087	-0.309485	0.067808	-0.178716	0.0533518	-0.104771	Bola2
913	ENSMUSG00000074748	1.97628e-08	-0.0988204	-0.0779221	0.165428	-0.131632	0.000893858	0.351205	0.230028	-0.168112	-0.0354724	-0.000279826	-0.0833887	-0.262357	-0.134241	0.306423	Atxn7l3b
914	ENSMUSG00000005881	1.84398e-15	-0.0600187	0.0416285	0.156997	0.263179	-0.0373077	0.251207	0.547895	-0.0364482	-0.173905	-0.094912	-0.169263	0.19785	0.0966974	0.19193	Ergic3
919	ENSMUSG00000020803	1.47453e-09	0.0517857	0.154047	0.150253	0.110195	0.485454	0.257082	0.422991	0.13676	0.094336	0.135152	0.288506	0.237166	0.1317	0.326445	Txndc17
921	ENSMUSG00000022635	3.97743e-18	-0.0893131	0.0130582	0.113387	-0.433374	-0.064378	-0.098116	-0.0107238	-0.150153	0.0092621	0.00781635	0.00471538	-0.313064	-0.0443242	0.162118	Zcrb1
923	ENSMUSG00000029203	2.54151e-85	-0.0285439	0.148157	0.263202	-0.152938	0.139729	0.337648	0.143381	0.0467679	0.0450032	0.0840102	0.214688	0.0872338	-0.0398428	0.248482	Ube2k
925	ENSMUSG00000061665	1.11755e-21	-0.147291	-0.012451	0.0890212	0.106591	0.162921	0.203605	0.503737	-0.114914	-0.117075	-0.190925	-0.0245368	-0.0653926	-0.0415859	0.145024	Cd2ap
926	ENSMUSG00000054823	6.77597e-13	-0.291923	-0.00925179	0.128742	-0.0581002	-0.264213	0.0680003	0.223858	-0.286658	-0.247038	-0.189211	-0.0836668	-0.130715	-0.162881	0.284842	Whsc1l1
931	ENSMUSG00000026878	2.10635e-55	-0.302489	0.0900806	0.218661	-0.239013	-0.142474	0.00150639	-0.000187515	-0.243456	-0.356964	-0.270835	-0.306446	-0.0789131	-0.195179	0.19799	Rab14
946	ENSMUSG00000030663	8.1838e-28	0.0916575	0.145002	0.278595	-0.0613491	0.325837	0.139812	0.0580633	-0.049991	-0.0231745	-0.0340068	0.295016	-0.146901	0.122218	0.274305	1110004F10Rik
946	ENSMUSG00000033543	1.49395e-12	0.0126064	0.0895963	0.26004	0.0717248	0.0619193	0.184426	0.259624	-0.0517207	0.000106107	0.0239706	-0.153792	0.10344	0.163795	0.140266	Gtf2a2
953	ENSMUSG00000010067	1.29583e-09	-0.0442914	0.110164	0.119277	-0.195969	-0.289551	-0.102049	0.121321	0.0243191	0.191232	0.135864	0.179713	-0.0880467	-0.268988	0.0928731	Rassf1
959	ENSMUSG00000028603	7.39611e-32	-0.15495	0.111862	-0.0190495	0.367072	0.341067	0.192868	0.0862025	0.027304	-0.310234	-0.167774	-0.171695	0.185678	0.014243	0.122125	Scp2
959	ENSMUSG00000029131	1.31279e-32	-0.0373144	0.0167484	0.00272206	-0.363986	0.0387181	0.0399062	-0.0271409	-0.254748	-0.0378193	-0.279261	-0.0134655	-0.291807	-0.013817	0.19337	Dnajb6
960	ENSMUSG00000041028	4.15743e-13	-0.175125	0.121738	0.0554967	0.222193	0.379419	0.363003	0.36016	-0.124824	-0.301712	-0.157811	0.131189	0.0848671	0.104347	0.266018	Ghitm
963	ENSMUSG00000018326	1.77173e-08	-0.159279	-0.0241868	0.216546	-0.388161	-0.172707	0.0294943	-0.522596	-0.117363	-0.0647057	-0.0126447	0.0930373	-0.208579	-0.189738	0.0405859	Ywhab
963	ENSMUSG00000036309	2.86894e-22	-0.0723202	0.0414664	-0.195581	-0.217314	-0.0495788	-0.0220874	0.0539413	-0.0744009	-0.204672	-0.212446	-0.290571	0.0724367	0.0408358	-0.0489705	Skp1a
964	ENSMUSG00000031176	8.74311e-51	-0.132768	0.0737605	-0.207413	0.25607	0.128555	-0.0778167	-0.0969108	-0.114882	-0.296578	-0.169111	-0.27071	0.0256276	0.0523473	0.203864	Dynlt3
966	ENSMUSG00000035027	1.45955e-14	-0.108782	0.0835565	0.267389	-0.178866	0.201095	0.374149	0.421927	-0.118838	-0.267089	-0.143255	-0.144273	0.113305	0.0778854	0.152295	Map2k2
966	ENSMUSG00000021413	4.65196e-14	0.0136629	-0.0589414	-0.0191865	-0.401133	-0.225225	0.0616286	0.00998866	-0.0910905	0.0505443	-0.101255	0.0904724	-0.127123	-0.0542437	0.198126	Prpf4b
968	ENSMUSG00000019132	7.31274e-12	0.070784	0.0140319	0.271458	0.229868	-0.122963	0.000224562	0.310444	0.0256424	0.259869	0.31665	0.151361	-0.0733915	0.0156414	0.0313369	BC005537
976	ENSMUSG00000006299	1.98137e-11	0.256552	0.125483	0.223312	-0.144769	0.177857	0.47031	0.428486	0.268822	0.264256	0.261776	0.162646	0.193234	0.209945	0.223605	Aamp
981	ENSMUSG00000025499	7.95725e-32	-0.103104	-0.0127417	-0.115911	-0.357998	-0.346113	-0.485806	0.186385	-0.111049	0.00520213	0.0203366	-0.297236	-0.138199	-0.0221605	0.116326	Hras
981	ENSMUSG00000020368	4.37479e-17	0.105111	0.0156896	0.0975767	-0.0562081	-0.234858	-0.00868927	-0.0849097	0.0627268	-0.000347627	0.138833	-0.108847	0.0735247	0.230281	0.321179	Canx
986	ENSMUSG00000033020	1.3208e-14	0.112557	-0.0342068	0.00379577	-0.0222412	0.363054	0.196947	0.425958	-0.00462888	-0.206736	-0.140501	0.0620207	0.242855	0.265041	0.0840414	Polr2f
987	ENSMUSG00000018042	4.16059e-07	-0.0982969	0.143319	0.10602	0.0140947	0.0992932	-0.309989	-0.451244	-0.0603072	-0.31221	-0.0765955	0.229668	-0.00105673	0.131768	-0.0385584	Cyb5r3
988	ENSMUSG00000050565	1.26143e-42	0.094963	0.0795623	0.20812	0.0353958	-0.371465	0.179402	0.355393	0.165278	0.172384	0.239269	0.192903	0.245827	0.100932	0.171566	Tor1aip2
996	ENSMUSG00000025326	2.66237e-08	-0.119357	-0.0251135	0.160094	-0.367107	-0.148638	0.0325952	0.0188058	-0.193446	-0.115295	-0.122094	0.0308456	-0.216015	-0.0526377	0.238616	Ube3a
1004	ENSMUSG00000025135	2.16034e-15	-0.0597183	-0.0292021	0.0149964	0.213067	-0.0596012	-0.301095	-0.259216	0.00661035	-0.0956784	-0.0714859	-0.261485	0.238358	0.179121	0.230489	Anapc11
1011	ENSMUSG00000063015	2.13274e-06	0.064069	-0.0945213	0.0673717	0.246279	-0.234233	-0.407225	0.276059	0.025844	0.144518	0.117584	0.256358	0.0520879	0.062721	0.291208	Ccni
1012	ENSMUSG00000008763	1.40842e-39	-0.0510092	0.0250764	0.0340814	-0.135824	-0.38034	-0.148251	0.33857	-0.106362	-0.0296964	-0.0436965	-0.126705	-0.0890974	-0.0148524	-0.0629978	Man1a2
1013	ENSMUSG00000006095	1.9588e-14	-0.0130714	0.0388356	0.104958	0.187879	0.205503	0.0635972	0.342678	0.0713102	-0.281232	0.0262998	-0.105094	0.178281	0.177904	0.173972	Tbcb
1013	ENSMUSG00000025410	3.92095e-09	0.066476	-0.0727748	0.00344228	0.185338	0.174145	0.0889257	0.3514	0.0452652	-0.0765355	-0.0177257	0.122227	0.134477	0.0749559	0.271043	Dctn2
1019	ENSMUSG00000062580	2.48268e-15	-0.122424	0.00399765	0.165489	-0.301122	0.0329527	0.292806	0.215161	-0.0475064	-0.0316969	0.0421686	0.0430166	-0.250819	-0.171844	0.24301	Timm17a
[truncated: 12 more rows]
