# Supplementary material for: Differentiation dynamics of mammary epithelial cells revealed by single-cell RNA sequencing
Source: Nat Commun. 2017 Dec 11;8:2128. doi: 10.1038/s41467-017-02001-5 (PMC5723634; doi:10.1038/s41467-017-02001-5)
Supplement: Supplementary file 12 — Supplementary Data 9 [file 41467_2017_2001_MOESM12_ESM.xlsx]

## Sheet: C9
Supplementary Data 9
Top	Gene	FDR	logFC.vs.C1	logFC.vs.C10	logFC.vs.C11	logFC.vs.C12	logFC.vs.C13	logFC.vs.C14	logFC.vs.C15	logFC.vs.C2	logFC.vs.C3	logFC.vs.C4	logFC.vs.C5	logFC.vs.C6	logFC.vs.C7	logFC.vs.C8	Symbol
1	ENSMUSG00000026051	4.77995e-30	-0.028851	-0.0308605	-0.0347324	-0.697006	-2.8814	-0.31609	0.0175761	0.018774	0.0178479	0.0181194	-0.0576247	0.0191828	-0.0516957	-0.0156562	1500015O10Rik
1	ENSMUSG00000026177	0	0.00887294	0.0120612	0.0120612	0.00921546	0.0113517	-0.00367552	-1.25819	0.0120612	0.0120612	0.0117859	0.0120612	0.0120612	0.0104371	0.0111252	Slc11a1
1	ENSMUSG00000026258	6.85028e-47	-0.0631138	-0.652091	-0.436965	-0.0951701	-0.00704713	-0.00225044	-0.0202707	-1.09639	-0.00146506	-0.0436089	-0.0124853	-1.78864	-0.109602	-0.0236857	3110079O15Rik
1	ENSMUSG00000026645	4.48433e-281	1.77915	1.78041	1.52334	1.81217	1.79986	1.79872	1.79931	1.80775	1.80673	1.8027	1.70968	1.79	1.75665	1.13898	Olah
1	ENSMUSG00000026818	0	1.81874	2.0677	2.00319	2.08673	2.0858	2.08383	2.08132	2.08019	2.08006	2.08828	2.06099	2.06298	1.61246	1.87004	Cel
1	ENSMUSG00000042845	1.0491e-07	0.0580396	0.0497066	0.0116357	0.379853	0.330297	0.383644	0.374341	0.368404	-0.0937116	0.359694	-7.00122	0.369515	0.33907	0.238783	Wfdc12
2	ENSMUSG00000026208	0	0.013871	0.0264157	0.0181146	0.0138753	-0.00159876	-0.0569295	-2.58044	0.021059	0.0161496	0.0203726	0.0264157	0.0264157	0.023122	0.0262579	Des
2	ENSMUSG00000016024	3.11146e-200	1.55525	1.83244	1.02109	1.87638	1.8695	1.86821	1.87012	1.85797	1.87865	1.87916	1.88174	1.80186	1.24007	1.54173	Lbp
2	ENSMUSG00000076434	0	3.0756	2.97006	1.77507	3.47624	3.48636	3.43501	3.48757	3.42289	3.48557	3.46393	3.49915	3.32161	2.85604	3.15024	Wfdc3
2	ENSMUSG00000039196	0	1.87016	1.87636	1.84697	1.87328	1.87465	1.85841	1.87035	1.87636	1.87636	1.87636	1.87636	1.87636	1.86068	1.87555	Orm1
3	ENSMUSG00000026678	0	0.0371455	0.0316799	-0.0157908	0.00894781	-0.0287492	-0.0571712	-3.63039	0.038203	0.0394116	0.0385476	0.0302844	0.0388187	0.0364532	0.0316826	Rgs5
3	ENSMUSG00000026822	2.7441e-32	0.92244	3.65214	1.93585	2.26091	2.15448	3.35411	5.68742	3.13048	5.55306	5.47118	5.75972	1.48452	-0.42362	3.60938	Lcn2
3	ENSMUSG00000027186	3.29386e-16	2.04843	1.36406	0.051969	2.59359	2.54862	2.5852	2.59398	2.42152	2.56238	2.58739	2.54339	2.18235	1.66904	0.46622	Elf5
3	ENSMUSG00000028464	5.19212e-45	3.19572	3.03656	-0.0723273	-0.988286	-1.17912	-3.55018	-1.50822	2.94098	3.27415	3.01725	3.13663	2.87995	3.23997	3.1394	Tpm2
3	ENSMUSG00000024903	0	4.12085	4.12543	3.67568	4.12695	4.12695	4.10411	4.12695	4.12695	4.12695	4.12695	4.12695	4.12695	4.11975	4.04375	Lao1
4	ENSMUSG00000038530	0	-0.00250141	0.0036644	-0.00529271	-0.0248102	-0.011068	-0.0366578	-2.62056	0.00432468	0.00370444	0.00461841	0.00562037	0.00449175	0.00139157	0.00405969	Rgs4
4	ENSMUSG00000050808	0	2.93217	1.02218	-0.249524	3.70598	3.50784	3.54	3.76333	3.35577	3.78897	3.77759	3.63889	2.85704	2.32721	-0.244502	Muc15
4	ENSMUSG00000028773	0	4.50293	4.41571	4.12354	4.47697	4.39919	4.15039	4.3788	4.5007	4.50398	4.50111	4.44885	4.50203	4.49671	2.84693	Fabp3
5	ENSMUSG00000038370	0	0.0309654	0.038391	0.0296036	0.0273682	0.0358815	0.00400372	-1.35388	0.0369058	0.036195	0.0378665	0.0220641	0.038391	0.031848	0.0377314	Pcp4l1
5	ENSMUSG00000067818	3.07617e-101	1.5327	1.46789	0.0124606	-0.302301	-1.97922	-3.51198	-2.94522	1.54773	1.56536	1.5486	1.50913	1.55184	1.55825	1.50172	Myl9
5	ENSMUSG00000070702	0	4.90767	6.57214	5.60984	8.83099	7.33899	7.91855	8.31012	8.84326	8.61223	8.87015	7.42883	8.80038	3.82468	2.36769	Csn1s1
6	ENSMUSG00000063157	0	8.11353	7.79962	4.4727	10.0876	8.10271	8.57872	9.11155	10.1184	10.0615	10.1188	8.25336	10.092	7.18127	2.70938	Csn2
6	ENSMUSG00000061388	0	5.62222	5.61049	4.69448	5.65303	5.64729	3.63058	5.09317	5.64929	5.65652	5.65513	5.5648	5.63951	5.58416	5.54173	Csn1s2b
7	ENSMUSG00000017723	2.03325e-18	-2.4173	-0.0452584	-0.181768	-0.357531	0.217933	0.202856	0.280975	-2.56674	-3.51867	-3.51648	-0.720495	-0.312138	-0.691376	0.245951	Wfdc2
7	ENSMUSG00000061937	0	9.29997	9.25329	6.31101	10.7389	9.059	9.24419	9.84326	10.7723	10.7484	10.7708	9.14538	10.7426	8.60704	3.99282	Csn1s2a
7	ENSMUSG00000029304	0	5.10442	6.99141	6.31647	6.99124	6.98393	6.81359	6.8874	6.98217	6.91665	6.99147	6.99899	6.95435	4.83253	6.76887	Spp1
8	ENSMUSG00000026872	0	0.0299635	0.017894	0.0254777	0.0233077	0.0223527	0.0101025	-1.50621	0.0353269	0.039257	0.0371773	0.040801	0.0234321	0.0285442	0.0314378	Zeb2
8	ENSMUSG00000001622	0	4.13139	6.0324	1.97774	8.13926	7.78192	7.68626	7.95659	7.14482	8.12712	8.21819	8.09132	5.89824	2.69866	3.64125	Csn3
8	ENSMUSG00000030732	0	1.41972	1.45296	1.08087	1.44434	1.45707	1.4566	1.46002	1.45719	1.45792	1.45934	1.46002	1.4547	1.37006	1.17296	Chrdl2
8	ENSMUSG00000021795	0	1.81105	1.79554	1.72073	1.82942	1.82729	1.82728	1.81853	1.82169	1.82558	1.82885	1.26582	1.8182	1.76423	1.73506	Sftpd
9	ENSMUSG00000023224	0	0.0149488	0.0361963	-0.0262045	-0.0219317	0.0080365	-0.0614776	-1.78348	0.0200562	0.0294637	0.029388	0.0143458	0.0233048	0.025191	0.0318997	Serping1
9	ENSMUSG00000028132	1.29069e-143	-1.60376	0.131112	0.150871	-0.0177788	0.126629	0.123725	0.154679	-0.980356	-2.34074	-1.39116	-0.450637	0.0607939	0.0108837	0.0516234	Tmem56
9	ENSMUSG00000039131	0	-1.48086	0.000594093	0.0155348	-0.149305	0.00945756	0.0131238	-0.0194052	-1.46993	-2.37885	-2.03814	-0.494744	-0.0967518	-0.0459732	0.0170658	Gipc2
9	ENSMUSG00000001827	0	2.97982	3.44394	1.71037	3.54031	3.53996	3.54351	3.54961	3.36813	2.99458	3.37252	3.04734	3.31963	2.84429	2.47335	Folr1
9	ENSMUSG00000000381	0	9.0898	9.09426	7.79038	9.12045	9.1031	7.53379	8.31471	9.12293	9.12691	9.1267	9.12731	9.12363	9.05727	8.38163	Wap
10	ENSMUSG00000087006	2.14507e-10	-0.0403617	0.482423	0.442134	0.543873	0.532903	0.483194	-2.96242	0.481943	0.575817	0.58312	0.59392	0.440938	-0.290939	0.539245	Gm13889
10	ENSMUSG00000002944	0	2.37609	2.42232	2.02146	2.48006	2.40993	2.39873	0.955609	2.48545	2.49194	2.49138	2.44475	2.47751	2.30854	1.37013	Cd36
10	ENSMUSG00000030669	4.17321e-12	-0.0705441	-0.113347	0	-0.0261339	-0.0283175	-0.000233951	0	-0.336845	-0.152914	-0.307218	-5.59866	-0.0312203	-0.00245313	-0.0533594	Calca
10	ENSMUSG00000069792	0	2.73236	2.6882	2.2991	2.74591	2.74956	2.70386	2.72425	2.7212	2.75336	2.75348	2.75797	2.7099	2.7326	2.70095	Wfdc17
11	ENSMUSG00000000031	0	-0.00568213	-0.0560645	0	-0.00325969	-0.00823816	-0.00161787	-0.0590457	-0.0154618	-0.000732041	-0.0193369	-1.47457	-0.000861823	-1.15379e-16	-0.00714321	H19
11	ENSMUSG00000032496	2.37447e-288	2.37523	4.16709	-1.11591	4.64231	4.72243	4.48566	4.55332	4.02862	4.60379	4.67166	4.70618	3.37032	0.883016	4.52748	Ltf
11	ENSMUSG00000022991	0	4.85743	5.09228	4.01475	5.08766	5.08534	5.04921	5.06873	5.07393	5.09206	5.09251	5.09478	5.04388	4.63819	4.91866	Lalba
12	ENSMUSG00000035686	1.16033e-231	2.44054	2.41738	2.20508	2.44905	2.41619	2.39115	2.41647	2.45047	2.44898	2.44866	2.36177	2.45085	2.41993	1.00183	Thrsp
12	ENSMUSG00000048583	3.27902e-53	0.00479507	-0.0971376	0.00662106	0.0038095	-0.00185737	-0.00183946	-0.402012	0.00483767	0.00159639	-0.00492377	-3.94681	0.00662106	0.00662106	-0.0194977	Igf2
12	ENSMUSG00000024526	0	2.73593	3.17735	2.66639	3.18478	3.19993	3.1657	3.19028	3.06102	3.1569	3.14256	3.20622	2.89714	2.2974	3.14043	Cidea
13	ENSMUSG00000009876	0	-0.01556	0.00112775	0.00371793	-0.00709715	-0.021225	-0.0310152	-1.89092	-0.00308046	0.00748538	0.00790246	0.0102168	-0.0105656	-0.0260576	0.00854462	Cox4i2
13	ENSMUSG00000015568	6.31388e-77	2.1428	2.08566	2.14109	2.2638	2.21202	2.23857	0.980084	2.26702	2.27312	2.27287	2.02058	2.25268	2.02031	0.938422	Lpl
13	ENSMUSG00000031891	0	-0.00458675	-0.0124991	0	-0.00234811	-0.000527047	-0.000325306	0	-0.00242369	-0.00407836	-0.00202469	-1.39137	0	-0.00185021	-0.00975542	Hsd11b2
14	ENSMUSG00000027611	0	-0.0392633	0	-0.0177732	-0.127146	-0.0453836	-0.0676971	-1.92592	-0.0105724	-0.0161893	-0.00914905	-0.0176343	-0.0144304	-0.0265169	-0.00674147	Procr
14	ENSMUSG00000000706	0	2.46552	2.63839	0.263087	3.00935	3.0146	3.00233	3.00249	2.93604	3.01562	3.01757	3.02158	2.79835	2.09281	2.32873	Btn1a1
15	ENSMUSG00000057913	0	-0.024157	-0.0136793	0	0	-0.000527047	-4.97509e-05	0	-0.0118031	-0.0307893	-0.0216282	-0.888145	0	-0.000505118	-0.00362964	Gm10032
15	ENSMUSG00000032554	0	2.32936	5.95704	4.03856	6.25764	6.2669	6.8215	7.15808	5.73834	6.98359	7.17287	7.10101	4.6832	1.04575	3.70976	Trf
16	ENSMUSG00000022015	0	0	-0.0457998	0	-0.00124436	-0.00486491	-0.000172964	0	-0.0167669	-0.000472659	-0.015211	-2.01545	-0.00216578	-0.000397052	-0.0109852	Tnfsf11
16	ENSMUSG00000022548	0	2.87698	2.86978	-1.2777	2.98636	2.94116	2.84355	2.82307	2.93419	2.99167	2.98958	2.88909	2.80558	2.79897	2.96015	Apod
17	ENSMUSG00000062515	2.74203e-09	0.377339	0.426147	0.158045	0.405266	0.30866	0.0703714	-3.98673	0.433971	0.443308	0.430712	0.453143	0.430947	0.403642	0.393788	Fabp4
17	ENSMUSG00000015134	1.52698e-65	-0.556171	-1.40613	-1.97567	-0.0664812	0.145732	0.161603	0.165645	-1.9398	0.161513	0.0169399	0.158326	-3.12392	-0.936373	-0.0391933	Aldh1a3
18	ENSMUSG00000033910	0	0.0227999	0.0262086	-0.0189334	0.0194445	-0.124984	-0.393427	-2.34364	0.0322883	0.0311315	0.0322883	0.0322883	0.0314512	0.0274574	0.0294778	Gucy1a3
18	ENSMUSG00000029761	0	0.947586	0.769459	-0.403771	-2.3748	-3.09407	-4.32211	-3.60191	0.539615	1.12343	1.15807	1.16489	0.239698	1.01123	1.02918	Cald1
18	ENSMUSG00000059412	7.30095e-99	-3.53777	-0.0343913	0.0158009	-0.25538	0.00728668	0.0142402	-0.0605909	-1.19817	-4.7973	-1.72404	-2.86565	-0.152848	-0.184113	-0.00140229	Fxyd2
18	ENSMUSG00000003355	0	3.15969	3.21255	2.21041	3.08201	3.0861	3.33664	3.38337	3.28787	3.3031	3.31808	3.17474	3.26169	2.99716	2.28275	Fkbp11
18	ENSMUSG00000035783	4.24863e-260	3.55356	3.12948	0.118042	-1.27635	-2.74991	-3.92615	-1.96606	3.29904	3.67034	3.37765	3.20023	3.43701	3.57938	3.20917	Acta2
19	ENSMUSG00000069919	1.06327e-06	-0.0721387	-0.0411329	0	-0.0133997	-0.00446015	-0.00263129	0	-0.119538	-0.140424	-0.148037	-1.78178	-0.00578076	-0.000767844	-0.0063517	Hba-a1
19	ENSMUSG00000000983	0	6.2286	2.12453	-0.020246	7.71758	7.05092	7.21126	7.73007	4.9913	8.19788	7.87791	6.96493	3.22083	5.20022	1.42147	Wfdc18
20	ENSMUSG00000029378	2.74735e-12	-1.94504	-0.148158	-0.0457754	-0.594294	-0.1454	-0.00210861	-0.00498795	-3.66069	-2.62646	-4.29794	-2.95721	-0.757262	-0.127281	-0.119334	Areg
20	ENSMUSG00000022491	1.96354e-287	5.0182	4.66767	4.63879	5.01675	4.64008	4.74467	4.93342	5.01764	5.01869	5.01819	4.7164	5.01747	5.01898	1.74879	Glycam1
21	ENSMUSG00000050234	0	0.0383365	0.0409551	0.0262521	0.0315796	0.0303061	0.0174504	-1.2264	0.0393381	0.0392891	0.0394996	0.0409551	0.0404587	0.0381519	0.0387169	Gja4
21	ENSMUSG00000029375	7.20399e-141	-1.71811	-0.00829156	0	-0.11049	-0.00233649	-8.89772e-05	0	-1.03461	-2.72322	-1.43504	-1.02693	-0.055091	-0.0390935	-0.00367015	Cxcl15
21	ENSMUSG00000038216	0	0	-0.0298863	0	0	-0.00540747	-0.000537053	0	0	-0.000520763	0	-1.76473	0	-4.06359e-17	-0.00925876	Pnmt
21	ENSMUSG00000037071	2.34446e-296	2.27436	3.11633	3.33144	3.65555	3.50865	3.45834	3.74967	3.24676	3.27546	3.45985	3.20775	3.03419	1.6343	1.85999	Scd1
22	ENSMUSG00000029838	1.62835e-07	-2.98206	-0.946533	-0.154207	-1.71927	-1.82376	-1.49991	0.0128229	-4.38053	-4.31707	-5.37667	-0.164398	-0.707332	-0.0625926	0.00709562	Ptn
22	ENSMUSG00000016942	0	-0.38195	-0.0244049	0	-0.0076766	-0.00518221	-0.000701687	0	-0.0275221	-0.653931	-0.0537561	-2.22271	-0.00598604	-0.00936544	-0.0126237	Tmprss6
22	ENSMUSG00000037095	1.72574e-156	1.22765	2.12068	0.990619	2.10213	2.15189	2.13107	2.11382	1.72753	2.04924	1.94975	2.1502	1.41838	0.648524	2.06163	Lrg1
23	ENSMUSG00000036256	2.54093e-63	0.205024	0.476127	0.139125	-1.71121	-0.642976	-0.841081	-5.05755	0.622733	0.732981	0.690863	0.61423	0.465186	-0.138085	0.567926	Igfbp7
23	ENSMUSG00000005268	0	-3.0844	0.256914	0.197547	-0.00165727	0.464712	0.483107	0.479209	-3.08709	-4.08308	-3.65183	-2.43039	0.00761658	0.0502294	0.0434092	Prlr
24	ENSMUSG00000001349	1.36565e-166	1.72246	1.65481	-0.0899591	-0.042511	-1.15579	-3.69583	0.513055	1.72047	1.74763	1.72093	1.67927	1.72116	1.73313	1.6924	Cnn1
24	ENSMUSG00000025153	7.77654e-268	1.50715	1.42784	1.50315	1.50864	1.50761	1.54025	1.6057	1.53671	1.57016	1.57154	1.37145	1.59179	1.51168	1.26419	Fasn
25	ENSMUSG00000028871	5.12939e-188	-0.0258195	-1.75529	-0.0141159	-0.0271139	-0.191484	-0.0728947	-0.00693668	-0.0482771	-0.000288054	-0.0021942	-0.079954	-0.155684	-0.0488714	-1.57446	Rspo1
25	ENSMUSG00000032085	2.31666e-86	1.60404	1.36851	-0.165844	-2.28982	-2.984	-4.65886	-3.7785	1.52979	1.68153	1.61837	1.5048	1.43304	1.61589	1.5494	Tagln
25	ENSMUSG00000018593	6.17847e-68	1.17677	1.03909	-0.0470375	-1.85194	-3.23179	-3.40919	-3.70434	1.18337	1.24286	1.185	0.827019	1.17549	1.21679	1.08101	Sparc
26	ENSMUSG00000047730	1.31784e-17	-0.54925	-1.62003	-2.19691	0.1944	0.297472	0.30254	0.304736	-0.636964	0.274193	0.251763	0.281351	-1.55037	-1.11661	0.0979734	Fcgbp
26	ENSMUSG00000019818	0	-2.66415	-0.0875187	-0.055245	-0.206827	0.173349	0.471295	0.474795	-2.46808	-3.61352	-2.99013	-1.57536	-0.258903	-0.19229	-0.259857	Cd164
26	ENSMUSG00000032366	3.10123e-44	-0.10466	-0.171256	-0.499701	-1.89198	-2.16424	-3.81433	-3.00687	-0.826984	0.0344459	-0.275087	1.22213	-1.3498	-0.134903	0.827017	Tpm1
27	ENSMUSG00000029802	1.84246e-151	1.33377	1.34972	1.38259	1.42472	1.35352	1.40936	1.1624	1.43584	1.43831	1.43216	1.22185	1.4372	1.26629	0.932564	Abcg2
27	ENSMUSG00000032532	1.05466e-197	1.19088	2.83203	0.770937	2.90887	2.92125	2.70994	2.48558	2.74159	2.89419	2.91258	2.79851	2.49507	0.66599	2.50131	Cck
27	ENSMUSG00000018339	6.05839e-10	-3.35795	-0.00519773	0.0589446	-0.751465	0.0731068	0.0736913	-0.313513	-3.27667	-4.39719	-3.67935	-4.73101	-0.554997	-0.261386	0.0408015	Gpx3
28	ENSMUSG00000044156	4.99208e-08	0.00571292	0.159446	0.038657	0.171936	0.170228	0.170347	0.173211	0.15786	-0.0805873	0.143241	-1.44937	0.163087	0.161007	0.166242	Hepacam2
28	ENSMUSG00000031722	2.27533e-09	-3.51843	-0.0222147	-0.00864267	-0.106	-0.00364826	-0.00142701	0	-0.409525	-2.90826	-0.617147	-1.06417	-0.0989577	-3.55725	-0.00710682	Hp
28	ENSMUSG00000021508	4.09932e-149	1.92498	1.96291	-0.286195	-2.6675	-1.54246	-4.2363	0.711089	1.85404	2.05555	1.91726	1.93585	1.88441	1.96404	2.01398	Cxcl14
29	ENSMUSG00000029309	0	0.187405	0.220521	0.207186	0.201346	0.200259	0.156977	-3.12452	0.229988	0.2251	0.227353	0.232704	0.213655	0.204023	0.216125	Sparcl1
29	ENSMUSG00000030605	6.84114e-87	0.359658	1.58068	0.605423	2.80944	1.60867	2.03677	1.56924	2.00725	3.84542	3.83824	3.6098	0.560444	-1.1176	2.981	Mfge8
29	ENSMUSG00000050335	5.37311e-318	-3.38755	-0.941349	-1.16129	-1.25387	-0.0893316	0.0203489	-0.121199	-3.44141	-3.75582	-3.61991	-0.570963	-3.77782	-3.3157	-0.236908	Lgals3
31	ENSMUSG00000032766	0	0.0974781	0.0956197	-0.0172849	0.0441394	-0.0278223	-0.27633	-2.65574	0.104128	0.108805	0.104579	0.110286	0.0949877	0.101281	0.0974975	Gng11
31	ENSMUSG00000006269	2.71139e-16	-0.0795024	-0.0323078	-1.00762	0.378024	0.391256	0.395053	0.390626	0.142692	0.392325	0.386474	0.401472	-0.196277	-0.431625	0.188157	Atp6v1b1
31	ENSMUSG00000020566	2.69346e-06	0.00820115	-0.215037	0.00772189	-0.0175271	-0.0487525	0.0191695	0.0240494	0.0200799	0.0236822	0.0237512	0.0240494	0.0125643	0.00460929	-1.04266	Atp6v1c2
32	ENSMUSG00000028413	3.201e-81	1.32759	1.54055	1.52625	1.6799	1.66833	1.70329	1.62273	1.28827	1.41967	1.20708	1.51101	1.56753	1.25911	1.31281	B4galt1
32	ENSMUSG00000024578	7.04913e-10	0.0656894	-0.00593898	0.0191041	-0.777107	-2.93851	-0.449475	0.059748	0.0537901	0.0729839	0.0583715	0.0245697	0.0627075	0.0693508	0.0243612	Il17b
32	ENSMUSG00000092341	7.39914e-106	0.984691	2.24028	0.122621	1.62953	1.50779	0.490999	-0.520888	0.921096	0.386094	0.62344	1.24767	1.1509	1.06502	2.00373	Malat1
33	ENSMUSG00000009281	0	-0.00286242	0.00723655	-0.0590948	-0.0525904	-0.0125683	-0.110365	-2.34429	0.00139873	0.00641552	0.00173325	0.0102168	-0.0024124	0.00385114	0.00450938	Rarres2
33	ENSMUSG00000032068	3.14031e-140	-2.06635	0.234055	-0.634053	0.879492	1.39261	2.62265	2.74017	-0.939282	1.14152	1.43435	1.17446	-2.55547	-3.35026	-0.363947	Plet1
33	ENSMUSG00000045545	2.29392e-112	1.84534	1.70935	-0.0994621	-2.38147	-2.49922	-3.43069	0.725859	1.69435	1.96423	1.76797	1.76815	1.74017	1.87017	1.73703	Krt14
33	ENSMUSG00000024781	2.29992e-300	1.62497	1.94576	0.423169	2.09956	2.0105	2.04377	1.98149	2.06909	2.10149	2.09931	2.0756	2.0148	1.26586	1.27424	Lipa
33	ENSMUSG00000064370	6.47246e-86	1.1241	1.32854	1.80671	0.860859	0.630961	1.11343	1.04376	1.03904	0.558272	0.694403	1.07917	1.42812	1.34389	0.511854	mt-Cytb
34	ENSMUSG00000009633	2.42028e-151	2.50915	2.28159	1.3376	2.50022	2.35074	2.24945	2.27111	2.56036	2.58329	2.58207	2.58432	2.50462	2.41862	1.94741	G0s2
34	ENSMUSG00000001520	0	-0.00517789	0	-0.0153961	-0.00730173	-0.022331	-0.0217109	-1.59677	-0.00144575	-0.00200946	-0.0011708	0	0	-0.00071072	-5.82193e-05	Nrip2
34	ENSMUSG00000018796	2.06189e-154	1.62424	1.5453	1.10573	1.74162	1.71994	1.70096	1.67265	1.7503	1.7788	1.78315	1.72014	1.70007	1.5103	0.906762	Acsl1
34	ENSMUSG00000035557	0	2.01849	1.78199	0.111549	-3.15446	-2.21474	-3.39902	0.814669	1.70844	2.15019	1.77081	2.03868	1.71513	2.04781	1.98356	Krt17
35	ENSMUSG00000031320	2.16472e-27	-0.98248	-1.73047	-0.602879	-0.68955	-1.41454	-0.292059	0.275604	-1.05959	-0.788385	-0.968707	-0.792454	-1.14841	-1.22656	-1.61951	Rps4x
35	ENSMUSG00000041741	0	0.00437217	0.00875683	0.00663847	-0.0128636	-0.103178	-0.0426782	-1.35332	0.00717392	0.00582307	0.0081058	0.00875683	0.00762314	0.00444948	0.00742998	Pde3a
36	ENSMUSG00000026147	4.47735e-148	1.04796	1.02389	0.857442	1.06979	0.44173	1.11265	1.12218	1.10672	1.12071	1.12033	1.08423	1.06779	0.957887	0.643088	Col9a1
36	ENSMUSG00000002985	1.97428e-16	1.11369	1.35433	0.0989272	-3.47649	-3.31011	-2.65036	0.82688	0.821543	1.5011	1.31581	1.27704	0.425872	1.2682	0.959643	Apoe
36	ENSMUSG00000036570	0	-0.00297863	-0.00195598	0	-0.00950394	-0.00752897	-0.0434152	-2.0132	-0.00493491	-0.00320382	-0.00265923	0	-0.00462716	-0.007197	-0.00366233	Fxyd1
36	ENSMUSG00000030744	1.44923e-122	-0.971965	-1.61471	-0.313148	-0.825465	-1.38723	-0.199126	0.394524	-0.996726	-0.989263	-1.06707	-0.95993	-0.877299	-1.03638	-1.54795	Rps3
37	ENSMUSG00000064341	7.12032e-71	0.823292	1.3352	1.67757	0.28154	0.485075	0.193556	0.743686	0.46227	0.592136	0.412082	2.04165	0.542012	0.830015	0.614796	mt-Nd1
38	ENSMUSG00000028081	5.76225e-17	-0.922037	-1.73839	-0.584374	-0.904786	-1.50018	-0.402734	0.222881	-1.09626	-0.94272	-1.14023	-0.906655	-1.07855	-1.05154	-1.54262	Rps3a1
38	ENSMUSG00000020427	1.53376e-211	0.0822028	0.000383927	-0.0120547	-2.53876	-2.22317	-0.28183	0.040011	0.0150148	0.101161	0.0447759	0.0378784	0.0460342	0.0815148	0.0625811	Igfbp3
38	ENSMUSG00000020577	8.66654e-23	-2.17925	0.164866	0.035422	-0.151957	0.0566794	0.13417	0.176132	-1.61306	-3.12773	-2.06462	-0.957663	0.0412768	0.0665358	0.114873	Tspan13
38	ENSMUSG00000006360	0	-1.71256	-1.25872	-2.45621	-0.0664216	0.308696	0.174453	-5.75987	-1.29795	-1.4439	-1.61439	-0.216893	-0.853194	-2.0789	0.101098	Crip1
38	ENSMUSG00000022836	1.28728e-113	1.46103	1.40824	-0.0441509	-0.240556	-2.42893	-4.172	-2.21337	1.49006	1.50735	1.4929	1.4242	1.48641	1.49107	1.41896	Mylk
38	ENSMUSG00000024066	2.53422e-233	1.69798	1.81814	0.664541	1.93215	1.9067	1.87249	1.97261	1.96217	2.03438	2.03651	1.78446	1.88667	1.42909	1.42924	Xdh
38	ENSMUSG00000075010	2.70417e-138	-2.1591	0.0255305	0.0399787	-0.6236	0.0541728	0.0526623	0.0504052	-2.98325	-3.30465	-3.76927	-0.543624	-0.501964	-0.0272947	0.00106609	AW112010
39	ENSMUSG00000028494	1.40209e-170	1.5508	2.87252	1.92265	3.2207	2.77685	3.35638	2.99394	3.19018	3.2523	3.43875	2.9408	2.79317	0.591235	0.510259	Plin2
39	ENSMUSG00000070423	0	0	0	-0.0148515	0	0	-0.0110798	-1.31499	0	-0.000246219	0	0	0	-0.000536117	0	Olfr558
39	ENSMUSG00000047631	9.46832e-38	-0.235172	-0.00979644	0	-0.00296776	-0.00144286	-0.000411661	0	-0.0472057	-0.375677	-0.0647797	-1.35842	-0.00465627	-0.00431161	-0.00384913	Apof
39	ENSMUSG00000018830	1.51257e-202	0.892241	0.869464	-0.337487	-0.792634	-2.1892	-4.18144	-2.63927	0.911655	0.929877	0.923533	0.919288	0.913852	0.90953	0.882715	Myh11
40	ENSMUSG00000020205	2.03384e-15	-1.04524	-2.16026	-2.23953	0.00842182	-1.17139	0.172017	-1.33777	-1.07643	0.169843	0.225469	0.581794	-2.11182	-1.57462	-3.17491	Phlda1
40	ENSMUSG00000040280	0	0.0383126	0.0429854	0.00684904	0.0393024	0.0323424	-0.00703588	-3.34348	0.0429854	0.0417045	0.0420591	0.0166608	0.0429854	0.0409894	0.0426258	Ndufa4l2
40	ENSMUSG00000032033	2.60229e-86	-0.0969602	-1.34963	-1.35976	0.238417	0.217317	0.0235202	0.26363	-0.0253537	0.239861	0.261982	0.233501	-0.328049	-0.398864	-1.32096	Barx2
40	ENSMUSG00000046727	1.716e-220	-2.00893	-0.355185	-0.112191	0.0525108	0.475949	0.495206	-0.70725	-1.66398	-2.18474	-1.75513	-1.16903	-1.65871	-1.89945	-0.126055	Cystm1
41	ENSMUSG00000042485	0	0.00360924	0.0253468	0.00966179	0.00563985	0.0162428	-0.0224754	-2.66222	0.0203033	0.0195347	0.018715	0.0253468	0.0217465	0.0100653	0.0228777	Mustn1
41	ENSMUSG00000022150	2.21437e-94	0.949522	1.08062	1.00493	1.13246	1.03818	1.05046	1.1499	1.13997	1.17565	1.17683	1.16778	1.07227	0.767766	0.550317	Dab2
41	ENSMUSG00000060036	1.51662e-71	-1.26572	-1.91234	-0.570734	-0.567138	-1.25992	-0.568822	0.13131	-1.42424	-1.25468	-1.52884	-0.980668	-1.19192	-1.37437	-1.67685	Rpl3
42	ENSMUSG00000042784	3.92539e-145	0.979498	1.03638	0.933527	1.44578	1.46886	1.4793	1.47937	1.1925	1.2592	1.43486	1.06031	0.89356	0.679226	1.1157	Muc1
42	ENSMUSG00000023043	4.513e-18	-2.74197	-1.12454	-1.24195	0.539034	2.32004	2.2713	3.12986	-2.56764	-2.8545	-2.5497	-1.37963	-2.68095	-2.81902	-1.36038	Krt18
42	ENSMUSG00000035186	6.10029e-51	-0.0610153	-0.89396	-0.0145798	-0.00783538	-0.0307707	0.00891354	0.0141315	-0.133335	-0.0473872	-0.148222	-0.00328082	-0.123892	-0.0233438	-1.27403	Ubd
43	ENSMUSG00000002265	8.54234e-10	-0.0132251	-0.250713	0.0122893	0.00486618	-0.0359579	-0.0159039	-0.0327574	0.0214442	-0.02127	0.0359043	-1.48278	0.0164208	0.0174545	-0.180956	Peg3
43	ENSMUSG00000031502	4.49613e-61	0.0588967	-0.0428457	-0.140321	-0.925804	-2.96447	-1.37059	-2.4845	0.0713095	0.101453	0.109598	0.0459907	0.0362324	0.0656379	0.0547243	Col4a1
43	ENSMUSG00000024661	4.15232e-117	1.06259	1.87405	1.41466	1.28799	1.44932	1.07105	0.951365	1.83702	1.27294	1.73144	1.11407	1.90532	0.589301	0.313054	Fth1
44	ENSMUSG00000057454	2.37769e-22	-1.01028	-0.373881	-0.35106	-0.779313	-0.0977716	0.122771	0.211299	-1.33362	-0.220656	-0.290115	-0.0287191	-2.39337	-1.56679	-0.261598	Lypd3
44	ENSMUSG00000057113	6.28874e-135	-1.10774	-2.48598	-0.601908	-1.79299	-1.8849	-0.265272	0.180656	-1.19619	-0.957983	-1.2776	-0.975601	-0.936746	-1.23851	-2.40266	Npm1
44	ENSMUSG00000021728	8.67608e-41	-0.180768	-0.058357	-0.0353363	-0.77936	-1.13253	-0.2759	-0.180089	-0.0116268	-0.249446	-0.0187332	-2.46823	-0.011967	-0.00675729	-0.0175177	Emb
44	ENSMUSG00000068220	1.48231e-07	1.16925	0.481681	0.148176	-1.06083	-0.611119	-2.98219	-3.10611	1.22417	1.1962	1.2142	0.884305	1.21374	1.18707	1.1015	Lgals1
44	ENSMUSG00000050520	7.76841e-136	0.900663	0.989017	0.785599	1.17043	1.17605	1.17851	1.18217	1.09841	0.795562	1.03987	0.121821	1.16256	1.06321	0.824587	Cldn8
44	ENSMUSG00000024659	1.87363e-23	-1.84303	-1.3287	-2.13732	-0.331096	0.300174	-0.179473	-0.983778	-2.05878	-1.87115	-2.10774	-0.294132	-2.25123	-1.97771	-0.476886	Anxa1
45	ENSMUSG00000027800	3.12132e-12	-2.68236	-1.48411	-1.52485	-1.36897	-1.03182	-2.41496	-0.983692	-2.4438	-0.883774	-0.771106	1.13607	-3.53743	-3.57671	0.451773	Tm4sf1
45	ENSMUSG00000021765	1.35569e-210	-0.0172491	-0.0145528	-0.0609999	-3.05831	-3.34738	-0.968117	-0.0335446	-0.0354156	0.0661958	0.0156762	0.00933753	-0.0527612	-0.0256235	0.017396	Fst
45	ENSMUSG00000024164	1.04959e-24	0.0443263	-0.588078	0.119839	0.0557381	-0.0710363	0.171037	0.186534	-0.191398	0.183633	0.160943	0.112816	-0.541429	-0.00470287	-1.19914	C3
47	ENSMUSG00000019943	9.48853e-08	-0.764794	-1.89837	-1.27072	-0.671788	-1.12933	-0.148649	-0.14135	-1.27755	0.51571	0.390062	0.526331	-2.62109	-1.58176	-0.674161	Atp2b1
47	ENSMUSG00000043681	4.83345e-84	-0.929207	-0.00996666	0	-0.213401	0	-0.00032392	0	-1.82111	-1.32914	-2.4885	-0.0621109	-0.126026	-0.0224123	0	Fam25c
47	ENSMUSG00000057098	0	0.0222659	0.0345312	0.0116922	0.0134345	0.0140686	-0.0190836	-2.39643	0.0279718	0.0308606	0.0296013	0.0345312	0.0236666	0.025467	0.0316206	Ebf1
47	ENSMUSG00000023039	9.61874e-53	-2.53919	-0.665455	-0.251641	-0.165305	0.34735	-0.26749	0.372797	-2.29234	-3.68312	-2.85717	-1.49415	-1.52904	-0.495672	0.169392	Krt7
48	ENSMUSG00000058056	1.30933e-13	0.10963	0.070929	-0.26476	-1.89221	-1.78754	-2.90395	-0.680106	-0.0105062	0.262475	0.246582	0.263654	-0.228197	0.0453947	0.16936	Palld
49	ENSMUSG00000012848	1.05093e-114	-1.09514	-1.69303	-0.186385	-0.637912	-1.15596	0.0875229	0.502724	-1.04857	-0.917734	-1.09543	-0.726987	-0.872554	-1.21906	-1.41846	Rps5
49	ENSMUSG00000030659	1.5973e-109	1.3891	1.44745	0.979478	1.58934	1.57823	1.61336	1.56639	1.27207	1.41441	1.25035	1.49204	1.3791	1.34602	1.19657	Nucb2
49	ENSMUSG00000032231	4.98696e-27	-2.32735	-1.42992	-1.5676	-1.70112	-0.362914	-1.47036	-0.767501	-2.01965	-2.13892	-1.94469	-0.326849	-2.56573	-2.74454	-0.149586	Anxa2
49	ENSMUSG00000096215	8.64964e-54	1.12748	1.55534	0.551196	2.10048	2.16654	2.1788	2.18742	1.35216	0.914215	1.1678	1.36802	1.63355	1.38927	1.0303	Smim22
50	ENSMUSG00000026385	4.49307e-50	2.19394	0.687733	1.03559	3.19012	2.4392	1.08956	2.17333	2.57434	3.06705	3.16366	2.7738	1.6392	1.534	-0.583096	Dbi
50	ENSMUSG00000012350	3.207e-36	0.204664	-1.20851	-1.04108	0.816365	0.808996	0.877803	0.875128	0.31564	0.62821	0.607033	0.677004	0.0422971	-0.138268	-1.19642	Ehf
50	ENSMUSG00000031586	1.82082e-15	0.253546	0.409106	-0.361998	-0.663099	-1.73137	-2.83027	-0.887469	0.282056	0.317712	0.367871	0.476963	0.212642	0.248575	0.469815	Rbpms
51	ENSMUSG00000020486	0	0.0158029	0.0459622	0.0130381	0.0371141	0.0305326	0.0160734	-1.50716	0.0243888	0.00898702	0.013489	0.0275395	0.034918	0.0335818	0.00934085	Sept4
52	ENSMUSG00000051159	2.31252e-62	-1.70346	-0.0508078	0	-0.169575	-0.0108948	-0.0113722	-0.00516619	-1.44081	-2.43602	-1.96542	-2.97603	-0.116106	-0.0588339	-0.0200177	Cited1
52	ENSMUSG00000034520	0	-0.00344693	0	-0.00348256	-0.0526089	-0.139112	-0.0357249	-1.13571	-0.00324035	-0.00028959	-0.000639238	0	-0.000934262	-0.00301497	-0.00312357	Gjc1
52	ENSMUSG00000010529	1.60087e-110	-0.0121665	-0.947773	-0.0540623	-0.00903684	-0.0220207	0.00692402	0.00544821	-0.107057	0.00814905	0.00406568	-0.00739248	-0.301351	-0.00316894	-0.674425	Gm266
53	ENSMUSG00000001025	3.08138e-50	-2.39072	0.110873	-0.959968	-1.58818	-0.081657	-3.5256	-2.53722	-2.9861	-3.60633	-3.59555	0.853504	-2.62113	-0.529549	1.75811	S100a6
53	ENSMUSG00000047215	8.35823e-111	-0.848373	-1.33129	-0.416655	-0.584554	-1.03155	-0.0606702	0.279938	-0.871925	-0.86138	-0.894138	-0.895301	-0.932052	-1.00219	-1.32489	Rpl9
53	ENSMUSG00000031503	4.47687e-55	0.149404	0.0884464	-0.0548626	-0.736329	-2.5777	-1.26753	-1.73167	0.155289	0.189303	0.177763	0.105481	0.143656	0.154713	0.141652	Col4a2
53	ENSMUSG00000020928	0	-0.000939261	0	-0.00829888	0	-0.00182684	-0.0189094	-1.41259	-0.00123738	0	0	0	0	-0.000874562	-0.00054716	Higd1b
53	ENSMUSG00000021281	7.02804e-20	-0.343915	-0.692019	-0.333566	-0.0561123	0.0103337	0.0102575	-0.251006	-0.933263	-0.128737	-0.0564579	0.00573417	-1.63999	-0.52101	-0.37508	Tnfaip2
53	ENSMUSG00000034634	1.99358e-57	-2.02043	-0.97218	-1.88612	-0.647721	-0.00412404	0.00389865	0.0116171	-3.24867	-2.10036	-4.05654	0.0138376	-1.40966	-1.62258	-0.166401	Ly6d
54	ENSMUSG00000003051	1.66608e-21	-0.42927	-0.1957	-1.04387	0.242511	0.339482	0.310492	0.360174	-0.273024	-0.204741	-0.170511	0.10019	-0.39881	-0.648312	0.0433986	Elf3
54	ENSMUSG00000028063	3.75148e-47	-1.70301	-0.539746	-0.399847	-1.22245	-0.446775	-1.14951	-0.436846	-1.3401	-0.916426	-0.66577	0.101757	-2.22872	-2.49984	-0.182154	Lmna
54	ENSMUSG00000029283	4.80586e-128	0.0168466	-0.0608266	0.0416954	0.0300207	-0.00357708	0.0301465	0.017049	0.0273317	0.0108854	0.0236427	-0.886643	0.0127928	0.0299471	-0.0302245	Cdc7
54	ENSMUSG00000067274	1.89841e-110	-0.979182	-1.48346	-0.55805	-0.496996	-0.831277	0.533161	0.721152	-1.24732	-0.744314	-1.26986	-0.7488	-1.17757	-1.29411	-1.4536	Rplp0
54	ENSMUSG00000046402	3.9489e-130	-0.0891363	-0.524955	-1.37985	-2.42795	-3.02102	-1.2891	0.0516945	-0.0982336	0.144934	0.102751	-0.76324	-0.424753	-0.230652	-1.06997	Rbp1
55	ENSMUSG00000033684	1.53199e-43	-0.55752	1.22507	1.18122	1.18799	1.18929	1.29216	1.24457	0.280014	-0.648279	-0.0469077	0.598579	1.07315	-0.278944	1.04888	Qsox1
55	ENSMUSG00000008683	1.18379e-82	-0.519989	-1.42875	-0.339857	-0.902971	-1.15132	-0.22236	0.317936	-1.07169	-0.39109	-1.02077	-0.626687	-1.09161	-0.800668	-1.38923	Rps15a
55	ENSMUSG00000025492	4.30019e-34	-0.0854336	0.199585	-1.36739	-2.76743	-2.94651	-2.72891	-1.67996	-0.320767	-0.600992	-0.59367	0.182558	0.457463	0.865709	0.7921	Ifitm3
55	ENSMUSG00000021388	0	0.0110765	0.0125416	-0.0205446	0.00950029	0.00166062	-0.0426531	-2.57454	0.0116553	0.011543	0.0101022	0.0125416	0.0114137	0.0103096	0.0116779	Aspn
56	ENSMUSG00000030554	1.34083e-239	0.259166	0.251232	-0.223536	0.107199	-0.712046	-2.65885	-0.220185	0.267337	0.266119	0.26314	0.273335	0.272548	0.264941	0.262735	Synm
56	ENSMUSG00000020484	2.95629e-65	1.64641	2.00842	0.81649	1.76098	1.92994	2.2333	2.06971	1.62125	1.76826	1.68808	1.66169	1.6431	1.60416	1.34679	Xbp1
56	ENSMUSG00000017390	3.04265e-169	0.985266	1.40709	0.66015	1.88729	1.87449	1.86307	1.93719	1.65709	1.5393	1.77441	1.026	1.38468	0.565866	1.02159	Aldoc
56	ENSMUSG00000035530	1.12026e-32	-0.992408	-0.474438	-0.523671	-1.16569	-0.574473	-0.93975	-0.316169	-0.913815	-0.81735	-0.58036	-0.666616	-1.58317	-1.51546	-0.403272	Eif1
56	ENSMUSG00000020917	1.14273e-37	0.905427	0.973728	1.00605	1.22617	1.25422	1.15966	1.10211	1.09806	0.926872	1.0917	0.891416	1.20283	0.994727	0.533668	Acly
57	ENSMUSG00000026421	2.58831e-16	0.316965	-0.00857348	-1.15024	-0.881027	-1.4395	-3.30347	-0.950471	-0.446009	0.568885	0.207011	1.45326	-1.06745	0.0970511	-0.15183	Csrp1
57	ENSMUSG00000020218	6.15777e-196	-0.00443643	-0.0149297	-0.00766054	-0.299055	-0.935018	-0.0452607	-0.00634369	-0.00207636	-0.000272953	-0.00186127	0	-0.0025768	-0.00383308	-0.00784496	Wif1
57	ENSMUSG00000031451	3.89373e-09	-1.17302	-1.16101	-0.951909	-0.595021	-1.19836	-1.99329	-0.287857	-0.594168	0.16205	0.260943	0.343819	-1.60097	-2.1213	0.177554	Gas6
57	ENSMUSG00000016559	1.70061e-08	-0.492026	-0.529323	-1.25378	0.0140257	0.533239	0.217566	0.817638	-0.473955	-1.14127	-0.705895	-0.882399	-0.493176	-0.14393	-0.821823	H3f3b
57	ENSMUSG00000049115	1.8918e-85	-0.61479	0.00427906	0.00189793	-0.0791764	0.0173179	0.0181347	-0.381688	-0.921257	-1.09197	-1.25411	-1.93754	-0.0302236	0.0127968	0.0165828	Agtr1a
57	ENSMUSG00000045763	3.48149e-55	-0.893675	-0.314577	-0.0091141	0.980814	1.23066	1.25808	1.23383	-1.48881	0.335278	-0.624509	1.07979	-1.94046	-1.43077	0.823151	Basp1
57	ENSMUSG00000059895	0	-0.0788662	-0.0157659	-0.0218102	-0.0979991	-0.0610584	-0.0990169	-2.54528	-0.11129	-0.107315	-0.115339	-0.104808	-0.0160293	0.0246109	-0.011706	Ptp4a3
58	ENSMUSG00000026234	8.28386e-36	-1.34229	-1.86829	-0.566292	-2.76709	-1.76661	-0.600012	-0.354522	-1.28821	-0.866717	-1.01609	-0.728906	-1.77318	-2.0117	-1.80811	Ncl
58	ENSMUSG00000040659	1.63921e-50	-1.03289	-0.684617	-0.460968	-1.69955	-0.886127	-0.15358	-0.330311	-1.65693	0.01209	-0.263456	0.234156	-2.80687	-1.69139	-0.884053	Efhd2
58	ENSMUSG00000031765	1.53492e-15	1.84595	3.73731	0.978293	0.0385364	0.0831978	-2.35141	0.991208	1.35397	2.2831	0.552049	2.16414	3.05076	1.48926	1.24438	Mt1
58	ENSMUSG00000032418	2.91302e-78	0.80591	1.12358	0.841048	1.15401	1.16429	1.18726	1.25083	1.00536	1.13189	1.12163	1.10084	0.858816	0.585643	0.811482	Me1
58	ENSMUSG00000069833	7.88782e-57	-1.86255	-0.773784	-0.863089	-1.33407	-0.59304	-1.59531	-1.1303	-1.87777	-1.02805	-1.3334	-0.387971	-2.38652	-2.38433	-0.0937425	Ahnak
59	ENSMUSG00000027907	1.99556e-65	-1.81693	-0.669294	-1.39674	-1.72601	-0.869894	-1.78274	-2.17751	-2.19617	-2.64131	-2.80603	-0.500454	-2.00627	-1.62588	0.0732541	S100a11
59	ENSMUSG00000051397	6.74433e-88	-1.15187	-1.2142	-1.17915	-0.438445	-0.0134168	-0.16002	0.0811363	-2.01833	-1.01575	-1.83511	-0.308412	-2.29792	-1.29494	-0.448232	Tacstd2
59	ENSMUSG00000023905	9.14493e-66	-2.1283	-0.466397	-0.141746	-2.06107	-1.63225	-0.581088	0.586525	-1.96292	-2.09799	-1.89225	-0.225643	-2.34974	-2.48497	-0.401982	Tnfrsf12a
59	ENSMUSG00000024597	6.23869e-142	-1.87672	-0.0946939	-0.080941	-0.328962	0.138166	-0.0977617	0.149142	-2.41704	-2.50423	-2.85173	-0.514813	-0.302287	-0.0119337	-0.133531	Slc12a2
60	ENSMUSG00000049775	1.05553e-50	-2.05502	-1.19796	-0.657652	0.30598	0.256917	-1.43641	-1.42177	-1.43601	-3.24813	-2.13627	-1.45019	-0.302961	0.114483	-1.11505	Tmsb4x
60	ENSMUSG00000074129	4.79683e-14	-0.827576	-1.23472	-0.053344	-0.582298	-1.00366	0.0474467	0.464214	-0.872599	-1.05158	-1.10834	-0.6557	-0.575709	-0.772099	-1.17805	Rpl13a
61	ENSMUSG00000028128	5.96591e-69	-2.46072	-0.144925	-0.15593	-0.631543	-0.632477	-0.0936184	0.124073	-2.4315	-3.25055	-2.58507	-0.245764	-1.88973	-1.29405	-0.310095	F3
61	ENSMUSG00000028699	4.77381e-70	-1.04381	0.0302093	0.019127	-0.0701239	0.033653	0.0317769	0.033653	-0.872416	-1.75959	-1.28958	-0.39429	-0.0145562	0.0132834	0.0126842	Tspan1
61	ENSMUSG00000006333	7.00174e-95	-0.96179	-1.45529	-0.386117	-0.557201	-0.841165	0.11975	0.835973	-0.887832	-0.723754	-0.896249	-0.684834	-0.93166	-1.22955	-1.31767	Rps9
61	ENSMUSG00000061527	5.29214e-220	0.510074	0.502247	-0.0715842	-1.85685	-1.37184	-2.4736	0.21609	0.465686	0.526608	0.474406	0.511854	0.476772	0.506813	0.499302	Krt5
61	ENSMUSG00000025610	0	0.0033916	0.000634937	0.00281851	0.00402888	0.00459134	-0.00319703	-1.30071	0.00654901	0.00669113	0.00712869	0.00712869	0.00468562	0.0052986	0.00712869	Map3k7cl
62	ENSMUSG00000029134	1.06164e-08	-0.349624	-0.733602	-0.852742	0.359012	0.367707	0.386385	0.367407	0.159108	0.375652	0.380318	0.385783	-0.151477	-0.955017	-1.2569	Plb1
62	ENSMUSG00000075702	6.13173e-08	0.433414	0.390821	-0.174841	-0.270434	-0.719587	-2.48546	-0.950312	0.425634	0.443678	0.418472	0.423428	0.439572	0.454379	0.431625	Selm
62	ENSMUSG00000020473	1.04541e-57	0.0618889	0.079372	-0.0452813	-2.20235	-1.43447	-1.33245	-0.0891895	-0.00072249	0.114022	0.0994652	0.106306	-0.0698106	0.0806933	0.109064	Aebp1
62	ENSMUSG00000038146	0	-0.085377	-0.151269	-0.0657885	0.0564692	0.0803414	0.0647324	-1.92992	-0.0984802	-0.0632011	-0.107204	-0.107853	-0.0627324	-0.00235562	-0.0264949	Notch3
62	ENSMUSG00000033022	2.38918e-105	-0.957991	-0.0222729	0.0212913	-0.105053	-0.00883092	0.0185248	0.0192982	-1.06578	-1.66563	-1.56729	-2.12564	-0.0582384	0.00370585	-0.00147206	Cdo1
63	ENSMUSG00000053522	8.46387e-83	1.06274	0.267825	-0.432648	-1.95729	-1.51725	-3.05326	0.819414	0.653992	1.31396	1.18264	0.975368	0.0363175	0.900902	0.658725	Lgals7
63	ENSMUSG00000031827	1.98792e-06	0.336908	0.519823	-0.323483	-2.4176	-2.08164	-1.2444	0.632524	0.301771	0.729665	0.686563	0.694543	-0.228847	-0.00528193	0.568214	Cotl1
64	ENSMUSG00000025289	7.99068e-48	1.0011	0.658292	1.04429	1.14526	0.841996	1.32359	1.3202	1.27364	1.56373	1.51202	1.29371	1.00166	0.512332	0.364081	Prdx4
64	ENSMUSG00000030208	1.60289e-66	-2.20542	-1.06847	-1.06393	-0.697748	-0.204235	-0.589501	-0.222706	-2.49665	-1.76305	-1.87692	-0.510378	-2.87288	-2.07403	-0.218558	Emp1
64	ENSMUSG00000030717	2.53188e-84	-1.56946	1.41465	0.690143	0.540452	2.25679	2.21878	1.81323	-2.09608	-2.74604	-2.89444	0.413741	0.0754706	0.387008	1.73771	Nupr1
64	ENSMUSG00000061666	2.89391e-15	-0.208223	-0.750264	-0.553131	-0.0301301	0.00726888	0.0137205	0.00592318	-0.379792	-0.327126	-0.397143	-1.52995	-0.278592	-0.0889578	-0.372861	Gdpd1
64	ENSMUSG00000091971	2.49188e-18	3.04507	1.5512	0.097363	3.34457	2.758	1.05642	-0.0918437	3.14688	3.10417	3.12671	2.62054	3.17343	3.08663	2.24749	Hspa1a
64	ENSMUSG00000032946	0	0.0004581	0.0140607	-0.0347951	0.00949203	0.00380431	-0.0820404	-1.66633	0.00730487	0.012561	0.011291	0.0140607	-0.00530924	-0.00795677	0.00850919	Rasgrp2
65	ENSMUSG00000026728	4.60847e-07	0.469319	-0.110618	-0.0601775	-0.414375	-0.51788	-2.36125	-3.76596	0.483511	0.511474	0.497857	0.463426	0.433335	0.479209	0.445204	Vim
65	ENSMUSG00000026832	1.88259e-61	1.02183	-0.470707	0.0933241	1.33881	1.32238	1.34488	1.34172	1.18575	1.359	1.35551	1.33797	0.984494	0.843672	0.24504	Cytip
65	ENSMUSG00000015932	6.85262e-15	0.47651	0.848311	-0.222442	-0.973337	-0.807602	-2.82831	-1.08083	-0.170126	0.103533	-0.281833	0.476031	0.00993235	0.737496	0.5331	Dstn
65	ENSMUSG00000044349	9.63191e-58	-1.35267	-0.0343357	-0.0224551	-0.109946	-0.0145367	-0.0228291	-0.00704912	-1.12222	-2.02683	-1.34732	-1.40435	-0.0488082	-0.042701	-0.0124222	Snhg11
65	ENSMUSG00000005672	4.92248e-08	0.0236014	-0.935164	-0.56742	0.215184	0.211021	0.230628	0.217558	0.00251117	0.229474	0.222306	0.219119	-0.262288	-0.117592	-0.304798	Kit
65	ENSMUSG00000040046	1.05748e-15	-0.190292	-0.0268685	0.00602997	-0.0225918	0.00488103	0.00507286	0.00602997	-0.197736	-0.342318	-0.243881	-1.36045	0.00128164	0.00365243	0.00310301	Tph1
65	ENSMUSG00000034164	2.16758e-164	0.0261544	-0.074092	-0.015604	-0.780035	-1.60381	-0.253426	-0.467177	-0.0208772	0.0334567	0.0274707	0.0344791	-0.0819238	0.0319404	-0.322277	Emid1
65	ENSMUSG00000021553	3.82932e-127	0.62703	1.05171	0.631421	1.24701	1.25835	1.25596	1.25272	1.03084	1.24744	1.24985	1.26129	0.754796	0.0753642	1.05019	Slc28a3
66	ENSMUSG00000026238	3.37613e-10	-0.586972	-1.28182	-1.15904	-0.853048	-0.173386	-0.642551	-0.214607	-0.757031	-1.06491	-1.04482	-0.818041	-0.615313	-0.554556	-1.4085	Ptma
66	ENSMUSG00000042453	2.32704e-162	0.0355518	0.00114505	-0.0168852	-0.200787	-1.32223	-0.243974	0.0365857	0.0305579	0.0365857	0.0362598	0.0245937	0.0325318	0.0358252	0.02123	Reln
66	ENSMUSG00000029359	1.4995e-10	-0.264169	-0.00680615	-0.00860042	-0.0242971	-0.00250493	-0.00899433	-0.795475	-0.183408	-0.438593	-0.25392	-1.21318	-0.0071386	-0.00889937	-0.00866569	Tesc
66	ENSMUSG00000090841	1.88141e-13	0.48932	0.841112	-0.115661	-0.8485	-1.10754	-2.56579	-1.72429	0.43414	0.398129	0.396658	0.956205	0.212829	0.355945	0.853314	Myl6
66	ENSMUSG00000000792	4.59536e-72	-1.00408	0.117769	0.127955	0.070774	0.13217	0.131715	0.0953581	-0.288717	-1.58964	-0.476975	0.0070129	0.10846	0.0871325	0.12251	Slc5a5
66	ENSMUSG00000044533	2.05754e-89	-0.654355	-1.18181	-0.16112	-0.627972	-0.69357	0.147282	0.220454	-0.810346	-0.706893	-0.99139	-0.489735	-0.540415	-0.808118	-1.21677	Rps2
67	ENSMUSG00000036111	5.71826e-75	0.0204003	-0.0111272	-0.0341624	-1.31338	-0.987253	-0.254828	-0.0727292	-0.00748103	0.0394794	0.0163258	0.0432155	0.00308588	0.0386024	0.0180686	Lmo1
67	ENSMUSG00000034127	7.24999e-11	0.345064	0.348546	-0.656317	0.720213	0.795302	0.822461	0.855156	0.557352	0.848198	0.817644	0.86153	0.110274	-0.0955298	0.652806	Tspan8
67	ENSMUSG00000032348	2.19437e-12	-0.520582	-0.0167518	-0.0133752	-0.0340263	-0.0566242	-0.0219583	0.00662106	-0.209439	-0.954892	-0.379439	-1.67668	-0.0103634	-0.0134772	-0.0164075	Gsta4
68	ENSMUSG00000078202	4.59091e-286	-0.025921	-0.0859981	-0.0530181	0.0650205	0.0836398	0.0527617	-1.60329	-0.0175951	0.0152074	0.0452583	0.0620892	-0.167962	-0.0341399	-0.0315071	Nrarp
68	ENSMUSG00000070473	1.41831e-185	0.0520964	-0.450761	-0.876658	1.97768	2.26849	2.37391	2.39102	-0.13493	0.127644	-0.0809128	0.0680388	-0.36733	-0.0834434	-0.924652	Cldn3
68	ENSMUSG00000064363	2.88705e-21	0.787508	0.91382	1.34509	0.65384	0.354414	0.742328	0.920809	0.654939	0.543877	0.533611	0.850008	1.01873	1.06026	0.324419	mt-Nd4
69	ENSMUSG00000074457	6.95888e-51	-1.27532	-0.64144	-0.559361	-1.23448	-1.12833	-0.953212	0.517822	-1.74822	-1.02852	-1.20962	0.17664	-2.4551	-1.3704	-0.209401	S100a16
69	ENSMUSG00000059430	3.54959e-186	0.92307	0.871111	0.177114	-0.388602	-1.7936	-2.66666	0.373399	0.920707	0.928954	0.911715	0.929536	0.917531	0.927736	0.88259	Actg2
69	ENSMUSG00000008540	2.31158e-79	0.400569	-0.350569	0.244059	1.65785	1.10683	2.01747	2.23443	1.46276	2.44816	2.29605	1.68153	0.481725	-0.63305	-0.775107	Mgst1
69	ENSMUSG00000017493	2.96095e-08	0.0330847	0.0749382	-0.0073845	-0.143439	-1.17614	-0.376591	-2.71215	0.0312161	0.0832789	0.079632	0.0768953	-0.00324348	0.01007	0.0599198	Igfbp4
69	ENSMUSG00000079620	1.54658e-85	-0.455124	-0.26208	-0.272859	0.0717103	0.0670764	0.0915879	0.0878221	-0.153044	0.0707059	0.0770409	0.0715965	-0.417546	-0.979291	-0.443615	Muc4
69	ENSMUSG00000008668	1.4748e-94	-0.810036	-1.21826	-0.0723221	-0.380189	-0.761225	0.428885	0.934728	-1.07782	-0.830186	-1.28729	-0.640797	-0.690237	-0.870601	-1.22208	Rps18
70	ENSMUSG00000040152	8.28297e-14	0.315769	-1.0085	-1.01665	-1.39076	-3.47974	-2.52407	-0.460552	-0.0917939	1.03167	0.913187	0.851215	-0.788808	0.119914	-0.807251	Thbs1
70	ENSMUSG00000043421	6.96999e-06	-1.30088	0.509738	0.538059	0.395322	-0.0540015	0.672942	0.661233	0.532989	-0.30052	0.518236	0.524399	0.490028	-1.89193	0.00119767	Hilpda
70	ENSMUSG00000070348	2.37974e-19	-0.454488	-1.55495	-1.07854	0.00803333	-0.00703858	0.253735	-0.310545	-0.281705	-0.263662	0.0042323	0.199361	-0.597496	-0.318738	-0.746106	Ccnd1
70	ENSMUSG00000032399	8.16044e-64	-0.82274	-1.49705	-0.201009	-0.768018	-1.1698	-0.292045	0.493403	-1.00981	-0.865733	-1.12323	-0.311627	-0.909795	-0.975175	-1.18557	Rpl4
71	ENSMUSG00000017002	1.19209e-116	0.216241	0.520859	0.255687	-1.90393	0.2166	0.434109	0.582729	0.365383	0.559676	0.435756	-1.98997	0.251939	0.0873159	0.463312	Slpi
71	ENSMUSG00000030218	4.94278e-136	0.0113341	0.0418495	-0.0589829	-1.0083	-2.49578	-0.648541	-0.526413	-0.106945	0.065964	-0.228729	-0.0549486	0.0679073	0.053524	-0.0937653	Mgp
71	ENSMUSG00000072949	3.66623e-47	-0.507814	-0.318603	0.258212	0.495149	-0.170709	0.605077	0.67163	-0.439631	-1.13517	-0.749938	-2.3203	0.575069	0.31227	-1.21937	Acot1
71	ENSMUSG00000021268	2.09803e-10	0.0546447	0.0497301	0.011165	-0.330178	-0.418782	-0.23786	-2.50742	0.0619565	0.0638759	0.0579368	0.0669649	0.05699	0.058247	0.0581203	Meg3
72	ENSMUSG00000005667	4.79173e-36	-0.331149	-0.107511	-0.00655121	-1.37188	-0.36464	0.0169387	0.0101172	-0.788271	-0.160354	-0.404228	-0.0996713	-1.00585	-0.499923	-0.0601715	Mthfd2
72	ENSMUSG00000057060	3.39119e-07	-0.182779	-0.00557155	-0.00814473	-0.0195178	-0.00190976	-0.00110862	0	-0.263209	-0.3176	-0.379784	-0.952749	-0.00317272	-0.00512431	-0.00292027	Slc35f3
72	ENSMUSG00000021025	9.51914e-26	-0.908523	-1.76305	-1.8889	-0.093835	0.93811	-0.14645	-0.712436	-1.55513	-0.478208	-0.972346	-0.147136	-1.99447	-1.07265	-1.15758	Nfkbia
73	ENSMUSG00000029322	7.97225e-23	-0.261302	0.110891	0.103128	0.0502358	0.115261	0.128013	0.103905	-0.543738	-0.652632	-0.873116	-1.47684	0.0828301	0.12551	0.112837	Plac8
73	ENSMUSG00000007655	1.65818e-29	0.416655	0.460504	-0.128729	-0.520711	-1.03443	-2.51651	-1.67862	0.116622	0.445449	0.0619301	0.480263	0.37699	0.477341	0.499817	Cav1
73	ENSMUSG00000020186	1.29256e-263	0.0313504	-0.135916	0.0454144	0.00758112	-0.0494011	0.00902185	-1.39806	0.0231552	0.0496187	0.0370452	-0.0430844	0.0125818	0.00966106	-0.0779897	Csrp2
73	ENSMUSG00000045128	2.15101e-44	-0.832605	-1.2852	-0.269935	-0.319146	-0.901405	0.120673	0.495378	-0.906692	-0.800224	-1.04566	-0.308137	-0.743569	-0.905045	-1.13711	Rpl18a
74	ENSMUSG00000000594	7.5137e-100	1.42874	1.07814	0.359525	1.69854	1.59492	1.5352	1.70101	1.58317	1.64099	1.67144	1.26165	1.51615	1.27402	0.867065	Gm2a
74	ENSMUSG00000020538	3.64224e-33	0.773476	0.800623	0.729441	0.875019	0.850629	0.830617	0.952898	0.731045	0.753209	0.719036	0.815661	0.832278	0.822309	0.444092	Srebf1
75	ENSMUSG00000029380	1.15218e-13	-1.50971	-0.5432	-1.12592	-0.757776	0.175492	0.0279568	-2.08933	-1.82679	0.190075	-0.271161	0.379324	-2.59272	-2.46966	0.126003	Cxcl1
75	ENSMUSG00000029718	1.5704e-253	-0.113106	0.0194505	-0.0127204	-0.0373247	-0.060003	-0.0531917	-1.45464	-0.00983222	-0.227166	-0.0186433	-0.174525	0.0175636	0.0167284	0.0183437	Pcolce
75	ENSMUSG00000056895	1.29729e-11	-0.293057	-0.0472473	0.000291492	-0.0240081	0.00487755	0.00537644	0.00756523	-0.196706	-0.573424	-0.289984	-1.11865	-0.0175713	-0.000325758	-0.0302331	Hist3h2ba
75	ENSMUSG00000025150	1.59443e-16	0.489867	0.417235	-0.971046	0.47967	0.00979711	-0.210034	0.638302	0.641783	0.676105	0.680372	0.688147	0.538692	0.286799	0.392325	Cbr2
75	ENSMUSG00000021379	4.33301e-66	0.0247532	0.0239747	-0.0197369	-1.61422	-1.23466	-0.543973	-0.676498	0.0163562	0.0420714	0.0248526	0.0344104	0.0148146	0.0145469	0.0234282	Id4
75	ENSMUSG00000022661	7.71073e-13	-1.56561	-0.0414328	-0.0673594	-0.248807	-0.37241	-0.478766	-0.625115	-1.57751	-2.14846	-2.11398	-1.94909	-0.114176	-0.623237	0.0192934	Cd200
75	ENSMUSG00000045394	2.5931e-25	-1.36555	-0.72636	-0.881312	0.13584	1.44951	2.50529	3.23655	-1.20388	-1.47336	-0.967495	-0.945421	-2.05125	-1.69455	-0.6507	Epcam
76	ENSMUSG00000026655	1.72669e-08	-1.46752	-0.631537	-0.109122	-0.29425	-0.186198	-0.262059	-0.655496	-1.2921	-0.478308	-0.600302	-0.190479	-1.78109	-1.78584	-0.401076	Fam107b
76	ENSMUSG00000026664	3.69615e-12	-1.19224	-0.0722555	-0.0379748	-0.130631	-0.098264	-0.105987	-0.175262	-1.04397	-1.91205	-1.5009	-0.754475	-0.10112	-0.127906	-0.0416152	Phyh
76	ENSMUSG00000041959	1.02086e-52	-1.65943	-0.701802	-1.22501	-2.58507	-1.99164	-1.70904	-0.566667	-2.01123	-1.79964	-2.02113	-1.94402	-2.41146	-1.89303	-0.355617	S100a10
76	ENSMUSG00000001930	2.22038e-20	-0.152686	0.0335731	0.0354877	0.020735	0.0185492	0.0137215	0.00137698	-0.0707449	-0.316492	-0.129138	-0.943906	0.0333539	0.0280942	0.0267207	Vwf
76	ENSMUSG00000003970	2.67943e-29	-0.603137	-1.16201	-0.145072	-0.465899	-0.883148	0.0386815	0.383849	-0.705571	-0.680473	-0.791443	-0.211084	-0.674446	-0.708828	-1.13899	Rpl8
77	ENSMUSG00000043716	2.62727e-17	-0.697368	-1.35671	-0.673791	-1.01036	-1.4462	-0.847585	0.0747571	-1.05852	-0.584505	-1.09788	-0.497372	-1.12777	-0.98467	-1.24918	Rpl7
77	ENSMUSG00000039323	4.19131e-147	0.304168	0.271466	-0.127911	-0.437604	-2.28343	-2.44231	0.11969	0.298867	0.309926	0.300289	0.309926	0.301693	0.306044	0.272703	Igfbp2
77	ENSMUSG00000026576	1.68398e-06	-0.738841	-0.616444	-0.815904	0.0910085	0.178522	0.164717	0.20283	-0.444363	-0.856947	-0.336907	-1.95449	-0.518287	-0.50778	-0.459145	Atp1b1
77	ENSMUSG00000050737	2.63481e-12	-0.408107	0.137748	0.139749	0.325382	0.280978	0.481223	0.504491	0.247807	0.455171	0.455273	0.499145	-0.073557	-1.19548	-0.153911	Ptges
77	ENSMUSG00000023064	4.76913e-07	0.0156481	0.0144359	0.00402558	0.0183404	0.0398102	-0.339071	-2.40667	0.0643193	0.0815324	0.0883671	0.0943683	0.0497006	-0.0325691	0.0736821	Sncg
77	ENSMUSG00000022037	2.86104e-105	0.15534	0.792809	0.819494	2.64553	2.73362	2.07719	2.89297	0.89932	1.46431	1.13068	2.78664	0.352741	-0.627548	0.0257443	Clu
77	ENSMUSG00000024975	7.43119e-47	1.23037	1.3012	0.965654	1.58339	1.51726	1.18733	1.55225	1.13007	1.25119	1.06669	1.10317	1.44759	1.32997	0.786393	Pdcd4
78	ENSMUSG00000026473	5.31199e-105	-1.95613	-0.143192	-0.177978	0.196519	0.421095	-0.0579315	0.217426	-1.74265	-2.93579	-2.37743	-0.376649	-0.191395	-0.234227	-0.0517449	Glul
78	ENSMUSG00000027333	3.797e-08	-0.448429	0.17303	0.0904848	0.156964	0.196499	0.358635	0.389954	-0.183109	0.330316	0.287211	0.0406194	-0.750455	-1.13442	0.124683	Smox
78	ENSMUSG00000074272	3.73356e-35	-0.433475	-0.455437	-0.699849	0.723323	0.747241	0.895259	0.893422	-0.83025	0.564485	0.252488	0.695104	-1.60989	-0.961791	-0.609745	Ceacam1
78	ENSMUSG00000093674	1.81883e-32	0.974774	0.796604	0.487678	0.83815	1.36132	1.07903	1.12137	0.35658	0.64056	0.00409498	0.912288	0.817404	1.03915	0.681926	Rpl41
78	ENSMUSG00000053113	7.46087e-25	0.253698	1.05624	-0.147484	-0.357845	0.594041	-3.02668	-1.29408	-0.158551	0.0959143	-0.358761	0.977449	0.684719	0.558378	1.12071	Socs3
79	ENSMUSG00000026547	4.62746e-62	-1.91891	-1.61965	-1.34289	-1.88546	-0.94711	-0.841271	-0.755313	-2.02304	-2.5169	-2.18372	-1.56779	-1.99864	-1.46523	-0.777182	Tagln2
79	ENSMUSG00000037852	3.96062e-26	-0.167258	-0.0441605	-0.158337	-0.00632837	-0.00558106	-0.0191827	-1.3676	-0.0388052	0.0168716	0.0178429	-0.0769509	-0.153247	-0.397532	0.0206457	Cpe
79	ENSMUSG00000004864	3.25378e-07	-0.565145	-0.271465	-0.161163	0.0627057	0.170303	0.189188	0.324154	-0.429538	-0.627237	-0.432202	-1.87824	-0.277756	-0.36066	-0.0965415	Mapk13
80	ENSMUSG00000020423	3.51149e-60	2.20667	1.58428	-0.660828	2.78436	1.8306	-0.52988	0.726073	1.72367	2.39679	1.81983	2.08583	2.0503	2.18885	1.46574	Btg2
80	ENSMUSG00000038900	7.29898e-68	-1.1085	-1.63847	-0.224889	-1.04416	-1.37423	0.196875	0.636126	-1.24941	-0.878264	-1.30555	-0.562899	-1.26967	-1.44031	-1.44799	Rpl12
80	ENSMUSG00000017009	2.07659e-20	-1.3658	-0.486353	-1.36472	-1.36168	-0.821906	-1.55975	0.946174	-1.52824	-0.915242	-1.07022	0.224273	-2.08204	-1.88585	-0.124255	Sdc4
80	ENSMUSG00000038067	1.17675e-12	-1.06966	0.0703197	-0.0742513	-0.212307	0.0515603	-0.442632	0.0879421	-0.827017	0.00932353	-0.0685162	0.0879421	-1.311	-1.94415	0.0578807	Csf3
80	ENSMUSG00000005583	9.47896e-233	0.0722306	0.0633126	-0.0252738	0.0108229	-0.43489	-0.787493	-2.58506	0.0762583	0.0766827	0.0771918	0.0778145	0.0720743	0.0725763	0.071736	Mef2c
81	ENSMUSG00000030551	7.33994e-231	0.0262511	-0.0573047	0.00456524	0.00680757	-0.0181205	-0.0438226	-1.2221	0.00705931	0.0418412	-0.0107642	0.0155516	0.0381044	0.0284749	-0.00802639	Nr2f2
81	ENSMUSG00000032518	1.38042e-20	-0.679473	-1.57149	-0.275931	-0.580642	-0.922229	0.496028	0.772134	-0.86074	-0.550445	-0.896564	-0.412837	-0.828123	-0.918754	-1.48377	Rpsa
81	ENSMUSG00000064351	4.54751e-65	1.4984	1.0878	1.20492	1.05598	0.921897	1.05505	1.18671	0.637009	1.73396	0.636547	1.14295	0.96868	1.52925	0.925734	mt-Co1
82	ENSMUSG00000027239	1.30499e-20	-0.248759	-0.133076	-0.0698824	-0.759382	-1.79559	-0.628205	-0.00985717	-0.134438	-0.198982	-0.100484	-1.11898	-0.0873587	-0.232563	-0.065153	Mdk
82	ENSMUSG00000029086	3.47239e-06	-0.836277	-0.0140659	-0.0135144	-0.0399042	-0.00889249	-0.000646736	0	-0.432798	-1.24502	-0.568036	-0.356668	-0.0383602	-0.0523797	-0.00172559	Prom1
82	ENSMUSG00000049382	8.33377e-109	-1.96538	-0.776676	-0.988086	0.186343	0.979431	0.148558	2.89175	-1.79387	-2.00972	-1.78207	-0.517131	-2.10863	-2.09631	-0.777385	Krt8
83	ENSMUSG00000019907	7.41432e-16	-0.102801	0.0220161	-0.362543	-0.792339	-1.17081	-2.48608	-1.51897	-0.180094	-0.0950567	-0.150935	0.0688012	-0.230255	-0.112244	0.0423326	Ppp1r12a
83	ENSMUSG00000071076	1.15076e-09	-0.690888	-0.128515	-0.727286	2.19961	0.869875	-0.809291	-0.608688	-0.52121	-0.365318	-0.214365	0.0473296	-0.146822	-0.46431	-0.0766817	Jund
84	ENSMUSG00000002014	5.13726e-28	1.598	1.47766	0.974448	2.07284	1.94471	2.39168	2.5183	1.75662	1.74964	1.64923	1.6368	1.91011	1.45421	0.77833	Ssr4
84	ENSMUSG00000031328	4.34862e-70	0.288494	0.136484	-0.307792	-0.672222	-1.42473	-2.32422	-1.77128	0.148223	0.393092	0.303925	0.283878	0.0669626	0.328902	0.269913	Flna
84	ENSMUSG00000029641	2.4068e-213	0.0519692	0.0556167	0.0594874	-0.0569174	0.027177	-0.0929822	-1.47337	0.0450291	0.0617618	0.0609467	0.0519871	0.0470594	0.0224746	0.0559413	Rasl11a
84	ENSMUSG00000015837	9.70634e-70	-1.15794	0.390756	-0.204913	-0.355841	0.34002	0.36371	0.233553	-0.396082	-0.342737	-0.11739	0.272403	-0.811745	-1.85893	0.216875	Sqstm1
84	ENSMUSG00000001525	1.35219e-09	-0.184975	-2.26065	-0.290983	-0.673675	-1.13417	-0.704279	-0.36856	-0.468848	-0.31839	-0.482338	-1.67415	-0.129799	-0.0476536	-1.94231	Tubb5
85	ENSMUSG00000007872	3.52111e-26	-0.420138	0.03507	0.0400956	-0.213006	-0.0120583	-0.196828	-2.99911	-0.408766	-0.753582	-0.674214	-1.40255	0.0879439	0.123484	0.146041	Id3
85	ENSMUSG00000022010	5.09358e-23	0.238902	0.31901	-0.57623	0.792941	0.574135	-2.95997	-1.28426	-0.120329	-0.47946	-0.353218	-0.213108	0.526772	1.40179	0.488412	Tsc22d1
85	ENSMUSG00000032216	2.15179e-24	-0.347578	-1.16805	-0.396895	-1.06331	-2.27737	-1.62517	-1.07349	-0.353885	-0.191526	-0.316554	-0.262933	-0.134224	-0.259255	-1.02611	Nedd4
85	ENSMUSG00000052727	3.31974e-50	-1.35312	-0.209134	-0.135747	-1.02981	-0.303643	-0.733208	-0.900407	-1.46873	-1.67055	-1.31296	-2.65557	-1.59841	-1.01243	-0.0374472	Map1b
85	ENSMUSG00000064373	1.16972e-71	0.888603	0.822939	0.988476	1.26414	0.853671	1.0466	1.18854	1.29135	1.4203	1.55412	-0.587048	1.08026	0.619227	-0.161434	Sepp1
85	ENSMUSG00000051439	5.32996e-20	0.457737	0.837557	-0.0191666	1.65549	1.71584	1.72051	1.73336	1.12063	1.58989	1.53743	1.59647	0.476343	-0.491259	0.627092	Cd14
86	ENSMUSG00000049866	3.16015e-92	-0.27134	-0.586198	-0.362333	-1.92766	-1.56456	-0.896347	0.0514342	-0.321025	-0.136971	-0.164438	0.115388	-0.46506	-0.445745	-0.200129	Arl4c
86	ENSMUSG00000060802	2.89715e-20	-0.0962833	-0.156177	0.445488	0.622591	-0.158317	0.898586	0.81632	-0.0363977	-0.941874	-0.6071	-3.04924	1.1545	0.816638	-1.20149	B2m
86	ENSMUSG00000006205	1.01108e-24	0.126945	0.118394	-0.0357308	-0.620045	-1.7669	-0.799562	-1.49541	0.0928334	0.132817	0.105584	0.124273	0.11831	0.141644	0.120489	Htra1
86	ENSMUSG00000036181	1.14872e-80	-1.12205	-0.364502	-1.27031	0.228407	-0.231763	0.143958	0.00852649	-0.772609	-2.11427	-1.16362	-0.427715	-0.0234173	0.368563	-0.490169	Hist1h1c
86	ENSMUSG00000022636	1.55426e-115	-0.76826	-0.45742	-0.169135	-0.15585	-0.542359	-0.0616018	0.0992566	-1.31282	-1.13982	-1.57529	-0.731383	-0.21829	-0.144935	-0.112714	Alcam
87	ENSMUSG00000090394	2.90915e-70	-2.17647	-0.756561	-0.554402	-1.05879	-1.71475	-1.34279	-1.47774	-2.17626	-2.80085	-2.46679	-0.611098	-1.25866	-0.996155	-0.257662	4930523C07Rik
87	ENSMUSG00000042367	3.72856e-10	-0.354363	-0.0608782	-0.0204217	-1.27116	-0.691331	-0.166242	-0.0105793	-0.281922	-0.551499	-0.393793	-0.0086704	-0.0972712	-0.0280724	-0.0213777	Gjb3
87	ENSMUSG00000022132	1.08762e-62	-0.599438	0.0223154	0.0281853	-0.0153266	0.0373698	0.0398435	0.0411061	-0.477452	-1.02301	-0.68428	-1.23409	0.0200385	0.0245038	0.0273723	Cldn10
87	ENSMUSG00000037742	4.54148e-20	-0.694234	-1.33197	-0.719455	-0.185334	-0.667116	-0.434356	-0.287978	-1.44142	-0.911948	-1.60699	-0.549558	-1.01882	-0.543686	-1.0244	Eef1a1
87	ENSMUSG00000024646	1.15083e-42	1.29865	1.48851	0.143019	1.73897	1.52053	1.38083	0.841708	1.62495	1.48221	1.55217	1.20694	1.69385	1.15721	1.40527	Cyb5a
88	ENSMUSG00000028673	3.08056e-51	-1.20331	-0.0306224	-0.143096	0.0497372	-8.22552e-05	0.127028	0.0756085	-0.716614	-1.87241	-0.985334	-1.83172	-0.0143661	-0.168324	0.0838628	Fuca1
88	ENSMUSG00000031596	3.79651e-70	-1.11937	0.0107755	0.0133812	-0.193346	-0.113921	-0.0500639	-0.144178	-1.02361	-1.4419	-1.14922	-0.415755	-0.0646279	-0.0403896	0.0158447	Slc7a2
88	ENSMUSG00000000740	1.88576e-61	-0.513771	-1.06186	-0.455401	-0.53592	-0.841488	-0.17909	0.288517	-0.887303	-0.347421	-0.862103	-0.0731181	-0.940268	-0.791932	-0.875965	Rpl13
88	ENSMUSG00000021250	2.83856e-21	0.953242	0.548034	-0.748407	3.04592	2.32286	-1.02885	-0.710296	0.719284	1.4157	0.801019	1.55603	1.10263	1.14623	1.29513	Fos
89	ENSMUSG00000038086	2.48779e-198	0.00627385	-0.0294551	-0.0259334	0.00638646	-0.00990936	-0.197312	-1.38143	0.0124808	0.0147768	0.0124398	-0.00219167	0.00549271	-0.00018869	0.0141102	Hspb2
89	ENSMUSG00000020432	3.89704e-56	0.983897	1.14718	0.46896	1.05623	0.975701	1.21436	1.15222	1.02657	0.982105	0.968768	-0.109674	1.18323	0.970621	1.02858	Tcn2
89	ENSMUSG00000024486	6.14308e-08	-1.46611	-0.260198	0.0766269	0.0497391	0.32277	0.541268	-0.230105	-1.25555	-0.233131	-0.0765013	0.337785	-1.91476	-1.71414	0.116719	Hbegf
90	ENSMUSG00000038400	7.61686e-17	-1.45606	-0.029902	-0.0413594	-2.16345	-1.61564	-0.133276	0.227502	-0.850495	-0.563335	-0.624706	0.264205	-0.92734	-1.6845	0.241406	Pmepa1
90	ENSMUSG00000031551	6.05157e-137	-1.04281	0	0	-0.0417959	-0.000527047	-0.000529345	0	-0.364438	-1.89586	-0.608332	0	-0.0239866	-0.033262	-0.000190595	Ido1
90	ENSMUSG00000032350	4.27364e-124	-1.29588	0.00235635	0.0490138	-0.308277	-0.224692	0.0275719	-0.0349952	-1.0019	-1.63231	-1.18159	-0.333647	-0.0958316	-0.128094	-0.0455361	Gclc
90	ENSMUSG00000032434	3.14874e-21	0.55087	0.840861	0.687568	0.770931	0.82117	0.930485	0.899599	0.616031	0.422153	0.583327	0.524039	0.780796	0.727629	0.706689	Cmtm6
90	ENSMUSG00000018569	1.7816e-14	-0.41076	-0.087889	-0.105629	1.42706	1.6869	1.72567	1.73602	-0.630372	-0.0954285	-0.320939	0.363705	-1.13448	-0.737476	-0.148179	Cldn7
90	ENSMUSG00000010663	1.74637e-86	0.899141	0.593068	0.480049	1.06228	1.0158	0.934143	1.02769	1.04029	1.0884	1.10189	0.803967	0.957597	0.776074	0.391184	Fads1
91	ENSMUSG00000048096	7.37401e-56	0.171505	0.174159	-0.205312	-1.41986	-1.73166	-2.10332	-1.52248	0.194074	0.207968	0.201372	0.155959	0.190791	0.181106	0.185255	Lmod1
91	ENSMUSG00000027953	1.11415e-22	0.728526	0.870632	0.769986	1.05269	0.86846	0.941486	0.917265	0.874816	0.549692	0.733882	0.344839	1.03508	0.933357	0.727736	Slc50a1
91	ENSMUSG00000032353	3.54161e-24	-1.44004	0.686956	0.514401	1.00816	1.0179	1.27164	1.33279	-0.321086	-2.44584	-0.787167	0.33889	1.05137	0.438885	0.637037	Tmed3
91	ENSMUSG00000020460	3.10177e-16	-0.261558	-0.923535	-0.0155739	-0.364313	-0.53524	0.497135	0.986056	-0.459391	-0.216717	-0.493643	0.00712491	-0.49069	-0.513557	-1.00711	Rps27a
91	ENSMUSG00000020911	1.7521e-06	-1.66982	-0.291625	-0.942203	1.52123	2.80169	1.3562	2.86062	-1.39013	-2.46833	-1.96235	-0.559414	-0.62617	-0.783853	-0.0798627	Krt19
91	ENSMUSG00000036533	7.61314e-19	-0.611894	-0.966027	-0.690642	-0.945991	-0.941343	-0.442828	0.269157	-0.891539	0.559562	0.505816	0.546723	-2.00599	-1.3183	-0.325699	Cdc42ep3
92	ENSMUSG00000007891	1.01919e-72	0.943863	1.56085	0.838172	1.39829	1.90663	2.03101	1.95212	1.28352	0.864126	0.9819	1.21883	1.53126	0.785414	1.56946	Ctsd
92	ENSMUSG00000031818	4.59947e-35	0.134316	0.356197	0.865614	0.939151	0.460023	0.972223	0.67547	0.243611	-0.341772	-0.119989	-0.529874	0.93919	0.487055	-0.215729	Cox4i1
92	ENSMUSG00000021843	3.07265e-56	-1.7296	-0.366091	-0.0972274	-0.768936	-0.816175	-0.939732	-0.480331	-1.75858	-2.51653	-2.20884	-0.98541	-0.693662	-0.429254	-0.336468	Ktn1
93	ENSMUSG00000047907	1.3453e-17	0.0346309	-0.00500751	-0.214899	-0.739971	-1.31777	-1.96064	-0.701365	0.0504391	0.0722828	0.0611657	0.0665308	0.0292659	0.0558319	0.063922	Tshz2
93	ENSMUSG00000016427	3.74095e-33	1.13405	1.56609	1.08944	1.05557	1.22034	0.967452	0.93669	1.02453	0.902787	0.756076	0.839138	1.40593	1.49043	1.06758	Ndufa1
93	ENSMUSG00000050953	3.72419e-53	0.0671044	-0.302052	-0.128136	-1.56936	-2.1865	-1.464	0.153595	-0.00438468	0.223291	0.11704	0.231939	-0.126857	-0.0214266	0.0436135	Gja1
94	ENSMUSG00000070803	7.26743e-21	1.08421	0.0873988	-0.743389	1.20531	1.17336	1.0149	1.18944	0.990579	1.16431	1.16215	0.973199	0.747218	0.974542	-0.188036	Cited4
94	ENSMUSG00000046623	1.53059e-12	-0.310609	-0.0152074	0	-0.973951	-0.361925	-0.0196026	0	-0.285893	-0.464765	-0.427272	0	-0.0896435	-0.0324229	-0.00518741	Gjb4
94	ENSMUSG00000014846	2.71139e-16	-0.289345	0.241734	-0.76377	-0.122508	0.104223	-2.47815	-0.995093	0.129537	-0.475591	0.0903198	-0.164874	0.145136	-0.12827	0.480377	Tppp3
94	ENSMUSG00000022587	9.1935e-10	0.101482	0.591694	-0.0148495	1.56728	1.43505	1.26224	2.99887	0.1203	-0.469994	-0.290588	0.383584	0.653709	0.385762	0.5896	Ly6e
95	ENSMUSG00000026158	2.99372e-59	0.654289	-1.15053	0.180916	1.10762	1.05739	1.0724	1.12463	0.836153	1.21505	1.19837	1.09535	0.462941	0.286882	-1.11079	Ogfrl1
95	ENSMUSG00000038393	7.1053e-73	1.66667	1.30057	-0.397542	1.99617	1.8235	1.13364	-0.353747	1.76029	1.48896	1.71289	1.63404	1.8653	1.82236	0.868193	Txnip
95	ENSMUSG00000021614	1.53763e-102	0.0122771	-0.0207812	-0.0190821	-0.144428	-1.13102	-0.302195	0.0204979	0.00976079	0.0181499	0.0146292	-0.000379488	0.0149526	0.00494758	-0.00177145	Vcan
95	ENSMUSG00000022354	1.03531e-14	0.943915	0.924001	1.11028	1.43973	1.14454	1.07733	0.886185	1.04942	0.753606	0.879602	-0.00188468	1.34711	1.09992	0.154561	Ndufb9
96	ENSMUSG00000026249	7.73516e-06	-0.344062	-0.0573501	-0.0090507	-0.0713384	-0.205391	-0.0576163	-1.48983	-0.172497	-0.498015	-0.221161	-0.76879	-0.0442151	-0.0144216	-0.0434457	Serpine2
96	ENSMUSG00000027562	1.09705e-17	0.0117722	0.17033	-0.0157137	0.543963	0.526527	0.572746	0.464286	0.179209	0.578472	0.569601	0.515515	-0.376037	-0.388692	-1.05995	Car2
96	ENSMUSG00000041697	1.63582e-26	1.14838	1.53879	1.08845	1.47345	1.4598	1.14701	0.795552	1.21049	0.640895	0.828577	0.0118606	1.50481	1.3458	0.672744	Cox6a1
96	ENSMUSG00000029552	1.84462e-60	-0.218586	0.249832	-0.0718919	-0.937479	-1.59841	-2.24615	0.393975	-0.154539	-0.0466458	-0.137303	-0.452457	0.104717	-0.0255608	0.254589	Tes
96	ENSMUSG00000000303	8.38778e-76	-1.14252	-0.855906	-0.258216	-0.59926	-0.364851	0.0850944	0.349514	-1.51278	-0.858307	-1.17207	-0.188	-1.64082	-1.0112	-0.75213	Cdh1
96	ENSMUSG00000006356	1.10357e-34	-1.39874	-1.20443	-1.15049	-0.887018	-0.330052	-0.251398	-1.13684	-1.25201	-1.23861	-1.30733	-0.875878	-1.38742	-1.83127	-1.10387	Crip2
97	ENSMUSG00000042745	1.86063e-165	-0.0815015	0.0703677	-0.0187586	0.0643812	0.109671	0.0800945	-1.23441	0.0854729	0.121583	0.1249	-0.0539058	0.0600505	-0.153224	0.111544	Id1
97	ENSMUSG00000049686	5.07082e-52	0.860766	0.981796	0.209995	1.03081	0.960505	1.0529	1.08505	0.949664	1.01915	1.02195	0.876407	0.864803	0.737916	0.791554	Orai1
97	ENSMUSG00000036402	3.47932e-36	-1.76027	-0.221025	-0.0736158	-0.507828	-0.629577	-0.273363	-0.19732	-1.15252	-2.34913	-1.26501	-0.711802	-0.451105	-0.278141	-0.247304	Gng12
97	ENSMUSG00000049112	7.3733e-07	0.43382	0.230363	-0.131082	0.111125	0.00801293	-1.95737	0.208916	0.427043	0.437516	0.433363	0.425031	0.423501	0.432371	0.299461	Oxtr
97	ENSMUSG00000048200	3.26825e-79	0.720539	0.355963	0.0121277	1.22123	1.22181	1.17996	1.24349	1.02697	0.974611	1.02621	1.08003	0.950515	0.510901	0.189139	Cracr2b
97	ENSMUSG00000052397	2.53282e-54	-1.67218	-0.739822	-0.49239	-0.0918992	-0.0560207	0.0111017	0.628043	-1.1328	-1.669	-1.30373	-1.78703	-0.925551	-1.71016	-0.51914	Ezr
98	ENSMUSG00000041782	5.69196e-30	-0.437355	-0.412535	-0.452914	-0.203279	0.0226784	0.139556	0.157271	-0.713183	-0.41015	-0.492	-0.0838927	-1.0805	-0.376264	-0.121372	Lad1
98	ENSMUSG00000021127	4.95895e-07	0.150972	-0.677743	-0.943265	0.223289	-1.41679	-2.63627	-0.587982	-0.0655352	0.41262	0.32205	0.825673	-0.219496	0.347031	-0.66141	Zfp36l1
98	ENSMUSG00000037805	3.30859e-28	-0.507437	-1.23733	-0.25272	-0.186385	-0.805849	-0.132486	0.597605	-0.887278	-0.347347	-1.07292	-0.0919895	-0.530998	-0.648663	-1.1811	Rpl10a
99	ENSMUSG00000025780	6.24654e-46	-0.288234	-0.0545532	-0.101925	-0.0101764	-0.00451241	0.030843	-0.768437	-0.445985	-0.386426	-0.616265	-0.969784	-0.0590531	-0.0537565	0.0215148	Itih5
99	ENSMUSG00000033860	4.1906e-67	-1.07658	-0.0190392	-0.00765893	-0.354716	-0.252116	-0.057745	0	-1.52408	-1.57975	-1.95491	-0.157557	-0.13644	-0.0327015	-0.00478542	Fgg
99	ENSMUSG00000050931	2.55358e-11	-1.21292	-0.181665	-0.0445334	-0.295652	-0.0498323	-0.0265464	0.0331272	-1.14517	-1.4572	-1.1511	-0.330296	-0.78789	-0.461812	-0.148125	Sgms2
99	ENSMUSG00000019929	2.53864e-97	0.177921	0.198721	-0.0489949	-0.446346	-1.94773	-1.56336	0.105334	0.200641	0.223747	0.210472	0.198617	0.196567	0.23255	0.205727	Dcn
99	ENSMUSG00000042354	6.85367e-08	-0.465264	-0.197171	-0.0896793	-1.52955	-0.945028	0.00327089	0.00199986	-0.482087	-0.122956	-0.295083	-0.025947	-0.738921	-0.844295	-0.195507	Gnl3
99	ENSMUSG00000021242	4.94467e-07	0.494983	0.690116	0.978758	1.15208	1.02653	1.12113	0.809975	0.62812	0.236721	0.340783	-0.684949	1.17351	0.74997	0.134028	Npc2
99	ENSMUSG00000024608	5.78869e-25	-0.573527	-0.993599	-0.0134853	-0.292103	-0.826222	0.127513	0.687784	-0.627609	-0.513341	-0.70975	-0.506287	-0.561779	-0.673612	-0.891405	Rps14
100	ENSMUSG00000031375	1.05408e-12	0.347692	0.3495	-0.0340897	-0.622966	-0.876761	-1.8884	-2.46096	0.364724	0.370266	0.362313	0.333905	0.351105	0.361915	0.356036	Bgn
100	ENSMUSG00000062991	1.09484e-93	0.138288	0.129375	-0.14503	-0.627819	-1.87139	-1.56135	0.120944	0.0906757	0.170219	0.166103	0.135935	0.030473	0.102541	0.142995	Nrg1
100	ENSMUSG00000060126	1.125e-25	-0.705499	-0.825595	-0.309192	-1.00558	-1.01939	-0.501857	0.728655	-0.681358	-0.437627	-0.431437	-0.341834	-0.968898	-1.00972	-0.642951	Tpt1
101	ENSMUSG00000008682	4.67983e-11	-0.456085	-0.85624	-0.473132	0.0228508	-0.331622	0.331125	0.582986	-0.462979	-0.344399	-0.573537	-0.265755	-0.461359	-0.749118	-0.952723	Rpl10
101	ENSMUSG00000037242	3.54438e-21	-1.31969	-0.207501	-0.170314	-2.16373	-1.63902	-1.12044	-0.809235	-1.35719	-1.0594	-1.19787	-0.0696647	-1.12128	-0.93477	-0.174827	Clic4
101	ENSMUSG00000037166	1.23697e-06	0.459904	0.447507	0.0553614	0.397262	-0.0361313	-1.98437	-2.10549	0.45494	0.462379	0.457614	0.442407	0.463052	0.457566	0.457204	Ppp1r14a
102	ENSMUSG00000026185	3.51972e-60	-0.819712	0.542083	-1.17992	-0.253831	-2.32434	0.881598	0.257231	0.538046	1.86089	1.84454	-0.35138	-0.52617	-1.89504	0.504843	Igfbp5
102	ENSMUSG00000026568	6.2246e-39	0.590099	0.781927	1.02811	1.26441	1.27224	1.26165	1.45223	1.01608	0.57956	0.948058	0.790488	1.2086	0.745532	0.454758	Mpc2
102	ENSMUSG00000028517	4.40608e-28	0.289032	0.138158	-0.234409	-0.506645	-1.05176	-2.07627	-0.417291	0.325241	0.39591	0.382946	0.291301	0.255366	0.228321	0.26754	Plpp3
102	ENSMUSG00000047281	5.13983e-40	-0.955259	0.361104	-0.376891	-2.35531	-1.1655	-0.855708	1.88725	-0.826615	-0.754537	-0.720302	1.18246	-1.19773	-1.10479	0.680888	Sfn
102	ENSMUSG00000057092	7.05344e-07	0.358426	0.318853	-0.500294	0.0983104	0.785565	0.446165	3.03385	0.558622	1.56511	1.29444	1.8125	-0.503723	-0.640202	0.309237	Fxyd3
102	ENSMUSG00000031633	5.5302e-06	-0.336717	-0.935417	-0.377591	-1.08528	-2.0492	-2.18126	-2.13331	-0.193803	-0.553412	-0.29353	-0.691993	0.0905091	-0.0141649	-1.10151	Slc25a4
102	ENSMUSG00000021453	4.08613e-13	0.916804	2.36181	0.921955	2.19007	1.9927	-0.886339	-0.122505	1.06782	0.116375	0.415618	2.00594	2.31876	1.96637	1.81891	Gadd45g
103	ENSMUSG00000028495	2.06322e-51	-0.521392	-1.1189	-0.358796	-0.482788	-0.517415	0.0110927	0.655623	-0.927608	-0.362302	-0.937055	-0.248499	-0.864745	-0.750413	-1.03534	Rps6
103	ENSMUSG00000038732	1.32823e-87	-0.675517	-0.194756	-0.0673556	-0.0434403	0.0571263	0.0580563	0.00590074	-1.00347	-0.882275	-1.0932	-0.346952	-0.593305	-0.266573	-0.09205	Mboat1
103	ENSMUSG00000046768	1.96082e-18	0.259194	0.263755	-1.03373	0.283012	-0.232909	-0.561686	-0.948052	0.455638	0.866962	0.84779	0.878707	-0.00205838	-0.143499	0.335571	Rhoj
103	ENSMUSG00000022892	2.42267e-113	-0.834457	-0.687001	-0.98047	-1.19072	-1.47921	-2.1226	-0.407479	-0.622344	-0.931118	-0.219117	-0.0945168	-1.0874	-0.658885	0.10656	App
103	ENSMUSG00000024772	7.02158e-16	-1.02032	0.0741399	-0.0717264	-0.200937	-0.0306813	-0.00875827	-0.342629	-0.719683	-0.677859	-0.705254	0.218271	-0.834778	-1.42406	0.0267417	Ehd1
104	ENSMUSG00000027797	6.36017e-28	-0.11273	-1.17566	-0.160955	-0.632471	-0.772003	-0.396656	-0.00085736	-0.200354	0.0110402	0.00486987	-0.0441743	-0.586529	-0.201066	-0.208207	Dclk1
104	ENSMUSG00000040690	4.45269e-92	0.0133798	-0.0178954	0.00376492	-0.529369	-1.08499	-0.182622	-0.0416251	-0.00295718	0.0136532	0.0430188	-0.00232972	-0.037293	0.0377345	-0.0888705	Col16a1
104	ENSMUSG00000029003	1.10248e-42	-0.106673	0.0589217	0.0916306	0.137751	0.180378	0.184329	0.181085	-0.111831	-0.288486	-0.237017	-0.964873	0.140795	0.12611	0.0520456	Mad2l2
104	ENSMUSG00000032307	6.5983e-59	-0.529379	-0.0650051	-0.047438	-0.427579	-0.120151	-0.117103	-0.0468407	-1.18605	-0.691321	-1.41044	-0.10822	-0.190018	-0.118272	-0.0271263	Ube2q2
104	ENSMUSG00000032548	1.19481e-23	-0.472192	0.113235	0.0236973	-1.79848	-1.29171	-0.568818	0.225235	-1.04364	-0.497366	-1.07175	0.189191	-0.35838	-0.176255	0.149362	Slco2a1
105	ENSMUSG00000042410	9.38295e-47	-1.15397	-0.146591	-0.0350697	-0.129355	-0.110114	0.00345998	0.0849631	-0.774894	-1.65314	-0.947681	-0.170795	-0.12547	-0.137515	-0.139307	Agps
105	ENSMUSG00000027820	3.42733e-16	0.231279	-0.282496	-0.810995	-0.398629	-0.194879	-1.85542	0.242822	0.0697435	0.349904	0.337272	0.327445	-0.242381	0.0908521	0.32341	Mme
105	ENSMUSG00000008348	5.65036e-35	1.48742	1.93193	-0.704253	1.80225	1.25841	-0.552459	0.0589803	1.53104	1.56595	1.55933	1.7638	1.4841	1.36307	1.31258	Ubc
105	ENSMUSG00000070436	1.27894e-45	0.228811	-0.584709	-0.290815	-1.37939	-1.95529	-1.83102	-2.26152	0.201981	0.257155	0.326615	-0.519905	0.0516798	0.233276	0.0750108	Serpinh1
106	ENSMUSG00000026399	5.60709e-09	-0.411218	-0.0062455	-0.0453084	0.293201	0.310353	0.312971	0.333193	-0.0227735	0.182401	0.238289	0.258833	-0.442549	-0.838522	0.0678822	Cd55
106	ENSMUSG00000028234	1.93777e-07	-0.300834	-1.16012	-0.376447	-0.408554	-0.717217	0.270585	0.531731	-0.659436	-0.280979	-0.798736	-0.149687	-0.669152	-0.554408	-1.11901	Rps20
106	ENSMUSG00000021939	4.90603e-21	0.781756	1.68616	1.14609	1.08299	1.17245	1.14952	1.67652	1.07869	0.770072	1.13361	1.88006	1.03269	0.58951	1.15275	Ctsb
107	ENSMUSG00000003429	2.52216e-13	-0.297668	-0.929289	-0.000766591	-0.0806373	-0.337058	0.535881	0.718572	-0.485561	-0.454191	-0.662608	-0.190185	-0.17982	-0.348535	-0.910601	Rps11
107	ENSMUSG00000036764	4.73696e-31	-0.687528	-0.0203446	0.0032231	-0.0230627	0.0281294	0.027954	-0.0216308	-0.650691	-1.13443	-0.949414	-0.424571	-0.0347451	-0.0352667	-0.0344637	Dnajc12
107	ENSMUSG00000043336	5.47191e-137	-0.0246303	-0.0358114	-0.0679555	-0.377173	-0.404472	-0.736714	-2.2253	-0.12562	-0.114034	-0.145007	0.0152044	0.028686	0.086252	0.052211	Filip1l
107	ENSMUSG00000024511	7.37341e-36	-0.81986	-0.0821747	-0.0418616	-0.108812	-0.037539	-0.0807253	0.00829411	-0.955649	-1.31208	-1.26429	-0.054778	-0.158552	-0.0889693	-0.0617162	Rab27b
108	ENSMUSG00000028005	9.20638e-137	0.0267517	0.016443	-0.00774909	0.00614869	-0.185251	-0.255102	-1.29339	0.0258305	0.0285448	0.0288228	0.0290587	0.0240543	0.0282787	0.0259361	Gucy1b3
108	ENSMUSG00000001604	5.94954e-10	-0.277797	-0.0359328	-0.0913613	-0.0202907	-0.0296844	-0.0534218	-0.157489	-0.308372	-0.486061	-0.429978	-0.893282	-0.0144435	0.00381497	0.00918508	Tcea3
108	ENSMUSG00000039405	5.48741e-07	-0.0881348	0.61145	0.124882	-1.4245	-1.24146	-2.14084	-0.563324	0.177747	-0.421627	-0.00776646	-0.0852164	0.569297	0.624263	0.621239	Prss23
108	ENSMUSG00000022283	1.66674e-49	-0.892867	-1.50314	-0.552452	-1.41111	-1.50353	-0.406865	0.0853618	-1.26263	-0.595548	-1.05314	-1.05848	-1.44625	-1.19018	-1.48386	Pabpc1
109	ENSMUSG00000041801	7.07403e-24	0.26111	0.158142	-0.329787	-1.59061	-1.55436	-1.45619	-1.00362	0.217597	0.251285	0.252476	0.336013	0.150497	0.261604	0.271451	Phlda3
109	ENSMUSG00000026864	1.42875e-28	0.713024	0.26387	-1.24788	0.325298	0.558883	1.16897	0.90126	1.00098	1.39469	1.41411	0.900664	0.362906	0.0674013	0.225459	Hspa5
109	ENSMUSG00000056501	7.48171e-13	1.2741	1.46876	0.127926	0.317075	0.495612	-0.0295843	0.888499	1.59563	2.0857	2.01885	2.1492	1.10815	0.662544	0.794032	Cebpb
109	ENSMUSG00000030170	2.19681e-06	-0.240744	-0.549116	0.142113	0.078146	0.191703	0.235128	0.335142	-0.345843	0.367776	0.340188	0.367603	-1.10177	-0.694918	-0.0973711	Wnt5b
109	ENSMUSG00000022108	9.6569e-15	-0.712149	0.511231	-0.317082	1.44667	0.779853	0.967127	0.206312	0.834907	0.525306	1.28875	0.677382	0.00891348	-1.61695	0.201091	Itm2b
109	ENSMUSG00000023944	4.83575e-10	-0.521323	-1.26352	-0.292706	-0.337981	-0.487314	0.100256	0.223015	-0.218342	-0.76235	-0.419057	-0.842396	-0.0112966	-0.533989	-1.11673	Hsp90ab1
110	ENSMUSG00000039195	6.93199e-37	1.14396	1.30646	0.707954	1.35796	1.45158	1.45403	1.71116	1.17964	0.918024	1.13943	0.926422	1.24972	1.41567	1.07024	1110008P14Rik
110	ENSMUSG00000030122	4.10136e-13	0.0233315	-0.195359	-0.862645	-0.731851	-0.873718	-2.08068	-1.87765	-0.16069	-0.184085	-0.233101	-0.2632	0.0507056	0.292535	-0.0339236	Ptms
110	ENSMUSG00000037706	4.96296e-44	0.662289	0.680136	-0.349917	1.75697	1.71171	1.55937	-0.13692	1.58046	1.69112	2.13856	1.57178	0.808276	-0.314884	0.629145	Cd81
110	ENSMUSG00000022952	2.20805e-27	-1.09666	-0.241279	-0.201691	-2.05879	-2.01777	-1.61845	0.106994	-1.32061	-1.2609	-1.37247	-0.186501	-0.834765	-0.430411	-0.0658742	Runx1
111	ENSMUSG00000027276	6.14453e-70	-0.0627091	0.00100211	-0.0127244	-1.27594	-0.980244	-0.43819	-0.952237	-0.0649996	-0.122115	-0.125103	-0.264091	0.0157125	0.0205317	0.0154973	Jag1
111	ENSMUSG00000019851	6.86733e-35	-0.213335	0.0657801	-0.194082	-1.24702	-1.83169	-2.10129	0.460667	-0.278261	-0.330773	-0.245061	0.407719	-0.241171	0.0462983	0.223214	Perp
111	ENSMUSG00000023068	1.31405e-14	-0.671123	-0.267498	-0.0718584	-0.26365	-0.150686	0.17637	0.175654	-0.275246	0.150336	0.0980843	-0.0188914	-0.715993	-1.30571	-0.416897	Nus1
111	ENSMUSG00000033060	2.28084e-43	-1.10732	-0.0610653	-0.194115	-0.116324	-0.212107	-0.174195	-0.110748	-1.26139	-1.41271	-1.5156	-0.22292	-0.11161	-0.0896969	-0.0632642	Lmo7
111	ENSMUSG00000017404	8.00101e-16	-0.5323	-0.908464	-0.224316	-0.342234	-0.566264	0.198318	0.549835	-0.617822	-0.733709	-0.818492	-0.276326	-0.51148	-0.599333	-0.887787	Rpl19
111	ENSMUSG00000021477	2.34383e-07	1.29272	1.98095	1.026	-0.528957	-0.0150178	1.11438	1.98749	1.60724	1.68575	1.82819	1.21425	1.15006	0.615532	1.27512	Ctsl
112	ENSMUSG00000033831	1.02889e-46	-0.851977	-0.00571211	0	-0.180289	-0.00157507	-8.79133e-05	0	-1.47774	-1.19556	-1.92054	-0.0198221	-0.125691	-0.0331937	0	Fgb
112	ENSMUSG00000028214	3.09818e-28	0.165852	0.0797415	-0.324132	-0.455642	-1.18975	-2.24948	-1.01567	0.240316	0.262605	0.251919	-0.0445244	0.234356	0.0980184	0.166534	Gem
112	ENSMUSG00000029672	4.34275e-11	-0.334846	-0.00261433	0.195803	0.124293	-0.23482	0.201161	0.302847	-0.109407	-0.764176	-0.190472	-1.70086	0.138908	0.281423	-0.589379	Fam3c
112	ENSMUSG00000044894	4.27683e-13	1.08207	1.38161	1.02645	0.751459	1.27167	1.04454	0.666988	0.991649	0.696621	0.758995	0.348761	1.25315	1.46717	0.756307	Uqcrq
112	ENSMUSG00000020592	8.05064e-21	-0.269696	-0.386974	-0.0606234	-1.32743	-0.538542	-0.0942073	-0.237747	-0.658643	-0.321755	-0.680183	-0.15691	-0.741112	-0.208447	-0.228498	Sdc1
113	ENSMUSG00000026483	2.85995e-12	0.252839	0.253001	-0.111226	-0.295736	-0.738357	-1.76936	-0.672019	0.251571	0.284547	0.278188	0.276282	0.23768	0.213225	0.269638	Fam129a
113	ENSMUSG00000010307	5.18667e-96	-0.651005	-0.0131626	0	-0.0448234	-0.00760786	-0.00682187	-0.0140932	-0.228196	-1.17094	-0.373927	-0.0455286	-0.0273373	-0.0188302	-0.0153154	Tmem86a
113	ENSMUSG00000061983	2.24555e-12	-0.419224	-1.13928	-0.280951	-0.622535	-0.735377	0.314587	0.616972	-0.542026	-0.0803302	-0.386041	0.123516	-0.853657	-0.875844	-1.08152	Rps12
113	ENSMUSG00000020027	1.31573e-12	-0.723983	-0.133267	-0.296603	-0.288916	-0.685864	-0.642772	0.0368356	-0.210436	-1.11004	-0.257164	-1.80831	-0.0747891	-0.0723689	-0.12021	Socs2
113	ENSMUSG00000020349	2.51225e-57	-1.19798	-0.883621	-0.418147	-0.325899	-0.334623	0.0383187	0.111574	-0.948129	-0.199285	-0.21177	-0.137498	-1.35007	-1.64961	-0.669268	Ppp2ca
113	ENSMUSG00000075602	1.00495e-09	0.0407474	0.708784	0.453082	0.521718	0.787561	0.748453	0.69736	-0.924226	-0.434161	-1.65144	0.626952	0.487803	0.759648	0.700261	Ly6a
113	ENSMUSG00000062328	2.01519e-45	-0.622873	-1.12682	-0.363968	-0.446433	-0.800296	-0.10261	0.730768	-0.993882	-0.626795	-1.10876	-0.147533	-1.00428	-0.901037	-0.953743	Rpl17
114	ENSMUSG00000042613	1.16786e-104	-0.0996426	0.249717	-0.188474	-0.3114	-0.255232	-2.0044	-0.811065	-0.0421146	-0.147255	-0.0950992	-0.0201323	0.153823	0.0318077	0.304479	Pbxip1
114	ENSMUSG00000036856	7.92071e-17	-0.466735	-0.110877	-0.00276587	-0.0252186	-0.041278	-0.148614	0.0304395	-0.639092	-0.50229	-0.754438	-1.13765	-0.0663165	-0.00254777	-0.0684396	Wnt4
114	ENSMUSG00000057841	8.27677e-20	-0.192044	-0.977738	0.0498848	-0.0169087	-0.428182	0.937637	1.3147	-0.445046	-0.0457868	-0.559931	0.0100169	-0.319376	-0.43628	-0.85518	Rpl32
114	ENSMUSG00000046223	4.21538e-53	-0.946008	0.0924306	0.0471563	-1.13283	-0.250378	-0.102583	0.125779	-0.909279	-0.435332	-0.561739	-0.0418071	-1.32338	-1.32676	0.0201703	Plaur
114	ENSMUSG00000032135	7.42949e-116	-0.0433775	-0.0695691	-0.00660754	-0.260137	-0.0495166	-0.188403	-1.15177	-0.0196043	0.0121736	0.00653599	0.0219639	-0.0386094	-0.0858081	-0.0259003	Mcam
115	ENSMUSG00000027171	2.4688e-10	-0.197303	-0.24093	0.0957609	-0.371527	-0.11773	0.187478	0.212517	-0.366706	0.0973161	0.0830549	0.123892	-0.983319	-0.407821	-0.130077	Prrg4
115	ENSMUSG00000027356	1.60444e-06	-0.0724469	-0.17524	-0.117164	-1.26337	-0.612396	-0.46173	0.0234673	-0.381585	0.0270129	-0.394886	0.018865	-0.166553	-0.214371	-0.1844	Fermt1
115	ENSMUSG00000047501	1.99752e-11	-1.19987	0.0997383	-0.164864	1.1997	1.92373	2.12243	2.09628	-1.68583	-1.4427	-1.76628	0.69012	-1.55598	-0.672525	-0.170429	Cldn4
115	ENSMUSG00000030287	7.1954e-13	-0.0647019	0.0868492	-0.33161	0.28768	0.246087	0.339336	0.347917	0.122268	0.22497	0.284335	-0.882602	-0.061452	-0.194342	0.207525	Itpr2
115	ENSMUSG00000049517	2.66689e-09	-0.411569	-0.867784	-0.184499	-0.409401	-0.525696	-0.20688	0.531639	-0.675966	-0.339172	-0.681544	-0.0936314	-0.759866	-0.61792	-0.79884	Rps23
115	ENSMUSG00000022816	9.00783e-20	0.107766	0.0995316	0.0460375	-0.589885	-1.17464	-0.640148	-1.81732	0.116008	0.127498	0.122155	0.111293	0.110719	0.124128	0.111474	Fstl1
116	ENSMUSG00000050315	6.84187e-21	0.17261	0.169052	-0.178956	0.102451	-0.0610214	-1.75499	-0.892159	0.179133	0.181089	0.181032	0.18363	0.180081	0.174794	0.179635	Synpo2
116	ENSMUSG00000020458	2.91359e-34	-1.2742	-0.729236	-0.382606	-1.80018	-1.38977	-0.638746	-0.233627	-1.47123	-1.31184	-1.3063	-0.977446	-1.89093	-1.41392	-0.901382	Rtn4
116	ENSMUSG00000051627	2.03545e-16	-0.109786	-0.848045	-0.732403	0.0964662	-0.1481	0.188107	0.141066	-0.125215	-0.165183	-0.0187357	0.117036	-0.293233	0.0754873	-0.553468	Hist1h1e
116	ENSMUSG00000024516	5.0487e-34	1.05127	1.31558	0.480517	1.46877	1.48939	1.50912	1.59706	1.15057	0.99118	1.24533	1.07129	1.05527	1.23285	0.699457	Sec11c
117	ENSMUSG00000004951	1.04392e-26	1.64759	0.579175	-1.14922	0.953001	0.547381	-2.00653	-0.838158	1.24291	1.64929	1.40354	2.66771	0.838778	1.58864	1.43106	Hspb1
117	ENSMUSG00000029822	8.50899e-11	-0.447702	-0.239272	-0.175094	-0.210181	-0.0133083	0.00401986	-0.00824389	-0.684402	-0.339722	-0.25406	-0.0530826	-0.908665	-0.418706	-0.0135299	Osbpl3
117	ENSMUSG00000031799	1.19678e-16	-0.916922	-0.676923	-0.501414	-1.92088	-1.8618	-1.46903	-1.48143	-1.38076	-0.908443	-1.04327	-0.681592	-1.47526	-0.906811	-0.215002	Tpm4
117	ENSMUSG00000025794	1.42902e-13	-0.284418	-0.893852	-0.135828	-0.183985	-0.194027	0.252197	0.602871	-0.42163	-0.199894	-0.575348	-0.0512616	-0.506492	-0.617816	-0.906199	Rpl14
117	ENSMUSG00000039676	9.72359e-08	-0.677308	-0.0744839	-0.176939	-0.0423461	-0.0187348	-0.0254867	0.031979	-0.535604	-1.16819	-0.788152	-0.49276	-0.162559	-0.138205	0.00624876	Capsl
118	ENSMUSG00000055322	1.78828e-51	0.386244	0.399583	0.0243718	0.167062	-0.173818	-1.71637	-1.41451	0.415303	0.427032	0.427162	0.431917	0.389007	0.363689	0.421685	Tns1
118	ENSMUSG00000021660	1.16216e-09	-0.950147	-1.20045	-0.700512	-0.881595	-0.610271	-0.157365	0.0406031	-1.58302	-1.22423	-1.91613	-0.772634	-0.868167	-0.792212	-1.14801	Btf3
118	ENSMUSG00000072235	2.42375e-06	-0.311698	-0.222814	-0.124958	-0.795252	-0.693749	-1.16429	-2.32555	-0.469641	-0.335466	-0.491921	-1.87743	-0.269776	-0.178658	-0.110216	Tuba1a
118	ENSMUSG00000001473	1.22938e-46	-0.883602	0.0183385	0.0786283	-1.4835	-1.49447	-0.79224	-0.140063	-0.647593	0.126608	0.0266216	0.267871	-1.33944	-1.59027	-0.171777	Tubb6
119	ENSMUSG00000026020	2.40424e-64	-0.437279	-0.389849	-0.0428312	-1.90432	-1.39421	-0.908023	0.0319685	-0.566005	-0.129827	-0.364801	-0.0353784	-0.801764	-0.839525	-0.428843	Nop58
119	ENSMUSG00000000184	3.86394e-61	0.137934	0.124748	-0.0301051	-0.685379	-1.68665	-1.17182	-1.65165	0.134183	0.148802	0.143818	0.134602	0.136964	0.142667	0.131245	Ccnd2
119	ENSMUSG00000020361	3.11988e-36	-1.24913	-0.22845	0.0414496	-0.686837	-0.376144	0.0264542	0.101965	-0.707434	-0.916205	-0.736933	0.0270025	-0.570176	-1.44212	-0.322378	Hspa4
120	ENSMUSG00000034226	5.69951e-07	0.0175102	-0.515374	-0.539084	0.473199	0.491786	0.51034	0.508434	0.165289	0.285948	0.267652	0.180024	0.0148147	-0.12545	-0.247911	Rhov
120	ENSMUSG00000039103	3.03639e-06	0.0663658	0.0702202	-0.135481	-0.417494	-0.572521	-1.72045	-0.969788	0.0710584	0.0729281	0.071429	0.0334908	0.0696566	0.0700296	0.0713234	Nexn
120	ENSMUSG00000055723	1.08959e-13	-0.708639	-0.439813	-0.147248	-0.258713	-0.0961154	0.023461	-0.00347943	-0.999693	-0.444059	-0.810323	-0.341192	-1.21097	-0.898676	-0.516191	Rras2
120	ENSMUSG00000025351	1.58548e-37	-1.07405	0.37938	0.0682636	-1.74373	-1.38249	-1.03965	-0.226731	-0.719315	-1.13096	-0.631496	-0.295187	-1.06006	-1.29872	0.754832	Cd63
121	ENSMUSG00000003617	3.75515e-70	0.724657	1.00228	0.0213919	1.08636	0.525464	0.856633	1.48738	1.09289	1.62979	1.59309	1.62146	0.519792	0.117155	1.0311	Cp
121	ENSMUSG00000090137	6.53237e-09	1.42413	0.0847481	0.29103	-0.0122838	0.568124	0.803123	0.859066	-0.547103	1.48484	-0.595029	0.461128	-0.364183	1.43718	0.0858929	Uba52
121	ENSMUSG00000076431	7.60141e-60	-0.096369	-1.57139	-0.260042	-1.67117	-2.28688	-0.759102	0.639285	-0.755661	0.495542	-0.364859	-0.789162	-0.694886	-0.363195	-1.87599	Sox4
121	ENSMUSG00000024538	3.85767e-77	0.0172976	-0.0382619	-0.0605244	-0.343473	-0.879422	-0.206553	-0.71619	0.0152953	0.0236484	0.0177877	-0.0485482	0.0112918	0.0208922	-0.00368334	Ppic
122	ENSMUSG00000041453	4.44375e-48	-0.763551	-1.11362	-0.516114	-0.633717	-0.867555	-0.241707	-0.329912	-0.921672	-0.876866	-1.03407	-0.411827	-0.992117	-0.981881	-0.846117	Rpl21
122	ENSMUSG00000056737	1.4709e-18	0.0184437	0.0491507	-0.723428	0.505087	0.79433	0.783919	0.775994	0.133062	0.0912743	0.168706	0.672862	-0.117057	-0.0876772	0.295906	Capg
122	ENSMUSG00000046718	2.11507e-29	0.70313	0.445843	0.506151	1.28844	1.13474	1.24003	0.97464	0.925496	0.604788	0.843721	0.87787	1.0573	0.806483	-0.0375657	Bst2
123	ENSMUSG00000027808	4.81411e-30	1.20841	1.27959	0.887639	1.10654	1.27829	1.68673	1.59032	1.2754	1.39594	1.35759	0.81021	1.19028	0.965287	0.632622	Serp1
123	ENSMUSG00000060032	2.53964e-76	0.932674	1.30111	0.803519	1.63144	1.86014	1.75094	1.89675	0.467805	0.748922	0.188828	0.967637	1.01002	1.0739	0.866802	H2afj
123	ENSMUSG00000039697	8.19394e-42	0.23229	-0.472554	-0.150046	0.118706	-0.167039	0.0706546	0.0632606	0.0630166	0.328271	0.302428	0.304075	-0.277293	0.150811	-0.933541	Ncoa7
123	ENSMUSG00000054146	7.00831e-18	0.979241	0.99421	0.045177	-0.393987	0.11478	-2.26491	0.574353	0.906802	0.977287	0.862923	0.901738	0.935612	1.0162	0.976423	Krt15
123	ENSMUSG00000043445	2.55555e-51	0.883003	0.965122	-0.236356	1.0352	1.11818	1.30144	1.11321	1.22943	1.30267	1.39467	1.17891	1.01626	0.579076	0.37901	Pgp
124	ENSMUSG00000026628	2.5312e-08	1.56773	0.268342	-1.10418	2.71222	1.34348	-1.14896	0.0250493	0.959106	1.66522	0.872184	1.03314	2.1581	2.1149	0.380293	Atf3
124	ENSMUSG00000028478	7.90352e-07	0.0712337	-0.67233	-0.437158	0.585222	0.630356	0.937539	0.822035	0.552434	0.477432	0.647175	0.51666	0.303462	-0.236149	-1.38914	Clta
124	ENSMUSG00000019326	2.27761e-103	0.0098496	0.0132773	-0.0242387	-0.0606531	-0.20883	-0.346439	-1.21114	0.0115108	0.0136938	0.0140767	0.014411	0.0129001	0.011953	0.012976	Aoc3
124	ENSMUSG00000023034	2.86323e-15	0.687495	-0.0244305	-1.06503	0.935528	0.0598848	-0.714353	-0.275222	0.839416	0.986774	1.00836	0.890324	0.806655	0.657937	0.109916	Nr4a1
125	ENSMUSG00000028832	1.32815e-40	0.220613	-1.09873	-0.0827201	0.124194	-0.327074	0.00588084	0.214112	0.178982	0.270596	0.203786	-0.583627	0.121428	0.141966	-0.939951	Stmn1
125	ENSMUSG00000005161	2.90097e-06	-0.474265	-0.534632	0.100347	0.605652	0.284727	0.714537	0.587505	-0.141989	-1.10187	-0.622799	-1.68102	0.770012	0.362894	-0.788407	Prdx2
125	ENSMUSG00000032359	2.39099e-69	0.318901	-0.343771	-0.478619	1.22124	1.29763	1.47559	1.47611	0.580295	0.912753	0.922325	1.21717	0.0792056	-0.240227	-0.0244944	Ctsh
125	ENSMUSG00000022676	1.48593e-22	0.0639481	0.0546573	0.0264168	-0.527889	-0.969859	-0.249214	-0.00780203	0.0602992	0.067758	0.060461	0.0558657	0.0570704	0.0639921	0.0574371	Snai2
125	ENSMUSG00000035885	4.73193e-44	0.596499	0.880345	0.77354	1.19737	1.09153	0.857762	-0.122001	0.625513	0.0485555	0.19405	-0.185753	1.36496	1.15728	0.159813	Cox8a
126	ENSMUSG00000042747	9.86127e-20	1.25637	1.13103	0.792051	1.67228	1.41413	1.60408	1.60808	1.23217	1.33125	1.22589	1.18783	1.40323	1.31976	0.886708	Krtcap2
126	ENSMUSG00000035356	3.32265e-16	-0.332727	-0.293892	-0.834263	0.336051	0.385361	0.00423136	-0.719494	-0.563588	0.183203	0.0264469	0.346198	-0.791319	-0.487102	0.122613	Nfkbiz
126	ENSMUSG00000022893	6.27876e-08	0.426198	-0.461402	-0.297539	-0.0263753	-0.667661	-2.31808	-1.55836	-0.260793	0.601703	0.548619	0.582179	-0.686266	0.435641	0.233077	Adamts1
127	ENSMUSG00000028552	2.66274e-07	-0.236157	-0.0650674	0.0064076	-0.0540595	-0.0460515	-0.0236176	0.00539863	-0.332931	-0.302658	-0.338014	-0.975808	-0.159416	-0.0865422	0.000669876	Eps15
127	ENSMUSG00000052512	6.20934e-20	-0.946364	-0.402419	-0.400667	-1.4145	-1.39193	-0.851628	-0.29025	-1.36092	-0.35421	-0.897735	0.00665639	-1.61107	-1.12949	-0.263228	Nav2
127	ENSMUSG00000031870	5.60574e-26	-0.655565	-0.00799575	-0.0287104	-0.0752377	-0.0630806	-0.136364	-0.00792608	-0.723325	-1.0916	-0.925183	-0.695995	-0.021244	-0.0128633	0.000401048	Pgr
128	ENSMUSG00000019577	6.58109e-11	-0.901498	0.570217	0.611178	0.685258	-0.512513	0.159398	0.752762	0.795875	0.589232	0.787793	0.538045	0.785551	-1.49069	0.062502	Pdk4
128	ENSMUSG00000052151	1.93026e-36	-0.77587	-0.742474	-0.458663	-0.177831	0.1997	0.258587	0.388939	-1.11522	-0.744015	-0.853628	-0.25222	-1.35956	-0.805299	-0.740436	Plpp2
128	ENSMUSG00000061904	5.47943e-13	-0.560851	-0.933302	-0.0963917	-0.363826	-0.356905	0.246229	-0.0407544	-0.372514	-0.630017	-0.454138	-0.753887	-0.332619	-0.723269	-1.27393	Slc25a3
128	ENSMUSG00000060938	4.47532e-35	-0.609132	-0.923999	-0.306909	-0.325503	-0.506324	0.102973	0.702194	-0.826931	-0.687904	-0.960927	-0.412374	-0.745178	-0.753751	-0.788029	Rpl26
128	ENSMUSG00000015143	2.10479e-23	-0.399368	-0.380258	-0.371525	-1.72931	-1.49645	-1.68673	-0.784453	-1.10366	-0.241195	-0.577466	0.217922	-1.25016	-0.208008	-0.039798	Actn1
129	ENSMUSG00000027570	1.20481e-71	-0.100794	-0.152967	0.00175912	-0.399796	-0.890785	-0.118241	0.0404425	-0.0207515	0.0446993	0.0390179	0.0212033	-0.139807	-0.193498	-0.15218	Col9a3
129	ENSMUSG00000041120	3.68233e-13	-0.0644081	0.0593212	-0.00822844	-0.843855	-0.505258	-0.388986	-1.59177	-0.0568112	-0.0597784	-0.0696011	-0.0602324	-0.0392414	-0.0586738	0.0605898	Nbl1
129	ENSMUSG00000004044	1.53151e-86	0.242001	0.34531	-0.0569632	-0.238417	-0.229903	-1.6319	-1.96464	0.224764	0.246923	0.222158	0.271375	0.319069	0.306444	0.359684	Ptrf
129	ENSMUSG00000024038	9.33716e-17	0.904117	1.17258	0.641541	1.55359	1.51597	1.16825	0.873344	1.0199	0.745746	0.746786	0.482133	1.47793	1.25204	0.686533	Ndufv3
130	ENSMUSG00000026478	5.42876e-06	-0.028505	0.0186776	0.0558602	-0.377614	-1.40793	-0.605855	-0.66852	-0.0658878	-0.0602299	-0.0756454	-0.428038	0.069091	0.117388	0.0856338	Lamc1
130	ENSMUSG00000041571	1.05341e-74	0.0201111	-0.389314	-0.539012	-0.219911	-1.03388	-1.81554	-2.39088	-0.029033	0.254832	0.0530325	0.216922	-0.00968177	0.123449	0.0727244	Sepw1
130	ENSMUSG00000034994	5.06888e-13	-0.802938	-1.10334	-0.447473	-0.0149868	-0.660326	-0.234329	-0.109767	-1.3047	-1.08806	-1.63544	-0.953844	-0.811336	-0.636699	-0.998501	Eef2
130	ENSMUSG00000061315	2.37769e-22	-0.677392	-1.18381	-0.333212	-0.674853	-0.898426	-0.182675	0.126948	-0.82192	-0.971689	-1.11041	-0.534273	-0.326833	-0.541659	-1.00334	Naca
131	ENSMUSG00000026879	7.49802e-15	-0.333253	0.184081	-0.248448	-1.09142	-0.177568	-1.0379	-2.48316	-0.689788	-0.832277	-0.853392	-0.453019	-0.301737	0.231551	0.425141	Gsn
131	ENSMUSG00000019997	4.99026e-71	-0.0361376	-0.110161	-0.0574049	-0.313121	-1.49645	-0.568766	-0.140156	0.019613	0.0998125	0.0932989	0.0846318	-0.0147961	-0.0955903	-0.00251982	Ctgf
131	ENSMUSG00000020372	4.7169e-08	-0.504839	-1.12758	0.0925337	-0.496376	-0.930566	0.65486	1.09371	-0.542133	-0.443682	-0.696555	-0.264839	-0.408884	-0.63339	-1.17286	Gnb2l1
131	ENSMUSG00000009585	7.66791e-16	0.14014	-0.103744	-0.888977	0.634463	0.348688	-0.0265727	0.940964	-0.0178275	0.400777	0.0333029	0.568047	0.0343404	-0.0714068	-0.208747	Apobec3
132	ENSMUSG00000028525	2.46034e-11	-0.574071	-0.175569	-0.307414	-0.160518	-0.678001	-2.01773	0.086077	0.0294046	0.895746	0.720993	0.872542	-0.74935	-1.47714	-0.462255	Pde4b
132	ENSMUSG00000030647	3.15196e-33	1.08485	0.783695	0.77039	1.54064	1.40564	1.43449	1.67534	1.23282	1.0034	1.13171	0.40978	1.54966	1.1305	-0.063387	Ndufc2
132	ENSMUSG00000091956	9.74326e-50	1.28428	1.01591	-0.143488	1.67024	1.65009	0.930966	1.81964	1.42845	1.81781	1.81058	1.83987	0.896983	0.947417	0.774645	C2cd4b
132	ENSMUSG00000017778	2.17864e-56	0.901532	0.963997	0.735368	1.53225	1.59968	1.29345	0.776943	0.471242	0.430788	0.119502	-0.194322	1.1917	1.45785	0.521595	Cox7c
132	ENSMUSG00000071644	1.68791e-14	-0.388606	-0.985033	-0.0284959	-0.35854	-0.728128	0.630258	0.690687	-0.597659	-0.578992	-0.754741	-0.821548	-0.2786	-0.266457	-1.23674	Eef1g
133	ENSMUSG00000053317	8.98099e-46	1.20121	1.11743	0.641603	1.48729	1.44686	1.7955	1.64838	1.23702	1.01925	1.04538	0.0771032	1.64953	1.43175	0.202583	Sec61b
133	ENSMUSG00000052957	3.29983e-12	0.178713	0.0409472	-0.0774449	-0.354684	-0.685797	-1.78468	-0.251819	0.170769	0.186805	0.184137	0.188361	0.158045	0.178631	0.0954511	Gas1
133	ENSMUSG00000040681	3.59509e-14	-1.24589	-1.42447	-0.60603	-1.16435	-1.29316	-1.11986	-0.400899	-1.47852	-1.39	-1.46149	-1.12676	-1.42496	-1.06282	-1.25408	Hmgn1
134	ENSMUSG00000031246	1.81258e-07	0.0687538	0.11619	-0.0555915	-0.548048	-1.20312	-1.87074	-1.5504	-0.0584234	-0.133595	-0.137574	-0.319673	0.0515996	0.247312	0.00465363	Sh3bgrl
134	ENSMUSG00000007817	4.44375e-48	-1.09074	-0.228929	-0.167965	-0.246122	-0.066855	-0.0528059	0.155318	-0.730821	-0.579176	-0.547942	-0.086531	-0.743071	-1.22934	-0.0461463	Zmiz1
134	ENSMUSG00000020303	1.58277e-11	-0.774955	0.0529394	0.040333	-0.241851	0.0207158	0.0526914	0.0368446	-0.453538	-1.12552	-0.736327	0.0550886	-0.0380421	-0.0294924	0.0435805	Stc2
135	ENSMUSG00000036371	2.40324e-37	-0.592074	-1.12051	-0.370704	-1.15456	-0.798931	-0.46861	-0.172108	-0.572164	-0.627593	-0.633448	-0.404915	-0.674614	-0.776857	-1.22216	Serbp1
135	ENSMUSG00000005054	1.21948e-13	-1.10305	0.0745198	0.122784	-0.902364	-0.630004	0.196161	0.714741	-0.919294	-0.814915	-0.534623	0.0563098	-1.77722	-1.67424	-0.875131	Cstb
135	ENSMUSG00000044217	3.6311e-13	-0.809355	0.77415	-0.651292	0.864828	0.968708	0.965376	0.970955	0.0300005	-1.4148	-0.163309	0.5546	0.528537	0.354962	0.720835	Aqp5
136	ENSMUSG00000056313	8.60442e-13	-0.148585	-0.216317	-0.887151	-0.0302447	0.137818	-0.179352	0.163206	-0.0823638	0.254853	0.116716	0.644799	-0.342392	-0.44594	0.00331374	1810011O10Rik
136	ENSMUSG00000031488	1.22992e-53	-0.675653	-0.360672	-0.185562	0.0681833	0.1783	0.200664	0.213917	-0.930755	-0.22405	-0.564094	0.0526401	-1.01186	-0.734187	-0.334065	Rab11fip1
137	ENSMUSG00000061024	5.93136e-57	-0.260864	-0.209893	0.0486138	-1.14344	-0.508781	0.215005	0.266842	-0.168741	0.0836612	0.0164732	0.244193	-0.498545	-0.691312	-0.0945385	Rrs1
137	ENSMUSG00000048482	7.83552e-18	0.147916	0.159826	-0.0845758	-0.157364	-0.823687	-1.70783	-0.00740312	0.100459	0.152336	0.102963	0.0525917	0.163763	0.158672	0.155975	Bdnf
137	ENSMUSG00000025856	6.80521e-06	-0.488967	-0.245884	-0.207952	-0.577505	-1.13071	-1.28648	-2.20176	-0.459146	-0.449036	-0.404741	0.0856075	-0.43671	-0.467615	-0.002915	Pdgfa
137	ENSMUSG00000009291	1.32116e-10	-0.984684	-0.053881	-0.0737668	-1.06263	-0.632412	-0.191501	-0.177901	-1.03175	-0.75478	-0.617485	-0.183531	-1.53499	-1.17869	1.28818e-05	Pttg1ip
137	ENSMUSG00000020163	6.61385e-14	1.06796	1.52566	0.765144	1.37412	1.73425	1.10853	0.708276	0.749072	0.625526	0.324061	0.699677	1.4806	1.51663	0.776142	Uqcr11
137	ENSMUSG00000004558	3.54753e-62	-0.0463615	0.00821541	-0.0427981	-0.052091	-0.285386	-0.424602	-1.13612	-0.0368403	-0.123753	-0.074396	-0.998443	-0.021968	0.000216348	0.0138066	Ndrg2
137	ENSMUSG00000007892	7.19613e-27	-0.660616	-0.724104	-0.152572	-0.336631	-0.307878	0.537248	0.512658	-0.720004	-0.641612	-0.726006	-0.662398	-0.846484	-0.846988	-0.748114	Rplp1
137	ENSMUSG00000039952	1.63042e-07	-0.273557	-0.575911	-0.149052	-0.580581	-1.65629	-0.667553	-0.732395	-0.259049	-0.208519	-0.145642	-0.128287	-0.12449	-0.117162	-0.226173	Dag1
138	ENSMUSG00000048332	8.06018e-67	0.0943824	0.106351	-0.025568	-1.39597	-1.50379	-1.53078	-1.08975	0.0913535	0.079983	0.183206	-0.257502	-0.0633943	0.172941	0.212525	Lhfp
138	ENSMUSG00000025650	7.71149e-07	0.051765	0.0512233	-0.00966499	-0.301819	-0.9455	-0.270561	0.0569975	0.0342251	0.0443818	0.0278032	0.0751397	0.0634543	0.0700924	0.0580016	Col7a1
138	ENSMUSG00000024140	2.55551e-32	0.175216	0.194346	0.0377105	0.0539622	-0.0952033	-0.911169	-1.72382	0.210484	0.23443	0.236589	0.25539	0.185395	0.168189	0.181261	Epas1
139	ENSMUSG00000008136	7.07034e-07	-0.384543	0.0338398	-0.410411	-1.34257	-1.38934	-0.227705	0.167472	-0.558879	-0.254201	-0.366867	0.140571	-0.712213	-0.422563	0.101135	Fhl2
139	ENSMUSG00000028776	5.97519e-74	-0.543721	0.372845	-0.175404	-0.6552	-1.5421	-1.95534	-2.42294	-0.348216	-0.553329	-0.251669	-0.40768	-0.56103	-0.48149	-0.3021	Tinagl1
139	ENSMUSG00000020388	9.38569e-30	0.183215	0.346323	-0.162243	-1.08026	-1.18131	-1.69735	0.277012	0.0324688	0.032015	-0.0523994	-0.888944	0.307787	0.433416	0.445863	Pdlim4
139	ENSMUSG00000045027	3.0798e-72	-0.636629	-0.042371	-0.0111168	-0.115945	-0.0995304	-0.00221961	0	-0.670917	-1.10496	-0.919092	-0.0156469	-0.335586	-0.259145	-0.11516	Prss22
140	ENSMUSG00000031029	5.93899e-10	-0.760558	-1.38159	-0.257698	-0.243431	-1.0981	-0.0919175	0.201727	-0.813466	-0.616186	-0.881311	-0.7041	-0.644753	-0.791211	-1.21391	Eif3f
140	ENSMUSG00000021957	2.14851e-55	0.828959	0.290583	0.769058	1.4614	1.42256	1.40364	1.4556	1.05186	0.975287	1.02933	1.0693	1.08845	0.717013	-0.117172	Tkt
140	ENSMUSG00000033306	1.80162e-77	-0.669292	-0.495835	-0.439282	-0.692184	-1.67922	-1.88774	-1.59812	-0.650046	-0.673799	-0.612438	-0.489286	-0.249779	-0.282213	-0.465229	Lpp
141	ENSMUSG00000027447	2.38492e-34	-0.31468	1.41023	-0.202433	1.20469	0.950855	0.632379	-1.41145	0.648424	1.47875	1.78273	1.13904	-0.32237	-0.806761	1.57505	Cst3
141	ENSMUSG00000028626	2.31739e-68	-0.0208118	-0.0477395	-0.0445948	-0.520324	-0.872422	-0.241227	0.00259657	-0.0699393	0.00223591	-0.00486327	0.00259657	-0.152625	-0.0378513	-0.0743865	Col9a2
141	ENSMUSG00000079523	7.12451e-17	-0.35884	-1.12058	-0.283106	-1.66105	-1.80319	-1.96657	-1.02637	-1.23048	-0.33059	-1.03219	-1.65653	-1.47375	-0.44252	-0.385521	Tmsb10
141	ENSMUSG00000056201	9.57291e-11	-0.855263	-0.715553	-0.107433	-1.58546	-1.3893	-0.947771	-0.899847	-0.917828	-1.32829	-1.08855	-0.96615	-0.788039	-0.452527	-0.694535	Cfl1
142	ENSMUSG00000062098	2.53188e-84	-0.0451736	-0.0561273	-0.00972701	0.021497	0.0339508	0.0453194	-1.01959	-0.0899026	-0.106091	-0.0753853	0.0653956	0.0237379	0.0594328	0.0366036	Btbd3
142	ENSMUSG00000037563	1.46941e-23	-0.458446	-0.810001	-0.0620392	-0.352345	-0.518583	0.24285	0.680906	-0.60291	-0.41929	-0.685718	-0.113638	-0.563725	-0.617854	-0.715259	Rps16
142	ENSMUSG00000031762	2.02766e-27	1.10148	2.72719	0.914493	-1.57079	-0.328956	-2.42965	0.880664	0.458504	1.53682	-0.342208	1.30266	2.10906	0.824503	0.438915	Mt2
142	ENSMUSG00000024912	2.1442e-34	-0.581692	-0.111929	-0.0422733	-0.669064	-0.498133	-0.138282	0.0583477	-0.492062	-0.0431533	-0.084304	0.0191189	-0.869625	-0.970739	-0.0733361	Fosl1
143	ENSMUSG00000041355	1.08305e-36	1.01605	0.690114	0.783966	0.719332	0.810786	1.41996	1.46304	1.08984	1.22134	1.17925	0.597875	0.905526	0.78681	0.294317	Ssr2
143	ENSMUSG00000034898	3.84745e-84	0.0186876	0.0216975	-0.0323692	0.00227646	-0.0949454	-0.495767	-1.25748	0.0216975	0.0208797	0.021105	0.0216975	0.0196505	0.0180006	0.0204347	Filip1
144	ENSMUSG00000025959	6.64795e-13	-0.480461	-0.668022	-0.186779	-0.383734	-0.643724	-0.449206	-0.51953	-0.976541	0.0402218	-0.202028	-0.0509614	-1.45402	-0.682669	-0.878334	Klf7
144	ENSMUSG00000054717	5.81214e-32	-0.157901	-1.12516	-0.227921	0.0103539	-0.199076	-0.0847117	-0.152047	-0.385022	-0.238898	-0.34057	-0.354293	-0.581424	-0.0685213	-1.14082	Hmgb2
145	ENSMUSG00000029484	2.05244e-25	-0.542776	-0.109289	-0.123759	-0.843834	-0.42756	-0.31997	-0.462984	-1.18744	-0.737427	-1.08982	-1.3149	-1.06005	-0.159144	0.125197	Anxa3
145	ENSMUSG00000061477	1.49806e-16	-0.245856	-0.968762	-0.29554	-0.519125	-0.720645	-0.0171235	0.414856	-0.809367	-0.122616	-0.866606	-0.226366	-0.81146	-0.56457	-0.797815	Rps7
145	ENSMUSG00000005125	7.40601e-31	0.765372	1.29895	0.630576	0.809296	0.803229	1.66257	1.77879	0.92756	1.51424	1.06874	1.40588	0.964947	0.331703	0.454947	Ndrg1
146	ENSMUSG00000028266	3.26312e-17	0.28622	-1.05219	-0.816944	-0.412992	-0.860459	-0.661915	0.52339	0.156758	0.628092	0.556309	0.319847	-0.214438	0.00896929	-0.845824	Lmo4
146	ENSMUSG00000028435	7.63229e-27	-1.08577	0.0258031	0.0370589	-0.984018	-0.18462	-0.00312528	0.046869	-0.618184	-0.922755	-0.561352	-0.307793	-0.651118	-1.21442	-0.0701155	Aqp3
146	ENSMUSG00000021928	1.17036e-06	-0.20622	-0.0194489	-0.0270559	0.0301231	-0.266487	-0.40902	-0.0260223	-0.12496	-0.335244	-0.212041	-1.0492	0.0302234	-0.00882608	-0.00664463	Ebpl
146	ENSMUSG00000035105	3.87967e-35	0.0355901	-0.648906	-0.116483	-0.30237	-1.06012	-0.0353863	0.117823	-0.402466	0.113468	0.0903684	0.117823	-0.780279	0.0207798	-0.320523	Egln3
147	ENSMUSG00000028639	2.59099e-16	-0.923737	-1.2265	-0.659433	-1.16635	-1.09011	-0.978729	-1.19305	-0.873141	-1.19774	-0.886647	-1.108	-0.803284	-0.684198	-1.10887	Ybx1
147	ENSMUSG00000058799	2.91595e-34	-0.242107	-1.33308	-0.259747	-0.752075	-0.680417	-0.336581	-0.342204	-0.306187	0.0231522	-0.118191	0.0323031	-0.600896	-0.322398	-1.03548	Nap1l1
147	ENSMUSG00000032526	2.69075e-50	0.938817	0.551721	0.359523	0.86173	0.934776	1.0721	1.04537	0.970925	0.991331	1.0264	0.748794	0.902368	0.942051	0.18767	Deb1
147	ENSMUSG00000034786	4.96154e-17	-0.490468	0.0451778	0.0703583	0.131511	0.163798	0.153169	-0.265575	-0.40956	-0.924016	-0.611119	-0.398182	0.0625064	0.0416185	0.0880086	Gpsm3
148	ENSMUSG00000052684	2.33688e-53	0.914811	0.410527	-0.363301	2.12125	0.647506	-0.876777	-1.27109	0.368108	1.34047	0.335958	1.32959	0.592878	0.910334	0.877059	Jun
148	ENSMUSG00000038690	3.54161e-24	1.04472	1.21086	0.845256	1.38309	1.53206	1.2973	1.03289	0.983309	0.574364	0.605112	0.1669	1.38157	1.34596	0.6551	Atp5j2
148	ENSMUSG00000030654	1.34272e-10	-0.666686	-0.448935	-0.308167	-0.117082	-0.255189	-0.189972	-0.255196	-0.564378	-0.911812	-0.610323	-1.46734	-0.228845	-0.217655	-0.405674	Arl6ip1
148	ENSMUSG00000020000	3.75448e-66	0.0301312	0.0189905	-0.0232339	-0.698194	-1.13054	-0.576286	-0.00801243	0.0265903	0.0403966	0.0329959	-0.00398327	0.0248478	0.0332812	0.0271519	Moxd1
148	ENSMUSG00000054871	5.11489e-31	-0.62571	-0.078135	-0.0101754	-0.89242	-0.970623	-0.26438	-0.0502537	-1.08304	-0.98605	-1.38476	-0.283682	-0.220637	-0.0877822	-0.0732423	Tmem158
149	ENSMUSG00000026393	9.76192e-36	-0.666052	0.375883	0.124183	0.272606	0.438064	0.0739858	0.0927282	-1.20648	-1.03777	-1.5096	-0.632178	-0.309298	0.0294759	0.406276	Nek7
149	ENSMUSG00000027248	1.22592e-11	-0.505234	-0.298667	-0.843174	-0.348902	-0.334453	0.224177	0.230357	-0.230484	-0.568454	-0.169564	-0.468898	-0.34322	-0.56784	-0.435006	Pdia3
149	ENSMUSG00000029430	2.3033e-08	-0.492293	-0.875386	-0.0576913	-1.61494	-0.590481	0.0289905	-0.00579893	-0.597256	-0.275205	-0.32044	-0.315736	-0.940665	-0.758811	-1.03996	Ran
150	ENSMUSG00000052837	3.72123e-18	0.33108	0.687919	-0.959147	0.49467	1.05945	-1.02186	-0.993474	0.319779	0.280593	0.306914	1.59982	0.0522059	0.149984	0.817045	Junb
150	ENSMUSG00000050912	1.83601e-08	-0.600867	-0.286469	-0.174266	-0.50807	-0.542361	-0.496593	-0.41508	-0.702265	-0.856701	-0.927996	-1.35297	-0.148902	-0.114993	-0.376656	Tmem123
150	ENSMUSG00000062867	4.34222e-07	-0.366912	-1.07216	-0.208495	-0.440312	-0.090532	0.127168	-0.0921606	-0.408967	-0.196065	-0.439047	0.0623608	-0.211511	-0.436612	-0.959912	Impdh2
151	ENSMUSG00000026131	3.80128e-15	-0.662003	0.459131	0.184643	-0.683776	-1.0389	-1.84809	-0.116721	-0.893357	-0.643369	-0.893792	-0.101237	-0.226791	-0.258929	0.356149	Dst
151	ENSMUSG00000028333	2.83198e-13	-0.524031	-1.29538	-0.296255	-1.32985	-0.638593	-0.113091	-0.159083	-0.835173	-0.216457	-0.304131	-0.117967	-1.60895	-0.967981	-1.1581	Anp32b
151	ENSMUSG00000037573	1.70327e-30	1.11973	1.03665	-0.670829	1.57035	1.30322	1.16386	1.32674	1.24543	1.13672	1.20512	0.760543	1.32301	1.12578	0.747812	Tob1
151	ENSMUSG00000038366	7.75286e-31	-0.763793	-0.128699	-0.134268	0.0166443	0.0804827	0.0489048	-0.218457	-0.758797	-1.03278	-0.878262	-0.209895	-0.170442	-0.0883503	-0.15588	Lasp1
151	ENSMUSG00000014313	1.45882e-43	1.00223	0.852197	0.657633	0.702661	0.86253	0.344792	0.206251	0.670939	0.516952	0.320266	-0.287142	1.05308	1.28853	0.381411	Cox6c
151	ENSMUSG00000024338	3.75415e-17	-0.743436	-0.68329	-0.225067	0.222487	0.121426	0.416993	0.452906	-0.370136	-1.19137	-0.542796	0.14455	0.0961726	-0.136108	-0.94685	Psmb8
152	ENSMUSG00000027750	1.48862e-12	0.316884	0.199333	-0.0926124	-1.08339	-1.55553	-1.6581	-0.764941	0.287541	0.327659	0.300465	0.31379	0.274457	0.313222	0.257104	Postn
152	ENSMUSG00000044786	4.55113e-11	0.737684	0.341199	-0.99708	1.27855	1.04551	-0.917646	-0.805656	0.491107	1.12881	0.813577	1.24309	0.536669	0.793187	0.442174	Zfp36
152	ENSMUSG00000040652	1.988e-06	-0.331218	0.0197979	-0.0436554	-0.497913	-0.364324	-0.414471	-1.77906	-0.323513	-0.647099	-0.47477	-0.336089	-0.0501825	-0.0220943	0.0766456	Oaz2
153	ENSMUSG00000001089	2.25146e-11	-0.740723	-0.447445	-0.160308	-1.46677	-1.76111	-1.05451	-0.578379	-0.735553	-0.710734	-0.685818	-0.216629	-0.44498	-0.470312	-0.109514	Luzp1
153	ENSMUSG00000001794	9.46153e-48	-0.914319	-0.352441	-0.385452	-1.4309	-1.23316	-1.13294	-0.426652	-1.02779	-0.892598	-0.665542	-0.00758621	-1.61552	-1.05249	-0.248151	Capns1
153	ENSMUSG00000020044	1.02216e-27	0.0538571	-0.302369	-0.491549	-0.809114	-1.0804	-1.43835	-1.99031	0.0526182	0.300662	0.278938	0.2486	-0.0421366	0.0183374	0.125802	Timp3
153	ENSMUSG00000022312	4.37694e-15	-0.841596	-1.3996	-0.518017	-0.137718	-0.692397	0.105194	0.266943	-0.967835	-0.962392	-1.07671	-0.723453	-0.702662	-0.728859	-1.1317	Eif3h
153	ENSMUSG00000056209	8.65079e-15	-0.255656	-0.695769	-0.139592	-0.65269	-0.575021	-0.138399	0.0334931	-0.314966	0.0297185	-0.203364	-0.0189526	-0.437649	-0.452236	-0.92189	Npm3
154	ENSMUSG00000016256	3.11674e-06	0.213979	0.497682	0.725012	0.49618	0.247987	0.528212	0.425776	0.407665	0.0496565	0.326778	0.205079	0.554528	0.426777	0.445219	Ctsz
154	ENSMUSG00000054693	3.34371e-21	-0.741601	-0.0579306	0.0427568	-0.056449	-0.105482	0.0214874	0.0152383	-0.966353	-1.01403	-1.20121	-0.92731	-0.0749803	-0.0914548	-0.10372	Adam10
154	ENSMUSG00000096956	2.96298e-73	0.107098	0.0947356	0.0559204	0.0064694	-0.356905	-0.336007	-1.15925	0.105513	0.118635	0.117118	0.119291	0.0782519	0.1027	0.098773	Snhg18
155	ENSMUSG00000030792	2.08307e-39	-0.744527	0.153847	0.116423	0.118084	0.184806	0.186729	0.187312	-0.528964	-0.943908	-0.754034	-0.142251	-0.0462872	-0.445427	0.155694	Dkkl1
155	ENSMUSG00000032060	1.16637e-72	0.235014	-1.01909	-0.656563	0.220123	-0.491506	-1.10708	-2.06948	0.255234	0.551009	0.54963	0.54953	-0.0184103	-0.028924	0.317494	Cryab
155	ENSMUSG00000022336	2.11167e-29	-0.676406	-1.44522	-0.365937	-0.677361	-1.20743	-0.414579	-0.112045	-0.997658	-0.610578	-1.05994	-0.539576	-0.725642	-0.80161	-1.20726	Eif3e
156	ENSMUSG00000031584	3.71734e-24	-0.4121	0.0023466	0.0277951	-0.207972	0.147233	0.18929	0.234338	-0.766247	-0.585568	-1.13813	-0.143652	-0.24218	-0.264318	-0.0289257	Gsr
156	ENSMUSG00000071415	2.86116e-07	-0.411249	-0.823376	-0.132714	-0.153527	-0.339884	0.564988	0.850369	-0.690783	-0.521507	-0.848614	-0.324208	-0.620528	-0.553827	-0.745806	Rpl23
156	ENSMUSG00000020737	1.40589e-06	-0.533913	-0.706088	-0.116924	-0.437029	-0.120982	0.298376	0.212676	-0.509943	-0.794517	-0.691201	-1.32967	-0.277866	-0.339545	-0.843479	Hn1
157	ENSMUSG00000025927	1.24143e-12	-0.27385	-0.0881634	-0.177183	-0.38969	-0.61286	-0.741813	0.0852842	-0.383869	-0.546803	-0.476571	-1.26237	-0.157796	0.0827787	0.0107676	Tfap2b
157	ENSMUSG00000000088	1.38041e-29	0.249153	0.425108	0.777207	0.778495	1.12201	1.39746	1.25079	0.52811	-0.235766	0.218395	-1.19763	1.01009	0.664791	-0.196224	Cox5a
158	ENSMUSG00000034640	5.51007e-69	-0.171849	0.0103851	-0.197811	-0.119647	-0.352099	-1.93629	-0.406171	-0.062297	0.0988959	0.0568315	-0.0851686	-0.0552017	-0.342206	0.048211	Tiparp
158	ENSMUSG00000054342	1.92788e-53	0.299153	0.333659	-0.365092	0.800243	0.860387	0.868699	0.87422	0.186026	0.867923	0.840336	0.861767	-0.546941	-0.0799741	-0.204541	Kcnn4
158	ENSMUSG00000025503	2.3635e-25	0.753284	0.281371	-0.271014	1.45593	1.32453	1.28099	1.45529	1.07681	0.681	0.957265	0.746705	1.0347	0.619081	-0.393458	Taldo1
159	ENSMUSG00000054766	4.61906e-49	-0.712245	-1.16329	-0.306313	-1.57157	-1.00314	-0.393408	-0.135368	-0.914678	-0.550371	-0.723915	-0.503678	-0.878399	-0.637185	-1.00387	Set
159	ENSMUSG00000034109	2.67717e-06	-0.205258	-0.157653	-0.295625	-0.973401	-1.44062	-0.40887	-0.281046	-0.261336	0.0187975	-0.155597	0.0762139	-0.339953	-0.418226	-0.134493	Golim4
159	ENSMUSG00000040952	3.25307e-35	-0.097535	-0.867577	-0.327283	-0.490114	-0.392785	0.136903	0.747947	-0.705788	0.118894	-0.595745	0.407469	-0.82363	-0.350943	-0.682292	Rps19
159	ENSMUSG00000025809	1.50111e-35	-0.346973	0.290076	-0.0212938	-1.44615	-1.28067	-1.41184	-2.05111	-0.452434	-0.333819	-0.322443	-0.213043	-0.467125	-0.261577	0.467597	Itgb1
160	ENSMUSG00000017707	8.60525e-29	0.256382	1.05945	-0.200575	1.41546	1.60253	1.45273	1.19454	0.323989	0.446173	0.198466	0.316278	0.423076	-0.0232338	0.744758	Serinc3
160	ENSMUSG00000030224	9.34348e-13	-0.728373	-0.669693	-0.0770801	-1.37935	-1.05176	-0.263688	-0.319695	-0.778422	-0.502158	-0.565176	-0.60714	-1.01834	-0.901926	-0.650909	Strap
160	ENSMUSG00000019960	2.55358e-11	-0.332233	-0.583277	-0.869053	-0.339092	-1.64658	-1.16968	0.287074	-0.330703	0.141005	0.119255	0.470099	-0.824464	-0.634925	-0.584584	Dusp6
161	ENSMUSG00000025967	4.41099e-24	-0.492977	-1.16049	0.116421	-0.433036	-0.7259	0.780771	1.11764	-0.657786	-0.366168	-0.813593	-0.62488	-0.4837	-0.600069	-1.08846	Eef1b2
161	ENSMUSG00000029632	1.31145e-14	0.535253	0.945914	0.4759	0.465631	0.798028	1.02617	2.09386	0.518535	0.153081	0.273726	-0.393588	0.582838	0.4956	0.183447	Ndufa4
161	ENSMUSG00000049422	8.07601e-18	0.217029	0.412022	0.331336	1.0876	1.16928	1.19353	0.959753	0.40441	-0.0815286	0.153467	-0.108865	0.756942	0.62302	-0.625479	Chchd10
161	ENSMUSG00000001911	9.77984e-53	-0.12889	-0.767247	-0.337664	-0.763891	-1.47108	-1.60372	0.0415211	-0.141081	0.266413	0.175852	0.266397	-0.298043	-0.244769	-0.607209	Nfix
162	ENSMUSG00000030265	2.85937e-12	-1.04287	-0.52214	-0.282198	-0.811822	-0.586277	-0.264563	-0.283414	-1.0277	-0.613686	-0.797328	-0.591518	-1.15282	-1.19005	-0.594737	Kras
162	ENSMUSG00000020733	2.49061e-08	-0.295377	-0.430698	-0.0816699	0.563568	0.59973	0.555388	0.591973	-0.111567	-0.0515897	0.000540126	-0.0592065	-0.186454	-0.44206	-0.873725	Slc9a3r1
163	ENSMUSG00000029614	5.68788e-37	-0.380009	-0.945331	-0.354078	-0.471452	-0.475158	0.177637	0.647091	-0.765283	-0.439413	-0.929275	-0.0273468	-0.60852	-0.546275	-0.81514	Rpl6
163	ENSMUSG00000039450	4.19786e-26	0.479195	0.366786	-0.474535	0.875349	0.787491	0.826248	0.869819	0.697828	0.639136	0.666897	0.543935	0.671763	0.3874	0.0881912	Dcxr
163	ENSMUSG00000090877	5.62781e-15	1.3138	0.817256	0.125881	1.40583	1.23644	0.150301	0.375656	1.29102	1.36582	1.33321	1.17612	1.38176	1.3417	1.0098	Hspa1b
164	ENSMUSG00000039910	1.97282e-22	1.19936	0.901664	0.582592	1.62669	1.38799	0.413305	1.23561	1.31281	1.86354	1.80598	1.76989	0.765038	0.736778	0.20561	Cited2
164	ENSMUSG00000038872	4.58166e-68	-0.000323022	-0.064874	0.158973	0.214333	0.0947297	0.111072	-1.18648	-0.0179691	0.0393698	-0.00505025	0.120839	0.167131	0.110653	-0.125359	Zfhx3
164	ENSMUSG00000049751	8.62629e-06	0.812328	0.750068	0.230892	0.523538	1.36644	1.64949	1.6727	0.213421	0.589838	0.0231452	0.72032	0.431611	0.874022	0.435997	Rpl36al
164	ENSMUSG00000023048	5.11855e-32	-1.12314	-0.0469384	-0.229113	0.0201859	0.244138	-0.00833818	0.096601	-0.780166	-1.42884	-0.970938	-0.27455	-0.53229	-0.609516	-0.123323	Prr13
164	ENSMUSG00000047714	2.33568e-06	-0.131482	-0.469595	-0.791899	0.55734	0.624107	0.552519	0.516727	-0.189509	0.483025	0.500794	-0.0558668	-0.855821	-0.533172	-0.103032	Ppp1r2
165	ENSMUSG00000031231	6.13402e-29	0.935076	1.02189	0.803927	1.18897	1.25823	1.33433	1.11526	0.862831	0.385431	0.477841	-0.00269662	1.34854	1.25972	0.370873	Cox7b
165	ENSMUSG00000005610	9.29111e-13	-0.960668	-0.775409	-0.206707	-1.55194	-1.22	-0.902157	-0.512608	-0.910392	-0.738229	-0.727207	-1.04988	-0.989192	-1.10976	-0.978188	Eif4g2
165	ENSMUSG00000073639	4.55161e-26	1.09086	1.38113	0.607977	0.910772	0.944464	0.862194	1.30688	1.07471	0.78219	0.894388	1.34956	1.20668	1.09827	1.14618	Rab18
166	ENSMUSG00000014867	1.60106e-23	0.532286	0.774726	0.572502	0.756647	0.734294	1.01271	1.00658	0.634513	0.739055	0.731269	0.59557	0.732416	0.510983	0.600859	Surf4
166	ENSMUSG00000074227	4.33345e-16	0.0038167	0.255092	-0.145952	0.614429	0.861258	0.822857	2.00081	-0.00225572	-0.340306	-0.275651	0.392381	0.0909551	0.000392319	0.276928	Spint2
167	ENSMUSG00000074364	1.32799e-38	0.14142	0.13822	-0.102927	-0.128534	-0.240438	-1.34911	-1.20016	0.0117502	0.197422	0.147827	0.16939	-0.110485	0.0919992	0.223724	Ehd2
167	ENSMUSG00000022371	3.01735e-24	0.0898725	0.091024	-0.0260263	-0.744616	-1.19972	-0.725123	0.0257022	0.0858884	0.102944	0.0930391	0.0845893	0.0886013	0.100685	0.0937156	Col14a1
167	ENSMUSG00000022899	5.58565e-06	-0.0644409	-0.654595	0.0270184	0.220193	0.121159	0.241871	0.262718	0.0510154	0.154029	0.187424	0.156735	-0.132745	-0.260268	-0.275541	Slc15a2
167	ENSMUSG00000098178	1.12541e-22	0.854019	0.460227	0.965451	0.789492	0.853671	1.57193	1.54153	0.971329	1.30363	1.22464	0.842714	0.937217	0.636051	0.378332	Gm42418
168	ENSMUSG00000031825	2.03494e-13	0.137806	0.35018	0.194226	-1.26308	-1.7685	-0.778615	-1.23055	-0.268797	0.223469	-0.265399	0.36092	-0.0606083	0.180269	0.316003	Crispld2
168	ENSMUSG00000064345	5.88928e-09	0.844756	1.04077	0.852468	0.172607	0.585549	0.191588	0.416948	0.290332	0.746291	0.213143	0.993758	0.396236	0.94962	0.582996	mt-Nd2
169	ENSMUSG00000061518	3.85508e-08	0.604566	0.790858	0.787883	0.761131	1.06339	1.06837	0.732928	0.606212	0.207432	0.315507	-0.44082	0.964083	0.856464	0.000343035	Cox5b
169	ENSMUSG00000053907	8.01364e-15	-0.434696	0.113523	-0.157905	-1.43231	-0.685767	-0.152503	-0.419777	-0.415704	0.219337	0.0382101	0.259405	-0.80351	-0.968798	0.25047	Mat2a
169	ENSMUSG00000023010	2.51771e-30	0.499383	0.903519	0.476884	1.1968	1.25691	1.61651	1.96915	0.924574	0.495285	0.923515	1.04974	0.68522	0.374385	0.362781	Tmbim6
170	ENSMUSG00000026970	1.96329e-19	-0.865016	-0.324558	-0.31787	-1.49332	-1.39291	-0.912957	-0.980796	-1.16345	-0.44472	-0.632282	-0.222102	-1.40509	-0.891339	-0.173788	Rbms1
170	ENSMUSG00000005087	6.16716e-42	-0.546196	-0.281277	-0.396177	-0.936442	-0.884093	-0.741923	-0.0881443	-0.617328	0.200471	0.0855727	0.205781	-1.27884	-0.899743	0.0244585	Cd44
170	ENSMUSG00000004264	1.32312e-09	-0.67129	-0.914661	-0.181063	-0.785251	-0.572041	0.161027	0.105296	-0.583225	-0.746292	-0.672292	-0.426344	-0.531919	-0.61393	-1.01488	Phb2
170	ENSMUSG00000037580	1.82822e-14	-0.489212	0.043652	0.088397	-0.524577	-0.661129	-0.149489	0.246519	-0.271982	0.15074	0.0632983	0.248411	-0.618863	-1.007	0.00641315	Gch1
170	ENSMUSG00000071866	2.1408e-16	0.550799	0.0875136	-0.682206	0.0504903	0.380888	-0.390755	-0.122379	0.161298	0.223821	-0.0631129	0.533972	0.317599	0.753402	-0.242323	Ppia
171	ENSMUSG00000028936	1.55737e-08	-0.396461	-1.02835	-0.336172	-0.308234	-0.488026	0.0597572	0.445671	-0.64013	-0.547211	-0.820442	-0.174606	-0.54285	-0.546231	-0.927056	Rpl22
171	ENSMUSG00000003545	1.8092e-20	0.316597	0.325272	-0.407876	2.01496	1.44209	-0.45018	-0.537406	0.376862	1.1456	0.833589	0.648269	0.480073	0.246528	1.28291	Fosb
171	ENSMUSG00000001833	5.5479e-07	-0.127468	-0.330305	-0.0559258	-0.463568	-0.530491	-0.580269	-1.92827	-0.140751	-0.0141317	0.0151995	0.239775	-0.329758	-0.317071	-0.266652	Sept7
171	ENSMUSG00000069769	1.58782e-07	-0.441294	-0.183994	-0.12545	-0.0100944	-0.00459692	0.0127907	0.155625	-0.264189	-0.521321	-0.253844	-1.09701	-0.149181	-0.116801	-0.123977	Msi2
172	ENSMUSG00000018417	1.3328e-16	-0.449023	-0.339234	-0.110256	-0.351377	-0.464327	-0.143573	-1.25241	-0.548174	-0.542539	-0.577541	-0.454137	-0.340416	-0.274915	-0.178863	Myo1b
172	ENSMUSG00000031636	1.43037e-08	0.479387	0.179172	-0.589704	0.228849	-0.826881	-1.49306	0.151783	0.568715	0.613931	0.609449	0.6046	0.419556	0.298715	0.132914	Pdlim3
172	ENSMUSG00000025290	4.71268e-18	-0.172872	-0.795575	-0.157763	-0.324603	-0.400033	0.224413	0.595559	-0.481979	-0.1459	-0.472514	-0.0273368	-0.783316	-0.581883	-0.728917	Rps24
172	ENSMUSG00000022528	9.31798e-23	1.09173	0.9356	-0.223405	1.4895	1.66511	1.05575	0.235218	0.562569	0.99865	0.483128	1.26708	0.901453	1.26008	1.00764	Hes1
173	ENSMUSG00000001435	1.01878e-09	0.114205	0.128951	0.0175914	-0.42397	-0.596451	-0.508126	-1.27133	0.0807712	0.127241	0.117389	0.0989561	0.0535945	0.119166	0.121018	Col18a1
173	ENSMUSG00000019966	2.94286e-61	-0.142167	0.0556532	-0.199865	-0.824451	-1.41645	-1.70201	-0.506313	-0.0614131	0.0125391	0.0730629	-0.166356	-0.130796	-0.215489	0.0446633	Kitl
173	ENSMUSG00000035498	6.97927e-07	-0.836122	-0.185161	-0.0194786	-1.40008	-1.64376	-0.676477	0.263342	-0.980847	-0.490632	-0.727109	-0.0406709	-1.00418	-0.924988	-0.230827	Cdcp1
173	ENSMUSG00000018102	1.06606e-11	-0.68186	0.487482	0.0519064	0.764441	0.558121	0.39308	0.402597	-0.435935	-1.70306	-1.02176	-1.26734	0.78829	0.889312	-0.203952	Hist1h2bc
174	ENSMUSG00000090733	2.64641e-45	-0.15504	-0.305707	-0.229616	-0.665722	-0.436975	-0.257224	0.279446	-0.811124	-0.0780911	-0.899804	0.123652	-0.892789	-0.511774	-0.175578	Rps27
174	ENSMUSG00000019961	2.6408e-24	-0.162724	-0.873842	-0.151765	-0.114147	-0.253083	-0.133487	-0.115513	-0.316929	-0.0216907	-0.111184	-0.240108	-0.505056	-0.233893	-0.804772	Tmpo
174	ENSMUSG00000038679	1.21397e-14	-0.262753	-0.640617	-0.22315	0.581985	0.210369	0.213345	0.87444	0.0281321	-0.151054	0.118223	-1.39749	0.292261	-0.166768	-0.697386	Trps1
174	ENSMUSG00000036438	3.9518e-07	-0.207327	-0.414968	-0.739981	-0.383443	-0.558451	-1.47778	-0.999225	-0.0983888	-0.530627	-0.182127	-0.766819	-0.0269862	-0.145984	-0.669208	Calm2
175	ENSMUSG00000006728	7.63562e-17	-0.428597	-1.07724	-0.0879194	-0.400194	-0.697203	-0.0043647	-0.021497	-0.524028	-0.519521	-0.622057	-1.07161	-0.217201	-0.180116	-0.888113	Cdk4
176	ENSMUSG00000029247	7.28043e-09	-0.300547	-0.919223	-0.182134	-0.0522574	-0.131443	0.100939	0.0699064	-0.309011	-0.349408	-0.432243	-0.277063	-0.020708	-0.122105	-0.64929	Paics
176	ENSMUSG00000030849	1.10767e-31	-0.873728	0.03185	-0.0281271	-0.329147	-0.358382	-0.418866	0.0421242	-0.960835	-1.15033	-1.1638	-0.348952	-0.0249869	-0.14273	0.0477591	Fgfr2
176	ENSMUSG00000023175	1.32821e-08	-1.16793	-0.203035	-0.367932	-0.166863	-0.0693248	0.318147	0.156245	-0.809821	-1.41478	-1.05025	-0.870565	-0.70297	-1.29598	-0.168609	Bsg
176	ENSMUSG00000020849	5.40211e-10	-0.762843	-0.903032	-0.408833	-0.689223	-0.415171	0.0154519	0.235648	-0.684755	-0.798218	-0.621052	-0.874322	-0.820119	-0.976504	-1.09047	Ywhae
176	ENSMUSG00000025190	9.56511e-10	-0.180307	0.481257	0.43471	0.367255	0.453315	0.484354	0.362117	0.19919	-0.472057	0.0985601	-0.678349	0.470695	0.206664	0.259681	Got1
177	ENSMUSG00000070544	4.92961e-11	-0.803976	-0.258411	-0.0926414	-1.31706	-1.21269	-0.0332304	0.0929165	-0.762507	0.0100194	-0.369285	-0.264586	-1.14304	-1.38609	-0.625222	Top1
177	ENSMUSG00000037894	4.21003e-13	0.173826	-0.946215	-0.262337	-0.679623	-0.158271	0.019511	0.016133	-0.201939	0.271109	-0.0555436	-0.0281598	-0.197515	0.13356	-0.966407	H2afz
177	ENSMUSG00000022956	1.20931e-10	0.666214	0.536878	0.727245	1.04247	0.944695	1.37642	1.08163	0.844088	0.39152	0.642239	0.0121681	1.09041	0.97265	-0.317372	Atp5o
178	ENSMUSG00000046447	1.30499e-20	-1.1647	-0.245379	-0.507653	-0.377871	-0.318531	-0.666774	-0.429454	-1.15825	-1.21637	-1.12803	-1.30656	-0.975837	-0.994748	0.0824177	Camk2n1
178	ENSMUSG00000030538	2.47908e-27	0.328355	-0.0754392	0.375273	0.838688	0.821283	0.845802	0.763193	0.561596	0.082012	0.455012	-0.252918	0.741444	0.553635	-0.784124	Cib1
178	ENSMUSG00000001270	1.0884e-11	0.711172	0.705425	0.155505	0.395974	-0.700148	-1.61567	-0.593601	0.722383	0.733534	0.729824	0.697009	0.685464	0.720799	0.699087	Ckb
178	ENSMUSG00000038418	1.86118e-10	0.89612	-0.377388	-1.02975	1.14069	0.835167	-1.40471	-0.917764	0.596889	1.44879	1.30892	1.11538	0.345161	0.84253	0.561847	Egr1
179	ENSMUSG00000059070	9.65247e-20	-0.471369	-0.783816	-0.274156	-0.496885	-0.456064	0.369408	0.625572	-0.902004	-0.71379	-1.16296	-0.478815	-0.608587	-0.513605	-0.680197	Rpl18
179	ENSMUSG00000020439	3.49087e-07	0.133104	0.151869	-0.049827	-0.46446	-0.541059	-1.36873	-0.222843	0.0245778	0.176261	0.110979	0.250582	0.0185269	0.126441	0.160275	Smtn
179	ENSMUSG00000045136	4.82604e-08	-0.237221	-0.789565	0.052639	0.0679322	0.142772	0.14699	0.227007	-0.238086	0.0334551	-0.0530415	-0.907661	-0.383539	-0.439852	-0.354867	Tubb2b
179	ENSMUSG00000012422	1.57658e-14	0.394215	0.337979	0.562599	0.34393	0.605867	0.84098	0.599536	0.316379	0.371179	0.32234	0.0866603	0.293316	0.412459	0.238711	Tmem167
179	ENSMUSG00000021699	9.90404e-41	-0.41017	-0.83506	-0.162504	-0.24446	-0.247191	-0.0289068	0.0815362	-0.564139	-0.0698176	-0.113008	0.10284	-0.951739	-0.602396	-0.597869	Pde4d
180	ENSMUSG00000020444	6.01079e-20	-0.583625	-0.0552535	0.104572	0.118463	0.177485	0.228944	0.145248	-0.522246	-0.960451	-0.758962	-1.16553	0.211653	0.208224	-0.0252762	Guk1
180	ENSMUSG00000022565	2.5441e-32	-0.95288	-0.30763	-0.105763	-0.838916	-0.451671	-0.580943	-0.683275	-1.25982	-1.08161	-1.25024	-0.214811	-0.891286	-0.411414	-0.0464641	Plec
181	ENSMUSG00000006304	2.4907e-26	-1.21165	-0.59634	-0.44523	-1.23236	-0.89524	-0.837479	-0.895268	-1.20075	-1.24582	-0.997799	-0.408647	-1.45545	-1.10519	-0.43646	Arpc2
181	ENSMUSG00000044986	1.25278e-07	-0.233097	-0.309554	-0.0701643	0.0763366	0.0685143	0.118484	0.0971509	-0.178109	-0.533066	-0.30116	-0.767608	0.0198656	-0.00837062	-0.224797	Tst
181	ENSMUSG00000018821	1.47504e-17	-0.738449	-0.104049	-0.205364	0.0897129	0.131468	-0.0896829	0.000204813	-0.451369	-1.18966	-0.742822	-1.10691	-0.0864322	-0.145168	-0.243247	Avpi1
182	ENSMUSG00000062647	5.62947e-26	-0.498211	-1.04454	-0.331988	-0.241471	-0.481332	0.387691	0.47172	-0.422331	-0.370255	-0.535156	-0.342241	-0.235259	-0.69341	-0.882627	Rpl7a
182	ENSMUSG00000028967	3.95505e-57	-0.230688	0.384822	0.263852	0.0372006	-2.29021	-0.531581	-0.129308	-0.0576808	0.447578	0.617026	0.744817	-0.333726	-0.256739	-0.267138	Errfi1
182	ENSMUSG00000028780	4.81301e-59	0.107972	-0.0293509	-0.233245	-0.268448	-0.912052	-1.40564	0.11872	0.102362	0.115968	0.156454	-0.567372	0.0946163	0.124237	0.0286236	Sema3c
182	ENSMUSG00000038650	2.29658e-07	-1.02528	-0.271422	-0.240741	-0.339443	-0.0104547	0.0975138	0.205989	-1.0225	-1.41327	-1.26571	-0.111776	-0.814776	-0.696365	-0.499872	Rnh1
183	ENSMUSG00000035021	7.33776e-36	-0.586587	-0.478817	-0.0799606	-0.853134	-0.848561	-0.0659076	0.0378105	-0.465017	-0.0268427	-0.0874605	-0.101658	-0.861523	-0.918993	-0.421559	Baz1a
183	ENSMUSG00000032501	4.57904e-10	-0.480227	-0.672258	-0.841208	0.12159	-0.253543	-0.833886	0.281778	-0.562808	0.343676	-0.0253154	-0.00603243	-0.938784	-0.666847	-0.397929	Trib1
183	ENSMUSG00000064210	2.72563e-33	-0.719185	-0.315386	-0.22956	-0.711175	-0.491235	-0.533956	-0.314379	-1.18749	-0.54654	-0.931582	-0.259205	-1.09021	-0.583658	-0.132955	Ano6
184	ENSMUSG00000030782	2.97839e-57	0.0765908	0.0794601	-0.122089	-0.717407	-0.836596	-1.25556	-0.663868	0.0227138	0.0936568	0.0741729	0.0761973	0.00484809	0.0832066	0.0855515	Tgfb1i1
184	ENSMUSG00000024754	6.22503e-29	-0.741515	-0.157542	-0.0914624	-0.114742	-0.149536	-0.00694347	0.0191734	-0.650658	-0.881163	-0.673726	-0.298636	-0.176945	-0.150025	-0.143777	Tmem2
185	ENSMUSG00000066043	1.32343e-48	-0.628326	-0.144217	-0.111122	-0.178921	-0.025301	-0.0852909	-0.19558	-0.763157	-0.835679	-0.968178	-0.0249418	-0.341109	-0.184445	-0.146413	Phactr4
185	ENSMUSG00000023367	6.3247e-10	-0.586172	0.0741327	-0.772043	0.529458	0.191757	0.724957	0.739039	0.279582	-0.856703	0.0112895	0.718608	0.583029	-0.332424	-0.548342	Tmem176a
185	ENSMUSG00000005148	7.32552e-27	-0.984899	-0.674855	-0.394206	-0.468645	-0.674378	-0.121029	0.149929	-1.05307	-0.667243	-0.786745	-0.0817783	-1.24839	-1.07943	-0.774359	Klf5
185	ENSMUSG00000005417	2.24235e-12	-0.577836	-0.243875	-0.138366	-0.302239	-0.309819	-0.231645	-1.45468	-0.741651	-0.392496	-0.55937	-0.0806173	-0.595422	-0.441159	-0.10485	Mprip
186	ENSMUSG00000026434	1.52128e-06	-0.502552	-1.06408	-0.132361	-0.375757	-0.50094	-0.275428	-0.330428	-0.567459	-0.513444	-0.460082	-0.177124	-0.441056	-0.276341	-1.05182	Nucks1
186	ENSMUSG00000030342	1.5716e-24	-1.03477	-0.142713	-0.731272	-1.48316	-1.11986	-0.64413	1.29529	-0.625176	-1.40032	-0.836732	-1.35629	-0.886695	-1.34509	-0.551471	Cd9
186	ENSMUSG00000037601	3.75962e-28	-0.0850729	-0.129703	0.406922	-0.492198	0.417444	1.37431	1.10525	0.0882989	-0.20765	0.0199819	-0.348772	0.0983944	0.0721929	-0.679357	Nme1
187	ENSMUSG00000090553	5.12192e-16	-0.184522	-0.894596	-0.0856421	-0.424246	-0.136082	0.301003	0.344871	-0.357886	-0.30881	-0.480868	-0.532588	-0.231523	-0.10807	-0.976413	Snrpe
187	ENSMUSG00000027111	3.96803e-11	-0.541069	0.144142	0.286538	-0.771345	-1.71933	-0.985436	0.825016	-0.529963	-0.444269	-0.374509	-0.328718	-0.240039	0.0607751	-0.211536	Itga6
187	ENSMUSG00000031207	4.98159e-39	-0.313466	-0.381915	0.0554481	-1.29515	-0.759398	-0.668192	-1.45227	-1.04424	-0.181522	-0.521815	-0.0396506	-1.28393	-0.287859	0.00147553	Msn
187	ENSMUSG00000027763	1.16109e-55	-0.244155	-0.19301	-0.172887	-0.593206	-1.01401	-1.54532	-0.941414	-0.35456	-0.163417	-0.210082	0.132731	-0.285805	-0.133629	-0.00200202	Mbnl1
187	ENSMUSG00000028889	9.53564e-08	-0.669157	-0.193544	0.0715078	-0.791359	-0.432637	0.299119	0.337609	-0.488852	-0.222517	-0.186245	-0.0849992	-0.827531	-0.979939	-0.273025	Yrdc
187	ENSMUSG00000032562	1.08717e-11	-1.29762	-0.786279	-0.572697	-0.789526	-1.09132	-1.26654	-1.29947	-1.08582	-1.40627	-1.13701	-0.689182	-0.733918	-0.715441	-0.581426	Gnai2
187	ENSMUSG00000041057	5.18956e-11	-0.33125	-0.194942	0.00774132	-1.03867	-0.492623	0.00713773	0.0795883	-0.434911	-0.0266114	-0.204225	0.0739253	-0.65785	-0.613811	-0.188316	Wdr43
188	ENSMUSG00000030057	2.83245e-12	-0.773875	-0.58682	-0.327556	-1.38799	-0.967912	-0.410297	-0.0367016	-0.500148	-0.529132	-0.291678	0.108752	-0.870193	-1.32037	-0.740544	Cnbp
188	ENSMUSG00000049470	5.55324e-42	-1.25502	-0.120147	0.0168443	-0.491252	-0.485883	-0.249444	-0.0242678	-0.981812	-1.375	-1.16287	-0.357768	-0.423523	-0.724569	-0.0856515	Aff4
189	ENSMUSG00000060591	3.83966e-28	-0.3224	-0.0864601	-0.741387	-0.898999	-1.17006	-1.35614	-0.821195	-0.428035	-0.775563	-0.748671	-0.0824551	0.0510967	0.307534	-0.29326	Ifitm2
189	ENSMUSG00000058571	1.73676e-38	-0.124166	-0.193915	-0.326257	-0.357789	-1.04571	-0.529541	-0.272852	-0.43127	0.0185146	0.00534306	-0.00788533	-0.905867	-0.191272	-0.00364039	Gpc6
189	ENSMUSG00000007739	6.03599e-08	-0.690636	-1.06447	-0.0761653	-0.483406	-0.541326	0.0280703	0.203624	-0.708668	-0.657333	-0.8473	-0.313505	-0.448195	-0.617071	-1.01411	Cct4
190	ENSMUSG00000018217	3.63766e-27	0.144295	0.155079	-0.0747012	-0.131177	-0.405295	-1.25653	-1.00757	0.149455	0.173709	0.169353	0.178394	0.121685	0.111402	0.161093	Pmp22
190	ENSMUSG00000022708	5.54122e-19	-0.694923	-0.794382	-0.779674	-0.757193	-1.66639	-1.66474	-1.11683	-0.690321	-0.418667	-0.446538	-0.13015	-0.675663	-0.641992	-0.496623	Zbtb20
190	ENSMUSG00000039218	1.80196e-26	-1.16423	-0.484937	-0.305707	-1.39482	-1.06862	-0.364008	-0.142128	-1.05497	-1.09565	-1.09391	-0.707836	-1.14166	-1.28193	-0.251511	Srrm2
191	ENSMUSG00000028583	5.6032e-11	0.0646809	0.0241307	-0.0234114	-0.990813	-0.916908	-0.459168	0.0833531	0.0808073	0.0947804	0.0833868	0.0865381	0.0494504	0.0704388	0.0883143	Pdpn
191	ENSMUSG00000002602	7.95746e-15	0.103677	0.0923015	0.0135854	-0.545617	-0.516305	-0.482536	-1.10566	0.104674	0.117325	0.113495	0.127909	0.0919829	0.115975	0.112203	Axl
191	ENSMUSG00000061787	5.11837e-10	-0.164843	-0.704473	-0.0331886	-0.245614	-0.303171	0.370375	0.789215	-0.466732	-0.241501	-0.593681	-0.22672	-0.458501	-0.42967	-0.722507	Rps17
191	ENSMUSG00000044147	1.3328e-16	-0.762478	-0.555077	-0.403347	-0.852475	-0.89285	-0.29984	0.351494	-0.761952	-0.103345	-0.180287	-0.0451886	-1.40592	-1.23277	-0.463083	Arf6
192	ENSMUSG00000026469	7.90337e-18	-0.230325	-0.100834	-0.0973465	-0.161296	-0.339628	-0.384512	-0.0794283	-0.19942	-0.216571	-0.194151	-0.917204	-0.0878801	-0.0914868	-0.0919818	Xpr1
192	ENSMUSG00000045193	4.28781e-11	-1.00406	-0.448059	-0.197768	-0.413441	-0.679829	-0.890935	-0.206052	-1.05788	-1.43828	-1.25901	-0.652129	-0.812134	-0.650815	-0.26484	Cirbp
192	ENSMUSG00000056851	6.45276e-12	-0.85549	-1.16755	-0.251494	-0.572466	-0.669549	-0.191461	0.0586797	-0.825247	-0.508224	-0.713169	-0.802317	-0.72611	-0.806052	-1.06361	Pcbp2
193	ENSMUSG00000054428	1.42889e-16	-0.184115	0.102362	-0.378925	0.400225	0.143898	-0.256965	-0.0100801	-0.132092	-0.775949	-0.584587	-1.23306	0.515281	0.26104	0.022817	Atpif1
193	ENSMUSG00000020075	2.92272e-43	-0.238961	-0.131036	0.0973117	-1.12551	-0.460816	0.143858	0.0549156	-0.370184	0.0625391	-0.162276	0.117946	-0.465833	-0.468996	-0.112554	Ddx21
194	ENSMUSG00000028163	5.37187e-16	-0.803842	-0.325313	-0.215817	-0.376188	-0.391206	-0.312511	0.00168685	-0.60462	-0.0821297	-0.193085	0.101635	-0.752956	-1.0935	-0.0703282	Nfkb1
194	ENSMUSG00000061353	1.83723e-11	0.0675688	0.083144	0.0249281	-1.0068	-1.02365	-0.478115	-0.63307	0.0683021	0.0938662	0.0856838	0.0882227	0.0344474	0.064546	0.086606	Cxcl12
194	ENSMUSG00000069662	3.46048e-11	-0.30308	-0.253778	0.050011	-0.773962	-0.657494	-1.09605	-0.822328	-0.39976	-0.498948	-0.553744	-1.41016	0.118073	0.0556762	-0.299857	Marcks
194	ENSMUSG00000063457	1.82767e-11	-0.289785	-0.794666	-0.0999687	-0.459907	-0.730433	0.034836	0.363479	-0.549468	-0.359667	-0.66937	0.129108	-0.544179	-0.525712	-0.601396	Rps15
194	ENSMUSG00000039016	9.70877e-11	0.522685	0.653394	0.614044	0.611347	0.756038	0.861885	0.796426	0.49901	0.274018	0.380704	-0.192644	0.7696	0.839226	0.587774	Timm8b
194	ENSMUSG00000020321	1.30344e-33	0.846378	0.769974	0.34148	1.19117	1.02678	1.08516	1.05978	1.06009	0.599614	0.924256	0.806544	1.27518	0.855731	-0.014707	Mdh1
195	ENSMUSG00000074884	7.94862e-22	1.06607	0.819703	0.219264	0.913806	0.957625	0.705334	-0.224851	0.43776	1.01194	0.284867	0.633642	0.825171	1.28121	0.600176	Serf2
195	ENSMUSG00000003814	4.13527e-07	-0.226029	-0.520123	-0.782284	-0.170046	-0.175738	0.55845	0.518703	0.261693	0.00892953	0.593809	-0.209917	-0.0274409	-0.332136	-0.48482	Calr
195	ENSMUSG00000024048	4.77956e-13	-0.730833	-0.561973	-0.287422	-0.793325	-1.03511	-0.745254	-0.11718	-1.04172	-1.01094	-0.768721	-0.0883992	-1.38612	-0.668084	-0.0404822	Myl12a
196	ENSMUSG00000027405	4.28093e-08	-0.225615	-0.278515	-0.0430626	-1.06285	-0.433591	0.0574592	0.0240298	-0.311289	-0.197907	-0.304365	-0.0953672	-0.352572	-0.446242	-0.19789	Nop56
196	ENSMUSG00000028465	7.12863e-06	-0.118408	-0.126119	-0.148612	-0.460156	-1.15656	-1.45614	-1.31012	-0.199782	-0.0368192	-0.0770285	0.0840216	-0.331304	-0.16302	-0.0593458	Tln1
196	ENSMUSG00000036478	2.73076e-09	0.102951	-0.0894005	-0.791037	0.609085	0.53715	0.56047	-1.04625	-0.74959	0.133834	-0.928724	0.849895	-0.594187	0.0522314	0.212235	Btg1
197	ENSMUSG00000037060	4.23023e-07	-0.305715	0.0160396	-0.540244	-0.620273	-0.557391	-1.6149	-1.95688	-0.614812	-0.138159	-0.654901	0.416666	-0.522159	-0.248858	0.310677	Prkcdbp
198	ENSMUSG00000008601	1.02985e-27	-0.52408	-0.574906	-0.499716	0.491554	0.637417	0.613138	0.6902	-0.393854	-0.7873	-0.607364	-0.0528343	0.0499005	-0.336825	-0.485755	Rab25
198	ENSMUSG00000053931	4.07556e-42	-0.896676	-0.277695	-0.192524	-1.07198	-1.56026	-0.939528	-0.293458	-0.898908	-1.37569	-1.14144	-0.570904	-0.222996	0.0193868	-0.0243969	Cnn3
198	ENSMUSG00000060002	4.85745e-32	0.688457	0.879708	0.166568	1.145	0.99814	0.847632	0.911637	0.920372	0.902066	0.954861	0.802616	0.953019	0.629703	0.462396	Chpt1
198	ENSMUSG00000007041	1.76599e-29	-1.11996	-0.775919	-0.479958	-0.419861	0.0757887	0.144087	0.297938	-1.02322	-1.41755	-1.14926	0.050833	-1.23625	-1.2121	-0.85027	Clic1
198	ENSMUSG00000041731	2.90425e-53	0.196808	0.198307	-0.0039452	0.0839955	-0.189321	-1.15536	-0.00642851	0.196688	0.205215	0.203901	0.205827	0.191955	0.180954	0.201798	Pgm5
199	ENSMUSG00000037960	1.06282e-12	-0.536236	0.12758	-0.0642212	-0.184727	0.102699	0.133739	-0.013152	-0.775515	-0.562293	-0.543214	-0.00698739	-0.988437	-0.334922	0.0635427	Card19
199	ENSMUSG00000001504	6.48464e-19	0.84083	0.51078	0.174854	1.02305	0.95329	0.973783	1.49685	0.93776	1.09589	1.0369	1.13032	0.815512	0.724922	0.3531	Irx2
200	ENSMUSG00000001847	4.03458e-23	-1.22978	-0.300753	0.0392897	-0.17886	-0.289842	-0.0853254	-0.0705259	-1.0481	-1.24241	-1.15307	0.0929045	-0.762473	-1.03624	-0.4662	Rac1
200	ENSMUSG00000090862	2.22375e-28	-0.364188	-0.862844	-0.141438	-0.503675	-0.328438	0.459302	0.795333	-0.712724	-0.298957	-0.835885	-0.22561	-0.693069	-0.631718	-0.753575	Rps13
200	ENSMUSG00000047139	5.20357e-28	-0.543077	-0.943416	-0.457888	0.957502	0.487551	-0.151494	2.21413	-0.889094	-0.7551	-1.45538	-1.01883	0.26817	-0.416204	-1.00442	Cd24a
201	ENSMUSG00000032324	8.99566e-13	-0.767531	0.0649556	0.183375	-0.863896	-1.06963	-0.475618	-0.455737	-0.595843	-1.23215	-0.914602	-1.28337	0.118174	-0.133505	0.399731	Tspan3
201	ENSMUSG00000059534	1.70145e-26	0.851259	1.03831	0.480185	1.15476	1.18555	0.568525	0.161556	0.63367	0.295044	0.263102	-0.0775663	1.25729	1.29076	0.411992	Uqcr10
202	ENSMUSG00000028793	3.12055e-11	-0.615247	-0.220094	-0.203516	-0.0326588	-0.0215552	-0.0468109	0.150297	-0.498616	-0.0908803	-0.168819	0.0635531	-0.655598	-0.834114	-0.175197	Rnf19b
202	ENSMUSG00000052560	7.86747e-42	0.0172292	0.136797	0.035331	-1.06401	-0.715389	-0.758486	0.145432	-0.000627457	0.118559	-0.0344105	0.146731	0.0916101	0.0175506	0.151133	Cpne8
203	ENSMUSG00000041126	5.99407e-13	-0.449124	-1.05452	-0.152786	0.1158	-0.585687	-0.119591	-0.0284209	-0.465409	-0.720636	-0.621564	-1.10722	0.102069	-0.0345301	-0.991741	H2afv
203	ENSMUSG00000078812	4.68589e-07	-0.262505	-0.313503	-0.26912	-1.40433	-0.645117	-0.128498	0.266972	-0.160128	-0.366727	-0.165187	0.114288	-0.567652	-0.520247	-0.803071	Eif5a
204	ENSMUSG00000027533	4.47914e-20	1.12968	0.39171	0.631577	0.228638	-0.473879	0.79343	0.731951	0.920615	1.3651	1.32521	1.31739	0.407868	0.958082	-0.275248	Fabp5
204	ENSMUSG00000028766	1.33496e-51	0.0406224	0.0449606	-0.546346	-0.182068	-0.337683	-1.23195	0.126326	0.0897266	0.20197	0.195935	0.148014	-0.0652842	-0.0818351	0.133504	Alpl
204	ENSMUSG00000058558	1.29384e-23	-0.595311	-1.01801	-0.398707	-0.725768	-0.609843	0.0642913	0.498349	-0.935193	-0.597147	-0.991822	-0.24954	-1.01531	-0.885813	-0.967807	Rpl5
204	ENSMUSG00000050856	1.69707e-32	0.997374	1.18122	0.47122	0.988546	1.27937	0.614173	0.188446	0.803962	0.737143	0.595339	0.497727	1.05792	1.2793	0.681866	Atp5k
204	ENSMUSG00000030738	2.86169e-15	-0.883573	-0.82815	-0.0146333	-1.38357	-0.587356	-0.122024	0.00295878	-0.835454	-0.783133	-0.701218	-0.396898	-0.924019	-0.830041	-0.789155	Eif3c
204	ENSMUSG00000021290	2.15081e-17	0.916427	1.11897	0.695308	1.00452	1.24362	1.06871	0.524587	0.636724	0.474378	0.221482	0.243239	0.885765	1.12665	0.605155	2010107E04Rik
204	ENSMUSG00000005732	6.36258e-15	-0.610492	-1.1904	-0.209342	-1.00793	-0.288237	-0.0419949	-0.0843995	-0.63538	-0.502889	-0.391357	-0.625069	-0.937036	-0.811485	-1.01767	Ranbp1
205	ENSMUSG00000035093	4.94725e-25	0.720326	0.8775	0.533718	0.82903	0.782891	0.601602	0.867631	0.737128	0.864731	0.812134	0.873637	0.723538	0.603168	0.587579	Secisbp2l
205	ENSMUSG00000022234	3.6999e-16	-0.494778	-0.948915	-0.248607	-0.566008	-0.534042	0.0658469	0.082602	-0.508513	-0.447605	-0.556458	-0.273137	-0.350167	-0.53113	-0.977782	Cct5
205	ENSMUSG00000052146	1.17018e-24	-0.296482	-0.782466	-0.254459	-0.509695	-0.288848	0.139052	0.495271	-0.977449	-0.316643	-1.09727	-0.242491	-0.87518	-0.465199	-0.696359	Rps10
205	ENSMUSG00000036372	3.38872e-14	1.01155	1.06994	0.617752	1.2734	1.17851	1.12016	1.40538	0.77844	0.804655	0.54419	0.554048	1.12259	1.15758	0.782364	Tmem258
206	ENSMUSG00000049550	5.04938e-16	-0.607927	-0.629956	-0.3776	-0.334527	-0.221087	-0.267333	-0.324623	-0.826134	-0.40764	-0.595383	-0.167202	-1.07632	-0.683765	-0.147274	Clip1
206	ENSMUSG00000002980	9.11206e-10	-0.562067	-0.196974	-0.0242874	-0.999825	-0.332112	-0.343768	-1.38321	-0.142962	-0.202031	-0.0402968	0.00813085	-0.245583	-0.789654	0.200232	Bcam
206	ENSMUSG00000024190	1.51695e-11	0.0955033	0.106264	-0.898303	0.99506	0.518704	-1.08975	-1.02555	-0.00434731	0.815078	0.462676	0.67952	-0.253464	-0.0599706	0.46417	Dusp1
206	ENSMUSG00000024236	2.21486e-09	-0.754745	-0.394262	-0.415144	-0.46557	-0.674689	-1.37169	-0.0655384	-1.29999	-0.685727	-1.37028	0.00325268	-0.881188	-0.616937	-0.168111	Svil
207	ENSMUSG00000026639	1.85961e-06	0.131912	0.0924713	-0.0635159	-0.413886	-0.59189	-1.18695	0.184817	0.168591	0.194187	0.185672	0.199342	0.13861	0.131846	0.0802723	Lamb3
207	ENSMUSG00000048490	6.02315e-08	-0.955735	-0.163051	-0.0956907	-0.98627	-1.26653	-0.523437	0.526392	-0.690924	-0.207641	-0.432623	0.0598632	-0.622004	-1.39426	-0.338995	Nrip1
207	ENSMUSG00000034006	1.55519e-08	-0.623464	0.076288	-0.0704331	-1.40502	-1.4584	-0.230056	0.279877	-0.196157	-0.324636	-0.169179	0.193905	-0.237339	-0.878389	-0.278811	Pqlc1
207	ENSMUSG00000033863	3.22604e-47	0.0599679	0.263376	-0.0330234	0.469413	-0.0431748	-0.311271	-1.62408	0.0768838	0.259028	0.187432	0.255658	0.179509	-0.0464364	-0.0474556	Klf9
208	ENSMUSG00000059291	4.52315e-40	-0.219897	-0.748215	0.0096208	0.206316	-0.0018818	0.937541	1.08328	-0.413914	-0.343722	-0.66577	-0.109411	-0.159957	-0.314457	-0.707765	Rpl11
208	ENSMUSG00000029675	4.07248e-24	0.128472	0.1028	-0.0444293	-0.242234	-0.795046	-0.743126	-1.24574	0.123048	0.133058	0.128117	0.102903	0.121197	0.131052	0.105604	Eln
208	ENSMUSG00000029994	7.5993e-07	-0.287711	-0.296491	-0.0907505	-0.0183597	-0.0147171	-0.0508768	-0.0303229	-0.373612	-0.385342	-0.398014	-0.858888	-0.219846	-0.154935	-0.23862	Anxa4
208	ENSMUSG00000063856	9.36664e-07	0.585127	0.962017	0.653295	1.01605	1.59664	1.3866	0.989721	0.550572	0.53074	0.511779	0.258442	0.860001	0.842722	0.64192	Gpx1
208	ENSMUSG00000021149	4.27162e-28	-0.572726	-0.476538	-0.0522014	-1.10833	-0.781451	-0.0725015	-0.0965511	-0.545202	-0.2261	-0.335567	-0.268425	-0.86084	-0.886548	-0.550066	Gtpbp4
209	ENSMUSG00000052534	9.10083e-07	-0.251929	-1.08466	-0.554494	-0.720845	-0.790521	-0.928926	-0.421153	-0.197404	0.167778	0.14872	0.170684	-0.573388	-0.503716	-0.466217	Pbx1
209	ENSMUSG00000054312	2.33465e-13	0.767458	0.780688	0.363992	1.12398	1.13953	0.916268	0.704779	0.684471	0.592093	0.501897	0.295764	1.01555	1.03039	0.541815	Mrps21
209	ENSMUSG00000109324	7.28809e-14	-0.456455	-0.7482	-0.0992211	-1.26045	-0.790667	-0.255904	-0.0646843	-0.362719	-0.48906	-0.415735	-0.535726	-0.423697	-0.542656	-0.687485	Prmt1
209	ENSMUSG00000047446	7.67844e-22	0.533653	0.0288766	0.288408	0.88077	0.721224	0.835301	0.660854	0.695069	0.905048	0.853163	0.68138	0.565309	0.289269	0.300353	Arl4a
209	ENSMUSG00000034765	1.14444e-06	-0.152734	0.0757908	-0.628326	0.332476	-0.123178	-0.00642028	0.549564	-0.0944674	0.551428	0.442078	0.571739	-0.483006	-0.277998	0.0407963	Dusp5
210	ENSMUSG00000028798	2.53454e-06	-0.358334	-0.723964	0.0327313	0.109158	0.00207804	0.619853	0.656045	-0.193375	-0.456954	-0.371953	-0.224423	0.118935	-0.181324	-0.934068	Eif3i
210	ENSMUSG00000079215	4.43914e-38	-0.744791	-0.0933896	0.0116845	-0.360365	-0.169654	-0.0561913	0.0849938	-0.801689	-1.03357	-0.980472	-0.994788	-0.19495	-0.174741	-0.095101	Zfp664
210	ENSMUSG00000038296	1.49501e-18	-0.0819656	-0.271423	-0.0717992	-0.365887	-1.13769	-0.666229	-0.258299	-0.110281	-0.208374	-0.111126	-0.0206637	-0.063032	0.0387927	-0.13496	Galnt18
210	ENSMUSG00000021493	3.31311e-07	-0.192845	0.0642516	-0.134552	-1.21191	-1.05741	-1.39408	-0.567331	-0.435969	-0.380047	-0.427379	-0.065747	-0.369127	0.0785727	0.146326	Pdlim7
210	ENSMUSG00000039680	4.85574e-23	1.00965	0.983388	0.233955	0.928794	0.946477	0.52037	0.864207	1.14979	1.17249	1.17324	0.846775	1.11152	0.889191	0.780623	Mrps6
211	ENSMUSG00000042712	1.8849e-07	0.440915	0.184386	0.658392	0.678201	0.000497416	0.242077	1.29615	0.950326	0.111812	0.690573	-0.295957	1.3923	0.915555	-0.209826	Wbp5
211	ENSMUSG00000002233	8.5207e-41	-0.738592	0.200302	-0.01553	-0.618796	-0.683312	-0.992185	-0.49075	-0.902413	-1.39917	-1.22597	-0.296057	-0.362114	-0.0465802	0.588741	Rhoc
211	ENSMUSG00000029673	5.19961e-23	-0.273904	-0.3436	-0.167183	-0.481119	-1.34017	-0.879857	0.210567	-0.103324	0.282617	0.241068	0.234152	-0.455149	-0.520156	-0.196413	Auts2
212	ENSMUSG00000048706	1.20239e-30	-0.404343	-0.631899	-0.37668	-0.170615	-0.0813024	0.0531047	0.08421	-0.294732	0.259979	0.167986	0.208853	-0.891383	-0.804196	-0.0273411	Lurap1l
212	ENSMUSG00000019738	2.29364e-26	0.817639	0.637633	0.490808	0.733205	0.880484	0.723861	0.766495	0.728089	0.810935	0.740629	0.570256	0.804701	0.822285	0.517036	Polr2i
212	ENSMUSG00000031812	4.75071e-14	0.878022	1.21178	0.454659	0.8013	0.918755	0.443989	1.1438	1.23238	0.775291	0.989775	0.5243	1.36567	0.80778	0.795017	Map1lc3b
212	ENSMUSG00000023004	4.26809e-20	0.00410651	-1.06329	-0.462536	-0.0870788	-0.068901	-0.139233	-0.748613	0.0382833	0.241798	0.183915	0.00892337	-0.283115	-0.192119	-0.965942	Tuba1b
213	ENSMUSG00000026701	1.4014e-37	-0.665706	0.033081	0.067222	-0.153015	-0.0246645	0.5109	0.547708	-0.64737	-1.19158	-1.22631	-0.45424	0.341408	-0.0904493	-0.206002	Prdx6
213	ENSMUSG00000053819	1.45547e-34	-0.548085	-0.373865	-0.227448	-0.594521	-1.05592	-0.700265	-0.796353	-0.746871	-0.0766094	-0.401246	0.0823145	-1.17689	-0.881909	-0.289378	Camk2d
213	ENSMUSG00000028809	6.14347e-14	-1.19403	-0.90808	-0.464197	-0.990248	-0.87605	-0.70873	-0.57036	-1.08158	-1.14237	-1.11285	-0.806239	-1.1436	-1.2378	-0.867813	Srrm1
213	ENSMUSG00000033917	2.20893e-15	-0.67583	0.595754	0.138832	0.735171	0.89121	0.882856	0.908411	-0.188731	-0.619442	-0.40643	-1.14511	0.241596	-0.750223	0.150566	Gde1
213	ENSMUSG00000001056	3.28588e-07	-0.380943	-0.541949	0.196134	-0.579177	-0.0705363	0.696708	0.627741	-0.414524	-0.277745	-0.433402	-0.18245	-0.205127	-0.368435	-0.816886	Nhp2
213	ENSMUSG00000002580	1.60555e-33	-0.133974	0.62386	0.393653	1.16951	1.23123	1.18794	1.16455	0.36427	-0.40103	0.158147	0.0960545	0.762867	0.320228	0.350686	Mien1
213	ENSMUSG00000034686	9.31074e-50	0.0165416	-0.0284845	-0.17569	-0.364905	-0.282875	-1.1927	-0.127835	-0.0129302	0.0244548	0.0200827	-0.0691134	-0.0347989	0.012099	0.0951346	Prr7
214	ENSMUSG00000016252	3.58378e-16	0.662891	0.930706	0.384426	0.83921	1.00881	0.582685	0.428767	0.409602	0.136296	0.0215103	0.142658	0.953084	1.15473	0.462725	Atp5e
214	ENSMUSG00000029467	3.5776e-10	-0.369491	-0.017731	-0.228298	-0.63229	-1.31576	-1.54372	-0.77135	-0.275003	-0.298974	-0.278864	-0.246921	-0.025895	-0.0404686	-0.00600212	Atp2a2
214	ENSMUSG00000029580	5.71857e-13	0.554374	0.691988	0.211273	0.142177	-0.119394	-1.11747	-0.987068	0.436307	0.276509	0.619666	1.37113	0.302967	0.823402	0.487912	Actb
215	ENSMUSG00000046330	3.82706e-26	0.617967	0.301435	0.0506025	0.280099	0.519555	0.266708	0.814624	0.0374921	0.764764	-0.114282	0.815136	0.0229685	0.334854	0.283066	Rpl37a
215	ENSMUSG00000047675	1.17276e-12	-0.0822868	-0.508325	0.0258335	-0.314359	-0.268821	0.439129	0.710384	-0.526729	-0.104945	-0.609675	0.0238198	-0.508406	-0.36362	-0.601829	Rps8
216	ENSMUSG00000030790	1.04084e-06	0.0244731	0.0297514	-0.0694432	-0.388542	-1.08351	-0.26544	0.0246575	0.0288917	0.020636	-0.0115616	0.0663608	0.0166769	0.0390522	0.0223504	Adm
216	ENSMUSG00000031917	1.54878e-39	-0.202198	-0.118102	0.0396891	-0.7648	-0.352876	0.105954	0.0809644	-0.180184	-0.0686422	-0.0710432	-0.0352337	-0.262531	-0.423931	-0.134544	Nip7
216	ENSMUSG00000032024	3.43533e-48	0.0638461	0.0621641	-0.0740621	-0.0458169	-0.280605	-1.04823	0.0324641	0.0653261	0.066702	0.0690966	0.0699451	0.0676097	0.0633841	0.0624479	Clmp
216	ENSMUSG00000001627	3.69635e-15	-0.122084	0.39169	-0.731018	1.16483	0.405225	-0.214323	0.778326	0.530758	0.930489	0.902755	1.67818	0.282581	-0.762235	-0.397588	Ifrd1
217	ENSMUSG00000020048	9.93711e-07	0.0391368	-0.0808353	-0.770435	0.100542	-0.735641	0.0891602	0.230472	0.34446	0.0688877	0.592329	-0.119545	0.140352	0.181292	-0.268374	Hsp90b1
217	ENSMUSG00000034751	2.29942e-13	-0.890052	-0.183071	-0.156279	-0.271789	-0.69089	-0.890206	0.190542	-0.604126	0.0343181	-0.233824	0.61744	-0.936474	-1.42136	-0.292772	Mast4
218	ENSMUSG00000057421	3.56319e-09	-0.542446	-0.424287	-0.25332	-0.110668	0.0543399	0.109972	0.180941	-0.742322	-0.248612	-0.480572	0.123751	-1.08007	-0.797804	-0.653305	Las1l
218	ENSMUSG00000015312	4.04703e-08	0.639941	0.534356	-0.737942	0.635024	0.716996	-1.433	-0.959625	0.352918	0.908427	0.605804	0.728555	0.154734	0.380662	1.09847	Gadd45b
218	ENSMUSG00000041308	4.50871e-42	-0.190266	-0.119034	-0.118077	-0.55845	-1.35379	-1.4036	-0.108146	-0.295425	-0.30944	-0.299678	-0.0800051	-0.15352	-0.0342114	-0.069037	Sntb2
218	ENSMUSG00000096210	2.30028e-06	-0.796309	-0.155299	-0.62562	0.282184	0.0538378	-0.208187	-0.111924	-0.630929	-1.46152	-0.596322	-0.567764	-0.360633	0.462586	-0.0835766	H1f0
219	ENSMUSG00000027215	9.49614e-09	-0.322943	0.498961	0.133486	0.822202	1.00322	1.05596	0.877553	-0.0217249	-0.577276	-0.0819689	0.573169	-0.0230199	-0.168781	-0.056212	Cd82
219	ENSMUSG00000016319	3.91253e-21	0.0135252	-0.473434	0.156434	-0.354533	-0.0229459	0.928507	0.389804	0.102547	-0.202448	-0.116732	-0.905697	0.622677	0.211977	-0.97233	Slc25a5
219	ENSMUSG00000042079	6.31802e-06	-0.506526	-0.540118	-0.289004	-1.38849	-0.627331	-0.226344	0.137832	-0.565806	-0.335493	-0.445679	0.0739625	-0.9155	-0.921291	-0.555653	Hnrnpf
219	ENSMUSG00000021876	1.13488e-20	0.019409	0.0329246	-0.0996202	-0.492492	-0.978443	-0.619887	-0.247403	0.0267126	0.0288342	0.0230811	-0.00959034	0.0328162	0.0317934	0.0346501	Rnase4
219	ENSMUSG00000031939	2.62663e-09	0.932702	0.69266	0.349376	0.399111	0.534071	0.792106	0.716092	0.836726	1.11258	0.901523	1.05602	0.688169	0.643742	0.681816	Taf1d
219	ENSMUSG00000033577	7.46301e-08	-0.0590134	-0.319395	-0.401836	0.341497	0.275014	0.321021	0.339744	-0.164386	0.261417	0.246804	0.32459	-0.541988	-0.287016	-0.0574532	Myo6
220	ENSMUSG00000071014	1.17131e-14	0.614559	0.618971	0.608271	0.618628	0.645741	0.725604	0.695013	0.699057	0.486618	0.579864	0.376662	0.774864	0.695187	0.0475618	Ndufb6
220	ENSMUSG00000025508	2.30866e-13	-0.0484095	-0.550344	0.00562504	-0.319518	-0.185462	0.442084	0.308413	-0.42943	0.0154032	-0.523043	0.261998	-0.462012	-0.352232	-0.572189	Rplp2
220	ENSMUSG00000020358	6.99334e-18	-0.757488	-1.01771	-0.186928	-1.36603	-0.958326	-0.0359066	0.386963	-0.699673	-0.404137	-0.41626	-0.653647	-0.899675	-1.03372	-0.951776	Hnrnpab
220	ENSMUSG00000018932	1.18322e-15	-1.00724	0.137206	-0.27901	-1.05439	-0.706016	-0.872528	0.221167	-1.1076	-0.994793	-0.752645	0.273046	-1.40039	-1.08906	-0.0351951	Map2k3
220	ENSMUSG00000061878	3.0442e-47	0.0668194	0.0822617	-0.0508492	-0.254881	-0.400626	-1.30783	0.0710284	0.000584362	0.00590436	-0.0383152	0.205735	0.0611761	0.0938024	0.145664	Sphk1
221	ENSMUSG00000066551	1.28942e-10	-0.455973	-1.02694	-0.647545	-0.951094	-0.812318	-0.903078	-0.657959	-0.538067	-0.717482	-0.748449	-0.5346	-0.528659	-0.505002	-1.05843	Hmgb1
221	ENSMUSG00000031996	7.71811e-24	-0.365999	-0.623614	-0.535356	-1.07456	-1.50664	-1.41927	-0.819772	-0.179362	-0.229239	-0.0895543	-0.25037	-0.46179	-0.380217	-0.484106	Aplp2
222	ENSMUSG00000032883	1.52306e-06	-0.31398	-0.440121	-0.128472	-0.430608	-0.737929	-0.0221689	0.111901	-0.03338	-0.0474847	0.00271535	-0.0570974	0.0555074	-0.288867	-0.789253	Acsl3
222	ENSMUSG00000030035	1.15199e-13	-0.218147	-0.103199	-0.0434735	0.0261045	-0.0592926	-0.07403	-0.139687	-0.235795	-0.398241	-0.36124	-0.666944	0.0346112	0.0180833	-0.0997391	Wbp1
222	ENSMUSG00000075705	2.26318e-10	0.855915	1.14223	0.40024	0.366842	-0.226153	-0.995446	0.627917	1.09749	0.555155	0.932173	0.666148	1.34278	1.07082	0.669893	Msrb1
223	ENSMUSG00000067847	4.77995e-30	0.642112	1.10754	0.504793	0.764646	1.17223	0.855718	0.75499	0.452001	0.353206	0.177206	0.203527	0.830349	0.995023	0.868795	Romo1
223	ENSMUSG00000057322	1.24069e-20	0.498605	0.411554	0.201157	0.23374	0.612239	0.699706	1.16414	-0.0469084	0.418132	-0.262316	0.537777	-0.052963	0.236695	0.383324	Rpl38
223	ENSMUSG00000020773	6.40257e-10	-0.252693	-0.348479	-0.273848	-0.181445	-0.00460666	-0.241401	-0.294539	-0.466352	-0.064269	-0.191261	0.0978038	-0.878262	-0.448743	-0.257122	Trim47
223	ENSMUSG00000040666	1.35212e-46	0.123116	0.119376	-0.0337026	0.0659728	-0.0600742	-1.10359	-0.066934	0.126725	0.139263	0.136488	0.14037	0.119434	0.114435	0.125114	Sh3bgr
224	ENSMUSG00000020402	5.17658e-06	-0.63314	-0.539633	-0.330306	-0.0557535	0.0665961	0.0151099	-0.327514	-0.51017	-1.28655	-0.935132	-0.391232	0.0992396	-0.027445	-0.584702	Vdac1
224	ENSMUSG00000071172	8.914e-09	-0.484768	-0.995347	-0.245163	-1.41964	-0.851041	-0.103557	-0.156304	-0.663442	-0.373196	-0.478186	-0.343565	-1.17252	-0.789205	-0.931599	Srsf3
224	ENSMUSG00000025064	2.11976e-10	0.166317	0.174789	-0.00221475	-0.515071	-0.654701	-1.08254	0.132036	0.158613	0.178468	0.170772	0.164689	0.177125	0.16954	0.173142	Col17a1
225	ENSMUSG00000058013	2.91644e-07	-0.320964	-0.402807	-0.0839853	-0.615432	-0.315964	0.0216563	-1.03348	-0.395271	0.0447867	-0.0665874	-0.142476	-0.880856	-0.53351	-0.225737	Sept11
225	ENSMUSG00000052997	6.89341e-42	0.0485193	-0.146979	0.0539829	-0.102716	-0.0514855	-0.00644186	-0.949491	0.036229	0.0875693	0.0758604	-0.0280932	-0.0144585	-0.042471	-0.195088	Uba2
226	ENSMUSG00000026748	1.40413e-36	0.0402662	-0.063109	-0.196821	-0.55022	-1.03373	-1.13122	-0.0396023	0.00947343	0.102278	0.0904582	0.104607	-0.0943855	0.0410201	-0.0749255	Plxdc2
226	ENSMUSG00000041012	6.38788e-14	-0.232678	0.179631	0.0329338	0.681306	0.71554	0.700118	0.759368	-0.0630521	-0.435217	-0.223781	-0.766129	0.465757	0.149557	0.0484691	Cmtm8
227	ENSMUSG00000041560	8.44013e-12	-0.695549	-0.968117	-0.677039	-0.60232	-1.21381	-0.901752	-0.182611	-0.912279	-0.64736	-1.01231	-0.50156	-0.797216	-0.727448	-0.735695	Gltscr2
227	ENSMUSG00000018583	5.53311e-06	-0.547103	-0.595872	-0.013972	-0.861003	-0.323791	-0.0428258	0.160406	-0.462218	-0.0125734	-0.16311	0.194065	-0.844491	-1.05079	-0.545748	G3bp1
227	ENSMUSG00000025066	5.06436e-21	-0.977178	-1.16649	-0.574475	-1.29776	-1.08967	-1.15334	-0.909469	-0.872008	-0.818816	-0.726425	-0.384774	-0.958006	-1.06201	-1.01374	Sfr1
228	ENSMUSG00000003032	7.08422e-10	-0.972853	-1.11688	-0.844689	-0.109271	-0.246492	-0.82635	-0.424287	-0.83489	-0.703706	-0.530395	-0.414975	-0.85356	-0.74656	-0.329907	Klf4
228	ENSMUSG00000018446	5.92404e-14	-0.230557	-0.598612	0.0398586	-0.648021	-0.109631	0.355366	0.299287	-0.113747	0.00348951	-0.0408865	-0.165167	-0.242029	-0.334655	-0.763122	C1qbp
229	ENSMUSG00000030067	7.20182e-08	-0.486136	-0.372416	-0.649685	-1.04727	-1.29676	-1.37606	-0.0662302	-0.646529	-0.415871	-0.526182	-0.26659	-0.449787	-0.311183	0.0252532	Foxp1
229	ENSMUSG00000030431	2.47166e-07	0.420501	0.213466	0.251118	0.479824	0.851641	0.977976	1.16364	0.336211	0.789107	0.620719	0.862454	0.119081	0.153375	0.0628628	Tmem238
229	ENSMUSG00000000078	1.07387e-07	-0.798393	-0.759765	-0.745384	0.77575	0.0698849	-0.655093	-0.212192	-0.911942	-0.254485	-0.702747	0.042738	-0.751557	-0.812312	-1.1539	Klf6
229	ENSMUSG00000005846	3.66974e-37	-0.362367	-0.496975	-0.0785191	-1.05504	-0.417733	0.163434	0.227179	-0.353712	-0.222161	-0.296783	-0.144398	-0.431699	-0.635582	-0.509742	Rsl1d1
230	ENSMUSG00000015656	5.08577e-08	0.736239	-0.477624	-0.641749	0.936317	0.750493	-0.0265791	-0.472216	0.958522	0.890544	0.664759	-0.125142	1.50411	0.516176	-0.272929	Hspa8
230	ENSMUSG00000032330	9.28745e-26	0.596467	0.846803	0.507346	1.09489	1.07955	0.928167	0.319861	0.587147	0.0578137	0.173784	-0.0582409	1.07622	1.13123	0.264176	Cox7a2
230	ENSMUSG00000024750	4.17575e-14	-0.605202	-0.156607	-0.192649	-0.291228	-0.860943	0.249038	0.0199967	-0.667067	-0.8895	-0.776476	0.191323	-0.52245	-0.499059	-1.07273	Zfand5
231	ENSMUSG00000073676	3.30201e-26	1.11986	0.00383365	0.537804	0.609212	0.515898	1.23542	1.24613	0.933353	0.94379	0.794816	0.744394	1.32381	1.32412	-0.193317	Hspe1
231	ENSMUSG00000035268	2.65922e-18	-0.560429	-0.256739	-0.251823	0.123192	0.139595	0.105304	-0.900854	-0.508273	-0.625125	-0.647921	-0.810381	-0.182462	-0.2619	-0.177323	Pkig
231	ENSMUSG00000027523	8.27571e-08	-0.637664	-0.832579	-0.302843	-0.509946	-0.964453	-0.54947	-1.39897	-0.360652	-0.666443	-0.331931	-0.351437	-0.467808	-0.712588	-0.614764	Gnas
231	ENSMUSG00000029287	1.40012e-36	0.150686	0.163553	-0.0197231	-0.228861	-1.13786	-0.989369	-0.128688	0.200247	0.224312	0.223542	0.230207	0.150659	0.0989221	0.137675	Tgfbr3
231	ENSMUSG00000018171	9.35622e-36	-0.669756	0.0969831	-0.0696663	-0.38349	-0.333178	-0.0414384	0.207033	-0.883535	-0.978073	-1.12829	-0.246145	-0.253189	-0.19714	0.048355	Vmp1
232	ENSMUSG00000028152	8.95171e-12	-0.0558743	-0.0813601	-0.0436412	-0.705798	-0.881926	-0.454297	-0.0381087	-0.084876	-0.0510962	-0.0253899	-0.755194	-0.145366	-0.0373726	-0.0393186	Tspan5
232	ENSMUSG00000006442	5.64863e-15	0.404326	0.43939	0.447173	-0.637833	-0.276051	0.592645	0.645064	0.480405	0.682	0.633016	0.628399	0.24715	0.137255	0.280297	Srm
232	ENSMUSG00000020108	1.45945e-27	0.874175	0.642393	-0.169636	0.401249	0.287871	0.725918	0.687288	0.885498	0.850568	0.793596	0.870784	0.941811	0.873479	0.716703	Ddit4
232	ENSMUSG00000015176	8.41766e-37	-0.0240509	0.0292747	0.140717	-0.939582	-0.369846	0.252548	0.295571	0.09159	0.310718	0.215121	0.253094	-0.157151	-0.345749	-0.0759054	Nolc1
233	ENSMUSG00000027108	5.36255e-06	-0.233582	-0.534815	-0.0987001	-0.105234	-0.142345	0.0280424	0.108907	-0.245503	-0.360466	-0.348068	-0.333819	-0.0877767	-0.0444976	-0.682114	Ola1
233	ENSMUSG00000027613	3.42729e-22	-0.502554	-0.119368	0.066607	-1.30033	-0.472975	0.0109395	0.239543	-0.495539	-0.245852	-0.279841	0.34253	-1.0063	-1.01528	-0.292765	Eif6
233	ENSMUSG00000030432	4.37049e-25	-0.0287636	-0.61853	0.0160725	-0.107645	-0.00304223	0.756111	1.11346	-0.445939	-0.0576542	-0.595935	0.0255617	-0.319538	-0.238614	-0.641138	Rpl28
233	ENSMUSG00000000957	1.29285e-08	-0.412615	-0.216236	-0.198791	-0.544299	-0.580579	-0.414879	-0.309459	-0.369288	-0.571074	-0.413456	-0.824478	-0.304673	-0.133798	-0.0315685	Mmp14
233	ENSMUSG00000006057	1.68093e-07	0.605577	0.564144	0.540469	0.557697	1.1607	1.42763	1.19075	0.71486	0.673702	0.735836	0.48551	0.712782	0.674958	-0.140978	Atp5g1
234	ENSMUSG00000037820	1.05931e-35	-0.791156	-0.0829478	-0.195504	0.0432683	0.0721751	-0.818596	-0.302339	-0.800424	-1.30336	-1.08652	0.122901	0.114114	0.143356	-0.0328019	Tgm2
234	ENSMUSG00000031565	1.35834e-44	-0.615761	-0.127114	-0.398358	-0.885576	-1.29679	-0.669402	-0.158012	-0.713054	-0.444163	-0.353008	-0.127087	-1.02149	-0.39304	-0.0263573	Fgfr1
234	ENSMUSG00000024587	2.00272e-21	-0.135567	0.0958286	0.030266	-1.17669	-0.101096	0.233943	0.224359	-0.418173	0.168713	-0.0163431	0.237338	-0.897894	-0.341193	-0.112092	Nars
235	ENSMUSG00000042462	3.1528e-11	0.186235	-0.455702	0.0759096	0.0658789	0.113643	0.323955	0.357209	0.227504	0.202997	0.19716	-0.0651876	0.278394	0.239818	-0.523234	Dctpp1
235	ENSMUSG00000058672	2.91024e-06	-0.47826	-0.111038	-0.154993	-0.364355	0.0858079	-0.233947	0.567639	-0.0967152	0.584663	0.572673	0.676582	-0.974082	-1.15086	-0.205876	Tubb2a
235	ENSMUSG00000090000	4.28093e-08	0.52794	0.725426	0.553012	0.290398	0.64649	1.00738	0.894748	0.452814	0.545116	0.461985	0.314704	0.378437	0.475554	0.532843	Ier3ip1
236	ENSMUSG00000042116	7.29881e-44	0.117931	0.0801493	-0.0803941	-0.352356	-0.865317	-1.07269	0.0400179	0.114606	0.124545	0.118639	0.129232	0.106104	0.108572	0.105787	Vwa1
236	ENSMUSG00000037379	1.24477e-30	0.119295	0.109304	-0.025404	-0.242375	-1.05711	-0.851744	0.0597042	0.114479	0.124074	0.114863	0.125667	0.115318	0.119966	0.100468	Spon2
236	ENSMUSG00000022510	3.99762e-26	0.0484732	0.0605887	-0.0435024	-0.924877	-0.738107	-0.747388	0.0468894	0.0516116	0.062442	0.0586224	0.071182	0.040823	0.0536867	0.0591052	Trp63
236	ENSMUSG00000055447	1.00486e-14	-0.071929	-0.834814	0.153034	0.0623596	0.0192681	0.0572401	-0.101459	-0.182838	0.210507	0.219504	0.215194	-0.62105	-0.291915	-0.830041	Cd47
237	ENSMUSG00000008575	9.29111e-13	0.182746	-0.880864	-0.641144	-0.237867	-1.04623	-0.65986	0.420632	0.0034901	0.937889	0.473524	0.724421	-0.388366	-0.420483	-0.642696	Nfib
237	ENSMUSG00000035674	7.19419e-10	0.8607	0.832555	0.574982	1.06554	1.17565	0.708512	0.489586	0.643341	0.619388	0.31716	0.182864	0.981423	1.09572	0.61959	Ndufa3
237	ENSMUSG00000075701	6.25538e-08	0.598063	0.866841	0.444335	0.450191	0.573197	0.939098	0.845304	0.642109	0.533677	0.616543	0.337437	0.62048	0.571524	0.47958	Vimp
237	ENSMUSG00000020585	3.94382e-08	-0.790173	-0.207067	-0.419207	-0.630723	-1.1115	-0.912842	-0.649046	-0.657268	-1.28804	-0.978851	-0.739148	-0.0854691	-0.351901	-0.316473	Laptm4a
238	ENSMUSG00000063275	4.2302e-15	0.267396	0.159014	0.0704895	-0.453147	-0.681289	-1.13683	-0.334931	0.262946	0.311166	0.303948	0.2899	0.179284	0.247084	0.123649	Hacd1
238	ENSMUSG00000063524	2.23161e-13	0.858007	0.766145	-0.0177217	0.514649	0.275762	0.432769	0.911234	0.924725	0.81229	0.894755	1.20103	0.715011	0.745362	0.342011	Eno1
238	ENSMUSG00000022353	2.78847e-35	-0.982327	0.132428	0.198218	0.204251	-0.299252	-1.06689	0.3129	-1.05401	-1.40699	-1.21972	-0.257324	0.250235	0.132393	0.178823	Mtss1
239	ENSMUSG00000028755	3.53513e-17	-0.0645768	0.199351	0.169826	-0.921862	-0.624639	-0.144807	0.26408	0.119633	0.137242	0.154099	0.0909889	0.087076	-0.253047	0.0871489	Cda
239	ENSMUSG00000048758	1.12026e-32	-0.266516	-0.826603	-0.156479	-0.376621	-0.477231	0.0773021	0.192733	-0.752036	-0.461095	-0.931834	-0.299917	-0.449736	-0.268769	-0.700827	Rpl29
239	ENSMUSG00000014294	4.25373e-28	0.798275	0.800746	0.405959	0.983282	1.15971	0.693937	0.261929	0.710137	0.553269	0.50125	0.513581	0.990504	1.10899	0.534217	Ndufa2
240	ENSMUSG00000030695	3.74653e-19	-0.314107	1.15764	-0.531672	-0.379019	0.198455	-0.3658	-0.261427	0.131406	-0.729194	-0.251376	0.350779	0.580936	0.0653202	0.443147	Aldoa
241	ENSMUSG00000036461	2.05805e-26	-0.922604	-0.476909	-0.0206938	-0.778854	-0.76426	-0.192553	0.137359	-1.1462	-1.0361	-1.10442	-0.252269	-0.829582	-0.389709	-0.603937	Elf1
241	ENSMUSG00000013076	7.35267e-39	-0.202475	-0.0911223	-0.0906858	-0.819571	-1.25964	-1.27923	-0.167812	-0.140902	0.0750538	0.137952	0.0548262	-0.355019	-0.181256	-0.0387826	Amotl1
241	ENSMUSG00000020644	4.97779e-19	0.87555	0.652145	-0.059678	1.305	0.821182	-0.100819	0.857679	1.31652	1.39664	1.41828	1.07143	1.08514	0.584556	0.62334	Id2
242	ENSMUSG00000068882	1.10536e-11	-0.436193	-0.540691	-0.211934	-1.26018	-0.694968	-0.26406	0.0625591	-0.370037	-0.397866	-0.374569	-0.344511	-0.460402	-0.570337	-0.693027	Ssb
242	ENSMUSG00000039221	7.76322e-19	0.184302	-0.73285	0.106104	0.00320407	0.0237577	0.796894	0.179437	-0.300521	0.403053	-0.297892	0.149188	-0.353291	0.00823535	-0.945625	Rpl22l1
242	ENSMUSG00000040128	2.38729e-07	-0.634434	-0.624873	-0.691703	0.104069	-0.122614	-0.638729	-0.326701	-0.871528	-0.773845	-0.974151	-0.179139	-0.672585	-0.481825	-0.803353	Pnrc1
242	ENSMUSG00000020315	4.69344e-38	-0.456801	-0.473164	-0.223288	-0.37841	-0.838996	-0.676536	-1.35511	-0.33812	-0.487684	-0.326664	-0.642263	-0.16693	-0.212456	-0.278156	Sptbn1
243	ENSMUSG00000028207	4.50883e-20	0.0496441	0.00415804	-0.0370127	-0.516509	-1.10755	-0.722825	-0.271392	-0.000625972	0.0534825	-0.0150629	-0.0131641	0.0473108	0.0801325	0.0556437	Asph
243	ENSMUSG00000025813	7.02234e-11	-0.222552	0.0824239	0.189319	0.335691	0.335863	0.359016	0.386384	-0.115551	-0.11231	-0.143566	-0.60027	0.10603	-0.117602	0.145184	Homer2
243	ENSMUSG00000024843	2.73185e-30	0.844605	0.362683	-0.432868	1.31476	1.17137	1.00201	1.3315	0.848167	1.18333	1.09265	0.89091	0.689352	0.644708	0.453048	Chka
244	ENSMUSG00000046865	3.72892e-10	-0.29151	-0.626119	-0.202547	-1.02154	-0.379775	0.0844405	0.0582795	-0.277764	-0.0514091	-0.18158	0.0704157	-0.59702	-0.596428	-0.504416	Fbl
244	ENSMUSG00000019777	1.19749e-06	-0.161129	-0.418694	-0.109957	-0.387925	-0.420944	-0.267097	-0.217929	-0.223588	-0.221791	-0.214965	-0.806283	-0.156132	-0.121671	-0.398739	Hdac2
244	ENSMUSG00000021109	5.19267e-19	-0.362084	0.133192	0.0358637	-0.711614	-1.52996	-1.25804	-1.10957	-0.846785	-0.645227	-1.09476	-0.197655	0.0466833	0.15399	0.0487903	Hif1a
245	ENSMUSG00000076437	6.58198e-19	-0.166981	-0.692515	-0.0795965	0.112784	-0.165684	0.177854	-0.00228943	-0.156156	-0.244076	-0.2528	-0.624391	0.180392	-0.0221128	-0.583177	2700094K13Rik
245	ENSMUSG00000022241	8.45232e-09	-0.0306014	-0.0848626	0.0495133	-0.769534	-0.119653	0.0606093	0.105464	-0.144738	0.0936807	0.0252966	-0.042084	-0.376949	-0.206341	-0.100966	Tars
246	ENSMUSG00000041559	1.89025e-42	0.0692286	0.0620598	-0.0557598	-0.070574	-1.01634	-0.868092	-0.0370481	0.0721942	0.0733429	0.0730239	0.0740237	0.0740237	0.0730651	0.0601115	Fmod
246	ENSMUSG00000031848	1.67405e-18	-0.378751	-0.561791	-0.0483621	0.257698	0.0250049	0.292897	0.39905	-0.126576	-0.572495	-0.253888	-0.574951	0.0886741	0.0242091	-0.854516	Lsm4
246	ENSMUSG00000036781	2.04925e-36	0.425376	0.441975	0.411466	0.787931	1.05726	1.07236	1.43806	0.435784	0.26947	0.363565	0.470816	0.567299	0.555731	0.0375373	Rps27l
246	ENSMUSG00000034892	1.65206e-23	0.982316	0.72243	0.214816	0.481184	1.07569	0.475612	0.913458	0.226703	0.979136	0.0796738	0.906276	0.232027	0.877274	0.702269	Rps29
247	ENSMUSG00000063882	1.04276e-08	0.225618	0.240062	0.564223	0.576392	0.087297	0.741032	0.294074	0.219576	-0.169527	-0.131286	-0.393935	0.88794	0.615651	-0.0578206	Uqcrh
247	ENSMUSG00000018965	3.68135e-07	-0.435167	-0.536124	-0.353833	-0.472303	-0.424944	-0.846655	-0.344991	-0.717946	-0.139118	-0.391686	-0.281508	-1.21879	-0.797422	-0.529775	Ywhah
247	ENSMUSG00000021282	1.54329e-11	-0.722782	-0.365775	-0.0942019	-1.31784	-0.641754	0.0656807	0.395863	-0.547132	-0.461274	-0.292749	0.109555	-0.737808	-1.03139	-0.757403	Eif5
247	ENSMUSG00000005873	2.19186e-36	0.755628	0.367278	0.281699	1.15757	0.638221	0.78131	1.50236	0.915257	1.10227	1.2539	1.06496	0.373079	0.550689	0.111725	Reep5
248	ENSMUSG00000004451	2.0159e-06	-0.308773	-0.165231	0.00928284	-0.105925	0.0536234	0.172157	0.0442181	-0.399084	-0.0527039	-0.156556	0.09759	-0.885979	-0.614797	-0.0486729	Ralb
248	ENSMUSG00000025481	4.70537e-07	-0.485094	0.238124	0.1757	0.0357849	0.106614	0.202067	0.641349	-0.608811	-0.868559	-1.05984	-0.604831	0.0867648	-0.00946561	-0.0158117	Urah
248	ENSMUSG00000075706	2.99385e-15	-0.263008	-0.371291	-0.297667	0.243289	0.616554	0.356642	0.453232	0.0157262	0.247599	0.377053	0.445474	-0.462371	-0.813271	-0.892257	Gpx4
248	ENSMUSG00000035086	1.22465e-07	-0.301524	-0.214111	-0.106276	-0.187648	-0.0684814	-0.12396	-0.123621	-0.371923	-0.461472	-0.400034	-0.80219	-0.262051	-0.143337	-0.13477	Becn1
248	ENSMUSG00000021134	8.88572e-26	-0.663103	-0.148789	-0.0656303	-0.942181	-0.34334	-0.00987299	0.0959677	-0.565519	-0.413043	-0.44975	-0.0076966	-0.907632	-1.13245	-0.152383	Srsf5
248	ENSMUSG00000007039	8.19085e-19	-0.472256	-0.812236	-0.0218714	-0.10198	-0.177014	-0.294713	-0.372407	-0.312466	-0.521196	-0.360141	-0.592765	-0.22922	-0.303345	-0.320842	Ddah2
248	ENSMUSG00000034295	2.92728e-41	0.121477	0.0940855	-0.0166237	-0.110076	-0.276003	-0.992302	0.100481	0.129616	0.138381	0.137647	0.108816	0.113913	0.118116	0.106209	Fhod3
248	ENSMUSG00000064367	2.89255e-06	0.549453	0.957143	0.642381	0.345971	0.576263	0.72866	0.626704	0.268895	0.243477	0.101455	0.261086	0.653413	0.758714	0.440871	mt-Nd5
249	ENSMUSG00000062006	7.50766e-10	-0.122255	-0.436045	-0.168687	-0.403118	-0.222392	-0.0280285	0.510065	-0.692326	-0.192113	-0.858399	-0.211381	-0.511412	-0.259667	-0.396446	Rpl34
249	ENSMUSG00000004207	1.08228e-07	0.610487	0.460746	0.235121	0.640333	0.377443	0.473878	0.516283	0.840516	1.27138	1.19276	0.860302	0.173269	0.109701	0.109125	Psap
249	ENSMUSG00000001036	1.20001e-07	-0.401754	-0.0043418	-0.141823	-0.0454369	0.00942206	-0.203902	-0.969202	-0.489051	-0.567764	-0.533152	-0.00725414	-0.222865	-0.0482156	0.0332007	Epn2
249	ENSMUSG00000003541	1.79818e-13	-0.385194	0.114575	-0.770201	-0.273482	-0.538773	-0.845563	-0.0546784	-0.6183	0.41299	-0.217136	0.965111	-1.14572	-0.994701	-0.0231093	Ier3
250	ENSMUSG00000002881	9.00891e-09	-0.40758	-0.213913	-0.156684	-0.0460881	-0.188733	-0.290311	-1.09047	-0.467423	-0.154344	-0.330903	-0.13927	-0.373563	-0.47462	-0.259307	Nab1
250	ENSMUSG00000036390	1.24723e-33	-1.24869	0.255808	0.226627	0.131459	-0.0796308	-0.969842	0.308891	-0.990467	-1.60515	-1.10816	-0.287342	-0.436279	-0.645003	-0.14068	Gadd45a
250	ENSMUSG00000019210	3.11818e-10	0.422834	0.963353	0.164263	0.859511	1.01368	1.01435	1.02674	0.625094	0.131248	0.374792	0.342761	0.810421	0.502267	0.592148	Atp6v1e1
251	ENSMUSG00000028645	5.28025e-09	-0.372173	0.378771	0.297937	-0.297914	-0.293762	0.28084	0.585187	-0.0239067	0.21838	0.297026	0.496795	-0.462508	-0.898787	0.219919	Slc2a1
251	ENSMUSG00000063229	1.90953e-08	0.680704	1.00172	-0.660855	-0.130512	0.145052	1.20457	1.19925	0.995355	0.707605	1.05802	0.754425	0.814425	0.516426	0.585027	Ldha
251	ENSMUSG00000024974	4.40174e-11	-0.143296	-0.675981	-0.00288951	-0.388459	-0.410164	-0.199834	-0.0851402	-0.0566214	0.0341948	0.0440134	-0.0929092	-0.26824	-0.331718	-0.755843	Smc3
252	ENSMUSG00000029810	6.05496e-14	-0.217512	0.202237	-0.417148	0.884077	0.154433	0.669302	1.54443	0.740703	-0.641849	0.464541	0.974553	1.02894	0.0741495	-0.385581	Tmem176b
252	ENSMUSG00000021377	4.08333e-17	-0.366823	-1.07954	-0.390186	-1.02281	-0.896287	-0.988365	-0.54626	-0.400056	-0.288894	-0.327379	-0.300263	-0.499589	-0.419824	-0.853708	Dek
252	ENSMUSG00000001175	4.13527e-07	0.0823019	0.335666	-0.399997	-0.0249475	0.0581192	-0.261268	-0.772718	0.623857	0.814906	1.15901	1.20761	-0.0213464	-0.589045	0.14296	Calm1
253	ENSMUSG00000004085	4.94467e-07	-0.243179	-0.130619	-0.130563	-0.457937	-0.656642	-1.03986	-1.17488	-0.259748	-0.128696	-0.173033	0.0306766	-0.252123	-0.204962	0.0226026	Zak
253	ENSMUSG00000028262	9.87249e-08	-0.824314	-0.0170162	-0.681638	-0.650999	-0.415251	0.256042	1.0032	-0.00642006	-0.857576	0.0948402	0.939489	-0.216318	-0.701243	0.891905	Clca3a2
253	ENSMUSG00000004665	1.10735e-40	-0.110664	-0.00580962	-0.0878697	-0.99424	-1.22887	-1.16608	-0.998206	-0.242952	-0.186611	-0.202481	0.139907	-0.190078	0.0774499	0.116463	Cnn2
253	ENSMUSG00000024359	3.57568e-17	-0.545883	-0.381674	0.1489	-1.16032	-0.509559	0.112166	0.0761555	-0.469955	-0.288637	-0.257469	0.0195244	-0.738668	-0.799013	-0.693404	Hspa9
254	ENSMUSG00000026281	7.67386e-18	-0.0561409	-0.554617	0.0362498	-0.0141081	-0.208135	-0.00096079	0.0654211	-0.0394304	-0.0199476	-0.0183404	-0.26993	-0.0151795	-0.0338478	-0.630999	Dtymk
254	ENSMUSG00000036199	5.38877e-13	0.389124	1.02656	0.420135	1.28455	1.12615	0.733412	0.361638	0.502301	0.0346901	0.109069	0.220059	1.15955	0.75334	0.633797	Ndufa13
254	ENSMUSG00000021823	1.39346e-30	-0.213289	-0.0899787	-0.0443592	-0.441729	-1.16705	-1.30068	-0.933239	-0.413512	-0.0354299	-0.184199	0.257478	-0.491251	-0.157669	8.71005e-05	Vcl
254	ENSMUSG00000022433	3.19828e-11	-0.875266	-0.34331	-0.0390229	-0.0814217	-0.124343	0.134336	-0.160824	-0.92959	-0.894208	-0.831387	-0.516744	-0.578231	-0.458203	-0.0675382	Csnk1e
255	ENSMUSG00000078578	8.96285e-11	-0.737992	-0.410669	-0.139681	-0.702624	-0.639519	-0.41576	0.106616	-0.764211	-0.587958	-0.657333	-0.0525832	-0.902624	-1.0553	-0.435224	Ube2d3
256	ENSMUSG00000025980	9.11036e-18	0.192472	-0.893153	0.038343	-0.597457	-0.0740852	0.479493	0.34236	0.16997	0.285972	0.148096	0.134629	0.197792	0.128006	-0.906666	Hspd1
256	ENSMUSG00000026305	4.18078e-29	-0.806569	-0.170015	-0.323727	-1.22274	-0.942693	-1.30411	-0.514477	-1.03086	-0.750997	-0.858063	-0.0133198	-1.23593	-0.797008	-0.156928	Lrrfip1
256	ENSMUSG00000004885	7.73269e-06	0.322604	0.187199	0.288438	0.461137	0.583419	0.655093	0.674164	0.311317	0.66984	0.646762	0.575172	-0.169747	0.0109585	-0.386723	Crabp2
256	ENSMUSG00000028843	5.85429e-06	0.0672013	-0.278073	-0.522524	0.463452	0.145029	0.219656	0.168687	0.0868808	0.142118	0.0106709	0.229324	0.107324	0.109274	-0.298126	Sh3bgrl3
256	ENSMUSG00000036751	3.96314e-22	0.730509	0.748013	0.515478	1.11003	1.35082	1.29008	0.853493	0.583569	0.1746	0.118088	-0.103096	1.11273	0.965073	0.108351	Cox6b1
256	ENSMUSG00000039202	3.51852e-15	-0.620745	-0.131794	-0.00229816	-0.281494	-0.163931	-0.0504668	0.00388755	-0.624517	-0.799721	-0.759929	-0.770713	-0.299449	-0.143767	-0.0653964	Abhd2
256	ENSMUSG00000024290	6.21001e-08	-0.419067	-0.305245	-0.0138489	-0.740614	-0.522731	-0.435553	-1.26579	-0.601638	-0.421728	-0.548471	-0.150328	-0.469529	-0.389988	-0.261259	Rock1
257	ENSMUSG00000023089	2.54695e-18	0.917734	1.00347	0.54325	0.730327	1.04152	0.660313	0.468152	0.806105	0.814961	0.694153	0.0287454	0.905198	0.947987	0.441683	Ndufa5
257	ENSMUSG00000038387	1.3666e-13	-0.154506	-0.185136	-0.0314752	0.030752	-0.437532	-1.21074	-0.797517	-0.0889734	-0.13164	0.0081558	0.173942	0.0773843	0.153314	0.0462371	Rras
257	ENSMUSG00000032423	2.45036e-12	-0.444287	-0.495007	-0.0417686	-1.05318	-0.719765	-0.0882758	-0.00694123	-0.372537	-0.0225222	-0.1766	-0.126795	-0.625403	-0.704916	-0.444566	Syncrip
257	ENSMUSG00000020859	7.91001e-08	-0.650027	-0.477277	0.0574997	-0.634771	-0.425901	0.0294338	-0.0987002	-0.549169	-0.00578728	-0.133938	0.0434217	-0.802552	-0.973103	-0.261204	Spag9
257	ENSMUSG00000025372	2.36866e-13	-0.404651	-0.176591	-0.572683	-0.239992	0.150038	-0.443843	0.492431	-0.492336	0.0796806	-0.0411202	0.318513	-0.855679	-0.753904	0.189996	Baiap2
257	ENSMUSG00000021701	9.21767e-08	-0.737807	-0.420492	-0.291833	-0.565091	-0.522609	-0.590621	0.0857255	-1.13704	-1.04604	-1.20321	-0.302159	-0.810128	-0.201046	-0.285976	Plk2
258	ENSMUSG00000026670	4.07973e-24	-0.433822	-0.334642	-0.113042	-0.282966	-0.359362	-0.312177	-0.204288	-0.282904	0.145609	0.00907568	0.137754	-0.75357	-0.935444	-0.379795	Uap1
258	ENSMUSG00000028062	7.57931e-22	0.315635	0.630124	0.321487	1.19173	0.943318	0.679179	0.782155	0.559612	0.00143818	0.300395	0.610448	1.03125	0.765529	0.457868	Lamtor2
258	ENSMUSG00000029108	9.06389e-08	0.0697664	0.0822006	-0.0802789	-0.328704	-0.418804	-0.955153	0.0374386	0.0809466	0.0815701	0.0782887	0.0676333	0.0743865	0.0734094	0.0797183	Pcdh7
258	ENSMUSG00000031681	2.81825e-09	-0.15623	-0.111839	-0.032628	-0.556572	-1.194	-0.868779	-0.0212177	-0.232451	-0.151338	-0.170693	0.017641	-0.160335	-0.0313864	-0.083457	Smad1
258	ENSMUSG00000012405	9.38569e-30	0.119772	-0.937381	-0.350638	-0.517016	-0.515282	0.100773	0.412894	-0.945978	0.0425257	-1.05085	-0.490461	-0.630986	0.111308	-0.762567	Rpl15
258	ENSMUSG00000022285	2.7859e-13	-0.874802	-0.603924	-0.41233	-0.806679	-0.777296	-0.982076	-0.422073	-1.09935	-0.693557	-0.878698	-0.45764	-1.21034	-0.869079	-0.503734	Ywhaz
259	ENSMUSG00000032047	1.00512e-17	0.0191059	-0.39985	0.00323663	0.175126	-0.0923226	0.0894552	-0.103098	0.172827	0.167865	0.178169	-0.127925	0.145676	-0.0817199	-0.643439	Acat1
259	ENSMUSG00000060636	4.00047e-07	0.0979589	-0.196477	-0.211697	-0.143071	0.179993	0.350551	0.786623	-0.424105	0.250795	-0.40914	0.725405	-0.560951	-0.146237	-0.155059	Rpl35a
259	ENSMUSG00000055044	2.1956e-15	-0.208195	-0.72081	-0.344843	-0.234052	0.133872	0.241328	-0.316367	0.0423291	0.124589	0.244778	0.0651811	-0.243821	-0.575019	-0.332122	Pdlim1
260	ENSMUSG00000002289	2.34792e-06	-0.294201	0.899394	0.736443	-0.119929	-0.387461	-0.321014	0.0370354	0.688039	-0.051083	0.511463	0.925011	0.929836	-0.454278	0.312986	Angptl4
260	ENSMUSG00000067288	2.89401e-32	0.468262	0.430488	0.371861	0.34821	0.902254	1.08006	1.37484	-0.384198	0.339854	-0.634759	0.577064	-0.0528772	0.542436	0.198991	Rps28
261	ENSMUSG00000027829	3.26429e-06	-0.514244	-0.613481	-0.634702	-0.0176581	-0.459659	-0.829593	-0.712257	-0.547366	-0.0550458	-0.149801	0.169342	-0.86537	-0.79975	-0.613022	Ccnl1
261	ENSMUSG00000009013	7.11571e-07	-0.310505	-0.392165	-0.382783	-0.725193	-0.537534	-1.26043	-1.4549	-0.287337	-0.545455	-0.422554	-0.860277	0.186024	0.0273407	0.157894	Dynll1
261	ENSMUSG00000053007	7.59471e-07	-0.0468036	-1.01813	-0.282237	-0.0759616	-0.319146	-0.978526	-0.168506	-0.443638	0.0965554	-0.0953229	0.00577978	-0.538367	-0.125648	-0.492667	Creb5
261	ENSMUSG00000020846	9.12206e-19	-0.0152466	-0.00384502	0.00982892	-0.707639	-1.02454	-0.643654	0.059743	0.0312669	0.172388	0.156014	0.1722	-0.0263137	-0.0578477	0.0178463	Fam101b
261	ENSMUSG00000057561	2.54653e-25	-0.983446	-0.365316	-0.255155	-1.2702	-1.22837	-0.519484	-0.194885	-1.07734	-1.0289	-1.06808	-0.43096	-0.99456	-0.942631	-0.506024	Eif1a
262	ENSMUSG00000026727	4.78076e-17	0.0431483	0.0508438	-0.0671272	-0.450896	-0.805185	-1.20236	-0.48742	0.0827902	0.0874524	0.114992	0.0586991	0.081127	0.014249	0.065791	Rsu1
262	ENSMUSG00000036752	5.65183e-08	-0.601796	-0.263876	-0.194767	-0.439959	0.262435	0.44656	0.278373	-0.35123	-0.253648	-0.0651192	-0.114599	-0.832271	-1.0285	-0.289548	Tubb4b
262	ENSMUSG00000002416	3.09413e-14	0.658695	0.989658	0.559746	0.590583	0.861431	0.646175	0.463765	0.550704	0.355382	0.236293	0.43326	0.763034	0.768251	0.494376	Ndufb2
262	ENSMUSG00000041841	4.85745e-32	0.200604	-0.279322	-0.108272	0.0114208	0.0413703	0.334335	0.818937	-0.461575	0.179494	-0.606442	0.235821	-0.282169	0.0425956	-0.213421	Rpl37
262	ENSMUSG00000041881	2.69246e-14	0.07456	0.832389	0.471093	1.24986	1.24039	0.862579	0.875673	-0.0286736	-0.606321	-0.550964	-0.160487	0.954987	0.784548	0.305597	Ndufa7
263	ENSMUSG00000035199	1.80853e-12	-0.72006	0.0643959	-0.0773933	-0.448386	-0.244304	-0.0469593	0.037113	-0.551327	-1.09582	-0.698284	0.195266	-0.352962	-0.50828	-0.0245803	Arl6ip5
263	ENSMUSG00000040564	1.21643e-21	-0.247978	0.200084	-0.0428933	-0.738223	-1.73974	-1.24223	0.31128	-0.275393	-0.229945	-0.321673	-0.214596	-0.0894405	0.00632769	-0.33435	Apoc1
263	ENSMUSG00000053560	1.22401e-12	0.854341	0.35927	-0.62456	0.6996	0.980101	0.139758	0.674989	0.663276	0.975781	0.820782	1.37385	0.501777	0.742127	0.482067	Ier2
263	ENSMUSG00000031995	1.23697e-06	-0.224474	-0.210462	-0.375418	0.386636	0.566917	0.590173	0.635241	-0.433094	-0.0145697	-0.257982	0.0894953	-0.617173	-0.502594	0.0117997	St14
263	ENSMUSG00000054889	2.71566e-19	-0.519111	-0.0676604	-0.238478	-1.1093	-1.08147	-1.01647	0.0528829	-0.799166	-0.759734	-0.810217	-0.587007	-0.481221	-0.0607025	0.0662808	Dsp
264	ENSMUSG00000038462	1.57513e-17	-0.198424	-0.351949	0.139623	0.213273	0.109961	0.564218	0.357984	-0.131593	-0.340868	-0.23755	-0.174757	0.145567	0.0973733	-0.808264	Uqcrfs1
264	ENSMUSG00000041645	3.82161e-08	-0.556756	-0.264352	-0.134769	-1.127	-0.54373	-0.22418	-0.404776	-0.548139	-0.467598	-0.444165	-0.30432	-0.662664	-0.622574	-0.304789	Ddx24
264	ENSMUSG00000024042	9.65905e-06	0.0491476	0.0551077	-0.496091	0.222213	-0.0307081	-0.135827	0.312236	0.0184352	0.301821	0.160083	0.212592	0.0294231	-0.0721478	0.208223	Sik1
265	ENSMUSG00000045954	3.11601e-13	0.0638496	-0.58652	-0.230028	-0.362915	-0.641826	-1.08682	-0.36698	-0.201681	0.105726	0.090551	0.0943601	-0.426072	0.0437337	-0.0316257	Sdpr
265	ENSMUSG00000032381	1.50114e-07	0.0386708	-0.129244	0.00251373	0.208899	0.318611	0.301724	0.198232	0.0929898	-0.10976	0.018154	-0.580739	0.171833	0.176412	-0.314753	Fam96a
265	ENSMUSG00000071655	7.11314e-12	-0.748112	-0.367945	-0.170313	-0.245085	-0.104443	-0.146266	-0.314922	-0.555696	-1.16233	-0.831289	-0.263265	-0.229129	-0.261204	-0.360397	Ubxn1
267	ENSMUSG00000045624	2.00583e-32	-0.256229	-0.150503	-0.0305207	-0.814025	-0.321788	-0.0826835	-0.0636191	-0.273794	-0.0580012	-0.162245	0.0671717	-0.433782	-0.423784	-0.197225	Esf1
267	ENSMUSG00000055320	2.80416e-38	-0.260635	-0.168675	-0.152842	-0.555782	-1.09396	-0.74669	-0.266443	-0.614182	-0.090423	-0.195356	-0.113753	-0.727828	-0.189612	-0.101307	Tead1
267	ENSMUSG00000002477	2.67588e-10	-0.317113	-0.754514	-0.0402159	-0.845981	-0.301997	0.227866	0.208028	-0.341058	-0.237791	-0.255294	-0.174795	-0.57003	-0.597327	-0.740431	Snrpd1
268	ENSMUSG00000042133	9.24403e-22	-0.665199	-0.631517	-0.242067	-0.99971	-0.795893	-0.408236	-0.175964	-0.833732	-0.552773	-0.649824	-0.45289	-0.930262	-0.78047	-0.861106	Ppig
268	ENSMUSG00000031422	3.61068e-08	-0.201007	-0.103027	-0.560266	-0.61017	-0.539155	0.145192	0.10005	-0.197241	-0.154707	-0.0811228	-0.176243	-0.383772	-0.37766	-0.235811	Morf4l2
268	ENSMUSG00000030256	9.34722e-22	-0.632316	-0.358213	-0.498337	-0.215776	-0.268986	-1.05557	0.0906574	-1.18196	-0.808823	-1.29931	-0.141788	-0.624611	-0.1847	0.174602	Bhlhe41
268	ENSMUSG00000053253	2.2565e-26	-0.60801	0.0750506	0.280131	-0.331646	-0.100261	0.410887	0.395219	-0.552807	-0.268354	-0.144106	0.280973	-1.02767	-0.879673	-0.391348	Ndfip2
268	ENSMUSG00000022255	7.2298e-07	-0.620052	-0.291513	0.00864842	-1.22978	-0.975108	-0.147388	-0.170105	-0.663439	-0.53519	-0.501951	-0.190719	-0.675825	-0.533782	-0.288831	Mtdh
268	ENSMUSG00000024571	4.30863e-09	-0.711954	-0.598782	-0.166328	-1.00081	-0.754629	-0.127916	0.0206427	-0.51507	-0.398801	-0.391946	-0.384868	-0.621932	-0.90176	-0.527306	Gm16286
269	ENSMUSG00000036112	7.69273e-31	-0.92331	-0.882074	-0.28821	-1.23273	-0.676649	-0.490451	-0.500655	-1.10177	-0.698526	-1.02793	-0.504906	-1.14961	-0.953004	-0.860374	Metap2
269	ENSMUSG00000025647	2.75782e-06	-0.13179	0.23982	-0.428798	0.262621	0.374266	0.335328	0.33887	0.116116	-0.0870863	0.128842	0.126475	0.136807	-0.148331	0.391561	Shisa5
269	ENSMUSG00000020745	1.63079e-17	-0.958884	-0.536464	-0.278669	-0.747112	-0.762578	-0.473989	-0.45454	-0.869393	-0.681872	-0.720233	-0.559291	-0.928322	-1.04363	-0.534119	Pafah1b1
269	ENSMUSG00000024736	1.76142e-38	0.0571491	0.0109744	-0.0846206	-0.0507598	-0.31997	-1.00683	0.0193865	0.0363511	0.0406081	0.036617	-0.167741	0.0986267	0.099564	-0.0289277	Tmem132a
269	ENSMUSG00000024985	7.63771e-19	0.644808	-0.12403	-0.192987	0.948348	0.564812	0.241627	0.656234	0.652424	0.934774	0.813142	0.923339	0.565164	0.467702	0.148285	Tcf7l2
270	ENSMUSG00000027593	5.33527e-15	-0.657419	-0.99874	-0.265664	-0.685533	-0.503145	-0.169554	-0.272253	-0.446292	-0.384645	-0.305618	-0.631552	-0.688743	-0.800431	-0.825948	Raly
270	ENSMUSG00000004897	1.04109e-19	-0.590737	-0.943001	-0.385246	-0.587559	-0.27187	0.0442636	-0.127685	-0.718457	-0.352945	-0.368215	-0.288542	-0.940313	-0.700214	-0.841039	Hdgf
270	ENSMUSG00000028788	6.82004e-07	-0.851254	-0.558791	-0.223611	-0.332312	-0.469201	0.0372585	0.0786202	-0.837298	-0.41347	-0.4362	-0.433852	-0.898968	-0.955422	-0.526387	Ptp4a2
270	ENSMUSG00000036940	1.70193e-10	-0.779105	-0.49547	-0.0290594	-0.720265	-0.562537	-0.0631576	0.00604148	-0.948257	-0.644531	-0.764986	-0.257692	-0.74958	-0.530379	-0.384757	Kdm1a
270	ENSMUSG00000006219	3.17057e-09	0.105484	0.114968	0.0645399	-0.513491	-0.68747	-1.04615	-0.210085	0.10085	0.0810104	0.115125	-0.307989	0.0778279	0.14984	0.102458	Fblim1
271	ENSMUSG00000028820	1.47504e-17	-0.405084	-0.78622	-0.224531	-1.02071	-0.607248	-0.0737061	-0.127804	-0.427008	-0.115015	-0.22456	-0.403452	-0.652881	-0.688046	-0.804907	Sfpq
271	ENSMUSG00000036693	5.13815e-11	-0.227029	-0.230513	-0.00391013	-0.827568	-0.216485	-0.00644054	-0.0220722	-0.328369	-0.0746954	-0.167636	0.0797922	-0.484722	-0.447499	-0.203345	Nop14
271	ENSMUSG00000020089	2.61389e-10	-0.183565	-0.103919	-0.00385117	-0.440293	0.029438	0.289814	0.35319	-0.165386	-0.28339	-0.224901	-0.715292	-0.0754857	-0.0956328	-0.384845	Ppa1
271	ENSMUSG00000032515	7.80174e-06	0.0798385	0.0835671	-0.546511	0.370188	-0.215901	-0.777741	-0.0268409	0.00241212	0.322365	0.213472	0.469032	-0.0137554	0.136353	0.140752	Csrnp1
271	ENSMUSG00000019590	1.21245e-29	-0.41923	-0.0598794	-0.141285	0.115933	0.235562	0.309715	0.357683	-0.542229	-0.694322	-0.711622	-0.160699	-0.161096	-0.0866667	0.0324434	Cyb561
272	ENSMUSG00000027940	6.84004e-18	-0.752978	-0.412258	-0.248725	-0.971029	-0.537107	-0.25422	-0.22229	-1.00341	-0.849812	-0.93626	-0.595195	-1.15953	-0.908979	-0.231421	Tpm3
272	ENSMUSG00000053565	3.19999e-17	-0.629578	-0.917653	-0.20671	0.0290718	-0.516114	-0.0319316	0.408738	-0.600843	-0.699488	-0.752978	-0.132433	-0.219581	-0.401681	-0.860639	Eif3k
272	ENSMUSG00000032803	3.95179e-13	-0.638466	-0.762579	-0.167889	-0.848301	-0.901991	-0.0880575	0.0946361	-0.65251	0.0292389	-0.154637	-0.0190094	-0.934813	-0.895123	-0.562691	Cdv3
273	ENSMUSG00000059005	5.21982e-17	-0.110273	-0.924007	-0.428708	-0.880369	-0.566487	-0.209591	-0.167573	-0.324409	-0.156861	-0.270856	-0.0795183	-0.4708	-0.160347	-0.857939	Hnrnpa3
273	ENSMUSG00000055681	1.95463e-21	0.647878	0.745274	0.264343	0.868946	0.778077	1.01814	0.996434	0.823829	0.546297	0.771991	0.710984	0.978291	0.627861	0.360858	Cope
273	ENSMUSG00000025130	4.57841e-26	0.374686	0.340381	0.455381	0.693494	0.442062	1.12368	1.06279	0.48195	0.691446	0.585161	0.146242	0.737609	0.451018	0.18473	P4hb
274	ENSMUSG00000036854	1.54286e-37	0.165274	0.137151	-0.0697794	0.0912496	0.0106695	-0.999436	-0.416346	0.150633	0.161497	0.160861	0.182406	0.133213	0.154853	0.143453	Hspb6
274	ENSMUSG00000031737	4.12642e-10	-0.224141	-0.714295	-0.46856	-0.163692	-0.558186	-0.295954	0.302138	-0.18059	-0.00974083	0.00540683	-0.190948	-0.386001	-0.284326	-0.655185	Irx5
275	ENSMUSG00000063694	2.73972e-13	0.722207	0.842762	0.510938	0.423294	0.935605	0.862668	0.381654	0.295349	0.641369	0.404741	0.483314	0.118952	0.694154	0.479329	Cycs
275	ENSMUSG00000050708	3.49774e-08	-0.4339	0.540222	0.532162	0.00919417	0.167233	1.31541	0.862863	0.364656	0.0807723	0.587851	-0.385352	0.198727	-0.820559	0.267318	Ftl1
275	ENSMUSG00000025362	1.53258e-31	0.335507	-0.183026	-0.0806119	0.102513	0.2999	1.07263	1.18167	-0.298778	0.0445101	-0.659035	-0.0811235	-0.0935325	0.0679757	-0.285796	Rps26
275	ENSMUSG00000022698	1.04084e-06	-0.370521	-0.559077	-0.167893	-0.645425	-0.473635	-0.0396435	0.0366689	-0.145183	0.0298686	0.0782334	-0.0478136	-0.414912	-0.710794	-0.791023	Naa50
275	ENSMUSG00000024248	1.69739e-17	-0.235878	-0.648205	-0.434392	0.0130972	-0.390241	-0.248215	-0.0951943	-0.983148	-0.385319	-1.1942	-0.605765	-0.369975	0.0127164	-0.469061	Cox7a2l
276	ENSMUSG00000015961	3.30139e-16	-0.808506	-0.628882	-0.119293	-0.658571	-0.463377	-0.190982	0.0838872	-1.01248	-0.85171	-1.04001	-0.0218921	-0.833599	-0.65392	-0.635432	Adss
276	ENSMUSG00000086503	1.31428e-12	-0.358225	-0.40513	-0.249954	0.544967	-0.699481	0.271741	0.367026	-0.446524	-0.701574	-0.587564	-0.942662	-0.0328808	-0.25353	-0.116708	Xist
276	ENSMUSG00000030795	8.1668e-15	-0.825547	-0.836654	-0.439875	-0.822507	-0.661135	-0.531426	-0.716554	-0.915506	-0.82534	-0.912162	-0.877931	-1.04383	-1.05393	-0.637917	Fus
277	ENSMUSG00000095677	3.03377e-10	0.066804	-0.265755	-0.0039136	0.252076	0.159295	0.209299	0.168171	-0.0377741	-0.0613694	-0.167344	-0.533262	0.172079	0.159084	-0.34867	Dynlt1f
277	ENSMUSG00000005871	6.72874e-14	-0.66847	-0.212912	-0.109364	-0.264306	-0.207004	-0.0760187	-0.024259	-0.607547	-0.837089	-0.612403	-0.442119	-0.350337	-0.230273	-0.220757	Apc
278	ENSMUSG00000028609	2.87024e-06	-0.0945331	-0.454051	-0.101377	-0.41126	-0.186421	0.0387172	0.130153	-0.000715937	0.0545859	0.0602099	-0.0030456	-0.168079	-0.270099	-0.682175	Magoh
278	ENSMUSG00000015937	4.8182e-09	-0.601694	-0.881617	-0.269214	-0.371948	-0.48068	-0.164209	-0.211065	-0.580939	-0.541901	-0.454277	-0.595622	-0.611734	-0.530458	-0.614419	H2afy
279	ENSMUSG00000025509	1.02605e-06	0.403858	0.371036	-0.104726	0.670181	0.780028	0.825181	0.111079	0.585721	0.448239	0.556066	0.459637	0.698549	0.333302	0.192331	Pnpla2
280	ENSMUSG00000056708	8.68891e-08	-0.00884642	-0.0828145	-0.576219	0.870573	0.485489	0.75916	0.511473	-0.00862525	0.582755	0.341777	0.879246	-0.348856	-0.368547	-0.598281	Ier5
280	ENSMUSG00000005483	1.74019e-13	0.959388	0.397098	-0.552132	1.62045	0.925485	-0.240127	0.140656	1.23957	1.15164	1.16958	1.53463	1.506	1.07757	0.722387	Dnajb1
280	ENSMUSG00000062929	7.01102e-06	-0.170686	-0.148819	-0.297258	-0.483144	-0.908039	-1.24879	-0.512334	-0.507052	-0.233863	-0.453025	-0.0657637	-0.446519	-0.0274473	-0.178182	Cfl2
280	ENSMUSG00000021024	1.21753e-16	-0.161969	-0.406708	-0.0528725	-0.200012	-0.028975	0.146162	0.257048	-0.0437166	-0.227494	-0.000708217	-0.146499	-0.203721	-0.214688	-0.747162	Psma6
280	ENSMUSG00000056612	2.0023e-10	-0.491123	-0.442763	0.106768	-0.362978	0.0761626	0.477214	0.414859	-0.798189	-0.371675	-0.616882	-0.554078	-0.498163	-0.254322	-0.3846	Ppp1r14b
280	ENSMUSG00000024812	2.6081e-06	-0.577674	-0.381731	-0.246744	-0.624807	-0.374204	-0.276782	0.125798	-0.889677	-0.397693	-0.592479	-0.0277964	-0.915805	-0.532545	-0.366806	Tjp2
281	ENSMUSG00000026991	3.03876e-06	-0.0979407	-0.20665	-0.23148	-0.696544	-0.942826	-0.355023	-0.0847587	-0.118371	-0.0495727	-0.00685475	-0.128146	-0.190034	-0.152376	-0.123305	Pkp4
281	ENSMUSG00000027067	1.89269e-16	-0.382258	-0.803333	-0.148245	-0.405929	-0.243242	-0.0766975	-0.0140038	-0.374789	-0.286069	-0.250401	-0.382395	-0.379107	-0.341178	-0.698465	Ssrp1
281	ENSMUSG00000034024	9.92219e-07	-0.413303	-0.827974	0.136931	-0.39431	-0.309793	0.257423	0.314976	-0.38036	-0.549706	-0.471757	-0.550274	-0.201658	-0.347358	-0.784464	Cct2
281	ENSMUSG00000022865	5.34161e-14	-0.734048	-0.836557	-0.115822	-0.459712	-0.815989	0.0384976	0.390753	-0.834601	-0.458083	-0.803615	-0.582376	-0.693932	-0.8932	-0.676921	Cxadr
281	ENSMUSG00000019579	2.86875e-10	0.483954	0.50599	0.444615	0.503783	0.649787	0.992317	0.945535	0.559199	0.432649	0.519848	0.354901	0.598267	0.518626	0.314775	Mydgf
282	ENSMUSG00000038467	5.85661e-16	-0.980792	-0.0581208	-0.23651	-0.577619	-0.0161097	0.24335	0.000343126	-0.879162	-0.797618	-0.73007	-0.191781	-0.960873	-0.939427	-0.246708	Chmp4b
282	ENSMUSG00000028273	7.39717e-25	-0.473255	-0.316706	-0.149434	-0.434264	-0.414994	-0.0845939	-0.361176	-0.793586	-0.394194	-0.585886	-0.391054	-0.808071	-0.279941	-0.399556	Pdlim5
282	ENSMUSG00000019873	7.26261e-17	-0.226982	-0.107673	-0.123545	-0.771568	-1.12816	-0.511686	-0.41604	-0.228306	-0.0653733	-0.0241539	-0.114201	-0.3768	-0.19082	-0.02562	Reep3
282	ENSMUSG00000022450	7.21886e-07	0.460476	0.695681	0.201671	1.20702	0.879371	0.591539	0.450273	0.317911	0.123075	-0.0923384	0.181762	0.839604	0.749634	0.509051	Ndufa6
282	ENSMUSG00000023067	3.76322e-17	-0.820789	0.156971	-0.253447	-0.446047	-1.16466	-1.47297	-1.14081	-0.800763	-0.448543	-0.519761	0.216793	-0.809707	-0.744125	0.248259	Cdkn1a
283	ENSMUSG00000020580	3.18501e-15	-0.742634	-0.340469	-0.167762	-0.781729	-0.795829	-0.591667	-0.980018	-1.02905	-0.460751	-0.799813	-0.0239885	-1.02501	-0.753139	-0.25583	Rock2
284	ENSMUSG00000025935	1.87439e-27	0.502827	0.664997	0.35234	0.822832	0.952089	1.05456	1.04485	0.559885	0.522083	0.635739	0.659251	0.607372	0.474759	0.595416	Tram1
284	ENSMUSG00000026688	9.83644e-28	-0.0416449	0.255841	-0.0273765	0.211991	0.141739	0.0328336	-0.999433	-0.0170983	-0.181275	-0.206112	-0.0602501	0.170563	-0.032283	0.157792	Mgst3
284	ENSMUSG00000019505	3.91542e-09	0.658393	0.985052	-0.388798	0.437142	0.988936	-0.454085	-0.483391	0.659156	0.380813	0.353157	0.509593	0.736549	0.578558	0.637512	Ubb
285	ENSMUSG00000029622	1.7249e-09	-0.617967	-0.301101	0.449723	0.557478	1.03861	1.08132	0.883959	-0.607227	-1.05824	-0.883241	0.229625	0.0320197	-0.317452	-0.110575	Arpc1b
285	ENSMUSG00000058546	7.29865e-09	0.0413355	-0.38209	-0.417683	-0.271298	0.0788388	0.0129015	0.338876	-0.501587	0.152099	-0.550391	0.457595	-0.783031	-0.352912	-0.238937	Rpl23a
286	ENSMUSG00000035227	2.46034e-11	0.528593	0.735796	0.326183	0.7793	0.868197	1.14325	1.16855	0.575164	0.366509	0.49905	0.261526	0.650123	0.558174	0.0755358	Spcs2
287	ENSMUSG00000028745	3.26564e-17	-0.244947	-0.0115991	0.019789	-0.605382	-0.89289	-1.26021	-0.246717	-0.18573	-0.378582	-0.205922	-0.109392	-0.0510029	-0.0255348	-0.123191	Capzb
288	ENSMUSG00000073616	6.59838e-09	0.687091	0.906764	0.406279	0.830779	0.796826	0.583665	0.487559	0.441683	0.412131	0.211402	0.207011	0.794213	0.995775	0.668868	Myeov2
288	ENSMUSG00000047945	4.23436e-27	-0.0124106	-0.604041	0.125848	-0.501769	-1.46233	-1.23965	0.691878	0.131739	0.50119	0.311492	-0.841325	0.118232	-0.135234	-0.516474	Marcksl1
288	ENSMUSG00000029229	2.46028e-15	-0.756714	-0.566734	-0.0909225	-0.301553	-0.600733	0.132298	0.228674	-0.915756	-0.74203	-0.77226	-0.229248	-0.928556	-0.591032	-0.775214	Chic2
288	ENSMUSG00000033998	3.92344e-27	0.0241278	0.364905	-0.058456	0.710866	0.387781	0.522733	1.16723	0.322789	0.0243515	0.228871	0.29925	0.493067	0.0289249	0.0668862	Kcnk1
288	ENSMUSG00000076432	8.19193e-18	-0.905369	-0.613115	-0.414992	-1.00899	-0.649017	-0.790858	-0.706538	-0.886573	-1.15653	-0.839559	-0.986943	-0.949887	-0.843463	-0.454069	Ywhaq
288	ENSMUSG00000003955	8.56248e-10	-0.111815	-0.160678	-0.0810252	-0.269918	-0.539842	-0.239937	-0.794946	-0.141459	-0.255504	-0.225197	-0.817638	0.10127	0.107908	-0.156584	Fam162a
289	ENSMUSG00000032294	6.38238e-09	0.265473	1.04008	-0.16187	0.287333	0.659102	0.437206	1.04336	0.476562	-0.258999	0.119206	0.378338	0.817973	0.700269	0.833289	Pkm
289	ENSMUSG00000039607	3.69298e-23	-0.199992	-0.0566502	-0.058563	-0.356218	-0.871977	-1.05092	-0.553827	-0.250334	-0.32071	-0.254336	-0.0738847	0.0310219	0.0981835	0.114834	Rbms3
289	ENSMUSG00000053559	1.68519e-27	-0.429945	-0.297518	-0.197619	0.293431	0.355992	0.352941	0.295972	-0.611254	-0.589897	-0.699748	0.282464	-0.178857	-0.274664	-0.175683	Smagp
290	ENSMUSG00000060743	4.09417e-06	-0.302827	-0.82779	-0.486513	-0.229375	-0.459799	-0.607574	-0.121033	-0.515453	-0.722244	-0.832056	-0.992238	-0.0951247	0.0354512	-0.784795	H3f3a
290	ENSMUSG00000025781	5.97024e-16	-0.174803	-0.476412	0.0330558	0.65336	0.225162	0.434188	0.0562686	-0.100619	-0.575447	-0.42902	-0.724363	0.597929	0.275279	-0.833541	Atp5c1
290	ENSMUSG00000036499	2.77528e-07	-0.288425	-0.0823958	-0.197506	-0.90104	-0.541724	-0.247028	-0.296754	-0.508901	-0.0566562	-0.245898	-0.143309	-0.635836	-0.408477	-0.1103	Eea1
291	ENSMUSG00000041025	1.39296e-07	-0.0521384	-0.358299	-0.350238	-0.53997	-0.900617	-0.386651	0.00955736	-0.133786	0.136531	0.08167	0.118569	-0.166589	-0.0533991	-0.0108093	Iffo2
291	ENSMUSG00000073411	2.1975e-07	-0.683738	-0.166249	-0.299774	0.181108	0.0653254	0.294904	0.846529	-0.192923	-1.18938	-0.467109	0.469587	-0.012103	-0.576207	-0.660638	H2-D1
292	ENSMUSG00000062997	1.23444e-09	0.546552	-0.0403148	0.184663	0.142672	0.486412	0.799436	0.941106	-0.189555	0.573833	-0.335987	0.51174	-0.136248	0.215722	-0.0400643	Rpl35
292	ENSMUSG00000000567	1.2079e-09	-0.314042	-0.589951	-0.472018	0.322482	-0.165317	-0.138863	1.36681	-0.722333	0.23036	-0.359766	1.18212	-0.628768	-0.118255	-0.000992502	Sox9
292	ENSMUSG00000023022	7.56364e-12	-0.294606	-0.309812	-0.254546	-0.651077	-1.12334	-0.431414	0.0749305	-0.445189	-0.155965	-0.376586	-0.311729	-0.13464	-0.253455	-0.0842508	Lima1
292	ENSMUSG00000061232	2.25576e-24	-0.245821	-0.0393949	-0.0418242	0.386265	0.234522	1.13116	1.33754	0.238531	-0.570942	0.023995	0.881275	0.451825	-0.0295437	-0.918125	H2-K1
293	ENSMUSG00000032966	2.20901e-06	-0.548918	-0.446343	-0.109859	-0.712	-0.415716	-0.489212	-1.26384	-0.750522	-0.759837	-0.946249	-0.725672	-0.563577	-0.40364	-0.373012	Fkbp1a
293	ENSMUSG00000027540	8.92443e-15	-0.8152	-0.144184	-0.0548851	-0.736171	-0.726414	-0.296209	-0.265728	-0.713185	-0.906791	-0.867107	-0.306649	-0.371704	-0.400788	-0.150869	Ptpn1
293	ENSMUSG00000023232	8.7562e-18	-0.526049	0.0184565	-0.14833	-0.243453	-0.0375297	0.0154117	0.246239	-0.66699	-0.57551	-0.621155	-0.347026	-0.761161	-0.409908	0.0714848	Serinc2
293	ENSMUSG00000022505	1.94048e-09	-0.406281	-0.332431	-0.330928	-0.407766	-0.508238	-1.15888	-0.337868	-0.458093	-0.543831	-0.367448	0.0377363	-0.618201	-0.188919	-0.164664	Emp2
293	ENSMUSG00000098274	1.58149e-10	-0.072277	-0.299323	-0.146885	-0.286785	-0.0996928	0.23291	0.526911	-0.501755	-0.265632	-0.762299	-0.137469	-0.364043	-0.206649	-0.213262	Rpl24
295	ENSMUSG00000028559	3.27829e-09	-0.24709	-0.103138	-0.130453	0.00280288	0.00887319	-0.0289383	0.0470834	-0.292765	-0.285788	-0.333642	-0.621786	-0.216319	-0.0995716	-0.0219022	Osbpl9
295	ENSMUSG00000035851	2.22336e-09	-0.877412	-0.641724	-0.476188	-0.651397	-0.799261	-0.628751	-0.638513	-0.79543	-0.454768	-0.594094	-0.4376	-0.786095	-1.02258	-0.625956	Ythdc1
295	ENSMUSG00000047407	2.86457e-07	-0.753301	-0.339272	-0.257921	-0.491864	-0.45205	0.26525	0.744609	-1.04449	-0.82746	-1.08789	0.0959054	-0.802266	-0.526664	-0.502479	Tgif1
296	ENSMUSG00000027712	2.45634e-12	-0.812487	-0.534777	-0.323945	-0.901286	-0.463949	-0.56284	-0.88765	-0.82005	-0.800247	-0.666495	0.272267	-1.14705	-0.971419	-0.152534	Anxa5
296	ENSMUSG00000020029	4.673e-06	-0.158364	-0.523536	-0.209533	-0.027436	-0.547731	0.219805	-0.551774	0.210655	0.373753	0.458881	0.205654	-0.072048	-0.400911	-0.821696	Nudt4
296	ENSMUSG00000032220	9.60991e-09	-0.715148	-0.0525189	0.00351329	-0.803394	-0.494565	-0.121753	-0.0703605	-0.885928	-0.516256	-0.779386	0.0808734	-0.795375	-0.805163	-0.114941	Myo1e
297	ENSMUSG00000000058	2.97997e-26	-0.386506	-0.0605075	-0.134487	-0.652102	-0.401439	-0.753369	-0.795008	-0.677974	-0.6382	-0.961093	-0.0950116	-0.596568	-0.230453	0.0342693	Cav2
297	ENSMUSG00000035011	1.15661e-09	-0.508654	-0.338302	-0.0976243	-0.813645	-0.58407	-0.192287	-0.157334	-0.711004	-0.310703	-0.431658	0.121386	-0.984263	-0.664857	-0.220846	Zbtb7a
297	ENSMUSG00000037712	1.10068e-18	0.0541976	0.138272	0.186235	-0.420478	-1.0389	-1.22624	-1.0233	0.0255844	0.336599	0.221116	0.390938	-0.0911367	0.0837399	-0.0457056	Fermt2
297	ENSMUSG00000037405	7.48001e-18	-0.108299	-0.260901	-0.086198	-1.02874	-1.00843	-0.774311	0.0100052	-0.228268	0.00770152	-0.111172	0.0784736	-0.323351	-0.2537	-0.392835	Icam1
298	ENSMUSG00000033545	3.61317e-26	-0.387426	-0.13144	0.0482578	-0.266294	-0.288251	0.0281318	0.172842	-0.758171	-0.486138	-0.809547	-0.367736	-0.258158	-0.191305	-0.174323	Znrf1
298	ENSMUSG00000037058	1.99732e-09	-0.418478	-0.311811	-0.25547	-0.0760818	-0.438644	-0.381766	-0.0618379	-0.260604	-0.706921	-0.414159	-0.970259	0.00767808	-0.0762809	-0.61037	Paip2
298	ENSMUSG00000024991	2.36801e-08	-0.601769	-0.711368	-0.0867047	-1.0271	-0.900517	-0.192376	-0.180498	-0.711235	-0.346284	-0.581353	-0.267165	-0.873039	-0.729671	-0.83909	Eif3a
299	ENSMUSG00000029030	1.34133e-15	-0.173553	-0.0412684	-0.233976	-0.122662	-0.615749	-1.1983	-0.923143	-0.378604	-0.130806	-0.274736	0.0668493	-0.391131	-0.105204	-0.0459128	Tprgl
299	ENSMUSG00000049327	3.43641e-17	-0.704497	-0.127067	0.0761715	-0.101817	-0.0447566	0.00740258	0.323345	-0.813255	-0.95161	-0.884156	0.0827057	-0.144427	-0.107614	-0.383952	Setd8
299	ENSMUSG00000033938	1.09088e-09	0.445034	0.697914	0.49375	0.840322	1.20704	0.842882	0.462268	0.441056	0.196814	0.317607	0.203365	0.717901	0.72043	0.271664	Ndufb7
299	ENSMUSG00000044408	2.79822e-15	0.0701604	-0.336938	-0.0738735	0.0917202	-0.279198	-0.141512	-0.140755	0.136286	0.0248794	0.0901678	-0.0360747	0.231756	0.142666	-0.68583	Sptssa
300	ENSMUSG00000051391	1.84237e-18	-0.769046	-0.327404	-0.00835827	-0.924383	-0.735151	-0.0907873	-0.120055	-0.783081	-0.587097	-0.739012	-0.564594	-0.69748	-0.681612	-0.329375	Ywhag
300	ENSMUSG00000006932	1.47175e-14	-0.27192	-0.860905	-0.260711	-0.183983	-0.32175	-0.208549	0.00368085	-0.309377	-0.163376	-0.176911	-0.345845	-0.284887	-0.178402	-0.50419	Ctnnb1
301	ENSMUSG00000026479	7.57684e-19	-0.11251	0.125943	-0.0231612	-0.648858	-0.848586	-1.11009	0.119763	-0.330551	-0.124831	-0.376186	0.0672706	-0.119968	0.036987	0.180226	Lamc2
301	ENSMUSG00000040225	8.95082e-14	-0.853438	-0.817321	-0.20843	-1.16675	-1.15924	-0.423313	-0.228359	-0.958277	-0.771867	-0.890106	-0.964516	-0.857227	-0.994656	-0.748701	Prrc2c
301	ENSMUSG00000026994	2.55349e-10	-0.465517	-0.152263	-0.127781	-0.0850221	-0.0317914	0.172508	0.298798	-0.647698	-0.348132	-0.48553	-0.0915758	-0.717194	-0.50613	-0.115928	Galnt3
301	ENSMUSG00000032667	8.21854e-22	-0.542325	-0.198425	-0.276737	-0.286241	-0.151009	-0.0847571	-0.245075	-0.771537	-0.753085	-0.792975	-0.391146	-0.699985	-0.312102	-0.249313	Pon2
301	ENSMUSG00000095098	2.12205e-33	0.0548075	0.0551261	-0.0255477	-0.522841	-1.09818	-1.02416	-0.216773	-0.0692122	0.0272135	-0.081537	0.0915906	-0.000669236	0.108459	0.0735555	Ccdc85b
302	ENSMUSG00000054808	1.45414e-33	-0.259219	-0.189385	-0.121723	-0.7586	-1.09371	-1.23976	-0.822776	-0.599216	0.0905996	-0.103093	0.650121	-0.986916	-0.302532	-0.245973	Actn4
302	ENSMUSG00000046876	2.49336e-14	-0.0690621	-0.0111709	-0.021746	-0.62883	-0.971026	-0.74538	-0.0944138	-0.153528	0.0185084	-0.00514744	0.0200404	-0.185033	-0.0694179	0.0492788	Atxn1
302	ENSMUSG00000002379	9.48482e-19	0.754597	0.739333	0.540195	0.823871	0.631765	0.242225	0.916243	0.939445	0.645895	0.760002	0.346807	0.977018	0.946485	0.431051	Ndufa11
303	ENSMUSG00000014226	4.03902e-06	-0.344386	-0.568731	-0.234244	-0.727899	-0.620267	-0.255298	0.0156794	-0.248636	-0.296299	-0.173565	-0.33935	-0.379542	-0.409983	-0.693363	Cacybp
303	ENSMUSG00000020440	4.03437e-07	-0.630881	-0.712951	-0.280521	-0.233697	-0.125279	0.236034	0.496203	-0.632769	-0.951256	-0.750875	-0.927366	-0.703511	-0.367223	-0.502813	Arf5
303	ENSMUSG00000024921	7.81055e-29	0.0113446	-0.158474	-0.0996739	-0.192653	-0.954005	-0.999434	-0.0859971	0.0328041	0.0771255	0.0663181	-0.0327534	0.0383615	0.00421029	-0.168154	Smarca2
304	ENSMUSG00000048285	3.06068e-12	-0.0547317	-0.0706021	-0.204071	-0.634848	-0.449842	-1.02588	0.0127752	-0.139677	0.0761554	0.0982535	0.178881	-0.311333	-0.0208441	-0.0871007	Frmd6
304	ENSMUSG00000025428	4.46481e-15	0.0702872	-0.321453	0.300871	0.0723772	-0.258882	0.283957	0.134037	0.195913	-0.0493168	0.202384	0.350466	0.149033	-0.0026751	-0.838245	Atp5a1
304	ENSMUSG00000038274	1.01216e-18	-0.176995	-0.293081	0.0439802	-0.160738	0.0585079	0.34325	0.7413	-0.400028	-0.193805	-0.560263	0.199503	-0.399438	-0.421898	-0.280771	Fau
305	ENSMUSG00000074656	7.13145e-27	-0.108185	0.0716621	0.0537687	-1.10364	-0.313414	0.182737	0.328953	-0.575786	0.0450028	-0.418177	0.0489031	-0.633228	-0.382061	-0.115843	Eif2s2
305	ENSMUSG00000042406	5.13401e-08	-0.408951	-0.146687	-0.195551	-0.628005	-0.619466	-0.162712	0.387289	-0.205699	0.25121	0.100894	0.185875	-0.636511	-1.03143	-0.33396	Atf4
306	ENSMUSG00000037152	1.49235e-19	0.451623	0.809063	0.457191	0.998188	0.929961	0.574256	0.432303	0.339177	-0.0154822	0.0414697	-0.181827	0.886972	0.951614	0.434525	Ndufc1
306	ENSMUSG00000040415	6.58245e-07	-0.394066	0.00576497	-0.131601	-0.286103	-0.369998	-0.568946	-1.03369	-0.478011	-0.563487	-0.569368	-0.153628	-0.158844	-0.0866663	0.0786464	Dtx3
306	ENSMUSG00000031513	5.93068e-09	-0.240839	0.0629415	0.117924	-0.115662	-0.0692257	0.081615	-0.0401209	-0.191814	-0.377907	-0.203874	-0.561388	-0.0853843	0.0151247	0.0342835	Leprotl1
306	ENSMUSG00000035133	1.59678e-15	-0.47742	-0.221372	-0.460256	-0.943824	-0.834419	-1.20433	0.0895041	-0.450619	-0.155171	-0.204847	0.0685894	-0.780204	-0.626556	-0.062603	Arhgap5
307	ENSMUSG00000019947	4.78162e-32	-0.0710553	0.0953318	-0.129259	-0.674546	-0.703489	-1.25893	-0.337296	-0.455511	-0.193126	-0.639948	0.0380673	0.115344	0.264771	-0.0843917	Arid5b
307	ENSMUSG00000024914	1.80739e-17	-0.924676	-0.490123	-0.36787	-0.487744	-0.516983	-0.755364	-0.514687	-0.879679	-0.853223	-0.657187	-0.652691	-0.822679	-0.628698	-0.273836	Drap1
308	ENSMUSG00000041133	5.2922e-11	-0.341978	-0.772134	-0.137071	-0.590706	-0.966363	-0.550463	-0.312662	-0.275423	-0.321402	-0.253661	-0.362249	-0.227481	-0.298917	-0.78809	Smc1a
308	ENSMUSG00000028447	3.5987e-14	-0.367715	0.0629563	0.104391	0.560883	0.60179	0.580288	0.570574	-0.177977	-0.666162	-0.3571	-0.783973	0.0888107	-0.0196871	-0.0631856	Dctn3
308	ENSMUSG00000024501	4.21898e-27	0.126005	0.0587221	0.0116776	-0.165943	-0.862312	-0.753043	-0.0161716	0.129801	0.131316	0.131239	0.0957169	0.116661	0.124389	0.123166	Dpysl3
309	ENSMUSG00000028792	3.78586e-06	0.0651528	0.032356	0.418527	0.407357	0.345939	0.542463	0.743827	0.31931	0.390898	0.347803	0.508259	0.326588	-0.111235	-0.0920402	Ak2
309	ENSMUSG00000029922	1.0884e-11	-0.568207	-0.489651	-0.16819	-0.406794	-0.261906	-0.0489354	0.181289	-0.63812	-0.457998	-0.456628	-0.695905	-0.84428	-0.606795	-0.691568	Mkrn1
309	ENSMUSG00000021585	2.89225e-11	-0.466754	-0.241846	-0.28529	-0.350966	-0.20024	-0.204661	-0.24181	-0.562972	-0.327104	-0.475458	0.0719636	-0.787788	-0.625636	-0.192937	Cast
310	ENSMUSG00000027170	4.28574e-07	-0.537799	-0.810409	-0.207432	-0.247984	-0.501558	0.0271539	0.163607	-0.577716	-0.5466	-0.661458	-0.403112	-0.262986	-0.438839	-0.763603	Eif3m
310	ENSMUSG00000022094	3.21223e-07	0.102621	0.578801	0.259237	0.455463	0.405254	0.34726	0.670276	0.468221	0.589051	0.610703	0.630443	0.321705	-0.309648	0.395006	Slc39a14
310	ENSMUSG00000022895	2.65511e-17	-0.943495	-0.327414	-0.120406	0.184776	-0.185109	0.338318	0.702449	-0.525356	-0.592184	-0.371262	-0.216197	-0.359928	-0.864837	-0.499203	Ets2
311	ENSMUSG00000060969	8.46762e-07	0.0709521	-0.244003	-0.265117	0.447076	0.347524	0.347031	0.844683	0.460157	0.72659	0.702345	0.775377	0.170397	-0.0861188	-0.417274	Irx1
312	ENSMUSG00000029405	1.48417e-09	-0.573012	-0.098294	-0.0510478	-0.440038	-0.242706	-0.22921	-0.0378246	-0.45696	-0.907659	-0.655622	-0.635416	0.0532365	-0.0763709	-0.0196142	G3bp2
312	ENSMUSG00000071528	4.87252e-07	0.486287	0.911951	0.368553	0.356982	0.962068	0.675163	0.348555	0.302674	0.344186	0.0601518	-0.282012	0.435856	0.713601	0.514813	Usmg5
313	ENSMUSG00000006005	1.5466e-21	-0.512205	-0.849575	-0.174219	-1.0175	-0.707855	-0.549358	-0.29009	-0.772885	-0.407524	-0.578599	-0.593346	-0.944956	-0.647461	-0.804073	Tpr
313	ENSMUSG00000042737	1.37297e-18	0.54859	0.749963	0.39677	0.928428	0.899359	0.667658	0.514304	0.520496	0.50965	0.385643	0.528512	0.746049	0.749296	0.590361	Dpm3
313	ENSMUSG00000064181	5.87304e-12	-0.593096	0.0148454	0.00942041	0.180298	0.171455	0.275106	0.24204	-0.277936	-0.713294	-0.33264	-0.186471	-0.297392	-0.47912	-0.0730157	Rab3ip
313	ENSMUSG00000015575	8.95426e-09	-0.472663	0.41198	0.202709	0.358947	0.54389	0.611077	0.455696	-0.150729	-0.836314	-0.464988	-0.886654	0.270924	-0.170963	-0.203646	Atp6v0e
314	ENSMUSG00000031075	2.79523e-08	-0.283174	0.399709	0.0344828	0.397342	0.162277	-0.205623	0.300601	0.00338265	-0.212293	0.122398	-0.88719	0.211142	0.0372686	0.00202936	Ano1
314	ENSMUSG00000034868	2.89306e-08	-0.471435	-0.567481	-0.39435	0.156635	0.200312	0.168933	-0.0371896	-0.477921	-0.716172	-0.642962	-0.531413	-0.378128	-0.228883	-0.163607	Myl12b
315	ENSMUSG00000048874	7.27168e-13	-0.622817	-0.70315	-0.239169	-0.381754	-0.330052	-0.117502	-0.0567789	-0.853743	-0.617239	-0.709397	-0.319535	-0.584412	-0.426198	-0.361401	Phf3
315	ENSMUSG00000025666	5.80024e-14	0.179052	0.00710853	-0.0351913	-0.261106	-0.622179	-0.920343	-0.0606407	0.155606	0.209712	0.208727	0.201742	0.0769259	0.134869	-0.142981	Tmem47
315	ENSMUSG00000047547	4.04977e-13	-0.86236	0.130464	-0.245139	-0.883138	-0.254953	-0.353242	0.0841674	-0.819331	-0.895677	-0.664133	0.307705	-1.0557	-0.866487	0.276278	Cltb
316	ENSMUSG00000025504	2.13504e-21	-0.457939	-0.0819032	-0.105401	-0.180109	-0.0181258	-0.126541	0.188803	-0.627463	-0.360478	-0.46907	0.0506933	-0.749171	-0.547942	-0.0320984	Eps8l2
316	ENSMUSG00000034252	2.20728e-10	-0.836701	-0.63007	-0.131009	-0.827169	-0.884547	-0.353709	-0.155631	-0.87494	-0.580778	-0.656687	-0.299351	-0.808079	-0.704081	-0.417938	Senp6
317	ENSMUSG00000027803	1.38351e-07	-0.525329	-0.563142	-0.150024	-0.490135	-0.494174	-0.377328	-0.0733732	-0.343503	0.132912	0.197816	0.0469463	-0.823663	-0.825904	-0.140369	Wwtr1
317	ENSMUSG00000028044	3.96773e-06	0.118782	-0.518646	0.0578297	0.0138719	-0.355878	0.260926	0.441541	0.145421	0.351024	0.286948	-0.210515	-0.0177207	-0.153564	-0.580898	Cks1b
317	ENSMUSG00000054452	1.06375e-14	-0.568718	-0.39759	-0.308302	0.238993	-0.0650171	-0.180723	-0.059619	-0.387696	-0.781996	-0.470494	-0.883019	0.00994777	0.0238184	-0.253936	Aes
317	ENSMUSG00000035873	4.11963e-23	-0.0790411	0.0153818	-0.0217703	-0.926829	-0.951108	-1.04626	-0.0226113	-0.0873936	-0.00425626	0.00280443	0.0727288	-0.268778	-0.122058	0.0236648	Pawr
317	ENSMUSG00000037815	7.74636e-13	-0.828283	-0.458672	-0.2621	-1.11085	-0.915202	-0.695406	-0.369799	-0.932165	-0.725347	-0.838827	-0.283488	-0.79857	-0.629534	-0.46337	Ctnna1
318	ENSMUSG00000027315	4.93255e-22	-0.41608	0.0281592	-0.20165	0.260348	0.413751	0.422527	0.433299	-0.666641	-0.537701	-0.644405	-0.107704	-0.577821	-0.218113	0.031905	Spint1
318	ENSMUSG00000001016	8.6845e-12	-0.304142	-0.710215	-0.174836	-0.555213	-0.527541	-0.0589676	-0.033093	-0.294163	-0.283438	-0.243887	-0.612633	-0.262731	-0.344026	-0.551515	Ilf2
318	ENSMUSG00000030793	4.70215e-16	0.634848	0.149585	0.351575	0.809944	0.682944	0.663903	0.525617	0.647207	0.621491	0.623295	0.564483	0.579944	0.57578	-0.335921	Pycard
318	ENSMUSG00000021427	5.13695e-08	0.465941	0.37989	0.392422	-0.00260011	0.0900895	0.541747	0.354229	0.299157	0.563091	0.444954	0.198331	0.249582	0.281777	0.261285	Ssr1
319	ENSMUSG00000070733	4.54839e-06	-0.188996	-0.0755085	-0.0429302	-0.379096	-0.919493	-0.659663	-0.061226	-0.21196	-0.0965813	-0.154859	0.0419372	-0.161702	-0.165569	-0.0336162	Fryl
319	ENSMUSG00000001247	2.27902e-14	-0.57871	-0.442108	-0.0728661	-0.497068	0.0327739	0.223739	0.40735	-0.643973	-0.803805	-0.705444	-0.2047	-0.546769	-0.472413	-0.232672	Lsr
319	ENSMUSG00000041488	6.10166e-13	-0.590747	-0.0512343	0.104115	-0.0449385	-0.216633	0.189671	0.344381	-0.473129	-0.240623	-0.269089	-0.0986213	-0.589303	-0.691804	-0.0841841	Stx3
319	ENSMUSG00000025068	7.77291e-26	-0.0988722	0.0155196	-0.190552	-1.04469	-0.949846	-0.393938	0.397803	0.0394444	0.0955467	0.0762829	0.364364	-0.143591	-0.35134	-0.196651	Gsto1
320	ENSMUSG00000005687	5.00323e-14	-0.105973	-0.345872	-0.134018	-0.170092	-0.161267	0.240916	0.418644	-0.0526453	0.0772356	0.0861366	-0.151277	-0.149402	-0.301152	-0.689516	Bcas2
320	ENSMUSG00000017428	5.12248e-09	-0.648675	-0.525425	-0.251932	-0.986063	-0.575544	-0.279554	-0.12674	-0.598838	-0.49573	-0.412941	-0.401767	-0.817612	-0.786596	-0.527255	Psmd11
321	ENSMUSG00000027133	4.81012e-08	0.567381	0.434535	0.22358	0.511732	0.693733	0.490289	0.658017	0.471732	0.246162	0.16823	0.207118	0.900104	0.944231	0.142624	Nop10
321	ENSMUSG00000029777	2.66809e-21	-0.0218595	0.053796	0.156358	-0.591879	0.177558	0.241902	0.117217	-0.263886	0.105657	-0.0557432	0.185912	-0.594777	-0.175421	0.0214807	Gars
321	ENSMUSG00000031490	2.84138e-07	0.0802489	0.578733	0.493814	-0.809923	0.393125	0.521951	0.366787	-0.395958	0.25865	-0.100104	0.837228	-0.429082	-0.0125044	0.269959	Eif4ebp1
321	ENSMUSG00000024853	2.14814e-08	-0.36095	-0.662688	-0.0445805	-0.207115	-0.137268	-0.148417	-0.0387758	-0.270007	-0.501279	-0.344976	-0.509208	-0.139017	-0.281733	-0.752364	Sf3b2
322	ENSMUSG00000034160	5.73704e-06	0.0029555	0.329789	0.186886	0.0513667	-0.159038	0.275705	0.404669	-0.30745	-0.155212	-0.397335	-0.738641	0.184384	0.183677	0.419468	Ogt
322	ENSMUSG00000030062	2.1614e-12	0.519453	0.507936	0.350245	0.546856	0.663064	0.807	0.847046	0.447011	0.555223	0.523333	0.461678	0.522184	0.574419	0.436558	Rpn1
322	ENSMUSG00000043154	5.26774e-21	-0.111593	-0.192825	-0.0666161	-0.305537	-0.155036	-0.241765	0.0729927	-0.364375	0.130757	0.0798711	0.174942	-0.737887	-0.257436	-0.229729	Ppp2r3a
323	ENSMUSG00000018770	2.69514e-06	0.387251	0.1598	0.502769	0.297451	0.274595	0.828769	0.56793	0.449958	0.285455	0.45041	-0.0120003	0.664841	0.473104	-0.487185	Atp5g3
323	ENSMUSG00000028412	5.53064e-06	-0.245662	-0.344951	0.0310589	0.0130227	0.0117351	0.14937	0.121011	-0.44532	-0.0705973	-0.207086	0.0271622	-0.627566	-0.230246	-0.332969	Slc44a1
323	ENSMUSG00000032026	9.45626e-16	0.623455	0.470512	0.298188	0.360935	0.306631	-0.870176	0.0968224	0.724805	0.852239	0.93077	0.948852	0.523868	0.516597	0.0803987	Rexo2
324	ENSMUSG00000027506	5.20174e-08	-0.23678	0.256795	-0.131855	0.319814	0.521307	0.640299	1.03063	-0.291927	-0.492076	-0.406076	-0.0874186	-0.0460267	0.12235	-0.0773638	Tpd52
324	ENSMUSG00000028010	1.63924e-12	-0.271418	-0.402283	-0.0774684	-0.776429	-0.265294	0.0964977	0.0914393	-0.431141	0.0159128	-0.20707	0.109088	-0.69961	-0.514447	-0.367626	Gar1
324	ENSMUSG00000042608	5.79065e-10	-0.48848	-0.132211	-0.0629263	-0.30067	-0.396534	0.0517012	0.102252	-0.528143	-0.0873107	-0.209926	0.0630437	-0.676897	-0.694063	-0.277972	Stk40
324	ENSMUSG00000024158	1.14774e-06	-0.363479	0.0773793	0.0490314	0.328482	0.397997	0.344795	0.316375	-0.211143	-0.774551	-0.315542	-0.401478	-0.0296092	0.12966	-0.110036	Hagh
325	ENSMUSG00000027673	5.17621e-07	0.369621	0.0297411	0.488629	0.79986	0.364576	0.800018	0.696116	0.470513	0.312118	0.372512	-0.251194	0.702883	0.471955	-0.502795	Ndufb5
326	ENSMUSG00000058756	1.12887e-22	-0.306381	-0.167096	-0.164612	0.055841	-0.0630967	-0.23723	-0.847127	-0.236528	-0.267647	-0.250435	0.000829342	-0.0500983	-0.163379	0.0353854	Thra
326	ENSMUSG00000021360	1.61972e-23	-0.559246	0.0822524	-0.106036	-0.229419	-0.0715183	-0.47848	-0.696557	-0.612653	-0.741732	-0.808983	-0.217069	0.054131	0.00812795	0.137916	Gcnt2
327	ENSMUSG00000019737	3.95064e-07	0.06593	-0.254953	0.0280331	0.510142	0.511216	0.542442	0.551126	0.153293	0.103507	0.110648	0.444496	0.283413	0.0619654	-0.432957	Syne4
327	ENSMUSG00000092274	2.63385e-16	-0.798617	0.185758	-0.241362	-0.977861	-1.24004	-0.987694	0.628767	-0.649992	-0.664562	-0.716035	0.256117	-0.258908	-1.08471	-0.266455	Neat1
328	ENSMUSG00000031274	5.26447e-30	0.134674	-0.0557657	0.0148764	-0.160994	-0.933085	-0.766268	0.055413	0.136629	0.240519	0.156273	0.168192	0.105225	0.066453	0.165171	Col4a5
328	ENSMUSG00000023087	4.20759e-08	-0.556039	-0.339286	-0.139146	-0.481983	-0.687474	-0.31763	0.0457329	-0.862785	-0.464831	-0.613091	-0.213988	-0.838238	-0.48101	-0.264343	Noct
328	ENSMUSG00000040435	1.09813e-11	-0.058756	0.267577	-0.566313	0.820377	0.255123	-0.794425	-1.01811	-0.00166283	0.411648	0.332167	0.565327	-0.155851	-0.143405	0.5158	Ppp1r15a
329	ENSMUSG00000028156	8.6752e-08	-0.603607	-0.224851	-0.0536271	-1.06622	-0.978063	-0.438145	-0.00747923	-0.673058	-0.531908	-0.609392	-0.368623	-0.716979	-0.684435	-0.343544	Eif4e
329	ENSMUSG00000028211	8.25682e-14	-0.130371	0.046991	-0.026761	0.217823	0.0627272	0.135866	0.180539	-0.597816	-0.190779	-0.734604	0.121465	0.169597	0.0325014	-0.167261	Trp53inp1
330	ENSMUSG00000039361	5.40893e-12	-0.0582135	-0.0736452	0.0292965	-0.0559608	-0.581843	-0.383711	-0.905811	-0.158621	0.0238905	-0.0771823	-0.0518188	-0.17192	0.0119217	-0.0997795	Picalm
331	ENSMUSG00000030536	6.62985e-12	-0.652749	-0.488863	-0.00537741	-0.120136	-0.0132826	0.0678861	-0.134038	-0.756933	-0.168653	-0.310091	0.0922326	-0.984893	-0.814203	-0.396877	Iqgap1
332	ENSMUSG00000001416	7.26619e-14	-0.274799	-0.534444	-0.0965955	-0.876415	-0.553452	-0.15273	-0.0449074	-0.204042	-0.225884	-0.221489	-0.178595	-0.216547	-0.508786	-0.698565	Cct3
332	ENSMUSG00000057863	2.54338e-08	0.379205	0.131169	0.0704288	0.076367	0.533869	0.53533	0.82276	-0.390785	0.507577	-0.541346	0.675886	-0.260115	0.122543	0.181331	Rpl36
333	ENSMUSG00000027160	1.11413e-09	0.312993	-0.305285	0.310699	0.477747	0.161223	0.415628	0.294042	0.424664	0.367079	0.409866	-0.0591732	0.476482	0.360887	-0.513162	Ccdc34
333	ENSMUSG00000028248	2.37875e-16	-0.492848	-0.208395	-0.3619	-0.430103	-0.39884	-0.355863	-0.282381	-0.633492	-0.726084	-0.773989	-0.789658	-0.256759	-0.136625	-0.05022	Pnisr
333	ENSMUSG00000033307	1.14359e-09	0.736803	0.296804	-0.151232	-0.300704	0.0888544	-0.0998704	1.19595	0.690309	0.66327	0.406814	0.66906	0.75001	0.608618	-0.189952	Mif
333	ENSMUSG00000020219	2.76737e-09	0.36894	0.377648	0.327168	0.597324	1.01757	1.04007	0.827471	0.419242	0.256651	0.334018	-0.00620679	0.588253	0.501289	0.017225	Timm13
333	ENSMUSG00000021131	2.78871e-09	0.101636	-0.294592	-0.0488345	-0.900648	-0.110831	0.248743	0.384693	-0.268994	0.140553	-0.278975	-0.0818649	-0.339204	0.000463494	-0.519553	Erh
334	ENSMUSG00000029616	5.44967e-07	0.133063	-0.355488	0.151287	0.295527	0.123062	0.448693	0.337754	0.12799	0.025798	0.0356677	-0.738336	0.300683	0.290414	-0.293132	Erp29
335	ENSMUSG00000004591	4.15832e-12	-0.748987	-0.63463	-0.143511	-0.785663	-0.804267	-0.367231	-0.20325	-0.946383	-0.420152	-0.663715	-0.215729	-0.836741	-0.826199	-0.545634	Pkn2
335	ENSMUSG00000028945	1.63861e-07	-0.0352785	0.455109	0.456279	-0.453152	-0.32105	0.17017	0.0759788	0.0794234	0.158828	0.238308	0.887695	-0.0303122	-0.157878	0.314231	Rheb
335	ENSMUSG00000041740	1.55443e-10	-0.658346	-0.294441	-0.261032	-1.04841	-0.653667	-0.451603	-0.35394	-0.725473	-0.695883	-0.750532	-0.390188	-0.646603	-0.621232	-0.271648	Rnf10
335	ENSMUSG00000020844	1.22249e-28	0.0832822	-0.33337	-0.271801	-0.0875946	-0.33747	-0.881727	0.0943138	0.0661983	0.129114	0.139696	0.119798	0.0819352	0.0950772	-0.225074	Nxn
336	ENSMUSG00000051223	1.65217e-06	-0.446814	-0.241288	-0.0432606	-0.877693	-0.482548	0.166158	0.158949	-0.344859	-0.133627	-0.127933	-0.38392	-0.693918	-0.756265	-0.476836	Bzw1
336	ENSMUSG00000063077	9.19602e-07	-0.434909	-0.247733	-0.0798742	-0.204388	-0.23334	-0.1041	-0.109782	-0.446122	-0.372106	-0.345088	-0.679542	-0.290047	-0.272548	-0.240321	Kif1b
336	ENSMUSG00000029328	1.27159e-06	-0.583293	-0.758911	-0.169199	-1.08695	-0.922951	-0.240555	-0.184201	-0.59023	-0.493308	-0.517988	-0.303782	-0.720556	-0.683858	-0.693997	Hnrnpdl
336	ENSMUSG00000022216	5.76324e-07	-0.511039	-0.534732	-0.297097	-0.239367	-0.137624	0.107177	0.12659	-0.419719	-0.760061	-0.709549	-0.206292	-0.121784	-0.267603	-0.702527	Psme1
337	ENSMUSG00000066456	4.23011e-17	-0.0851473	-0.778771	-0.403787	0.0531446	-0.699394	-0.763893	-1.00093	-0.0725095	0.0763387	0.110808	-0.573173	-0.27986	-0.16325	-0.193534	Hmgn3
337	ENSMUSG00000040481	1.02892e-11	-0.551822	-0.510519	-0.117149	-0.556774	-0.654295	-0.418337	-0.144356	-0.861983	-0.405463	-0.593335	-0.267465	-0.630311	-0.380811	-0.330365	Bptf
338	ENSMUSG00000045503	2.90065e-16	-0.637879	-0.355508	0.0180188	-0.206305	-0.0288152	0.231225	0.169549	-0.735237	-0.810002	-0.821916	-0.244751	-0.366556	-0.259106	-0.0515572	Sys1
338	ENSMUSG00000041417	1.04293e-18	0.590073	0.940807	0.330871	1.01355	0.743255	-0.737169	0.772408	1.08951	0.725394	1.10022	0.731441	1.01537	0.489565	0.541727	Pik3r1
338	ENSMUSG00000022427	2.61437e-13	-0.41254	-0.66313	-0.12407	-0.380027	-0.179202	0.102153	0.00700086	-0.389724	-0.493763	-0.400439	-0.695358	-0.333377	-0.316531	-0.708199	Tomm22
338	ENSMUSG00000024360	7.77697e-14	-0.630239	-0.312439	0.0338449	-0.930529	-0.699831	0.0387881	0.0765253	-0.461444	-0.275265	-0.282652	0.0401369	-0.57978	-0.791234	-0.334584	Etf1
339	ENSMUSG00000035048	4.27712e-14	0.358017	0.60316	0.225765	1.03602	0.967297	0.584837	0.567889	0.352292	0.073419	0.116487	0.421489	0.779458	0.841538	0.351262	Anapc13
339	ENSMUSG00000021520	1.59678e-15	0.537055	0.825616	0.52868	0.729053	1.03193	0.883385	0.848302	0.66027	0.083903	0.329948	0.0636173	0.755385	0.764526	0.278668	Uqcrb
340	ENSMUSG00000033161	1.95631e-07	-0.415066	0.12249	-0.370975	-0.492442	-0.612139	-1.18239	0.591134	-0.400843	-0.358828	-0.328057	-0.690433	-0.445306	-0.315189	0.180395	Atp1a1
341	ENSMUSG00000068823	2.0094e-08	-0.548211	-0.510106	-0.211045	-0.454614	-0.481703	-0.45027	-0.410791	-0.664643	-0.396401	-0.611392	-0.87358	-0.483607	-0.462918	-0.441488	Csde1
341	ENSMUSG00000060675	6.34019e-07	-0.226846	0.0682963	0.318386	0.447747	0.537566	0.585128	-0.0277385	-0.0253025	-0.34164	-0.221002	0.0671718	0.328444	-0.0188189	-0.165747	Pla2g16
342	ENSMUSG00000079435	3.79623e-11	-0.151923	-0.703942	-0.0805843	-0.175674	-0.225308	0.370846	0.603742	-0.60081	-0.123435	-0.765842	0.281018	-0.511519	-0.393714	-0.620372	Rpl36a
343	ENSMUSG00000030701	2.30808e-09	-0.0809608	-0.300525	-0.339954	-0.375943	-0.763156	-0.390134	0.169214	-0.17318	0.0859558	0.131604	0.0906231	-0.463258	-0.169364	0.0573569	Plekhb1
343	ENSMUSG00000034345	2.98578e-06	-0.392123	-0.186392	-0.135638	-0.0802884	-0.0762299	0.0694938	-0.00972799	-0.429339	-0.622006	-0.64699	-0.767635	-0.0143563	-0.0201942	-0.436474	Gtf2h5
344	ENSMUSG00000042312	4.30077e-08	-0.684301	0.23083	-0.0843242	-0.0199659	0.206285	0.0535064	-0.0436383	-0.580125	-0.937819	-0.833321	0.182913	-0.430437	-0.696216	0.172982	S100a13
345	ENSMUSG00000027184	1.8916e-09	-0.269786	-0.445993	0.0055992	-0.531773	-0.339513	0.043167	0.0964989	-0.327852	-0.217964	-0.277897	-0.707858	-0.231725	-0.249234	-0.529873	Caprin1
345	ENSMUSG00000006519	5.94264e-10	0.14726	-0.0895491	0.395698	0.621956	0.586097	0.946423	0.660105	0.303514	0.552133	0.642265	0.407852	-0.178495	-0.273022	-0.446664	Cyba
346	ENSMUSG00000016382	4.60718e-11	-0.0239372	-0.218906	-0.17303	-0.51217	-0.774128	-0.467322	-0.790695	-0.190843	-0.00118499	-0.0112855	0.0791116	-0.419132	-0.106893	-0.274258	Pls3
346	ENSMUSG00000037876	2.99896e-28	-0.471773	-0.513495	-0.277354	-0.259294	-1.25888	-1.07559	0.119287	-0.4062	-0.111316	-0.0871589	-0.115031	-0.474921	-0.488917	-0.34401	Jmjd1c
347	ENSMUSG00000027495	3.58669e-06	-0.144394	0.252665	0.297398	0.326754	0.301572	0.394002	0.319651	-0.354401	-0.327666	-0.649907	0.0190224	0.326335	0.235962	-0.313755	Fam210b
347	ENSMUSG00000001289	5.97731e-09	-0.754018	-0.487042	-0.264666	-0.0404389	-0.403561	-0.384317	0.265614	-0.665367	-0.911091	-0.8757	-0.358494	-0.480086	-0.559693	-0.204509	Pfdn5
348	ENSMUSG00000031176	6.95887e-08	-0.336631	-0.130103	-0.411276	0.0522065	-0.075309	-0.28168	-0.300774	-0.318746	-0.500441	-0.372975	-0.474574	-0.178236	-0.151516	-0.203864	Dynlt3
348	ENSMUSG00000031960	1.14318e-21	-0.250729	-0.149907	-0.0783005	-0.691414	-0.22417	0.155396	0.195753	-0.212635	0.042406	-0.0324922	-0.0757541	-0.419691	-0.593721	-0.242393	Aars
349	ENSMUSG00000027404	5.57917e-10	-0.444392	-0.670754	-0.240169	-0.999374	-0.665842	-0.225541	-0.0846268	-0.232535	-0.345126	-0.0888902	-0.195311	-0.613825	-0.743715	-0.76546	Snrpb
349	ENSMUSG00000018677	4.85611e-09	-0.37106	-4.26518e-05	0.0345734	0.0140117	0.0703951	0.141947	0.0362264	-0.431753	-0.641025	-0.53447	-0.266769	0.0248019	0.0603879	-0.0981139	Slc25a39
350	ENSMUSG00000029455	8.50951e-10	0.486861	0.452501	-0.0618443	-0.0209427	-0.379934	-0.754577	-0.280229	0.643247	0.724998	0.735223	0.790945	0.417723	0.252209	0.269021	Aldh2
350	ENSMUSG00000042675	2.55684e-21	-0.415189	0.106745	-0.168347	0.118304	-0.0839794	-0.122849	-0.206642	-0.436926	-0.855063	-0.652991	-0.141099	0.184558	0.273156	0.157353	Ypel3
351	ENSMUSG00000024081	3.55152e-06	-0.26389	-0.267512	-0.011286	-0.722414	-0.18226	0.015849	-0.0111295	-0.315484	-0.0729984	-0.177964	-0.138576	-0.480548	-0.340397	-0.242962	Cebpz
352	ENSMUSG00000059796	1.16598e-12	-0.233917	-0.519298	-0.0570903	-1.05104	-0.284549	0.65126	0.568413	-0.242609	-0.147802	-0.246326	-0.161927	-0.552273	-0.744997	-0.697028	Eif4a1
353	ENSMUSG00000038708	1.97809e-09	-0.690841	-0.356134	-0.23268	-0.511234	-0.30276	-0.0863233	-0.0940402	-0.796846	-0.510979	-0.674884	-0.452993	-0.731948	-0.724626	-0.308272	Golga4
354	ENSMUSG00000026353	9.07959e-08	-0.811254	-0.232397	0.0191412	-0.892651	-0.767046	-0.569804	0.0761452	-0.729227	-0.519152	-0.574928	-0.0948616	-0.855218	-0.913981	-0.361905	Ubxn4
354	ENSMUSG00000064215	3.55987e-08	0.610669	0.696319	0.033228	0.737262	0.414522	0.350868	0.327913	0.982363	0.713601	1.02229	0.760713	0.921379	0.339546	0.446683	Ifi27
354	ENSMUSG00000023904	4.08576e-22	-0.35429	-0.228183	-0.34747	0.175478	-0.385478	-0.999101	-1.08194	-0.327592	-0.546263	-0.446507	-0.781967	-0.192898	-0.165424	-0.376131	Hcfc1r1
355	ENSMUSG00000026509	4.20706e-19	-0.517106	-0.220476	-0.00244159	-0.61905	-0.297872	-0.289432	-0.389191	-0.765884	-0.529093	-0.67508	-0.0344167	-0.765082	-0.393389	-0.00153687	Capn2
355	ENSMUSG00000027293	1.38373e-12	-0.668764	-0.0165297	0.0688176	0.070823	0.388315	0.452291	0.251326	-0.606975	-0.556546	-0.551999	0.407516	-0.427433	-0.572543	-0.238712	Ehd4
355	ENSMUSG00000031807	3.84532e-12	-0.160316	-0.607798	-0.0584098	0.574134	0.22302	0.623738	0.411936	-0.156684	-0.386143	-0.324966	-0.396165	0.358093	0.215739	-0.645622	Pgls
356	ENSMUSG00000028719	5.81419e-08	-0.515882	-0.0862464	-0.023012	0.335661	0.326641	0.453916	0.362409	-0.501639	-0.811457	-0.697793	-0.29175	-0.351799	-0.288161	-0.455829	Cmpk1
356	ENSMUSG00000052681	1.19489e-07	-0.463878	-0.200191	-0.18598	-0.5893	-0.75292	-0.380214	-0.0638622	-0.403429	0.0276358	0.00374971	0.406466	-0.825944	-0.895235	-0.481781	Rap1b
356	ENSMUSG00000022890	3.22499e-14	0.251314	0.627728	0.471949	0.93123	0.916944	0.708531	0.544691	0.458316	-0.323486	0.0713577	-0.0480013	0.905959	0.780871	0.202406	Atp5j
357	ENSMUSG00000078974	6.77541e-14	0.737245	0.603295	0.305692	0.419562	0.679436	0.563108	0.44928	0.345896	0.637916	0.25542	0.237307	0.373764	0.743417	0.384086	Sec61g
357	ENSMUSG00000035247	1.95307e-14	-0.7378	-0.347287	-0.063109	-0.449347	-0.397714	-0.115089	-0.0292552	-0.717959	-0.680127	-0.591115	-0.203781	-0.693975	-0.610704	-0.49489	Hectd1
357	ENSMUSG00000040785	2.56676e-21	-0.311252	-0.457817	-0.0208796	-0.300158	-0.761834	-0.242461	-0.0483023	-0.39755	-0.360896	-0.39753	-0.628682	-0.172737	-0.103887	-0.300576	Ttc3
358	ENSMUSG00000027087	1.21389e-07	-0.810541	0.0380469	-0.0562613	-0.27848	-0.661364	-0.381281	0.072021	-0.728793	-0.438531	-0.51625	-0.192566	-0.693724	-0.815989	0.0836729	Itgav
358	ENSMUSG00000038489	2.85995e-12	0.316181	0.570212	0.297973	-0.177096	0.410153	0.392679	0.535218	0.0707152	0.234281	-0.0234378	0.462996	0.314257	0.436017	0.538389	Polr2l
358	ENSMUSG00000040462	8.88964e-07	-0.0256531	0.125929	0.0597749	0.257648	0.208241	0.324133	0.276056	0.03401	-0.0139432	0.032521	-0.512468	0.0346051	-0.12925	0.081083	Os9
359	ENSMUSG00000039105	2.61962e-14	-0.0617291	0.604336	0.0980639	0.832239	1.02892	0.760328	1.03681	-0.0231453	-0.47269	-0.20308	-0.0867284	0.170604	0.409356	0.314707	Atp6v1g1
359	ENSMUSG00000033685	7.29254e-15	0.234924	0.541779	-0.484467	0.378719	-0.0294141	-0.194786	0.958835	0.591427	0.67964	0.618481	0.554186	0.661552	0.0465298	0.508487	Ucp2
359	ENSMUSG00000064326	3.1482e-12	-0.100488	-0.687036	-0.120958	-0.119397	-0.683014	-0.354192	-0.182803	-0.102172	-0.0803923	-0.112109	-0.189127	0.0472023	-0.0324272	-0.433759	Siva1
359	ENSMUSG00000024339	1.18377e-08	-0.375033	-0.29007	-0.203538	0.101366	0.124053	0.169755	0.201013	-0.166108	-0.675775	-0.233029	0.0778049	-0.0174631	-0.0552616	-0.427239	Tap2
360	ENSMUSG00000027422	9.07037e-08	0.453089	0.535666	0.176458	-0.230604	-0.258717	-0.0821503	0.290032	0.260519	0.611339	0.47656	0.867028	0.182471	0.364389	0.251225	Rrbp1
360	ENSMUSG00000021264	1.04246e-11	-0.423176	-0.72451	-0.245418	-0.494329	-0.580609	-0.168183	-0.17707	-0.361368	-0.299014	-0.283064	-0.294121	-0.254594	-0.421772	-0.607967	Yy1
361	ENSMUSG00000047260	6.78639e-19	0.0720565	0.13818	0.270129	0.144292	0.344696	0.772929	0.896353	0.147369	0.206901	0.255622	0.341225	0.134918	0.0189434	0.0683252	Emc6
361	ENSMUSG00000025613	4.32268e-12	-0.185716	-0.595892	0.0625317	-0.642504	-0.362988	0.0207929	0.0936969	-0.114959	-0.0832162	-0.113998	-0.15845	-0.220061	-0.331865	-0.629815	Cct8
362	ENSMUSG00000021411	8.0546e-10	-0.0847391	-0.0719096	-0.338334	-0.793136	-1.05302	-0.99	0.128805	-0.221374	0.229981	0.0935822	0.299967	-0.624277	-0.301514	0.238972	Pxdc1
362	ENSMUSG00000022270	2.47229e-07	0.081476	0.635659	0.472275	0.737218	-0.184128	-0.342608	1.00362	0.238818	-0.0132458	0.188843	0.315036	0.590737	0.329018	0.212746	Fam134b
363	ENSMUSG00000054364	1.31975e-18	0.303857	-0.209427	-0.0825518	0.398764	0.237993	0.171868	-1.11279	-0.115914	0.388327	-0.121538	-0.420237	0.161588	0.431249	-0.228933	Rhob
363	ENSMUSG00000024576	5.03113e-15	-0.763785	-0.537179	-0.308519	-0.913087	-1.01148	-0.782044	-0.153845	-0.695956	-0.737159	-0.724574	-0.490751	-0.748344	-0.847609	-0.626531	Csnk1a1
364	ENSMUSG00000028195	7.21886e-07	-0.146764	-0.0445367	-0.44203	1.02042	-0.421846	-0.152519	0.120196	-0.179383	1.19295	0.796852	1.20859	-0.791412	-0.384566	0.207044	Cyr61
364	ENSMUSG00000023106	4.69822e-11	-0.361196	-0.176805	0.0371037	-0.591583	0.0359511	0.286364	0.290111	-0.698224	-0.262719	-0.569614	-0.0321031	-0.80007	-0.43266	-0.208793	Denr
364	ENSMUSG00000019471	3.15441e-07	-0.258749	-0.588918	-0.32972	-0.298296	-0.212958	-0.158748	-0.0614402	-0.264635	-0.306859	-0.356676	-0.347393	-0.172252	-0.197711	-0.669234	Cdc37
364	ENSMUSG00000022443	2.43094e-10	-0.510059	-0.0409665	0.1416	-0.618512	-1.03922	-0.166258	-0.303209	-0.837668	-0.526001	-0.64439	0.0774115	-0.639137	-0.144873	-0.0341403	Myh9
365	ENSMUSG00000028382	4.42177e-15	-0.775847	-0.439854	-0.0695123	-0.171375	-0.0782198	0.23212	0.248862	-0.8041	-0.701755	-0.816653	-0.725282	-0.56132	-0.561918	-0.621549	Ptbp3
365	ENSMUSG00000034120	2.33085e-22	-0.0933173	-0.0673131	0.392172	-1.04192	0.0296856	0.715139	0.557082	-0.0484212	0.293561	0.0885828	0.350233	-0.582527	-0.826521	-0.124922	Srsf2
366	ENSMUSG00000026615	8.8108e-10	-0.542419	-0.398493	0.0530642	-0.737715	-0.616601	-0.0813669	-0.0866473	-0.416081	-0.0391812	-0.138164	-0.196312	-0.623057	-0.808257	-0.500352	Eprs
367	ENSMUSG00000066278	8.3832e-25	-0.29234	0.32226	-0.231154	0.568682	0.693002	0.798568	0.286369	-0.0112606	-0.236129	0.0284389	0.255539	-0.103261	-0.531226	0.1864	Vps37b
367	ENSMUSG00000030541	2.13384e-06	0.169244	-0.38596	-0.0356924	0.350482	0.0494202	0.295696	-0.0698626	0.262011	0.227866	0.24764	-0.279937	0.151106	0.0361812	-0.478493	Idh2
368	ENSMUSG00000055204	1.36436e-09	-0.612904	-0.633457	-0.165547	-0.474506	-0.73074	-0.199843	-0.0922301	-0.651285	-0.245512	-0.41875	-0.557794	-0.539828	-0.721141	-0.520344	Ankrd17
368	ENSMUSG00000057522	2.04542e-18	-0.256212	-0.152961	-0.27517	-0.112078	-0.283143	-0.768041	-0.973494	-0.374534	-0.388819	-0.464719	-0.036872	-0.110201	-0.0904577	-0.230873	Spop
368	ENSMUSG00000061613	3.17547e-22	-0.27575	-0.242936	-0.0364529	-0.95611	-0.153979	0.0333922	0.212532	-0.354305	0.0159279	-0.22512	-0.0157172	-0.718187	-0.732928	-0.339848	U2af1
369	ENSMUSG00000050212	4.74979e-13	0.100267	0.0366423	-0.357686	0.607982	0.349504	0.337362	-0.343135	0.269899	0.30599	0.318405	0.0767697	0.290705	0.128378	0.0927084	Eva1b
370	ENSMUSG00000026755	1.29846e-12	-0.376707	-0.0788794	0.00900156	-0.177678	0.0917914	0.15495	-0.00826768	-0.441907	-0.678423	-0.588979	-0.644408	-0.133236	0.0142885	-0.213708	Arpc5l
370	ENSMUSG00000028648	5.71136e-16	0.535131	0.60781	0.300662	0.613325	0.697646	0.370706	0.209879	0.246553	0.345363	0.062253	0.223465	0.525674	0.696673	0.481363	Ndufs5
371	ENSMUSG00000020250	2.21442e-16	-0.628547	-0.128266	0.000402052	-0.860632	-0.915514	-0.426675	0.0965408	-0.331259	-0.213767	-0.210421	-0.127096	-0.486331	-0.839278	-0.247609	Txnrd1
371	ENSMUSG00000022781	1.62e-16	-0.76143	-0.457266	-0.197224	-0.779046	-0.618206	-0.546789	-0.23044	-0.89889	-0.702993	-0.759869	-0.361227	-0.867179	-0.81492	-0.424657	Pak2
372	ENSMUSG00000028691	5.25195e-10	0.349261	0.412432	-0.00236106	-0.0178391	0.497723	0.317162	1.10385	0.758564	0.134615	0.575036	0.269264	0.386895	-0.172813	-0.263122	Prdx1
372	ENSMUSG00000025731	1.76747e-08	-0.334112	-0.118056	0.0364845	0.368441	0.389263	0.421192	0.422949	-0.0883251	-0.65851	-0.343765	-0.189491	0.239678	0.022043	-0.191368	0610011F06Rik
373	ENSMUSG00000054091	7.41697e-17	0.39174	0.844352	0.367358	0.782986	0.488762	0.143803	0.76392	0.474725	0.0750623	0.201631	0.151992	0.939148	0.883287	0.673095	1810037I17Rik
374	ENSMUSG00000027810	1.51695e-11	-0.170903	-0.522262	-0.139045	-0.0349071	-0.122737	0.0553816	0.0284995	-0.266564	-0.165523	-0.291687	-0.0375064	-0.126921	-0.160909	-0.557019	Eif2a
374	ENSMUSG00000028392	4.59214e-23	0.0957448	0.146169	-0.208249	0.490324	0.563903	0.574248	0.581042	-0.0598373	0.0750263	-0.00503068	0.364997	-0.0653797	0.15304	-0.355161	Bspry
374	ENSMUSG00000003269	6.14974e-10	-0.560467	-0.462719	-0.0998783	-0.22257	-0.208888	-0.118766	-0.00896032	-0.600228	-0.566372	-0.587773	-0.657251	-0.402711	-0.442104	-0.282971	Cyth2
374	ENSMUSG00000021870	2.60438e-24	0.124067	-0.2925	-0.175182	0.128225	-0.28715	-1.03189	-0.113664	0.146622	0.255231	0.180134	0.332046	0.126718	0.0355355	-0.300495	Slmap
374	ENSMUSG00000021910	1.83198e-07	-0.525735	-0.156234	-0.066814	-0.230632	-0.496322	-0.255079	-0.173286	-0.788147	-0.543394	-0.844321	-0.706829	-0.401487	-0.286271	-0.0978435	Nisch
374	ENSMUSG00000006818	3.11419e-08	0.278546	0.580342	0.45078	0.327425	0.441271	0.594712	0.607398	0.615713	0.432604	0.6236	0.249011	0.353752	-0.0627755	-0.105139	Sod2
375	ENSMUSG00000000628	4.76853e-06	-0.110113	0.355115	0.355753	0.254771	0.204766	0.205729	0.436206	-0.392332	-0.0317677	-0.519873	0.454898	0.315126	0.0396935	0.280179	Hk2
375	ENSMUSG00000067995	7.46644e-22	-0.107114	-0.194103	-0.151442	-0.756331	-0.597904	-0.322735	0.0812075	-0.137502	-0.0713971	-0.0873963	0.0820561	-0.173533	-0.212426	-0.207124	Gtf2f2
376	ENSMUSG00000054065	4.74916e-08	-0.306543	-0.0508468	-0.0213545	-0.697262	-0.356044	-0.554116	0.193376	-0.59317	-0.338105	-0.486538	0.0865851	-0.807228	-0.278211	-0.131514	Pkp3
376	ENSMUSG00000025204	1.47669e-06	0.42955	0.436789	0.456388	0.747598	0.670434	0.613752	0.563111	0.565961	0.410173	0.523191	-0.226899	0.550953	0.476525	-0.0837119	Ndufb8
378	ENSMUSG00000020571	9.39233e-09	0.43263	0.277306	0.0714905	0.141922	0.294094	0.784004	0.918649	0.492674	0.152368	0.441563	-0.261961	0.490729	0.5521	0.186629	Pdia6
378	ENSMUSG00000011179	4.87576e-26	0.177188	0.256281	0.260404	-0.934344	-1.0374	-0.280406	0.224976	0.0478325	0.271488	0.143263	0.305517	0.0674436	0.196065	0.171824	Odc1
379	ENSMUSG00000027091	1.15773e-12	-0.659168	-0.534121	-0.265095	-0.800048	-0.56805	-0.128111	-0.123964	-0.726935	-0.599309	-0.640164	-0.506185	-0.716793	-0.790219	-0.525726	Zc3h15
380	ENSMUSG00000031229	2.53823e-07	-0.320715	-0.619355	0.0548462	-0.444252	-0.746824	-0.160212	-0.114549	-0.367147	-0.197031	-0.262958	-0.517173	-0.250174	-0.335049	-0.691724	Atrx
380	ENSMUSG00000028082	1.93379e-14	-0.40145	-0.105803	-0.0566326	-0.0845044	-0.294175	-0.886814	0.00706341	-0.272662	-0.682538	-0.433944	0.0168572	0.0232502	-0.0209349	0.022566	Sh3d19
380	ENSMUSG00000046364	2.21541e-19	0.175542	-0.437322	-0.184063	-0.119486	0.23561	0.285301	0.432197	-0.684789	0.19107	-0.837439	-0.0499826	-0.52827	0.138723	-0.250591	Rpl27a
381	ENSMUSG00000067367	1.59552e-21	-0.049576	-0.270673	0.106874	-0.776291	-0.249502	0.0872341	0.14854	-0.144268	0.132357	0.0246258	0.212129	-0.348588	-0.26005	-0.32579	Lyar
381	ENSMUSG00000001552	6.57397e-18	-0.694001	-0.21897	-0.00585195	-0.635126	-0.278016	-0.225839	0.619331	-0.718446	-0.40717	-0.520156	-0.103035	-0.929904	-0.738564	-0.207375	Jup
382	ENSMUSG00000027620	1.40932e-12	-0.726237	-0.617702	-0.130688	-0.361051	-0.68181	-0.0609361	-0.305183	-0.876515	-0.697836	-0.824425	-0.208577	-0.700362	-0.683044	-0.310997	Rbm39
382	ENSMUSG00000021756	1.32225e-23	-0.216553	-0.048043	-0.0309037	-0.267534	-0.261689	-0.843621	-0.259313	-0.428762	-0.111463	-0.361649	-0.0219659	-0.207675	-0.0813828	0.0320452	Il6st
382	ENSMUSG00000024953	6.12417e-18	-0.507754	0.12426	0.0157306	0.347819	0.144399	0.0687534	-0.0384748	-0.150752	-0.904216	-0.369748	-0.286089	0.00142323	-0.268161	-0.108185	Prdx5
383	ENSMUSG00000026341	3.28296e-06	-0.375815	-0.31111	-0.17376	-0.998701	-0.778965	-0.475275	-0.420637	-0.571862	-0.277183	-0.329581	-0.0501061	-0.925412	-0.429399	-0.479164	Actr3
383	ENSMUSG00000014956	3.04291e-11	0.0734498	-0.285777	-0.391846	0.112951	0.113516	-0.54566	-0.655541	0.172314	0.118124	0.376125	0.104049	-0.212508	-0.150886	-0.724822	Ppp1cb
383	ENSMUSG00000002043	6.89314e-15	-0.0811726	0.15672	0.313163	0.719113	0.591718	0.639682	0.798867	0.110344	-0.323266	-0.119536	-0.264805	0.545902	0.348199	0.0895347	Trappc6a
383	ENSMUSG00000018585	3.06644e-07	0.0539668	0.49578	0.457923	0.813351	0.957308	0.941031	0.738909	-0.232436	-0.589908	-0.537613	-0.368732	0.258149	0.742031	0.2104	Atox1
383	ENSMUSG00000022911	2.3621e-07	-0.618623	-0.56192	-0.170874	-0.561732	-0.92149	-0.640451	-0.205891	-0.487601	-0.280339	-0.346256	-0.178316	-0.513638	-0.766632	-0.479059	Arl13b
384	ENSMUSG00000000563	1.72926e-11	0.0578765	-0.0769616	0.256228	0.330726	0.198196	0.701423	0.489931	0.299367	-0.0479542	0.176823	-0.224333	0.486874	0.111154	-0.693894	Atp5f1
384	ENSMUSG00000022051	3.83167e-19	-0.358374	-0.272746	-0.23715	-0.047387	-0.291055	-0.145827	-0.208215	-0.517695	-0.594823	-0.744685	-0.474157	-0.0154005	-0.0234232	-0.320345	Bnip3l
384	ENSMUSG00000022139	1.1057e-17	-0.796408	-0.0608439	-0.296418	-0.938719	-0.769226	-1.04985	-0.70884	-0.79342	-0.905608	-0.755011	-0.413025	-0.497788	-0.38067	-0.145119	Mbnl2
385	ENSMUSG00000031505	1.74372e-07	-0.343514	0.00363258	-0.088774	0.213549	0.177301	0.209882	0.379514	-0.182633	-0.669478	-0.423054	-0.303525	0.0811999	-0.0742463	-0.304291	Carkd
385	ENSMUSG00000031715	5.27481e-18	-0.495755	-0.744577	-0.0911176	-0.95701	-0.63221	-0.254299	-0.276774	-0.67214	-0.225969	-0.37439	-0.193463	-0.879907	-0.774844	-0.569645	Smarca5
385	ENSMUSG00000032575	2.2044e-23	0.392833	0.24142	-0.340196	0.262154	0.504307	0.973604	0.933366	0.371937	0.488092	0.475191	0.011287	0.116222	0.229641	0.171925	Manf
387	ENSMUSG00000025982	3.44611e-09	-0.475162	-0.562959	-0.304425	-0.546785	-0.631977	-0.0291493	-0.00266325	-0.393448	-0.274428	-0.299429	-0.164536	-0.658343	-0.855118	-0.707001	Sf3b1
387	ENSMUSG00000031504	2.89092e-23	0.0353379	0.137511	0.0492388	0.225889	-0.322549	-0.968978	0.246036	0.182789	0.0638913	0.185888	0.39349	0.188551	-0.00080669	0.133434	Rab20
387	ENSMUSG00000020719	7.23153e-19	-0.582941	-0.243101	-0.392292	-0.398619	-0.518676	-0.802192	-0.00130593	-0.483607	-0.766679	-0.577747	-0.418859	-0.500586	-0.712636	-0.308828	Ddx5
389	ENSMUSG00000028729	4.01339e-21	-0.104667	-0.135274	0.0356302	-0.771771	-0.140283	0.0594294	0.164248	-0.143873	-0.107864	-0.0470991	0.0748534	-0.292782	-0.300003	-0.184953	Ebna1bp2
389	ENSMUSG00000042622	7.47938e-11	-0.820582	-0.29067	-0.446685	-0.649055	-0.935898	-0.147995	-0.135167	-0.728629	-0.544431	-0.527889	-0.0900453	-0.722304	-0.644186	-0.350299	Maff
389	ENSMUSG00000022500	2.49401e-15	-0.299297	0.198815	-0.274907	0.0714415	0.195548	0.054929	-0.0787492	-0.0350777	0.216337	0.0481625	0.236152	-0.264793	-0.855076	-0.00447081	Litaf
390	ENSMUSG00000000568	1.7029e-09	-0.331965	-0.694457	-0.164026	-0.684961	-0.841824	-0.243014	-0.135831	-0.40793	-0.0634646	-0.0611137	7.0265e-06	-0.654421	-0.4826	-0.539358	Hnrnpd
390	ENSMUSG00000035642	3.28809e-06	0.144594	0.0270511	0.0698936	0.258889	0.122703	0.0397223	0.0071423	0.222079	0.149245	0.183243	-0.472037	0.250254	0.172248	-0.0355218	Aamdc
390	ENSMUSG00000025393	5.51538e-11	0.0349859	0.0143443	0.283378	0.239118	0.178295	0.354125	-0.151847	0.420645	-0.354238	0.128793	-0.320161	0.628649	0.154392	-0.749252	Atp5b
391	ENSMUSG00000079641	1.14177e-06	0.421987	-0.0517624	0.0497082	0.19907	0.261499	0.374911	0.554348	-0.294942	0.0768874	-0.683811	0.222506	-0.0270312	0.188033	-0.0546694	Rpl39
391	ENSMUSG00000030774	6.03599e-08	-0.615801	-0.191215	-0.0914624	-0.473607	-0.217278	-0.0984609	0.28175	-0.460602	-0.706479	-0.45546	-0.570569	-0.364819	-0.439058	0.00191248	Pak1
391	ENSMUSG00000022452	3.92364e-08	0.0417684	0.366807	0.255359	0.969305	1.05665	0.809733	0.473024	0.237459	-0.255148	0.164836	-0.274485	0.582442	0.474012	0.115506	Smdt1
391	ENSMUSG00000023939	9.77887e-08	-0.444366	-0.352325	-0.392257	0.68995	0.660328	0.484263	0.623955	-0.139006	-0.689261	-0.262476	-0.286941	0.0130663	-0.181345	-0.377944	Mrpl14
391	ENSMUSG00000071662	3.34137e-06	-0.0363266	-0.00610628	-0.0614818	0.113063	0.200926	0.162102	0.111981	0.140331	-0.211714	0.0725453	-0.538577	0.182027	0.132979	-0.0173888	Polr2g
392	ENSMUSG00000063316	1.95913e-13	0.52557	-0.0157985	-0.116385	0.069618	0.468806	0.465928	0.893764	-0.489927	0.340337	-0.787666	0.183353	-0.0408755	0.700137	0.119544	Rpl27
393	ENSMUSG00000020225	4.17445e-07	-0.509573	0.203682	0.0637574	0.248809	0.342805	0.411565	0.377484	-0.245418	-0.679708	-0.302029	-0.369805	-0.0411118	-0.135175	-0.0715715	Tmbim4
393	ENSMUSG00000022358	5.91975e-23	0.0921077	-0.00909059	-0.12282	-0.413764	-0.531729	-0.877724	-0.24472	0.0191243	0.156295	0.122363	0.204277	-0.112732	0.021614	0.0738616	Fbxo32
393	ENSMUSG00000014301	5.90832e-09	0.293709	0.181847	-0.0402431	0.776262	0.801211	0.776618	0.633314	0.500515	0.314406	0.462469	0.0209763	0.685455	0.406711	0.159968	Pam16
394	ENSMUSG00000086290	1.78624e-10	0.0345716	-0.662219	-0.0275828	-0.295344	-0.13352	-0.0285203	0.054391	-0.103731	0.12161	-0.10389	-0.0517333	-0.0255802	-0.0104266	-0.330583	Snhg12
394	ENSMUSG00000031879	1.85358e-06	-0.347645	-0.259801	-0.0692757	-0.26623	-0.217741	-0.235236	-0.522873	-0.354703	-0.386194	-0.297311	-0.627569	-0.315275	-0.222213	-0.299203	Fam96b
394	ENSMUSG00000022174	8.64349e-10	0.218538	0.775171	0.446869	0.658852	0.793511	0.968522	0.743649	0.567265	-0.0961073	0.415525	0.00985911	0.895639	0.580595	0.432883	Dad1
395	ENSMUSG00000046432	6.66871e-07	-0.340743	-0.522217	0.128314	0.0584776	-0.643551	-0.529827	0.206228	-0.130429	-0.544837	-0.183107	-0.807114	0.0457222	0.0261525	-0.585543	Ngfrap1
395	ENSMUSG00000083012	1.65369e-06	-0.575586	0.0220423	0.187031	-0.0465944	-0.0140561	0.103581	-0.0237501	-0.594963	-0.656512	-0.697656	-0.419681	-0.166715	-0.382011	-0.030095	Fam220a
395	ENSMUSG00000030282	1.29543e-07	-0.138021	-0.378145	-0.184302	0.224942	0.328182	0.33325	0.345362	-0.155913	0.220952	0.197231	0.149443	-0.555321	-0.371031	-0.305285	Cmas
396	ENSMUSG00000032666	9.40504e-12	0.0550245	-0.301937	-0.112731	-0.506862	-0.947508	-0.623082	0.137606	0.210585	0.291997	0.425969	0.000577948	-0.0641919	-0.122328	-0.284788	1700025G04Rik
396	ENSMUSG00000035569	3.95194e-23	-0.535911	-0.477077	-0.0343991	-0.90621	-0.994547	-0.286553	-0.207837	-0.730522	-0.169905	-0.351516	-0.190673	-0.872876	-0.62022	-0.298202	Ankrd11
397	ENSMUSG00000028249	1.56915e-14	-0.596582	0.172979	-0.120558	-0.0179246	-0.0742175	0.277689	0.931416	-0.310605	-0.334757	-0.129982	0.49388	-0.735216	-0.847075	-0.0718858	Sdcbp
397	ENSMUSG00000032253	2.4307e-10	-0.0831756	-0.642166	-0.224609	0.111828	-0.152683	-0.0631341	-0.0778964	-0.116552	0.0269897	-0.0220652	-0.183959	-0.154923	-0.130025	-0.3891	Phip
398	ENSMUSG00000034880	3.71839e-17	0.418466	0.103557	0.235632	0.589594	0.550397	0.492376	0.464594	0.463547	0.305519	0.355619	-0.475948	0.615774	0.54505	-0.249752	Mrpl34
399	ENSMUSG00000028191	1.10785e-10	-0.400142	-0.418534	-0.0489952	-0.263877	-0.414498	0.0674866	0.102469	-0.410709	-0.36813	-0.407432	-0.225876	-0.541446	-0.502718	-0.607122	Bcl10
399	ENSMUSG00000003380	1.27499e-07	0.101548	0.575483	0.178553	0.600907	0.626861	0.248751	0.370795	0.524198	0.412127	0.578482	0.810274	0.31766	-0.153676	0.362238	Rabac1
400	ENSMUSG00000026510	5.69439e-12	-0.207266	-0.564606	-0.295046	0.0414049	-0.116218	0.10964	0.333538	-0.305017	0.122056	0.0195913	0.150662	-0.548898	-0.366451	-0.278185	Trp53bp2
400	ENSMUSG00000057130	4.95071e-08	0.113857	0.0470057	0.328432	-0.135744	-0.030106	0.383512	0.51066	0.135714	0.306941	0.235646	0.199559	-0.0288295	-0.0055338	0.0350084	Txnl4a
401	ENSMUSG00000050732	9.51505e-14	-0.158329	-0.206098	-0.0860479	0.471259	0.471325	0.323374	0.887305	0.195419	-0.141349	0.149563	-0.0958975	0.238376	-0.229603	-0.68016	Vamp8
401	ENSMUSG00000030452	1.41917e-18	-0.211543	-0.140011	-0.0338224	-0.781502	-0.730428	-0.241734	0.0732112	-0.387196	-0.232503	-0.330652	-0.218798	-0.36267	-0.204983	-0.12471	Nipa2
402	ENSMUSG00000039001	1.34199e-06	0.279379	0.0297083	0.114008	0.133597	0.408769	0.448386	0.759633	-0.246242	0.308313	-0.443016	0.220278	-0.190606	0.0112105	-0.0939618	Rps21
402	ENSMUSG00000044080	3.87727e-11	-0.00711603	0.737917	-0.131657	0.580636	0.566134	0.559091	0.795879	0.190511	-0.387743	-0.0894453	0.774517	0.23269	0.135461	0.426717	S100a1
402	ENSMUSG00000101609	1.95703e-20	-0.422113	-0.0860584	-0.0270688	-0.825278	-0.6458	-0.0517121	0.0836784	-0.623764	-0.210597	-0.351318	-0.126336	-0.628997	-0.583547	-0.0183495	Kcnq1ot1
403	ENSMUSG00000062604	6.50726e-11	-0.296233	-0.487524	-0.192722	-0.183751	-0.666337	-0.867219	-0.139519	-0.265154	-0.31427	-0.368997	-0.617537	-0.00943931	-0.077166	-0.688988	Srpk2
404	ENSMUSG00000037062	5.76578e-11	-0.710191	-0.501122	-0.132894	-0.222351	-0.386517	-0.218676	-0.462249	-0.763857	-0.581742	-0.710515	-0.325715	-0.689768	-0.679334	-0.671422	Sh3glb1
405	ENSMUSG00000074578	2.69226e-10	-0.0147491	-0.795858	0.0909904	-0.473114	-0.243176	0.462286	0.574556	-0.599257	0.139311	-0.771216	-0.485679	-0.0471189	0.101962	-0.484227	Zfos1
405	ENSMUSG00000031007	8.99464e-12	0.162556	0.437788	-0.354055	0.378031	0.406377	0.673583	0.760541	0.447575	0.37068	0.585747	-0.108828	0.232533	-0.206353	0.159707	Atp6ap2
405	ENSMUSG00000040731	2.45035e-20	-0.373077	-0.325859	-0.0810672	-0.952183	-0.567181	-0.129116	0.0848148	-0.439338	-0.348544	-0.382094	-0.269589	-0.57818	-0.609038	-0.397398	Eif4h
405	ENSMUSG00000029840	6.19303e-07	-0.51337	-0.437092	-0.0261998	-0.331458	-0.527678	-0.448285	-0.355066	-0.548976	-0.411531	-0.452489	-0.735723	-0.370583	-0.326701	-0.393639	Mtpn
406	ENSMUSG00000026977	1.18467e-10	-0.487069	-0.428724	-0.181659	-0.140757	-0.401103	-0.0244841	0.0665552	-0.612487	-0.411139	-0.481854	-0.329646	-0.503265	-0.459808	-0.560597	March7
406	ENSMUSG00000028035	7.5818e-16	0.116123	0.0819534	-0.233823	0.255304	0.0300517	-0.0329647	-0.758534	0.0708031	-0.0677605	0.0247234	-0.0504426	0.328763	0.242863	0.192593	Dnajb4
406	ENSMUSG00000031708	1.49204e-16	0.3127	0.355794	0.433702	0.887183	0.683234	0.223504	0.801516	0.561367	0.0896632	0.392281	0.0105223	0.909563	0.622269	0.00398164	Tecr
407	ENSMUSG00000032112	9.92558e-06	-0.110235	-0.0188022	0.101274	-0.0760311	0.112609	0.259686	0.26375	-0.127788	-0.326212	-0.211988	-0.524456	0.0506804	0.140992	0.087683	Trappc4
408	ENSMUSG00000030884	1.92195e-10	-0.0999955	-0.344579	-0.0776245	0.0808383	-0.0757255	0.155341	0.0965136	0.0226472	-0.127904	-0.0878741	0.235412	0.131664	-0.0889682	-0.584421	Uqcrc2
408	ENSMUSG00000025364	5.84852e-06	-0.410112	-0.495668	0.0344458	-0.880823	-0.390816	0.166119	0.26218	-0.221514	-0.495599	-0.334485	0.116088	-0.145338	-0.251216	-0.586267	Pa2g4
408	ENSMUSG00000032745	2.94604e-10	-0.427106	-0.571461	-0.375607	-0.442066	-0.435051	-0.143524	-0.277155	-0.505483	-0.432558	-0.452866	-0.649393	-0.594675	-0.597578	-0.466688	Gpbp1
409	ENSMUSG00000040883	7.36022e-15	-0.0250687	0.253291	0.281742	0.555556	0.547861	0.504056	0.451339	0.179873	-0.230123	0.0502503	-0.170991	0.444536	0.204333	0.209043	Tmem205
409	ENSMUSG00000068039	1.81453e-06	-0.336889	-0.615918	0.0170921	-0.479522	-0.350504	0.064179	0.101197	-0.402183	-0.360788	-0.390916	-0.28515	-0.327978	-0.35968	-0.619023	Tcp1
410	ENSMUSG00000048234	3.57954e-12	0.0638058	0.260572	0.29912	0.0900285	-0.164439	0.506959	0.608438	0.250915	0.277615	0.313793	0.194991	0.130436	-0.0479517	0.0375572	Rnf149
410	ENSMUSG00000068523	2.5416e-09	0.242091	0.762317	0.0576309	0.197264	0.937301	0.994669	0.202282	-0.194755	0.467168	-0.0198129	0.584462	-0.374038	0.142935	0.624189	Gng5
410	ENSMUSG00000058655	3.325e-07	-0.308337	-0.652297	-0.0883304	-0.232694	-0.411832	0.0771666	0.211636	-0.49086	-0.265732	-0.54331	-0.27754	-0.146985	-0.174222	-0.525348	Eif4b
411	ENSMUSG00000026360	8.86199e-22	0.237568	0.164825	-0.0672181	0.135966	-0.188954	-0.92698	0.121489	0.18942	0.211885	0.179985	-0.28476	0.237622	0.278397	0.156381	Rgs2
412	ENSMUSG00000047843	1.25916e-08	-0.672041	-0.226564	-0.424684	-0.679664	-0.471898	-0.536088	-0.267838	-0.744504	-0.620882	-0.589612	-0.561423	-0.867889	-0.591764	-0.244885	Bri3
412	ENSMUSG00000030890	5.53871e-10	0.127571	-0.0307099	-0.0235538	-0.277897	-0.438409	-0.830829	-0.629939	0.0806193	0.212496	0.165587	0.172678	0.0271885	0.0432943	-0.0607661	Ilk
412	ENSMUSG00000025132	1.46472e-14	-0.476202	-0.270172	-0.169044	-0.497171	-0.0214813	0.0280755	-0.39671	-0.522077	-0.333559	-0.368697	-0.218954	-0.708017	-0.698101	-0.236781	Arhgdia
413	ENSMUSG00000028291	6.04007e-11	-0.609807	-0.391943	-0.0348922	-0.291762	-0.26461	-0.170875	0.015621	-0.664499	-0.671678	-0.65957	-0.514012	-0.612457	-0.392801	-0.56943	Akirin2
413	ENSMUSG00000039168	1.73035e-07	-0.0135701	0.646979	0.337361	0.632169	0.517319	0.348829	0.53483	0.0499517	-0.692791	-0.326151	-0.241237	0.66676	0.711748	0.349677	Dap
414	ENSMUSG00000061136	9.03597e-07	-0.419557	-0.547897	-0.176828	-0.482707	-0.119441	0.0486486	0.0431213	-0.450775	-0.347139	-0.382616	-0.617175	-0.555463	-0.471466	-0.55011	Prpf40a
414	ENSMUSG00000045962	9.76605e-12	-0.684994	-0.387223	-0.0603585	-0.37162	-0.400535	-0.261021	-0.21403	-0.79826	-0.499753	-0.6899	-0.468637	-0.518674	-0.530811	-0.315673	Wnk1
414	ENSMUSG00000038502	7.07422e-06	-0.224469	-0.537017	0.0165302	-0.118715	-0.399204	-0.339987	0.0331003	-0.184056	-0.355392	-0.267951	-0.712015	-0.0243365	-0.056391	-0.369507	Ptov1
414	ENSMUSG00000094483	2.09181e-23	-0.366465	-0.435102	-0.0342579	-0.678576	-0.967638	-0.651874	-0.206253	-0.345216	-0.0149961	-0.0853142	-0.37379	-0.350358	-0.371252	-0.272417	Purb
415	ENSMUSG00000026202	1.69289e-15	-0.0393284	0.548869	0.217128	-0.438517	0.343609	0.534661	0.768297	0.119855	0.112803	0.137005	0.543525	-0.0486964	-0.306595	0.375444	Tuba4a
415	ENSMUSG00000055839	2.05321e-11	-0.169725	0.386635	0.0285737	-0.128036	0.165315	-0.351846	-0.0989027	-0.468759	-0.689925	-0.869906	-0.216532	0.0850011	0.348824	0.311554	Tceb2
416	ENSMUSG00000022564	5.03303e-16	-0.274185	0.175669	0.148013	0.138793	0.179527	0.24309	0.171199	-0.329849	-0.570502	-0.465739	-0.23685	0.100772	0.0697565	0.157919	Grina
416	ENSMUSG00000037916	4.1852e-10	-0.173295	-0.195244	-0.153949	0.0609884	0.00155173	-0.0765477	-0.207088	-0.0385858	-0.276822	-0.150486	-0.00176198	0.0277913	-0.0843243	-0.530867	Ndufv1
417	ENSMUSG00000035585	9.38348e-08	-0.184039	-0.550793	-0.137373	-0.0934081	-0.194411	-0.188172	-0.124686	-0.120714	-0.275016	-0.179095	-0.238344	-0.0254299	-0.136759	-0.552102	Tsen34
417	ENSMUSG00000032336	2.51986e-21	-0.0196922	-0.0200116	-0.056365	-0.388722	-0.370005	-0.867626	-0.479616	-0.0514106	0.0236051	0.00728981	-0.0145949	-0.058448	0.0387337	0.121152	Nptn
418	ENSMUSG00000020018	1.09687e-11	-0.244335	-0.630504	-0.281692	-0.669179	-0.212424	0.0528598	-0.0613297	-0.615782	-0.269849	-0.693528	-0.528323	-0.546661	-0.129067	-0.637003	Snrpf
418	ENSMUSG00000020869	7.27177e-07	-0.105651	-0.0354918	0.299502	-0.309228	0.0695378	0.451562	0.423139	-0.0796444	0.219751	0.173341	0.139864	-0.43989	-0.46366	-0.165589	Lrrc59
419	ENSMUSG00000027304	5.96453e-08	-0.472609	-0.441035	-0.128732	-0.858881	-0.505869	-0.333386	-0.245134	-0.554167	-0.319222	-0.504014	-0.19106	-0.467387	-0.451073	-0.300263	Rtf1
419	ENSMUSG00000019054	1.00864e-06	-0.490768	-0.276936	-0.163511	-0.176137	0.0381958	0.0551577	-0.0525034	-0.419105	-0.747127	-0.506714	-0.488717	-0.0810406	-0.0322463	-0.203245	Fis1
419	ENSMUSG00000017421	8.45846e-07	-0.243648	-0.460247	-0.116209	-0.222813	-0.202697	-0.0158579	-0.0936993	-0.248721	-0.250826	-0.330597	-0.558624	-0.0589733	-0.0818246	-0.402557	Zfp207
419	ENSMUSG00000044279	7.86389e-11	-0.378428	-0.0213109	0.122231	0.298825	0.450976	0.466069	0.46951	-0.542946	-0.353886	-0.440707	-0.264232	-0.438142	-0.241298	-0.104195	Crb3
420	ENSMUSG00000006301	2.64759e-13	-0.434474	-0.212297	-0.206119	-0.314847	-0.112746	-0.0307253	-0.225667	-0.294315	-0.0338634	-0.0662596	0.124088	-0.621367	-0.631949	-0.175102	Tmbim1
420	ENSMUSG00000085438	1.71208e-07	-0.227327	-0.189208	-0.16804	-0.0539731	-0.0435458	-0.258732	-0.502389	-0.281863	-0.205023	-0.255768	-0.576533	-0.0737806	-0.0482762	-0.090328	1700020I14Rik
420	ENSMUSG00000060373	3.76732e-09	-0.433064	-0.592925	-0.0993883	-0.527327	-0.306756	-0.129135	0.126719	-0.383614	-0.247864	-0.36127	-0.256346	-0.304952	-0.611491	-0.645372	Hnrnpc
421	ENSMUSG00000064246	7.28059e-06	-0.366589	0.46136	0.242276	-0.73968	-0.77863	-0.228598	0.505482	0.287394	0.501648	0.473248	0.507536	0.0262528	-0.811469	0.407022	Chil1
421	ENSMUSG00000026457	2.40123e-08	-0.567275	-0.286749	-0.0910862	0.0493313	-0.00721218	0.0167927	0.166949	-0.792115	-0.64389	-0.801414	-0.254535	-0.349644	-0.320827	-0.328962	Adipor1
421	ENSMUSG00000028640	8.94544e-06	0.365974	0.118977	-0.194484	-0.583889	-0.898185	-0.646616	0.451613	0.297699	0.534749	0.504804	0.448082	0.0108091	0.271523	-0.0927011	Tfap2c
421	ENSMUSG00000068739	1.12644e-10	0.400775	0.482932	0.261072	-0.0105025	0.550545	0.688977	0.756065	0.279274	0.353146	0.241561	0.591589	0.270227	0.381128	0.35631	Sars
422	ENSMUSG00000058267	5.31888e-10	-0.133268	-0.329011	-0.132639	0.0377049	0.116893	0.168757	0.199841	-0.0489116	-0.257784	-0.174677	-0.115698	0.0210075	-0.00631948	-0.570028	Mrps14
422	ENSMUSG00000006740	1.84162e-09	-0.798132	-0.26337	0.0192546	-1.00403	-0.863093	-0.704484	-0.474978	-0.83891	-0.834104	-0.800249	-0.626196	-0.753124	-0.641239	-0.31849	Kif5b
422	ENSMUSG00000024758	6.82211e-21	0.216276	0.220254	0.201425	0.524599	0.654389	0.794054	0.428476	0.279357	0.285501	0.316937	0.149801	0.347087	0.177922	-0.0316982	Rtn3
423	ENSMUSG00000024012	1.73713e-07	-0.367023	-0.483055	-0.0860908	0.0986013	0.0827343	0.0967497	-0.210402	-0.306638	-0.425852	-0.348902	-0.557401	-0.123536	-0.0867353	-0.494635	Mtch1
424	ENSMUSG00000051579	1.17622e-06	-0.212518	-0.387553	-0.160243	-0.220332	-0.467333	0.0935765	0.212627	0.0266834	0.00495484	0.0694072	-0.48682	-0.0015097	-0.307977	-0.576129	Tceal8
426	ENSMUSG00000016921	5.07892e-10	-0.304825	-0.432526	0.00368634	-0.838508	-0.336141	0.25473	0.316742	-0.337849	0.0799057	-0.157134	-0.125641	-0.607071	-0.628023	-0.563931	Srsf6
426	ENSMUSG00000028851	2.50911e-10	-0.650154	-0.670097	-0.307601	-0.712905	-0.29909	-0.387887	-0.247483	-0.741328	-0.798494	-0.70628	-0.631485	-0.791898	-0.569353	-0.62064	Nudc
427	ENSMUSG00000019188	3.10137e-08	0.173982	0.373246	0.315243	0.231099	0.455456	0.632978	0.630733	0.0685865	0.172073	0.0500288	-0.0443914	0.213926	0.231374	0.264169	H13
427	ENSMUSG00000063200	7.16446e-10	-0.139616	-0.506709	-0.24352	-0.00946589	-0.0290017	-0.133091	-0.0335391	-0.269581	-0.158664	-0.220411	0.0894427	-0.341729	-0.175673	-0.612973	Nol7
427	ENSMUSG00000025871	1.78778e-05	-0.164927	0.111947	-0.0148578	-0.0951237	0.0478288	-0.168945	-0.168565	-0.16915	-0.248064	-0.186823	-0.574514	-0.0284841	0.07539	0.103017	4833439L19Rik
428	ENSMUSG00000067006	1.26662e-20	-0.0512793	-0.155641	0.0937351	-0.4879	-0.349458	-0.977289	0.598438	-0.189167	0.17403	-0.111721	0.427379	-0.299798	-0.272948	0.462458	Serpinb5
428	ENSMUSG00000040297	1.46954e-22	-0.277649	-0.0117332	-0.021684	-0.42866	-0.944757	-0.680348	0.00302431	-0.203525	-0.0356494	-0.077678	-0.0301405	-0.23532	-0.385753	-0.0585461	Suco
428	ENSMUSG00000052738	2.0049e-06	0.205948	0.209338	0.321711	0.335055	0.245605	0.331425	0.295416	0.371185	0.0495771	0.262174	0.148642	0.42909	0.265162	-0.233629	Suclg1
428	ENSMUSG00000020376	9.31959e-06	-0.333059	0.00968785	0.0191377	0.319769	0.234377	0.272767	0.465048	-0.162386	-0.245491	-0.170125	-0.548492	-0.0199038	-0.282126	-0.00251557	Rnf130
429	ENSMUSG00000063406	9.9235e-06	-0.334449	-0.146407	-0.00025507	-0.737155	-0.618547	-0.00361035	0.0334759	-0.327883	0.129178	-0.129296	0.121297	-0.451026	-0.747969	-0.495877	Tmed5
429	ENSMUSG00000030103	1.64279e-20	-0.0426615	0.299306	0.0175093	0.32545	0.282726	-1.05544	0.299785	0.0290233	-0.271087	0.00924415	0.575585	0.473412	0.473291	0.326873	Bhlhe40
429	ENSMUSG00000030704	1.6214e-22	-0.378447	-0.306968	-0.235006	-0.825966	-1.02296	-0.657746	-0.202612	-0.425092	-0.304133	-0.38428	-0.0844555	-0.493016	-0.450406	-0.154245	Rab6a
430	ENSMUSG00000045767	1.01162e-07	-0.22798	-0.0564355	-0.112362	-0.523208	-0.51965	-0.840897	-0.832985	-0.338991	-0.169568	-0.286884	-0.265466	-0.111593	-0.0792263	0.0470186	B230219D22Rik
430	ENSMUSG00000024067	9.11206e-10	-0.0540719	-0.322756	-0.0338758	0.184532	0.0960592	0.0663931	0.17721	0.0419051	-0.065913	0.0226478	-0.094992	0.10374	0.0291994	-0.50192	Dpy30
431	ENSMUSG00000033228	7.39392e-11	-0.657239	-0.55971	-0.146995	-0.728009	-0.588303	-0.268974	-0.134594	-0.736449	-0.544455	-0.56095	-0.360514	-0.828318	-0.634642	-0.451819	Scaf11
432	ENSMUSG00000051495	1.87249e-07	0.030833	-0.153827	-0.306119	0.034667	-0.547116	-0.0334786	0.196986	0.180009	0.266416	0.229769	0.137319	0.0970772	-0.0400071	-0.41718	Irf2bp2
432	ENSMUSG00000024498	2.85098e-10	-0.370401	-0.336834	-0.0208836	-0.696513	-0.593138	-0.200485	-0.0221399	-0.457987	-0.126265	-0.286948	-0.0937371	-0.501157	-0.53681	-0.305578	Tcerg1
433	ENSMUSG00000024695	2.33642e-07	-0.333869	-0.641624	0.00191228	-0.267499	-0.484752	-0.217119	-0.304715	-0.390945	-0.143456	-0.108823	-0.379896	-0.317659	-0.335475	-0.518524	Zfp91
434	ENSMUSG00000053768	1.07766e-09	-0.20576	-0.452947	-0.0791151	-0.0257814	-0.160718	-0.185457	-0.299082	-0.194471	-0.283116	-0.253781	-0.480723	-0.0796382	-0.0572547	-0.518107	Chchd3
434	ENSMUSG00000033751	4.67727e-09	0.141528	0.0995576	0.309442	-0.188033	0.303775	0.470964	0.546068	0.277485	0.2865	0.276721	0.243614	0.159872	-0.0412013	-0.0447165	Gadd45gip1
435	ENSMUSG00000026223	3.73509e-11	-0.346757	0.269349	0.0451444	-0.16657	-0.998804	-0.671708	0.145024	-0.0930951	-0.598295	-0.271791	-0.188787	0.200661	0.0471026	0.181264	Itm2c
435	ENSMUSG00000022462	2.97158e-05	0.142152	0.169653	0.379696	-0.156241	-0.28785	0.0240083	0.34792	-0.0598642	0.440518	0.121141	0.194158	0.178721	0.131417	0.0317908	Slc38a2
436	ENSMUSG00000059323	6.2734e-09	-0.397588	-0.0396351	-0.354222	0.109802	0.11081	-0.10333	-0.0683679	-0.0719411	-0.54563	-0.209595	0.0119729	-0.0374731	-0.281552	-0.207071	Tonsl
436	ENSMUSG00000004843	2.0932e-06	-0.49804	-0.693572	-0.284281	-0.160912	-0.215638	-0.0867124	0.270061	-0.480055	-0.400453	-0.393739	-0.0694685	-0.685594	-0.674276	-0.525649	Chmp2b
437	ENSMUSG00000028759	7.41133e-10	-0.683953	-0.682462	-0.378291	-0.716262	-0.770055	-0.594263	-0.52127	-0.796486	-0.709077	-0.758353	-0.5558	-0.622934	-0.574803	-0.506321	Hp1bp3
437	ENSMUSG00000023852	6.58643e-07	-0.356158	-0.318607	-0.0688199	-0.716403	-0.829029	-0.0682304	-0.0477565	-0.454329	-0.12777	-0.268431	-0.00893651	-0.442948	-0.5271	-0.281128	Chd1
438	ENSMUSG00000030201	7.59732e-22	-0.12449	-0.130799	0.0622808	-0.586025	-0.807357	-0.142189	0.0778442	-0.0892794	-0.0292577	0.000413852	-0.0881948	-0.0417604	-0.0269889	0.0269064	Lrp6
438	ENSMUSG00000020671	1.18387e-10	-0.785585	-0.429362	0.0301452	-0.769366	-0.763969	-0.634398	-0.310844	-0.695097	-0.674432	-0.654366	-0.42503	-0.744922	-0.70731	-0.43111	Rab10
438	ENSMUSG00000022205	1.37916e-09	-0.0258445	-0.220791	0.0634794	-0.564415	-0.541971	0.243851	0.611506	0.0199024	0.349973	0.192628	0.384455	-0.441126	-0.448902	-0.652938	Sub1
438	ENSMUSG00000046434	1.38527e-08	-0.0726672	-0.550706	-0.097738	-0.494357	-0.253054	0.0170722	-0.077299	-0.448279	-0.097582	-0.449993	-0.170558	-0.332714	-0.03602	-0.440963	Hnrnpa1
439	ENSMUSG00000022812	4.28414e-08	-0.730785	-0.359757	-0.279348	-0.244083	-0.374729	-0.397575	-0.397719	-0.558508	-0.637385	-0.494182	-0.485272	-0.319686	-0.551768	-0.326053	Gsk3b
440	ENSMUSG00000026502	3.26192e-10	-0.58173	-0.181546	0.0165042	-0.649534	-0.226021	0.135376	-0.0165109	-0.601518	-0.446963	-0.552592	-0.342249	-0.396074	-0.473534	-0.503596	Desi2
440	ENSMUSG00000055436	1.56615e-07	-0.581244	-0.581498	-0.166696	-0.667922	-0.883939	-0.110828	-0.12338	-0.618025	-0.453754	-0.584655	-0.723579	-0.525279	-0.74415	-0.493995	Srsf11
440	ENSMUSG00000032383	2.00733e-14	0.753545	0.467827	0.28972	0.509819	0.40186	0.947945	0.91533	0.785045	0.562524	0.716738	-0.145606	0.807249	0.698664	0.392303	Ppib
441	ENSMUSG00000028868	4.32268e-12	-0.718457	-0.490103	-0.263785	-0.208449	-0.332359	-0.437185	-0.47838	-0.800467	-0.677127	-0.659264	-0.329796	-0.708119	-0.510856	-0.411699	Wasf2
441	ENSMUSG00000022111	3.31671e-18	-0.157378	-0.13262	0.112201	-0.687392	-0.188648	0.186269	0.384292	-0.219233	0.0781911	-0.0415526	0.0805046	-0.474901	-0.380255	-0.385964	Uchl3
442	ENSMUSG00000018920	1.58987e-15	-0.341144	-0.472249	-0.182579	-0.332096	-0.140236	-0.0682541	0.336647	-0.353744	-0.00757208	-0.0132572	0.344702	-0.700985	-0.589039	-0.0954087	Cxcl16
442	ENSMUSG00000002064	6.60413e-08	-0.107107	0.065727	0.252417	0.384332	0.459709	0.684794	0.539311	0.0383528	-0.369904	-0.175948	-0.257328	0.431166	0.185971	-0.0411043	Sdf2
442	ENSMUSG00000006058	3.21798e-05	-0.118019	0.077048	-0.0226236	0.190627	0.28243	0.238513	0.0383814	-0.153147	-0.174186	-0.109542	-0.541721	-0.193813	0.0150293	-0.0127255	Snf8
444	ENSMUSG00000050552	2.74192e-10	0.301179	0.399851	0.252122	0.771572	0.722604	0.544769	0.600725	0.487996	0.21342	0.378983	0.193938	0.730808	0.407274	0.135248	Lamtor4
444	ENSMUSG00000014769	1.78551e-09	-0.314306	-0.455645	-0.0792287	0.1305	0.00656666	0.422424	0.618074	-0.156269	-0.560145	-0.470461	-0.643959	0.236254	-0.105593	-0.630453	Psmb1
445	ENSMUSG00000028426	1.0591e-10	-0.699219	-0.560329	-0.0705098	-0.738708	-0.516384	-0.0582807	0.104742	-0.65835	-0.674944	-0.590275	-0.454159	-0.554813	-0.588891	-0.408606	Rad23b
445	ENSMUSG00000042323	1.65202e-06	-0.490199	-0.665658	-0.0551903	-0.339847	-0.532614	-0.445917	-0.290876	-0.739976	-0.371639	-0.597693	-0.492854	-0.538982	-0.331113	-0.581468	Pbrm1
446	ENSMUSG00000093904	5.92238e-06	-0.320507	-0.198161	-0.0659711	-0.758492	-0.398332	0.0397443	0.0333681	-0.557967	-0.247267	-0.571674	-0.217472	-0.464138	-0.308663	-0.206492	Tomm20
447	ENSMUSG00000026566	5.1788e-14	0.1412	0.147413	-0.0690611	0.320006	0.256749	0.535912	0.650816	0.271506	0.448142	0.416812	0.0884108	-0.00958863	-0.246321	-0.152042	Mpzl1
447	ENSMUSG00000019734	6.5e-10	-0.302797	-0.119325	-0.188218	0.374561	0.433419	0.429433	0.45914	-0.326959	-0.476951	-0.51915	-0.451982	0.000584662	-0.148532	-0.0184408	Tmc4
448	ENSMUSG00000028383	5.37374e-07	-0.500353	-0.0369417	-0.0335217	0.19017	0.0405619	0.107625	0.144782	-0.186408	-0.449873	-0.220727	-0.217468	-0.000640346	-0.608807	-0.409424	Hsdl2
448	ENSMUSG00000029094	9.48107e-07	-0.422291	-0.205767	-0.208094	-0.651411	-0.886036	-0.716931	-0.447168	-0.529106	-0.362545	-0.448493	-0.140113	-0.507142	-0.446271	-0.111895	Afap1
449	ENSMUSG00000025510	7.39001e-14	-0.277111	0.0167433	-0.125524	-0.631136	-0.264979	-0.676846	-0.849098	-0.229128	-0.624963	-0.339376	-0.582168	0.016009	0.0452448	0.0567101	Cd151
449	ENSMUSG00000084786	4.85072e-14	-0.0449841	0.407356	0.0505063	0.579393	0.977886	0.841396	0.862784	-0.117964	-0.533241	-0.502248	-0.571788	0.402324	0.44372	0.140528	Ubl5
450	ENSMUSG00000027660	6.701e-11	-0.0337029	0.0775609	0.336197	0.116942	-0.024306	0.583874	0.567265	-0.023695	0.265723	0.228472	0.543473	-0.194853	-0.256901	0.204878	Skil
451	ENSMUSG00000014856	1.17971e-08	0.124523	0.265549	0.299268	0.435692	0.464336	0.632808	0.600722	0.247065	-0.0597365	0.103933	0.141091	0.446059	0.362287	0.046479	Tmem208
451	ENSMUSG00000024811	2.81827e-10	-0.596748	-0.616268	-0.222496	-0.578144	-0.85171	-0.312166	-0.245593	-0.608219	-0.573575	-0.608309	-0.541353	-0.441449	-0.487343	-0.498424	Tnks2
452	ENSMUSG00000073702	3.07312e-06	0.193013	-0.264103	-0.18336	-0.221303	-0.0668862	0.159322	0.569235	-0.401568	-0.00475849	-0.608212	0.355488	-0.368404	-0.023978	-0.232973	Rpl31
455	ENSMUSG00000038612	1.02262e-07	-0.32345	-0.486786	0.0408471	0.430866	0.283565	0.701862	0.850052	0.124227	0.527282	0.534523	0.379092	-0.097226	-0.705682	-0.373065	Mcl1
456	ENSMUSG00000071072	2.39096e-07	-0.338343	-0.389639	-0.237963	-0.918759	-0.420777	-0.443406	-0.117002	-0.457572	-0.258539	-0.405139	-0.0190652	-0.581121	-0.564602	-0.542432	Ptges3
456	ENSMUSG00000041408	1.16492e-11	-0.565995	-0.440058	-0.0791512	-0.45523	-0.368778	-0.0823099	-0.149921	-0.695331	-0.434965	-0.469857	-0.2006	-0.564601	-0.604522	-0.404732	Wapl
456	ENSMUSG00000010095	6.28759e-10	-0.102603	0.561483	0.225432	-0.455828	-0.191899	-0.611004	0.718012	0.300484	0.6881	0.715848	0.755371	-0.199059	-0.791221	0.392161	Slc3a2
457	ENSMUSG00000028522	2.54785e-10	-0.635459	-0.343308	-0.108263	-0.575958	-0.360203	-0.291113	-0.428663	-0.705437	-0.567437	-0.645367	-0.40269	-0.610039	-0.534889	-0.309034	Mier1
457	ENSMUSG00000033004	4.80582e-13	-0.219387	-0.208531	-0.0894265	-0.661852	-0.843633	-0.467264	-0.473029	-0.3153	-0.0687057	-0.228629	-0.0342786	-0.270781	-0.190102	-0.121345	Mycbp2
457	ENSMUSG00000006050	8.50951e-10	0.0340916	0.34959	0.127567	0.411527	0.552707	0.642431	0.514746	0.156191	-0.122539	0.10499	-0.159869	0.271425	0.166671	0.160796	Sra1
458	ENSMUSG00000031059	1.1286e-06	0.0900609	0.363519	0.388363	0.751978	0.516779	0.65715	0.577809	0.228724	-0.293395	-0.0759205	-0.0362723	0.842891	0.426988	-0.0596439	Ndufb11
458	ENSMUSG00000028964	4.68353e-17	-0.10566	-0.021767	-0.0039681	0.912857	0.452874	0.125563	0.545253	0.181896	-0.419418	-0.129357	-0.029815	0.557965	0.231538	-0.285547	Park7
459	ENSMUSG00000009863	0.000256598	0.244374	0.280646	0.371653	0.309382	0.203633	0.252592	0.462004	0.315643	0.0527275	0.210841	0.162216	0.325056	0.342618	-0.16883	Sdhb
459	ENSMUSG00000015804	4.48849e-05	-0.209366	-0.129134	-0.0285222	-0.0591199	0.0365601	-0.0754496	-0.0667115	-0.216509	-0.376865	-0.274062	-0.592959	0.00169789	0.0434487	-0.116143	Med28
459	ENSMUSG00000073155	1.84651e-15	-0.4586	-0.235862	-0.144364	-0.302182	-0.32096	-0.233544	-0.134381	-0.67565	-0.612411	-0.753356	-0.587082	-0.467515	-0.211379	-0.373822	1810058I24Rik
459	ENSMUSG00000021969	2.25453e-19	-0.312109	-0.215729	-0.0931652	-0.645979	-0.682703	-0.178977	0.0156227	-0.321783	-0.22562	-0.241598	-0.156333	-0.25355	-0.242416	-0.183008	Zdhhc20
460	ENSMUSG00000009549	7.02666e-06	0.0654825	0.561545	0.376339	0.630812	0.468168	0.30081	0.511125	0.251695	-0.394713	-0.0424976	-0.143432	0.727993	0.623072	0.370554	Srp14
460	ENSMUSG00000037475	6.01977e-09	-0.289029	-0.114554	-0.130607	-0.215977	-0.238095	-0.190189	-0.0274848	-0.571609	-0.400382	-0.697834	-0.607352	-0.201175	-0.118476	-0.110589	Thoc2
460	ENSMUSG00000024091	2.41972e-11	-0.619745	-0.387341	-0.140984	-0.73689	-0.52797	-0.360673	-0.269602	-0.441326	-0.606287	-0.422314	-0.0878242	-0.664241	-0.781712	-0.556941	Vapa
461	ENSMUSG00000006699	1.3576e-08	-0.465356	-0.336463	-0.398634	-0.380476	-0.389158	-0.250466	-0.326231	-0.353516	-0.450899	-0.354318	-0.397491	-0.4573	-0.683604	-0.613536	Cdc42
461	ENSMUSG00000004285	4.21623e-14	-0.559536	0.0467448	0.00061835	0.124021	0.326228	0.300174	0.43338	-0.218354	-0.785846	-0.312515	-0.099864	-0.0987133	-0.456477	0.021401	Atp6v1f
462	ENSMUSG00000021771	5.90963e-09	-0.333104	-0.333025	0.106629	-0.200338	-0.257508	0.117978	0.0587468	-0.135928	-0.312616	-0.183327	-0.153979	-0.226016	-0.459081	-0.608515	Vdac2
463	ENSMUSG00000024194	3.85285e-08	0.205707	0.171204	0.252111	0.759829	0.519553	0.554361	0.511801	0.410013	0.0521847	0.287229	0.113325	0.664251	0.484984	-0.109289	Cuta
465	ENSMUSG00000050608	6.40919e-05	0.0328232	0.234005	0.13409	-0.138759	0.126431	0.248893	0.0316139	0.223462	-0.23912	0.0169659	-0.708656	0.308027	0.184117	-0.241675	Minos1
465	ENSMUSG00000024583	6.17732e-08	-0.373299	-0.111293	0.355088	-0.150202	-0.00904282	0.522815	0.618623	-0.127019	-0.35094	-0.107026	0.0742759	-0.281659	-0.521104	-0.319655	Txnl1
466	ENSMUSG00000034088	1.52666e-07	0.0730879	0.174358	0.381548	0.0156975	0.0672209	0.430146	0.643669	0.163251	0.266771	0.205833	0.297284	0.211421	-0.109191	-0.109327	Hdlbp
466	ENSMUSG00000055148	3.70866e-13	0.344223	0.134745	0.0274246	0.578982	0.39591	-0.593885	-0.929331	0.390888	0.445901	0.422854	-0.635809	0.461754	0.266724	0.322646	Klf2
467	ENSMUSG00000037197	4.90403e-07	-0.486845	-0.513539	-0.180075	-0.73448	-0.454815	-0.302062	-0.204884	-0.633537	-0.370251	-0.5515	-0.220952	-0.727442	-0.520713	-0.476741	Rbm17
467	ENSMUSG00000031353	3.17588e-10	-0.227921	-0.483442	-0.132192	-0.63281	-0.548803	-0.327057	-0.195586	-0.214499	-0.0794575	-0.0749294	-0.0608759	-0.358045	-0.330043	-0.500977	Rbbp7
467	ENSMUSG00000020362	6.82692e-05	-0.0557138	-0.19496	0.0502075	-0.00299955	-0.0875662	0.172312	0.126126	-0.180809	-0.0487594	-0.15734	-0.485183	-0.0335606	0.0643665	-0.189102	Cnot6
469	ENSMUSG00000027637	1.38321e-10	0.212861	0.417261	0.34583	-0.320389	-0.0232618	0.608368	0.332122	0.44682	0.506979	0.607822	0.149418	0.337244	-0.0221447	-0.0662155	1110008F13Rik
470	ENSMUSG00000051154	5.38121e-06	0.0865286	-0.0981918	-0.000349504	0.36641	0.236166	0.25388	0.159824	0.0867127	-0.0692722	-0.0526746	-0.485825	0.308086	0.254895	-0.181849	Commd3
470	ENSMUSG00000078348	1.011e-08	-0.126984	-0.347149	-0.0469313	0.0147789	0.111976	0.142668	0.139665	-0.0593139	-0.273836	-0.125134	-0.397729	0.0428616	0.0253217	-0.532148	Sf3b5
470	ENSMUSG00000041736	3.82088e-07	-0.402304	0.0423968	-0.0632481	0.182101	0.697246	0.492776	0.220968	-0.149402	-0.716292	-0.38659	0.102934	-0.0895694	-0.31959	0.119069	Tspo
471	ENSMUSG00000006589	9.20487e-07	-0.424562	-0.414322	-0.0350931	-0.773928	-0.511317	0.0624911	0.127831	-0.34933	-0.542467	-0.429341	-0.11384	-0.369218	-0.352354	-0.4462	Aprt
472	ENSMUSG00000053716	5.34038e-15	-0.333623	0.141875	0.102223	-0.557036	-0.637744	-0.0687943	0.133391	-0.374613	-0.390461	-0.412041	0.0544758	0.0112238	0.00592064	0.112291	Dusp7
472	ENSMUSG00000023951	2.60774e-08	-0.0415626	0.574267	0.303196	-0.064768	-0.739289	0.221822	0.680212	0.401285	0.140773	0.360102	0.392079	0.509685	0.00878995	0.523332	Vegfa
473	ENSMUSG00000041629	2.34381e-14	-0.685266	-0.424444	-0.16292	-0.868982	-0.794398	-0.425181	-0.615011	-0.677316	-0.653581	-0.626186	-0.436035	-0.624942	-0.695147	-0.405895	Fam104a
473	ENSMUSG00000046516	1.22636e-06	0.18158	0.514327	0.0337607	0.713892	0.839499	0.329495	0.115422	-0.0315603	-0.127791	-0.325327	-0.272901	0.312367	0.56315	0.46024	Cox17
473	ENSMUSG00000024997	4.36307e-10	0.201931	0.100219	0.265998	0.570679	0.618165	0.588447	0.508332	0.221001	0.0162881	0.101307	-0.0924582	0.511728	0.382129	-0.19116	Prdx3
474	ENSMUSG00000031245	1.39556e-08	0.188046	-0.198518	0.0537166	0.33623	0.225178	0.222365	0.287427	0.159716	0.203798	0.193304	0.186604	0.185041	0.222405	-0.427374	Hmgn5
474	ENSMUSG00000030403	5.68876e-08	-0.378683	-0.0664021	-0.049819	-0.835341	-0.784823	-0.606886	-0.822399	-0.546558	-0.530539	-0.540749	-0.215024	-0.583991	-0.288672	-0.10998	Vasp
475	ENSMUSG00000026083	1.47686e-08	-0.102796	-0.0834596	0.351687	-0.799735	-0.191392	-0.0354863	0.188955	-0.349257	0.440247	0.0772528	0.537436	-0.865518	-0.619944	-0.230491	Eif5b
475	ENSMUSG00000008475	1.81524e-19	-0.0849193	-0.252942	-0.219837	-0.444489	-0.997043	-0.293433	0.126969	-0.265418	-0.217598	-0.176422	-0.354567	-0.425181	-0.154103	-0.413601	Arpc5
475	ENSMUSG00000032051	2.20248e-08	-0.46869	0.344969	0.157612	0.28906	0.42449	0.510885	0.597114	-0.424919	-0.684031	-0.621993	-0.332915	-0.204605	-0.283883	0.0980024	Fdx1
475	ENSMUSG00000021270	2.20094e-09	0.633466	0.135891	-0.0748608	-0.185556	0.222595	0.460184	0.640119	0.887101	0.919435	1.06732	-0.0357279	0.624837	0.20075	0.161164	Hsp90aa1
477	ENSMUSG00000001964	3.65128e-14	-0.123124	-0.152177	-0.152875	-0.770819	-0.853071	-0.835075	-0.477477	-0.0528546	0.0206837	0.0234298	0.00791876	-0.219391	-0.245321	-0.156383	Emd
477	ENSMUSG00000030759	3.61641e-08	0.0116726	-0.200438	-0.151083	0.302315	0.310635	0.411802	0.513712	-0.029699	0.470903	0.30204	0.528614	-0.358523	-0.355234	0.203203	Far1
478	ENSMUSG00000028161	1.40063e-06	-0.561783	-0.241993	-0.0706835	-0.867809	-0.570503	-0.568508	0.0910998	-0.76932	-0.49347	-0.804095	0.0877243	-0.396351	-0.310531	-0.206415	Ppp3ca
478	ENSMUSG00000028837	5.39978e-10	-0.0108485	0.0937938	0.369027	-0.189365	0.273326	0.541038	0.734551	0.248168	-0.160895	0.104155	0.225167	0.171041	-0.131406	-0.410811	Psmb2
478	ENSMUSG00000003873	3.90349e-13	-0.341872	-0.246189	-0.0941926	-0.109277	-0.0853573	-0.147187	-0.169058	-0.297066	-0.706592	-0.37662	-0.623373	-0.0427363	0.00997175	-0.288419	Bax
478	ENSMUSG00000025381	3.70636e-12	-0.0172472	-0.136057	-0.101017	0.548716	0.272965	0.642997	0.76786	0.299532	-0.0551844	0.194332	-0.018438	0.513397	0.0254546	-0.25648	Cnpy2
478	ENSMUSG00000037236	2.97834e-08	-0.376804	-0.640943	-0.0107461	-0.670139	-0.670934	-0.333037	-0.19879	-0.369448	-0.335118	-0.376534	-0.614034	-0.293676	-0.435072	-0.50162	Matr3
479	ENSMUSG00000031734	2.94604e-10	-0.126182	-0.412982	-0.316052	0.238867	0.18651	0.364269	0.639668	-0.118596	0.128807	0.124041	-0.259313	-0.576065	-0.370672	-0.453235	Irx3
480	ENSMUSG00000022136	8.77813e-08	-0.023549	0.635684	0.210235	0.354778	0.304058	0.53172	0.445585	0.29668	-0.169445	0.179921	0.151702	0.487818	0.353725	0.467429	Dnajc3
480	ENSMUSG00000010608	7.00218e-09	-0.516322	-0.413413	-0.10637	-0.641947	-0.48496	0.0224692	0.0133612	-0.542655	-0.343528	-0.455388	-0.692236	-0.530071	-0.690223	-0.410181	Rbm25
481	ENSMUSG00000026796	3.96853e-14	-0.299575	-0.0360163	-0.221441	-0.241304	0.0494212	0.0140818	0.186044	-0.389882	-0.033964	-0.156835	0.175341	-0.605932	-0.404076	0.035786	Fam129b
481	ENSMUSG00000024829	2.27346e-08	0.00115874	-0.134891	0.0535148	0.00221048	0.166928	0.258105	0.275722	0.00170433	-0.0215806	-0.0257239	-0.163802	-0.0340315	0.0302004	-0.440551	Mrpl21
482	ENSMUSG00000016308	2.64711e-05	0.075601	0.236711	0.304157	-0.251206	-0.0698807	0.381194	0.421824	0.199699	0.220347	0.260428	0.0620431	0.105952	-0.00904171	-0.0998739	Ube2a
482	ENSMUSG00000028530	1.40917e-08	-0.546076	-0.237719	-0.0595673	-0.596785	-0.708201	-0.169398	-0.0906048	-0.452769	-0.250062	-0.311916	0.0216649	-0.524214	-0.642228	-0.254445	Jak1
483	ENSMUSG00000033701	1.36218e-06	-0.36038	-0.410425	-0.168562	-0.467488	-0.354589	-0.192156	0.174183	-0.373504	-0.3997	-0.438936	-0.578077	-0.180722	-0.265648	-0.345214	Acbd6
484	ENSMUSG00000053119	4.55849e-06	-0.371386	-0.138042	-0.325443	0.0840492	0.182937	-0.146647	-0.292713	-0.45517	-0.530708	-0.556953	-0.394768	-0.113647	-0.0407118	-0.0873215	Chmp3
484	ENSMUSG00000040385	6.86382e-07	-0.188899	-0.429372	-0.0314274	0.177394	0.495959	0.789359	0.429707	-0.0173936	-0.154309	0.0794119	-0.0584545	-0.217132	-0.177413	-0.433339	Ppp1ca
485	ENSMUSG00000032249	2.5715e-08	-0.181175	-0.614949	-0.165539	0.291555	-0.0200869	-0.119616	-0.0357266	-0.0817841	-0.273758	-0.183677	-0.31531	0.00907261	-0.103432	-0.558445	Anp32a
486	ENSMUSG00000068749	2.5715e-08	-0.250198	-0.355196	0.0112861	-0.33151	-0.102372	0.185033	0.24285	-0.200438	-0.260149	-0.319004	-0.317408	0.0128027	-0.228211	-0.524021	Psma5
486	ENSMUSG00000032212	1.76905e-12	-0.46038	-0.379295	-0.0548555	-0.764902	-0.39657	-0.101697	0.106215	-0.414725	-0.243455	-0.335096	0.0148279	-0.416619	-0.663433	-0.340677	Sltm
487	ENSMUSG00000021917	5.72428e-06	-0.217789	0.252893	0.357788	0.033527	0.0521842	0.476808	0.766367	0.000214934	-0.461687	-0.122438	-0.465024	0.362346	0.0737317	-0.106492	Spcs1
489	ENSMUSG00000000787	1.0524e-08	-0.353027	0.0892241	0.253717	-0.67874	-1.01256	-0.593959	0.037375	-0.156973	0.0939077	0.103495	0.129242	-0.0949473	-0.424044	-0.287005	Ddx3x
489	ENSMUSG00000040407	1.07766e-09	-0.407722	-0.225552	0.0308233	-0.13879	-0.134322	0.147872	0.0940595	-0.573402	-0.577224	-0.707368	-0.22604	-0.146564	-0.187037	-0.21045	Akap9
490	ENSMUSG00000023286	2.5715e-08	-0.407453	-0.208492	0.0403738	-0.481634	-0.177406	0.299746	0.219187	-0.351598	-0.191298	-0.256	-0.174632	-0.414678	-0.580809	-0.270324	Ube2j2
490	ENSMUSG00000029621	6.47553e-07	-0.214669	-0.167692	0.0650319	0.0202403	0.233948	0.504267	0.410222	-0.307199	-0.429297	-0.437999	-0.548875	0.0494102	-0.00433371	-0.314549	Arpc1a
490	ENSMUSG00000057278	8.58351e-09	0.0317834	-0.562009	-0.280187	-0.620538	-0.0194069	-0.0629054	0.136337	-0.506067	0.0656771	-0.583364	-0.369291	-0.391569	0.0635035	-0.579882	Snrpg
492	ENSMUSG00000070493	1.0421e-08	-0.0875957	0.189842	0.255819	0.179544	0.50269	0.505281	-0.183725	0.198646	-0.513082	-0.0361146	-0.570154	0.584673	0.207753	-0.287584	Chchd2
493	ENSMUSG00000070319	1.20581e-15	-0.0835307	-0.15594	0.0542281	-0.802764	-0.197372	0.264244	0.376443	-0.0705772	0.0884937	0.0147084	0.173147	-0.238833	-0.380125	-0.38837	Eif3g
494	ENSMUSG00000062203	1.32599e-15	-0.298656	-0.297496	0.138975	-0.733159	-0.252357	0.211303	0.260062	-0.22023	-0.160833	-0.114736	0.0505383	-0.325248	-0.452039	-0.431919	Gspt1
495	ENSMUSG00000057236	5.50919e-05	-0.185222	-0.344072	-0.121787	-0.373055	-0.216117	-0.106293	0.00293194	-0.139861	-0.360217	-0.281862	-0.544908	-0.125022	-0.157546	-0.331873	Rbbp4
495	ENSMUSG00000022186	2.09861e-08	0.521884	0.197473	0.150455	0.17333	-0.446169	-0.278846	0.048241	0.545022	0.474991	0.517665	0.494134	0.564452	0.644651	0.045598	Oxct1
495	ENSMUSG00000022400	2.28676e-10	0.551514	0.373577	0.3193	0.440182	0.830565	0.83014	0.729266	0.499465	0.39467	0.396729	0.571097	0.461656	0.588171	0.219411	Rbx1
496	ENSMUSG00000026740	2.50931e-18	-0.363799	-0.150018	-0.0970775	-0.291201	-0.745659	-0.276003	-0.0791709	-0.3877	-0.426701	-0.389793	-0.231585	-0.231981	-0.211934	-0.197262	Dnajc1
497	ENSMUSG00000021576	2.26117e-07	-0.505576	-0.402291	-0.12747	-0.637634	-0.182454	0.112612	0.157434	-0.433889	-0.507174	-0.356021	-0.235943	-0.458891	-0.521263	-0.489242	Pdcd6
497	ENSMUSG00000022146	8.99566e-13	-0.50071	0.0552137	0.0512264	-0.750142	-0.663086	-0.588606	-0.207943	-0.583898	-0.228903	-0.386948	0.169621	-0.632151	-0.543818	0.13849	Osmr
498	ENSMUSG00000079197	1.73293e-12	-0.335819	-0.20186	-0.0449009	-0.0286414	0.122175	0.196365	0.316076	-0.179395	-0.662586	-0.376283	-0.300498	0.109861	0.121994	-0.345783	Psme2
498	ENSMUSG00000040048	1.11044e-06	0.216747	0.347219	0.212526	0.767692	0.59601	0.429703	0.306093	0.540516	0.0864416	0.367253	-0.0373688	0.786429	0.39112	-0.0396718	Ndufb10
499	ENSMUSG00000028034	7.6874e-07	-0.370703	-0.299213	0.0072828	-0.257334	-0.279336	0.19753	0.0922004	-0.299961	-0.424458	-0.324743	-0.518801	-0.187675	-0.185145	-0.0970713	Fubp1
500	ENSMUSG00000028618	1.56056e-11	-0.14717	0.397164	0.163808	0.456734	0.180711	0.654176	0.849525	0.306374	-0.351437	0.192644	-0.515422	0.331469	-0.319963	0.0134353	Tmem59
502	ENSMUSG00000020483	4.14842e-08	0.193776	-0.1507	0.244482	0.276129	0.112241	0.159613	0.499592	0.406655	0.450636	0.543737	0.157862	0.388522	0.191815	-0.548671	Dynll2
503	ENSMUSG00000004667	3.41374e-08	0.0142425	-0.271769	-0.0320284	-0.0151179	0.184892	0.427242	0.439456	0.159166	0.0572473	0.176313	0.0692948	0.170406	-0.0637984	-0.426037	Polr2e
504	ENSMUSG00000027642	6.15731e-16	0.286818	0.314321	0.138709	0.553413	0.674274	0.69804	0.592889	0.429478	0.174377	0.34312	0.209183	0.496944	0.386825	0.0904272	Rpn2
506	ENSMUSG00000002984	3.70231e-15	-0.191876	-0.192484	0.0482156	-0.608365	-0.106642	0.162586	0.0834717	-0.206254	-0.156565	-0.0916938	-0.031065	-0.295837	-0.221523	-0.362104	Tomm40
506	ENSMUSG00000038717	9.78886e-12	0.506443	0.3128	0.0537711	0.223401	0.415387	0.155943	0.160749	-0.199783	0.510274	-0.318952	-0.0166396	0.106438	0.658823	0.207777	Atp5l
506	ENSMUSG00000055762	1.95531e-11	-0.0976845	-0.356079	-0.121954	0.0291828	-0.0819129	0.282315	0.805039	-0.0649034	-0.385429	-0.373555	0.00870001	0.126445	-0.137511	-0.468358	Eef1d
508	ENSMUSG00000028790	4.67229e-06	-0.441991	-0.514626	-0.0567313	-0.509486	-0.380868	-0.0808569	-0.0264837	-0.582071	-0.365197	-0.513515	-0.353965	-0.6144	-0.529467	-0.349953	Khdrbs1
508	ENSMUSG00000022884	9.60301e-13	-0.419694	-0.0935265	0.0690819	0.178501	0.21563	-0.160548	-0.141083	-0.482122	-0.680793	-0.796474	-0.419038	0.213381	-0.0885199	0.0167428	Eif4a2
509	ENSMUSG00000009907	3.95347e-06	-0.451527	-0.347175	-0.113626	-0.550493	-0.248715	-0.101787	-0.0592123	-0.607228	-0.3778	-0.522335	-0.251856	-0.630185	-0.492263	-0.334473	Vps4b
510	ENSMUSG00000026511	8.43921e-16	0.140724	0.165588	0.0613931	0.153742	0.44032	0.750336	0.658432	0.171388	0.329363	0.255667	0.478239	0.0945175	0.156984	-0.00569061	Srp9
510	ENSMUSG00000048277	6.49448e-06	-0.280403	-0.228189	-0.137987	0.22625	0.341884	0.290045	0.210912	-0.221855	-0.502408	-0.311696	-0.0931242	0.0189441	0.00579182	-0.0498796	Syngr2
510	ENSMUSG00000025144	1.14998e-08	0.136929	-0.0279302	0.0795072	0.454037	0.26344	0.309753	-0.0669348	0.257126	0.110878	0.126867	-0.0418551	0.483098	0.208474	-0.423464	Stra13
511	ENSMUSG00000025981	5.44248e-06	0.101285	0.0100363	0.190902	0.207509	-0.0779113	0.258997	0.319665	0.195598	0.308041	0.408752	0.647072	-0.040855	-0.228667	-0.499387	Coq10b
511	ENSMUSG00000026032	4.07579e-15	0.295817	0.394117	0.211636	0.778939	0.606097	0.422094	0.437938	0.413248	0.146174	0.219466	0.0667677	0.557944	0.472757	-0.0181492	Ndufb3
511	ENSMUSG00000026750	7.48165e-08	-0.102436	-0.197554	0.0802636	-0.0535014	0.11225	0.276038	0.393397	0.118713	-0.19627	0.00365907	-0.0866689	0.0982008	-0.0342028	-0.530174	Psmb7
511	ENSMUSG00000004040	1.39293e-07	-0.483149	-0.341967	-0.188146	-0.793968	-0.926592	-0.447373	-0.0192491	-0.403861	-0.11931	-0.21699	-0.0706048	-0.365856	-0.565762	-0.33753	Stat3
512	ENSMUSG00000038695	1.21717e-15	0.317458	-0.0206188	-0.080442	0.25655	-0.232505	-0.700576	0.0176721	0.27118	0.30978	0.288457	0.294862	0.290517	0.335109	-0.0450187	Josd2
512	ENSMUSG00000020267	1.47814e-07	0.0702664	-0.294578	0.287353	0.296577	0.270124	0.353288	0.759617	0.124784	-0.370066	-0.202032	-0.389099	0.787123	0.558265	-0.367064	Hint1
513	ENSMUSG00000015094	1.82747e-11	0.0850024	0.392561	0.152388	0.664217	0.575011	0.669782	0.409195	0.160911	-0.0948767	-0.0384858	0.143074	0.585529	0.369686	0.323198	Npdc1
514	ENSMUSG00000029066	0.00174508	0.0747296	0.201227	0.306573	-0.131736	0.155737	0.274514	0.268668	0.238658	-0.0458051	0.162174	-0.41185	0.284423	0.331292	-0.101484	Mrpl20
515	ENSMUSG00000028419	4.76167e-12	-0.193542	0.13783	-0.196761	0.368041	0.34556	0.0297485	0.182857	0.0206979	-0.639685	-0.240613	-0.493847	0.284096	0.184757	-0.0120777	Chmp5
515	ENSMUSG00000051510	6.04526e-10	-0.606646	-0.0473711	-0.0613951	-0.532385	-0.666612	-0.144059	-0.0383475	-0.638215	-0.617625	-0.608826	-0.0835341	-0.503285	-0.544405	-0.201371	Mafg
516	ENSMUSG00000097971	9.62999e-08	0.324122	-0.386116	0.0318817	0.169243	-0.333666	0.468907	0.38742	-0.11679	0.407035	0.0128055	-0.252384	-0.00177609	0.397569	-0.504438	Gm26917
517	ENSMUSG00000031954	2.89859e-07	-0.274811	-0.574105	-0.0778843	-0.524199	-0.266078	-0.285463	-0.201931	-0.299145	-0.157352	-0.226091	-0.372605	-0.378401	-0.271755	-0.477025	Cfdp1
517	ENSMUSG00000022185	1.04055e-06	-0.423142	-0.53458	-0.282201	-0.646249	-0.362001	-0.133328	-0.118001	-0.48474	-0.176099	-0.29504	0.0543693	-0.385282	-0.525185	-0.510884	Acin1
517	ENSMUSG00000022378	1.88711e-13	-0.203189	-0.127468	-0.036291	-0.475749	-0.815172	-0.679559	0.106087	-0.348647	-0.265432	-0.349828	-0.138388	-0.339779	-0.126673	-0.174042	Fam49b
518	ENSMUSG00000022533	4.72781e-07	-0.501337	0.232676	0.160822	-0.111568	0.00241567	0.0918772	0.46508	-0.533952	-0.647533	-0.559915	-0.114633	-0.00299833	-0.0265287	0.194978	Atp13a3
519	ENSMUSG00000020949	9.77887e-08	0.0119203	-0.320535	-0.11789	0.13958	0.173772	0.186503	0.226313	0.0847894	0.00844931	0.0603656	-0.339919	0.101487	0.0886342	-0.408858	Fkbp3
520	ENSMUSG00000030341	2.57936e-14	-0.349332	0.0714351	-0.0905815	-0.736816	-0.817161	-0.485762	-0.423017	-0.342561	-0.368253	-0.413255	-0.0307117	-0.163515	-0.305741	0.0293159	Tnfrsf1a
520	ENSMUSG00000030189	4.52501e-08	-0.406035	-0.439407	-0.137331	-0.615937	-0.433718	-0.0649243	-0.0350109	-0.532603	-0.118222	-0.292119	0.0389889	-0.541313	-0.417312	-0.315597	Ybx3
520	ENSMUSG00000019433	4.31424e-07	-0.14151	-0.105705	0.00194855	0.192529	0.312411	0.294147	-0.0485863	-0.510674	-0.357535	-0.499891	-0.222007	-0.386217	0.0563228	-0.256413	Gipc1
520	ENSMUSG00000025868	8.95661e-06	-0.222654	-0.0978573	0.0130263	0.469993	0.173899	0.127989	0.254277	-0.191867	-0.586531	-0.415413	-0.606763	0.408615	0.15992	-0.250995	Higd2a
520	ENSMUSG00000021458	5.38217e-08	0.169622	0.388176	0.326233	-0.127459	-0.744861	-0.528565	-0.265617	0.233563	0.284385	0.227897	0.383406	0.463892	0.300554	0.298169	2010111I01Rik
521	ENSMUSG00000008036	5.4416e-09	0.331302	0.192062	0.263928	0.563978	0.641779	0.69078	0.371761	0.338448	0.0956896	0.203894	0.168746	0.528583	0.553093	0.115259	Ap2s1
521	ENSMUSG00000021417	4.12856e-05	-0.216787	-0.356756	-0.0185071	0.183844	-0.21724	0.145769	0.244365	-0.0478873	-0.348486	-0.226196	-0.512711	0.171821	-0.0130635	-0.369533	Eci2
522	ENSMUSG00000027566	1.51224e-07	0.207042	0.0203534	0.138246	-0.16098	0.402261	0.571558	0.817299	0.422258	-0.0106688	0.230228	-0.276013	0.368981	0.128989	-0.326689	Psma7
522	ENSMUSG00000020260	1.82839e-12	-0.173559	0.0682636	0.0455089	-0.247129	-0.317017	-0.131932	-0.271289	-0.370124	0.00751212	-0.212418	-0.00934208	-0.577024	-0.219946	0.0909342	Pofut2
523	ENSMUSG00000028692	4.76522e-07	-0.466992	-0.400956	-0.191175	-0.010069	-0.154373	0.0950048	0.0999609	-0.331913	-0.7244	-0.540519	-0.390402	-0.123453	-0.361385	-0.394682	Akr1a1
523	ENSMUSG00000029147	4.60847e-07	-0.316968	-0.31798	-0.0143447	-0.642947	-0.126215	0.0578799	0.0866663	-0.358889	-0.295244	-0.270146	-0.162748	-0.361749	-0.416939	-0.249253	Ppm1g
523	ENSMUSG00000006315	8.39441e-11	0.29073	0.0747327	0.134103	0.431011	0.556278	0.653111	0.612964	0.259264	0.226102	0.261043	0.119844	0.327238	0.451903	-0.21154	Tmem147
524	ENSMUSG00000032320	6.62727e-08	-0.218005	0.174807	-0.0758133	-0.383577	-0.494082	-0.190541	0.0100772	-0.0465368	-0.303626	-0.0927485	-0.528191	0.0311155	-0.123264	0.262149	Rcn2
524	ENSMUSG00000037361	4.6469e-07	-0.370929	-0.432137	-0.000966903	-0.510252	-0.118251	0.0369397	0.081928	-0.346113	-0.560013	-0.455119	-0.337045	-0.378505	-0.335129	-0.488467	Sf3b6
526	ENSMUSG00000020612	6.92438e-11	-0.332672	0.0676752	-0.0450468	-0.584417	-0.509376	-0.0975389	-0.769699	-0.18536	-0.287207	-0.0933136	-0.141875	-0.382784	-0.441638	-0.192341	Prkar1a
527	ENSMUSG00000036241	2.41164e-10	-0.628403	-0.318341	-0.0524044	-0.293812	-0.29017	-0.0866938	-0.0399606	-0.677532	-0.609775	-0.601672	-0.563335	-0.311171	-0.310173	-0.293878	Ube2r2
527	ENSMUSG00000022193	1.3353e-06	0.3388	0.446055	0.235327	0.305745	0.657727	0.691129	0.683784	0.40636	0.132589	0.287563	0.0898744	0.458547	0.375842	0.156839	Psmb5
528	ENSMUSG00000026003	6.56762e-09	-0.214036	0.388893	0.0979849	0.519504	0.31445	0.651144	0.6524	0.142116	-0.284522	-0.0790058	0.0850693	0.330686	-0.279388	0.403739	Acadl
528	ENSMUSG00000032002	2.3604e-05	-0.0120392	0.0888842	0.282941	-0.402055	0.00538899	0.37299	0.407782	-0.117537	0.133613	-0.0248945	-0.0899956	-0.235683	-0.216296	-0.185843	Dcun1d5
529	ENSMUSG00000021764	9.83022e-06	0.18764	0.160827	0.30003	0.203857	0.234419	0.400422	0.487354	0.138311	0.033124	-0.0266371	-0.240107	0.321968	0.28608	-0.216117	Ndufs4
530	ENSMUSG00000027433	1.57185e-14	-0.23381	-0.36107	0.017456	-0.636386	-0.241177	-0.020109	-0.0198145	-0.384041	-0.197209	-0.352067	-0.275878	-0.366213	-0.310401	-0.353806	Xrn2
530	ENSMUSG00000030751	2.05326e-07	-0.0438557	-0.256619	-0.0378322	-0.0427088	0.0703033	0.17125	0.356247	0.0163494	-0.159089	-0.0481608	-0.180354	0.0517188	-0.0461996	-0.467451	Psma1
530	ENSMUSG00000032525	4.95983e-10	-0.110948	-0.078784	-0.312186	0.384548	-0.0540451	0.596304	0.14859	-0.18881	0.00559231	-0.0419212	-0.431708	0.013649	-0.0517641	0.112729	Nktr
531	ENSMUSG00000036432	5.34301e-06	-0.197748	-0.223504	-0.150196	-0.309001	-0.663309	-0.219777	0.0314407	-0.14275	0.0532725	0.0123886	-0.0402818	-0.229145	-0.370054	-0.288919	Siah2
531	ENSMUSG00000030869	2.7027e-09	0.470293	0.49917	0.223291	0.49556	0.749653	0.432029	0.360064	0.386476	0.22625	0.169305	0.436787	0.587949	0.639354	0.186067	Ndufab1
532	ENSMUSG00000032679	7.05565e-15	0.226892	0.249825	0.177076	0.288367	0.226611	-0.638928	0.154253	0.265981	0.334903	0.359026	0.203135	0.167526	0.078264	0.216776	Cd59a
533	ENSMUSG00000073481	2.12298e-08	0.147458	0.0950238	0.194847	0.386423	0.249418	0.19047	0.35248	0.439361	0.420259	0.469905	0.491531	0.342532	-0.0473575	-0.364995	Marc2
533	ENSMUSG00000050299	1.52203e-10	0.333418	0.313169	0.131342	0.101478	0.504599	0.423781	0.670399	-0.136371	0.409326	-0.250785	0.374049	-0.00182366	0.285578	0.334001	Gm9843
533	ENSMUSG00000024014	5.48181e-06	-0.266572	0.0819554	-0.218436	0.326767	-0.0853493	0.133402	0.223602	0.00943392	0.47106	0.430636	0.518399	-0.428249	-0.624594	-0.0491039	Pim1
535	ENSMUSG00000030335	1.74634e-06	0.291874	0.214252	0.200587	0.182513	0.464319	0.515445	0.281617	0.380116	0.324031	0.298852	0.506423	0.422627	0.186153	-0.0412988	Mrpl51
535	ENSMUSG00000042659	1.63863e-10	0.0160122	-0.0800893	0.281151	0.550989	0.561315	0.365231	0.652797	0.174093	0.546613	0.383836	0.382954	-0.0217321	-0.291285	-0.0319063	Arrdc4
536	ENSMUSG00000025260	5.00909e-12	-0.188933	-0.368182	-0.200552	-0.236883	-0.732163	-0.524132	0.160055	-0.165984	-0.221797	-0.227147	-0.182693	0.0715583	-0.0305174	-0.550768	Hsd17b10
536	ENSMUSG00000029064	3.98895e-10	-0.747652	-0.541874	-0.354997	-0.582137	-0.550579	-0.370629	-0.605967	-0.795783	-0.473755	-0.587074	-0.613271	-0.802531	-0.676317	-0.461014	Gnb1
536	ENSMUSG00000021967	4.40248e-07	0.281008	0.314482	0.233243	0.519585	0.611226	0.646548	0.584913	0.219179	0.0926449	0.157599	-0.0217514	0.438864	0.512743	0.104624	Mrpl57
536	ENSMUSG00000023915	1.12659e-05	-0.0607692	0.432391	0.287607	0.156644	-0.127938	-0.095111	-0.0163099	-0.198934	-0.343981	-0.440453	-0.490281	0.305862	0.372336	0.398197	Tnfrsf21
537	ENSMUSG00000020022	1.7221e-08	0.574396	0.560806	0.153034	0.329007	0.761973	0.324387	0.314285	0.316564	0.451478	0.229901	0.375762	0.35973	0.618699	0.269434	Ndufa12
537	ENSMUSG00000001105	8.01772e-12	0.456475	0.456872	0.272207	0.349458	0.429744	0.39779	0.54521	0.409744	0.383793	0.400388	0.37299	0.643655	0.561681	0.124691	Ift20
537	ENSMUSG00000023307	1.17059e-06	-0.465716	-0.515997	-0.106092	-0.577952	-0.581435	-0.101291	-0.163351	-0.486118	-0.474053	-0.42134	-0.353102	-0.496713	-0.438972	-0.50292	March5
538	ENSMUSG00000026254	2.62308e-07	-0.177626	-0.323922	-0.00383601	-0.217844	-0.265161	0.128302	0.172096	-0.286374	-0.201639	-0.346477	-0.345073	-0.188643	-0.149845	-0.438925	Eif4e2
538	ENSMUSG00000038235	1.97061e-10	-0.209263	0.212952	-0.149806	-0.105564	0.172603	0.239709	0.678163	-0.137208	-0.211879	-0.108711	-0.0822287	-0.154528	-0.190834	0.0297598	F11r
538	ENSMUSG00000015619	3.97291e-09	-0.185406	-0.0275136	-0.32614	0.202934	0.0693346	-0.180486	0.688362	-0.05292	-0.0448731	-0.173803	-0.351739	0.166889	-0.197961	-0.17388	Gata3
538	ENSMUSG00000048100	1.86103e-14	-0.106472	-0.0481066	-0.175362	-0.655916	-0.170894	-0.284069	0.0850729	-0.0585063	-0.148934	-0.0485788	-0.164271	-0.074179	-0.0582697	-0.096055	Taf13
540	ENSMUSG00000065990	2.43297e-11	-0.472455	-0.124652	0.0851269	0.0232213	0.190654	0.265979	0.250875	-0.164425	-0.604321	-0.320819	-0.422744	0.101726	-0.141277	-0.298737	Aurkaip1
540	ENSMUSG00000021606	7.7629e-10	0.337301	0.569887	0.341136	0.643645	0.709765	0.413442	0.52736	0.452154	0.141021	0.232559	-0.0369689	0.673069	0.68965	0.0549728	Ndufs6
541	ENSMUSG00000031299	5.65356e-07	0.381423	0.196394	0.291335	0.464811	0.412633	0.340029	0.488783	0.312649	0.311126	0.294881	0.318897	0.480865	0.488416	-0.338884	Pdha1
541	ENSMUSG00000017781	7.8663e-10	-0.374255	-0.140877	-0.168506	-0.401932	-0.0707538	0.0215141	0.161746	-0.275965	0.104688	0.111517	-0.207208	-0.591924	-0.611456	-0.233592	Pitpna
542	ENSMUSG00000019659	2.31722e-06	-0.432945	-0.374914	-0.291122	-0.0619608	0.207872	-0.0631263	-0.0295466	-0.475267	-0.432424	-0.430245	-0.366969	-0.460055	-0.257403	-0.315617	Ccdc12
542	ENSMUSG00000024844	3.49652e-07	0.042551	-0.365374	0.0153135	0.00627275	0.0052377	0.052781	0.186485	0.0271366	0.107078	0.114841	-0.22325	-0.009635	0.0508174	-0.44411	Banf1
543	ENSMUSG00000078713	2.96302e-14	-0.0258353	-0.079179	0.0788385	-0.649451	-0.0220269	0.256176	0.124733	-0.145484	0.153075	-0.00450672	0.172548	-0.201056	-0.181982	-0.301105	Tomm5
544	ENSMUSG00000106918	2.41229e-14	0.445198	0.35972	0.130615	0.759619	0.737492	0.738135	0.426646	0.10659	0.325074	0.0316356	0.210613	0.128785	0.460381	0.224123	Mrpl33
544	ENSMUSG00000043091	3.09659e-14	-0.0268505	0.280178	-0.158085	-0.670065	0.00635205	0.00724964	0.157356	-0.0264308	0.212233	0.147472	0.273411	-0.398808	-0.484877	0.174828	Tuba1c
545	ENSMUSG00000015733	3.801e-08	-0.361096	-0.338083	-0.28518	-0.841262	-0.599723	-0.763452	-0.601754	-0.329695	-0.347585	-0.295237	-0.184021	-0.567942	-0.667132	-0.401045	Capza2
545	ENSMUSG00000070047	1.39588e-14	-0.302329	-0.186043	-0.0098832	-0.469219	-0.755293	-0.705108	-0.202725	-0.322979	-0.158912	-0.251038	0.139045	-0.115585	-0.174586	-0.081492	Fat1
546	ENSMUSG00000028676	6.21546e-11	-0.365637	-0.390851	-0.273249	-0.597242	-0.529501	-0.294633	-0.317531	-0.388642	-0.29819	-0.341966	-0.520035	-0.394799	-0.358438	-0.348	Srsf10
547	ENSMUSG00000027397	2.96258e-07	-0.0281067	0.185052	0.24331	0.110322	-0.437547	0.148583	0.446168	0.231425	0.42054	0.378461	0.428988	0.0560169	-0.2423	-0.193741	Slc20a1
548	ENSMUSG00000029713	4.16456e-06	-0.525687	-0.26074	-0.176738	0.25252	0.204207	0.0641226	-0.149887	-0.304929	-0.686486	-0.408149	-0.19138	-0.318905	-0.695382	-0.333198	Gnb2
549	ENSMUSG00000067194	4.45254e-07	-0.27454	-0.356792	-0.0567857	-0.432826	-0.30008	-0.0339543	-0.163217	-0.243049	-0.174607	-0.1702	-0.300001	-0.388485	-0.349141	-0.477547	Eif1ax
549	ENSMUSG00000034566	7.88403e-09	-0.132855	0.00420016	0.0656566	0.601729	0.424496	0.495052	0.206266	0.0774953	-0.612647	-0.25528	-0.599545	0.60675	0.179874	-0.433124	Atp5h
549	ENSMUSG00000020954	7.24562e-09	-0.541432	-0.225617	-0.0743607	-0.581153	-0.656558	-0.382742	-0.585001	-0.63051	-0.43691	-0.497877	-0.36804	-0.433984	-0.333097	-0.149981	Strn3
550	ENSMUSG00000040616	2.16144e-16	0.0257655	0.100485	0.0284397	-0.291659	-0.715167	-0.49964	-0.103003	0.0145501	-0.0105056	-0.0383712	0.0680238	0.0223458	0.0422824	-0.0146437	Tmem51
550	ENSMUSG00000029198	0.000696871	-0.222824	0.0976049	0.270509	-0.10728	0.215035	0.290508	0.355856	-0.144573	-0.0971205	-0.18353	0.217565	-0.0836036	-0.326321	-0.200736	Grpel1
550	ENSMUSG00000025651	0.000111673	0.283385	0.16573	0.264752	0.26745	0.252327	0.36166	0.460122	0.346935	0.18324	0.298927	0.564433	0.34524	0.281223	-0.246532	Uqcrc1
551	ENSMUSG00000036323	5.32489e-07	-0.182582	-0.287368	0.0616024	-0.114274	-0.0819855	0.179424	0.174635	-0.255368	-0.352037	-0.325161	-0.312656	-0.0769418	-0.138183	-0.448978	Srp72
551	ENSMUSG00000029422	3.64323e-08	-0.46539	-0.454932	-0.317632	-0.368721	-0.420977	-0.310077	-0.296081	-0.716081	-0.58116	-0.667727	-0.566933	-0.755704	-0.467752	-0.317423	Rsrc2
551	ENSMUSG00000019998	1.19294e-09	-0.156085	0.0575546	-0.292841	-0.351474	-0.574051	-0.62135	-0.296051	-0.169932	-0.224024	-0.176899	-0.144315	-0.172453	-0.163656	-0.0588567	Stx7
551	ENSMUSG00000061032	5.06669e-09	-0.442139	-0.43863	-0.186493	-0.594739	-0.3835	-0.290642	-0.190968	-0.361269	-0.479163	-0.343085	-0.0951206	-0.520575	-0.643236	-0.45841	Rrp1
551	ENSMUSG00000021892	3.31923e-07	0.382233	0.510203	0.125243	0.408581	-0.212817	-0.521785	0.587444	0.564358	0.541524	0.586294	0.164947	0.507192	0.149409	0.143339	Sh3bp5
552	ENSMUSG00000027479	3.4998e-06	-0.476464	-0.33138	-0.0669779	-0.729287	-0.85075	-0.566936	-0.217069	-0.504103	-0.189512	-0.31571	-0.204111	-0.723031	-0.581337	-0.3072	Mapre1
553	ENSMUSG00000039640	7.27177e-07	0.0764392	-0.142173	0.246745	-0.421328	0.157905	0.517916	0.460013	0.159007	0.240762	0.245532	0.111895	0.066253	-0.0922521	-0.424888	Mrpl12
555	ENSMUSG00000029649	4.1115e-10	-0.0826371	0.150132	0.309426	0.305884	0.42245	0.648833	0.724472	0.0527754	-0.599228	-0.273797	-0.100321	0.376406	0.28664	-0.25959	Pomp
556	ENSMUSG00000052040	1.91739e-10	-0.374818	-0.193151	-0.188134	-0.402851	-0.395952	-0.138963	-0.02767	-0.688652	-0.233742	-0.442303	-0.207796	-0.656331	-0.329759	0.0320489	Klf13
557	ENSMUSG00000000827	1.11145e-08	-0.354678	-0.198897	-0.125519	-0.255604	-0.0759459	0.0207809	-0.0725189	-0.472708	-0.488292	-0.572296	-0.0197545	-0.343925	-0.320286	-0.220489	Tpd52l2
557	ENSMUSG00000018293	8.25682e-14	0.158518	0.228744	0.0507096	-0.40038	-0.192807	-0.780041	-0.175046	-0.14459	0.145701	-0.124136	0.35485	-0.187357	0.170037	0.152181	Pfn1
557	ENSMUSG00000017466	0.000236506	0.0822084	0.079555	0.273787	0.224799	-0.291831	-0.387561	-0.345135	0.222563	0.39915	0.309507	0.578542	0.16116	-0.101381	0.175218	Timp2
559	ENSMUSG00000027602	2.63263e-06	-0.311285	0.390192	-0.025359	-0.119849	-0.290446	-0.811352	-0.593829	-0.147725	-0.532611	-0.208649	-0.207041	-0.322074	-0.153118	0.311244	Map1lc3a
559	ENSMUSG00000022404	1.56067e-06	0.056119	-0.00755665	0.200251	0.358914	0.231061	0.308996	0.280906	0.0333998	-0.0364482	-0.0799042	-0.397764	0.278613	0.252772	0.0133676	Slc25a17
560	ENSMUSG00000043866	8.17615e-06	-0.361325	-0.372589	0.0447472	0.151733	0.253768	0.449679	0.403585	-0.35387	-0.214555	-0.159833	0.0170968	-0.221704	-0.137932	-0.380732	Taf10
560	ENSMUSG00000051234	8.04959e-14	-0.277203	-0.198848	-0.175384	-0.719809	-0.497374	-0.0551941	-0.0708075	-0.319739	-0.36612	-0.293171	-0.29576	-0.290834	-0.224498	-0.39849	Rnf7
561	ENSMUSG00000025630	6.04007e-11	-0.238573	-0.103188	-0.0216952	-0.634733	-0.253801	-0.19626	0.15335	-0.169455	-0.586372	-0.339114	-0.0433361	-0.0279178	-0.0695003	-0.274278	Hprt
561	ENSMUSG00000033379	3.05783e-06	-0.134041	0.565468	0.0110878	0.284133	0.400996	0.428966	0.360615	0.143482	-0.399818	0.105907	-0.195567	0.299833	0.229505	0.287243	Atp6v0b
561	ENSMUSG00000020153	5.03303e-16	0.443481	0.439273	0.223835	0.638269	0.774199	0.452129	0.275173	0.578911	0.38243	0.526547	0.441291	0.649538	0.57999	0.0230969	Ndufs7
561	ENSMUSG00000008859	3.34024e-06	-0.461582	-0.394126	-0.1497	-0.201857	-0.177102	-0.0969324	0.00321423	-0.521947	-0.34353	-0.372327	-0.455872	-0.642199	-0.398665	-0.346587	Rala
563	ENSMUSG00000026021	8.35987e-07	-0.247558	-0.255617	-0.0750999	-0.432056	-0.0807459	0.141964	0.164096	-0.264838	-0.304123	-0.300338	-0.219779	-0.380363	-0.368915	-0.530361	Sumo1
564	ENSMUSG00000021361	3.17899e-11	0.284582	0.157618	0.216499	0.568545	0.454224	0.46614	0.599837	0.405938	0.0240172	0.210194	-0.200403	0.671427	0.450825	-0.269214	Tmem14c
564	ENSMUSG00000107002	6.26302e-06	0.231411	0.0331376	0.229344	0.386354	0.396334	0.513392	0.434446	0.215837	0.332031	0.255613	-0.0426963	0.245523	0.238543	-0.0733316	0610012G03Rik
565	ENSMUSG00000068798	1.84269e-08	-0.135165	-0.0474016	0.0146096	-0.420918	-0.349012	-0.563236	-0.700119	-0.219908	0.0303947	-0.149969	0.181273	-0.386984	-0.346644	-0.229707	Rap1a
565	ENSMUSG00000070394	3.96443e-11	0.292302	0.463134	0.139283	0.699828	0.568932	0.182641	0.320693	0.290465	0.0267965	0.0967912	0.00337598	0.616547	0.652709	0.437484	Tmem256
565	ENSMUSG00000024146	0.000297886	-0.200716	-0.2019	-0.21185	-0.121465	-0.0207643	-0.143978	-0.149365	-0.273651	-0.2747	-0.282699	-0.489134	-0.152038	-0.196564	-0.34294	Cript
565	ENSMUSG00000024425	2.09257e-07	0.090444	0.242264	0.210815	0.21446	0.208455	0.36345	0.388435	0.227438	0.150749	0.218485	-0.27442	0.166685	0.0767782	0.133139	Ndfip1
566	ENSMUSG00000032314	2.11143e-07	0.0742526	-0.0617641	0.247509	0.437122	0.214596	0.427329	0.343466	0.358297	0.18383	0.351624	0.19613	0.283548	-0.0124251	-0.374325	Etfa
567	ENSMUSG00000021709	4.69509e-10	-0.42422	-0.283207	-0.19536	-0.293015	-0.589266	-0.257834	0.458058	-0.418657	-0.0076705	-0.117225	0.0788244	-0.70603	-0.636207	-0.175601	Erbb2ip
568	ENSMUSG00000005506	5.63614e-06	-0.340599	-0.217681	0.0560761	-0.203334	-0.405237	-0.252376	-0.103054	-0.463433	-0.179305	-0.3162	-0.508885	-0.282191	-0.180306	-0.200244	Celf1
568	ENSMUSG00000025745	4.81183e-07	-0.247777	-0.309718	0.0165118	-0.215915	-0.556201	-0.194675	-0.139518	-0.0451961	-0.111571	-0.00996787	-0.285468	-0.0102404	-0.262663	-0.446158	Hadha
569	ENSMUSG00000042520	7.12863e-06	-0.297905	-0.260582	-0.0917018	-0.33727	-0.186284	-0.0687865	-0.140182	-0.422575	-0.225556	-0.36908	-0.467235	-0.335219	-0.243516	-0.164334	Ubap2l
569	ENSMUSG00000005625	2.0337e-10	-0.449168	-0.197511	-0.158913	-0.357724	0.00163569	-0.127332	0.0544681	-0.350548	-0.657353	-0.377714	-0.477148	-0.372584	-0.348775	-0.354383	Psmd4
569	ENSMUSG00000018340	1.98788e-06	0.0890257	-0.253229	0.00230469	-0.0039716	-0.47447	-0.687803	-0.401253	0.195965	0.0348407	0.208384	0.183888	0.201301	0.105625	0.0557597	Anxa6
569	ENSMUSG00000022551	0.00018572	0.195861	0.230299	0.294722	0.164213	0.312078	0.391527	0.348764	0.328686	0.0632678	0.296448	0.0209694	0.320205	0.298874	-0.340807	Cyc1
571	ENSMUSG00000004610	2.10289e-10	-0.290882	0.167868	-0.0522276	0.278147	0.109382	0.16351	-0.0481982	0.00423314	-0.552548	-0.227093	-0.273746	0.317993	0.150073	-0.149871	Etfb
572	ENSMUSG00000063480	2.05992e-13	0.12831	0.0824458	0.172037	-0.69327	0.070272	0.318563	0.26818	-0.0276905	0.348232	0.00354394	0.281654	-0.0513556	-0.0485259	0.106541	Nhp2l1
573	ENSMUSG00000045690	1.43502e-05	0.312324	0.210434	0.244418	-0.0525273	0.410656	0.348696	0.282675	-0.166304	0.403149	-0.253494	0.505163	-0.126793	0.311128	0.223598	Wdr89
574	ENSMUSG00000022800	1.57331e-07	-0.480064	-0.307774	-0.161792	-0.709467	-0.53577	-0.269563	-0.0945927	-0.522722	-0.488454	-0.517159	-0.487527	-0.470334	-0.426599	-0.36203	Fyttd1
575	ENSMUSG00000018286	2.55109e-09	-0.0428642	0.107374	0.123181	-0.0200505	0.211222	0.475164	0.739586	0.28578	-0.0946187	0.211503	0.132721	0.0947315	-0.181703	-0.317287	Psmb6
575	ENSMUSG00000021546	8.44181e-09	-0.334319	-0.350452	-0.0568091	-0.815219	-0.427212	-0.0746869	0.0320602	-0.208608	-0.314494	-0.204619	-0.128898	-0.546996	-0.632043	-0.46701	Hnrnpk
576	ENSMUSG00000028649	1.06005e-07	-0.361246	-0.322295	-0.282238	-0.674827	-0.554595	-0.608619	-0.627291	-0.561893	-0.254763	-0.486147	-0.47257	-0.487146	-0.227777	-0.0170215	Macf1
576	ENSMUSG00000030591	6.15489e-13	-0.107675	-0.273776	0.226643	0.20841	0.280428	0.717889	0.577491	-0.0895581	-0.232964	-0.0918509	-0.294786	-0.0229788	-0.133547	-0.304006	Psmd8
576	ENSMUSG00000024097	3.46469e-13	-0.182993	-0.282865	-0.257391	-0.698878	-0.32522	-0.018513	-0.0308651	-0.230094	-0.0327088	-0.110535	0.165174	-0.440398	-0.406993	-0.0684398	Srsf7
579	ENSMUSG00000037720	0.000140389	0.0776178	0.170753	0.224119	0.165629	0.243999	0.296944	0.210107	0.188394	-0.00269641	0.130791	-0.264849	0.318534	0.209621	0.0561252	Tmem33
579	ENSMUSG00000021996	6.49448e-06	-0.404703	-0.549401	-0.0550601	-0.420351	-0.391532	-0.0216405	-0.00396402	-0.232874	-0.45441	-0.326118	-0.508964	-0.2294	-0.414669	-0.43213	Esd
579	ENSMUSG00000019432	1.03186e-05	-0.172507	-0.481826	-0.00763576	-0.291656	-0.237473	-0.155776	-0.0715859	-0.124959	-0.195317	-0.150781	-0.110727	-0.175949	-0.22338	-0.458104	Ddx39b
581	ENSMUSG00000018501	6.59838e-09	-0.603695	-0.542279	-0.266682	-0.413912	-0.508749	-0.391669	-0.673137	-0.659184	-0.638528	-0.608104	-0.576679	-0.490029	-0.337919	-0.453841	Ncor1
581	ENSMUSG00000056629	3.25525e-12	0.170192	0.344309	0.0481118	0.702434	0.616879	0.414388	0.669389	0.447815	-0.0258783	0.383254	0.0831597	0.628636	0.432685	0.181356	Fkbp2
583	ENSMUSG00000024335	1.24304e-09	-0.440499	-0.276659	-0.287016	-0.219738	-0.285396	-0.242169	-0.141757	-0.330993	0.0621896	0.0138609	0.0182373	-0.417432	-0.650358	-0.253651	Brd2
584	ENSMUSG00000028367	9.15007e-06	-0.376545	-0.310502	-0.0430426	-0.162787	0.150731	-0.0181882	-0.146102	-0.252783	-0.559275	-0.492791	-0.583846	-0.235527	-0.573522	-0.554908	Txn1
585	ENSMUSG00000022200	3.11205e-09	0.0575849	0.0701372	-0.0292163	0.280267	0.191871	0.442019	0.629922	0.151881	0.274794	0.234415	0.342628	0.254099	0.0550502	-0.231289	Golph3
586	ENSMUSG00000028580	3.15862e-07	-0.404988	-0.385105	-0.0844382	-0.33631	-0.39625	-0.0426346	0.0368355	-0.480692	-0.310797	-0.4435	-0.472788	-0.234237	-0.294401	-0.343135	Pum1
586	ENSMUSG00000024346	1.46594e-08	-0.0393615	-0.100452	0.251558	0.274039	0.45915	0.48254	0.252657	-0.0563777	-0.222981	-0.126262	-0.258095	-0.0444558	0.0908545	-0.0990078	Pfdn1
587	ENSMUSG00000022641	3.82161e-08	-0.0986115	-0.312741	-0.141631	-0.376878	-0.680099	-0.473193	-0.147391	-0.185499	-0.0819144	-0.118172	-0.111149	-0.16796	-0.0803807	-0.164757	Bbx
589	ENSMUSG00000014077	9.53165e-06	-0.31977	-0.120151	-0.153396	0.126725	0.201137	0.148188	-0.0888264	-0.409756	-0.328098	-0.369946	-0.44708	-0.190207	-0.145387	-0.178333	Chp1
589	ENSMUSG00000060152	6.50362e-09	0.262713	-0.031502	0.0815354	0.465183	0.5032	0.501191	0.110372	0.445176	0.268984	0.405091	-0.12185	0.474779	0.260623	-0.238063	Pop5
589	ENSMUSG00000031078	1.03565e-08	-0.516788	-0.160633	-0.0202613	-0.231212	-0.335485	-0.0889862	0.0528219	-0.545556	-0.541526	-0.503002	-0.172145	-0.548369	-0.445199	-0.100277	Cttn
589	ENSMUSG00000024208	1.87923e-09	0.0836683	0.24953	-0.21569	0.382877	0.39229	0.0338789	0.476803	0.0216973	-0.273666	-0.129433	-0.385876	0.205982	0.623951	0.204077	Uqcc2
591	ENSMUSG00000029860	5.72428e-06	-0.0117022	0.0981552	0.0225108	-0.0423759	-0.398286	-0.670519	-0.145145	-0.455235	0.18662	-0.144807	0.392848	-0.464138	-0.042109	0.219182	Zyx
591	ENSMUSG00000025135	2.31935e-06	-0.290208	-0.259692	-0.215493	-0.0174226	-0.290091	-0.531585	-0.489705	-0.223879	-0.326168	-0.301975	-0.491974	0.00786809	-0.0513684	-0.230489	Anapc11
592	ENSMUSG00000052033	6.85281e-13	-0.0178506	-0.125219	0.11423	-0.514181	-0.548583	0.0682066	0.151953	-0.00924597	0.0765986	0.00306535	-0.0599644	-0.103393	-0.0295427	-0.260125	Pfdn4
592	ENSMUSG00000020922	3.96773e-06	-0.391598	-0.279047	-0.0234186	-0.497723	-0.400233	0.0295554	0.177251	-0.3582	-0.211077	-0.231085	-0.458151	-0.329888	-0.395532	-0.329563	Lsm12
593	ENSMUSG00000019877	1.28078e-05	-0.415437	-0.17268	-0.0448803	-0.284359	-0.350338	-0.171445	-0.443134	-0.363253	-0.290234	-0.350586	-0.475565	-0.335983	-0.358828	-0.314684	Serinc1
594	ENSMUSG00000025337	2.07291e-09	-0.430523	-0.0740161	-0.198986	-0.280595	0.00688998	-0.0632827	0.0327308	-0.364302	-0.432148	-0.395104	-0.0905147	-0.373548	-0.564178	-0.0833342	Sbds
594	ENSMUSG00000003072	7.42778e-12	0.0352295	0.0671809	0.291582	0.399179	0.41175	0.699104	0.312456	0.257437	-0.334476	0.000530336	-0.436552	0.697658	0.231667	-0.315126	Atp5d
596	ENSMUSG00000055302	9.93135e-08	-0.171466	-0.186455	-0.313009	-0.768011	-0.370836	-0.565545	-0.384452	-0.426403	-0.288076	-0.490742	-0.315318	-0.326171	-0.118122	-0.195331	Mrfap1
596	ENSMUSG00000024181	1.93381e-06	-0.0882632	-0.107101	-0.0230767	0.181898	0.155378	0.240301	0.174403	0.020483	-0.150174	-0.0400703	-0.38588	0.154995	0.00509755	-0.374497	Mrpl28
598	ENSMUSG00000062397	1.41716e-08	-0.209365	-0.0898599	0.293934	0.0150937	0.179513	0.574195	0.435784	-0.214647	-0.225324	-0.267972	0.0562065	-0.0200429	-0.0446388	-0.412268	Zfp706
599	ENSMUSG00000035828	4.79186e-08	0.336304	0.322898	-0.285794	0.625224	0.548312	0.173132	0.372777	0.257453	0.233392	0.254038	0.390063	0.426581	0.48305	0.195958	Pim3
599	ENSMUSG00000051483	4.30932e-06	-0.110748	0.105172	0.0293079	0.314918	0.247626	0.217581	0.245727	0.0928311	-0.335004	-0.115059	-0.371342	0.334198	0.222452	-0.0578335	Cbr1
600	ENSMUSG00000029048	3.68103e-06	-0.108965	0.181051	0.280269	0.306545	0.471926	0.567507	0.508198	0.155239	-0.165168	0.0930167	-0.0469541	0.254812	0.089413	0.11919	Rer1
600	ENSMUSG00000058600	4.80831e-10	0.279701	-0.273243	0.00608275	-0.320263	-0.0199337	0.225747	0.570317	-0.473794	0.106969	-0.574992	0.137914	-0.534381	0.119945	-0.231874	Rpl30
600	ENSMUSG00000008393	0.00145922	0.226915	0.151126	0.141895	-0.00108989	0.247991	0.0769268	-0.285632	0.0896333	0.218584	0.104096	-0.391175	0.114314	0.219578	0.162238	Carhsp1
601	ENSMUSG00000054823	3.79897e-07	-0.576765	-0.294094	-0.1561	-0.342942	-0.549055	-0.216842	-0.0609843	-0.5715	-0.53188	-0.474053	-0.368509	-0.415557	-0.447723	-0.284842	Whsc1l1
601	ENSMUSG00000041028	9.65243e-10	-0.441143	-0.144281	-0.210522	-0.043825	0.113401	0.0969844	0.0941412	-0.390842	-0.567731	-0.42383	-0.13483	-0.181151	-0.161671	-0.266018	Ghitm
601	ENSMUSG00000007867	1.84439e-08	-0.501124	-0.303082	-0.275068	0.0804068	-0.178488	-0.3588	-0.501331	-0.246452	-0.518458	-0.365237	-0.462873	-0.214009	-0.545826	-0.192716	Ift43
601	ENSMUSG00000022961	2.87177e-06	-0.31612	0.069088	-0.0337227	-0.775862	-0.809227	-0.638427	-0.513674	-0.527532	-0.0220736	-0.315208	0.0888971	-0.601154	-0.444743	0.100919	Son
602	ENSMUSG00000063015	5.93336e-07	-0.227139	-0.385729	-0.223836	-0.0449288	-0.525441	-0.698433	-0.0151492	-0.265364	-0.14669	-0.173624	-0.0348496	-0.23912	-0.228487	-0.291208	Ccni
602	ENSMUSG00000056429	0.000959778	-0.16763	0.308273	0.259577	0.173244	0.307067	0.331131	0.299327	0.00546487	0.14157	0.202823	0.203945	0.04809	-0.17988	0.123732	Tgoln1
602	ENSMUSG00000000171	4.07941e-07	0.0593398	-0.123537	0.107003	0.139131	0.242213	0.395689	0.24125	0.177989	-0.0129573	0.0962593	-0.0214764	0.28051	0.0518372	-0.37451	Sdhd
604	ENSMUSG00000021774	1.09394e-07	-0.204728	-0.293518	-0.00575054	-0.46184	-0.265285	-0.0435694	0.0879725	-0.187856	-0.106789	-0.093373	-0.439958	-0.288567	-0.229299	-0.391452	Ube2e1
604	ENSMUSG00000020720	1.3538e-12	-0.411447	-0.191782	-0.0245339	-0.638569	-0.274973	0.0227563	0.125634	-0.257685	-0.346929	-0.16948	0.00203492	-0.414415	-0.514586	-0.311052	Psmd12
604	ENSMUSG00000054604	1.35697e-06	-0.571726	-0.510068	-0.116247	-0.394699	-0.370848	-0.113311	-0.199246	-0.591241	-0.292724	-0.447843	-0.272477	-0.491934	-0.552603	-0.443534	Cggbp1
605	ENSMUSG00000030417	2.26182e-05	-0.229336	0.145026	0.0124784	-0.461787	-0.0343853	-0.366261	-0.379519	-0.410687	-0.370585	-0.449566	-0.546084	-0.255047	0.000652448	0.0109501	Pdcd5
605	ENSMUSG00000020485	3.03876e-06	-0.0625762	-0.257516	-0.120387	0.130412	0.299491	0.363808	0.343758	0.0126263	-0.0890073	-0.0587033	-0.0715945	0.183086	0.0176106	-0.377926	Supt4a
606	ENSMUSG00000056342	2.62308e-07	-0.38974	-0.256281	-0.0955432	-0.65791	-0.488502	-0.264915	-0.0754214	-0.499442	-0.346858	-0.451888	-0.16462	-0.391807	-0.328116	-0.186314	Usp34
607	ENSMUSG00000026078	4.87737e-12	-0.265561	-0.151346	-0.229808	-0.530965	-0.535943	-0.686499	-0.31785	-0.269175	-0.368171	-0.165046	-0.0256875	-0.426193	-0.153203	-0.313046	Pdcl3
607	ENSMUSG00000051695	1.41063e-06	-0.399101	-0.368539	-0.0331195	-0.103022	-0.123357	0.412069	0.261155	-0.258291	-0.102722	-0.067224	-0.261437	-0.269903	-0.511001	-0.474389	Pcbp1
609	ENSMUSG00000049760	2.6685e-08	-0.157485	0.0555153	-0.0189103	0.489857	0.439825	0.647657	0.604756	-0.114925	-0.346475	-0.420668	-0.062676	0.435746	0.22403	-0.182744	2410015M20Rik
611	ENSMUSG00000031839	0.00340931	0.0206838	0.155536	-0.201828	0.0864455	-0.0730446	0.0296741	0.140259	0.0964318	-0.0353844	0.0907836	-0.553192	0.0972829	0.0996391	-0.0898975	Hsbp1
611	ENSMUSG00000039219	9.47799e-08	-0.438067	-0.494112	0.0912328	-0.506525	-0.569867	-0.0918749	0.140148	-0.344567	-0.283168	-0.287857	-0.395014	-0.255653	-0.54367	-0.423656	Arid4b
613	ENSMUSG00000003161	6.67539e-09	-0.394981	-0.245822	-0.22201	0.194855	0.0916953	-0.0024698	-0.185173	-0.373097	-0.523126	-0.500172	-0.115438	-0.193792	-0.309982	-0.282498	Sri
614	ENSMUSG00000005779	3.64204e-06	-0.138021	-0.291963	-0.0232775	-0.161374	-0.185826	0.25849	0.386449	0.0263259	-0.263109	-0.0703978	-0.370471	0.0979925	-0.142202	-0.461576	Psmb4
614	ENSMUSG00000024002	3.9083e-06	-0.491913	-0.409695	0.0056785	-0.362505	-0.417403	-0.16557	-0.208645	-0.581027	-0.321543	-0.446709	-0.250244	-0.567873	-0.462638	-0.35928	Brd4
614	ENSMUSG00000043991	2.59208e-08	-0.572007	-0.423167	-0.162587	-0.333629	-0.297618	-0.43009	-0.450104	-0.559753	-0.550379	-0.406841	-0.292267	-0.407432	-0.305238	-0.240697	Pura
615	ENSMUSG00000004980	4.07135e-06	0.0418655	-0.276749	0.0525012	-0.366837	-0.211623	0.106435	0.200463	0.135765	-0.0267948	0.173227	-0.190802	0.0564217	0.0150391	-0.536582	Hnrnpa2b1
615	ENSMUSG00000009927	3.13217e-07	0.0900775	-0.307952	0.0186876	-0.42682	-0.200278	0.216135	0.516298	-0.306343	0.0127902	-0.442116	0.424508	-0.308553	-0.160376	-0.295726	Rps25
615	ENSMUSG00000017677	8.73815e-14	-0.251155	-0.282288	-0.133276	-0.461121	-0.732072	-0.411485	-0.00436	-0.228232	-0.174889	-0.235592	-0.173116	-0.266684	-0.351954	-0.257931	Wsb1
615	ENSMUSG00000095041	3.13635e-08	-0.0552169	0.0742498	0.0201366	0.45683	0.44126	0.337567	0.16984	-0.244995	-0.288166	-0.482168	-0.198801	0.255038	0.240137	-0.0204866	PISD
616	ENSMUSG00000027011	8.13628e-05	-0.132771	-0.416722	-0.246689	-0.16879	-0.363642	0.0315455	0.0788664	-0.189195	-0.110224	-0.135965	-0.3524	-0.139775	-0.0832269	-0.316054	Ube2e3
617	ENSMUSG00000015671	2.55653e-07	-0.290432	-0.15284	-0.083877	-0.33417	0.0801665	0.322158	0.498695	-0.0235754	-0.550934	-0.157	-0.403263	-0.110416	-0.244176	-0.497727	Psma2
618	ENSMUSG00000030842	2.40592e-09	-0.175565	0.069808	0.115397	0.0181037	0.167142	0.15767	0.185973	-0.210668	-0.488043	-0.297137	-0.103869	-0.0058732	0.121662	-0.0918753	Lamtor1
618	ENSMUSG00000033047	1.72051e-05	-0.308674	-0.450243	0.12196	-0.0896441	0.0492514	0.25786	0.262039	-0.203243	-0.33831	-0.348102	-0.25869	0.0135891	-0.0575985	-0.350963	Eif3l
619	ENSMUSG00000032288	2.2169e-08	-0.266485	-0.322157	-0.0477902	-0.108986	0.0206386	0.244554	0.191093	-0.240669	-0.446878	-0.438794	-0.104791	0.0780449	0.0167305	-0.375139	Imp3
622	ENSMUSG00000020088	6.30051e-09	-0.351932	0.104059	0.112444	-0.451157	-0.177176	0.117225	0.118715	-0.095109	-0.0405187	0.0640089	-0.00106614	-0.296341	-0.54783	-0.0805796	Sar1a
623	ENSMUSG00000022863	4.58209e-08	-0.0202537	0.406658	0.139176	0.0433014	-0.0414473	0.248527	0.54002	0.120945	-0.046107	0.123671	-0.350802	0.231329	0.121892	0.208684	Btg3
624	ENSMUSG00000013593	2.12702e-05	0.0113151	-0.188613	0.27	0.437353	0.0848593	0.191745	-0.0617513	0.114091	-0.344821	-0.108568	-0.237453	0.448889	0.341913	-0.302118	Ndufs2
627	ENSMUSG00000054405	1.54839e-11	-0.243614	-0.279511	-0.175125	-0.563186	-0.340927	-0.685103	-0.273969	-0.282896	-0.227088	-0.295158	-0.147748	-0.286964	-0.187499	-0.187725	Dnajc8
627	ENSMUSG00000010406	2.89978e-09	-0.121188	0.196616	0.16806	0.198176	0.355713	0.565261	0.476047	-0.381276	-0.406242	-0.627066	0.353226	0.0314337	0.296301	0.183776	Mrpl52
628	ENSMUSG00000032301	6.0548e-06	-0.116213	-0.254676	0.0102241	-0.307145	-0.176572	0.0311222	0.159033	-0.00746777	-0.310417	-0.0938456	-0.0233408	0.10921	-0.0181056	-0.457762	Psma4
629	ENSMUSG00000019428	4.01067e-09	-0.358152	-0.21077	-0.0677478	0.089829	-0.0221403	-0.123751	0.107439	-0.227574	-0.57875	-0.292485	-0.393369	0.0195818	-0.0851396	-0.140631	Fkbp8
630	ENSMUSG00000025410	0.00127692	-0.204567	-0.343817	-0.2676	-0.0857049	-0.0968973	-0.182117	0.0803568	-0.225777	-0.347578	-0.288768	-0.148815	-0.136566	-0.196087	-0.271043	Dctn2
630	ENSMUSG00000020477	1.05772e-06	0.243153	-0.0010951	0.074704	0.429488	0.495503	0.430828	0.336742	0.378865	0.306334	0.35538	-0.489772	0.388307	0.394449	-0.0714523	Mrps24
633	ENSMUSG00000028053	2.21889e-07	-0.535555	-0.278877	0.0130058	-0.449751	-0.467703	-0.204089	-0.03737	-0.578938	-0.408688	-0.475242	-0.326411	-0.457821	-0.473921	-0.154318	Ash1l
634	ENSMUSG00000028998	8.03566e-13	0.281789	0.438093	0.143135	0.65085	0.779358	0.398242	0.672506	-0.0122187	-0.03943	-0.378067	-0.083344	0.503863	0.61787	0.232589	Tomm7
634	ENSMUSG00000056076	1.89728e-06	-0.239264	-0.292894	-0.0431725	-0.574535	-0.21666	-0.0494925	0.0762482	-0.331672	-0.0189972	-0.088474	0.0896687	-0.521022	-0.409895	-0.403681	Eif3b
636	ENSMUSG00000038412	7.19283e-08	0.25127	0.425672	0.14267	-0.0955988	0.252417	0.406669	0.593177	0.225684	0.146572	0.174972	-0.424828	0.256819	0.344955	0.161353	Higd1a
638	ENSMUSG00000033916	6.04714e-09	-0.299637	0.225038	-0.0827514	0.359675	0.453698	0.207008	0.314513	-0.0832135	-0.613934	-0.350406	0.0508887	-0.0549849	-0.170672	0.0266339	Chmp2a
638	ENSMUSG00000091896	4.29456e-07	-0.308322	-0.133366	-0.106812	-0.64524	-0.251974	-0.370746	-0.258062	-0.501057	-0.254973	-0.468017	-0.229741	-0.485016	-0.295515	-0.148423	Ube2d2a
639	ENSMUSG00000031622	1.07191e-08	-0.324192	-0.131418	-0.048272	-0.348537	-0.305587	0.0372119	0.19884	-0.139868	-0.217725	-0.203315	-0.420653	-0.267519	-0.502601	-0.383208	Sin3b
640	ENSMUSG00000007850	2.96095e-08	-0.234611	-0.508824	0.119315	-0.583923	-0.561541	-0.168492	-0.253346	-0.157148	0.0394559	0.0530863	-0.481875	-0.258068	-0.332348	-0.431295	Hnrnph1
640	ENSMUSG00000017776	4.47034e-07	-0.32148	-0.236783	-0.0941267	-0.400817	-0.307955	-0.0689412	-0.15637	-0.457125	-0.105404	-0.216579	-0.159365	-0.539782	-0.432342	-0.292791	Crk
640	ENSMUSG00000024925	6.02609e-07	0.305255	-0.0687447	0.187127	0.531364	0.378408	0.511602	0.47777	0.422432	0.312308	0.379585	-0.0282777	0.439607	0.334153	-0.159748	Rnaseh2c
641	ENSMUSG00000036707	2.12288e-08	-0.489085	-0.186866	0.0296399	-0.278151	-0.181931	-0.0288003	0.171159	-0.516018	-0.291031	-0.293039	-0.11015	-0.544753	-0.502982	-0.191775	Cab39
643	ENSMUSG00000026155	3.29652e-08	-0.363128	-0.182197	-0.118319	-0.679667	-0.547039	-0.496625	-0.11168	-0.387519	-0.336552	-0.354267	-0.395757	-0.296159	-0.233509	-0.235726	Smap1
647	ENSMUSG00000019970	4.82971e-11	-0.55844	0.101602	0.133295	-0.208409	-0.743771	-0.924449	0.712985	-0.530761	-0.284608	-0.584817	-0.0669702	-0.258503	-0.369187	-0.365853	Sgk1
650	ENSMUSG00000015839	1.65587e-11	-0.054331	0.118493	0.0132761	-0.625701	-0.42277	-0.337632	-0.130359	-0.0100718	-0.0160922	0.0804542	0.150873	0.0374539	-0.000247236	0.09983	Nfe2l2
651	ENSMUSG00000020547	2.7055e-07	-0.12241	-0.0294175	0.00897004	0.0343214	0.12895	0.343058	0.532969	-0.252698	-0.312566	-0.390831	0.0865353	0.18216	0.0705489	-0.0539292	Bzw2
651	ENSMUSG00000022521	3.35007e-08	-0.392823	-0.343365	-0.0593412	-0.520707	-0.65468	-0.432959	-0.136599	-0.488001	-0.264368	-0.383787	-0.193512	-0.428336	-0.402976	-0.362404	Crebbp
652	ENSMUSG00000039953	6.79133e-11	0.180726	0.173402	0.0760382	0.104034	-0.177611	-0.563631	0.0497081	0.206344	0.188709	0.246649	0.0456072	0.323901	0.344064	0.154085	Clstn1
654	ENSMUSG00000030779	1.71208e-07	-0.52879	-0.194715	0.0274888	-0.494744	-0.435976	-0.123983	-0.109595	-0.559938	-0.463917	-0.481493	-0.332786	-0.495989	-0.481799	-0.260056	Rbbp6
654	ENSMUSG00000040459	6.84559e-06	-0.312372	-0.249364	-0.180447	-0.281345	-0.383469	-0.211273	-0.132575	-0.492826	-0.216744	-0.381503	-0.480972	-0.466647	-0.298948	-0.218301	Arglu1
655	ENSMUSG00000019362	3.74102e-11	0.00569563	0.0606353	-0.0109852	0.316386	0.742453	0.679155	0.268397	0.206202	0.233359	0.333425	-0.0647865	0.126877	-0.0937418	-0.0450106	D8Ertd738e
655	ENSMUSG00000048076	2.84109e-06	-0.402841	-0.0407037	-0.00475304	-0.172612	0.168193	0.484298	0.299272	-0.213102	-0.440781	-0.204679	-0.0392022	-0.394505	-0.587281	-0.165971	Arf1
657	ENSMUSG00000022338	2.97079e-06	0.356276	0.228108	0.248547	0.0608669	0.249367	0.449723	0.569185	0.381269	0.269707	0.344561	0.328516	0.410333	0.326386	0.0140439	Eny2
659	ENSMUSG00000005103	7.77946e-10	-0.229971	-0.183695	-0.156953	-0.635255	-0.452469	-0.355393	-0.24275	-0.603313	-0.254158	-0.434403	-0.0162036	-0.599826	-0.0681353	-0.0122509	Wdr1
661	ENSMUSG00000027835	9.10083e-07	-0.398393	-0.0880639	-0.0264215	-0.524197	-0.31163	-0.060748	-0.114895	-0.440854	-0.325138	-0.435113	-0.0117183	-0.398227	-0.504977	-0.175693	Pdcd10
663	ENSMUSG00000035242	0.000201695	0.239033	0.178324	-0.108776	-0.19918	0.0637844	-0.395296	0.0549652	-0.0617063	0.415513	-0.035059	0.499834	-0.0245882	0.124179	-0.0238211	Oaz1
664	ENSMUSG00000015092	1.17838e-06	0.164651	0.107479	0.27498	0.729851	0.520171	0.338792	0.561657	0.370479	-0.275755	0.15687	0.146728	0.540211	0.576971	-0.291264	Edf1
664	ENSMUSG00000030357	2.51606e-05	0.110152	-0.385705	0.0881988	-0.105524	-0.141727	-0.14977	0.400046	0.176663	0.100294	0.188174	0.0223539	0.0757753	0.119491	-0.462058	Fkbp4
665	ENSMUSG00000021218	2.55878e-05	-0.138558	-0.313063	-0.0204797	0.106743	0.153653	0.274362	0.242374	-0.102224	-0.26738	-0.188353	0.067857	0.00816953	-0.107312	-0.45529	Gdi2
667	ENSMUSG00000031198	2.62918e-05	0.0342117	-0.410988	0.174834	0.287156	-0.0149406	0.240117	-0.135806	0.190437	0.158163	0.194129	0.0973232	0.287162	0.103602	-0.415607	Fundc2
667	ENSMUSG00000007815	2.6081e-06	-0.229682	-0.100545	-0.161372	-0.141387	-0.0100085	-0.0256239	-0.591108	-0.162097	-0.379591	-0.23432	-0.516278	-0.193492	-0.363732	-0.156555	Rhoa
668	ENSMUSG00000023020	4.97782e-11	0.0164021	0.183893	0.0011595	0.664815	0.500615	0.467677	0.509576	0.17566	-0.257607	0.00675022	-0.290364	0.525641	0.428622	-0.03661	Cox14
669	ENSMUSG00000035929	1.41107e-05	0.157696	0.184507	0.215188	0.32427	0.342581	-0.578494	0.118682	-0.265076	0.00290837	-0.43519	0.619679	0.328217	0.352102	-0.0268544	H2-Q4
673	ENSMUSG00000026878	2.41157e-07	-0.500479	-0.107909	0.0206714	-0.437002	-0.340464	-0.196483	-0.198177	-0.441446	-0.554953	-0.468825	-0.504435	-0.276903	-0.393168	-0.19799	Rab14
674	ENSMUSG00000017188	8.37826e-06	-0.136488	-0.206471	-0.0991704	0.29575	0.328981	0.125279	0.00299666	0.000511457	-0.387501	-0.0925901	-0.17982	0.188099	0.171585	-0.363648	Coa3
677	ENSMUSG00000062825	3.52293e-08	-0.142783	0.240202	-0.32199	-0.203767	-0.384986	-0.491303	0.649866	-0.621348	-0.613375	-0.701064	0.232935	-0.539133	0.249287	0.0514256	Actg1
678	ENSMUSG00000031532	8.09892e-12	-0.22437	0.183631	0.0715171	-0.544227	-0.675765	0.0613629	0.0780024	0.034227	-0.250887	0.0533712	-0.225718	-0.0546648	-0.251982	0.0638219	Saraf
678	ENSMUSG00000033487	9.59752e-11	-0.079177	0.149138	0.00784176	-0.54483	-0.36311	0.276811	0.367131	-0.133534	0.136498	-0.0485826	0.136406	-0.0870762	-0.160146	0.032632	Fndc3a
678	ENSMUSG00000021248	1.35379e-06	-0.0958952	0.335944	-0.0721284	0.15312	0.382317	0.42891	0.597426	-0.0160526	-0.292747	-0.12483	-0.0368997	0.0830842	0.00900943	0.149942	Tmed10
679	ENSMUSG00000036299	1.37365e-07	-0.199925	0.262872	-0.208976	0.360022	0.209247	-0.186575	0.240341	0.0163446	-0.543546	-0.107728	-0.480335	0.159807	0.175749	0.140855	BC031181
680	ENSMUSG00000074748	5.0687e-06	-0.405244	-0.384346	-0.140996	-0.438056	-0.30553	0.0447811	-0.0763959	-0.474535	-0.341896	-0.306703	-0.389812	-0.56878	-0.440665	-0.306423	Atxn7l3b
681	ENSMUSG00000055943	0.00213735	0.0901669	0.290128	0.236573	-0.0826463	0.110021	0.316321	0.347806	0.161414	0.0555652	0.183372	0.0513828	0.140949	0.0599954	0.139978	Emc7
682	ENSMUSG00000028173	1.10989e-11	-0.0908289	0.23213	0.150225	-0.174451	-0.637036	-0.490359	-0.129086	-0.037607	-0.159101	-0.124939	0.179376	0.240686	0.13278	0.148742	Wls
682	ENSMUSG00000058569	7.30562e-08	-0.385641	-0.110693	-0.100861	-0.423721	-0.220383	0.540186	0.346451	-0.12365	-0.363207	-0.102939	-0.344476	-0.301172	-0.561012	-0.304151	Tmed9
684	ENSMUSG00000021500	2.08078e-06	-0.256182	-0.436959	0.0858744	-0.487349	-0.377132	-0.081338	0.0633633	-0.329656	-0.127697	-0.209266	-0.0225587	-0.460773	-0.35145	-0.383448	Ddx46
685	ENSMUSG00000027236	1.62289e-06	0.1043	0.288786	0.121855	-0.409808	0.266123	0.471219	0.345001	-0.119957	0.336902	0.0137755	0.452384	-0.161773	-0.128071	0.0523397	Eif3j1
685	ENSMUSG00000034269	3.33082e-07	-0.282106	-0.158649	-0.0213816	-0.462121	-0.607036	-0.213199	-0.102237	-0.477495	-0.377922	-0.442909	-0.374598	-0.272462	-0.139563	-0.140909	Setd5
686	ENSMUSG00000019179	4.79361e-05	-0.11364	-0.145978	0.125919	-0.0953248	-0.042704	0.0407376	0.149266	0.0197129	-0.346113	-0.0911036	-0.397611	0.207093	0.0624938	-0.465031	Mdh2
687	ENSMUSG00000029823	1.04055e-06	-0.559054	-0.300943	-0.0785599	-0.401355	-0.561613	-0.39952	-0.119964	-0.580648	-0.527789	-0.610294	-0.163386	-0.328837	-0.485931	-0.179196	Luc7l2
687	ENSMUSG00000020390	1.07318e-06	-0.464476	-0.426205	-0.0246314	-0.265004	-0.745985	-0.277805	0.269506	-0.554304	-0.496151	-0.540467	-0.328256	-0.363359	-0.420481	-0.472426	Ube2b
690	ENSMUSG00000018326	2.29263e-06	-0.199865	-0.0647727	0.17596	-0.428747	-0.213293	-0.0110916	-0.563182	-0.157949	-0.105292	-0.0532307	0.0524514	-0.249165	-0.230324	-0.0405859	Ywhab
691	ENSMUSG00000002010	8.77477e-05	0.132868	-0.0626659	0.220101	0.297651	0.187265	0.23636	0.193008	0.273118	0.0991744	0.17289	0.227653	0.36493	0.164508	-0.355055	Idh3g
691	ENSMUSG00000025499	7.67722e-10	-0.21943	-0.129068	-0.232237	-0.474324	-0.462439	-0.602132	0.070059	-0.227375	-0.111124	-0.0959893	-0.413562	-0.254524	-0.138486	-0.116326	Hras
691	ENSMUSG00000021114	7.79331e-08	-0.266269	-0.0319785	-0.0219375	0.108466	0.260027	0.24085	0.117261	-0.119925	-0.450008	-0.265604	-0.251169	0.0419207	0.022598	-0.229373	Atp6v1d
692	ENSMUSG00000039041	1.60169e-07	-0.354222	-0.0510261	-0.0311808	-0.481201	-0.105968	0.0818304	0.209631	-0.219445	-0.263931	-0.114394	-0.119115	-0.363463	-0.480017	-0.186492	Adrm1
692	ENSMUSG00000036835	6.39292e-08	0.134827	0.180818	0.0656429	0.504293	0.624889	0.5007	0.416945	0.193753	0.149205	0.182862	0.205683	0.240811	0.179522	-0.000801909	Psenen
692	ENSMUSG00000060143	6.23577e-07	0.338115	0.142777	0.101474	0.277585	0.432818	0.423081	0.472406	-0.0850175	0.297567	-0.192345	0.246252	0.216654	0.436715	0.16148	Gm10076
693	ENSMUSG00000029390	1.26496e-06	0.30579	0.243377	0.0421336	0.0717904	0.445948	0.567535	0.520704	-0.108753	0.326851	-0.12128	0.25821	-0.127874	0.198611	0.254007	Tmed2
694	ENSMUSG00000025326	3.1035e-06	-0.357973	-0.263729	-0.0785219	-0.605723	-0.387254	-0.206021	-0.21981	-0.432061	-0.353911	-0.36071	-0.20777	-0.454631	-0.291254	-0.238616	Ube3a
694	ENSMUSG00000025724	4.5908e-05	0.0656208	-0.081722	0.178243	-0.0364182	0.153736	0.393668	0.468312	0.237061	0.162677	0.23007	-0.440269	0.225613	-0.0376717	-0.310761	Sec11a
694	ENSMUSG00000020994	5.32098e-10	-0.217671	-0.43434	-0.0479085	-0.598607	-0.470637	-0.0911404	-0.0974787	-0.311907	-0.14057	-0.259816	-0.40913	-0.394611	-0.410465	-0.312995	Pnn
699	ENSMUSG00000028165	9.32607e-06	-0.00414048	0.0275988	0.21436	-0.136215	-0.0397099	0.388227	0.353062	-0.09496	0.0194356	0.0173578	-0.0594533	-0.130627	0.0163873	-0.121507	Cisd2
702	ENSMUSG00000047126	0.000286439	-0.171255	0.113647	0.223354	0.0557995	0.0137675	0.347534	0.17751	-0.103429	0.150537	0.123508	0.115288	-0.145321	-0.258389	-0.0421978	Cltc
703	ENSMUSG00000031813	1.18998e-07	-0.194285	-0.0834928	0.0511233	0.248813	0.192095	0.169842	0.298001	-0.0379678	-0.415675	-0.194746	-0.242409	0.216199	0.0673319	-0.131743	Mvb12a
704	ENSMUSG00000043962	5.11291e-07	-0.32881	-0.401	-0.047407	-0.488899	-0.268502	-0.0101695	-0.111038	-0.461138	-0.18008	-0.353775	-0.192997	-0.512886	-0.452113	-0.381742	Thrap3
706	ENSMUSG00000027282	7.6205e-05	-0.116632	-0.038361	0.117441	-0.0186013	-0.058407	0.100707	0.175642	-0.0636134	-0.0701637	-0.068458	-0.327163	0.0310786	0.0420828	-0.366383	Mtch2
706	ENSMUSG00000022858	1.0776e-08	-0.0575814	-0.231168	-0.279179	-0.293892	-0.368065	-0.633753	-0.511902	-0.266753	0.125195	-0.129687	-0.00656477	-0.365518	-0.0572423	-0.0179563	Tra2b
708	ENSMUSG00000032239	3.08634e-06	-0.0303054	-0.139793	-0.100694	0.336103	0.300037	0.414858	0.481074	-0.133174	0.172672	-0.137166	0.0710378	0.152504	0.0237773	-0.0798157	Rp9
709	ENSMUSG00000000326	2.99868e-09	-0.0683692	-0.162342	-0.0193209	-0.107013	-0.0168225	-0.58694	-0.12547	-0.104819	-0.135363	-0.118412	-0.244108	-0.0144549	-0.0673292	-0.205141	Comt
710	ENSMUSG00000025609	0.00051485	-0.355517	-0.135959	-0.0541559	-0.0838685	-0.145657	0.0313053	0.0836003	-0.344403	-0.264872	-0.289903	-0.391671	-0.186886	-0.254836	-0.0462462	Mkln1
711	ENSMUSG00000034343	2.2464e-06	-0.238583	0.278066	0.206579	0.107702	0.207024	0.429689	0.475456	-0.0929202	-0.124756	-0.00268274	0.374416	-0.215448	-0.206544	0.227811	Ube2f
711	ENSMUSG00000027881	1.80523e-05	-0.242923	-0.421707	-0.239411	-0.342616	-0.298184	0.190187	0.0735533	-0.249238	0.0311466	-0.0131349	0.10393	-0.334356	-0.434976	-0.264226	Prpf38b
711	ENSMUSG00000029472	1.00409e-05	0.0110191	-0.354401	-0.0777828	-0.169078	-0.430296	-0.348198	-0.48185	-0.0445172	0.178421	0.0571557	-0.0793481	-0.178154	-0.121087	-0.392635	Anapc5
715	ENSMUSG00000039630	0.000182192	-0.102882	-0.422123	0.00269566	-0.133934	-0.137684	0.0449391	0.0184881	-0.0633361	0.159731	0.123273	-0.223315	-0.145235	-0.172613	-0.363905	Hnrnpu
716	ENSMUSG00000027706	0.000361016	0.0846199	0.492426	0.0391932	-0.124009	0.117069	0.233047	0.463844	0.181995	0.0175465	0.0912589	0.0444207	0.208569	0.0776408	0.120666	Sec62
719	ENSMUSG00000025979	2.26969e-07	-0.294515	-0.155641	-0.133156	-0.33131	-0.234626	-0.0778084	0.0109396	-0.332707	-0.475002	-0.413329	-0.241124	-0.202788	-0.251284	-0.308265	Mob4
720	ENSMUSG00000062270	1.96344e-07	-0.180209	0.185233	-0.194406	-0.244556	-0.0996376	-0.575399	-0.580669	-0.319946	-0.322431	-0.358025	-0.197057	-0.426732	-0.00950486	0.0154068	Morf4l1
722	ENSMUSG00000004865	9.76565e-10	-0.271402	-0.295123	0.0664933	-0.502209	-0.176747	0.0756855	0.171193	-0.273029	-0.20165	-0.208283	-0.261562	-0.270106	-0.233547	-0.217619	Srpk1
724	ENSMUSG00000028563	7.4182e-06	-0.0410018	0.30164	0.197053	0.255244	0.328614	0.371007	0.269957	-0.011386	-0.163626	-0.00877632	-0.16685	0.0424993	0.122086	0.166165	Tm2d1
724	ENSMUSG00000071654	4.15776e-07	-0.0434703	-0.121157	-0.095544	0.331664	0.388176	0.397938	0.408484	-0.058686	-0.21885	-0.26522	0.0316368	0.269106	0.276951	-0.267463	Uqcc3
725	ENSMUSG00000043998	0.000748201	-0.106863	0.0894962	0.0491406	-0.315774	-0.0507947	0.278653	0.22711	-0.0879934	0.188005	0.149514	0.362759	-0.280627	-0.292808	0.0742255	Mgat2
726	ENSMUSG00000020232	3.88106e-05	-0.143702	-0.283216	-0.222966	0.0823001	-0.00442518	-0.0921705	-0.354533	-0.235787	-0.387067	-0.398953	-0.406265	0.0365138	0.0754165	-0.237416	Hmg20b
728	ENSMUSG00000032504	1.02262e-07	-0.296915	-0.0680133	0.0702326	-0.0865135	0.0431449	0.147707	0.323757	-0.297322	0.0132752	0.000455045	0.288331	-0.488734	-0.358962	-0.0346924	Pdcd6ip
729	ENSMUSG00000036275	0.00110338	-0.15417	-0.0064654	-0.0502219	-0.11405	-0.329581	-0.169982	-0.143641	-0.14004	-0.235181	-0.208298	-0.39011	-0.025028	-0.00924123	0.0481699	9530068E07Rik
730	ENSMUSG00000018076	2.73435e-06	-0.452707	-0.233646	-0.0909396	-0.290275	-0.562888	-0.42255	-0.0411063	-0.516293	-0.114975	-0.271099	0.0200846	-0.440956	-0.40998	-0.146126	Med13l
730	ENSMUSG00000021111	3.61783e-06	-0.265995	-0.351776	-0.0157511	-0.367106	-0.473591	-0.292616	-0.183932	-0.389463	-0.227629	-0.286603	-0.426727	-0.350916	-0.243951	-0.397648	Papola
731	ENSMUSG00000018567	7.28578e-06	-0.281457	0.20722	-0.0168145	0.52441	0.30631	0.308931	0.424602	0.0819628	-0.485124	-0.141367	-0.471555	0.39719	-0.0824833	-0.0385045	Gabarap
733	ENSMUSG00000006373	4.50989e-06	-0.447612	-0.184325	-0.03126	-0.403531	-0.2913	-0.0335932	-0.148537	-0.242568	-0.476152	-0.303838	-0.397568	-0.273028	-0.44759	-0.04771	Pgrmc1
734	ENSMUSG00000034932	0.000231034	-0.047258	-0.0156906	0.229047	0.301556	0.373068	0.368382	0.366994	-0.200302	-0.220311	-0.244804	-0.186266	-0.0830469	0.132919	-0.321231	Mrpl54
735	ENSMUSG00000030007	0.000129528	-0.271187	-0.374736	0.0387148	-0.380342	-0.159205	0.172435	0.388562	-0.122732	-0.380929	-0.191081	-0.261856	-0.0579613	-0.246702	-0.428553	Cct7
737	ENSMUSG00000062580	2.58145e-06	-0.365434	-0.239013	-0.0775216	-0.544132	-0.210058	0.0497961	-0.0278496	-0.290517	-0.274707	-0.200842	-0.199994	-0.493829	-0.414855	-0.24301	Timm17a
737	ENSMUSG00000006412	9.15988e-09	-0.459473	-0.242868	-0.0955674	-0.593267	-0.251966	0.0537895	0.106254	-0.369825	-0.4504	-0.331768	-0.272262	-0.421456	-0.505936	-0.146656	Pfdn2
740	ENSMUSG00000025016	4.55125e-07	-0.408469	0.0261269	0.102192	-0.00191978	0.0720278	0.278828	0.388279	-0.342612	-0.528118	-0.382376	-0.270178	-0.219729	-0.0826939	-0.108792	Tm9sf3
742	ENSMUSG00000037266	0.000274008	0.0949585	0.243184	-0.0310037	0.389695	0.263414	0.386588	0.0820503	-0.12472	-0.235913	-0.287079	-0.444898	0.268251	0.390931	0.375407	Rsrp1
742	ENSMUSG00000091086	5.20756e-07	0.0582269	-0.0188357	-0.0422207	-0.0280578	0.196501	0.222557	0.373058	-0.397821	0.200805	-0.441556	0.363858	-0.207789	0.13317	0.0569942	Rpl6l
744	ENSMUSG00000028757	1.89779e-08	0.215777	0.160433	-0.104078	0.256402	0.20131	0.504232	0.463169	0.352934	0.320972	0.348946	0.122629	0.375095	0.137876	-0.00588915	Ddost
744	ENSMUSG00000004268	8.91752e-06	-0.104467	-0.341314	-0.0338605	-0.430135	-0.0263923	0.371244	0.346627	-0.0939712	-0.0753133	-0.0896643	0.125489	-0.0438242	-0.174745	-0.363422	Emg1
745	ENSMUSG00000019132	0.0318193	0.0394471	-0.017305	0.240121	0.198531	-0.1543	-0.0311123	0.279107	-0.00569446	0.228532	0.285314	0.120024	-0.104728	-0.0156955	-0.0313369	BC005537
745	ENSMUSG00000059734	2.11977e-07	0.0081825	0.195603	0.124808	0.42046	0.315788	0.309818	0.391987	0.260482	-0.272681	0.0438169	-0.277461	0.516295	0.365182	-0.146537	Ndufs8
746	ENSMUSG00000022403	5.44291e-06	-0.213418	-0.253557	-0.103055	0.0469697	0.0304325	-0.0124473	-0.0103011	-0.325832	-0.289354	-0.482563	-0.35441	-0.122647	-0.089598	-0.410273	St13
747	ENSMUSG00000032199	7.1647e-06	-0.292527	-0.16773	-0.0547172	-0.396197	-0.199394	-0.170774	-0.190893	-0.38551	-0.429813	-0.422991	-0.396733	-0.305408	-0.197942	-0.250772	Polr2m
748	ENSMUSG00000004535	5.93654e-06	-0.283585	0.186873	0.077066	-0.139961	-0.537845	-0.199758	0.571454	-0.052781	-0.471991	-0.184368	0.10495	0.0872652	-0.200086	-0.309495	Tax1bp1
749	ENSMUSG00000078671	3.64025e-09	-0.271655	-0.338366	-0.204059	-0.25545	-0.564882	-0.13787	0.0677845	-0.3598	-0.181735	-0.276695	-0.196961	-0.257235	-0.25085	-0.37361	Chd2
750	ENSMUSG00000053898	3.81543e-09	-0.130741	0.210573	0.00715892	0.606631	0.313201	-0.0506227	-0.421613	0.412946	0.286136	0.382278	0.273633	0.36665	-0.475656	-0.0225892	Ech1
753	ENSMUSG00000021413	4.45016e-09	-0.184463	-0.257067	-0.217312	-0.599259	-0.423351	-0.136497	-0.188137	-0.289216	-0.147582	-0.299381	-0.107653	-0.325249	-0.25237	-0.198126	Prpf4b
754	ENSMUSG00000016534	6.10346e-06	-0.29334	0.237838	0.129777	-0.227004	-0.52959	-0.165085	0.0701059	-0.280992	-0.483479	-0.386617	-0.449457	0.0975726	-0.0778528	0.189227	Lamp2
754	ENSMUSG00000029655	1.19865e-06	-0.298506	-0.147971	-0.00448893	-0.39227	-0.213198	0.0320787	0.0718024	-0.299039	-0.310731	-0.294147	-0.110265	-0.37544	-0.465123	-0.171542	N4bp2l2
756	ENSMUSG00000029131	4.36767e-07	-0.230684	-0.176621	-0.190647	-0.557355	-0.154651	-0.153463	-0.22051	-0.448118	-0.231189	-0.47263	-0.206835	-0.485176	-0.207187	-0.19337	Dnajb6
761	ENSMUSG00000030120	4.02199e-08	-0.179714	-0.0820288	-0.0479973	-0.362445	-0.453759	-0.560366	-0.365532	-0.18637	-0.234593	-0.211808	-0.172241	-0.0910921	0.015446	-0.180316	Mlf2
761	ENSMUSG00000024099	0.00465837	-0.025833	0.020876	0.0656462	0.272673	0.298155	0.209472	0.230461	0.0856155	-0.246549	-0.0937114	-0.390566	0.289228	0.274135	-0.298346	Ndufv2
764	ENSMUSG00000041084	2.29182e-07	0.273445	0.0284391	0.187047	0.104808	0.0429779	0.420962	0.340551	0.164487	0.201562	0.160167	-0.272134	0.322715	0.353116	-0.153081	Ostc
765	ENSMUSG00000015714	9.55901e-07	-0.261715	0.0417698	-0.0173054	0.0480143	0.264554	0.310149	0.231688	-0.22176	-0.378901	-0.119879	-0.0308719	-0.312054	-0.144672	0.104986	Cers2
765	ENSMUSG00000019804	7.90625e-07	0.320639	0.325903	0.142689	0.51752	0.42576	0.517257	0.280972	0.471479	0.351346	0.52936	0.034904	0.463107	0.368342	-0.0617417	Snx3
766	ENSMUSG00000062963	4.58209e-08	6.85192e-05	0.121431	0.0327175	0.339601	0.419603	0.457631	0.336431	0.13482	-0.125561	-0.0559343	-0.219531	0.373767	0.173042	-0.0396531	Ufc1
766	ENSMUSG00000022744	3.53037e-09	-0.232529	-0.0738262	0.0627923	-0.592595	-0.599863	-0.386734	-0.126175	-0.153954	0.0938058	0.148116	-0.1478	-0.42211	-0.488639	-0.0534765	Cldnd1
771	ENSMUSG00000038374	5.81516e-08	-0.153261	-0.415329	-0.082515	-0.555548	-0.295832	0.0210459	0.133193	-0.14876	-0.139932	-0.108914	-0.0364252	-0.321239	-0.369446	-0.347477	Rbm8a
772	ENSMUSG00000060904	4.87252e-07	-0.0145824	0.0158336	-0.0475243	-0.601529	-0.517702	-0.175212	0.133848	-0.0348191	0.013673	-0.0107753	0.114719	-0.246423	-0.258787	-0.200511	Arl1
772	ENSMUSG00000021877	4.261e-06	-0.173245	0.201903	-0.0863677	-0.524522	-0.410895	0.430244	-0.0264604	0.107726	-0.104041	0.0874974	0.104138	-0.0638554	-0.534373	-0.051505	Arf4
773	ENSMUSG00000079658	0.0410394	0.0465581	0.240874	0.243893	-0.291158	-0.250471	-0.103501	0.311156	0.0363276	-0.0383206	-0.0794598	-0.035109	0.14252	0.111134	0.0171661	Tceb1
775	ENSMUSG00000045983	5.88878e-05	-0.187262	-0.0954723	0.216735	-0.325387	-0.102152	0.140112	0.241437	-0.307416	0.0553074	-0.121642	0.108004	-0.425024	-0.215816	-0.187687	Eif4g1
777	ENSMUSG00000079111	1.32916e-06	0.0409791	0.110972	0.188168	-0.243971	-0.0994636	0.408084	0.283823	0.144977	0.235473	0.224473	0.217079	0.0920276	-0.204614	-0.046304	Kdelr2
778	ENSMUSG00000009079	2.18991e-06	-0.301209	-0.338104	-0.184362	-0.49758	-0.409499	-0.347476	-0.0515711	-0.347863	-0.264386	-0.272831	-0.178965	-0.365695	-0.31954	-0.38387	Ewsr1
779	ENSMUSG00000029642	4.261e-06	-0.148457	-0.240826	-0.0267067	-0.303244	-0.0786066	0.483769	0.35444	-0.408196	-0.0815604	-0.42991	-0.0912416	-0.364573	-0.297852	-0.399254	Polr1d
779	ENSMUSG00000021905	9.19302e-06	-0.218048	-0.0788485	0.185115	-0.0780211	0.00582273	0.0566153	0.209632	-0.454654	-0.251514	-0.460628	-0.126898	-0.331663	-0.102623	-0.0848192	Dph3
781	ENSMUSG00000026821	1.04741e-07	-0.537458	-0.215821	-0.137671	0.0649747	-0.360714	-0.595365	0.397795	-0.329887	-0.46652	-0.28712	0.138028	-0.29283	-0.507814	-0.151747	Ralgds
782	ENSMUSG00000050565	6.74055e-09	-0.0766026	-0.0920033	0.0365545	-0.13617	-0.54303	0.00783669	0.183828	-0.00628741	0.000818275	0.0677035	0.0213374	0.074261	-0.0706336	-0.171566	Tor1aip2
783	ENSMUSG00000028416	7.0989e-09	-0.0575129	0.0231058	-0.0637231	0.280924	0.618667	0.393832	0.246177	-0.000663587	-0.161587	-0.054117	-0.227471	0.239625	0.104308	-0.00720961	Bag1
784	ENSMUSG00000069744	7.97194e-05	-0.0118861	0.17609	0.00618108	-0.00800772	0.343207	0.393809	0.50089	0.209939	-0.25412	-0.0129118	-0.170436	0.265212	0.0044186	-0.250895	Psmb3
786	ENSMUSG00000002015	8.43834e-05	0.0138385	0.222996	-0.0356557	0.0783431	-0.0089631	0.193538	0.471201	0.169387	-0.105935	0.118893	0.149084	0.299615	0.132985	-0.0304105	Bcap31
786	ENSMUSG00000022635	1.1991e-08	-0.251432	-0.14906	-0.0487313	-0.595492	-0.226496	-0.260234	-0.172842	-0.312272	-0.152856	-0.154302	-0.157403	-0.475182	-0.206443	-0.162118	Zcrb1
789	ENSMUSG00000006095	2.02459e-06	-0.187043	-0.135136	-0.0690133	0.0139077	0.0315313	-0.110374	0.168707	-0.102661	-0.455203	-0.147672	-0.279065	0.00430985	0.00393211	-0.173972	Tbcb
789	ENSMUSG00000078453	4.8251e-05	0.294333	0.0419298	0.102312	0.331106	0.276284	-0.0191852	0.461179	0.196094	0.188406	0.158432	-0.0408201	0.422857	0.378261	-0.0464162	Abracl
792	ENSMUSG00000031556	0.0481436	0.00809777	0.0749502	0.0521095	0.0313977	0.0154246	0.0488872	0.232427	0.0866401	-0.101186	0.0327907	-0.329821	0.193652	0.156961	-0.00368668	Tm2d2
792	ENSMUSG00000021807	0.00126389	-0.0371589	-0.432898	0.169297	0.238405	-0.182948	0.111403	0.39378	-0.181567	-0.180972	-0.370059	-0.232035	0.215973	0.22243	-0.328642	2700060E02Rik
794	ENSMUSG00000025283	0.000124951	0.391332	0.538163	-0.0204624	0.336103	0.272545	-0.0482499	0.610615	0.408647	0.503903	0.327412	0.417563	0.549218	0.289034	-0.362593	Sat1
794	ENSMUSG00000031701	1.2021e-05	-0.325474	-0.130381	0.147744	-0.442166	-0.102883	0.245228	0.389606	-0.111442	-0.182964	-0.0287426	-0.0693747	-0.241841	-0.453888	-0.349699	Dnaja2
795	ENSMUSG00000063787	1.36839e-05	0.0163581	-0.046841	0.115258	0.196594	0.366398	0.3637	0.381108	0.029718	-0.0611346	-0.0274009	-0.0562601	0.180297	0.158202	-0.293728	Chchd1
795	ENSMUSG00000014504	0.000588671	0.103516	0.0349028	-0.178941	-0.267418	0.078708	0.283278	0.108442	0.0293513	0.0805809	-0.00986729	-0.226132	0.0310215	0.0707361	-0.324881	Srp19
796	ENSMUSG00000028029	0.00059011	-0.0224509	-0.275145	0.0135107	0.122504	0.206703	0.161371	0.13621	-0.134017	-0.0223205	-0.198198	-0.105058	0.039656	0.0676857	-0.354888	Aimp1
796	ENSMUSG00000037608	2.93365e-06	-0.276026	-0.392592	-0.0202839	-0.444448	-0.319748	-0.0989688	-0.0929845	-0.423555	-0.291487	-0.467841	-0.380091	-0.222798	-0.224975	-0.331141	Bclaf1
797	ENSMUSG00000042541	0.0215551	0.0205571	-0.23082	-0.118989	0.00317559	-0.0605744	-0.17834	-0.210017	-0.0718688	0.00320242	-0.0734161	-0.39963	-0.304477	-0.128935	-0.22647	Shfm1
797	ENSMUSG00000018666	0.000601833	0.163967	-0.258624	0.0208851	-0.0369349	0.0819453	0.121303	0.300666	0.0925872	0.0549545	0.0784581	-0.343728	0.100537	0.148726	-0.370938	Cbx1
801	ENSMUSG00000026260	0.000639902	0.119495	-0.186048	0.116043	0.309175	0.153298	0.316932	0.157947	0.0692998	-0.0292972	-0.00881584	0.0764283	0.261645	0.244315	-0.344087	Ndufa10
804	ENSMUSG00000039067	2.32298e-08	-0.166132	-0.207459	0.0644756	-0.615821	-0.325892	-0.0832398	0.117072	-0.000615469	0.0264622	0.201804	0.172659	-0.148051	-0.361406	-0.380547	Psmd7
805	ENSMUSG00000036427	0.000862761	-0.0804484	-0.381492	-0.0923743	-0.0818061	-0.188583	-0.0576537	-0.222081	-0.22723	-0.110175	-0.327659	-0.271105	0.0259731	-0.0638362	-0.350704	Gpi1
807	ENSMUSG00000005354	0.000780238	-0.136488	-0.189776	-0.035787	-0.049216	-0.0723416	0.052877	-0.0696425	-0.194047	-0.148091	-0.117037	-0.27955	-0.152759	-0.00635256	-0.345804	Txn2
808	ENSMUSG00000028124	2.92836e-08	-0.217242	0.172714	0.10553	-0.514807	-0.234393	0.0740865	0.273343	-0.12131	-0.157827	-0.182087	-0.121704	0.0772786	-0.151353	-0.0909517	Gclm
809	ENSMUSG00000002395	1.38212e-07	-0.462182	-0.426638	0.0056883	0.0444435	-0.582673	-0.057277	0.33633	-0.374744	-0.36647	-0.434429	-0.000765666	-0.247948	-0.388502	-0.243901	Use1
810	ENSMUSG00000037072	0.000157169	-0.0110736	0.270289	-0.0486806	0.299864	-0.147373	0.247181	-0.501472	0.0724565	-0.409742	-0.0975114	-0.300622	0.386433	0.238448	0.0135154	Sep15
811	ENSMUSG00000035478	1.12083e-06	-0.151062	-0.338647	-0.104851	-0.436825	-0.216169	0.01215	0.103364	-0.16279	-0.100774	-0.0710639	-0.3281	-0.0721788	0.0159211	-0.298873	Mbd3
811	ENSMUSG00000020368	1.26927e-06	-0.216068	-0.305489	-0.223602	-0.377387	-0.556037	-0.329868	-0.406089	-0.258452	-0.321526	-0.182346	-0.430026	-0.247654	-0.0908978	-0.321179	Canx
815	ENSMUSG00000029038	5.3218e-06	-0.184509	0.0265201	0.0697985	0.142091	0.221536	0.240744	0.215963	-0.150723	-0.422396	-0.198881	-0.262976	-0.0613272	0.159849	-0.0833567	Ssu72
817	ENSMUSG00000027828	0.000665653	0.125791	0.119717	0.20405	-0.11989	-0.166758	0.351247	0.111778	0.103245	0.166932	0.0862542	-0.324018	0.244003	0.050699	-0.131041	Ssr3
818	ENSMUSG00000037373	4.78797e-06	-0.212175	-0.316801	-0.118559	-0.45906	-0.307109	-0.136852	-0.223912	-0.424834	-0.253789	-0.374868	-0.263329	-0.464492	-0.166031	-0.308502	Ctbp1
819	ENSMUSG00000029465	6.56942e-05	-0.317218	-0.234958	-0.0362757	-0.173133	0.172934	0.419615	0.277782	-0.00560459	-0.433529	-0.138105	-0.137421	0.0764108	-0.456248	-0.391907	Arpc3
820	ENSMUSG00000021040	2.82224e-05	0.133649	0.157754	0.188219	0.312241	0.393263	0.339127	0.11071	-0.0386339	-0.0933654	-0.227742	-0.262434	0.194558	0.35473	0.0419146	Slirp
822	ENSMUSG00000006024	0.000712071	-0.185566	0.216258	0.198173	0.0404873	0.259561	0.317698	0.377458	-0.0172494	-0.333103	-0.140408	0.117678	0.00189019	-0.142975	0.049798	Napa
823	ENSMUSG00000062981	5.62982e-06	0.226965	-0.139838	-0.0208363	0.357827	0.257867	-0.0177314	0.0426829	0.339387	0.192883	0.302893	0.0382024	0.435773	0.346844	-0.232665	Mrpl42
826	ENSMUSG00000024096	2.46238e-05	-0.196779	-0.0997683	-0.111346	0.327165	0.475289	0.326053	0.476917	-0.151825	-0.245084	-0.143094	0.0960513	0.0579952	-0.012911	-0.34207	Ralbp1
827	ENSMUSG00000032050	0.000278604	-0.2262	-0.130176	0.209435	-0.401929	-0.230235	0.0714079	0.116262	-0.245577	0.0138219	-0.133154	0.0663809	-0.27292	-0.262117	-0.196942	Rdx
828	ENSMUSG00000044627	7.64208e-06	-0.138786	0.0465324	0.106446	0.0724761	0.0671753	0.280152	0.385715	0.00521327	-0.490374	-0.14606	-0.0314834	0.275776	0.151834	-0.215037	Swi5
828	ENSMUSG00000026895	6.01749e-06	0.046717	0.186012	0.179808	0.369521	0.22523	0.324004	0.401581	0.216633	-0.132801	0.0669214	-0.222186	0.468037	0.353399	-0.231893	Ndufa8
836	ENSMUSG00000030002	2.44842e-05	-0.305796	-0.300896	-0.0436666	-0.288805	-0.12166	-0.0334521	0.18713	-0.457386	-0.159317	-0.391458	-0.111363	-0.228713	-0.27386	-0.344033	Dusp11
840	ENSMUSG00000015536	1.71845e-05	0.146112	0.22691	0.200088	-0.0880118	-0.443246	-0.224516	0.279321	0.291509	0.161729	0.256043	0.238931	0.347464	0.168375	-0.148466	Mocs2
841	ENSMUSG00000028797	3.17683e-06	-0.196427	-0.120309	-0.123202	0.342884	0.429076	0.481387	0.285322	-0.255281	-0.463075	-0.387855	-0.252639	0.100738	0.0629346	-0.150283	Tmem234
845	ENSMUSG00000079477	0.0223801	-0.165219	0.319067	0.206956	-0.0466628	0.163045	0.19082	0.0130905	-0.0783561	-0.162378	-0.0330087	0.148461	-0.20214	-0.293115	0.0288129	Rab7
846	ENSMUSG00000001472	2.77351e-05	-0.396409	-0.112356	-0.0407381	-0.161149	0.140419	0.110977	0.205166	-0.444496	-0.340936	-0.392979	-0.123199	-0.490362	-0.460997	-0.0931759	Tcf25
853	ENSMUSG00000038803	0.000744913	0.0716925	0.329781	-0.0439616	0.381874	0.38416	0.252326	-0.0309878	0.0263306	0.0296619	-0.0137676	0.149592	0.227067	0.275008	0.358496	Ost4
853	ENSMUSG00000037710	1.66547e-06	-0.0331264	0.176242	0.131216	-0.0362406	-0.226474	-0.471252	0.0611404	0.125588	-0.289407	0.0281034	-0.353094	0.401613	0.351221	0.0552865	Cisd1
854	ENSMUSG00000028603	1.49339e-05	-0.277076	-0.0102634	-0.141175	0.244946	0.218941	0.0707428	-0.0359228	-0.0948213	-0.432359	-0.289899	-0.293821	0.0635527	-0.107882	-0.122125	Scp2
855	ENSMUSG00000045948	9.97996e-07	0.19973	-0.0261593	0.154935	0.380973	0.43835	0.404741	0.326166	0.192515	0.116782	0.181551	-0.090885	0.343859	0.238782	-0.112406	Mrps12
856	ENSMUSG00000031783	3.10262e-06	-0.336987	-0.262081	-0.160214	-0.452799	-0.225079	-0.244477	-0.100883	-0.279973	-0.290369	-0.199734	-0.274503	-0.37411	-0.390392	-0.308083	Polr2c
857	ENSMUSG00000029817	0.00470933	-0.125413	-0.308445	-0.152731	0.28455	0.137536	0.321759	0.25333	-0.202103	0.0348278	-0.132614	-0.358573	-0.0336653	-0.0975572	-0.12718	Tra2a
860	ENSMUSG00000031683	0.00516593	-0.133868	-0.324759	-0.157443	0.278727	0.264427	0.234788	0.116778	-0.120702	-0.131108	-0.0347328	-0.102471	-0.106962	0.0570096	-0.204752	Lsm6
864	ENSMUSG00000020496	0.0354536	-0.106871	-0.227831	0.090211	-0.166156	-0.134108	-0.222169	-0.24932	0.0132961	-0.24486	-0.0303839	-0.333342	0.0850074	0.140163	-0.19326	Rnf187
866	ENSMUSG00000029076	2.01247e-05	-0.281173	0.154811	-0.0409875	-0.0754726	0.0693765	0.033164	0.0417312	-0.238804	-0.404153	-0.329861	-0.244192	0.057898	-0.0117217	0.175928	Sdf4
866	ENSMUSG00000060073	3.62939e-05	-0.363515	-0.201952	0.0160619	-0.373791	0.00390586	0.111876	0.353853	-0.259617	-0.470803	-0.228505	-0.114428	-0.394051	-0.458049	-0.291624	Psma3
867	ENSMUSG00000006169	0.000525095	-0.19095	0.0712056	0.141311	-0.215125	-0.294188	0.257909	0.378634	-0.227141	0.155421	-0.0735765	0.187899	-0.231478	-0.29821	-0.287959	Clint1
869	ENSMUSG00000016344	0.000295713	0.00912728	-0.0114117	-0.189395	0.371521	0.231614	0.124217	0.111247	0.054221	-0.219598	-0.0849638	-0.143775	0.272498	0.373653	0.0237294	Ppdpf
869	ENSMUSG00000020149	0.000147502	-0.0025241	0.13058	0.162915	0.29783	0.163555	0.414268	0.444692	0.189385	0.205584	0.310399	0.211641	0.156114	-0.2251	-0.269355	Rab1a
873	ENSMUSG00000005881	0.00116809	-0.251949	-0.150302	-0.0349335	0.0712491	-0.229238	0.0592771	0.355964	-0.228379	-0.365835	-0.286842	-0.361194	0.00591957	-0.095233	-0.19193	Ergic3
874	ENSMUSG00000040242	3.14938e-05	-0.325807	-0.153986	-0.0628737	-0.314202	-0.170342	-0.186918	-0.314747	-0.449777	-0.318585	-0.387031	-0.242912	-0.348682	-0.171787	0.00183796	Fgfr1op2
874	ENSMUSG00000042043	0.00230726	-0.109128	-0.263419	0.202767	0.136417	0.197726	0.230703	0.420988	-0.172078	-0.241056	-0.255527	-0.381033	-0.200434	-0.0311072	-0.244736	Tbca
878	ENSMUSG00000038646	0.0364881	-0.0300219	-0.0572511	0.0229198	0.0400569	0.202438	0.115832	0.189939	-0.164871	-0.179457	-0.195424	-0.306509	-0.0483422	0.0612269	-0.237978	Fam103a1
880	ENSMUSG00000028470	0.000528596	-0.275618	-0.085248	0.0458857	0.345093	0.246399	0.119946	0.389431	-0.0790487	-0.275287	-0.134016	-0.143079	0.111899	-0.163386	-0.286502	Hint2
880	ENSMUSG00000059518	1.89219e-05	0.183826	0.190953	0.107153	0.307592	0.388572	0.192515	0.292898	0.149453	0.0275324	0.0190387	-0.14791	0.396992	0.340076	0.102233	Znhit1
883	ENSMUSG00000030629	0.000532479	-0.129978	0.0841686	-0.108913	0.338659	0.277297	0.154795	0.19696	-0.133964	-0.382685	-0.186097	-0.325414	-0.0266644	0.0335619	-0.336852	Zfand6
884	ENSMUSG00000047721	0.000113686	0.0505954	0.115197	0.1286	-0.160616	0.361239	0.370192	0.384179	-0.202351	0.062162	-0.204714	0.172579	-0.0739449	0.158123	0.104771	Bola2
885	ENSMUSG00000028410	3.88306e-05	0.387374	0.178495	-0.0599962	0.248935	0.210158	-0.295769	0.0908154	0.382963	0.535782	0.392504	0.122355	0.403996	0.350322	0.106137	Dnaja1
885	ENSMUSG00000039615	0.000108216	-0.265091	-0.230796	-0.139108	-0.0750584	0.0381819	-0.000676628	-0.125383	-0.219104	-0.381319	-0.170277	-0.326387	-0.244647	-0.169456	-0.138383	Stub1
887	ENSMUSG00000029169	4.35025e-07	-0.143643	-0.165345	0.134552	-0.436584	-0.250228	0.00649917	0.0857349	-0.201407	0.0647321	-0.0312475	0.0219205	-0.252416	-0.183703	-0.135846	Dhx15
890	ENSMUSG00000026087	0.00447087	0.0280184	-0.370682	0.147146	0.187517	0.0991746	0.137103	0.258626	-0.080312	0.0441986	-0.134906	-0.0974341	0.0635121	0.127648	-0.338417	Mrpl30
890	ENSMUSG00000004771	0.000156063	-0.257592	0.0652759	0.032941	0.00230505	0.0788879	0.229481	0.358321	-0.216265	-0.16477	-0.152708	-0.0252648	-0.349331	-0.358815	-0.0160826	Rab11a
892	ENSMUSG00000035027	4.91642e-05	-0.261077	-0.0687382	0.115094	-0.33116	0.0488001	0.221854	0.269632	-0.271133	-0.419384	-0.29555	-0.296567	-0.0389896	-0.0744093	-0.152295	Map2k2
894	ENSMUSG00000037499	1.96344e-05	-0.168704	-0.0300478	0.0426155	0.139099	-0.324781	-0.484184	-0.325429	-0.0680185	-0.220081	-0.137831	0.0879681	0.16437	0.0483461	0.360035	Nenf
894	ENSMUSG00000031447	4.4455e-05	-0.033407	0.393729	0.00663436	0.0436936	-0.151349	-0.466221	-0.387494	0.00825557	-0.321296	-0.0719527	-0.185793	0.0490014	0.123301	0.235867	Lamp1
895	ENSMUSG00000030879	0.00504619	-0.0869223	-0.0508543	0.0438814	-0.10762	0.0142403	0.247841	0.1647	-0.0273194	-0.0538097	-0.0481947	-0.15013	0.0534019	-0.00210825	-0.284982	Mrpl17
895	ENSMUSG00000033184	0.0627313	-0.109115	0.0543543	0.0381281	-0.206914	-0.188616	0.0680215	0.106035	-0.0836278	-0.215038	-0.112346	-0.30191	-0.02912	-0.0536426	-0.0803787	Tmed7
897	ENSMUSG00000021102	0.000610251	-0.320036	-0.0216651	0.0962292	-0.330922	-0.0802426	0.31524	0.375769	-0.0890642	-0.0791552	0.0739352	-0.153379	-0.300909	-0.264423	-0.232135	Glrx5
899	ENSMUSG00000063870	1.22452e-05	-0.465808	-0.365749	-0.0365498	-0.431484	-0.447134	-0.4996	-0.299421	-0.509642	-0.20252	-0.352273	-0.190316	-0.329206	-0.432556	-0.231715	Chd4
901	ENSMUSG00000047459	0.0022036	-0.104889	0.0534834	-0.0190591	0.159943	0.186053	-0.0498274	-0.270235	0.0818891	-0.379676	-0.0408821	-0.376087	0.143475	0.134241	-0.166755	Dynlrb1
903	ENSMUSG00000033940	7.97194e-05	-0.277506	-0.0290767	6.26466e-05	0.172828	0.179527	0.337796	0.150097	-0.120518	-0.413155	-0.254777	-0.211658	0.0648914	0.0471967	-0.195874	Brk1
908	ENSMUSG00000008763	0.0011994	0.0119886	0.0880742	0.0970792	-0.0728262	-0.317342	-0.0852537	0.401568	-0.0433642	0.0333014	0.0193013	-0.0637072	-0.0260996	0.0481454	0.0629978	Man1a2
911	ENSMUSG00000037822	8.31083e-06	-0.131028	0.141686	-0.16107	0.481013	0.289369	0.173996	0.128089	-0.103468	-0.419939	-0.371304	-0.331786	0.363696	0.273452	-0.185147	Smim14
917	ENSMUSG00000004032	1.18445e-06	0.15897	-0.0535062	0.0184685	-0.0051251	-0.433285	-0.253287	0.248042	0.228649	0.260102	0.285252	0.21703	0.163783	0.111331	0.0482174	Gstm5
920	ENSMUSG00000038762	0.00579952	-0.0414467	-0.131739	0.0368841	-0.289878	0.044872	0.167336	0.16843	-0.021784	0.0477033	0.00457198	0.0994188	-0.0116873	-0.0690196	-0.290528	Abcf1
922	ENSMUSG00000021832	0.000959778	-0.0193242	-0.181669	0.0719443	-0.341912	-0.106984	0.101348	0.1757	-0.0535441	-0.0522508	-0.0833514	0.00170075	-0.0371532	-0.112458	-0.286911	Psmc6
925	ENSMUSG00000019710	0.000175891	-0.212877	-0.265627	-0.0666894	0.290972	0.0229495	0.0761702	0.17736	-0.163486	-0.317159	-0.373318	-0.191665	0.114223	-0.0173823	-0.248412	Mrpl24
927	ENSMUSG00000032959	0.000520857	0.167857	0.133045	0.135515	-0.176234	0.0132701	0.0684382	0.358011	-0.077251	0.0585919	-0.252588	-0.191635	0.0928137	0.387815	-0.0191596	Pebp1
928	ENSMUSG00000090258	0.000134972	-0.200524	0.18979	0.0369237	0.350325	0.322546	0.146682	0.213322	-0.0732019	-0.368804	-0.250061	-0.29318	0.263356	0.193934	0.036647	Churc1
929	ENSMUSG00000091537	0.000229356	0.298132	0.111204	-0.0273345	-0.0138129	0.400799	0.292965	0.0600264	8.95975e-05	0.328664	0.0361949	-0.26391	-0.107072	0.37629	0.0486558	Tma7
930	ENSMUSG00000024387	0.00849731	-0.0843455	-0.103549	-0.0179286	-4.31421e-05	0.171668	0.256677	0.257023	0.0747937	-0.0760086	0.0181928	-0.00783065	0.184178	-0.0585368	-0.277808	Csnk2b
931	ENSMUSG00000028452	0.0128534	-0.019053	0.207154	0.180553	-0.153569	0.130007	0.176011	0.341654	-0.0596361	0.0339552	-0.0444123	0.223324	-0.0245828	-0.0779055	0.00738561	Vcp
931	ENSMUSG00000010376	0.0178051	0.0925046	-0.0974854	0.113307	-0.00886872	0.068958	-0.00541957	0.06838	0.212091	-0.150908	0.0875512	-0.354645	0.292823	0.324585	-0.151761	Nedd8
931	ENSMUSG00000018042	0.00207465	-0.0597385	0.181878	0.144579	0.0526531	0.137852	-0.271431	-0.412685	-0.0217487	-0.273651	-0.0380371	0.268226	0.0375017	0.170326	0.0385584	Cyb5r3
932	ENSMUSG00000057666	0.0260038	0.137099	0.0961793	-0.202776	-0.317651	0.156776	-0.0577602	-0.0937331	0.318662	0.0522955	0.237801	0.258011	0.2716	0.14185	-0.264664	Gapdh
937	ENSMUSG00000030663	0.000166037	-0.182647	-0.129303	0.00429096	-0.335654	0.0515325	-0.134492	-0.216241	-0.324295	-0.297479	-0.308311	0.0207114	-0.421205	-0.152086	-0.274305	1110004F10Rik
942	ENSMUSG00000029767	2.46271e-06	0.0213456	0.113165	0.1141	-0.304009	-0.404644	0.0141218	-0.103321	0.0322403	0.131783	0.123198	0.108345	-0.0267535	-0.0654553	0.0832787	Calu
942	ENSMUSG00000010067	0.000367892	-0.137165	0.017291	0.026404	-0.288842	-0.382424	-0.194922	0.0284479	-0.068554	0.0983588	0.0429912	0.0868399	-0.18092	-0.361861	-0.0928731	Rassf1
956	ENSMUSG00000033543	0.260283	-0.127659	-0.0506692	0.119774	-0.0685408	-0.0783462	0.0441606	0.119358	-0.191986	-0.140159	-0.116295	-0.294057	-0.0368254	0.0235294	-0.140266	Gtf2a2
957	ENSMUSG00000020803	0.0157975	-0.27466	-0.172398	-0.176192	-0.21625	0.159009	-0.0693637	0.0965452	-0.189686	-0.23211	-0.191294	-0.0379395	-0.0892791	-0.194746	-0.326445	Txndc17
958	ENSMUSG00000040824	0.0011157	0.224749	-0.0595481	0.00301923	-0.0246087	0.307867	-0.189356	0.333371	-0.157414	-0.0171974	-0.375322	-0.234663	0.230999	0.403293	-0.0344382	Snrpd2
962	ENSMUSG00000061665	0.00168536	-0.292314	-0.157475	-0.0560024	-0.0384322	0.0178972	0.0585811	0.358713	-0.259938	-0.262099	-0.335949	-0.16956	-0.210416	-0.18661	-0.145024	Cd2ap
966	ENSMUSG00000026034	0.0323155	0.0120145	-0.334178	-0.161335	0.241784	-0.020249	0.143405	-0.237135	-0.103676	-0.00847427	-0.149055	-0.134152	0.0700177	0.0699304	-0.216347	Clk1
970	ENSMUSG00000059355	0.00917439	-0.0581078	-0.121434	0.0472953	0.0825151	0.110893	0.257425	0.176022	0.00691749	-0.125494	-0.021671	0.135618	0.13914	0.0486817	-0.25876	Wdr83os
978	ENSMUSG00000023456	0.0145221	0.0969828	0.056866	-0.183492	-0.0776752	0.0804886	0.227822	0.060927	0.297459	-0.199146	0.107776	0.140618	0.336246	0.162776	-0.162543	Tpi1
984	ENSMUSG00000004096	0.0151463	0.0182106	-0.177664	0.0882063	0.121403	0.267723	0.211826	0.0537999	0.136271	-0.0572661	0.0676832	-0.147719	0.0769579	0.105608	-0.269504	Cwc15
1013	ENSMUSG00000002102	0.333315	-0.00639714	-0.0076788	-0.0718271	-0.0813581	0.182116	0.0548806	0.112434	0.0237548	-0.00737399	0.0821682	0.290339	0.0583572	-0.050713	-0.152873	Psmc3
1023	ENSMUSG00000028822	0.00114373	-0.0710987	0.204649	0.127677	0.280055	-0.00505433	0.0254651	0.080741	0.0094454	-0.32365	-0.131489	0.000291187	0.359006	0.150005	0.140393	Tmem50a
1023	ENSMUSG00000040028	2.7841e-05	-0.175247	-0.220844	0.141984	-0.409523	-0.321603	-0.0449269	0.0501498	-0.143391	-0.099254	-0.0778672	-0.0419279	-0.14919	-0.247665	-0.229059	Elavl1
1025	ENSMUSG00000002778	0.00191219	-0.215091	-0.224247	-0.0411761	0.188506	0.0443957	0.140533	-0.0394025	-0.171556	-0.310538	-0.335719	-0.271389	0.114057	-0.0503118	-0.262787	Kdelr1
1032	ENSMUSG00000033020	0.0106727	0.0285158	-0.118248	-0.0802457	-0.106283	0.279012	0.112906	0.341917	-0.0886703	-0.290778	-0.224542	-0.0220207	0.158814	0.181	-0.0840414	Polr2f
1037	ENSMUSG00000087260	0.00126307	-0.0427108	-0.0267608	-0.0285289	0.192666	0.332455	0.124463	0.0717053	0.137459	-0.0451134	0.110306	-0.258782	0.18385	0.16325	-0.153412	Lamtor5
1046	ENSMUSG00000020224	0.000112659	0.00450489	0.03957	-0.0584735	-0.354622	0.208559	0.248605	0.279401	-0.16939	0.0800466	-0.171593	-0.034552	-0.300996	-0.122024	0.00856202	Llph
1052	ENSMUSG00000036309	0.255784	-0.0233497	0.090437	-0.146611	-0.168344	-0.000608256	0.0268831	0.102912	-0.0254304	-0.155701	-0.163475	-0.2416	0.121407	0.0898063	0.0489705	Skp1a
1052	ENSMUSG00000020708	0.000775396	-0.156428	-0.0396756	-0.0888683	-0.364204	0.0997969	0.0528373	0.214306	0.0384878	-0.13178	0.0693988	-0.0339725	-0.109875	-0.155556	-0.252379	Psmc5
1059	ENSMUSG00000000346	0.00702287	-0.3252	-0.200007	-0.0504588	0.252145	0.179736	0.104722	0.196596	-0.199326	-0.214533	-0.152122	-0.134387	-0.119166	-0.287022	-0.221821	Dazap2
1063	ENSMUSG00000063511	0.0244118	0.0353939	-0.085066	0.0724254	-0.224245	-0.0684158	0.030393	0.331763	0.00615231	0.0502389	-0.0142951	0.145107	0.0822689	0.0267247	0.0716977	Snrnp70
1065	ENSMUSG00000047187	0.0029582	-0.306944	0.075889	-0.0708021	0.0101713	-0.176441	0.152227	0.338492	-0.0944341	-0.36908	-0.0915087	-0.0215486	-0.107259	-0.282421	-0.19356	Rab2a
1065	ENSMUSG00000029068	0.205011	-0.191663	0.0276197	0.0701847	0.0699611	-0.0879993	0.157987	0.192607	-0.151525	-0.101648	-0.193065	-0.267646	0.0720158	-0.101439	0.057382	Ccnl2
1069	ENSMUSG00000042682	0.00101891	-0.100553	0.303311	0.0128162	0.413724	0.00516592	0.374833	-0.101268	0.179723	-0.165344	0.178647	-0.27052	0.0406096	-0.0300927	0.109535	Selk
1078	ENSMUSG00000024072	0.00378381	0.0474545	0.178982	0.101597	0.173271	0.210134	0.0863249	0.260121	0.196482	-0.34047	0.0135832	0.02572	0.299008	0.202824	-0.171438	Yipf4
1081	ENSMUSG00000021486	0.00532464	-9.94528e-05	-0.120341	0.006649	0.0246154	0.0243059	0.311716	0.156321	-0.279458	-0.0386916	-0.18187	0.256876	-0.160503	0.0406739	-0.181263	Prelid1
1086	ENSMUSG00000027806	0.00039429	0.0405747	0.00737699	0.0420055	0.276891	-0.409481	-0.0859529	0.255337	0.117441	0.285288	0.204091	0.276259	0.224255	0.0891758	0.14079	Tsc22d2
1094	ENSMUSG00000025544	0.0435059	0.0015991	0.134785	0.0737288	0.131897	0.196937	0.188051	0.224817	0.00790715	0.0380819	0.0784239	-0.208997	0.111962	0.12406	0.112167	Tm9sf2
1103	ENSMUSG00000008140	0.000343796	-0.0282873	-0.0111685	-0.027219	-0.1882	-0.404114	-0.145711	-0.00912134	0.0346294	-0.106871	-0.026834	-0.238993	0.188265	0.00890513	-0.230723	Emc10
1110	ENSMUSG00000029203	0.000357092	-0.277026	-0.100325	0.01472	-0.40142	-0.108754	0.0891655	-0.105101	-0.201715	-0.203479	-0.164472	-0.033794	-0.161249	-0.288325	-0.248482	Ube2k
1114	ENSMUSG00000006299	0.000326589	0.032947	-0.0981222	-0.000293421	-0.368374	-0.0457486	0.246704	0.204881	0.045217	0.0406511	0.0381706	-0.0609591	-0.030371	-0.01366	-0.223605	Aamp
1119	ENSMUSG00000034243	0.0083153	-0.136525	-0.0745394	-0.085828	0.220873	0.1248	0.204922	0.122054	-0.320752	-0.134141	-0.261763	0.175128	-0.219456	-0.00507713	0.103537	Golgb1
1127	ENSMUSG00000020570	0.0696715	-0.133696	0.108417	-0.0523985	0.0691732	0.105118	0.0325414	0.295781	0.0427184	-0.169446	-0.0318492	0.132523	0.0544997	-0.00972707	-0.120403	Sypl
[truncated: 12 more rows]
