# Supplementary material for: Differentiation dynamics of mammary epithelial cells revealed by single-cell RNA sequencing
Source: Nat Commun. 2017 Dec 11;8:2128. doi: 10.1038/s41467-017-02001-5 (PMC5723634; doi:10.1038/s41467-017-02001-5)
Supplement: Supplementary file 13 — Supplementary Data 10 [file 41467_2017_2001_MOESM13_ESM.xlsx]

## Sheet: C10
Supplementary Data 10
Top	Gene	FDR	logFC.vs.C1	logFC.vs.C11	logFC.vs.C12	logFC.vs.C13	logFC.vs.C14	logFC.vs.C15	logFC.vs.C2	logFC.vs.C3	logFC.vs.C4	logFC.vs.C5	logFC.vs.C6	logFC.vs.C7	logFC.vs.C8	logFC.vs.C9	Symbol
1	ENSMUSG00000026158	9.33647e-241	1.80482	1.33145	2.25815	2.20793	2.22294	2.27516	1.98669	2.36558	2.3489	2.24588	1.61347	1.43742	0.0397404	1.15053	Ogfrl1
1	ENSMUSG00000026258	1.69681e-101	0.588977	0.215126	0.556921	0.645044	0.649841	0.63182	-0.4443	0.650626	0.608482	0.639606	-1.13655	0.542489	0.628405	0.652091	3110079O15Rik
1	ENSMUSG00000026818	0	-0.248961	-0.0645137	0.0190271	0.0180932	0.0161256	0.0136188	0.0124905	0.0123588	0.020577	-0.00670931	-0.00472666	-0.45524	-0.19766	-2.0677	Cel
1	ENSMUSG00000026822	5.33582e-90	-2.7297	-1.71629	-1.39123	-1.49767	-0.29803	2.03527	-0.521657	1.90091	1.81904	2.10758	-2.16762	-4.07576	-0.0427571	-3.65214	Lcn2
1	ENSMUSG00000026832	0	1.49253	0.564031	1.80951	1.79309	1.81559	1.81243	1.65646	1.8297	1.82622	1.80868	1.4552	1.31438	0.715747	0.470707	Cytip
1	ENSMUSG00000042845	7.65962e-15	0.00833297	-0.0380709	0.330146	0.28059	0.333937	0.324635	0.318698	-0.143418	0.309987	-7.05093	0.319808	0.289363	0.189076	-0.0497066	Wfdc12
1	ENSMUSG00000017723	0	-2.37204	-0.136509	-0.312272	0.263192	0.248114	0.326233	-2.52148	-3.47341	-3.47122	-0.675236	-0.266879	-0.646118	0.291209	0.0452584	Wfdc2
1	ENSMUSG00000028464	0	0.159164	-3.10888	-4.02484	-4.21568	-6.58674	-4.54478	-0.0955766	0.237594	-0.0193081	0.10007	-0.156606	0.203413	0.102839	-3.03656	Tpm2
1	ENSMUSG00000028494	1.73796e-30	-1.32172	-0.949875	0.348179	-0.0956676	0.483855	0.121413	0.317658	0.379776	0.566225	0.0682766	-0.0793487	-2.28129	-2.36226	-2.87252	Plin2
2	ENSMUSG00000026051	4.22102e-60	0.00200947	-0.00387193	-0.666146	-2.85054	-0.28523	0.0484366	0.0496345	0.0487084	0.0489799	-0.0267642	0.0500433	-0.0208352	0.0152043	0.0308605	1500015O10Rik
2	ENSMUSG00000039323	4.03764e-06	0.0327021	-0.399377	-0.70907	-2.55489	-2.71378	-0.151776	0.0274015	0.0384603	0.0288236	0.0384603	0.0302278	0.0345785	0.00123751	-0.271466	Igfbp2
2	ENSMUSG00000026177	0	-0.00318826	0	-0.00284574	-0.000709539	-0.0157367	-1.27025	0	0	-0.000275322	0	0	-0.00162407	-0.000935976	-0.0120612	Slc11a1
2	ENSMUSG00000026473	4.20819e-83	-1.81294	-0.0347859	0.339711	0.564287	0.0852603	0.360618	-1.59946	-2.79259	-2.23423	-0.233457	-0.0482032	-0.0910347	0.091447	0.143192	Glul
2	ENSMUSG00000050808	3.60923e-93	1.90999	-1.2717	2.6838	2.48566	2.51782	2.74115	2.33359	2.76679	2.75541	2.61671	1.83486	1.30502	-1.26668	-1.02218	Muc15
2	ENSMUSG00000016024	9.13843e-109	-0.277194	-0.811357	0.0439393	0.037053	0.0357613	0.0376738	0.0255259	0.0462018	0.0467161	0.0492959	-0.0305885	-0.592377	-0.290711	-1.83244	Lbp
2	ENSMUSG00000028132	1.86081e-136	-1.73487	0.0197597	-0.14889	-0.00448227	-0.00738678	0.0235673	-1.11147	-2.47185	-1.52227	-0.581749	-0.0703177	-0.120228	-0.0794883	-0.131112	Tmem56
2	ENSMUSG00000028871	0	1.72947	1.74117	1.72818	1.56381	1.68239	1.74835	1.70701	1.755	1.7531	1.67534	1.59961	1.70642	0.180825	1.75529	Rspo1
2	ENSMUSG00000070702	1.04126e-79	-1.66447	-0.962295	2.25885	0.766848	1.34641	1.73798	2.27112	2.04009	2.29801	0.856693	2.22824	-2.74746	-4.20445	-6.57214	Csn1s1
2	ENSMUSG00000044156	1.01991e-14	-0.153733	-0.120789	0.0124905	0.0107821	0.0109012	0.0137646	-0.00158562	-0.240033	-0.0162049	-1.60881	0.00364161	0.00156088	0.00679621	-0.159446	Hepacam2
3	ENSMUSG00000055322	3.97609e-07	-0.0133386	-0.375211	-0.232521	-0.573402	-2.11595	-1.8141	0.0157201	0.0274492	0.0275787	0.032334	-0.0105761	-0.0358936	0.0221017	-0.399583	Tns1
3	ENSMUSG00000026208	0	-0.0125447	-0.00830102	-0.0125403	-0.0280144	-0.0833452	-2.60686	-0.00535663	-0.0102661	-0.00604308	0	0	-0.00329372	-0.000157818	-0.0264157	Des
3	ENSMUSG00000026664	7.76541e-103	-1.11999	0.0342807	-0.0583758	-0.0260085	-0.0337319	-0.103007	-0.971712	-1.83979	-1.42865	-0.682219	-0.0288645	-0.05565	0.0306403	0.0722555	Phyh
3	ENSMUSG00000012350	2.74223e-150	1.41318	0.167434	2.02488	2.01751	2.08632	2.08364	1.52415	1.83672	1.81555	1.88552	1.25081	1.07024	0.0120939	1.20851	Ehf
3	ENSMUSG00000076434	3.29712e-33	0.105544	-1.19499	0.506186	0.516297	0.464952	0.517511	0.452835	0.515508	0.493873	0.529087	0.351547	-0.114019	0.180178	-2.97006	Wfdc3
3	ENSMUSG00000039131	0	-1.48146	0.0149407	-0.149899	0.00886346	0.0125297	-0.0199993	-1.47052	-2.37944	-2.03874	-0.495338	-0.0973459	-0.0465673	0.0164717	-0.000594093	Gipc2
3	ENSMUSG00000063157	2.29695e-166	0.313917	-3.32692	2.28794	0.303093	0.779099	1.31193	2.3188	2.26185	2.3192	0.453738	2.29242	-0.618351	-5.09024	-7.79962	Csn2
3	ENSMUSG00000001622	7.81602e-190	-1.90102	-4.05466	2.10686	1.74952	1.65386	1.92419	1.11242	2.09472	2.18579	2.05892	-0.134163	-3.33374	-2.39115	-6.0324	Csn3
3	ENSMUSG00000030669	3.47145e-11	0.0428028	0.113347	0.087213	0.0850293	0.113113	0.113347	-0.223498	-0.0395674	-0.193871	-5.48532	0.0821265	0.110894	0.0599874	0.113347	Calca
4	ENSMUSG00000048096	0	-0.0026546	-0.379471	-1.59401	-1.90582	-2.27747	-1.69664	0.0199149	0.0338082	0.0272124	-0.0181999	0.0166312	0.00694695	0.0110953	-0.174159	Lmod1
4	ENSMUSG00000026678	0	0.00546558	-0.0474707	-0.0227321	-0.0604292	-0.0888511	-3.66207	0.00652304	0.00773163	0.00686768	-0.00139548	0.00713881	0.00477329	2.65151e-06	-0.0316799	Rgs5
4	ENSMUSG00000001025	0	-2.50159	-1.07084	-1.69905	-0.19253	-3.63647	-2.64809	-3.09697	-3.71721	-3.70642	0.742631	-2.732	-0.640422	1.64724	-0.110873	S100a6
4	ENSMUSG00000039196	0	-0.00620671	-0.0293947	-0.00307867	-0.00171662	-0.017951	-0.00600733	0	0	0	0	0	-0.0156788	-0.00081188	-1.87636	Orm1
4	ENSMUSG00000061937	2.59271e-43	0.0466864	-2.94228	1.48557	-0.194282	-0.0090952	0.589971	1.51898	1.49515	1.51747	-0.107906	1.48932	-0.646242	-5.26046	-9.25329	Csn1s2a
4	ENSMUSG00000030605	1.24322e-64	-1.22102	-0.975259	1.22875	0.0279867	0.456088	-0.0114446	0.426566	2.26474	2.25756	2.02912	-1.02024	-2.69828	1.40031	-1.58068	Mfge8
4	ENSMUSG00000000031	2.82951e-09	0.0503824	0.0560645	0.0528048	0.0478263	0.0544466	-0.00298118	0.0406027	0.0553325	0.0367276	-1.41851	0.0552027	0.0560645	0.0489213	0.0560645	H19
4	ENSMUSG00000050335	0	-2.4462	-0.219944	-0.312518	0.852018	0.961698	0.820151	-2.50006	-2.81447	-2.67856	0.370386	-2.83647	-2.37436	0.704442	0.941349	Lgals3
4	ENSMUSG00000032496	2.7487e-07	-1.79186	-5.283	0.475223	0.555345	0.31857	0.386236	-0.138465	0.436706	0.504574	0.539098	-0.796764	-3.28407	0.36039	-4.16709	Ltf
5	ENSMUSG00000026421	2.4294e-35	0.325539	-1.14166	-0.872453	-1.43092	-3.29489	-0.941898	-0.437435	0.577459	0.215584	1.46183	-1.05888	0.105625	-0.143257	0.00857348	Csrp1
5	ENSMUSG00000038530	0	-0.00616581	-0.00895711	-0.0284746	-0.0147324	-0.0403222	-2.62422	0.000660278	4.00421e-05	0.000954017	0.00195598	0.000827357	-0.00227282	0.000395288	-0.0036644	Rgs4
5	ENSMUSG00000017002	5.98497e-16	-0.304618	-0.265172	-2.42479	-0.304259	-0.0867497	0.06187	-0.155476	0.0388172	-0.0851035	-2.51083	-0.26892	-0.433543	-0.0575471	-0.520859	Slpi
5	ENSMUSG00000024903	0	-0.00458479	-0.449752	0.0015188	0.0015188	-0.0213248	0.0015188	0.0015188	0.0015188	0.0015188	0.0015188	0.0015188	-0.00568303	-0.0816801	-4.12543	Lao1
5	ENSMUSG00000029375	6.73077e-42	-1.70982	0.00829156	-0.102199	0.00595507	0.00820259	0.00829156	-1.02632	-2.71493	-1.42675	-1.01864	-0.0467995	-0.0308019	0.00462141	0.00829156	Cxcl15
5	ENSMUSG00000047730	0	1.07078	-0.576881	1.81443	1.9175	1.92257	1.92477	0.983067	1.89422	1.87179	1.90138	0.0696594	0.50342	1.718	1.62003	Fcgbp
5	ENSMUSG00000048583	8.97249e-11	0.101933	0.103759	0.100947	0.0952802	0.0952981	-0.304875	0.101975	0.098734	0.0922138	-3.84968	0.103759	0.103759	0.0776399	0.0971376	Igf2
5	ENSMUSG00000031722	0	-3.49622	0.013572	-0.0837854	0.0185664	0.0207877	0.0222147	-0.38731	-2.88604	-0.594932	-1.04195	-0.076743	-3.53504	0.0151079	0.0222147	Hp
5	ENSMUSG00000032068	2.55816e-21	-2.3004	-0.868108	0.645438	1.15856	2.3886	2.50611	-1.17334	0.907462	1.20029	0.940407	-2.78953	-3.58431	-0.598001	-0.234055	Plet1
5	ENSMUSG00000000706	4.10699e-57	-0.172869	-2.3753	0.37096	0.376208	0.363938	0.364099	0.297653	0.377227	0.37918	0.383189	0.159962	-0.545581	-0.309657	-2.63839	Btn1a1
6	ENSMUSG00000026483	1.78394e-21	-0.000162469	-0.364227	-0.548738	-0.991358	-2.02236	-0.92502	-0.00143077	0.0315459	0.0251864	0.023281	-0.0153213	-0.0397766	0.0166366	-0.253001	Fam129a
6	ENSMUSG00000038370	0	-0.00742559	-0.0087874	-0.0110228	-0.00250945	-0.0343873	-1.39228	-0.00148523	-0.00219602	-0.000524482	-0.0163269	0	-0.00654305	-0.000659601	-0.038391	Pcp4l1
6	ENSMUSG00000028773	8.03081e-06	0.0872175	-0.292173	0.0612613	-0.0165217	-0.265318	-0.0369111	0.0849861	0.0882692	0.0853932	0.0331368	0.086321	0.080997	-1.56878	-4.41571	Fabp3
6	ENSMUSG00000035686	6.07907e-274	0.0231602	-0.212302	0.0316746	-0.00118903	-0.0262317	-0.000911	0.0330901	0.0315983	0.031277	-0.0556056	0.0334744	0.00254995	-1.41555	-2.41738	Thrsp
6	ENSMUSG00000030717	0	-2.98411	-0.72451	-0.8742	0.842136	0.804129	0.398576	-3.51073	-4.1607	-4.3091	-1.00091	-1.33918	-1.02764	0.323063	-1.41465	Nupr1
6	ENSMUSG00000031891	0	0.00791232	0.0124991	0.010151	0.011972	0.0121738	0.0124991	0.0100754	0.0084207	0.0104744	-1.37888	0.0124991	0.0106489	0.00274365	0.0124991	Hsd11b2
6	ENSMUSG00000022548	0	0.00720022	-4.14748	0.116579	0.0713738	-0.0262324	-0.0467085	0.0644091	0.121892	0.119803	0.0193074	-0.0642043	-0.0708119	0.0903646	-2.86978	Apod
7	ENSMUSG00000026728	6.37109e-07	0.579936	0.0504401	-0.303757	-0.407262	-2.25063	-3.65534	0.594128	0.622092	0.608475	0.574044	0.543952	0.589827	0.555822	0.110618	Vim
7	ENSMUSG00000067818	0	0.0648076	-1.45543	-1.77019	-3.44711	-4.97987	-4.41311	0.0798463	0.0974696	0.0807146	0.0412466	0.0839518	0.0903609	0.0338329	-1.46789	Myl9
7	ENSMUSG00000044349	8.80797e-163	-1.31834	0.0118806	-0.0756101	0.0197989	0.0115066	0.0272866	-1.08788	-1.99249	-1.31298	-1.37001	-0.0144725	-0.00836529	0.0219135	0.0343357	Snhg11
7	ENSMUSG00000029378	3.5493e-96	-1.79688	0.102382	-0.446136	0.00275818	0.146049	0.14317	-3.51253	-2.4783	-4.14978	-2.80905	-0.609104	0.0208764	0.0288236	0.148158	Areg
7	ENSMUSG00000057454	2.87153e-19	-0.636398	0.0228202	-0.405433	0.276109	0.496651	0.58518	-0.959735	0.153224	0.0837655	0.345162	-2.01949	-1.19291	0.112283	0.373881	Lypd3
7	ENSMUSG00000019818	1.2909e-39	-2.57663	0.0322738	-0.119308	0.260868	0.558814	0.562313	-2.38056	-3.52601	-2.90261	-1.48784	-0.171384	-0.104771	-0.172338	0.0875187	Cd164
7	ENSMUSG00000057913	0	-0.0104777	0.0136793	0.0136793	0.0131523	0.0136295	0.0136793	0.00187617	-0.01711	-0.00794894	-0.874465	0.0136793	0.0131742	0.0100497	0.0136793	Gm10032
7	ENSMUSG00000032554	1.052e-100	-3.62767	-1.91848	0.300604	0.309862	0.864461	1.20104	-0.218703	1.02655	1.21583	1.14397	-1.27384	-4.91129	-2.24728	-5.95704	Trf
7	ENSMUSG00000022491	3.93959e-215	0.350531	-0.0288773	0.34908	-0.0275882	0.0769999	0.265746	0.349969	0.351019	0.350515	0.0487252	0.349796	0.351307	-2.91889	-4.66767	Glycam1
7	ENSMUSG00000035783	3.09069e-08	0.424081	-3.01143	-4.40582	-5.87938	-7.05563	-5.09554	0.169561	0.540869	0.248171	0.0707551	0.307534	0.449902	0.0796991	-3.12948	Acta2
8	ENSMUSG00000078202	0	0.0600771	0.03298	0.151019	0.169638	0.13876	-1.51729	0.068403	0.101206	0.131256	0.148087	-0.0819644	0.0518582	0.054491	0.0859981	Nrarp
8	ENSMUSG00000005672	7.15401e-199	0.958765	0.367744	1.15035	1.14619	1.16579	1.15272	0.937675	1.16464	1.15747	1.15428	0.672876	0.817572	0.630366	0.935164	Kit
8	ENSMUSG00000022015	0	0.0457998	0.0457998	0.0445554	0.0409349	0.0456268	0.0457998	0.0290329	0.0453271	0.0305888	-1.96965	0.043634	0.0454027	0.0348146	0.0457998	Tnfsf11
8	ENSMUSG00000021508	0	-0.0379286	-2.2491	-4.6304	-3.50537	-6.19921	-1.25182	-0.108869	0.0926407	-0.0456492	-0.0270601	-0.0784958	0.00113204	0.0510668	-1.96291	Cxcl14
8	ENSMUSG00000020566	8.04936e-271	0.223238	0.222759	0.19751	0.166285	0.234207	0.239087	0.235117	0.238719	0.238788	0.239087	0.227602	0.219646	-0.827624	0.215037	Atp6v1c2
9	ENSMUSG00000026872	0	0.0120695	0.00758365	0.00541364	0.00445869	-0.00779148	-1.5241	0.0174329	0.0213629	0.0192833	0.022907	0.00553812	0.0106502	0.0135437	-0.017894	Zeb2
9	ENSMUSG00000051159	2.69153e-115	-1.65265	0.0508078	-0.118767	0.039913	0.0394356	0.0456417	-1.39001	-2.38521	-1.91461	-2.92522	-0.0652983	-0.00802608	0.0307901	0.0508078	Cited1
9	ENSMUSG00000070473	0	0.502858	-0.425897	2.42844	2.71925	2.82467	2.84178	0.315831	0.578405	0.369848	0.5188	0.0834308	0.367318	-0.473891	0.450761	Cldn3
9	ENSMUSG00000015134	1.70442e-164	0.849958	-0.56954	1.33965	1.55186	1.56773	1.57177	-0.533674	1.56764	1.42307	1.56445	-1.71779	0.469756	1.36694	1.40613	Aldh1a3
9	ENSMUSG00000015568	2.84102e-06	0.0571377	0.0554231	0.178139	0.126352	0.152905	-1.10558	0.181354	0.187459	0.187212	-0.0650798	0.167019	-0.0653492	-1.14724	-2.08566	Lpl
9	ENSMUSG00000059412	5.53398e-152	-3.50338	0.0501922	-0.220988	0.0416779	0.0486315	-0.0261996	-1.16378	-4.76291	-1.68965	-2.83126	-0.118457	-0.149722	0.032989	0.0343913	Fxyd2
9	ENSMUSG00000032532	6.84041e-172	-1.64114	-2.06109	0.0768431	0.0892249	-0.122084	-0.346446	-0.0904417	0.0621668	0.0805525	-0.0335215	-0.336956	-2.16604	-0.33072	-2.83203	Cck
9	ENSMUSG00000069919	9.88817e-09	-0.0310058	0.0411329	0.0277331	0.0366727	0.0385016	0.0411329	-0.0784049	-0.0992912	-0.106904	-1.74065	0.0353521	0.040365	0.0347812	0.0411329	Hba-a1
9	ENSMUSG00000018339	0	-3.35275	0.0641423	-0.746268	0.0783045	0.078889	-0.308315	-3.27148	-4.39199	-3.67415	-4.72581	-0.549799	-0.256188	0.0459992	0.00519773	Gpx3
9	ENSMUSG00000092341	9.89782e-51	-1.25559	-2.11766	-0.610751	-0.732484	-1.74928	-2.76117	-1.31918	-1.85418	-1.61684	-0.992604	-1.08937	-1.17525	-0.236548	-2.24028	Malat1
10	ENSMUSG00000042453	3.77588e-09	0.0344068	-0.0180302	-0.201932	-1.32337	-0.245119	0.0354407	0.0294128	0.0354407	0.0351147	0.0234486	0.0313868	0.0346802	0.0200849	-0.00114505	Reln
10	ENSMUSG00000061388	0	0.0117279	-0.916013	0.0425415	0.0367985	-1.97991	-0.517321	0.0387959	0.0460311	0.0446441	-0.0456888	0.0290207	-0.0263249	-0.0687553	-5.61049	Csn1s2b
10	ENSMUSG00000029761	0	0.178127	-1.17323	-3.14426	-3.86353	-5.09157	-4.37137	-0.229844	0.353971	0.388612	0.395429	-0.529761	0.241769	0.259723	-0.769459	Cald1
10	ENSMUSG00000010529	5.31831e-212	0.935606	0.89371	0.938736	0.925752	0.954697	0.953221	0.840716	0.955922	0.951838	0.94038	0.646422	0.944604	0.273348	0.947773	Gm266
10	ENSMUSG00000005268	2.79391e-07	-3.34131	-0.0593666	-0.258571	0.207798	0.226193	0.222295	-3.34401	-4.33999	-3.90875	-2.6873	-0.249297	-0.206685	-0.213505	-0.256914	Prlr
11	ENSMUSG00000023224	0	-0.0212475	-0.0624007	-0.058128	-0.0281598	-0.0976738	-1.81968	-0.01614	-0.00673256	-0.00680826	-0.0218504	-0.0128914	-0.0110053	-0.00429655	-0.0361963	Serping1
11	ENSMUSG00000015932	9.11543e-08	-0.371801	-1.07075	-1.82165	-1.65591	-3.67662	-1.92914	-1.01844	-0.744778	-1.13014	-0.37228	-0.838378	-0.110814	-0.315211	-0.848311	Dstn
11	ENSMUSG00000002985	4.37399e-55	-0.240639	-1.25541	-4.83082	-4.66445	-4.00469	-0.527453	-0.53279	0.14677	-0.0385215	-0.0772943	-0.928462	-0.0861367	-0.39469	-1.35433	Apoe
11	ENSMUSG00000001349	2.12877e-111	0.0676541	-1.74476	-1.69732	-2.81059	-5.35063	-1.14175	0.0656653	0.0928206	0.0661248	0.0244616	0.0663545	0.0783258	0.0375986	-1.65481	Cnn1
11	ENSMUSG00000038216	0	0.0298863	0.0298863	0.0298863	0.0244789	0.0293493	0.0298863	0.0298863	0.0293656	0.0298863	-1.73485	0.0298863	0.0298863	0.0206276	0.0298863	Pnmt
11	ENSMUSG00000045763	2.38602e-109	-0.579097	0.305463	1.29539	1.54523	1.57265	1.5484	-1.17423	0.649855	-0.309932	1.39437	-1.62589	-1.11619	1.13773	0.314577	Basp1
11	ENSMUSG00000075010	0	-2.18463	0.0144482	-0.64913	0.0286423	0.0271318	0.0248748	-3.00878	-3.33018	-3.7948	-0.569155	-0.527495	-0.0528252	-0.0244644	-0.0255305	AW112010
12	ENSMUSG00000087006	4.5338e-30	-0.522785	-0.040289	0.0614495	0.0504795	0.000770612	-3.44484	-0.000480107	0.0933938	0.100697	0.111497	-0.0414857	-0.773362	0.0568218	-0.482423	Gm13889
12	ENSMUSG00000028128	7.68628e-65	-2.3158	-0.0110053	-0.486618	-0.487552	0.0513066	0.268998	-2.28657	-3.10563	-2.44015	-0.10084	-1.7448	-1.14912	-0.16517	0.144925	F3
12	ENSMUSG00000029304	0	-1.88699	-0.674943	-0.000169311	-0.00747821	-0.177827	-0.104017	-0.00924658	-0.0747603	5.25324e-05	0.00758235	-0.0370596	-2.15888	-0.222545	-6.99141	Spp1
12	ENSMUSG00000025492	7.54295e-26	-0.285019	-1.56697	-2.96702	-3.1461	-2.92849	-1.87955	-0.520352	-0.800577	-0.793255	-0.017027	0.257878	0.666124	0.592515	-0.199585	Ifitm3
12	ENSMUSG00000000983	4.18812e-86	4.10407	-2.14478	5.59304	4.92638	5.08672	5.60553	2.86677	6.07335	5.75338	4.8404	1.0963	3.07568	-0.703065	-2.12453	Wfdc18
12	ENSMUSG00000016942	1.90393e-41	-0.357545	0.0244049	0.0167283	0.0192227	0.0237032	0.0244049	-0.00311724	-0.629526	-0.0293512	-2.1983	0.0184189	0.0150395	0.0117812	0.0244049	Tmprss6
12	ENSMUSG00000024661	2.41492e-14	-0.811458	-0.459391	-0.586065	-0.424735	-0.802998	-0.922688	-0.0370283	-0.601108	-0.142616	-0.759984	0.0312672	-1.28475	-1.561	-1.87405	Fth1
12	ENSMUSG00000024781	4.12056e-80	-0.320796	-1.5226	0.153799	0.0647341	0.0980045	0.0357212	0.123324	0.155729	0.153547	0.129838	0.06904	-0.679902	-0.671526	-1.94576	Lipa
13	ENSMUSG00000031375	0	-0.00180837	-0.38359	-0.972466	-1.22626	-2.2379	-2.81046	0.0152237	0.0207662	0.0128129	-0.0155952	0.0016047	0.0124151	0.0065355	-0.3495	Bgn
13	ENSMUSG00000043421	2.0707e-17	-1.81062	0.0283209	-0.114415	-0.563739	0.163205	0.151495	0.0232509	-0.810258	0.00849827	0.0146614	-0.0197094	-2.40167	-0.50854	-0.509738	Hilpda
13	ENSMUSG00000029838	7.2217e-12	-2.03552	0.792326	-0.772735	-0.877225	-0.553381	0.959356	-3.434	-3.37054	-4.43014	0.782135	0.239201	0.883941	0.953629	0.946533	Ptn
13	ENSMUSG00000030732	2.95536e-49	-0.0332376	-0.372097	-0.00862508	0.00411118	0.00363621	0.00705816	0.00422979	0.00495471	0.00637458	0.00705816	0.00174137	-0.0829019	-0.280002	-1.45296	Chrdl2
13	ENSMUSG00000001827	1.73107e-27	-0.46412	-1.73357	0.0963734	0.0960237	0.0995693	0.105676	-0.0758102	-0.449353	-0.0714152	-0.396595	-0.124303	-0.599647	-0.970587	-3.44394	Folr1
13	ENSMUSG00000047631	1.94775e-85	-0.225375	0.00979644	0.00682867	0.00835358	0.00938478	0.00979644	-0.0374093	-0.365881	-0.0549832	-1.34863	0.00514017	0.00548483	0.00594731	0.00979644	Apof
13	ENSMUSG00000031827	1.61998e-29	-0.182915	-0.843307	-2.93742	-2.60147	-1.76422	0.1127	-0.218053	0.209842	0.166739	0.17472	-0.74867	-0.525105	0.0483901	-0.519823	Cotl1
13	ENSMUSG00000020577	0	-2.34412	-0.129444	-0.316823	-0.108186	-0.0306958	0.0112659	-1.77792	-3.29259	-2.22948	-1.12253	-0.123589	-0.0983299	-0.0499922	-0.164866	Tspan13
14	ENSMUSG00000031328	0	0.15201	-0.444276	-0.808706	-1.56122	-2.46071	-1.90776	0.0117384	0.256608	0.167441	0.147394	-0.0695218	0.192418	0.133428	-0.136484	Flna
14	ENSMUSG00000027562	2.04637e-20	-0.158558	-0.186044	0.373633	0.356197	0.402416	0.293956	0.0088796	0.408142	0.399271	0.345185	-0.546367	-0.559022	-1.23028	-0.17033	Car2
14	ENSMUSG00000028699	5.05473e-295	-1.07402	-0.0110823	-0.100333	0.00344373	0.00156756	0.00344373	-0.902625	-1.7898	-1.31979	-0.424499	-0.0447655	-0.0169259	-0.0175251	-0.0302093	Tspan1
14	ENSMUSG00000059430	0	0.0519582	-0.693998	-1.25971	-2.66471	-3.53777	-0.497713	0.0495952	0.057843	0.0406031	0.0584249	0.0464197	0.0566248	0.0114788	-0.871111	Actg2
14	ENSMUSG00000008540	1.14994e-15	0.751138	0.594628	2.00842	1.4574	2.36804	2.585	1.81333	2.79873	2.64662	2.0321	0.832294	-0.282481	-0.424538	0.350569	Mgst1
14	ENSMUSG00000032085	2.35996e-118	0.235532	-1.53435	-3.65833	-4.35251	-6.02736	-5.14701	0.161284	0.313024	0.249866	0.136291	0.0645357	0.247383	0.180897	-1.36851	Tagln
15	ENSMUSG00000042745	1.00744e-06	-0.151869	-0.0891263	-0.0059865	0.0393036	0.00972677	-1.30478	0.0151052	0.0512151	0.0545324	-0.124273	-0.0103172	-0.223592	0.0411766	-0.0703677	Id1
15	ENSMUSG00000040659	1.84714e-42	-0.348273	0.223649	-1.01493	-0.20151	0.531037	0.354306	-0.972308	0.696707	0.421161	0.918773	-2.12225	-1.00677	-0.199436	0.684617	Efhd2
15	ENSMUSG00000021795	1.3083e-77	0.0155124	-0.0748059	0.0338812	0.0317546	0.0317427	0.0229967	0.0261498	0.030044	0.0333189	-0.529715	0.0226682	-0.031305	-0.0604741	-1.79554	Sftpd
15	ENSMUSG00000020473	8.00653e-156	-0.0174832	-0.124653	-2.28172	-1.51384	-1.41182	-0.168561	-0.0800945	0.0346504	0.0200932	0.0269344	-0.149183	0.00132131	0.0296915	-0.079372	Aebp1
15	ENSMUSG00000021728	8.70899e-230	-0.122411	0.0230207	-0.721003	-1.07417	-0.217543	-0.121732	0.0467302	-0.191089	0.0396238	-2.40988	0.04639	0.0515997	0.0408393	0.058357	Emb
15	ENSMUSG00000037095	7.21005e-61	-0.893036	-1.13006	-0.0185525	0.0312061	0.0103834	-0.00685834	-0.393157	-0.0714466	-0.170936	0.0295192	-0.702301	-1.47216	-0.0590486	-2.12068	Lrg1
16	ENSMUSG00000009876	0	-0.0166878	0.00259019	-0.00822489	-0.0223528	-0.0321429	-1.89205	-0.0042082	0.00635763	0.00677472	0.00908903	-0.0116933	-0.0271854	0.00741687	-0.00112775	Cox4i2
16	ENSMUSG00000029086	2.15346e-07	-0.822211	0.000551549	-0.0258383	0.00517345	0.0134192	0.0140659	-0.418732	-1.23095	-0.55397	-0.342603	-0.0242943	-0.0383138	0.0123403	0.0140659	Prom1
16	ENSMUSG00000012848	1.52119e-168	0.597895	1.50665	1.05512	0.537074	1.78056	2.19576	0.64446	0.775298	0.597607	0.966045	0.820478	0.473969	0.274572	1.69303	Rps5
16	ENSMUSG00000020427	0	0.0818188	-0.0124386	-2.53914	-2.22355	-0.282214	0.0396271	0.0146309	0.100777	0.044392	0.0374945	0.0456503	0.0811309	0.0621971	-0.000383927	Igfbp3
16	ENSMUSG00000046727	2.39289e-157	-1.65375	0.242994	0.407696	0.831134	0.850391	-0.352065	-1.3088	-1.82956	-1.39994	-0.813847	-1.30353	-1.54427	0.22913	0.355185	Cystm1
17	ENSMUSG00000027611	0	-0.0392633	-0.0177732	-0.127146	-0.0453836	-0.0676971	-1.92592	-0.0105724	-0.0161893	-0.00914905	-0.0176343	-0.0144304	-0.0265169	-0.00674147	0	Procr
17	ENSMUSG00000002944	1.14227e-251	-0.0462238	-0.400859	0.0577392	-0.0123881	-0.0235845	-1.46671	0.0631336	0.069623	0.0690639	0.0224289	0.0551928	-0.113782	-1.05219	-2.42232	Cd36
17	ENSMUSG00000002265	8.77867e-28	0.237488	0.263002	0.255579	0.214755	0.234809	0.217955	0.272157	0.229443	0.286617	-1.23207	0.267133	0.268167	0.0697568	0.250713	Peg3
17	ENSMUSG00000043681	0	-0.919241	0.00996666	-0.203435	0.00996666	0.00964274	0.00996666	-1.81115	-1.31918	-2.47854	-0.0521443	-0.116059	-0.0124456	0.00996666	0.00996666	Fam25c
17	ENSMUSG00000000381	1.38073e-27	-0.004457	-1.30387	0.0261881	0.00883896	-1.56047	-0.779545	0.0286738	0.0326499	0.0324385	0.0330529	0.0293749	-0.0369855	-0.71263	-9.09426	Wap
17	ENSMUSG00000018593	0	0.137671	-1.08613	-2.89104	-4.27088	-4.44828	-4.74343	0.14428	0.203763	0.145904	-0.212075	0.136398	0.177697	0.0419186	-1.03909	Sparc
17	ENSMUSG00000045545	0	0.135991	-1.80881	-4.09082	-4.20856	-5.14004	-0.983489	-0.015	0.254882	0.0586252	0.0588007	0.0308232	0.160817	0.0276783	-1.70935	Krt14
17	ENSMUSG00000001525	3.8157e-130	2.07568	1.96967	1.58698	1.12649	1.55638	1.89209	1.79181	1.94226	1.77832	0.586508	2.13086	2.213	0.318342	2.26065	Tubb5
18	ENSMUSG00000006269	1.65952e-56	-0.0471945	-0.975307	0.410332	0.423563	0.427361	0.422934	0.175	0.424633	0.418782	0.43378	-0.163969	-0.399317	0.220465	0.0323078	Atp6v1b1
18	ENSMUSG00000020218	0	0.0104932	0.00726912	-0.284125	-0.920088	-0.030331	0.00858598	0.0128533	0.0146567	0.0130684	0.0149297	0.0123529	0.0110966	0.0070847	0.0149297	Wif1
18	ENSMUSG00000069792	3.73076e-34	0.0441526	-0.389099	0.0577115	0.061361	0.015659	0.0360488	0.0329951	0.0651554	0.065274	0.0697694	0.0216991	0.0444018	0.0127486	-2.6882	Wfdc17
18	ENSMUSG00000024597	2.4479e-160	-1.78203	0.0137529	-0.234268	0.23286	-0.00306776	0.243836	-2.32235	-2.40953	-2.75703	-0.420119	-0.207593	0.0827602	-0.0388372	0.0946939	Slc12a2
19	ENSMUSG00000067274	0	0.504279	0.925411	0.986465	0.652184	2.01662	2.20461	0.236137	0.739146	0.213603	0.73466	0.305886	0.189349	0.0298594	1.48346	Rplp0
19	ENSMUSG00000008348	4.36628e-07	-0.444503	-2.63618	-0.129676	-0.673516	-2.48438	-1.87295	-0.400885	-0.365976	-0.372597	-0.16812	-0.447822	-0.568852	-0.619343	-1.93193	Ubc
19	ENSMUSG00000031502	0	0.101742	-0.0974755	-0.882958	-2.92162	-1.32774	-2.44166	0.114155	0.144299	0.152444	0.0888364	0.0790781	0.108484	0.09757	0.0428457	Col4a1
19	ENSMUSG00000031765	2.81871e-108	-1.89136	-2.75902	-3.69878	-3.65412	-6.08872	-2.74611	-2.38334	-1.45421	-3.18526	-1.57318	-0.68655	-2.24805	-2.49294	-3.73731	Mt1
19	ENSMUSG00000022108	3.40745e-238	-1.22338	-0.828313	0.935439	0.268622	0.455896	-0.304919	0.323676	0.0140753	0.777521	0.166151	-0.502317	-2.12818	-0.31014	-0.511231	Itm2b
20	ENSMUSG00000031320	1.38631e-81	0.747989	1.12759	1.04092	0.315925	1.43841	2.00607	0.670878	0.942084	0.761763	0.938015	0.582063	0.503913	0.110957	1.73047	Rps4x
20	ENSMUSG00000028832	9.67413e-60	1.31934	1.01601	1.22292	0.771654	1.10461	1.31284	1.27771	1.36932	1.30251	0.515101	1.22016	1.24069	0.158777	1.09873	Stmn1
20	ENSMUSG00000031503	4.54854e-154	0.0609574	-0.143309	-0.824775	-2.66615	-1.35598	-1.82012	0.0668424	0.100857	0.0893164	0.0170341	0.0552096	0.0662669	0.0532054	-0.0884464	Col4a2
20	ENSMUSG00000015837	1.98105e-59	-1.54869	-0.59567	-0.746597	-0.0507363	-0.0270462	-0.157203	-0.786838	-0.733494	-0.508146	-0.118354	-1.2025	-2.24969	-0.173882	-0.390756	Sqstm1
20	ENSMUSG00000035557	0	0.236498	-1.67044	-4.93646	-3.99674	-5.18102	-0.967324	-0.0735531	0.3682	-0.0111842	0.256684	-0.0668593	0.265816	0.201569	-1.78199	Krt17
20	ENSMUSG00000049115	8.95976e-50	-0.619069	-0.00238113	-0.0834554	0.0130389	0.0138557	-0.385968	-0.925536	-1.09625	-1.25838	-1.94182	-0.0345027	0.0085177	0.0123038	-0.00427906	Agtr1a
20	ENSMUSG00000022991	1.46642e-10	-0.234851	-1.07753	-0.00461734	-0.00693883	-0.0430689	-0.0235452	-0.0183452	-0.000216294	0.000236265	0.00250021	-0.0483987	-0.454091	-0.173617	-5.09228	Lalba
21	ENSMUSG00000027186	9.82187e-204	0.684372	-1.31209	1.22953	1.18456	1.22114	1.22992	1.05746	1.19832	1.22333	1.17933	0.818287	0.304983	-0.89784	-1.36406	Elf5
21	ENSMUSG00000027333	3.38474e-14	-0.621459	-0.0825454	-0.0160659	0.023469	0.185604	0.216924	-0.356139	0.157286	0.11418	-0.132411	-0.923485	-1.30745	-0.0483474	-0.17303	Smox
21	ENSMUSG00000062515	4.83272e-07	-0.0488086	-0.268102	-0.0208819	-0.117488	-0.355776	-4.41288	0.00782377	0.0171601	0.00456417	0.0269958	0.00479982	-0.0225055	-0.0323594	-0.426147	Fabp4
21	ENSMUSG00000029552	2.45988e-180	-0.468418	-0.321724	-1.18731	-1.84824	-2.49598	0.144143	-0.404371	-0.296478	-0.387135	-0.702289	-0.145116	-0.275393	0.00475687	-0.249832	Tes
21	ENSMUSG00000046223	3.76066e-152	-1.03844	-0.0452743	-1.22526	-0.342809	-0.195014	0.0333482	-1.00171	-0.527763	-0.65417	-0.134238	-1.41581	-1.41919	-0.0722603	-0.0924306	Plaur
21	ENSMUSG00000031586	2.38023e-84	-0.15556	-0.771104	-1.07221	-2.14048	-3.23937	-1.29658	-0.12705	-0.0913942	-0.041235	0.0678568	-0.196464	-0.160531	0.0607085	-0.409106	Rbpms
21	ENSMUSG00000003355	1.08403e-131	-0.0528604	-1.00215	-0.130541	-0.126448	0.124093	0.170823	0.0753152	0.0905467	0.105529	-0.0378144	0.049138	-0.215392	-0.929803	-3.21255	Fkbp11
22	ENSMUSG00000033910	0	-0.00340876	-0.045142	-0.00676414	-0.151193	-0.419636	-2.36985	0.00607967	0.00492287	0.00607967	0.00607967	0.00524257	0.00124876	0.00326916	-0.0262086	Gucy1a3
22	ENSMUSG00000029283	1.4594e-07	0.0776732	0.102522	0.0908473	0.0572495	0.0909731	0.0778755	0.0881582	0.071712	0.0844692	-0.825817	0.0736194	0.0907736	0.030602	0.0608266	Cdc7
22	ENSMUSG00000007655	9.67822e-12	-0.0438487	-0.589233	-0.981215	-1.49494	-2.97701	-2.13912	-0.343882	-0.0150544	-0.398574	0.0197589	-0.0835141	0.0168375	0.0393133	-0.460504	Cav1
22	ENSMUSG00000021765	1.42736e-56	-0.00269632	-0.0464471	-3.04376	-3.33283	-0.953565	-0.0189918	-0.0208628	0.0807486	0.030229	0.0238903	-0.0382084	-0.0110707	0.0319488	0.0145528	Fst
23	ENSMUSG00000026185	8.27773e-24	-1.36179	-1.722	-0.795914	-2.86642	0.339516	-0.284851	-0.00403636	1.31881	1.30246	-0.893463	-1.06825	-2.43713	-0.0372395	-0.542083	Igfbp5
23	ENSMUSG00000033684	9.19481e-147	-1.78259	-0.043842	-0.0370757	-0.0357738	0.0670958	0.0195065	-0.945052	-1.87335	-1.27197	-0.626487	-0.151915	-1.50401	-0.176183	-1.22507	Qsox1
23	ENSMUSG00000028081	1.78047e-68	0.816355	1.15402	0.833606	0.238214	1.33566	1.96127	0.642136	0.795671	0.59816	0.831736	0.659844	0.686853	0.195768	1.73839	Rps3a1
23	ENSMUSG00000074457	3.68686e-37	-0.633884	0.0820792	-0.593045	-0.48689	-0.311772	1.15926	-1.10678	-0.387083	-0.568176	0.81808	-1.81366	-0.728957	0.432039	0.64144	S100a16
23	ENSMUSG00000061527	0	0.00782669	-0.573831	-2.35909	-1.87409	-2.97585	-0.286157	-0.0365611	0.0243609	-0.0278407	0.00960701	-0.0254751	0.00456619	-0.00294444	-0.502247	Krt5
23	ENSMUSG00000022836	1.35554e-76	0.0527916	-1.45239	-1.6488	-3.83718	-5.58024	-3.62161	0.0818151	0.0991057	0.0846623	0.0159541	0.0781703	0.0828231	0.0107228	-1.40824	Mylk
23	ENSMUSG00000024526	4.52272e-37	-0.441425	-0.510965	0.00742797	0.0225802	-0.0116587	0.0129243	-0.116339	-0.0204588	-0.0347954	0.0288614	-0.280214	-0.879952	-0.0369285	-3.17735	Cidea
24	ENSMUSG00000050737	1.10832e-12	-0.545855	0.00200128	0.187635	0.14323	0.343475	0.366744	0.110059	0.317424	0.317525	0.361397	-0.211305	-1.33323	-0.291659	-0.137748	Ptges
24	ENSMUSG00000030744	3.65108e-142	0.642747	1.30156	0.789247	0.227479	1.41559	2.00924	0.617985	0.625449	0.547637	0.654782	0.737412	0.578332	0.066757	1.61471	Rps3
24	ENSMUSG00000019943	3.31702e-65	1.13358	0.627647	1.22658	0.769045	1.74972	1.75702	0.620817	2.41408	2.28843	2.4247	-0.72272	0.316605	1.22421	1.89837	Atp2b1
24	ENSMUSG00000024486	2.91554e-09	-1.20591	0.336825	0.309938	0.582969	0.801467	0.0300932	-0.995352	0.0270676	0.183697	0.597983	-1.65456	-1.45394	0.376917	0.260198	Hbegf
24	ENSMUSG00000033022	6.90045e-86	-0.935718	0.0435642	-0.0827802	0.013442	0.0407978	0.0415712	-1.04351	-1.64336	-1.54502	-2.10336	-0.0359655	0.0259788	0.0208009	0.0222729	Cdo1
25	ENSMUSG00000026645	6.70708e-123	-0.00125507	-0.25707	0.031765	0.0194514	0.0183105	0.018902	0.0273453	0.0263216	0.0222916	-0.0707239	0.00958834	-0.0237561	-0.641434	-1.78041	Olah
25	ENSMUSG00000047501	1.05666e-123	-1.29961	-0.264603	1.09996	1.82399	2.02269	1.99654	-1.78557	-1.54244	-1.86602	0.590382	-1.65572	-0.772263	-0.270167	-0.0997383	Cldn4
25	ENSMUSG00000049112	3.24872e-06	0.203457	-0.361445	-0.119238	-0.22235	-2.18773	-0.0214474	0.19668	0.207153	0.203	0.194668	0.193138	0.202008	0.0690976	-0.230363	Oxtr
25	ENSMUSG00000074129	1.29262e-275	0.407144	1.18138	0.652422	0.231057	1.28217	1.69893	0.362121	0.18314	0.126377	0.57902	0.659011	0.462621	0.056668	1.23472	Rpl13a
25	ENSMUSG00000031551	2.19259e-34	-1.04281	0	-0.0417959	-0.000527047	-0.000529345	0	-0.364438	-1.89586	-0.608332	0	-0.0239866	-0.033262	-0.000190595	0	Ido1
25	ENSMUSG00000034164	4.48459e-70	0.100246	0.058488	-0.705943	-1.52972	-0.179334	-0.393085	0.0532147	0.107549	0.101563	0.108571	-0.0078318	0.106032	-0.248185	0.074092	Emid1
25	ENSMUSG00000034634	7.83131e-19	-1.04825	-0.91394	0.324459	0.968056	0.976079	0.983797	-2.27648	-1.12818	-3.08436	0.986018	-0.437479	-0.650404	0.805779	0.97218	Ly6d
26	ENSMUSG00000050234	0	-0.00261863	-0.014703	-0.0093755	-0.010649	-0.0235046	-1.26736	-0.00161695	-0.00166602	-0.00145552	0	-0.000496378	-0.00280317	-0.0022382	-0.0409551	Gja4
26	ENSMUSG00000019577	1.48409e-86	-1.47172	0.0409612	0.115041	-1.08273	-0.410818	0.182545	0.225658	0.0190147	0.217577	-0.0321719	0.215334	-2.06091	-0.507715	-0.570217	Pdk4
26	ENSMUSG00000057841	5.73725e-85	0.785695	1.02762	0.960829	0.549556	1.91537	2.29244	0.532692	0.931951	0.417807	0.987755	0.658362	0.541458	0.122558	0.977738	Rpl32
26	ENSMUSG00000000792	3.84071e-24	-1.12184	0.0101864	-0.0469947	0.0144017	0.0139465	-0.0224105	-0.406485	-1.70741	-0.594743	-0.110756	-0.00930875	-0.0306362	0.00474141	-0.117769	Slc5a5
26	ENSMUSG00000075602	2.91681e-151	-0.668036	-0.255701	-0.187065	0.078777	0.0396693	-0.0114238	-1.63301	-1.14295	-2.36022	-0.0818316	-0.220981	0.050864	-0.00852241	-0.708784	Ly6a
26	ENSMUSG00000023944	3.95194e-52	0.742199	0.970816	0.925542	0.776209	1.36378	1.48654	1.04518	0.501173	0.844465	0.421126	1.25223	0.729534	0.146791	1.26352	Hsp90ab1
27	ENSMUSG00000007872	7.83102e-37	-0.455208	0.00502564	-0.248076	-0.0471283	-0.231898	-3.03418	-0.443836	-0.788652	-0.709284	-1.43762	0.0528739	0.0884136	0.110971	-0.03507	Id3
27	ENSMUSG00000040046	6.63243e-130	-0.163423	0.0328984	0.00427661	0.0317495	0.0319413	0.0328984	-0.170868	-0.31545	-0.217013	-1.33359	0.0281501	0.0305209	0.0299715	0.0268685	Tph1
27	ENSMUSG00000049422	1.0963e-26	-0.194994	-0.0806859	0.675574	0.757261	0.781505	0.547731	-0.0076125	-0.493551	-0.258555	-0.520887	0.34492	0.210998	-1.0375	-0.412022	Chchd10
27	ENSMUSG00000034127	1.28115e-40	-0.00348154	-1.00486	0.371667	0.446756	0.473915	0.50661	0.208807	0.499652	0.469099	0.512984	-0.238272	-0.444076	0.30426	-0.348546	Tspan8
27	ENSMUSG00000032033	2.8567e-257	1.25267	-0.0101289	1.58805	1.56695	1.37315	1.61326	1.32428	1.58949	1.61161	1.58313	1.02158	0.950767	0.0286743	1.34963	Barx2
27	ENSMUSG00000015656	4.04529e-65	1.21386	-0.164125	1.41394	1.22812	0.451045	0.00540853	1.43615	1.36817	1.14238	0.352483	1.98173	0.9938	0.204695	0.477624	Hspa8
28	ENSMUSG00000027797	2.49475e-50	1.06293	1.01471	0.543191	0.40366	0.779007	1.17481	0.975309	1.1867	1.18053	1.13149	0.589134	0.974597	0.967455	1.17566	Dclk1
28	ENSMUSG00000036256	0	-0.271103	-0.337002	-2.18733	-1.1191	-1.31721	-5.53368	0.146606	0.256854	0.214736	0.138102	-0.0109413	-0.614213	0.091799	-0.476127	Igfbp7
28	ENSMUSG00000029359	5.2711e-136	-0.257362	-0.00179427	-0.017491	0.00430122	-0.00218817	-0.788668	-0.176601	-0.431787	-0.247114	-1.20638	-0.000332443	-0.00209321	-0.00185953	0.00680615	Tesc
28	ENSMUSG00000006333	1.43636e-45	0.493501	1.06917	0.89809	0.614126	1.57504	2.29126	0.567459	0.731537	0.559042	0.770457	0.523631	0.225742	0.137618	1.45529	Rps9
28	ENSMUSG00000005054	1.24312e-30	-1.17757	0.0482645	-0.976884	-0.704524	0.121642	0.640222	-0.993814	-0.889435	-0.609143	-0.01821	-1.85174	-1.74876	-0.94965	-0.0745198	Cstb
28	ENSMUSG00000060036	1.02118e-47	0.646619	1.34161	1.3452	0.652418	1.34352	2.04365	0.488102	0.657667	0.383499	0.931674	0.720422	0.537975	0.235497	1.91234	Rpl3
29	ENSMUSG00000029309	0	-0.0331163	-0.0133355	-0.0191753	-0.0202627	-0.0635446	-3.34504	0.00946661	0.00457895	0.00683127	0.0121828	-0.00686636	-0.0164981	-0.00439668	-0.220521	Sparcl1
29	ENSMUSG00000031451	1.43269e-10	-0.0120075	0.209103	0.565991	-0.0373438	-0.832275	0.873156	0.566844	1.32306	1.42196	1.50483	-0.439962	-0.96029	1.33857	1.16101	Gas6
29	ENSMUSG00000032348	1.32117e-168	-0.503831	0.00337663	-0.0172745	-0.0398724	-0.00520649	0.0233729	-0.192687	-0.93814	-0.362687	-1.65993	0.00638844	0.0032746	0.00034425	0.0167518	Gsta4
29	ENSMUSG00000032353	9.2651e-07	-2.127	-0.172555	0.321201	0.330945	0.584681	0.645833	-1.00804	-3.13279	-1.47412	-0.348066	0.364416	-0.248071	-0.0499185	-0.686956	Tmed3
29	ENSMUSG00000022661	5.48467e-16	-1.52418	-0.0259267	-0.207374	-0.330977	-0.437333	-0.583682	-1.53608	-2.10703	-2.07255	-1.90766	-0.0727431	-0.581805	0.0607261	0.0414328	Cd200
29	ENSMUSG00000024066	1.00143e-08	-0.120163	-1.1536	0.114015	0.0885555	0.0543522	0.154465	0.144026	0.216243	0.21837	-0.0336774	0.0685259	-0.389046	-0.388905	-1.81814	Xdh
30	ENSMUSG00000029322	1.18294e-121	-0.372194	-0.00776301	-0.0606555	0.00436921	0.0171214	-0.006986	-0.65463	-0.763523	-0.984007	-1.58773	-0.0280613	0.0146191	0.00194567	-0.110891	Plac8
30	ENSMUSG00000058056	2.10175e-07	0.0387013	-0.335689	-1.96314	-1.85847	-2.97488	-0.751035	-0.0814352	0.191546	0.175653	0.192725	-0.299126	-0.0255342	0.0984312	-0.070929	Palld
30	ENSMUSG00000023905	1.15516e-105	-1.6619	0.324651	-1.59467	-1.16585	-0.114691	1.05292	-1.49652	-1.63159	-1.42585	0.240754	-1.88335	-2.01858	0.064415	0.466397	Tnfrsf12a
30	ENSMUSG00000037071	1.12115e-99	-0.841967	0.215112	0.539221	0.392325	0.342015	0.633344	0.130436	0.159134	0.343526	0.0914217	-0.0821421	-1.48203	-1.25634	-3.11633	Scd1
31	ENSMUSG00000036111	2.69924e-164	0.0315275	-0.0230353	-1.30225	-0.976125	-0.243701	-0.061602	0.00364613	0.0506066	0.027453	0.0543427	0.014213	0.0497296	0.0291958	0.0111272	Lmo1
31	ENSMUSG00000038067	3.89929e-76	-1.13998	-0.144571	-0.282627	-0.0187594	-0.512952	0.0176224	-0.897336	-0.0609961	-0.138836	0.0176224	-1.38132	-2.01447	-0.012439	-0.0703197	Csf3
31	ENSMUSG00000035530	1.58631e-47	-0.51797	-0.0492327	-0.691252	-0.100035	-0.465312	0.158269	-0.439377	-0.342912	-0.105921	-0.192178	-1.10873	-1.04102	0.0711659	0.474438	Eif1
31	ENSMUSG00000044217	3.67758e-79	-1.58351	-1.42544	0.0906782	0.194559	0.191226	0.196805	-0.744149	-2.18894	-0.937458	-0.21955	-0.245613	-0.419188	-0.0533148	-0.77415	Aqp5
32	ENSMUSG00000027800	9.56019e-19	-1.19825	-0.040742	0.115138	0.452293	-0.930851	0.50042	-0.959685	0.600337	0.713006	2.62018	-2.05332	-2.0926	1.93588	1.48411	Tm4sf1
32	ENSMUSG00000029718	0	-0.132557	-0.0321709	-0.0567751	-0.0794535	-0.0726422	-1.47409	-0.0292827	-0.246616	-0.0380937	-0.193976	-0.00188687	-0.00272208	-0.00110676	-0.0194505	Pcolce
32	ENSMUSG00000053522	1.33859e-46	0.794916	-0.700473	-2.22511	-1.78508	-3.32108	0.551589	0.386167	1.04613	0.914817	0.707544	-0.231507	0.633077	0.3909	-0.267825	Lgals7
32	ENSMUSG00000057113	9.83042e-32	1.37823	1.88407	0.692991	0.601081	2.2207	2.66663	1.28978	1.52799	1.20838	1.51038	1.54923	1.24746	0.0833126	2.48598	Npm1
32	ENSMUSG00000021553	6.60838e-09	-0.424678	-0.420287	0.195303	0.206641	0.204249	0.201008	-0.0208727	0.195728	0.198138	0.209582	-0.296912	-0.976344	-0.00151441	-1.05171	Slc28a3
33	ENSMUSG00000026385	1.54861e-09	1.50621	0.347861	2.50239	1.75147	0.401824	1.4856	1.8866	2.37932	2.47593	2.08607	0.95147	0.846267	-1.27083	-0.687733	Dbi
33	ENSMUSG00000029380	6.64908e-16	-0.96651	-0.582719	-0.214576	0.718692	0.571157	-1.54613	-1.28359	0.733275	0.272039	0.922524	-2.04952	-1.92646	0.669203	0.5432	Cxcl1
33	ENSMUSG00000029641	0	-0.00364748	0.00387065	-0.112534	-0.0284397	-0.148599	-1.52899	-0.0105876	0.00614508	0.00533002	-0.0036296	-0.00855728	-0.0331421	0.000324585	-0.0556167	Rasl11a
33	ENSMUSG00000037166	2.85579e-262	0.0123966	-0.392146	-0.0502455	-0.483639	-2.43188	-2.553	0.00743297	0.0148718	0.0101063	-0.00510065	0.0155445	0.0100585	0.00969664	-0.447507	Ppp1r14a
33	ENSMUSG00000057060	5.12772e-25	-0.177208	-0.00257318	-0.0139463	0.00366179	0.00446293	0.00557155	-0.257638	-0.312028	-0.374212	-0.947178	0.00239883	0.000447238	0.00265128	0.00557155	Slc35f3
33	ENSMUSG00000023043	7.42127e-118	-1.61743	-0.117412	1.66357	3.44458	3.39584	4.2544	-1.4431	-1.72996	-1.42516	-0.25509	-1.55641	-1.69448	-0.235843	1.12454	Krt18
34	ENSMUSG00000028063	8.96019e-19	-1.16327	0.139899	-0.682707	0.0929705	-0.609761	0.1029	-0.800357	-0.376681	-0.126024	0.641503	-1.68897	-1.96009	0.357592	0.539746	Lmna
34	ENSMUSG00000032766	2.82943e-28	0.00185838	-0.112905	-0.0514803	-0.123442	-0.37195	-2.75136	0.00850832	0.013185	0.00895947	0.0146666	-0.000631974	0.00566119	0.00187777	-0.0956197	Gng11
34	ENSMUSG00000001930	2.64697e-107	-0.186259	0.00191458	-0.0128381	-0.0150239	-0.0198516	-0.0321961	-0.104318	-0.350065	-0.162711	-0.977479	-0.000219209	-0.00547889	-0.00685245	-0.0335731	Vwf
34	ENSMUSG00000054342	2.12736e-43	-0.0345063	-0.698751	0.466584	0.526728	0.53504	0.540561	-0.147633	0.534264	0.506677	0.528108	-0.8806	-0.413633	-0.5382	-0.333659	Kcnn4
34	ENSMUSG00000030554	1.98066e-11	0.00793331	-0.474768	-0.144033	-0.963279	-2.91008	-0.471418	0.0161047	0.0148863	0.011908	0.022103	0.0213158	0.0137088	0.0115028	-0.251232	Synm
34	ENSMUSG00000032060	5.6866e-130	1.2541	0.362524	1.23921	0.52758	-0.087993	-1.0504	1.27432	1.5701	1.56872	1.56862	1.00068	0.990163	1.33658	1.01909	Cryab
34	ENSMUSG00000018830	4.5345e-26	0.0227772	-1.20695	-1.6621	-3.05866	-5.0509	-3.50873	0.0421913	0.0604127	0.0540689	0.0498242	0.0443884	0.0400663	0.0132507	-0.869464	Myh11
35	ENSMUSG00000039405	0	-0.699585	-0.486568	-2.03595	-1.85291	-2.75229	-1.17477	-0.433702	-1.03308	-0.619216	-0.696666	-0.0421527	0.0128128	0.00978971	-0.61145	Prss23
35	ENSMUSG00000009291	1.36919e-41	-0.930803	-0.0198858	-1.00875	-0.578531	-0.13762	-0.12402	-0.977865	-0.700899	-0.563605	-0.12965	-1.48111	-1.12481	0.0538938	0.053881	Pttg1ip
35	ENSMUSG00000023039	4.94243e-11	-1.87374	0.413814	0.50015	1.0128	0.397965	1.03825	-1.62689	-3.01766	-2.19171	-0.828698	-0.863586	0.169783	0.834847	0.665455	Krt7
36	ENSMUSG00000009281	0	-0.010099	-0.0663314	-0.059827	-0.0198049	-0.117601	-2.35152	-0.00583782	-0.000821038	-0.0055033	0.00298022	-0.00964896	-0.00338542	-0.00272717	-0.00723655	Rarres2
36	ENSMUSG00000005667	1.04809e-24	-0.223638	0.10096	-1.26437	-0.257129	0.12445	0.117629	-0.680759	-0.0528429	-0.296717	0.00784021	-0.89834	-0.392412	0.04734	0.107511	Mthfd2
36	ENSMUSG00000018796	1.40464e-07	0.0789357	-0.439569	0.196319	0.174639	0.155653	0.127348	0.204995	0.233492	0.237848	0.174833	0.154767	-0.0350072	-0.638541	-1.5453	Acsl1
36	ENSMUSG00000032399	5.61437e-32	0.674309	1.29604	0.729031	0.327245	1.205	1.99045	0.487241	0.631315	0.373821	1.18542	0.587253	0.521874	0.311479	1.49705	Rpl4
36	ENSMUSG00000024578	0	0.0716284	0.0250431	-0.771168	-2.93257	-0.443536	0.065687	0.0597291	0.0789229	0.0643105	0.0305087	0.0686465	0.0752898	0.0303001	0.00593898	Il17b
36	ENSMUSG00000024772	2.13576e-42	-1.09446	-0.145866	-0.275077	-0.104821	-0.0828981	-0.416768	-0.793822	-0.751999	-0.779394	0.144131	-0.908918	-1.4982	-0.0473982	-0.0741399	Ehd1
37	ENSMUSG00000019907	4.72045e-06	-0.124817	-0.384559	-0.814355	-1.19282	-2.5081	-1.54098	-0.20211	-0.117073	-0.172951	0.046785	-0.252271	-0.13426	0.0203164	-0.0220161	Ppp1r12a
37	ENSMUSG00000031762	7.48491e-246	-1.62571	-1.8127	-4.29798	-3.05615	-5.15685	-1.84653	-2.26869	-1.19037	-3.0694	-1.42453	-0.618132	-1.90269	-2.28828	-2.72719	Mt2
37	ENSMUSG00000025153	1.66701e-06	0.0793117	0.0753166	0.0807982	0.0797685	0.112412	0.177864	0.108873	0.142323	0.143699	-0.0563825	0.163948	0.0838464	-0.163652	-1.42784	Fasn
37	ENSMUSG00000021379	1.5828e-37	0.00077855	-0.0437115	-1.6382	-1.25863	-0.567948	-0.700472	-0.00761851	0.0180967	0.000877937	0.0104357	-0.00916002	-0.00942772	-0.000546413	-0.0239747	Id4
38	ENSMUSG00000026393	1.66655e-55	-1.04193	-0.2517	-0.103277	0.0621811	-0.301897	-0.283155	-1.58236	-1.41365	-1.88548	-1.00806	-0.685181	-0.346407	0.0303928	-0.375883	Nek7
38	ENSMUSG00000027447	1.5884e-153	-1.72491	-1.61266	-0.205541	-0.459375	-0.777851	-2.82168	-0.761806	0.0685219	0.372499	-0.271192	-1.7326	-2.21699	0.164821	-1.41023	Cst3
38	ENSMUSG00000001520	0	-0.00517789	-0.0153961	-0.00730173	-0.022331	-0.0217109	-1.59677	-0.00144575	-0.00200946	-0.0011708	0	0	-0.00071072	-5.82193e-05	0	Nrip2
38	ENSMUSG00000030218	1.96233e-11	-0.0305154	-0.100832	-1.05015	-2.53763	-0.69039	-0.568263	-0.148795	0.0241146	-0.270578	-0.0967981	0.0260579	0.0116745	-0.135615	-0.0418495	Mgp
38	ENSMUSG00000090841	8.56964e-26	-0.351791	-0.956772	-1.68961	-1.94866	-3.4069	-2.5654	-0.406971	-0.442982	-0.444454	0.115093	-0.628283	-0.485166	0.0122024	-0.841112	Myl6
38	ENSMUSG00000031596	1.1841e-06	-1.13014	0.00260568	-0.204121	-0.124697	-0.0608394	-0.154954	-1.03439	-1.45268	-1.16	-0.426531	-0.0754034	-0.0511651	0.00506921	-0.0107755	Slc7a2
38	ENSMUSG00000056895	5.07438e-95	-0.24581	0.0475388	0.0232392	0.0521249	0.0526238	0.0548126	-0.149459	-0.526177	-0.242737	-1.0714	0.029676	0.0469216	0.0170143	0.0472473	Hist3h2ba
38	ENSMUSG00000024164	4.02813e-65	0.632404	0.707916	0.643816	0.517041	0.759114	0.774611	0.39668	0.77171	0.749021	0.700894	0.0466488	0.583375	-0.611066	0.588078	C3
39	ENSMUSG00000041741	5.34225e-10	-0.00438466	-0.00211836	-0.0216204	-0.111935	-0.051435	-1.36207	-0.00158291	-0.00293376	-0.000651033	0	-0.00113369	-0.00430735	-0.00132685	-0.00875683	Pde3a
39	ENSMUSG00000022132	1.38269e-86	-0.621754	0.00586992	-0.0376419	0.0150544	0.0175282	0.0187907	-0.499767	-1.04533	-0.706595	-1.25641	-0.00227685	0.00218841	0.00505696	-0.0223154	Cldn10
39	ENSMUSG00000046402	2.35128e-09	0.435819	-0.854898	-1.90299	-2.49607	-0.764149	0.57665	0.426722	0.66989	0.627706	-0.238285	0.100202	0.294303	-0.545013	0.524955	Rbp1
40	ENSMUSG00000027907	2.10932e-50	-1.14763	-0.72745	-1.05671	-0.2006	-1.11345	-1.50821	-1.52688	-1.97201	-2.13673	0.16884	-1.33697	-0.956589	0.742548	0.669294	S100a11
40	ENSMUSG00000071076	8.52836e-13	-0.562373	-0.598771	2.32812	0.99839	-0.680776	-0.480173	-0.392695	-0.236803	-0.0858501	0.175845	-0.0183071	-0.335795	0.0518333	0.128515	Jund
40	ENSMUSG00000032350	2.27699e-140	-1.29823	0.0466574	-0.310633	-0.227049	0.0252155	-0.0373516	-1.00426	-1.63466	-1.18395	-0.336004	-0.098188	-0.13045	-0.0478924	-0.00235635	Gclc
40	ENSMUSG00000035186	1.37905e-106	0.832945	0.87938	0.886124	0.863189	0.902873	0.908091	0.760625	0.846573	0.745738	0.890679	0.770068	0.870616	-0.380074	0.89396	Ubd
41	ENSMUSG00000041959	1.0853e-29	-0.957632	-0.523208	-1.88327	-1.28983	-1.00724	0.135135	-1.30943	-1.09784	-1.31933	-1.24222	-1.70965	-1.19123	0.346186	0.701802	S100a10
41	ENSMUSG00000072949	7.97837e-59	-0.189211	0.576816	0.813753	0.147894	0.923681	0.990233	-0.121028	-0.816569	-0.431334	-2.0017	0.893672	0.630873	-0.900764	0.318603	Acot1
41	ENSMUSG00000008668	5.05021e-64	0.408222	1.14594	0.838069	0.457033	1.64714	2.15299	0.140442	0.388072	-0.0690362	0.577462	0.528021	0.347657	-0.00381809	1.21826	Rps18
42	ENSMUSG00000047281	4.75699e-70	-1.31636	-0.737995	-2.71642	-1.5266	-1.21681	1.52615	-1.18772	-1.11564	-1.08141	0.821351	-1.55884	-1.4659	0.319784	-0.361104	Sfn
42	ENSMUSG00000074272	7.48664e-101	0.0219623	-0.244411	1.17876	1.20268	1.3507	1.34886	-0.374813	1.01992	0.707926	1.15054	-1.15445	-0.506354	-0.154308	0.455437	Ceacam1
42	ENSMUSG00000036570	0	-0.00102265	0.00195598	-0.00754797	-0.00557299	-0.0414592	-2.01125	-0.00297893	-0.00124784	-0.000703254	0.00195598	-0.00267119	-0.00524103	-0.00170636	0.00195598	Fxyd1
42	ENSMUSG00000020911	2.62786e-09	-1.3782	-0.650578	1.81286	3.09331	1.64783	3.15225	-1.0985	-2.1767	-1.67073	-0.267789	-0.334545	-0.492228	0.211762	0.291625	Krt19
42	ENSMUSG00000064373	3.44199e-13	0.0656638	0.165537	0.441204	0.0307313	0.223658	0.365601	0.468409	0.597356	0.731184	-1.40999	0.257323	-0.203712	-0.984374	-0.822939	Sepp1
43	ENSMUSG00000020423	2.32401e-07	0.622394	-2.24511	1.20008	0.24632	-2.11416	-0.858205	0.13939	0.812511	0.235557	0.501553	0.466024	0.60457	-0.118535	-1.58428	Btg2
43	ENSMUSG00000009633	2.39625e-09	0.227554	-0.943993	0.218623	0.0691501	-0.0321389	-0.0104796	0.278768	0.301695	0.300481	0.302727	0.223023	0.137029	-0.334182	-2.28159	G0s2
43	ENSMUSG00000030208	3.72913e-100	-1.13696	0.00453957	0.370718	0.86423	0.478965	0.845759	-1.42818	-0.694584	-0.808454	0.558087	-1.80442	-1.00556	0.849908	1.06847	Emp1
43	ENSMUSG00000030551	0	0.0835558	0.0618699	0.0641122	0.0391841	0.0134821	-1.16479	0.064364	0.0991459	0.0465405	0.0728563	0.0954091	0.0857795	0.0492783	0.0573047	Nr2f2
43	ENSMUSG00000006205	2.05295e-134	0.00855168	-0.154124	-0.738439	-1.8853	-0.917956	-1.6138	-0.0255601	0.0144235	-0.0128095	0.00587982	-8.32882e-05	0.0232504	0.00209551	-0.118394	Htra1
43	ENSMUSG00000014846	3.3975e-28	-0.531079	-1.0055	-0.364242	-0.137511	-2.71988	-1.23683	-0.112197	-0.717325	-0.151414	-0.406608	-0.0965977	-0.370003	0.238643	-0.241734	Tppp3
43	ENSMUSG00000006360	1.0265e-69	-0.453841	-1.19749	1.1923	1.56741	1.43317	-4.50115	-0.0392297	-0.185184	-0.35567	1.04182	0.405523	-0.820179	1.35982	1.25872	Crip1
43	ENSMUSG00000051439	1.7372e-50	-0.37982	-0.856723	0.817931	0.878282	0.882948	0.895806	0.283075	0.752335	0.699869	0.758909	-0.361214	-1.32882	-0.210465	-0.837557	Cd14
44	ENSMUSG00000060802	4.13169e-36	0.0598939	0.601665	0.778768	-0.00213994	1.05476	0.972498	0.11978	-0.785697	-0.450923	-2.89307	1.31068	0.972815	-1.04531	0.156177	B2m
44	ENSMUSG00000033860	2.40184e-233	-1.05754	0.0113802	-0.335677	-0.233077	-0.0387059	0.0190392	-1.50504	-1.56071	-1.93587	-0.138518	-0.117401	-0.0136623	0.0142537	0.0190392	Fgg
44	ENSMUSG00000028673	2.29687e-98	-1.17269	-0.112474	0.0803597	0.0305401	0.15765	0.106231	-0.685992	-1.84179	-0.954711	-1.8011	0.0162563	-0.137702	0.114485	0.0306224	Fuca1
44	ENSMUSG00000029802	4.85117e-46	-0.0159446	0.0328734	0.0750018	0.00380123	0.0596426	-0.187317	0.0861202	0.0885916	0.0824381	-0.127871	0.0874781	-0.0834305	-0.417153	-1.34972	Abcg2
44	ENSMUSG00000025351	8.18591e-92	-1.45343	-0.311116	-2.12311	-1.76187	-1.41903	-0.606111	-1.09869	-1.51034	-1.01088	-0.674567	-1.43944	-1.6781	0.375452	-0.37938	Cd63
44	ENSMUSG00000022010	7.60292e-28	-0.0801076	-0.895239	0.473931	0.255126	-3.27898	-1.60327	-0.439339	-0.79847	-0.672228	-0.532117	0.207762	1.08278	0.169403	-0.31901	Tsc22d1
44	ENSMUSG00000032231	1.56621e-44	-0.897433	-0.137681	-0.271201	1.06701	-0.0404437	0.66242	-0.589733	-0.709001	-0.514771	1.10307	-1.13581	-1.31461	1.28034	1.42992	Anxa2
45	ENSMUSG00000026399	4.23805e-26	-0.404972	-0.0390629	0.299446	0.316599	0.319216	0.339438	-0.016528	0.188646	0.244534	0.265079	-0.436304	-0.832276	0.0741278	0.0062455	Cd55
45	ENSMUSG00000070423	0	0	-0.0148515	0	0	-0.0110798	-1.31499	0	-0.000246219	0	0	0	-0.000536117	0	0	Olfr558
45	ENSMUSG00000019929	5.11673e-24	-0.0208003	-0.247716	-0.645067	-2.14645	-1.76208	-0.0933864	0.00191988	0.0250265	0.0117511	-0.000103921	-0.00215401	0.0338295	0.00700654	-0.198721	Dcn
45	ENSMUSG00000032307	1.31177e-46	-0.464374	0.0175671	-0.362574	-0.0551455	-0.0520978	0.0181645	-1.12104	-0.626316	-1.34544	-0.0432153	-0.125012	-0.0532669	0.0378788	0.0650051	Ube2q2
45	ENSMUSG00000032366	5.40347e-158	0.0665959	-0.328445	-1.72072	-1.99298	-3.64308	-2.83561	-0.655728	0.205702	-0.103831	1.39339	-1.17854	0.0363528	0.998273	0.171256	Tpm1
45	ENSMUSG00000032359	0	0.662672	-0.134848	1.56501	1.6414	1.81936	1.81988	0.924066	1.25652	1.2661	1.56094	0.422977	0.103544	0.319277	0.343771	Ctsh
45	ENSMUSG00000037960	2.39451e-09	-0.663816	-0.191801	-0.312307	-0.0248808	0.00615906	-0.140732	-0.903095	-0.689873	-0.670794	-0.134567	-1.11602	-0.462502	-0.0640373	-0.12758	Card19
46	ENSMUSG00000004885	1.76358e-25	0.135404	0.101238	0.273938	0.39622	0.467894	0.486965	0.124117	0.48264	0.459562	0.387973	-0.356946	-0.176241	-0.573922	-0.187199	Crabp2
46	ENSMUSG00000020186	5.72646e-09	0.167266	0.18133	0.143497	0.0865148	0.144938	-1.26214	0.159071	0.185535	0.172961	0.0928315	0.148498	0.145577	0.0579261	0.135916	Csrp2
46	ENSMUSG00000018569	6.38634e-06	-0.322871	-0.0177402	1.51495	1.77479	1.81356	1.82391	-0.542483	-0.00753948	-0.23305	0.451594	-1.04659	-0.649587	-0.0602901	0.087889	Cldn7
46	ENSMUSG00000021477	6.24149e-23	-0.688233	-0.954953	-2.50991	-1.99597	-0.866573	0.00654282	-0.373709	-0.295205	-0.152761	-0.766699	-0.830891	-1.36542	-0.705829	-1.98095	Ctsl
46	ENSMUSG00000052727	3.10594e-81	-1.14398	0.0733864	-0.820674	-0.0945097	-0.524074	-0.691273	-1.25959	-1.46142	-1.10383	-2.44644	-1.38928	-0.803298	0.171687	0.209134	Map1b
47	ENSMUSG00000040280	0	-0.00467272	-0.0361363	-0.00368294	-0.0106429	-0.0500212	-3.38647	0	-0.0012809	-0.000926267	-0.0263246	0	-0.00199591	-0.00035955	-0.0429854	Ndufa4l2
47	ENSMUSG00000021281	1.08916e-14	0.348104	0.358453	0.635907	0.702353	0.702277	0.441014	-0.241243	0.563282	0.635561	0.697753	-0.947971	0.171009	0.316939	0.692019	Tnfaip2
47	ENSMUSG00000024608	7.36346e-90	0.420072	0.980113	0.701495	0.167376	1.12111	1.68138	0.36599	0.480258	0.283848	0.487311	0.43182	0.319987	0.102194	0.993599	Rps14
47	ENSMUSG00000064370	6.84052e-12	-0.204442	0.478175	-0.467679	-0.697578	-0.215108	-0.284782	-0.289496	-0.770267	-0.634136	-0.249374	0.0995769	0.015351	-0.816685	-1.32854	mt-Cytb
48	ENSMUSG00000037852	2.81355e-48	-0.123098	-0.114176	0.0378322	0.0385795	0.0249778	-1.32344	0.00535538	0.0610322	0.0620035	-0.0327903	-0.109087	-0.353372	0.0648062	0.0441605	Cpe
48	ENSMUSG00000025150	4.7955e-88	0.0726315	-1.38828	0.0624345	-0.407438	-0.62727	0.221066	0.224548	0.25887	0.263137	0.270911	0.121457	-0.130437	-0.0249105	-0.417235	Cbr2
48	ENSMUSG00000022150	3.49488e-72	-0.131094	-0.07569	0.0518422	-0.0424357	-0.0301528	0.0692844	0.0593547	0.0950286	0.0962126	0.0871613	-0.00835019	-0.312851	-0.5303	-1.08062	Dab2
48	ENSMUSG00000045394	1.72192e-261	-0.639192	-0.154952	0.862199	2.17587	3.23165	3.96291	-0.477523	-0.747	-0.241136	-0.219061	-1.32489	-0.968195	0.0756598	0.72636	Epcam
48	ENSMUSG00000069833	4.83982e-40	-1.08877	-0.0893052	-0.560285	0.180744	-0.821526	-0.356518	-1.10399	-0.254271	-0.559618	0.385813	-1.61274	-1.61054	0.680041	0.773784	Ahnak
49	ENSMUSG00000070348	8.06233e-73	1.10046	0.476413	1.56298	1.54791	1.80869	1.24441	1.27325	1.29129	1.55918	1.75431	0.957455	1.23621	0.808845	1.55495	Ccnd1
49	ENSMUSG00000042485	0	-0.0217376	-0.0156851	-0.019707	-0.00910409	-0.0478222	-2.68757	-0.00504358	-0.00581211	-0.00663181	0	-0.00360035	-0.0152815	-0.00246911	-0.0253468	Mustn1
49	ENSMUSG00000033060	1.21757e-173	-1.04626	-0.13305	-0.0552587	-0.151042	-0.113129	-0.0496831	-1.20033	-1.35164	-1.45454	-0.161855	-0.0505447	-0.0286316	-0.00219885	0.0610653	Lmo7
49	ENSMUSG00000032518	1.3501e-29	0.89202	1.29556	0.990851	0.649265	2.06752	2.34363	0.710754	1.02105	0.67493	1.15866	0.743371	0.65274	0.0877261	1.57149	Rpsa
49	ENSMUSG00000037573	1.0667e-18	0.0830818	-1.70748	0.533699	0.266566	0.127207	0.290089	0.208776	0.100064	0.168468	-0.276109	0.286356	0.0891296	-0.28884	-1.03665	Tob1
49	ENSMUSG00000004864	4.01305e-12	-0.293679	0.110303	0.334171	0.441769	0.460653	0.59562	-0.158073	-0.355772	-0.160737	-1.60677	-0.00629055	-0.0891944	0.174924	0.271465	Mapk13
49	ENSMUSG00000001473	3.58177e-107	-0.90194	0.0602898	-1.50184	-1.51281	-0.810578	-0.158401	-0.665931	0.108269	0.00828315	0.249532	-1.35777	-1.60861	-0.190116	-0.0183385	Tubb6
50	ENSMUSG00000038400	1.43919e-127	-1.42616	-0.0114574	-2.13355	-1.58573	-0.103374	0.257404	-0.820593	-0.533433	-0.594804	0.294107	-0.897438	-1.6546	0.271308	0.029902	Pmepa1
50	ENSMUSG00000029003	2.58072e-06	-0.165594	0.0327089	0.0788298	0.121456	0.125408	0.122163	-0.170753	-0.347408	-0.295939	-1.0238	0.0818738	0.0671883	-0.00687604	-0.0589217	Mad2l2
50	ENSMUSG00000030538	1.77118e-57	0.403794	0.450712	0.914127	0.896722	0.921241	0.838632	0.637035	0.157451	0.530451	-0.177479	0.816883	0.629074	-0.708685	0.0754392	Cib1
50	ENSMUSG00000023064	0	0.00121222	-0.0104103	0.00390445	0.0253742	-0.353507	-2.4211	0.0498833	0.0670965	0.0739312	0.0799323	0.0352647	-0.0470051	0.0592461	-0.0144359	Sncg
50	ENSMUSG00000075702	5.19458e-89	0.0425931	-0.565662	-0.661255	-1.11041	-2.87628	-1.34113	0.0348127	0.0528573	0.0276514	0.0326067	0.0487513	0.0635577	0.0408043	-0.390821	Selm
51	ENSMUSG00000026147	8.82199e-104	0.0240633	-0.166451	0.0459026	-0.582162	0.0887598	0.098286	0.0828273	0.0968157	0.0964392	0.0603398	0.0438969	-0.0660051	-0.380804	-1.02389	Col9a1
51	ENSMUSG00000038900	2.89608e-25	0.529973	1.41358	0.594314	0.264243	1.83535	2.2746	0.38906	0.760208	0.332922	1.07557	0.368803	0.198162	0.190482	1.63847	Rpl12
52	ENSMUSG00000041801	2.08408e-192	0.102968	-0.487929	-1.74875	-1.71251	-1.61434	-1.16176	0.0594545	0.0931431	0.0943339	0.177871	-0.00764553	0.103462	0.113309	-0.158142	Phlda3
52	ENSMUSG00000033831	3.41032e-211	-0.846265	0.00571211	-0.174577	0.00413704	0.0056242	0.00571211	-1.47202	-1.18985	-1.91483	-0.01411	-0.119979	-0.0274816	0.00571211	0.00571211	Fgb
52	ENSMUSG00000062991	2.97211e-239	0.00891313	-0.274405	-0.757194	-2.00076	-1.69072	-0.00843045	-0.038699	0.0408444	0.0367285	0.00656054	-0.0989017	-0.0268333	0.0136204	-0.129375	Nrg1
52	ENSMUSG00000038086	2.1792e-10	0.0357289	0.0035217	0.0358416	0.0195457	-0.167857	-1.35197	0.0419359	0.0442319	0.0418949	0.0272634	0.0349478	0.0292664	0.0435653	0.0294551	Hspb2
53	ENSMUSG00000028645	1.22651e-32	-0.750943	-0.0808334	-0.676685	-0.672532	-0.0979304	0.206416	-0.402677	-0.16039	-0.0817448	0.118024	-0.841279	-1.27756	-0.158852	-0.378771	Slc2a1
53	ENSMUSG00000020205	4.9718e-15	1.11502	-0.079275	2.16868	0.988871	2.33227	0.822484	1.08383	2.3301	2.38573	2.74205	0.0484376	0.585633	-1.01465	2.16026	Phlda1
53	ENSMUSG00000057098	0	-0.0122654	-0.0228391	-0.0210968	-0.0204626	-0.0536148	-2.43096	-0.00655942	-0.00367059	-0.00492996	0	-0.0108646	-0.00906419	-0.00291061	-0.0345312	Ebf1
53	ENSMUSG00000018932	6.70002e-51	-1.14445	-0.416216	-1.19159	-0.843222	-1.00973	0.0839614	-1.2448	-1.132	-0.88985	0.13584	-1.5376	-1.22627	-0.172401	-0.137206	Map2k3
53	ENSMUSG00000054146	4.31656e-22	-0.014969	-0.949033	-1.3882	-0.87943	-3.25912	-0.419857	-0.087408	-0.0169229	-0.131287	-0.0924722	-0.0585976	0.0219877	-0.0177867	-0.99421	Krt15
54	ENSMUSG00000017009	1.77644e-18	-0.879444	-0.878371	-0.875329	-0.335553	-1.0734	1.43253	-1.04188	-0.428889	-0.58387	0.710626	-1.59569	-1.39949	0.362099	0.486353	Sdc4
54	ENSMUSG00000030659	1.10407e-11	-0.0583543	-0.467974	0.141888	0.130775	0.16591	0.118935	-0.175381	-0.0330452	-0.197101	0.0445869	-0.0683511	-0.101434	-0.250884	-1.44745	Nucb2
54	ENSMUSG00000036764	9.13904e-67	-0.667183	0.0235677	-0.00271809	0.0484739	0.0482985	-0.00128627	-0.630347	-1.11409	-0.929069	-0.404226	-0.0144005	-0.0149222	-0.0141191	0.0203446	Dnajc12
54	ENSMUSG00000005125	6.97667e-10	-0.533582	-0.668378	-0.489658	-0.495725	0.363615	0.47984	-0.371395	0.215286	-0.230213	0.106926	-0.334007	-0.967252	-0.844008	-1.29895	Ndrg1
55	ENSMUSG00000036402	2.39511e-58	-1.53925	0.147409	-0.286803	-0.408552	-0.0523384	0.023705	-0.931493	-2.12811	-1.04399	-0.490777	-0.23008	-0.0571156	-0.0262792	0.221025	Gng12
55	ENSMUSG00000030792	1.21365e-06	-0.898374	-0.0374242	-0.035763	0.0309589	0.0328825	0.0334647	-0.682811	-1.09775	-0.907881	-0.296097	-0.200134	-0.599274	0.00184686	-0.153847	Dkkl1
55	ENSMUSG00000008683	1.24688e-141	0.908757	1.08889	0.525775	0.277423	1.20639	1.74668	0.357055	1.03766	0.407976	0.802059	0.337135	0.628079	0.0395123	1.42875	Rps15a
55	ENSMUSG00000032548	4.35715e-06	-0.585427	-0.0895378	-1.91171	-1.40494	-0.682053	0.112	-1.15688	-0.610601	-1.18498	0.0759563	-0.471615	-0.28949	0.0361267	-0.113235	Slco2a1
56	ENSMUSG00000049775	2.10829e-26	-0.857061	0.54031	1.50394	1.45488	-0.238446	-0.223812	-0.238049	-2.05017	-0.93831	-0.252223	0.895001	1.31245	0.0829135	1.19796	Tmsb4x
56	ENSMUSG00000053317	8.92681e-10	0.0837793	-0.475823	0.369862	0.329434	0.678072	0.530955	0.119598	-0.0981786	-0.0720469	-1.04032	0.5321	0.314328	-0.914843	-1.11743	Sec61b
56	ENSMUSG00000042367	2.70463e-10	-0.293484	0.0404565	-1.21028	-0.630453	-0.105364	0.0502989	-0.221044	-0.490621	-0.332915	0.0522078	-0.036393	0.0328058	0.0395005	0.0608782	Gjb3
56	ENSMUSG00000020484	2.24972e-10	-0.362016	-1.19193	-0.247437	-0.0784769	0.224884	0.061292	-0.387171	-0.240163	-0.320342	-0.346727	-0.365319	-0.404258	-0.661628	-2.00842	Xbp1
56	ENSMUSG00000020486	0	-0.0301593	-0.0329242	-0.0088481	-0.0154296	-0.0298888	-1.55312	-0.0215734	-0.0369752	-0.0324733	-0.0184228	-0.0110442	-0.0123804	-0.0366214	-0.0459622	Sept4
56	ENSMUSG00000053113	1.96292e-49	-0.802542	-1.20372	-1.41409	-0.462199	-4.08292	-2.35032	-1.21479	-0.960326	-1.415	-0.0787913	-0.371521	-0.497862	0.06447	-1.05624	Socs3
56	ENSMUSG00000021614	2.54914e-221	0.0330582	0.00169908	-0.123647	-1.11024	-0.281413	0.0412791	0.030542	0.0389311	0.0354104	0.0204017	0.0357338	0.0257288	0.0190097	0.0207812	Vcan
57	ENSMUSG00000030287	4.32976e-11	-0.151551	-0.418459	0.200831	0.159238	0.252487	0.261068	0.0354192	0.13812	0.197485	-0.969451	-0.148301	-0.281191	0.120676	-0.0868492	Itpr2
57	ENSMUSG00000030647	2.01079e-08	0.301159	-0.0133051	0.756949	0.621945	0.650798	0.891646	0.449126	0.21971	0.348014	-0.373915	0.765961	0.34681	-0.847082	-0.783695	Ndufc2
57	ENSMUSG00000021843	1.03797e-18	-1.3635	0.268864	-0.402845	-0.450084	-0.573641	-0.11424	-1.39249	-2.15044	-1.84274	-0.619319	-0.327571	-0.0631634	0.0296225	0.366091	Ktn1
57	ENSMUSG00000017493	9.38772e-173	-0.0418535	-0.0823227	-0.218377	-1.25108	-0.451529	-2.78709	-0.0437221	0.00834064	0.00469381	0.00195706	-0.0781817	-0.0648682	-0.0150184	-0.0749382	Igfbp4
57	ENSMUSG00000038732	1.29583e-84	-0.48076	0.127401	0.151316	0.251883	0.252813	0.200657	-0.808718	-0.687519	-0.898445	-0.152195	-0.398549	-0.0718163	0.102706	0.194756	Mboat1
58	ENSMUSG00000025780	1.87215e-84	-0.233681	-0.0473717	0.0443768	0.0500408	0.0853962	-0.713883	-0.391432	-0.331873	-0.561712	-0.915231	-0.00449995	0.000796647	0.076068	0.0545532	Itih5
58	ENSMUSG00000027239	1.58352e-21	-0.115683	0.0631936	-0.626306	-1.66251	-0.495129	0.123219	-0.00136152	-0.0659065	0.0325921	-0.985902	0.0457173	-0.0994866	0.067923	0.133076	Mdk
58	ENSMUSG00000045128	6.9834e-76	0.452592	1.01526	0.966052	0.383792	1.40587	1.78058	0.378506	0.484974	0.23954	0.977061	0.541628	0.380152	0.148083	1.2852	Rpl18a
58	ENSMUSG00000034520	0	-0.00344693	-0.00348256	-0.0526089	-0.139112	-0.0357249	-1.13571	-0.00324035	-0.00028959	-0.000639238	0	-0.000934262	-0.00301497	-0.00312357	0	Gjc1
58	ENSMUSG00000022956	2.45247e-43	0.129336	0.190367	0.505591	0.407817	0.839537	0.544756	0.30721	-0.145358	0.10536	-0.52471	0.553535	0.435772	-0.854251	-0.536878	Atp5o
59	ENSMUSG00000027171	2.68401e-21	0.0436279	0.336691	-0.130596	0.1232	0.428409	0.453447	-0.125776	0.338247	0.323985	0.364822	-0.742389	-0.16689	0.110853	0.24093	Prrg4
59	ENSMUSG00000046623	1.53889e-15	-0.295402	0.0152074	-0.958743	-0.346718	-0.0043952	0.0152074	-0.270686	-0.449558	-0.412065	0.0152074	-0.074436	-0.0172155	0.01002	0.0152074	Gjb4
59	ENSMUSG00000010307	1.56098e-51	-0.637843	0.0131626	-0.0316608	0.00555475	0.00634074	-0.000930574	-0.215034	-1.15778	-0.360764	-0.032366	-0.0141747	-0.00566754	-0.00215283	0.0131626	Tmem86a
59	ENSMUSG00000020928	0	-0.000939261	-0.00829888	0	-0.00182684	-0.0189094	-1.41259	-0.00123738	0	0	0	0	-0.000874562	-0.00054716	0	Higd1b
59	ENSMUSG00000068220	5.36319e-45	0.687567	-0.333506	-1.54251	-1.0928	-3.46388	-3.5878	0.742484	0.714514	0.732521	0.402624	0.732057	0.70539	0.619819	-0.481681	Lgals1
59	ENSMUSG00000024511	1.25101e-214	-0.737685	0.0403132	-0.0266372	0.0446358	0.00144938	0.0904688	-0.873474	-1.2299	-1.18211	0.0273968	-0.0763771	-0.00679458	0.0204585	0.0821747	Rab27b
59	ENSMUSG00000064341	6.66456e-111	-0.511913	0.342364	-1.05366	-0.85013	-1.14165	-0.591519	-0.872935	-0.743069	-0.923123	0.706444	-0.793193	-0.50519	-0.720409	-1.3352	mt-Nd1
60	ENSMUSG00000042410	1.24039e-214	-1.00738	0.111521	0.017236	0.0364766	0.150051	0.231554	-0.628304	-1.50655	-0.80109	-0.024204	0.0211211	0.00907583	0.00728417	0.146591	Agps
60	ENSMUSG00000076437	5.81003e-80	0.525534	0.612919	0.805299	0.526831	0.870369	0.690226	0.536359	0.44844	0.439716	0.0681246	0.872907	0.670402	0.109338	0.692515	2700094K13Rik
60	ENSMUSG00000000184	4.21507e-40	0.0131867	-0.154853	-0.810126	-1.8114	-1.29657	-1.77639	0.00943582	0.0240547	0.0190705	0.00985426	0.0122163	0.0179198	0.00649778	-0.124748	Ccnd2
60	ENSMUSG00000033917	1.31302e-28	-1.27158	-0.456923	0.139417	0.295456	0.287102	0.312657	-0.784485	-1.2152	-1.00218	-1.74087	-0.354158	-1.34598	-0.445188	-0.595754	Gde1
60	ENSMUSG00000020432	8.49582e-54	-0.163281	-0.678219	-0.0909445	-0.171477	0.0671828	0.00504323	-0.12061	-0.165073	-0.17841	-1.25685	0.0360513	-0.176557	-0.118597	-1.14718	Tcn2
60	ENSMUSG00000021388	0	-0.00146506	-0.0330862	-0.00304127	-0.0108809	-0.0551947	-2.58708	-0.000886272	-0.000998552	-0.00243939	0	-0.00112789	-0.00223197	-0.000863611	-0.0125416	Aspn
60	ENSMUSG00000044533	1.20991e-06	0.527458	1.02069	0.553841	0.488243	1.32909	1.40227	0.371467	0.47492	0.190423	0.692078	0.641398	0.373695	-0.0349553	1.18181	Rps2
61	ENSMUSG00000050931	1.27616e-188	-1.03126	0.137132	-0.113987	0.131833	0.155119	0.214793	-0.963505	-1.27553	-0.969437	-0.148631	-0.606225	-0.280147	0.0335403	0.181665	Sgms2
61	ENSMUSG00000028413	1.01118e-06	-0.212965	-0.0142972	0.139347	0.127784	0.162737	0.0821764	-0.25228	-0.120876	-0.333469	-0.0295368	0.0269792	-0.28144	-0.227742	-1.54055	B4galt1
61	ENSMUSG00000028435	7.52034e-67	-1.11157	0.0112559	-1.00982	-0.210423	-0.0289284	0.0210659	-0.643987	-0.948558	-0.587155	-0.333596	-0.676921	-1.24022	-0.0959186	-0.0258031	Aqp3
61	ENSMUSG00000048706	1.27476e-10	0.227556	0.255219	0.461283	0.550597	0.685004	0.716109	0.337167	0.891878	0.799885	0.840752	-0.259484	-0.172297	0.604558	0.631899	Lurap1l
61	ENSMUSG00000040690	9.77686e-200	0.0312752	0.0216604	-0.511473	-1.0671	-0.164727	-0.0237297	0.0149383	0.0315487	0.0609143	0.0155657	-0.0193975	0.05563	-0.070975	0.0178954	Col16a1
61	ENSMUSG00000029134	4.0277e-40	0.383978	-0.11914	1.09261	1.10131	1.11999	1.10101	0.89271	1.10925	1.11392	1.11939	0.582126	-0.221415	-0.523302	0.733602	Plb1
61	ENSMUSG00000005161	7.03225e-19	0.0603663	0.634978	1.14028	0.819359	1.24917	1.12214	0.392643	-0.567241	-0.0881676	-1.14639	1.30464	0.897525	-0.253775	0.534632	Prdx2
61	ENSMUSG00000005583	1.79249e-25	0.00891804	-0.0885864	-0.0524897	-0.498203	-0.850806	-2.64837	0.0129457	0.0133701	0.0138792	0.0145019	0.00876167	0.00926369	0.00842341	-0.0633126	Mef2c
61	ENSMUSG00000050520	1.77857e-09	-0.0883536	-0.203418	0.181409	0.187033	0.189491	0.193149	0.10939	-0.193455	0.0508499	-0.867196	0.173542	0.0741977	-0.16443	-0.989017	Cldn8
62	ENSMUSG00000028392	5.09347e-19	-0.0504241	-0.354417	0.344155	0.417734	0.428079	0.434873	-0.206006	-0.0711426	-0.1512	0.218828	-0.211549	0.00687117	-0.50133	-0.146169	Bspry
62	ENSMUSG00000040952	6.37819e-23	0.770042	0.540294	0.377464	0.474793	1.00448	1.61552	0.16179	0.986472	0.271832	1.27505	0.0439478	0.516635	0.185285	0.867577	Rps19
62	ENSMUSG00000031825	3.18908e-19	-0.212374	-0.155955	-1.61326	-2.11868	-1.1288	-1.58073	-0.618978	-0.126712	-0.61558	0.0107392	-0.410789	-0.169911	-0.0341771	-0.35018	Crispld2
62	ENSMUSG00000021268	2.36545e-28	0.00491458	-0.0385651	-0.379908	-0.468512	-0.28759	-2.55715	0.0122264	0.0141458	0.00820674	0.0172349	0.00725993	0.00851694	0.00839023	-0.0497301	Meg3
62	ENSMUSG00000022899	5.62732e-154	0.590154	0.681613	0.874788	0.775754	0.896466	0.917312	0.70561	0.808623	0.842018	0.81133	0.52185	0.394327	0.379054	0.654595	Slc15a2
62	ENSMUSG00000043445	2.30928e-06	-0.0821191	-1.20148	0.0700817	0.153055	0.336319	0.148092	0.264306	0.337544	0.429547	0.21379	0.0511372	-0.386046	-0.586112	-0.965122	Pgp
63	ENSMUSG00000018102	2.90073e-08	-1.16934	-0.435575	0.276959	0.0706393	-0.0944016	-0.0848853	-0.923417	-2.19055	-1.50924	-1.75482	0.300808	0.40183	-0.691433	-0.487482	Hist1h2bc
63	ENSMUSG00000003970	3.87845e-33	0.558871	1.01694	0.696109	0.27886	1.20069	1.54586	0.456437	0.481535	0.370565	0.950924	0.487562	0.45318	0.0230197	1.16201	Rpl8
63	ENSMUSG00000035885	4.81932e-06	-0.283846	-0.106805	0.317024	0.211188	-0.0225831	-1.00235	-0.254832	-0.83179	-0.686295	-1.0661	0.484614	0.276937	-0.720532	-0.880345	Cox8a
63	ENSMUSG00000025190	6.72824e-13	-0.661564	-0.0465468	-0.114002	-0.0279417	0.00309666	-0.11914	-0.282067	-0.953315	-0.382697	-1.15961	-0.0105622	-0.274593	-0.221576	-0.481257	Got1
64	ENSMUSG00000059895	0	-0.0631003	-0.0060443	-0.0822332	-0.0452925	-0.0832509	-2.52952	-0.0955242	-0.091549	-0.099573	-0.0890425	-0.000263414	0.0403768	0.00405986	0.0157659	Ptp4a3
64	ENSMUSG00000096215	3.87733e-33	-0.427862	-1.00414	0.54514	0.6112	0.623455	0.632077	-0.203176	-0.641125	-0.387536	-0.18732	0.0782098	-0.166069	-0.525043	-1.55534	Smim22
64	ENSMUSG00000022676	1.03935e-59	0.00929084	-0.0282405	-0.582546	-1.02452	-0.303871	-0.0624593	0.00564189	0.0131007	0.00580369	0.00120847	0.0024131	0.00933487	0.00277983	-0.0546573	Snai2
64	ENSMUSG00000079620	3.02784e-29	-0.193044	-0.0107793	0.33379	0.329156	0.353668	0.349902	0.109035	0.332786	0.339121	0.333676	-0.155466	-0.717212	-0.181536	0.26208	Muc4
65	ENSMUSG00000041697	4.35749e-41	-0.39041	-0.45034	-0.0653369	-0.0789824	-0.391782	-0.743235	-0.328294	-0.897893	-0.71021	-1.52693	-0.0339795	-0.192989	-0.866043	-1.53879	Cox6a1
65	ENSMUSG00000029672	8.64994e-07	-0.332232	0.198417	0.126908	-0.232206	0.203775	0.305461	-0.106793	-0.761561	-0.187858	-1.69824	0.141522	0.284037	-0.586765	0.00261433	Fam3c
65	ENSMUSG00000024646	5.08022e-75	-0.189858	-1.34549	0.250458	0.032025	-0.107677	-0.6468	0.136438	-0.00629731	0.0636599	-0.281572	0.205342	-0.331295	-0.083241	-1.48851	Cyb5a
66	ENSMUSG00000027276	8.56865e-96	-0.0637112	-0.0137265	-1.27694	-0.981246	-0.439192	-0.953239	-0.0660017	-0.123117	-0.126105	-0.265093	0.0147104	0.0195296	0.0144952	-0.00100211	Jag1
66	ENSMUSG00000027495	2.30749e-33	-0.39706	0.0447328	0.074089	0.0489067	0.141337	0.0669859	-0.607067	-0.580331	-0.902573	-0.233643	0.0736697	-0.0167031	-0.566421	-0.252665	Fam210b
66	ENSMUSG00000038393	3.14684e-10	0.366104	-1.69811	0.695603	0.522939	-0.166929	-1.65431	0.459725	0.188395	0.41232	0.333479	0.564734	0.521791	-0.432372	-1.30057	Txnip
66	ENSMUSG00000029822	2.3003e-75	-0.20843	0.0641784	0.0290914	0.225964	0.243292	0.231028	-0.44513	-0.100449	-0.0147877	0.18619	-0.669393	-0.179434	0.225742	0.239272	Osbpl3
66	ENSMUSG00000019851	2.58267e-06	-0.279115	-0.259863	-1.3128	-1.89747	-2.16707	0.394886	-0.344041	-0.396553	-0.310841	0.341939	-0.306951	-0.0194818	0.157434	-0.0657801	Perp
66	ENSMUSG00000090137	2.34546e-11	1.33939	0.206282	-0.097032	0.483376	0.718375	0.774318	-0.631851	1.40009	-0.679777	0.37638	-0.448931	1.35243	0.00114478	-0.0847481	Uba52
66	ENSMUSG00000020303	1.75526e-27	-0.827895	-0.0126064	-0.294791	-0.0322236	-0.000248019	-0.0160948	-0.506478	-1.17846	-0.789266	0.00214923	-0.0909815	-0.0824318	-0.00935884	-0.0529394	Stc2
67	ENSMUSG00000026576	1.10724e-09	-0.122397	-0.19946	0.707453	0.794966	0.781161	0.819274	0.172081	-0.240503	0.279537	-1.33804	0.0981568	0.108664	0.157299	0.616444	Atp1b1
67	ENSMUSG00000042613	7.31711e-321	-0.349359	-0.438191	-0.561117	-0.504949	-2.25412	-1.06078	-0.291831	-0.396972	-0.344816	-0.269849	-0.0958935	-0.217909	0.0547627	-0.249717	Pbxip1
67	ENSMUSG00000070803	1.89009e-10	0.99681	-0.830788	1.11791	1.08596	0.927501	1.10204	0.90318	1.07691	1.07475	0.8858	0.659819	0.887143	-0.275435	-0.0873988	Cited4
67	ENSMUSG00000030695	2.63356e-39	-1.47174	-1.68931	-1.53666	-0.959182	-1.52344	-1.41906	-1.02623	-1.88683	-1.40901	-0.806859	-0.576701	-1.09232	-0.71449	-1.15764	Aldoa
67	ENSMUSG00000042462	8.90605e-50	0.641937	0.531612	0.521581	0.569345	0.779657	0.812911	0.683206	0.658699	0.652862	0.390515	0.734096	0.695521	-0.0675319	0.455702	Dctpp1
68	ENSMUSG00000001604	6.79262e-47	-0.241864	-0.0554284	0.0156421	0.0062484	-0.0174889	-0.121556	-0.272439	-0.450128	-0.394045	-0.85735	0.0214893	0.0397478	0.0451179	0.0359328	Tcea3
68	ENSMUSG00000028967	1.24604e-12	-0.61551	-0.12097	-0.347622	-2.67503	-0.916403	-0.51413	-0.442503	0.0627556	0.232204	0.359995	-0.718548	-0.641561	-0.65196	-0.384822	Errfi1
68	ENSMUSG00000047215	1.30353e-34	0.482912	0.914631	0.746731	0.299734	1.27062	1.61122	0.459361	0.469905	0.437148	0.435984	0.399234	0.329099	0.00639679	1.33129	Rpl9
68	ENSMUSG00000061666	1.67482e-31	0.542041	0.197133	0.720134	0.757533	0.763984	0.756187	0.370472	0.423138	0.35312	-0.779689	0.471672	0.661306	0.377402	0.750264	Gdpd1
69	ENSMUSG00000048332	2.71768e-171	-0.0119691	-0.13192	-1.50232	-1.61015	-1.63713	-1.1961	-0.014998	-0.0263685	0.0768545	-0.363854	-0.169746	0.06659	0.106174	-0.106351	Lhfp
69	ENSMUSG00000052512	9.47075e-52	-0.543945	0.00175243	-1.01208	-0.989511	-0.449209	0.112169	-0.958503	0.048209	-0.495316	0.409075	-1.20865	-0.727075	0.139191	0.402419	Nav2
69	ENSMUSG00000022892	6.48105e-14	-0.147456	-0.293468	-0.503716	-0.792205	-1.43559	0.279522	0.0646571	-0.244117	0.467884	0.592485	-0.400401	0.0281166	0.793561	0.687001	App
69	ENSMUSG00000025610	0	0.00275667	0.00218357	0.00339395	0.0039564	-0.00383197	-1.30134	0.00591408	0.0060562	0.00649375	0.00649375	0.00405069	0.00466366	0.00649375	-0.000634937	Map3k7cl
70	ENSMUSG00000029247	4.40142e-68	0.618676	0.737089	0.866965	0.78778	1.02016	0.989129	0.610212	0.569815	0.48698	0.64216	0.898515	0.797118	0.269933	0.919223	Paics
70	ENSMUSG00000051397	7.46954e-62	0.062332	0.035052	0.775757	1.20079	1.05418	1.29534	-0.80413	0.198454	-0.620907	0.905791	-1.08371	-0.0807406	0.765971	1.2142	Tacstd2
70	ENSMUSG00000003429	0	0.63162	0.928522	0.848651	0.592231	1.46517	1.64786	0.443728	0.475097	0.26668	0.739104	0.749469	0.580754	0.0186878	0.929289	Rps11
70	ENSMUSG00000050953	3.05769e-78	0.369157	0.173916	-1.26731	-1.88445	-1.16195	0.455647	0.297668	0.525344	0.419092	0.533991	0.175196	0.280626	0.345666	0.302052	Gja1
70	ENSMUSG00000021453	1.89726e-46	-1.44501	-1.43986	-0.171744	-0.369115	-3.24815	-2.48432	-1.29399	-2.24544	-1.94619	-0.355873	-0.0430484	-0.395442	-0.542907	-2.36181	Gadd45g
70	ENSMUSG00000038146	4.24722e-07	0.0658916	0.0854801	0.207738	0.23161	0.216001	-1.77865	0.0527884	0.0880675	0.0440648	0.0434155	0.0885362	0.148913	0.124774	0.151269	Notch3
71	ENSMUSG00000034226	2.77702e-15	0.532884	-0.0237106	0.988572	1.00716	1.02571	1.02381	0.680662	0.801322	0.783025	0.695397	0.530188	0.389924	0.267462	0.515374	Rhov
71	ENSMUSG00000037580	6.05795e-27	-0.532864	0.044745	-0.568229	-0.704781	-0.193141	0.202867	-0.315634	0.107088	0.0196463	0.204759	-0.662515	-1.05065	-0.0372388	-0.043652	Gch1
72	ENSMUSG00000028517	1.03435e-314	0.150875	-0.372567	-0.644803	-1.18992	-2.21443	-0.555449	0.187083	0.257752	0.244788	0.153143	0.117208	0.090163	0.129382	-0.138158	Plpp3
72	ENSMUSG00000031870	1.13755e-59	-0.647569	-0.0207146	-0.067242	-0.0550848	-0.128368	6.96688e-05	-0.71533	-1.08361	-0.917187	-0.688	-0.0132482	-0.00486758	0.00839679	0.00799575	Pgr
72	ENSMUSG00000020321	3.4239e-07	0.0764048	-0.428494	0.421195	0.256806	0.315189	0.289808	0.290114	-0.170359	0.154283	0.0365707	0.505208	0.085757	-0.784681	-0.769974	Mdh1
73	ENSMUSG00000029484	7.50414e-06	-0.433488	-0.0144703	-0.734545	-0.318271	-0.210681	-0.353695	-1.07815	-0.628138	-0.980533	-1.20561	-0.950759	-0.0498552	0.234485	0.109289	Anxa3
73	ENSMUSG00000050708	3.65613e-06	-0.974122	-0.00805988	-0.531028	-0.372989	0.775183	0.322641	-0.175566	-0.45945	0.0476286	-0.925574	-0.341495	-1.36078	-0.272904	-0.540222	Ftl1
73	ENSMUSG00000020027	3.36663e-42	-0.590715	-0.163336	-0.155649	-0.552597	-0.509505	0.170103	-0.0771683	-0.976772	-0.123897	-1.67504	0.0584781	0.0608982	0.0130575	0.133267	Socs2
73	ENSMUSG00000025650	1.47396e-21	0.000541711	-0.0608883	-0.353043	-0.996723	-0.321784	0.00577422	-0.0169982	-0.00684147	-0.0234201	0.0239164	0.012231	0.0188691	0.00677834	-0.0512233	Col7a1
73	ENSMUSG00000020460	5.75033e-31	0.661976	0.907961	0.559221	0.388294	1.42067	1.90959	0.464143	0.706817	0.429892	0.930659	0.432845	0.409978	-0.0835775	0.923535	Rps27a
74	ENSMUSG00000047907	2.24022e-23	0.0396384	-0.209891	-0.734964	-1.31276	-1.95563	-0.696357	0.0554466	0.0772903	0.0661732	0.0715383	0.0342734	0.0608394	0.0689296	0.00500751	Tshz2
74	ENSMUSG00000030849	2.39838e-131	-0.905578	-0.0599771	-0.360997	-0.390232	-0.450716	0.0102742	-0.992685	-1.18218	-1.19565	-0.380802	-0.0568369	-0.17458	0.0159091	-0.03185	Fgfr2
74	ENSMUSG00000031584	1.00747e-06	-0.414447	0.0254485	-0.210319	0.144886	0.186944	0.231991	-0.768593	-0.587915	-1.14048	-0.145999	-0.244526	-0.266665	-0.0312723	-0.0023466	Gsr
74	ENSMUSG00000020361	9.83034e-90	-1.02068	0.269899	-0.458387	-0.147694	0.254904	0.330415	-0.478984	-0.687755	-0.508483	0.255452	-0.341726	-1.21367	-0.0939279	0.22845	Hspa4
74	ENSMUSG00000017390	1.17716e-83	-0.421819	-0.746936	0.480207	0.467406	0.455986	0.530108	0.250005	0.132218	0.36732	-0.381087	-0.0224071	-0.84122	-0.385499	-1.40709	Aldoc
74	ENSMUSG00000039676	3.94055e-78	-0.602824	-0.102456	0.0321377	0.0557491	0.0489971	0.106463	-0.46112	-1.0937	-0.713668	-0.418276	-0.0880756	-0.063721	0.0807326	0.0744839	Capsl
74	ENSMUSG00000032946	0	-0.0136026	-0.0488558	-0.00456864	-0.0102564	-0.096101	-1.68039	-0.0067558	-0.00149967	-0.00276965	0	-0.0193699	-0.0220174	-0.00555148	-0.0140607	Rasgrp2
75	ENSMUSG00000026131	1.37792e-90	-1.12113	-0.274488	-1.14291	-1.49803	-2.30722	-0.575852	-1.35249	-1.1025	-1.35292	-0.560368	-0.685922	-0.71806	-0.102982	-0.459131	Dst
75	ENSMUSG00000026655	1.24508e-19	-0.835981	0.522415	0.337287	0.44534	0.369479	-0.0239583	-0.660565	0.15323	0.0312352	0.441058	-1.14955	-1.15431	0.230461	0.631537	Fam107b
75	ENSMUSG00000042784	2.22345e-35	-0.0568826	-0.102854	0.409396	0.43248	0.442915	0.442988	0.156124	0.222816	0.398477	0.0239307	-0.142821	-0.357155	0.0793227	-1.03638	Muc1
75	ENSMUSG00000028266	7.88128e-21	1.33841	0.23525	0.639202	0.191736	0.390279	1.57558	1.20895	1.68029	1.6085	1.37204	0.837756	1.06116	0.20637	1.05219	Lmo4
75	ENSMUSG00000059291	1.11968e-11	0.528318	0.757836	0.954531	0.746333	1.68576	1.83149	0.334301	0.404492	0.0824451	0.638804	0.588258	0.433758	0.04045	0.748215	Rpl11
75	ENSMUSG00000063229	3.58448e-14	-0.321013	-1.66257	-1.13223	-0.856665	0.202849	0.197537	-0.00636191	-0.294112	0.0562984	-0.247292	-0.187292	-0.485291	-0.41669	-1.00172	Ldha
75	ENSMUSG00000000740	3.89049e-09	0.548092	0.606462	0.525943	0.220375	0.882773	1.35038	0.17456	0.714442	0.19976	0.988745	0.121595	0.26993	0.185898	1.06186	Rpl13
75	ENSMUSG00000025809	6.06636e-21	-0.637048	-0.31137	-1.73622	-1.57075	-1.70191	-2.34118	-0.74251	-0.623895	-0.612519	-0.503119	-0.7572	-0.551653	0.177521	-0.290076	Itgb1
76	ENSMUSG00000027750	5.55955e-221	0.11755	-0.291945	-1.28272	-1.75487	-1.85743	-0.964274	0.0882078	0.128326	0.101132	0.114457	0.0751238	0.113889	0.057771	-0.199333	Postn
76	ENSMUSG00000037242	1.83585e-40	-1.11219	0.0371867	-1.95623	-1.43152	-0.912938	-0.601735	-1.14969	-0.851903	-0.990366	0.137836	-0.913781	-0.72727	0.0326731	0.207501	Clic4
76	ENSMUSG00000023068	4.18884e-88	-0.403626	0.195639	0.00384713	0.116812	0.443868	0.443151	-0.00774838	0.417833	0.365582	0.248606	-0.448496	-1.03822	-0.149399	0.267498	Nus1
76	ENSMUSG00000053253	2.85177e-23	-0.683061	0.205081	-0.406697	-0.175312	0.335837	0.320169	-0.627858	-0.343405	-0.219157	0.205922	-1.10272	-0.954724	-0.466398	-0.0750506	Ndfip2
76	ENSMUSG00000004044	1.08018e-306	-0.103309	-0.402273	-0.583727	-0.575213	-1.97721	-2.30995	-0.120546	-0.0983874	-0.123152	-0.0739354	-0.0262412	-0.0388658	0.0143735	-0.34531	Ptrf
76	ENSMUSG00000049382	5.8626e-09	-1.18871	-0.211409	0.963019	1.75611	0.925234	3.66843	-1.01719	-1.23304	-1.0054	0.259546	-1.33195	-1.31963	-0.000708646	0.776676	Krt8
76	ENSMUSG00000034786	1.86486e-40	-0.535646	0.0251806	0.086333	0.11862	0.107991	-0.310752	-0.454738	-0.969194	-0.656296	-0.44336	0.0173286	-0.00355921	0.0428309	-0.0451778	Gpsm3
76	ENSMUSG00000024750	9.52526e-23	-0.448595	-0.0360424	-0.134621	-0.704336	0.405645	0.176604	-0.51046	-0.732893	-0.619869	0.34793	-0.365843	-0.342452	-0.916128	0.156607	Zfand5
77	ENSMUSG00000026478	1.19071e-37	-0.0471826	0.0371826	-0.396291	-1.42661	-0.624532	-0.687197	-0.0845654	-0.0789074	-0.094323	-0.446716	0.0504134	0.0987104	0.0669563	-0.0186776	Lamc1
77	ENSMUSG00000026628	5.37584e-28	1.29939	-1.37252	2.44388	1.07514	-1.4173	-0.243292	0.690765	1.39687	0.603842	0.764797	1.88976	1.84655	0.111951	-0.268342	Atf3
77	ENSMUSG00000050315	5.87685e-302	0.00355784	-0.348008	-0.066601	-0.230073	-1.92404	-1.06121	0.0100809	0.0120369	0.0119804	0.0145781	0.0110292	0.00574172	0.0105837	-0.169052	Synpo2
77	ENSMUSG00000022094	1.82118e-07	-0.47618	-0.319565	-0.123338	-0.173548	-0.231541	0.0914747	-0.11058	0.0102496	0.0319016	0.0516417	-0.257096	-0.888449	-0.183796	-0.578801	Slc39a14
77	ENSMUSG00000021250	2.62199e-07	0.405208	-1.29644	2.49789	1.77482	-1.57689	-1.25833	0.17125	0.867668	0.252985	1.008	0.554598	0.598192	0.747099	-0.548034	Fos
77	ENSMUSG00000022636	1.09333e-19	-0.31084	0.288285	0.301571	-0.0849383	0.395819	0.556677	-0.8554	-0.682395	-1.11787	-0.273963	0.23913	0.312486	0.344706	0.45742	Alcam
77	ENSMUSG00000061232	4.45156e-08	-0.206426	-0.00242925	0.42566	0.273917	1.17055	1.37694	0.277925	-0.531548	0.06339	0.92067	0.49122	0.0098512	-0.87873	0.0393949	H2-K1
78	ENSMUSG00000028262	3.35232e-19	-0.807298	-0.664622	-0.633983	-0.398234	0.273058	1.02022	0.0105961	-0.84056	0.111856	0.956506	-0.199302	-0.684227	0.908921	0.0170162	Clca3a2
78	ENSMUSG00000049686	6.25414e-62	-0.12103	-0.771801	0.0490114	-0.0212906	0.0711087	0.10325	-0.0321314	0.037356	0.0401527	-0.105389	-0.116993	-0.243879	-0.190242	-0.981796	Orai1
78	ENSMUSG00000001794	5.03724e-63	-0.561878	-0.0330118	-1.07846	-0.880722	-0.780502	-0.074211	-0.67535	-0.540157	-0.313101	0.344854	-1.26308	-0.700048	0.10429	0.352441	Capns1
78	ENSMUSG00000054871	4.28681e-19	-0.547575	0.0679596	-0.814285	-0.892488	-0.186245	0.0278813	-1.0049	-0.907915	-1.30662	-0.205547	-0.142502	-0.00964718	0.00489268	0.078135	Tmem158
78	ENSMUSG00000001270	1.93651e-54	0.00574671	-0.54992	-0.309451	-1.40557	-2.32109	-1.29903	0.0169583	0.0281086	0.0243995	-0.00841642	-0.0199605	0.0153742	-0.00633826	-0.705425	Ckb
79	ENSMUSG00000042354	4.30996e-06	-0.268093	0.107491	-1.33238	-0.747857	0.200442	0.199171	-0.284916	0.0742149	-0.0979122	0.171224	-0.541751	-0.647124	0.00166397	0.197171	Gnl3
79	ENSMUSG00000041126	1.07831e-07	0.605399	0.901737	1.17032	0.468836	0.934932	1.0261	0.589113	0.333887	0.432959	-0.0526925	1.15659	1.01999	0.0627816	1.05452	H2afv
79	ENSMUSG00000024912	1.12733e-83	-0.469763	0.0696556	-0.557135	-0.386204	-0.0263535	0.170277	-0.380133	0.0687756	0.0276249	0.131048	-0.757696	-0.85881	0.0385928	0.111929	Fosl1
80	ENSMUSG00000061518	1.58057e-12	-0.186293	-0.00297587	-0.0297273	0.272527	0.277514	-0.05793	-0.184646	-0.583427	-0.475351	-1.23168	0.173224	0.0656055	-0.790515	-0.790858	Cox5b
80	ENSMUSG00000040152	8.24044e-159	1.32427	-0.00814656	-0.382257	-2.47124	-1.51556	0.547952	0.91671	2.04017	1.92169	1.85972	0.219696	1.12842	0.201253	1.0085	Thbs1
80	ENSMUSG00000054693	2.94971e-130	-0.683671	0.100687	0.00148157	-0.0475517	0.079418	0.0731689	-0.908423	-0.956098	-1.14328	-0.869379	-0.0170497	-0.0335242	-0.0457894	0.0579306	Adam10
81	ENSMUSG00000090394	1.47684e-11	-1.41991	0.202159	-0.302226	-0.958185	-0.586233	-0.721177	-1.4197	-2.04429	-1.71023	0.145463	-0.502098	-0.239595	0.498898	0.756561	4930523C07Rik
81	ENSMUSG00000022816	4.79236e-159	0.00823457	-0.0534941	-0.689417	-1.27417	-0.73968	-1.91685	0.0164759	0.0279665	0.0226232	0.0117618	0.0111876	0.0245968	0.0119427	-0.0995316	Fstl1
82	ENSMUSG00000008136	5.96608e-08	-0.418383	-0.44425	-1.37641	-1.42318	-0.261545	0.133632	-0.592719	-0.28804	-0.400707	0.106731	-0.746052	-0.456403	0.0672948	-0.0338398	Fhl2
82	ENSMUSG00000026249	7.89178e-06	-0.286712	0.0482994	-0.0139883	-0.148041	-0.000266193	-1.43248	-0.115147	-0.440665	-0.163811	-0.71144	0.013135	0.0429285	0.0139044	0.0573501	Serpine2
82	ENSMUSG00000027160	2.84073e-52	0.618278	0.615984	0.783031	0.466508	0.720912	0.599327	0.729949	0.672364	0.715151	0.246112	0.781766	0.666172	-0.207877	0.305285	Ccdc34
82	ENSMUSG00000008575	1.26097e-11	1.06361	0.23972	0.642997	-0.165363	0.221004	1.3015	0.884354	1.81875	1.35439	1.60528	0.492498	0.460382	0.238168	0.880864	Nfib
82	ENSMUSG00000036856	2.75464e-24	-0.355858	0.108111	0.0856583	0.0695989	-0.0377371	0.141316	-0.528215	-0.391413	-0.643561	-1.02677	0.0445604	0.108329	0.0424373	0.110877	Wnt4
82	ENSMUSG00000024538	1.10157e-158	0.0555595	-0.0222625	-0.305212	-0.84116	-0.168291	-0.677928	0.0535572	0.0619103	0.0560496	-0.0102863	0.0495537	0.0591541	0.0345786	0.0382619	Ppic
82	ENSMUSG00000010095	3.84911e-23	-0.664085	-0.336051	-1.01731	-0.753382	-1.17249	0.156529	-0.260999	0.126617	0.154365	0.193889	-0.760542	-1.3527	-0.169322	-0.561483	Slc3a2
83	ENSMUSG00000064246	2.03519e-81	-0.827948	-0.219084	-1.20104	-1.23999	-0.689958	0.0441226	-0.173966	0.0402883	0.0118884	0.046176	-0.435107	-1.27283	-0.0543372	-0.46136	Chil1
83	ENSMUSG00000027215	1.02381e-20	-0.821905	-0.365475	0.323241	0.504256	0.556995	0.378592	-0.520686	-1.07624	-0.58093	0.0742074	-0.521981	-0.667743	-0.555173	-0.498961	Cd82
83	ENSMUSG00000052837	5.77547e-07	-0.356839	-1.64707	-0.193249	0.371528	-1.70978	-1.68139	-0.36814	-0.407325	-0.381005	0.911903	-0.635713	-0.537934	0.129127	-0.687919	Junb
83	ENSMUSG00000022037	5.5899e-38	-0.637469	0.0266853	1.85272	1.94081	1.28438	2.10016	0.106511	0.6715	0.33787	1.99383	-0.440068	-1.42036	-0.767065	-0.792809	Clu
83	ENSMUSG00000022371	1.05477e-74	-0.0011515	-0.11705	-0.83564	-1.29075	-0.816147	-0.0653218	-0.0051356	0.01192	0.00201513	-0.00643464	-0.00242266	0.00966067	0.0026916	-0.091024	Col14a1
84	ENSMUSG00000041782	1.93069e-52	-0.0248201	-0.0403792	0.209256	0.435213	0.552091	0.569806	-0.300649	0.00238431	-0.0794652	0.328642	-0.667966	0.0362707	0.291163	0.412535	Lad1
84	ENSMUSG00000028525	2.63098e-39	-0.398502	-0.131845	0.0150509	-0.502432	-1.84216	0.261646	0.204974	1.07131	0.896562	1.04811	-0.573781	-1.30157	-0.286686	0.175569	Pde4b
84	ENSMUSG00000000088	1.67296e-07	-0.175955	0.352099	0.353387	0.6969	0.972351	0.825683	0.103002	-0.660874	-0.206713	-1.62274	0.584981	0.239683	-0.621332	-0.425108	Cox5a
84	ENSMUSG00000039450	1.75495e-07	0.112409	-0.841321	0.508563	0.420706	0.459462	0.503033	0.331043	0.27235	0.300112	0.17715	0.304977	0.0206141	-0.278594	-0.366786	Dcxr
85	ENSMUSG00000043716	3.04807e-37	0.659343	0.682921	0.346353	-0.0894882	0.509127	1.43147	0.29819	0.772206	0.258836	0.85934	0.22894	0.372042	0.107532	1.35671	Rpl7
85	ENSMUSG00000004558	2.85248e-30	-0.0545769	-0.0510135	-0.0603064	-0.293601	-0.432818	-1.14434	-0.0450557	-0.131968	-0.0826114	-1.00666	-0.0301834	-0.00799906	0.00559119	-0.00821541	Ndrg2
85	ENSMUSG00000051627	2.52444e-65	0.738259	0.115641	0.944511	0.699945	1.03615	0.989111	0.72283	0.682862	0.829309	0.965081	0.554811	0.923532	0.294577	0.848045	Hist1h1e
85	ENSMUSG00000022354	2.1578e-11	0.0199141	0.186279	0.515731	0.220535	0.153326	-0.0378159	0.125421	-0.170394	-0.0443993	-0.925886	0.42311	0.175923	-0.76944	-0.924001	Ndufb9
86	ENSMUSG00000028214	3.99031e-13	0.0861108	-0.403874	-0.535383	-1.26949	-2.32922	-1.09541	0.160575	0.182863	0.172177	-0.124266	0.154614	0.0182769	0.0867926	-0.0797415	Gem
86	ENSMUSG00000037742	8.95427e-121	0.63774	0.612519	1.14664	0.664858	0.897618	1.044	-0.109444	0.420026	-0.275019	0.782416	0.313155	0.788288	0.307572	1.33197	Eef1a1
86	ENSMUSG00000045027	1.36067e-107	-0.594258	0.0312542	-0.0735742	-0.0571594	0.0401514	0.042371	-0.628546	-1.06259	-0.876721	0.026724	-0.293215	-0.216774	-0.0727887	0.042371	Prss22
87	ENSMUSG00000020000	3.79493e-58	0.0111408	-0.0422244	-0.717184	-1.14953	-0.595276	-0.0270029	0.00759989	0.0214061	0.0140054	-0.0229737	0.00585735	0.0142907	0.00816141	-0.0189905	Moxd1
87	ENSMUSG00000020388	1.46428e-07	-0.163108	-0.508567	-1.42659	-1.52763	-2.04367	-0.0693115	-0.313855	-0.314308	-0.398723	-1.23527	-0.0385361	0.0870928	0.0995394	-0.346323	Pdlim4
87	ENSMUSG00000019505	1.05381e-07	-0.326659	-1.37385	-0.54791	0.00388349	-1.43914	-1.46844	-0.325896	-0.604239	-0.631895	-0.475459	-0.248503	-0.406494	-0.34754	-0.985052	Ubb
87	ENSMUSG00000022952	3.62781e-45	-0.855376	0.039588	-1.81751	-1.7765	-1.37717	0.348273	-1.07934	-1.01962	-1.13119	0.0547786	-0.593485	-0.189131	0.175405	0.241279	Runx1
87	ENSMUSG00000024659	1.42764e-09	-0.51433	-0.808619	0.997606	1.62888	1.14923	0.344923	-0.73008	-0.542445	-0.779041	1.03457	-0.922526	-0.649011	0.851815	1.3287	Anxa1
88	ENSMUSG00000017707	3.80627e-24	-0.803067	-1.26002	0.356009	0.543079	0.393277	0.135092	-0.73546	-0.613275	-0.860983	-0.74317	-0.636373	-1.08268	-0.314691	-1.05945	Serinc3
88	ENSMUSG00000037894	5.91701e-19	1.12004	0.683877	0.266592	0.787944	0.965726	0.962348	0.744276	1.21732	0.890671	0.918055	0.748699	1.07978	-0.0201926	0.946215	H2afz
89	ENSMUSG00000026547	1.16189e-27	-0.299266	0.276758	-0.265817	0.672535	0.778374	0.864332	-0.403394	-0.897255	-0.564078	0.0518584	-0.378992	0.154416	0.842463	1.61965	Tagln2
89	ENSMUSG00000028005	2.93633e-10	0.0103087	-0.0241921	-0.0102944	-0.201694	-0.271545	-1.30983	0.00938744	0.0121018	0.0123797	0.0126156	0.00761129	0.0118357	0.00949305	-0.016443	Gucy1b3
89	ENSMUSG00000061983	6.77215e-15	0.720053	0.858327	0.516743	0.403901	1.45386	1.75625	0.597252	1.05895	0.753237	1.26279	0.28562	0.263434	0.0577614	1.13928	Rps12
89	ENSMUSG00000020372	1.00323e-28	0.622739	1.22011	0.631202	0.197012	1.78244	2.22129	0.585444	0.683896	0.431022	0.862738	0.718693	0.494187	-0.0452802	1.12758	Gnb2l1
89	ENSMUSG00000047547	1.41797e-58	-0.992825	-0.375603	-1.0136	-0.385418	-0.483706	-0.0462969	-0.949796	-1.02614	-0.794597	0.17724	-1.18617	-0.996952	0.145814	-0.130464	Cltb
90	ENSMUSG00000025967	3.25982e-23	0.667515	1.27691	0.727456	0.434593	1.94126	2.27813	0.502706	0.794325	0.346899	0.535612	0.676792	0.560423	0.0720372	1.16049	Eef1b2
90	ENSMUSG00000032418	4.59595e-60	-0.317672	-0.282534	0.0304261	0.0407066	0.0636813	0.127249	-0.118222	0.00830873	-0.00195126	-0.0227463	-0.264766	-0.537939	-0.3121	-1.12358	Me1
90	ENSMUSG00000052560	1.00769e-116	-0.119568	-0.101466	-1.20081	-0.852186	-0.895283	0.00863477	-0.137425	-0.0182387	-0.171208	0.0099331	-0.0451873	-0.119247	0.0143359	-0.136797	Cpne8
91	ENSMUSG00000053907	1.08556e-116	-0.548219	-0.271428	-1.54583	-0.799291	-0.266026	-0.5333	-0.529227	0.105813	-0.0753131	0.145881	-0.917034	-1.08232	0.136947	-0.113523	Mat2a
91	ENSMUSG00000025481	7.6642e-08	-0.723217	-0.0624237	-0.202339	-0.13151	-0.036057	0.403225	-0.846935	-1.10668	-1.29797	-0.842955	-0.151359	-0.247589	-0.253936	-0.238124	Urah
91	ENSMUSG00000043336	1.08211e-09	0.0111811	-0.0321442	-0.341362	-0.368661	-0.700903	-2.18949	-0.089809	-0.0782225	-0.109196	0.0510158	0.0644974	0.122063	0.0880223	0.0358114	Filip1l
91	ENSMUSG00000037805	9.55707e-18	0.729892	0.984609	1.05094	0.43148	1.10484	1.83493	0.350051	0.889982	0.164413	1.14534	0.706331	0.588666	0.0562285	1.23733	Rpl10a
92	ENSMUSG00000073676	1.4204e-07	1.11602	0.53397	0.605378	0.512064	1.23158	1.24229	0.929519	0.939956	0.790983	0.74056	1.31997	1.32028	-0.197151	-0.00383365	Hspe1
92	ENSMUSG00000028776	4.12964e-40	-0.916566	-0.548249	-1.02805	-1.91494	-2.32819	-2.79578	-0.721061	-0.926173	-0.624513	-0.780524	-0.933875	-0.854335	-0.674944	-0.372845	Tinagl1
92	ENSMUSG00000028755	2.81881e-14	-0.263928	-0.0295252	-1.12121	-0.823991	-0.344159	0.0647287	-0.0797184	-0.0621089	-0.0452521	-0.108362	-0.112275	-0.452398	-0.112202	-0.199351	Cda
92	ENSMUSG00000030170	1.34284e-11	0.308372	0.691229	0.627262	0.740819	0.784244	0.884258	0.203273	0.916892	0.889304	0.916719	-0.552656	-0.145802	0.451745	0.549116	Wnt5b
92	ENSMUSG00000045136	3.49335e-30	0.552345	0.842204	0.857497	0.932337	0.936555	1.01657	0.55148	0.82302	0.736524	-0.118096	0.406026	0.349714	0.434699	0.789565	Tubb2b
93	ENSMUSG00000042712	5.96424e-11	0.256529	0.474006	0.493815	-0.183888	0.0576916	1.11176	0.76594	-0.0725738	0.506187	-0.480343	1.20791	0.731169	-0.394212	-0.184386	Wbp5
93	ENSMUSG00000007817	6.47883e-09	-0.861814	0.0609633	-0.0171931	0.162074	0.176123	0.384247	-0.501892	-0.350248	-0.319014	0.142398	-0.514143	-1.00041	0.182782	0.228929	Zmiz1
93	ENSMUSG00000021025	4.6915e-63	0.854531	-0.125842	1.66922	2.70116	1.6166	1.05062	0.20792	1.28485	0.790708	1.61592	-0.231418	0.6904	0.60547	1.76305	Nfkbia
93	ENSMUSG00000046768	3.35729e-06	-0.00456173	-1.29748	0.0192566	-0.496665	-0.825441	-1.21181	0.191882	0.603206	0.584034	0.614952	-0.265814	-0.407254	0.0718155	-0.263755	Rhoj
93	ENSMUSG00000072235	5.1781e-134	-0.0888833	0.097856	-0.572438	-0.470935	-0.941475	-2.10273	-0.246826	-0.112651	-0.269106	-1.65461	-0.0469618	0.0441565	0.112598	0.222814	Tuba1a
93	ENSMUSG00000024516	2.49184e-30	-0.264311	-0.835059	0.153196	0.173817	0.193545	0.28148	-0.165008	-0.324396	-0.0702498	-0.244285	-0.260305	-0.082722	-0.616119	-1.31558	Sec11c
94	ENSMUSG00000026234	2.90005e-54	0.525996	1.302	-0.898797	0.101679	1.26828	1.51377	0.580077	1.00157	0.852195	1.13938	0.0951078	-0.143409	0.0601814	1.86829	Ncl
94	ENSMUSG00000029632	6.35301e-08	-0.410662	-0.470014	-0.480283	-0.147886	0.0802603	1.14794	-0.42738	-0.792834	-0.672188	-1.3395	-0.363076	-0.450314	-0.762468	-0.945914	Ndufa4
95	ENSMUSG00000027111	2.9491e-17	-0.685211	0.142397	-0.915486	-1.86347	-1.12958	0.680874	-0.674105	-0.58841	-0.51865	-0.472859	-0.384181	-0.0833667	-0.355677	-0.144142	Itga6
95	ENSMUSG00000039103	9.05878e-257	-0.00385436	-0.205701	-0.487714	-0.642741	-1.79067	-1.04001	0.000838174	0.00270788	0.00120878	-0.0367294	-0.000563602	-0.000190639	0.0011032	-0.0702202	Nexn
95	ENSMUSG00000055723	5.75091e-24	-0.268826	0.292566	0.181101	0.343698	0.463274	0.436334	-0.55988	-0.00424583	-0.37051	0.0986207	-0.771159	-0.458863	-0.0763774	0.439813	Rras2
95	ENSMUSG00000031818	2.22779e-26	-0.221881	0.509418	0.582954	0.103827	0.616026	0.319273	-0.112586	-0.697968	-0.476186	-0.886071	0.582994	0.130858	-0.571926	-0.356197	Cox4i1
96	ENSMUSG00000061353	1.82485e-119	-0.0155752	-0.0582159	-1.08994	-1.10679	-0.561259	-0.716214	-0.014842	0.0107222	0.00253983	0.00507868	-0.0486966	-0.018598	0.00346197	-0.083144	Cxcl12
96	ENSMUSG00000020163	1.78813e-10	-0.457701	-0.760516	-0.151537	0.208593	-0.41713	-0.817384	-0.776589	-0.900134	-1.2016	-0.825983	-0.0450654	-0.00902907	-0.749518	-1.52566	Uqcr11
96	ENSMUSG00000071415	4.79004e-28	0.412126	0.690662	0.669849	0.483491	1.38836	1.67374	0.132592	0.301868	-0.0252387	0.499168	0.202848	0.269549	0.0775696	0.823376	Rpl23
96	ENSMUSG00000036533	6.44808e-47	0.354134	0.275386	0.0200361	0.0246841	0.523199	1.23518	0.074488	1.52559	1.47184	1.51275	-1.03996	-0.352277	0.640329	0.966027	Cdc42ep3
96	ENSMUSG00000024587	1.14707e-13	-0.231396	-0.0655626	-1.27252	-0.196925	0.138114	0.12853	-0.514002	0.0728847	-0.112172	0.141509	-0.993722	-0.437022	-0.207921	-0.0958286	Nars
97	ENSMUSG00000003051	2.58344e-33	-0.23357	-0.848173	0.438211	0.535182	0.506192	0.555874	-0.077324	-0.00904147	0.0251894	0.29589	-0.20311	-0.452612	0.239099	0.1957	Elf3
97	ENSMUSG00000005087	4.13122e-55	-0.264919	-0.1149	-0.655165	-0.602816	-0.460646	0.193133	-0.336051	0.481748	0.36685	0.487058	-0.997564	-0.618466	0.305736	0.281277	Cd44
97	ENSMUSG00000027820	1.32618e-11	0.513775	-0.528499	-0.116133	0.0876169	-1.57292	0.525318	0.352239	0.6324	0.619768	0.609941	0.0401149	0.373348	0.605905	0.282496	Mme
97	ENSMUSG00000008601	3.78087e-06	0.0508257	0.0751897	1.06646	1.21232	1.18804	1.26511	0.181052	-0.212394	-0.0324578	0.522072	0.624806	0.238081	0.0891505	0.574906	Rab25
97	ENSMUSG00000028552	4.66755e-33	-0.17109	0.071475	0.011008	0.019016	0.0414499	0.0704661	-0.267863	-0.237591	-0.272947	-0.91074	-0.0943487	-0.0214748	0.0657373	0.0650674	Eps15
98	ENSMUSG00000025283	8.46485e-07	-0.146831	-0.558625	-0.20206	-0.265618	-0.586413	0.0724519	-0.129516	-0.03426	-0.210751	-0.1206	0.0110549	-0.249129	-0.900756	-0.538163	Sat1
98	ENSMUSG00000068523	2.52241e-34	-0.520226	-0.704686	-0.565053	0.174985	0.232353	-0.560035	-0.957071	-0.295148	-0.78213	-0.177855	-1.13635	-0.619381	-0.138127	-0.762317	Gng5
98	ENSMUSG00000028478	7.63159e-68	0.743564	0.235171	1.25755	1.30269	1.60987	1.49436	1.22476	1.14976	1.3195	1.18899	0.975792	0.436181	-0.716806	0.67233	Clta
98	ENSMUSG00000037563	3.52101e-195	0.351555	0.747961	0.457656	0.291418	1.05285	1.49091	0.207091	0.390711	0.124282	0.696363	0.246275	0.192147	0.0947414	0.810001	Rps16
98	ENSMUSG00000021928	7.97548e-08	-0.186771	-0.00760698	0.049572	-0.247038	-0.389571	-0.00657342	-0.105512	-0.315795	-0.192592	-1.02975	0.0496723	0.0106228	0.0128043	0.0194489	Ebpl
98	ENSMUSG00000062328	3.63144e-23	0.503946	0.762851	0.680387	0.326524	1.02421	1.85759	0.132938	0.500024	0.0180638	0.979287	0.122543	0.225782	0.173076	1.12682	Rpl17
99	ENSMUSG00000002014	1.89528e-49	0.120346	-0.503211	0.595181	0.467051	0.914024	1.04064	0.278966	0.271986	0.171568	0.159144	0.432454	-0.0234502	-0.699328	-1.47766	Ssr4
99	ENSMUSG00000028626	5.05713e-44	0.0269276	0.00314462	-0.472585	-0.824682	-0.193488	0.050336	-0.0221998	0.0499754	0.0428762	0.050336	-0.104886	0.00988814	-0.0266471	0.0477395	Col9a2
100	ENSMUSG00000023232	2.64269e-20	-0.544506	-0.166786	-0.261909	-0.0559862	-0.0030448	0.227783	-0.685447	-0.593966	-0.639612	-0.365482	-0.779618	-0.428365	0.0530283	-0.0184565	Serinc2
100	ENSMUSG00000025503	3.29012e-11	0.471912	-0.552385	1.17456	1.04316	0.999614	1.17392	0.795438	0.399629	0.675893	0.465334	0.753333	0.33771	-0.674829	-0.281371	Taldo1
100	ENSMUSG00000019997	2.9003e-137	0.0740235	0.0527562	-0.202959	-1.38628	-0.458605	-0.0299946	0.129774	0.209974	0.20346	0.194793	0.095365	0.0145708	0.107641	0.110161	Ctgf
100	ENSMUSG00000012405	2.17199e-06	1.05715	0.586743	0.420364	0.422099	1.03815	1.35028	-0.00859695	0.979906	-0.113469	0.446919	0.306394	1.04869	0.174814	0.937381	Rpl15
100	ENSMUSG00000007892	1.35292e-247	0.0634879	0.571532	0.387473	0.416226	1.26135	1.23676	0.00409994	0.0824923	-0.00190176	0.061706	-0.12238	-0.122884	-0.02401	0.724104	Rplp1
101	ENSMUSG00000035227	1.65742e-11	-0.207203	-0.409613	0.0435043	0.132401	0.407452	0.43275	-0.160632	-0.369287	-0.236746	-0.47427	-0.0856726	-0.177622	-0.66026	-0.735796	Spcs2
101	ENSMUSG00000031807	1.44748e-43	0.447482	0.549388	1.18193	0.830818	1.23154	1.01973	0.451114	0.221655	0.282832	0.211633	0.965891	0.823538	-0.0378243	0.607798	Pgls
101	ENSMUSG00000060938	1.56144e-09	0.314867	0.61709	0.598496	0.417675	1.02697	1.62619	0.0970684	0.236095	-0.0369284	0.511625	0.178821	0.170248	0.13597	0.923999	Rpl26
102	ENSMUSG00000027356	5.47047e-06	0.102793	0.0580758	-1.08813	-0.437156	-0.28649	0.198707	-0.206345	0.202253	-0.219646	0.194105	0.00868688	-0.0391312	-0.00916047	0.17524	Fermt1
102	ENSMUSG00000056501	7.21602e-46	-0.194662	-1.34083	-1.15168	-0.973147	-1.49834	-0.58026	0.126869	0.616941	0.550088	0.680439	-0.360607	-0.806215	-0.674727	-1.46876	Cebpb
102	ENSMUSG00000061315	1.1379e-09	0.506414	0.850594	0.508952	0.28538	1.00113	1.31075	0.361886	0.212116	0.0733924	0.649533	0.856973	0.642147	0.180464	1.18381	Naca
102	ENSMUSG00000036181	1.71779e-20	-0.757553	-0.905812	0.592909	0.13274	0.50846	0.373029	-0.408106	-1.74977	-0.799114	-0.0632127	0.341085	0.733066	-0.125667	0.364502	Hist1h1c
102	ENSMUSG00000041881	2.19269e-09	-0.757829	-0.361296	0.417472	0.408003	0.0301897	0.0432839	-0.861063	-1.43871	-1.38335	-0.992877	0.122597	-0.0478417	-0.526793	-0.832389	Ndufa7
103	ENSMUSG00000048482	2.7237e-56	-0.0119102	-0.244402	-0.31719	-0.983513	-1.86766	-0.167229	-0.0593672	-0.00749036	-0.0568628	-0.107234	0.00393742	-0.00115413	-0.00385122	-0.159826	Bdnf
103	ENSMUSG00000029777	8.37247e-54	-0.0756555	0.102562	-0.645675	0.123762	0.188106	0.0634213	-0.317682	0.0518608	-0.109539	0.132116	-0.648573	-0.229217	-0.0323153	-0.053796	Gars
103	ENSMUSG00000057092	5.64552e-20	0.0395732	-0.819147	-0.220542	0.466713	0.127312	2.71499	0.239769	1.24626	0.975586	1.49365	-0.822575	-0.959054	-0.00961561	-0.318853	Fxyd3
103	ENSMUSG00000037706	2.76741e-08	-0.0178471	-1.03005	1.07684	1.03157	0.879237	-0.817056	0.900323	1.01099	1.45843	0.891647	0.12814	-0.99502	-0.0509912	-0.680136	Cd81
103	ENSMUSG00000023048	1.67316e-14	-1.07621	-0.182175	0.0671244	0.291077	0.0386002	0.143539	-0.733227	-1.3819	-0.923999	-0.227611	-0.485352	-0.562577	-0.0763849	0.0469384	Prr13
104	ENSMUSG00000006442	2.67631e-104	-0.0350641	0.00778252	-1.07722	-0.715441	0.153255	0.205673	0.0410153	0.24261	0.193626	0.189009	-0.19224	-0.302135	-0.159093	-0.43939	Srm
104	ENSMUSG00000025393	3.02538e-27	0.0206416	0.269033	0.224774	0.163951	0.339781	-0.166191	0.406301	-0.368582	0.114449	-0.334505	0.614305	0.140048	-0.763596	-0.0143443	Atp5b
104	ENSMUSG00000023004	5.59017e-51	1.06739	0.600751	0.976209	0.994387	0.924055	0.314675	1.10157	1.30509	1.2472	1.07221	0.780173	0.871169	0.0973461	1.06329	Tuba1b
105	ENSMUSG00000026864	5.17448e-45	0.449154	-1.51175	0.0614276	0.295013	0.905097	0.637389	0.737113	1.13082	1.15024	0.636793	0.0990351	-0.196469	-0.0384116	-0.26387	Hspa5
105	ENSMUSG00000028495	2.71938e-38	0.597512	0.760108	0.636116	0.601489	1.13	1.77453	0.191296	0.756602	0.181849	0.870405	0.254159	0.368491	0.083563	1.1189	Rps6
105	ENSMUSG00000030342	1.22896e-23	-0.892053	-0.588559	-1.34045	-0.977148	-0.501417	1.43801	-0.482463	-1.2576	-0.694019	-1.21358	-0.743982	-1.20238	-0.408758	0.142713	Cd9
105	ENSMUSG00000070436	4.0624e-28	0.81352	0.293894	-0.794679	-1.37058	-1.24631	-1.67681	0.78669	0.841864	0.911324	0.0648042	0.636389	0.817985	0.65972	0.584709	Serpinh1
105	ENSMUSG00000020458	3.32824e-22	-0.544967	0.34663	-1.07094	-0.660537	0.09049	0.495609	-0.741998	-0.582603	-0.577062	-0.24821	-1.16169	-0.684682	-0.172146	0.729236	Rtn4
105	ENSMUSG00000075705	2.79056e-12	-0.286313	-0.741988	-0.775387	-1.36838	-2.13767	-0.514311	-0.0447432	-0.587073	-0.210056	-0.47608	0.200554	-0.0714076	-0.472335	-1.14223	Msrb1
105	ENSMUSG00000055044	1.01275e-105	0.512615	0.375968	0.486759	0.854683	0.962138	0.404443	0.763139	0.845399	0.965589	0.785991	0.476989	0.145791	0.388689	0.72081	Pdlim1
106	ENSMUSG00000016319	6.32604e-24	0.486959	0.629867	0.1189	0.450488	1.40194	0.863238	0.57598	0.270986	0.356702	-0.432264	1.09611	0.68541	-0.498897	0.473434	Slc25a5
106	ENSMUSG00000031246	1.01671e-87	-0.047436	-0.171781	-0.664238	-1.31931	-1.98693	-1.66659	-0.174613	-0.249785	-0.253764	-0.435863	-0.0645903	0.131122	-0.111536	-0.11619	Sh3bgrl
106	ENSMUSG00000004951	7.03609e-27	1.06842	-1.7284	0.373826	-0.031794	-2.58571	-1.41733	0.663733	1.07011	0.824369	2.08853	0.259603	1.00946	0.851881	-0.579175	Hspb1
106	ENSMUSG00000018171	1.677e-14	-0.766739	-0.166649	-0.480473	-0.430161	-0.138422	0.11005	-0.980518	-1.07506	-1.22527	-0.343128	-0.350173	-0.294123	-0.0486281	-0.0969831	Vmp1
107	ENSMUSG00000002233	3.40307e-127	-0.938894	-0.215832	-0.819098	-0.883614	-1.19249	-0.691052	-1.10271	-1.59948	-1.42627	-0.496359	-0.562416	-0.246882	0.388439	-0.200302	Rhoc
107	ENSMUSG00000029287	2.25032e-12	-0.0128669	-0.183276	-0.392414	-1.30141	-1.15292	-0.292241	0.0366936	0.0607593	0.0599894	0.0666545	-0.0128936	-0.0646309	-0.0258779	-0.163553	Tgfbr3
107	ENSMUSG00000003545	2.86346e-20	-0.00867474	-0.733147	1.68969	1.11682	-0.775452	-0.862678	0.0515899	0.820328	0.508317	0.322997	0.154801	-0.0787439	0.957636	-0.325272	Fosb
107	ENSMUSG00000060126	2.12597e-17	0.120096	0.516403	-0.179984	-0.193791	0.323739	1.55425	0.144237	0.387969	0.394159	0.483762	-0.143303	-0.184129	0.182644	0.825595	Tpt1
107	ENSMUSG00000049517	2.39644e-39	0.456216	0.683285	0.458383	0.342089	0.660905	1.39942	0.191819	0.528613	0.186241	0.774153	0.107918	0.249865	0.0689441	0.867784	Rps23
107	ENSMUSG00000035105	1.01375e-86	0.684496	0.532423	0.346537	-0.411217	0.61352	0.766729	0.24644	0.762374	0.739274	0.766729	-0.131373	0.669686	0.328383	0.648906	Egln3
107	ENSMUSG00000034006	9.46231e-10	-0.699752	-0.146721	-1.48131	-1.53469	-0.306344	0.203589	-0.272445	-0.400924	-0.245467	0.117617	-0.313627	-0.954677	-0.355099	-0.076288	Pqlc1
108	ENSMUSG00000058799	3.51172e-48	1.09097	1.07333	0.581002	0.65266	0.996496	0.990873	1.02689	1.35623	1.21489	1.36538	0.732181	1.01068	0.297601	1.33308	Nap1l1
108	ENSMUSG00000006728	4.62732e-95	0.648639	0.989316	0.677042	0.380032	1.07287	1.05574	0.553207	0.557715	0.455179	0.00562216	0.860035	0.89712	0.189122	1.07724	Cdk4
108	ENSMUSG00000093674	2.6665e-99	0.17817	-0.308926	0.0415462	0.564719	0.282422	0.324765	-0.440024	-0.156044	-0.792509	0.115683	0.0208002	0.242544	-0.114679	-0.796604	Rpl41
109	ENSMUSG00000025781	2.62443e-59	0.301609	0.509468	1.12977	0.701574	0.9106	0.532681	0.375793	-0.0990348	0.0473919	-0.247951	1.07434	0.751691	-0.357128	0.476412	Atp5c1
109	ENSMUSG00000028583	1.03914e-100	0.0405503	-0.047542	-1.01494	-0.941038	-0.483299	0.0592225	0.0566767	0.0706498	0.0592562	0.0624074	0.0253198	0.0463081	0.0641837	-0.0241307	Pdpn
109	ENSMUSG00000025794	7.04143e-11	0.609434	0.758024	0.709867	0.699825	1.14605	1.49672	0.472222	0.693958	0.318504	0.842591	0.38736	0.276036	-0.0123467	0.893852	Rpl14
109	ENSMUSG00000006818	1.43075e-26	-0.301796	-0.129562	-0.252918	-0.139071	0.0143699	0.0270553	0.0353703	-0.147738	0.0432573	-0.331331	-0.22659	-0.643118	-0.685482	-0.580342	Sod2
110	ENSMUSG00000049866	4.76207e-16	0.314859	0.223865	-1.34146	-0.97836	-0.310149	0.637633	0.265173	0.449228	0.42176	0.701586	0.121138	0.140453	0.386069	0.586198	Arl4c
110	ENSMUSG00000020267	6.70105e-17	0.364844	0.581931	0.591155	0.564702	0.647865	1.05419	0.419361	-0.0754882	0.0925457	-0.0945214	1.0817	0.852842	-0.0724864	0.294578	Hint1
110	ENSMUSG00000038418	4.42366e-27	1.27351	-0.652365	1.51807	1.21255	-1.02732	-0.540376	0.974278	1.82617	1.68631	1.49276	0.72255	1.21992	0.939236	0.377388	Egr1
111	ENSMUSG00000026701	4.19769e-16	-0.698787	0.034141	-0.186096	-0.0577455	0.477819	0.514627	-0.680451	-1.22466	-1.25939	-0.487321	0.308327	-0.12353	-0.239084	-0.033081	Prdx6
111	ENSMUSG00000027808	2.25147e-11	-0.0711857	-0.391954	-0.173056	-0.00129737	0.407134	0.310723	-0.00419482	0.116352	0.0779927	-0.469383	-0.0893078	-0.314305	-0.64697	-1.27959	Serp1
111	ENSMUSG00000066278	3.63981e-64	-0.614601	-0.553414	0.246422	0.370742	0.476308	-0.0358916	-0.333521	-0.558389	-0.293821	-0.0667212	-0.425521	-0.853486	-0.13586	-0.32226	Vps37b
111	ENSMUSG00000047139	1.25949e-58	0.400339	0.485527	1.90092	1.43097	0.791922	3.15755	0.0543222	0.188316	-0.511965	-0.075415	1.21159	0.527212	-0.0610054	0.943416	Cd24a
111	ENSMUSG00000058571	1.76702e-06	0.0697489	-0.132341	-0.163874	-0.851791	-0.335625	-0.0789362	-0.237355	0.21243	0.199258	0.18603	-0.711952	0.00264328	0.190275	0.193915	Gpc6
112	ENSMUSG00000026970	2.20645e-14	-0.540458	0.00668772	-1.16876	-1.06835	-0.588399	-0.656238	-0.838892	-0.120161	-0.307724	0.102456	-1.08053	-0.566781	0.15077	0.324558	Rbms1
112	ENSMUSG00000006057	2.00862e-26	0.0414325	-0.0236751	-0.00644685	0.596554	0.863489	0.626609	0.150716	0.109558	0.171692	-0.0786339	0.148638	0.110814	-0.705123	-0.564144	Atp5g1
112	ENSMUSG00000052957	1.04388e-213	0.137766	-0.118392	-0.395631	-0.726744	-1.82562	-0.292766	0.129822	0.145858	0.14319	0.147414	0.117098	0.137684	0.054504	-0.0409472	Gas1
112	ENSMUSG00000021242	5.78946e-09	-0.195133	0.288641	0.461959	0.336412	0.431016	0.119858	-0.0619964	-0.453395	-0.349333	-1.37507	0.483397	0.0598541	-0.556088	-0.690116	Npc2
112	ENSMUSG00000022587	5.54068e-199	-0.490213	-0.606544	0.975583	0.843356	0.67055	2.40717	-0.471394	-1.06169	-0.882282	-0.20811	0.062015	-0.205933	-0.00209457	-0.591694	Ly6e
112	ENSMUSG00000022528	1.74728e-06	0.156131	-1.159	0.553905	0.729507	0.120148	-0.700381	-0.373031	0.0630507	-0.452472	0.331483	-0.0341467	0.324479	0.0720416	-0.9356	Hes1
113	ENSMUSG00000026879	9.00514e-51	-0.517334	-0.432529	-1.2755	-0.361648	-1.22198	-2.66725	-0.873869	-1.01636	-1.03747	-0.6371	-0.485818	0.0474709	0.24106	-0.184081	Gsn
113	ENSMUSG00000031029	6.77215e-15	0.621031	1.12389	1.13816	0.283487	1.28967	1.58332	0.568122	0.765403	0.500277	0.677488	0.736835	0.590377	0.167676	1.38159	Eif3f
113	ENSMUSG00000023175	4.15197e-07	-0.964893	-0.164897	0.0361713	0.13371	0.521181	0.35928	-0.606786	-1.21175	-0.84722	-0.66753	-0.499935	-1.09295	0.0344253	0.203035	Bsg
113	ENSMUSG00000039168	1.76067e-18	-0.66055	-0.309618	-0.0148104	-0.12966	-0.298151	-0.112149	-0.597028	-1.33977	-0.97313	-0.888216	0.0197809	0.0647684	-0.297303	-0.646979	Dap
113	ENSMUSG00000091971	1.60219e-31	1.49387	-1.45384	1.79337	1.2068	-0.494788	-1.64305	1.59567	1.55296	1.5755	1.06934	1.62223	1.53542	0.696288	-1.5512	Hspa1a
114	ENSMUSG00000052534	6.34913e-17	0.83273	0.530165	0.363814	0.294138	0.155733	0.663506	0.887255	1.25244	1.23338	1.25534	0.511271	0.580943	0.618442	1.08466	Pbx1
114	ENSMUSG00000079523	4.3985e-35	0.761736	0.83747	-0.540477	-0.682612	-0.845998	0.0942058	-0.1099	0.789985	0.0883874	-0.535958	-0.353174	0.678055	0.735055	1.12058	Tmsb10
114	ENSMUSG00000030122	2.76214e-96	0.21869	-0.667286	-0.536492	-0.678359	-1.88533	-1.68229	0.0346691	0.0112734	-0.0377423	-0.0678418	0.246064	0.487894	0.161435	0.195359	Ptms
114	ENSMUSG00000054717	9.98401e-47	0.96726	0.89724	1.13552	0.926086	1.04045	0.973114	0.74014	0.886264	0.784592	0.770868	0.543738	1.05664	-0.0156602	1.12516	Hmgb2
114	ENSMUSG00000076431	3.62904e-21	1.47502	1.31135	-0.0997763	-0.715491	0.812287	2.21067	0.815728	2.06693	1.20653	0.782227	0.876503	1.20819	-0.304604	1.57139	Sox4
115	ENSMUSG00000025980	3.46986e-100	1.08562	0.931496	0.295696	0.819068	1.37265	1.23551	1.06312	1.17912	1.04125	1.02778	1.09094	1.02116	-0.0135131	0.893153	Hspd1
115	ENSMUSG00000008682	4.8265e-13	0.400155	0.383108	0.879091	0.524618	1.18737	1.43923	0.393261	0.511841	0.282702	0.590485	0.394881	0.107122	-0.0964834	0.85624	Rpl10
115	ENSMUSG00000007891	1.45694e-29	-0.616989	-0.722679	-0.162563	0.345781	0.470158	0.391269	-0.277329	-0.696726	-0.578951	-0.342019	-0.0295902	-0.775438	0.00860996	-1.56085	Ctsd
116	ENSMUSG00000027315	9.10823e-57	-0.44424	-0.229809	0.232189	0.385592	0.394368	0.40514	-0.6948	-0.565861	-0.672564	-0.135863	-0.60598	-0.246272	0.00374588	-0.0281592	Spint1
116	ENSMUSG00000041120	6.4836e-86	-0.123729	-0.0675497	-0.903176	-0.564579	-0.448307	-1.65109	-0.116132	-0.1191	-0.128922	-0.119554	-0.0985626	-0.117995	0.0012686	-0.0593212	Nbl1
116	ENSMUSG00000037379	2.78774e-11	0.00999085	-0.134708	-0.351679	-1.16641	-0.961048	-0.0496003	0.00517451	0.0147694	0.00555871	0.0163621	0.00601339	0.0106612	-0.00883625	-0.109304	Spon2
116	ENSMUSG00000017404	7.39257e-15	0.376164	0.684147	0.566229	0.342199	1.10678	1.4583	0.290642	0.174755	0.0899719	0.632138	0.396984	0.309131	0.0206771	0.908464	Rpl19
117	ENSMUSG00000048200	8.65808e-41	0.364576	-0.343835	0.865268	0.865844	0.823994	0.887528	0.671004	0.618648	0.670251	0.724066	0.594552	0.154938	-0.166824	-0.355963	Cracr2b
117	ENSMUSG00000024140	1.06045e-115	-0.0191304	-0.156636	-0.140384	-0.289549	-1.10551	-1.91817	0.0161378	0.040084	0.042243	0.061044	-0.00895112	-0.0261568	-0.013085	-0.194346	Epas1
118	ENSMUSG00000039697	1.15772e-24	0.704844	0.322509	0.59126	0.305515	0.543209	0.535815	0.535571	0.800825	0.774982	0.776629	0.195261	0.623365	-0.460987	0.472554	Ncoa7
118	ENSMUSG00000031490	3.15277e-26	-0.498484	-0.084919	-1.38866	-0.185608	-0.056782	-0.211946	-0.97469	-0.320082	-0.678837	0.258495	-1.00781	-0.591237	-0.308774	-0.578733	Eif4ebp1
118	ENSMUSG00000062867	6.43303e-46	0.705244	0.863662	0.631844	0.981624	1.19932	0.979996	0.663189	0.876091	0.633109	1.13452	0.860645	0.635544	0.112244	1.07216	Impdh2
118	ENSMUSG00000019326	1.1916e-10	-0.00342774	-0.0375161	-0.0739305	-0.222108	-0.359717	-1.22442	-0.00176655	0.000416487	0.000799353	0.00113365	-0.000377279	-0.00132429	-0.000301288	-0.0132773	Aoc3
118	ENSMUSG00000048490	1.81115e-24	-0.792685	0.0673601	-0.823219	-1.10348	-0.360386	0.689443	-0.527873	-0.0445906	-0.269572	0.222914	-0.458953	-1.23121	-0.175944	0.163051	Nrip1
118	ENSMUSG00000024975	1.4067e-43	-0.0708321	-0.335544	0.282192	0.216059	-0.113871	0.251055	-0.171132	-0.0500127	-0.234508	-0.198024	0.146392	0.0287713	-0.514805	-1.3012	Pdcd4
119	ENSMUSG00000070544	3.73865e-59	-0.545565	0.165769	-1.05865	-0.954277	0.22518	0.351327	-0.504097	0.26843	-0.110874	-0.00617515	-0.884633	-1.12768	-0.366812	0.258411	Top1
119	ENSMUSG00000054428	5.76434e-10	-0.286478	-0.481287	0.297862	0.0415359	-0.359327	-0.112442	-0.234455	-0.878311	-0.686949	-1.33542	0.412919	0.158677	-0.0795452	-0.102362	Atpif1
119	ENSMUSG00000020917	7.4534e-08	-0.068301	0.0323264	0.252437	0.280492	0.185933	0.128378	0.124332	-0.0468557	0.117971	-0.0823123	0.229105	0.0209986	-0.44006	-0.973728	Acly
120	ENSMUSG00000045954	3.16149e-25	0.65037	0.356492	0.223605	-0.0553061	-0.500301	0.21954	0.384839	0.692246	0.677071	0.68088	0.160448	0.630254	0.554894	0.58652	Sdpr
120	ENSMUSG00000028234	7.3565e-74	0.859283	0.78367	0.751562	0.4429	1.4307	1.69185	0.500681	0.879138	0.361381	1.01043	0.490965	0.605709	0.0411085	1.16012	Rps20
120	ENSMUSG00000030790	3.9439e-16	-0.00527821	-0.0991946	-0.418294	-1.11326	-0.295191	-0.00509383	-0.000859643	-0.00911538	-0.041313	0.0366095	-0.0130744	0.00930084	-0.007401	-0.0297514	Adm
120	ENSMUSG00000031633	1.57149e-47	0.5987	0.557826	-0.149866	-1.11378	-1.24584	-1.19789	0.741614	0.382005	0.641887	0.243424	1.02593	0.921252	-0.166093	0.935417	Slc25a4
120	ENSMUSG00000038366	3.2856e-119	-0.635093	-0.00556844	0.145344	0.209182	0.177604	-0.0897576	-0.630098	-0.904084	-0.749563	-0.081196	-0.0417423	0.0403491	-0.0271808	0.128699	Lasp1
120	ENSMUSG00000000567	5.79707e-09	0.27591	0.117934	0.912433	0.424634	0.451088	1.95676	-0.132382	0.820311	0.230185	1.77207	-0.0388162	0.471696	0.588959	0.589951	Sox9
120	ENSMUSG00000022353	2.79768e-40	-1.11475	0.0657901	0.0718231	-0.431679	-1.19932	0.180472	-1.18644	-1.53942	-1.35215	-0.389752	0.117808	-3.48846e-05	0.0463951	-0.132428	Mtss1
120	ENSMUSG00000022510	3.47367e-90	-0.0121155	-0.104091	-0.985466	-0.798696	-0.807977	-0.0136993	-0.00897712	0.00185331	-0.00196633	0.0105933	-0.0197657	-0.00690194	-0.00148348	-0.0605887	Trp63
120	ENSMUSG00000092274	3.30961e-59	-0.984375	-0.42712	-1.16362	-1.4258	-1.17345	0.443009	-0.83575	-0.85032	-0.901793	0.070359	-0.444667	-1.27046	-0.452214	-0.185758	Neat1
121	ENSMUSG00000026020	6.68724e-06	-0.0474298	0.347018	-1.51447	-1.00436	-0.518174	0.421817	-0.176156	0.260022	0.0250479	0.35447	-0.411915	-0.449676	-0.0389937	0.389849	Nop58
121	ENSMUSG00000036390	1.39139e-25	-1.50449	-0.029181	-0.124349	-0.335439	-1.22565	0.0530829	-1.24628	-1.86096	-1.36397	-0.543149	-0.692087	-0.900811	-0.396488	-0.255808	Gadd45a
121	ENSMUSG00000030793	5.62245e-38	0.485263	0.20199	0.660359	0.533359	0.514318	0.376032	0.497622	0.471906	0.47371	0.414898	0.430359	0.426195	-0.485506	-0.149585	Pycard
121	ENSMUSG00000015312	4.14207e-167	0.105585	-1.2723	0.100668	0.182641	-1.96736	-1.49398	-0.181438	0.374071	0.0714483	0.194199	-0.379622	-0.153694	0.564118	-0.534356	Gadd45b
121	ENSMUSG00000021109	5.92525e-114	-0.495276	-0.0973288	-0.844807	-1.66316	-1.39123	-1.24276	-0.979978	-0.77842	-1.22796	-0.330848	-0.0865092	0.0207972	-0.0844022	-0.133192	Hif1a
121	ENSMUSG00000022565	2.533e-19	-0.645251	0.201867	-0.531287	-0.144041	-0.273313	-0.375645	-0.95219	-0.773981	-0.942608	0.0928186	-0.583656	-0.103785	0.261166	0.30763	Plec
121	ENSMUSG00000002289	2.06312e-35	-1.1936	-0.162951	-1.01932	-1.28686	-1.22041	-0.862359	-0.211355	-0.950477	-0.387931	0.0256166	0.0304416	-1.35367	-0.586408	-0.899394	Angptl4
122	ENSMUSG00000041453	8.15904e-14	0.350067	0.597504	0.479902	0.246064	0.871911	0.783707	0.191947	0.236753	0.079549	0.701792	0.121501	0.131737	0.267501	1.11362	Rpl21
122	ENSMUSG00000031488	6.61059e-07	-0.314981	0.17511	0.428855	0.538971	0.561336	0.574589	-0.570083	0.136622	-0.203422	0.413312	-0.651187	-0.373515	0.0266065	0.360672	Rab11fip1
123	ENSMUSG00000016427	1.91966e-41	-0.432045	-0.476653	-0.510525	-0.345752	-0.598641	-0.629403	-0.541563	-0.663306	-0.810016	-0.726955	-0.160162	-0.0756627	-0.498508	-1.56609	Ndufa1
123	ENSMUSG00000021876	2.9147e-113	-0.0135157	-0.132545	-0.525416	-1.01137	-0.652811	-0.280328	-0.00621204	-0.00409041	-0.00984349	-0.042515	-0.00010844	-0.00113121	0.00172548	-0.0329246	Rnase4
123	ENSMUSG00000032216	1.08852e-51	0.820468	0.771151	0.104741	-1.10932	-0.45712	0.0945563	0.814161	0.97652	0.851492	0.905113	1.03382	0.908791	0.141937	1.16805	Nedd4
123	ENSMUSG00000041012	7.57721e-33	-0.41231	-0.146698	0.501675	0.535908	0.520486	0.579736	-0.242683	-0.614848	-0.403412	-0.94576	0.286126	-0.0300745	-0.131162	-0.179631	Cmtm8
123	ENSMUSG00000055839	9.62592e-09	-0.55636	-0.358061	-0.514671	-0.22132	-0.738482	-0.485538	-0.855394	-1.07656	-1.25654	-0.603167	-0.301634	-0.037811	-0.0750814	-0.386635	Tceb2
124	ENSMUSG00000025927	3.42174e-06	-0.185687	-0.0890199	-0.301527	-0.524697	-0.65365	0.173448	-0.295706	-0.45864	-0.388408	-1.1742	-0.0696329	0.170942	0.098931	0.0881634	Tfap2b
124	ENSMUSG00000030432	2.10365e-15	0.589766	0.634602	0.510885	0.615487	1.37464	1.73199	0.172591	0.560875	0.0225945	0.644091	0.298992	0.379916	-0.0226083	0.61853	Rpl28
124	ENSMUSG00000023951	3.14958e-26	-0.615829	-0.27107	-0.639035	-1.31356	-0.352445	0.105945	-0.172981	-0.433493	-0.214164	-0.182187	-0.0645813	-0.565477	-0.0509347	-0.574267	Vegfa
125	ENSMUSG00000066043	1.65096e-60	-0.484109	0.0330954	-0.034704	0.118916	0.0589264	-0.051363	-0.61894	-0.691461	-0.823961	0.119275	-0.196892	-0.0402273	-0.00219617	0.144217	Phactr4
125	ENSMUSG00000063457	8.06129e-08	0.504881	0.694698	0.334759	0.0642334	0.829502	1.15815	0.245198	0.434999	0.125296	0.923774	0.250487	0.268955	0.19327	0.794666	Rps15
125	ENSMUSG00000032135	3.03482e-09	0.0261916	0.0629615	-0.190568	0.0200525	-0.118834	-1.0822	0.0499648	0.0817427	0.0761051	0.091533	0.0309596	-0.016239	0.0436687	0.0695691	Mcam
125	ENSMUSG00000066456	5.70071e-25	0.693624	0.374985	0.831916	0.079377	0.0148785	-0.222159	0.706262	0.85511	0.88958	0.205598	0.498911	0.615521	0.585238	0.778771	Hmgn3
126	ENSMUSG00000026202	1.04546e-08	-0.588198	-0.331741	-0.987387	-0.205261	-0.0142087	0.219427	-0.429014	-0.436067	-0.411864	-0.00534392	-0.597566	-0.855464	-0.173425	-0.548869	Tuba4a
126	ENSMUSG00000026305	7.35692e-24	-0.636554	-0.153712	-1.05272	-0.772678	-1.13409	-0.344462	-0.860842	-0.580982	-0.688049	0.156695	-1.06592	-0.626994	0.0130866	0.170015	Lrrfip1
126	ENSMUSG00000027533	8.84737e-49	0.737971	0.239867	-0.163072	-0.865589	0.40172	0.340241	0.528905	0.973387	0.933503	0.925678	0.016158	0.566372	-0.666958	-0.39171	Fabp5
126	ENSMUSG00000034109	6.54125e-06	-0.047605	-0.137972	-0.815748	-1.28297	-0.251217	-0.123393	-0.103682	0.176451	0.00205617	0.233867	-0.1823	-0.260573	0.0231604	0.157653	Golim4
126	ENSMUSG00000032294	3.24858e-21	-0.774612	-1.20195	-0.752752	-0.380983	-0.602879	0.00327953	-0.563523	-1.29908	-0.920879	-0.661747	-0.222111	-0.339816	-0.206796	-1.04008	Pkm
126	ENSMUSG00000049470	1.45806e-07	-1.13488	0.136991	-0.371105	-0.365736	-0.129297	0.0958792	-0.861665	-1.25486	-1.04272	-0.237621	-0.303376	-0.604422	0.0344955	0.120147	Aff4
127	ENSMUSG00000027570	9.03669e-10	0.0521727	0.154726	-0.24683	-0.737819	0.0347258	0.193409	0.132215	0.197666	0.191984	0.17417	0.0131599	-0.0405318	0.000786715	0.152967	Col9a3
127	ENSMUSG00000036751	4.03485e-19	-0.0175032	-0.232534	0.362014	0.602809	0.542065	0.10548	-0.164444	-0.573413	-0.629925	-0.851109	0.364719	0.21706	-0.639661	-0.748013	Cox6b1
128	ENSMUSG00000044786	3.42814e-09	0.396484	-1.33828	0.937353	0.704308	-1.25884	-1.14686	0.149907	0.78761	0.472378	0.901889	0.19547	0.451987	0.100975	-0.341199	Zfp36
128	ENSMUSG00000019737	1.25597e-23	0.320883	0.282986	0.765095	0.766169	0.797395	0.806079	0.408246	0.35846	0.365601	0.699449	0.538366	0.316919	-0.178004	0.254953	Syne4
128	ENSMUSG00000031636	2.44912e-189	0.300215	-0.768876	0.0496768	-1.00605	-1.67223	-0.0273887	0.389542	0.434759	0.430277	0.425428	0.240384	0.119543	-0.0462585	-0.179172	Pdlim3
128	ENSMUSG00000046718	5.05907e-17	0.257287	0.0603081	0.842595	0.688893	0.794183	0.528798	0.479653	0.158945	0.397878	0.432027	0.611459	0.360641	-0.483409	-0.445843	Bst2
128	ENSMUSG00000047446	6.12129e-06	0.504777	0.259531	0.851894	0.692348	0.806425	0.631977	0.666192	0.876171	0.824287	0.652504	0.536432	0.260392	0.271477	-0.0288766	Arl4a
129	ENSMUSG00000018770	3.88773e-12	0.227451	0.342969	0.137651	0.114794	0.668968	0.40813	0.290158	0.125654	0.290609	-0.171801	0.505041	0.313303	-0.646986	-0.1598	Atp5g3
129	ENSMUSG00000074364	1.18594e-86	0.00319948	-0.241148	-0.266754	-0.378659	-1.48733	-1.33838	-0.12647	0.0592019	0.00960672	0.0311696	-0.248706	-0.0462213	0.0855039	-0.13822	Ehd2
129	ENSMUSG00000040564	9.10049e-71	-0.448062	-0.242977	-0.938307	-1.93983	-1.44231	0.111196	-0.475477	-0.430029	-0.521757	-0.41468	-0.289525	-0.193756	-0.534434	-0.200084	Apoc1
129	ENSMUSG00000021699	2.01587e-58	0.42489	0.672556	0.5906	0.587869	0.806153	0.916596	0.270921	0.765242	0.722052	0.9379	-0.116679	0.232664	0.237191	0.83506	Pde4d
129	ENSMUSG00000055447	2.02832e-36	0.762885	0.987848	0.897174	0.854082	0.892054	0.733355	0.651976	1.04532	1.05432	1.05001	0.213764	0.542899	0.0047728	0.834814	Cd47
129	ENSMUSG00000015176	5.98497e-16	-0.0533255	0.111443	-0.968856	-0.399121	0.223274	0.266297	0.0623153	0.281443	0.185846	0.223819	-0.186425	-0.375024	-0.10518	-0.0292747	Nolc1
130	ENSMUSG00000003617	8.58045e-15	-0.277627	-0.980892	0.0840786	-0.47682	-0.145651	0.485095	0.0906029	0.62751	0.590809	0.619179	-0.482492	-0.885129	0.0288196	-1.00228	Cp
130	ENSMUSG00000031565	6.56078e-82	-0.488647	-0.271243	-0.758461	-1.16968	-0.542287	-0.030898	-0.58594	-0.317049	-0.225894	2.75596e-05	-0.894373	-0.265926	0.100757	0.127114	Fgfr1
130	ENSMUSG00000034751	6.59049e-15	-0.706981	0.0267915	-0.0887179	-0.507819	-0.707136	0.373612	-0.421056	0.217389	-0.0507534	0.80051	-0.753404	-1.23829	-0.109701	0.183071	Mast4
131	ENSMUSG00000041559	1.1965e-93	0.0071688	-0.11782	-0.132634	-1.0784	-0.930152	-0.099108	0.0101343	0.011283	0.0109641	0.0119639	0.0119639	0.0110053	-0.00194834	-0.0620598	Fmod
131	ENSMUSG00000021939	1.34742e-38	-0.9044	-0.540065	-0.603167	-0.513708	-0.536633	-0.00963909	-0.607462	-0.916084	-0.552546	0.193908	-0.653464	-1.09665	-0.53341	-1.68616	Ctsb
131	ENSMUSG00000007039	1.01183e-23	0.339979	0.790364	0.710256	0.635222	0.517522	0.439828	0.499769	0.291039	0.452094	0.21947	0.583016	0.508891	0.491393	0.812236	Ddah2
132	ENSMUSG00000021493	1.19088e-10	-0.257097	-0.198804	-1.27617	-1.12166	-1.45833	-0.631583	-0.50022	-0.444298	-0.49163	-0.129999	-0.433378	0.014321	0.0820745	-0.0642516	Pdlim7
133	ENSMUSG00000091956	5.15672e-18	0.268365	-1.1594	0.654322	0.634173	-0.0849474	0.803723	0.412536	0.801895	0.794663	0.823961	-0.11893	-0.0684967	-0.241268	-1.01591	C2cd4b
133	ENSMUSG00000035498	2.6339e-26	-0.650961	0.165682	-1.21492	-1.4586	-0.491316	0.448503	-0.795687	-0.305471	-0.541948	0.14449	-0.819017	-0.739828	-0.045666	0.185161	Cdcp1
134	ENSMUSG00000039195	9.61602e-12	-0.162496	-0.598502	0.0515088	0.145124	0.147577	0.404706	-0.126811	-0.388432	-0.167029	-0.380034	-0.0567314	0.109219	-0.236212	-1.30646	1110008P14Rik
134	ENSMUSG00000025508	3.91587e-07	0.501935	0.555969	0.230826	0.364882	0.992428	0.858757	0.120914	0.565747	0.0273007	0.812342	0.0883318	0.198112	-0.021845	0.550344	Rplp2
134	ENSMUSG00000064210	3.4659e-06	-0.403799	0.0858261	-0.395789	-0.175849	-0.218571	0.00100709	-0.872101	-0.231155	-0.616196	0.0561807	-0.774829	-0.268273	0.182431	0.315386	Ano6
134	ENSMUSG00000022500	9.19433e-10	-0.498111	-0.473722	-0.127373	-0.00326704	-0.143886	-0.277564	-0.233893	0.0175224	-0.150652	0.0373371	-0.463608	-1.05389	-0.203286	-0.198815	Litaf
134	ENSMUSG00000015575	1.06859e-43	-0.884642	-0.209271	-0.0530327	0.13191	0.199098	0.0437163	-0.562709	-1.24829	-0.876968	-1.29863	-0.141056	-0.582943	-0.615625	-0.41198	Atp6v0e
134	ENSMUSG00000018821	5.45904e-26	-0.6344	-0.101315	0.193761	0.235516	0.0143656	0.104253	-0.347321	-1.08561	-0.638773	-1.00286	0.0176163	-0.041119	-0.139199	0.104049	Avpi1
135	ENSMUSG00000004451	7.55527e-20	-0.143541	0.174514	0.0593069	0.218855	0.337389	0.20945	-0.233853	0.112528	0.00867556	0.262822	-0.720748	-0.449565	0.116559	0.165231	Ralb
135	ENSMUSG00000031231	3.64408e-17	-0.0868165	-0.217966	0.167082	0.236335	0.312441	0.0933699	-0.159062	-0.636462	-0.544052	-1.02459	0.326651	0.237823	-0.65102	-1.02189	Cox7b
135	ENSMUSG00000028889	7.24524e-06	-0.475613	0.265052	-0.597815	-0.239093	0.492663	0.531152	-0.295308	-0.0289735	0.00729922	0.108545	-0.633987	-0.786395	-0.0794816	0.193544	Yrdc
136	ENSMUSG00000020439	2.83588e-181	-0.018765	-0.201696	-0.61633	-0.692928	-1.5206	-0.374712	-0.127291	0.0243918	-0.0408901	0.0987123	-0.133342	-0.025428	0.00840562	-0.151869	Smtn
137	ENSMUSG00000032324	1.16385e-24	-0.832486	0.118419	-0.928851	-1.13458	-0.540574	-0.520693	-0.660799	-1.2971	-0.979558	-1.34833	0.0532183	-0.198461	0.334775	-0.0649556	Tspan3
137	ENSMUSG00000032220	2.61359e-26	-0.66263	0.0560322	-0.750875	-0.442046	-0.0692344	-0.0178417	-0.833409	-0.463737	-0.726867	0.133392	-0.742856	-0.752645	-0.0624217	0.0525189	Myo1e
137	ENSMUSG00000037601	3.44894e-12	0.04463	0.536625	-0.362495	0.547147	1.50402	1.23495	0.218002	-0.0779469	0.149685	-0.219069	0.228097	0.201896	-0.549654	0.129703	Nme1
137	ENSMUSG00000058672	4.25563e-24	-0.367222	-0.0439552	-0.253316	0.196846	-0.122909	0.678678	0.014323	0.695701	0.683711	0.78762	-0.863043	-1.03983	-0.0948382	0.111038	Tubb2a
137	ENSMUSG00000022283	6.12973e-16	0.610268	0.950683	0.0920288	-0.000395925	1.09627	1.5885	0.240509	0.907588	0.449991	0.444654	0.0568868	0.312954	0.0192754	1.50314	Pabpc1
138	ENSMUSG00000061024	3.85198e-10	-0.0509708	0.258507	-0.933548	-0.298888	0.424898	0.476735	0.041152	0.293554	0.226366	0.454086	-0.288652	-0.481419	0.115355	0.209893	Rrs1
138	ENSMUSG00000020444	5.75902e-08	-0.528372	0.159826	0.173717	0.232739	0.284197	0.200502	-0.466993	-0.905198	-0.703708	-1.11028	0.266906	0.263478	0.0299773	0.0552535	Guk1
138	ENSMUSG00000003541	4.13347e-07	-0.49977	-0.884776	-0.388057	-0.653349	-0.960139	-0.169254	-0.732875	0.298415	-0.331711	0.850536	-1.2603	-1.10928	-0.137685	-0.114575	Ier3
138	ENSMUSG00000041731	2.18848e-13	-0.00149889	-0.202252	-0.114311	-0.387628	-1.35366	-0.204735	-0.00161862	0.00690794	0.00559402	0.00751994	-0.00635236	-0.0173524	0.00349158	-0.198307	Pgm5
139	ENSMUSG00000062647	4.8968e-36	0.546331	0.712554	0.803071	0.563209	1.43223	1.51626	0.622211	0.674287	0.509386	0.702301	0.809283	0.351131	0.161915	1.04454	Rpl7a
139	ENSMUSG00000046447	4.06494e-41	-0.919319	-0.262273	-0.132491	-0.0731514	-0.421394	-0.184075	-0.912866	-0.97099	-0.882649	-1.06118	-0.730458	-0.749368	0.327797	0.245379	Camk2n1
139	ENSMUSG00000090862	1.96231e-23	0.498656	0.721406	0.359169	0.534406	1.32215	1.65818	0.15012	0.563887	0.0269585	0.637234	0.169775	0.231125	0.109268	0.862844	Rps13
139	ENSMUSG00000060636	4.78741e-24	0.294436	-0.0152195	0.0534064	0.37647	0.547029	0.9831	-0.227628	0.447272	-0.212663	0.921883	-0.364473	0.0502403	0.0414182	0.196477	Rpl35a
140	ENSMUSG00000028691	2.8737e-08	-0.0631712	-0.414793	-0.430271	0.0852914	-0.0952698	0.691414	0.346132	-0.277817	0.162604	-0.143168	-0.0255368	-0.585245	-0.675554	-0.412432	Prdx1
140	ENSMUSG00000034898	1.33951e-157	-0.0030099	-0.0540668	-0.0194211	-0.116643	-0.517464	-1.27918	0	-0.000817813	-0.000592578	0	-0.002047	-0.00369697	-0.00126286	-0.0216975	Filip1
140	ENSMUSG00000061477	3.66206e-112	0.722906	0.673222	0.449638	0.248117	0.951639	1.38362	0.159395	0.846146	0.102157	0.742396	0.157302	0.404193	0.170947	0.968762	Rps7
140	ENSMUSG00000038679	3.80506e-09	0.377864	0.417467	1.2226	0.850987	0.853962	1.51506	0.668749	0.489563	0.75884	-0.756874	0.932878	0.473849	-0.0567693	0.640617	Trps1
141	ENSMUSG00000028207	8.0499e-98	0.0454861	-0.0411707	-0.520667	-1.11171	-0.726983	-0.27555	-0.00478401	0.0493245	-0.0192209	-0.0173221	0.0431528	0.0759745	0.0514857	-0.00415804	Asph
141	ENSMUSG00000020108	1.41707e-32	0.231783	-0.812029	-0.241143	-0.354522	0.0835249	0.0448949	0.243105	0.208175	0.151203	0.228391	0.299418	0.231087	0.0743098	-0.642393	Ddit4
141	ENSMUSG00000015143	1.98322e-92	-0.0191095	0.00873284	-1.34905	-1.11619	-1.30647	-0.404194	-0.723406	0.139063	-0.197208	0.598181	-0.869905	0.17225	0.34046	0.380258	Actn1
141	ENSMUSG00000024338	3.45029e-07	-0.0601458	0.458224	0.905777	0.804716	1.10028	1.1362	0.313154	-0.508075	0.140494	0.827841	0.779463	0.547183	-0.26356	0.68329	Psmb8
142	ENSMUSG00000031207	1.28878e-07	0.0684491	0.437363	-0.913237	-0.377483	-0.286277	-1.07036	-0.662326	0.200393	-0.1399	0.342265	-0.90201	0.0940564	0.383391	0.381915	Msn
142	ENSMUSG00000029622	8.4149e-98	-0.316866	0.750823	0.858579	1.33971	1.38242	1.18506	-0.306126	-0.757144	-0.582141	0.530726	0.33312	-0.0163513	0.190526	0.301101	Arpc1b
142	ENSMUSG00000034024	2.4854e-10	0.414671	0.964905	0.433664	0.518181	1.0854	1.14295	0.447614	0.278268	0.356217	0.2777	0.626316	0.480616	0.04351	0.827974	Cct2
142	ENSMUSG00000022551	2.20759e-21	-0.0344382	0.0644232	-0.0660866	0.0817784	0.161228	0.118465	0.0983869	-0.167031	0.0661483	-0.20933	0.0899053	0.0685748	-0.571106	-0.230299	Cyc1
143	ENSMUSG00000026238	1.69222e-12	0.694847	0.122776	0.428771	1.10843	0.639267	1.06721	0.524787	0.216906	0.236999	0.463777	0.666506	0.727263	-0.126683	1.28182	Ptma
143	ENSMUSG00000019966	3.42157e-10	-0.19782	-0.255519	-0.880105	-1.47211	-1.75766	-0.561966	-0.117066	-0.0431141	0.0174097	-0.222009	-0.186449	-0.271142	-0.01099	-0.0556532	Kitl
143	ENSMUSG00000021957	5.42408e-13	0.538376	0.478474	1.17082	1.13198	1.11305	1.16502	0.761278	0.684704	0.738751	0.778713	0.797869	0.42643	-0.407756	-0.290583	Tkt
143	ENSMUSG00000021127	7.81567e-44	0.828715	-0.265522	0.901032	-0.73905	-1.95853	0.089761	0.612208	1.09036	0.999793	1.50342	0.458247	1.02477	0.0163326	0.677743	Zfp36l1
143	ENSMUSG00000096956	1.04852e-33	0.0123626	-0.0388152	-0.0882662	-0.451641	-0.430742	-1.25399	0.0107778	0.023899	0.0223828	0.024555	-0.0164837	0.00796437	0.0040374	-0.0947356	Snhg18
144	ENSMUSG00000000563	8.57618e-09	0.134838	0.33319	0.407688	0.275157	0.778385	0.566892	0.376329	0.0290074	0.253784	-0.147372	0.563835	0.188116	-0.616933	0.0769616	Atp5f1
144	ENSMUSG00000028249	5.35882e-14	-0.769561	-0.293536	-0.190903	-0.247196	0.104711	0.758438	-0.483583	-0.507735	-0.302961	0.320902	-0.908195	-1.02005	-0.244864	-0.172979	Sdcbp
144	ENSMUSG00000022336	2.0335e-22	0.768809	1.07928	0.767854	0.237786	1.03064	1.33317	0.447558	0.834637	0.385276	0.905639	0.719573	0.643605	0.237959	1.44522	Eif3e
145	ENSMUSG00000031299	1.36684e-06	0.185029	0.0949411	0.268417	0.216239	0.143635	0.292389	0.116255	0.114732	0.0984869	0.122503	0.284471	0.292022	-0.535278	-0.196394	Pdha1
145	ENSMUSG00000031075	2.32658e-08	-0.682883	-0.365226	-0.00236691	-0.237431	-0.605331	-0.0991071	-0.396326	-0.612001	-0.27731	-1.2869	-0.188566	-0.36244	-0.397679	-0.399709	Ano1
145	ENSMUSG00000040681	1.13944e-21	0.178573	0.818436	0.260119	0.131305	0.30461	1.02357	-0.0540506	0.0344657	-0.0370272	0.297706	-0.000496592	0.36165	0.170384	1.42447	Hmgn1
146	ENSMUSG00000034640	5.19609e-06	-0.182234	-0.208197	-0.130032	-0.362484	-1.94667	-0.416556	-0.0726821	0.0885108	0.0464464	-0.0955537	-0.0655868	-0.352591	0.0378259	-0.0103851	Tiparp
146	ENSMUSG00000071014	3.4767e-21	-0.0044116	-0.0107002	-0.00034306	0.0267698	0.106633	0.0760426	0.080086	-0.132352	-0.0391066	-0.242309	0.155894	0.0762166	-0.571409	-0.618971	Ndufb6
146	ENSMUSG00000029614	6.43334e-136	0.565322	0.591253	0.473879	0.470174	1.12297	1.59242	0.180048	0.505918	0.0160567	0.917984	0.336811	0.399056	0.130191	0.945331	Rpl6
146	ENSMUSG00000000594	1.81358e-35	0.350598	-0.718618	0.620397	0.516778	0.457059	0.622863	0.505024	0.562843	0.593299	0.18351	0.438004	0.195882	-0.211078	-1.07814	Gm2a
146	ENSMUSG00000020733	2.37894e-07	0.135321	0.349028	0.994266	1.03043	0.986086	1.02267	0.319131	0.379108	0.431238	0.371491	0.244244	-0.0113624	-0.443027	0.430698	Slc9a3r1
147	ENSMUSG00000052684	2.80411e-27	0.504284	-0.773828	1.71072	0.236978	-1.2873	-1.68162	-0.0424189	0.929941	-0.0745692	0.919059	0.18235	0.499806	0.466531	-0.410527	Jun
147	ENSMUSG00000030541	6.38003e-07	0.555204	0.350268	0.736443	0.435381	0.681657	0.316098	0.647971	0.613826	0.6336	0.106024	0.537067	0.422142	-0.0925322	0.38596	Idh2
147	ENSMUSG00000018217	6.16703e-24	-0.0107831	-0.22978	-0.286256	-0.560374	-1.41161	-1.16265	-0.00562327	0.0186306	0.0142748	0.0233151	-0.0333939	-0.0436764	0.00601481	-0.155079	Pmp22
148	ENSMUSG00000007739	1.1339e-06	0.373831	0.988301	0.581061	0.52314	1.09254	1.26809	0.355799	0.407133	0.217166	0.750962	0.616271	0.447396	0.0503601	1.06447	Cct4
149	ENSMUSG00000042312	1.1077e-28	-0.915132	-0.315155	-0.250796	-0.0245457	-0.177324	-0.274469	-0.810955	-1.16865	-1.06415	-0.0479172	-0.661267	-0.927047	-0.0578484	-0.23083	S100a13
150	ENSMUSG00000034160	1.82365e-06	-0.326833	-0.142902	-0.278422	-0.488827	-0.054084	0.0748805	-0.637239	-0.485001	-0.727124	-1.06843	-0.145405	-0.146112	0.0896789	-0.329789	Ogt
150	ENSMUSG00000003032	1.06648e-27	0.144024	0.272188	1.00761	0.870385	0.290527	0.69259	0.281988	0.413171	0.586482	0.701902	0.263317	0.370317	0.78697	1.11688	Klf4
150	ENSMUSG00000056737	2.04126e-29	-0.0307069	-0.772579	0.455937	0.745179	0.734768	0.726843	0.0839115	0.0421236	0.119555	0.623711	-0.166208	-0.136828	0.246755	-0.0491507	Capg
150	ENSMUSG00000000628	3.66742e-14	-0.465228	0.000638014	-0.100344	-0.150349	-0.149386	0.0810904	-0.747447	-0.386883	-0.874988	0.0997833	-0.0399894	-0.315422	-0.0749362	-0.355115	Hk2
150	ENSMUSG00000004665	8.61882e-40	-0.104855	-0.0820601	-0.988431	-1.22306	-1.16027	-0.992396	-0.237143	-0.180802	-0.196671	0.145716	-0.184268	0.0832595	0.122272	0.00580962	Cnn2
151	ENSMUSG00000044894	3.3849e-07	-0.299538	-0.355156	-0.630151	-0.109945	-0.337067	-0.714623	-0.389961	-0.68499	-0.622616	-1.03285	-0.128463	0.0855596	-0.625303	-1.38161	Uqcrq
151	ENSMUSG00000011179	4.54759e-19	-0.0790932	0.00412264	-1.19063	-1.29368	-0.536687	-0.031305	-0.208448	0.0152072	-0.113018	0.0492356	-0.188837	-0.0602161	-0.0844571	-0.256281	Odc1
152	ENSMUSG00000061787	1.6387e-17	0.539631	0.671285	0.458859	0.401303	1.07485	1.49369	0.237741	0.462972	0.110792	0.477753	0.245972	0.274803	-0.0180334	0.704473	Rps17
152	ENSMUSG00000059534	1.17808e-12	-0.187047	-0.55812	0.116454	0.147245	-0.46978	-0.876749	-0.404635	-0.743261	-0.775203	-1.11587	0.218982	0.252455	-0.626313	-1.03831	Uqcr10
152	ENSMUSG00000022312	2.93603e-75	0.558002	0.881581	1.26188	0.707201	1.50479	1.66654	0.431763	0.437206	0.322883	0.676145	0.696936	0.670739	0.267902	1.3996	Eif3h
152	ENSMUSG00000052397	4.59423e-15	-0.932359	0.247432	0.647923	0.683801	0.750924	1.36786	-0.392983	-0.929182	-0.563907	-1.04721	-0.18573	-0.970336	0.220682	0.739822	Ezr
153	ENSMUSG00000067006	6.27338e-36	0.104361	0.249376	-0.33226	-0.193818	-0.821648	0.754078	-0.0335268	0.329671	0.04392	0.58302	-0.144158	-0.117307	0.618099	0.155641	Serpinb5
153	ENSMUSG00000020075	2.02335e-09	-0.107925	0.228347	-0.994475	-0.329781	0.274894	0.185951	-0.239148	0.193575	-0.0312402	0.248982	-0.334797	-0.337961	0.0184813	0.131036	Ddx21
154	ENSMUSG00000090733	1.2358e-25	0.150667	0.076091	-0.360015	-0.131268	0.0484834	0.585153	-0.505417	0.227616	-0.594097	0.429359	-0.587082	-0.206067	0.130129	0.305707	Rps27
154	ENSMUSG00000023367	2.38561e-20	-0.660305	-0.846175	0.455326	0.117624	0.650824	0.664907	0.205449	-0.930836	-0.0628432	0.644475	0.508896	-0.406556	-0.622475	-0.0741327	Tmem176a
154	ENSMUSG00000060032	8.39272e-68	-0.368437	-0.497593	0.330329	0.559029	0.449833	0.595635	-0.833307	-0.55219	-1.11228	-0.333474	-0.291089	-0.22721	-0.43431	-1.30111	H2afj
154	ENSMUSG00000025813	8.37216e-14	-0.304976	0.106895	0.253268	0.253439	0.276592	0.30396	-0.197975	-0.194734	-0.22599	-0.682694	0.0236063	-0.200026	0.0627596	-0.0824239	Homer2
154	ENSMUSG00000001435	3.75583e-54	-0.0147455	-0.111359	-0.552921	-0.725402	-0.637077	-1.40028	-0.0481795	-0.00170989	-0.0115616	-0.0299946	-0.0753562	-0.00978492	-0.00793258	-0.128951	Col18a1
154	ENSMUSG00000020846	1.71312e-87	-0.0114016	0.0136739	-0.703794	-1.0207	-0.639809	0.063588	0.035112	0.176233	0.159859	0.176045	-0.0224686	-0.0540027	0.0216913	0.00384502	Fam101b
154	ENSMUSG00000071644	1.12226e-16	0.596427	0.956537	0.626493	0.256905	1.61529	1.67572	0.387373	0.40604	0.230292	0.163485	0.706433	0.718575	-0.25171	0.985033	Eef1g
155	ENSMUSG00000030782	1.73671e-47	-0.00286929	-0.20155	-0.796868	-0.916056	-1.33502	-0.743328	-0.0567464	0.0141966	-0.00528721	-0.00326286	-0.074612	0.0037465	0.00609135	-0.0794601	Tgfb1i1
155	ENSMUSG00000025290	3.50724e-25	0.622703	0.637811	0.470971	0.395542	1.01999	1.39113	0.313595	0.649674	0.32306	0.768238	0.0122584	0.213691	0.0666574	0.795575	Rps24
156	ENSMUSG00000019961	6.48162e-74	0.711118	0.722078	0.759695	0.620759	0.740355	0.75833	0.556914	0.852152	0.762659	0.633734	0.368786	0.639949	0.0690698	0.873842	Tmpo
156	ENSMUSG00000040652	1.16504e-15	-0.351016	-0.0634533	-0.517711	-0.384122	-0.434269	-1.79886	-0.343311	-0.666897	-0.494567	-0.355886	-0.0699804	-0.0418922	0.0568477	-0.0197979	Oaz2
156	ENSMUSG00000020538	4.48744e-20	-0.0271474	-0.0711819	0.0743959	0.0500057	0.0299939	0.152275	-0.0695779	-0.0474143	-0.0815877	0.0150376	0.0316542	0.021686	-0.356532	-0.800623	Srebf1
156	ENSMUSG00000021360	4.04653e-59	-0.641498	-0.188289	-0.311671	-0.153771	-0.560732	-0.778809	-0.694905	-0.823984	-0.891235	-0.299322	-0.0281214	-0.0741244	0.0556637	-0.0822524	Gcnt2
157	ENSMUSG00000062098	1.34016e-136	0.0109537	0.0464003	0.0776243	0.0900781	0.101447	-0.963462	-0.0337753	-0.0499637	-0.019258	0.121523	0.0798651	0.11556	0.0927309	0.0561273	Btbd3
157	ENSMUSG00000035199	3.56004e-15	-0.784456	-0.141789	-0.512782	-0.3087	-0.111355	-0.0272829	-0.615723	-1.16022	-0.76268	0.13087	-0.417358	-0.572676	-0.0889762	-0.0643959	Arl6ip5
157	ENSMUSG00000020592	1.11376e-10	0.117278	0.326351	-0.940459	-0.151568	0.292767	0.149227	-0.271668	0.0652196	-0.293209	0.230064	-0.354138	0.178527	0.158476	0.386974	Sdc1
157	ENSMUSG00000022893	3.14215e-45	0.8876	0.163862	0.435026	-0.206259	-1.85668	-1.09696	0.200608	1.0631	1.01002	1.04358	-0.224865	0.897043	0.694479	0.461402	Adamts1
157	ENSMUSG00000024501	2.09133e-84	0.0672832	-0.0470445	-0.224665	-0.921034	-0.811765	-0.0748937	0.071079	0.0725939	0.0725174	0.0369948	0.0579389	0.0656671	0.0644435	-0.0587221	Dpysl3
158	ENSMUSG00000000303	3.31121e-63	-0.286617	0.59769	0.256646	0.491054	0.941	1.20542	-0.656878	-0.00240091	-0.316161	0.667906	-0.784918	-0.155294	0.103775	0.855906	Cdh1
158	ENSMUSG00000060969	5.69327e-71	0.314955	-0.0211146	0.691079	0.591527	0.591033	1.08869	0.70416	0.970593	0.946348	1.01938	0.414399	0.157884	-0.173271	0.244003	Irx1
158	ENSMUSG00000095098	3.06581e-83	-0.000318549	-0.0806738	-0.577967	-1.15331	-1.07929	-0.271899	-0.124338	-0.0279126	-0.136663	0.0364645	-0.0557953	0.0533329	0.0184294	-0.0551261	Ccdc85b
159	ENSMUSG00000038467	2.43152e-35	-0.922671	-0.178389	-0.519498	0.0420111	0.301471	0.0584639	-0.821041	-0.739497	-0.671949	-0.13366	-0.902753	-0.881306	-0.188587	0.0581208	Chmp4b
159	ENSMUSG00000001089	2.59191e-21	-0.293278	0.287137	-1.01932	-1.31367	-0.607067	-0.130935	-0.288108	-0.26329	-0.238373	0.230816	0.00246498	-0.0228672	0.337931	0.447445	Luzp1
159	ENSMUSG00000033685	4.15531e-06	-0.306856	-1.02625	-0.16306	-0.571193	-0.736565	0.417056	0.0496476	0.137861	0.0767013	0.0124068	0.119772	-0.49525	-0.0332922	-0.541779	Ucp2
160	ENSMUSG00000073481	7.00369e-13	0.0524343	0.0998235	0.291399	0.154395	0.0954462	0.257456	0.344337	0.325235	0.374881	0.396507	0.247508	-0.142381	-0.460019	-0.0950238	Marc2
160	ENSMUSG00000079215	1.77788e-66	-0.651401	0.105074	-0.266976	-0.0762643	0.0371983	0.178383	-0.708299	-0.940181	-0.887082	-0.901398	-0.101561	-0.0813514	-0.00171139	0.0933896	Zfp664
161	ENSMUSG00000025289	1.54311e-75	0.342812	0.385995	0.486971	0.183705	0.665302	0.661909	0.615351	0.905438	0.853732	0.635415	0.343373	-0.145959	-0.29421	-0.658292	Prdx4
161	ENSMUSG00000039910	2.31069e-18	0.297692	-0.319072	0.725021	0.486322	-0.488359	0.333949	0.411144	0.961873	0.904312	0.868225	-0.136626	-0.164886	-0.696054	-0.901664	Cited2
161	ENSMUSG00000032434	3.80141e-10	-0.289992	-0.153294	-0.0699304	-0.0196912	0.0896237	0.0587377	-0.224831	-0.418708	-0.257534	-0.316822	-0.0600656	-0.113232	-0.134172	-0.840861	Cmtm6
161	ENSMUSG00000000078	1.20023e-22	-0.0386282	0.0143813	1.53551	0.82965	0.104673	0.547573	-0.152177	0.505281	0.0570186	0.802503	0.0082081	-0.0525465	-0.394139	0.759765	Klf6
162	ENSMUSG00000049550	8.83658e-11	0.0220291	0.252356	0.295428	0.408869	0.362623	0.305332	-0.196179	0.222316	0.0345727	0.462753	-0.446362	-0.053809	0.482682	0.629956	Clip1
162	ENSMUSG00000025504	1.53367e-21	-0.376036	-0.0234976	-0.098206	0.0637774	-0.0446376	0.270706	-0.54556	-0.278575	-0.387167	0.132597	-0.667267	-0.466039	0.0498048	0.0819032	Eps8l2
162	ENSMUSG00000002580	4.64423e-14	-0.757834	-0.230208	0.545651	0.607366	0.564075	0.540689	-0.259591	-1.02489	-0.465714	-0.527806	0.139007	-0.303633	-0.273174	-0.62386	Mien1
162	ENSMUSG00000014313	1.83398e-15	0.150032	-0.194564	-0.149535	0.010333	-0.507404	-0.645945	-0.181257	-0.335244	-0.531931	-1.13934	0.200884	0.436336	-0.470786	-0.852197	Cox6c
163	ENSMUSG00000032330	1.55343e-19	-0.250336	-0.339456	0.24809	0.23275	0.0813643	-0.526942	-0.259656	-0.788989	-0.673019	-0.905043	0.229422	0.28443	-0.582627	-0.846803	Cox7a2
163	ENSMUSG00000021134	6.64907e-24	-0.514314	0.0831583	-0.793393	-0.194551	0.138916	0.244756	-0.416731	-0.264254	-0.300961	0.141092	-0.758844	-0.983662	-0.00359466	0.148789	Srsf5
163	ENSMUSG00000024754	6.39418e-39	-0.583973	0.0660797	0.0427999	0.00800585	0.150599	0.176716	-0.493116	-0.723621	-0.516184	-0.141094	-0.0194025	0.00751667	0.0137656	0.157542	Tmem2
163	ENSMUSG00000025064	7.56438e-153	-0.00847104	-0.177003	-0.68986	-0.829489	-1.25733	-0.0427524	-0.0161756	0.00367944	-0.00401603	-0.0100995	0.00233634	-0.00524818	-0.00164618	-0.174789	Col17a1
164	ENSMUSG00000027613	3.90116e-07	-0.383186	0.185975	-1.18096	-0.353607	0.130308	0.358911	-0.376171	-0.126483	-0.160473	0.461898	-0.886936	-0.895914	-0.173397	0.119368	Eif6
164	ENSMUSG00000028044	2.46297e-14	0.637428	0.576476	0.532518	0.162768	0.779573	0.960187	0.664068	0.86967	0.805595	0.308131	0.500926	0.365082	-0.0622516	0.518646	Cks1b
164	ENSMUSG00000050912	6.83044e-10	-0.314397	0.112204	-0.2216	-0.255891	-0.210123	-0.128611	-0.415796	-0.570231	-0.641526	-1.0665	0.137568	0.171476	-0.0901864	0.286469	Tmem123
165	ENSMUSG00000026223	3.6905e-10	-0.616106	-0.224205	-0.435919	-1.26815	-0.941058	-0.124325	-0.362444	-0.867644	-0.54114	-0.458136	-0.0686884	-0.222247	-0.0880849	-0.269349	Itm2c
165	ENSMUSG00000043091	4.21709e-31	-0.307028	-0.438263	-0.950243	-0.273826	-0.272928	-0.122822	-0.306609	-0.0679452	-0.132705	-0.00676646	-0.678986	-0.765055	-0.10535	-0.280178	Tuba1c
165	ENSMUSG00000073639	5.96697e-10	-0.290272	-0.773156	-0.470361	-0.436669	-0.518939	-0.0742555	-0.306427	-0.598943	-0.486745	-0.031572	-0.174451	-0.282861	-0.234957	-1.38113	Rab18
165	ENSMUSG00000064363	3.39786e-08	-0.126312	0.431273	-0.25998	-0.559406	-0.171493	0.00698862	-0.258881	-0.369944	-0.38021	-0.0638122	0.104909	0.146444	-0.589401	-0.91382	mt-Nd4
166	ENSMUSG00000028211	7.80767e-06	-0.177362	-0.0737521	0.170832	0.0157362	0.0888748	0.133548	-0.644807	-0.23777	-0.781595	0.0744739	0.122606	-0.0144896	-0.214252	-0.046991	Trp53inp1
166	ENSMUSG00000029580	1.33563e-08	-0.137614	-0.480715	-0.549811	-0.811382	-1.80946	-1.67906	-0.255681	-0.415479	-0.0723222	0.67914	-0.389021	0.131414	-0.204076	-0.691988	Actb
166	ENSMUSG00000023089	1.26213e-13	-0.0857311	-0.460215	-0.273138	0.0380503	-0.343152	-0.535313	-0.19736	-0.188504	-0.309312	-0.97472	-0.0982668	-0.0554782	-0.561782	-1.00347	Ndufa5
166	ENSMUSG00000069769	4.54759e-19	-0.2573	0.0585438	0.173899	0.179397	0.196785	0.339619	-0.080195	-0.337327	-0.0698497	-0.913018	0.0348129	0.0671934	0.0600166	0.183994	Msi2
166	ENSMUSG00000016559	5.32613e-21	0.0372979	-0.724452	0.543349	1.06256	0.74689	1.34696	0.0553687	-0.611945	-0.176572	-0.353075	0.036148	0.385393	-0.292499	0.529323	H3f3b
168	ENSMUSG00000026469	1.33234e-10	-0.129491	0.00348772	-0.0604617	-0.238794	-0.283678	0.0214059	-0.0985854	-0.115737	-0.0933173	-0.816369	0.0129541	0.00934733	0.0088524	0.100834	Xpr1
168	ENSMUSG00000026639	1.87008e-143	0.0394404	-0.155987	-0.506357	-0.684362	-1.27942	0.0923453	0.0761196	0.101716	0.0932003	0.10687	0.0461382	0.0393749	-0.012199	-0.0924713	Lamb3
168	ENSMUSG00000025856	2.74016e-06	-0.243082	0.0379324	-0.331621	-0.884824	-1.04059	-1.95588	-0.213262	-0.203152	-0.158857	0.331492	-0.190826	-0.221731	0.242969	0.245884	Pdgfa
168	ENSMUSG00000038650	1.85383e-11	-0.753856	0.030681	-0.0680215	0.260967	0.368935	0.47741	-0.751082	-1.14185	-0.994285	0.159646	-0.543355	-0.424944	-0.22845	0.271422	Rnh1
168	ENSMUSG00000064326	2.83506e-23	0.586548	0.566078	0.567639	0.00402246	0.332844	0.504233	0.584864	0.606644	0.574927	0.497909	0.734238	0.654609	0.253277	0.687036	Siva1
168	ENSMUSG00000005732	1.16733e-23	0.579912	0.981062	0.182472	0.902167	1.14841	1.106	0.555024	0.687515	0.799046	0.565335	0.253368	0.378919	0.172735	1.1904	Ranbp1
169	ENSMUSG00000041571	1.77237e-11	0.409425	-0.149698	0.169403	-0.644562	-1.42623	-2.00157	0.360281	0.644146	0.442346	0.606236	0.379632	0.512763	0.462038	0.389314	Sepw1
169	ENSMUSG00000041308	9.39028e-79	-0.0712321	0.000956786	-0.439416	-1.23476	-1.28456	0.0108875	-0.176391	-0.190406	-0.180644	0.0390287	-0.0344863	0.0848224	0.0499968	0.119034	Sntb2
169	ENSMUSG00000001627	1.07042e-18	-0.513774	-1.12271	0.773137	0.0135343	-0.606013	0.386636	0.139067	0.538799	0.511064	1.28649	-0.109109	-1.15393	-0.789279	-0.39169	Ifrd1
169	ENSMUSG00000024236	1.43366e-49	-0.360482	-0.0208817	-0.0713083	-0.280427	-0.977426	0.328724	-0.905725	-0.291465	-0.976021	0.397515	-0.486926	-0.222675	0.226151	0.394262	Svil
170	ENSMUSG00000053931	1.24079e-29	-0.618981	0.0851707	-0.794289	-1.28257	-0.661833	-0.0157637	-0.621213	-1.09799	-0.863748	-0.293209	0.0546987	0.297082	0.253298	0.277695	Cnn3
170	ENSMUSG00000047675	3.92743e-20	0.426038	0.534159	0.193966	0.239504	0.947454	1.21871	-0.0184037	0.40338	-0.10135	0.532145	-8.0814e-05	0.144705	-0.0935037	0.508325	Rps8
170	ENSMUSG00000028798	2.29176e-114	0.36563	0.756696	0.833122	0.726042	1.34382	1.38001	0.530589	0.267011	0.352011	0.499541	0.8429	0.54264	-0.210103	0.723964	Eif3i
170	ENSMUSG00000032051	1.99299e-08	-0.81366	-0.187357	-0.0559096	0.079521	0.165915	0.252145	-0.769888	-1.029	-0.966963	-0.677884	-0.549575	-0.628853	-0.246967	-0.344969	Fdx1
171	ENSMUSG00000028333	7.65417e-28	0.771353	0.99913	-0.0344664	0.656791	1.18229	1.1363	0.460211	1.07893	0.991253	1.17742	-0.313561	0.327404	0.137284	1.29538	Anp32b
171	ENSMUSG00000040666	3.77965e-140	0.00373983	-0.153079	-0.0534034	-0.17945	-1.22296	-0.18631	0.0073484	0.0198863	0.0171122	0.020994	5.72521e-05	-0.00494119	0.00573785	-0.119376	Sh3bgr
172	ENSMUSG00000079435	1.19388e-17	0.552018	0.623357	0.528267	0.478634	1.07479	1.30768	0.103132	0.580507	-0.061901	0.98496	0.192422	0.310228	0.0835693	0.703942	Rpl36a
172	ENSMUSG00000052738	1.54249e-17	-0.00339006	0.112373	0.125717	0.0362674	0.122087	0.0860778	0.161847	-0.159761	0.0528359	-0.0606961	0.219752	0.0558242	-0.442968	-0.209338	Suclg1
172	ENSMUSG00000034994	4.58195e-20	0.3004	0.655865	1.08835	0.443013	0.869009	0.993572	-0.201357	0.0152748	-0.532105	0.149494	0.292002	0.466639	0.104837	1.10334	Eef2
173	ENSMUSG00000031007	2.83884e-27	-0.275232	-0.791843	-0.0597574	-0.0314109	0.235795	0.322753	0.00978696	-0.0671088	0.147959	-0.546616	-0.205255	-0.644142	-0.278082	-0.437788	Atp6ap2
173	ENSMUSG00000028793	2.56165e-10	-0.395153	0.0165781	0.187435	0.198539	0.173283	0.370391	-0.278522	0.129214	0.0512746	0.283647	-0.435504	-0.61402	0.0448972	0.220094	Rnf19b
173	ENSMUSG00000028780	5.8369e-139	0.137323	-0.203894	-0.239097	-0.882702	-1.37629	0.148071	0.131713	0.145319	0.185805	-0.538021	0.123967	0.153588	0.0579745	0.0293509	Sema3c
174	ENSMUSG00000037820	4.5413e-75	-0.708208	-0.112556	0.126216	0.155123	-0.735648	-0.219391	-0.717476	-1.22041	-1.00357	0.205849	0.197062	0.226304	0.0501459	0.0829478	Tgm2
174	ENSMUSG00000053819	7.23527e-08	-0.17422	0.146417	-0.220656	-0.682059	-0.3264	-0.422488	-0.373005	0.297256	-0.027381	0.45618	-0.803029	-0.508043	0.0844871	0.373865	Camk2d
174	ENSMUSG00000028639	1.92196e-28	0.302767	0.567071	0.0601506	0.136389	0.247775	0.0334495	0.353363	0.0287676	0.339857	0.118507	0.42322	0.542306	0.117631	1.2265	Ybx1
174	ENSMUSG00000070493	1.37675e-07	-0.277437	0.0659772	-0.0102974	0.312848	0.315439	-0.373566	0.00880438	-0.702924	-0.225956	-0.759996	0.394831	0.0179109	-0.477426	-0.189842	Chchd2
174	ENSMUSG00000033863	2.41508e-06	-0.203408	-0.296399	0.206037	-0.30655	-0.574647	-1.88746	-0.186492	-0.00434796	-0.0759438	-0.00771803	-0.0838667	-0.309812	-0.310831	-0.263376	Klf9
174	ENSMUSG00000071528	1.1319e-08	-0.425664	-0.543398	-0.554969	0.0501169	-0.236788	-0.563396	-0.609277	-0.567765	-0.851799	-1.19396	-0.476095	-0.19835	-0.397138	-0.911951	Usmg5
175	ENSMUSG00000026434	3.3814e-11	0.561532	0.931722	0.688326	0.563143	0.788655	0.733655	0.496624	0.550639	0.604001	0.886959	0.623027	0.787742	0.0122585	1.06408	Nucks1
175	ENSMUSG00000053007	1.29755e-16	0.971329	0.735896	0.942171	0.698987	0.0396073	0.849627	0.574495	1.11469	0.92281	1.02391	0.479765	0.892485	0.525466	1.01813	Creb5
175	ENSMUSG00000013076	1.35118e-28	-0.111352	0.00043651	-0.728448	-1.16852	-1.18811	-0.0766898	-0.0497793	0.166176	0.229074	0.145948	-0.263897	-0.0901338	0.0523397	0.0911223	Amotl1
175	ENSMUSG00000096210	2.91666e-08	-0.641009	-0.470321	0.437483	0.209137	-0.0528881	0.0433748	-0.47563	-1.30622	-0.441023	-0.412465	-0.205334	0.617885	0.0717226	0.155299	H1f0
175	ENSMUSG00000067288	2.46631e-11	0.0377736	-0.0586269	-0.0822781	0.471766	0.649572	0.944354	-0.814686	-0.0906344	-1.06525	0.146576	-0.483365	0.111948	-0.231497	-0.430488	Rps28
176	ENSMUSG00000063275	1.15696e-137	0.108381	-0.0885249	-0.612161	-0.840303	-1.29585	-0.493946	0.103932	0.152152	0.144933	0.130886	0.0202699	0.0880696	-0.0353649	-0.159014	Hacd1
176	ENSMUSG00000038612	1.49353e-42	0.163335	0.527633	0.917652	0.77035	1.18865	1.33684	0.611012	1.01407	1.02131	0.865878	0.389559	-0.218896	0.11372	0.486786	Mcl1
176	ENSMUSG00000002602	9.29679e-47	0.0113755	-0.0787161	-0.637919	-0.608607	-0.574837	-1.19796	0.0123729	0.025024	0.0211938	0.0356078	-0.000318602	0.0236734	0.0199011	-0.0923015	Axl
176	ENSMUSG00000024985	1.27782e-74	0.768838	-0.0689579	1.07238	0.688842	0.365657	0.780264	0.776453	1.0588	0.937171	1.04737	0.689193	0.591731	0.272314	0.12403	Tcf7l2
177	ENSMUSG00000027087	5.46966e-26	-0.848588	-0.0943081	-0.316527	-0.69941	-0.419328	0.0339742	-0.76684	-0.476578	-0.554297	-0.230613	-0.731771	-0.854036	0.045626	-0.0380469	Itgav
177	ENSMUSG00000074656	1.15339e-08	-0.179847	-0.0178934	-1.1753	-0.385076	0.111075	0.257291	-0.647448	-0.0266593	-0.489839	-0.022759	-0.70489	-0.453723	-0.187505	-0.0716621	Eif2s2
177	ENSMUSG00000028766	5.26571e-16	-0.00433817	-0.591306	-0.227029	-0.382644	-1.27691	0.0813654	0.044766	0.15701	0.150975	0.103053	-0.110245	-0.126796	0.0885435	-0.0449606	Alpl
177	ENSMUSG00000029467	2.70445e-119	-0.35176	-0.210567	-0.614559	-1.29803	-1.52599	-0.753619	-0.257272	-0.281243	-0.261133	-0.22919	-0.00816398	-0.0227375	0.0117289	0.017731	Atp2a2
177	ENSMUSG00000038872	8.59818e-11	0.0645509	0.223847	0.279207	0.159604	0.175946	-1.1216	0.0469049	0.104244	0.0598237	0.185713	0.232005	0.175527	-0.0604851	0.064874	Zfhx3
177	ENSMUSG00000032526	2.19253e-18	0.387095	-0.192199	0.310008	0.383055	0.520383	0.493651	0.419203	0.439609	0.474681	0.197073	0.350647	0.39033	-0.364052	-0.551721	Deb1
177	ENSMUSG00000019590	2.862e-12	-0.359351	-0.0814053	0.175812	0.295441	0.369594	0.417563	-0.482349	-0.634443	-0.651742	-0.10082	-0.101217	-0.0267873	0.0923228	0.0598794	Cyb561
177	ENSMUSG00000024038	2.12593e-08	-0.268461	-0.531037	0.381012	0.343396	-0.00432521	-0.299235	-0.152681	-0.426832	-0.425792	-0.690445	0.305349	0.0794574	-0.486045	-1.17258	Ndufv3
178	ENSMUSG00000017778	5.99664e-11	-0.0624651	-0.22863	0.568256	0.635679	0.329451	-0.187054	-0.492755	-0.53321	-0.844496	-1.15832	0.227706	0.493858	-0.442403	-0.963997	Cox7c
179	ENSMUSG00000027673	4.6867e-09	0.33988	0.458888	0.770119	0.334834	0.770277	0.666375	0.440772	0.282377	0.342771	-0.280935	0.673142	0.442214	-0.532536	-0.0297411	Ndufb5
179	ENSMUSG00000054065	4.51353e-16	-0.255696	0.0294923	-0.646415	-0.305197	-0.50327	0.244223	-0.542324	-0.287258	-0.435691	0.137432	-0.756381	-0.227364	-0.0806673	0.0508468	Pkp3
179	ENSMUSG00000031681	9.13009e-43	-0.0443911	0.0792111	-0.444733	-1.08216	-0.75694	0.0906214	-0.120611	-0.0394992	-0.058854	0.12948	-0.0484963	0.0804526	0.0283821	0.111839	Smad1
180	ENSMUSG00000027953	3.84172e-12	-0.142106	-0.100646	0.18206	-0.002172	0.0708543	0.0466329	0.00418458	-0.32094	-0.13675	-0.525793	0.164447	0.0627248	-0.142896	-0.870632	Slc50a1
180	ENSMUSG00000038690	1.97937e-19	-0.16614	-0.365604	0.172232	0.3212	0.086439	-0.177969	-0.22755	-0.636495	-0.605747	-1.04396	0.170707	0.135097	-0.555759	-1.21086	Atp5j2
180	ENSMUSG00000046876	1.05544e-29	-0.0578912	-0.0105751	-0.617659	-0.959855	-0.73421	-0.0832429	-0.142357	0.0296794	0.00602347	0.0312113	-0.173862	-0.058247	0.0604497	0.0111709	Atxn1
181	ENSMUSG00000025144	7.00853e-22	0.16486	0.107437	0.481967	0.29137	0.337683	-0.0390047	0.285056	0.138808	0.154797	-0.0139249	0.511028	0.236404	-0.395534	0.0279302	Stra13
182	ENSMUSG00000042116	1.67216e-72	0.0377818	-0.160543	-0.432505	-0.945466	-1.15284	-0.0401313	0.0344564	0.0443954	0.0384901	0.0490825	0.0259546	0.0284231	0.0256378	-0.0801493	Vwa1
182	ENSMUSG00000032024	1.2808e-132	0.001682	-0.136226	-0.107981	-0.342769	-1.1104	-0.0297	0.00316207	0.00453792	0.00693253	0.00778105	0.00544559	0.00122005	0.000283875	-0.0621641	Clmp
182	ENSMUSG00000041841	1.27476e-10	0.479926	0.17105	0.290743	0.320692	0.613657	1.09826	-0.182253	0.458816	-0.327121	0.515143	-0.00284739	0.321917	0.0659004	0.279322	Rpl37
182	ENSMUSG00000023010	1.32422e-16	-0.404136	-0.426635	0.293281	0.353395	0.712988	1.06563	0.0210554	-0.408234	0.0199966	0.146223	-0.218299	-0.529133	-0.540738	-0.903519	Tmbim6
183	ENSMUSG00000026748	1.69499e-72	0.103375	-0.133712	-0.487111	-0.970616	-1.06811	0.0235067	0.0725824	0.165387	0.153567	0.167716	-0.0312766	0.104129	-0.0118165	0.063109	Plxdc2
183	ENSMUSG00000027637	6.87997e-31	-0.2044	-0.0714306	-0.73765	-0.440523	0.191107	-0.0851391	0.0295591	0.0897186	0.190561	-0.267843	-0.0800169	-0.439405	-0.483476	-0.417261	1110008F13Rik
183	ENSMUSG00000059070	9.81178e-14	0.312446	0.50966	0.286931	0.327752	1.15322	1.40939	-0.118188	0.0700259	-0.379142	0.305001	0.175229	0.270211	0.103619	0.783816	Rpl18
183	ENSMUSG00000020260	9.32738e-09	-0.241823	-0.0227547	-0.315393	-0.385281	-0.200196	-0.339553	-0.438388	-0.0607515	-0.280681	-0.0776057	-0.645288	-0.288209	0.0226706	-0.0682636	Pofut2
183	ENSMUSG00000097971	2.58033e-53	0.710238	0.417997	0.555359	0.0524502	0.855023	0.773535	0.269325	0.793151	0.398921	0.133732	0.38434	0.783685	-0.118323	0.386116	Gm26917
184	ENSMUSG00000041417	7.8428e-10	-0.350734	-0.609936	0.072739	-0.197552	-1.67798	-0.168398	0.148708	-0.215412	0.159413	-0.209365	0.0745638	-0.451242	-0.39908	-0.940807	Pik3r1
184	ENSMUSG00000023034	1.46215e-33	0.711925	-1.0406	0.959958	0.0843153	-0.689922	-0.250791	0.863847	1.0112	1.03279	0.914755	0.831085	0.682367	0.134346	0.0244305	Nr4a1
185	ENSMUSG00000061878	6.68636e-131	-0.0154423	-0.133111	-0.337143	-0.482887	-1.39009	-0.0112333	-0.0816773	-0.0763573	-0.120577	0.123473	-0.0210855	0.0115407	0.0634022	-0.0822617	Sphk1
185	ENSMUSG00000041057	1.33695e-18	-0.136308	0.202683	-0.843725	-0.297682	0.20208	0.27453	-0.23997	0.16833	-0.0092829	0.268867	-0.462908	-0.418869	0.00662584	0.194942	Wdr43
186	ENSMUSG00000028152	5.88047e-19	0.0254859	0.0377189	-0.624438	-0.800566	-0.372937	0.0432514	-0.00351592	0.0302639	0.0559703	-0.673834	-0.0640061	0.0439876	0.0420416	0.0813601	Tspan5
187	ENSMUSG00000028163	1.22125e-12	-0.478528	0.109496	-0.0508752	-0.0658927	0.0128025	0.327	-0.279306	0.243184	0.132228	0.426948	-0.427642	-0.768183	0.254985	0.325313	Nfkb1
187	ENSMUSG00000021458	2.41872e-16	-0.218553	-0.0619426	-0.515635	-1.13304	-0.91674	-0.653793	-0.154613	-0.103791	-0.160279	-0.00476997	0.0757161	-0.0876217	-0.090007	-0.388176	2010111I01Rik
187	ENSMUSG00000023915	4.75689e-46	-0.49316	-0.144784	-0.275747	-0.560329	-0.527502	-0.448701	-0.631325	-0.776372	-0.872843	-0.922672	-0.126529	-0.0600544	-0.0341941	-0.432391	Tnfrsf21
188	ENSMUSG00000029810	2.7239e-16	-0.419749	-0.619385	0.68184	-0.047804	0.467065	1.34219	0.538466	-0.844086	0.262304	0.772316	0.826704	-0.128088	-0.587818	-0.202237	Tmem176b
188	ENSMUSG00000056851	5.95254e-46	0.312055	0.916051	0.595079	0.497997	0.976084	1.22623	0.342299	0.659321	0.454376	0.365229	0.441435	0.361494	0.10393	1.16755	Pcbp2
189	ENSMUSG00000025959	3.27214e-32	0.187561	0.481244	0.284288	0.0242986	0.218817	0.148493	-0.308519	0.708244	0.465995	0.617061	-0.785997	-0.0146464	-0.210312	0.668022	Klf7
189	ENSMUSG00000028936	5.54853e-96	0.631892	0.692181	0.720118	0.540326	1.08811	1.47402	0.388222	0.481141	0.207911	0.853747	0.485502	0.482121	0.101297	1.02835	Rpl22
189	ENSMUSG00000029675	1.35178e-10	0.0256719	-0.147229	-0.345034	-0.897846	-0.845926	-1.34854	0.0202483	0.0302577	0.0253168	0.000103075	0.0183971	0.0282523	0.0028042	-0.1028	Eln
189	ENSMUSG00000000058	1.03194e-06	-0.325998	-0.0739799	-0.591595	-0.340931	-0.692862	-0.734501	-0.617467	-0.577692	-0.900585	-0.0345041	-0.53606	-0.169945	0.0947768	0.0605075	Cav2
189	ENSMUSG00000001056	1.21763e-125	0.161005	0.738083	-0.0372284	0.471412	1.23866	1.16969	0.127425	0.264204	0.108547	0.359498	0.336822	0.173514	-0.274937	0.541949	Nhp2
190	ENSMUSG00000074578	1.20516e-23	0.781109	0.886849	0.322744	0.552682	1.25814	1.37041	0.196601	0.935169	0.0246419	0.310179	0.748739	0.89782	0.311631	0.795858	Zfos1
190	ENSMUSG00000054889	1.37504e-63	-0.451451	-0.170818	-1.04164	-1.01381	-0.948809	0.120543	-0.731505	-0.692074	-0.742557	-0.519347	-0.413561	0.00695796	0.133941	0.0676604	Dsp
190	ENSMUSG00000022443	6.64908e-16	-0.469093	0.182566	-0.577546	-0.998251	-0.125292	-0.262242	-0.796702	-0.485034	-0.603424	0.118378	-0.598171	-0.103906	0.00682613	0.0409665	Myh9
190	ENSMUSG00000024158	7.75843e-07	-0.440858	-0.028348	0.251102	0.320618	0.267416	0.238996	-0.288522	-0.85193	-0.392921	-0.478857	-0.106988	0.0522807	-0.187415	-0.0773793	Hagh
191	ENSMUSG00000060002	1.92291e-20	-0.191251	-0.71314	0.265292	0.118432	-0.0320761	0.0319294	0.0406644	0.0223579	0.0751528	-0.0770918	0.0733117	-0.250005	-0.417312	-0.879708	Chpt1
191	ENSMUSG00000003814	5.99631e-06	0.294093	-0.262161	0.350077	0.344385	1.07857	1.03883	0.781816	0.529052	1.11393	0.310206	0.492682	0.187987	0.0353022	0.520123	Calr
191	ENSMUSG00000021660	6.51726e-09	0.250308	0.499943	0.31886	0.590184	1.04309	1.24106	-0.382565	-0.0237752	-0.71567	0.427821	0.332288	0.408243	0.0524485	1.20045	Btf3
192	ENSMUSG00000026994	7.88668e-10	-0.313255	0.0244818	0.0672407	0.120471	0.324771	0.451061	-0.495435	-0.195869	-0.333267	0.0606869	-0.564931	-0.353867	0.0363348	0.152263	Galnt3
192	ENSMUSG00000075706	1.08949e-30	0.108284	0.0736241	0.614581	0.987845	0.727933	0.824523	0.387017	0.61889	0.748344	0.816766	-0.0910798	-0.44198	-0.520966	0.371291	Gpx4
192	ENSMUSG00000041488	3.39795e-13	-0.539512	0.155349	0.00629577	-0.165399	0.240905	0.395615	-0.421895	-0.189388	-0.217855	-0.047387	-0.538069	-0.64057	-0.0329499	0.0512343	Stx3
193	ENSMUSG00000020225	5.75902e-08	-0.713255	-0.139925	0.045127	0.139123	0.207883	0.173802	-0.4491	-0.88339	-0.50571	-0.573487	-0.244794	-0.338857	-0.275253	-0.203682	Tmbim4
193	ENSMUSG00000023939	1.89712e-38	-0.0920406	-0.0399322	1.04227	1.01265	0.836588	0.97628	0.213319	-0.336936	0.0898495	0.0653845	0.365392	0.17098	-0.0256187	0.352325	Mrpl14
193	ENSMUSG00000034868	2.20474e-51	0.0960466	0.173132	0.724117	0.767793	0.736414	0.530292	0.0895604	-0.148691	-0.0754805	0.0360687	0.189353	0.338598	0.403875	0.567481	Myl12b
193	ENSMUSG00000010663	3.06024e-50	0.306073	-0.11302	0.469207	0.422729	0.341075	0.434622	0.447221	0.495332	0.508826	0.210899	0.364529	0.183005	-0.201884	-0.593068	Fads1
194	ENSMUSG00000090553	6.46771e-24	0.710074	0.808954	0.47035	0.758514	1.1956	1.23947	0.536711	0.585786	0.413728	0.362009	0.663073	0.786527	-0.0818165	0.894596	Snrpe
194	ENSMUSG00000034880	1.50587e-10	0.314909	0.132075	0.486037	0.446841	0.388819	0.361037	0.359991	0.201962	0.252062	-0.579505	0.512217	0.441493	-0.353309	-0.103557	Mrpl34
194	ENSMUSG00000022533	6.93704e-29	-0.734013	-0.0718545	-0.344245	-0.230261	-0.140799	0.232404	-0.766629	-0.880209	-0.792591	-0.34731	-0.235675	-0.259205	-0.0376984	-0.232676	Atp13a3
195	ENSMUSG00000060743	1.50271e-07	0.524963	0.341277	0.598415	0.367991	0.220216	0.706757	0.312338	0.105547	-0.00426621	-0.164448	0.732666	0.863241	0.0429955	0.82779	H3f3a
195	ENSMUSG00000031917	1.45444e-09	-0.0840959	0.157791	-0.646698	-0.234774	0.224056	0.199067	-0.0620814	0.0494601	0.0470591	0.0828686	-0.144428	-0.305828	-0.016442	0.118102	Nip7
195	ENSMUSG00000018585	1.59266e-11	-0.441813	-0.0378567	0.317571	0.461528	0.445251	0.243129	-0.728215	-1.08569	-1.03339	-0.864511	-0.237631	0.246251	-0.28538	-0.49578	Atox1
196	ENSMUSG00000044080	7.39402e-23	-0.745033	-0.869574	-0.157282	-0.171783	-0.178827	0.0579619	-0.547407	-1.12566	-0.827363	0.0365994	-0.505228	-0.602456	-0.311201	-0.737917	S100a1
196	ENSMUSG00000019210	3.48723e-07	-0.540519	-0.79909	-0.103842	0.0503282	0.0509961	0.0633867	-0.338259	-0.832105	-0.588561	-0.620592	-0.152932	-0.461087	-0.371205	-0.963353	Atp6v1e1
196	ENSMUSG00000030759	6.39467e-22	0.212111	0.0493552	0.502753	0.511073	0.61224	0.71415	0.170739	0.671341	0.502478	0.729052	-0.158085	-0.154796	0.403641	0.200438	Far1
197	ENSMUSG00000027397	2.19812e-35	-0.213159	0.0582578	-0.0747297	-0.622599	-0.0364691	0.261116	0.0463729	0.235488	0.193409	0.243936	-0.129035	-0.427352	-0.378793	-0.185052	Slc20a1
197	ENSMUSG00000001911	2.50911e-17	0.638357	0.429583	0.00335612	-0.703829	-0.836472	0.808768	0.626166	1.03366	0.943099	1.03364	0.469204	0.522478	0.160038	0.767247	Nfix
198	ENSMUSG00000030654	7.64853e-16	-0.217752	0.140768	0.331853	0.193746	0.258963	0.193739	-0.115444	-0.462877	-0.161388	-1.01841	0.22009	0.231279	0.0432606	0.448935	Arl6ip1
198	ENSMUSG00000020044	5.17927e-14	0.356227	-0.18918	-0.506745	-0.778027	-1.13598	-1.68794	0.354988	0.603032	0.581307	0.55097	0.260233	0.320707	0.428171	0.302369	Timp3
198	ENSMUSG00000031995	2.47027e-11	-0.0140122	-0.164956	0.597098	0.777379	0.800635	0.845703	-0.222632	0.195892	-0.0475205	0.299957	-0.406711	-0.292132	0.222261	0.210462	St14
198	ENSMUSG00000034295	2.79816e-121	0.0273918	-0.110709	-0.204161	-0.370088	-1.08639	0.00639581	0.0355301	0.0442953	0.0435616	0.0147302	0.0198274	0.0240306	0.0121236	-0.0940855	Fhod3
199	ENSMUSG00000039221	1.4814e-10	0.917152	0.838954	0.736054	0.756608	1.52974	0.912287	0.432329	1.1359	0.434958	0.882038	0.379559	0.741086	-0.212775	0.73285	Rpl22l1
199	ENSMUSG00000039952	1.06665e-07	0.302354	0.426859	-0.00466964	-1.08038	-0.0916423	-0.156484	0.316862	0.367392	0.430269	0.447624	0.451421	0.458749	0.349738	0.575911	Dag1
199	ENSMUSG00000025647	7.24234e-23	-0.37161	-0.668617	0.0228018	0.134446	0.0955086	0.0990507	-0.123704	-0.326906	-0.110978	-0.113345	-0.103012	-0.388151	0.151741	-0.23982	Shisa5
199	ENSMUSG00000023067	2.75314e-31	-0.97776	-0.410418	-0.603018	-1.32163	-1.62994	-1.29778	-0.957734	-0.605515	-0.676733	0.0598216	-0.966679	-0.901096	0.0912873	-0.156971	Cdkn1a
199	ENSMUSG00000025204	3.35729e-06	-0.00723937	0.0195984	0.310809	0.233644	0.176962	0.126322	0.129172	-0.0266165	0.0864016	-0.663689	0.114163	0.0397353	-0.520501	-0.436789	Ndufb8
200	ENSMUSG00000009013	1.08908e-31	0.0816596	0.00938141	-0.333028	-0.145369	-0.868264	-1.06273	0.104827	-0.153291	-0.0303893	-0.468113	0.578189	0.419505	0.550058	0.392165	Dynll1
200	ENSMUSG00000037712	4.66211e-67	-0.0840746	0.0479633	-0.55875	-1.17718	-1.36451	-1.16158	-0.112688	0.198327	0.0828436	0.252666	-0.229409	-0.0545323	-0.183978	-0.138272	Fermt2
200	ENSMUSG00000095677	1.86941e-08	0.332559	0.261842	0.517831	0.425051	0.475055	0.433927	0.227981	0.204386	0.098411	-0.267507	0.437834	0.424839	-0.0829146	0.265755	Dynlt1f
201	ENSMUSG00000006304	2.15606e-30	-0.615309	0.15111	-0.636019	-0.2989	-0.241139	-0.298927	-0.604413	-0.64948	-0.401458	0.187694	-0.859106	-0.508847	0.15988	0.59634	Arpc2
201	ENSMUSG00000028640	6.18581e-31	0.246996	-0.313461	-0.702866	-1.01716	-0.765593	0.332636	0.178722	0.415772	0.385827	0.329105	-0.108168	0.152545	-0.211678	-0.118977	Tfap2c
201	ENSMUSG00000028837	7.80368e-15	-0.104642	0.275234	-0.283159	0.179532	0.447244	0.640758	0.154374	-0.254689	0.0103608	0.131373	0.0772473	-0.2252	-0.504604	-0.0937938	Psmb2
201	ENSMUSG00000064181	2.94558e-63	-0.607942	-0.005425	0.165452	0.15661	0.260261	0.227195	-0.292782	-0.72814	-0.347486	-0.201317	-0.312237	-0.493966	-0.0878611	-0.0148454	Rab3ip
201	ENSMUSG00000071866	1.81039e-17	0.463285	-0.76972	-0.0370232	0.293374	-0.478269	-0.209893	0.0737843	0.136307	-0.150626	0.446458	0.230086	0.665888	-0.329836	-0.0875136	Ppia
201	ENSMUSG00000022241	8.57519e-61	0.0542612	0.134376	-0.684672	-0.0347901	0.145472	0.190326	-0.0598755	0.178543	0.110159	0.0427786	-0.292086	-0.121478	-0.0161037	0.0848626	Tars
202	ENSMUSG00000036371	4.05224e-27	0.528439	0.74981	-0.0340492	0.321583	0.651904	0.948406	0.54835	0.49292	0.487066	0.715598	0.445899	0.343657	-0.101646	1.12051	Serbp1
202	ENSMUSG00000074227	2.3144e-19	-0.251275	-0.401044	0.359337	0.606166	0.567765	1.74572	-0.257348	-0.595398	-0.530743	0.137289	-0.164137	-0.2547	0.0218355	-0.255092	Spint2
202	ENSMUSG00000019873	2.77455e-27	-0.119309	-0.0158716	-0.663894	-1.02049	-0.404013	-0.308366	-0.120633	0.0422998	0.0835192	-0.00652748	-0.269127	-0.0831471	0.0820531	0.107673	Reep3
202	ENSMUSG00000031799	3.90687e-18	-0.239999	0.175509	-1.24396	-1.18488	-0.79211	-0.804509	-0.70384	-0.23152	-0.366345	-0.00466956	-0.798339	-0.229888	0.461921	0.676923	Tpm4
202	ENSMUSG00000044147	4.6705e-23	-0.2074	0.15173	-0.297398	-0.337773	0.255237	0.906571	-0.206875	0.451732	0.37479	0.509889	-0.850847	-0.677688	0.0919937	0.555077	Arf6
202	ENSMUSG00000021290	6.78904e-11	-0.202545	-0.423664	-0.114456	0.124644	-0.0502635	-0.594386	-0.482249	-0.644594	-0.89749	-0.875733	-0.233207	0.00767839	-0.513817	-1.11897	2010107E04Rik
204	ENSMUSG00000001847	8.50536e-37	-0.929027	0.340043	0.121894	0.0109115	0.215428	0.230228	-0.747347	-0.941657	-0.852319	0.393658	-0.46172	-0.735482	-0.165446	0.300753	Rac1
204	ENSMUSG00000037060	5.09141e-11	-0.321755	-0.556284	-0.636313	-0.57343	-1.63093	-1.97292	-0.630851	-0.154199	-0.67094	0.400626	-0.538199	-0.264898	0.294638	-0.0160396	Prkcdbp
204	ENSMUSG00000020029	4.00909e-10	0.365173	0.314004	0.4961	-0.0241943	0.743341	-0.0282376	0.734191	0.89729	0.982417	0.72919	0.451488	0.122625	-0.29816	0.523536	Nudt4
204	ENSMUSG00000053716	8.68148e-35	-0.475498	-0.039652	-0.698911	-0.779619	-0.210669	-0.00848425	-0.516488	-0.532336	-0.553916	-0.0873991	-0.130651	-0.135954	-0.0295839	-0.141875	Dusp7
204	ENSMUSG00000048758	5.51064e-17	0.560087	0.670124	0.449982	0.349372	0.903906	1.01934	0.0745678	0.365508	-0.105231	0.526686	0.376868	0.557834	0.125777	0.826603	Rpl29
204	ENSMUSG00000022564	1.29272e-47	-0.449854	-0.0276563	-0.0368766	0.00385804	0.0674206	-0.00446992	-0.505518	-0.746171	-0.641408	-0.412519	-0.0748969	-0.105913	-0.0177507	-0.175669	Grina
204	ENSMUSG00000042406	3.38573e-10	-0.262265	-0.0488649	-0.481319	-0.472779	-0.0160252	0.533975	-0.0590127	0.397896	0.247581	0.332561	-0.489825	-0.884746	-0.187274	0.146687	Atf4
205	ENSMUSG00000025981	4.33052e-09	0.0912484	0.180866	0.197473	-0.0879475	0.24896	0.309629	0.185562	0.298005	0.398716	0.637036	-0.0508912	-0.238703	-0.509423	-0.0100363	Coq10b
205	ENSMUSG00000036854	1.75786e-16	0.0281237	-0.20693	-0.045901	-0.126481	-1.13659	-0.553497	0.0134828	0.0243463	0.0237101	0.0452551	-0.00393793	0.0177024	0.00630283	-0.137151	Hspb6
205	ENSMUSG00000042675	2.31211e-64	-0.521935	-0.275092	0.0115593	-0.190725	-0.229594	-0.313388	-0.543671	-0.961809	-0.759736	-0.247844	0.0778133	0.166411	0.0506077	-0.106745	Ypel3
205	ENSMUSG00000052151	7.50702e-15	-0.0333958	0.283811	0.564643	0.942174	1.00106	1.13141	-0.372744	-0.00154143	-0.111154	0.490254	-0.617087	-0.0628247	0.00203789	0.742474	Plpp2
206	ENSMUSG00000034686	1.67019e-116	0.0450261	-0.147205	-0.33642	-0.254391	-1.16421	-0.0993505	0.0155543	0.0529393	0.0485672	-0.0406289	-0.00631437	0.0405835	0.123619	0.0284845	Prr7
206	ENSMUSG00000001175	1.04117e-13	-0.253364	-0.735663	-0.360613	-0.277547	-0.596933	-1.10838	0.288192	0.479241	0.823343	0.871944	-0.357012	-0.924711	-0.192705	-0.335666	Calm1
206	ENSMUSG00000033306	4.40591e-104	-0.173457	0.0565531	-0.196349	-1.18339	-1.3919	-1.10229	-0.154211	-0.177964	-0.116603	0.0065489	0.246056	0.213622	0.0306054	0.495835	Lpp
207	ENSMUSG00000030282	1.45873e-52	0.240124	0.193843	0.603087	0.706326	0.711395	0.723507	0.222232	0.599097	0.575376	0.527588	-0.177176	0.0071142	0.07286	0.378145	Cmas
207	ENSMUSG00000069662	6.20763e-10	-0.0493024	0.303789	-0.520184	-0.403716	-0.84227	-0.56855	-0.145982	-0.24517	-0.299966	-1.15638	0.371851	0.309454	-0.046079	0.253778	Marcks
207	ENSMUSG00000021606	2.60452e-10	-0.232586	-0.22875	0.0737588	0.139878	-0.156445	-0.0425269	-0.117733	-0.428866	-0.337328	-0.606856	0.103183	0.119763	-0.514914	-0.569887	Ndufs6
207	ENSMUSG00000025068	1.90022e-11	-0.114392	-0.206072	-1.06021	-0.965366	-0.409458	0.382284	0.0239248	0.0800271	0.0607633	0.348844	-0.15911	-0.36686	-0.212171	-0.0155196	Gsto1
208	ENSMUSG00000042747	1.96425e-08	0.12534	-0.338983	0.541246	0.283095	0.473051	0.477044	0.101132	0.200213	0.0948575	0.056796	0.272192	0.188723	-0.244326	-1.13103	Krtcap2
208	ENSMUSG00000039105	7.25783e-19	-0.666065	-0.506272	0.227902	0.424583	0.155992	0.432471	-0.627482	-1.07703	-0.807417	-0.691065	-0.433733	-0.19498	-0.289629	-0.604336	Atp6v1g1
208	ENSMUSG00000006219	4.65279e-06	-0.00948464	-0.0504285	-0.628459	-0.802438	-1.16112	-0.325053	-0.0141179	-0.0339579	0.000156701	-0.422957	-0.0371404	0.0348717	-0.0125105	-0.114968	Fblim1
208	ENSMUSG00000033545	1.18306e-43	-0.255986	0.179698	-0.134854	-0.15681	0.159572	0.304282	-0.626731	-0.354698	-0.678107	-0.236296	-0.126718	-0.0598649	-0.0428832	0.13144	Znrf1
208	ENSMUSG00000058546	4.24342e-13	0.423426	-0.0355928	0.110792	0.460929	0.394992	0.720966	-0.119496	0.534189	-0.168301	0.839685	-0.400941	0.0291781	0.143153	0.38209	Rpl23a
209	ENSMUSG00000029108	1.13067e-15	-0.0124342	-0.162479	-0.410904	-0.501005	-1.03735	-0.044762	-0.00125402	-0.000630483	-0.00391192	-0.0145673	-0.00781416	-0.00879126	-0.00248237	-0.0822006	Pcdh7
209	ENSMUSG00000038296	9.68244e-65	0.189458	0.199624	-0.0944639	-0.866263	-0.394805	0.0131239	0.161142	0.0630497	0.160297	0.25076	0.208391	0.310216	0.136464	0.271423	Galnt18
209	ENSMUSG00000061904	5.22287e-18	0.372451	0.836911	0.569477	0.576397	1.17953	0.892548	0.560789	0.303286	0.479164	0.179416	0.600683	0.210033	-0.340624	0.933302	Slc25a3
209	ENSMUSG00000024048	5.14056e-07	-0.16886	0.274551	-0.231352	-0.473135	-0.183281	0.444793	-0.479751	-0.448962	-0.206748	0.473574	-0.82415	-0.106112	0.521491	0.561973	Myl12a
210	ENSMUSG00000033577	2.45187e-11	0.260381	-0.0824413	0.660892	0.594409	0.640415	0.659139	0.155008	0.580812	0.566199	0.643985	-0.222594	0.0323788	0.261942	0.319395	Myo6
210	ENSMUSG00000038274	1.29936e-87	0.116086	0.337061	0.132343	0.351589	0.636331	1.03438	-0.106947	0.099276	-0.267183	0.492584	-0.106357	-0.128818	0.0123098	0.293081	Fau
211	ENSMUSG00000002416	7.67488e-09	-0.330963	-0.429912	-0.399075	-0.128227	-0.343483	-0.525893	-0.438954	-0.634276	-0.753365	-0.556398	-0.226624	-0.221407	-0.495282	-0.989658	Ndufb2
211	ENSMUSG00000044279	1.819e-16	-0.357117	0.143542	0.320136	0.472287	0.48738	0.490821	-0.521635	-0.332575	-0.419396	-0.242921	-0.416831	-0.219987	-0.0828845	0.0213109	Crb3
212	ENSMUSG00000030701	8.47328e-15	0.219564	-0.0394288	-0.0754179	-0.46263	-0.0896092	0.469739	0.127345	0.386481	0.432129	0.391148	-0.162732	0.131161	0.357882	0.300525	Plekhb1
212	ENSMUSG00000031812	3.35545e-08	-0.333762	-0.757126	-0.410484	-0.293029	-0.767796	-0.0679815	0.0205952	-0.436494	-0.222009	-0.687485	0.153882	-0.404004	-0.416767	-1.21178	Map1lc3b
213	ENSMUSG00000047714	1.79504e-49	0.338113	-0.322304	1.02693	1.0937	1.02211	0.986322	0.280086	0.95262	0.970389	0.413728	-0.386226	-0.0635774	0.366563	0.469595	Ppp1r2
214	ENSMUSG00000035093	7.77555e-22	-0.157175	-0.343782	-0.0484707	-0.0946097	-0.275898	-0.00986943	-0.140373	-0.0127695	-0.0653659	-0.00386352	-0.153962	-0.274333	-0.289921	-0.8775	Secisbp2l
214	ENSMUSG00000021520	2.67135e-07	-0.288561	-0.296936	-0.0965634	0.20631	0.0577686	0.0226864	-0.165346	-0.741713	-0.495668	-0.761999	-0.0702308	-0.0610896	-0.546948	-0.825616	Uqcrb
216	ENSMUSG00000054766	9.29515e-15	0.451048	0.856981	-0.408275	0.160156	0.769886	1.02793	0.248616	0.612922	0.439379	0.659616	0.284895	0.526109	0.159426	1.16329	Set
216	ENSMUSG00000031513	2.96351e-11	-0.30378	0.0549824	-0.178603	-0.132167	0.0186736	-0.103062	-0.254755	-0.440849	-0.266816	-0.62433	-0.148326	-0.0478168	-0.028658	-0.0629415	Leprotl1
216	ENSMUSG00000025428	1.06586e-10	0.39174	0.622325	0.39383	0.0625711	0.60541	0.45549	0.517366	0.272136	0.523837	0.671919	0.470486	0.318778	-0.516792	0.321453	Atp5a1
217	ENSMUSG00000050856	1.23298e-13	-0.183847	-0.710001	-0.192675	0.0981454	-0.567048	-0.992774	-0.377259	-0.444078	-0.585882	-0.683494	-0.123301	0.0980808	-0.499355	-1.18122	Atp5k
217	ENSMUSG00000078812	1.59266e-11	0.0509974	0.0443828	-1.09083	-0.331614	0.185005	0.580475	0.153375	-0.0532246	0.148316	0.427791	-0.25415	-0.206745	-0.489568	0.313503	Eif5a
217	ENSMUSG00000046516	6.21718e-07	-0.332747	-0.480566	0.199565	0.325172	-0.184832	-0.398905	-0.545887	-0.642118	-0.839654	-0.787228	-0.20196	0.0488236	-0.0540865	-0.514327	Cox17
218	ENSMUSG00000026003	7.00766e-34	-0.602929	-0.290908	0.130611	-0.0744431	0.262251	0.263507	-0.246777	-0.673415	-0.467899	-0.303823	-0.0582068	-0.668281	0.0148458	-0.388893	Acadl
218	ENSMUSG00000002477	5.66666e-21	0.437401	0.714298	-0.0914675	0.452517	0.98238	0.962542	0.413456	0.516723	0.49922	0.579719	0.184484	0.157187	0.014083	0.754514	Snrpd1
219	ENSMUSG00000055320	1.70672e-21	-0.0919598	0.0158329	-0.387107	-0.92528	-0.578016	-0.0977679	-0.445507	0.0782519	-0.0266811	0.0549223	-0.559154	-0.0209369	0.0673679	0.168675	Tead1
219	ENSMUSG00000038462	2.53005e-13	0.153525	0.491572	0.565222	0.461911	0.916167	0.709933	0.220357	0.011081	0.114399	0.177192	0.497516	0.449322	-0.456314	0.351949	Uqcrfs1
220	ENSMUSG00000039680	4.81677e-16	0.0262641	-0.749433	-0.0545932	-0.0369104	-0.463018	-0.119181	0.166401	0.189103	0.189851	-0.136613	0.128136	-0.094197	-0.202765	-0.983388	Mrps6
220	ENSMUSG00000036372	1.52274e-07	-0.0583977	-0.452192	0.203461	0.108565	0.0502154	0.335437	-0.291503	-0.265289	-0.525753	-0.515896	0.052649	0.0876357	-0.287579	-1.06994	Tmem258
221	ENSMUSG00000028465	1.55988e-49	0.00771073	-0.0224934	-0.334037	-1.03044	-1.33003	-1.184	-0.073663	0.0892995	0.0490902	0.21014	-0.205185	-0.036901	0.0667729	0.126119	Tln1
221	ENSMUSG00000029673	7.49783e-24	0.0696956	0.176417	-0.137519	-0.996569	-0.536257	0.554167	0.240276	0.626217	0.584668	0.577752	-0.111549	-0.176556	0.147187	0.3436	Auts2
221	ENSMUSG00000001833	3.7176e-07	0.202836	0.274379	-0.133263	-0.200186	-0.249964	-1.59797	0.189554	0.316173	0.345504	0.57008	0.000547068	0.0132342	0.063653	0.330305	Sept7
221	ENSMUSG00000006356	1.26398e-32	-0.194315	0.0539346	0.317409	0.874375	0.953028	0.0675909	-0.0475838	-0.0341863	-0.102904	0.328548	-0.182997	-0.626845	0.100554	1.20443	Crip2
222	ENSMUSG00000056708	6.96589e-08	0.0739681	-0.493405	0.953388	0.568304	0.841974	0.594288	0.0741893	0.665569	0.424592	0.962061	-0.266042	-0.285733	-0.515467	0.0828145	Ier5
222	ENSMUSG00000031198	1.70545e-25	0.4452	0.585822	0.698144	0.396048	0.651105	0.275183	0.601425	0.569152	0.605117	0.508312	0.69815	0.51459	-0.00461822	0.410988	Fundc2
223	ENSMUSG00000067847	6.03699e-12	-0.465424	-0.602743	-0.34289	0.0646967	-0.251818	-0.352546	-0.655535	-0.75433	-0.93033	-0.904009	-0.277187	-0.112513	-0.238741	-1.10754	Romo1
223	ENSMUSG00000070733	5.00181e-34	-0.113487	0.0325784	-0.303588	-0.843984	-0.584154	0.0142825	-0.136451	-0.0210728	-0.0793509	0.117446	-0.0861931	-0.0900606	0.0418924	0.0755085	Fryl
223	ENSMUSG00000020585	4.86637e-09	-0.583106	-0.212141	-0.423656	-0.904436	-0.705775	-0.441979	-0.450202	-1.08097	-0.771784	-0.532081	0.121598	-0.144834	-0.109406	0.207067	Laptm4a
223	ENSMUSG00000022146	5.79439e-07	-0.555924	-0.00398729	-0.805356	-0.718299	-0.643819	-0.263156	-0.639112	-0.284117	-0.442162	0.114407	-0.687365	-0.599032	0.0832765	-0.0552137	Osmr
224	ENSMUSG00000031274	3.58761e-46	0.19044	0.0706422	-0.105228	-0.877319	-0.710502	0.111179	0.192394	0.296285	0.212039	0.223957	0.160991	0.122219	0.220937	0.0557657	Col4a5
224	ENSMUSG00000041025	1.35822e-09	0.306161	0.00806069	-0.181671	-0.542318	-0.0283516	0.367856	0.224513	0.49483	0.439969	0.476868	0.19171	0.3049	0.34749	0.358299	Iffo2
224	ENSMUSG00000063694	1.34685e-09	-0.120554	-0.331823	-0.419467	0.0928434	0.0199066	-0.461108	-0.547413	-0.201393	-0.438021	-0.359448	-0.723809	-0.148608	-0.363432	-0.842762	Cycs
225	ENSMUSG00000016252	1.66556e-10	-0.267814	-0.546279	-0.0914956	0.0781088	-0.34802	-0.501939	-0.521104	-0.79441	-0.909195	-0.788048	0.0223787	0.224028	-0.467981	-0.930706	Atp5e
225	ENSMUSG00000057421	2.24123e-27	-0.118159	0.170967	0.313619	0.478627	0.534259	0.605229	-0.318035	0.175675	-0.0562849	0.548038	-0.655782	-0.373516	-0.229018	0.424287	Las1l
225	ENSMUSG00000030738	9.36682e-16	-0.0554226	0.813517	-0.555418	0.240794	0.706127	0.831109	-0.00730365	0.0450172	0.126932	0.431252	-0.0958691	-0.00189062	0.0389954	0.82815	Eif3c
225	ENSMUSG00000024014	3.85296e-07	-0.348527	-0.300391	0.244812	-0.167305	0.0514464	0.141647	-0.0725215	0.389104	0.348681	0.436443	-0.510204	-0.706549	-0.131059	-0.0819554	Pim1
226	ENSMUSG00000026281	2.55246e-21	0.498476	0.590866	0.540509	0.346481	0.553656	0.620038	0.515186	0.534669	0.536276	0.284687	0.539437	0.520769	-0.0763821	0.554617	Dtymk
226	ENSMUSG00000083012	1.86596e-15	-0.597628	0.164988	-0.0686366	-0.0360984	0.0815387	-0.0457923	-0.617006	-0.678554	-0.719698	-0.441723	-0.188757	-0.404053	-0.0521373	-0.0220423	Fam220a
226	ENSMUSG00000036499	1.07433e-23	-0.206029	-0.11511	-0.818645	-0.459329	-0.164632	-0.214358	-0.426505	0.0257396	-0.163502	-0.0609128	-0.55344	-0.326081	-0.0279045	0.0823958	Eea1
226	ENSMUSG00000040462	1.60158e-06	-0.151582	-0.0661537	0.131719	0.0823124	0.198204	0.150128	-0.0919186	-0.139872	-0.0934076	-0.638397	-0.0913236	-0.255178	-0.0448456	-0.125929	Os9
226	ENSMUSG00000025362	6.93165e-14	0.518532	0.102414	0.285539	0.482926	1.25566	1.36469	-0.115752	0.227536	-0.476009	0.101902	0.0894931	0.251001	-0.102771	0.183026	Rps26
227	ENSMUSG00000054808	1.14506e-27	-0.0698344	0.067662	-0.569215	-0.90433	-1.05037	-0.633392	-0.409832	0.279984	0.0862918	0.839506	-0.797532	-0.113147	-0.0565883	0.189385	Actn4
227	ENSMUSG00000075701	1.97937e-19	-0.268778	-0.422506	-0.41665	-0.293644	0.0722565	-0.0215369	-0.224732	-0.333164	-0.250298	-0.529404	-0.246361	-0.295317	-0.387261	-0.866841	Vimp
227	ENSMUSG00000020358	1.21356e-61	0.260217	0.830777	-0.348325	0.0593793	0.981798	1.40467	0.318032	0.613568	0.601445	0.364058	0.11803	-0.0160121	0.065929	1.01771	Hnrnpab
227	ENSMUSG00000039218	2.66964e-13	-0.679293	0.17923	-0.909887	-0.583685	0.120929	0.342808	-0.57003	-0.61071	-0.608969	-0.2229	-0.656722	-0.796993	0.233426	0.484937	Srrm2
228	ENSMUSG00000026688	7.02394e-08	-0.297485	-0.283217	-0.0438494	-0.114101	-0.223007	-1.25527	-0.272939	-0.437115	-0.461952	-0.316091	-0.0852772	-0.288124	-0.0980482	-0.255841	Mgst3
228	ENSMUSG00000026796	9.4999e-27	-0.263558	-0.185425	-0.205288	0.0854375	0.0500981	0.222061	-0.353866	0.00205235	-0.120819	0.211357	-0.569916	-0.36806	0.0718023	0.0360163	Fam129b
229	ENSMUSG00000026727	8.95425e-43	-0.00769545	-0.117971	-0.501739	-0.856029	-1.25321	-0.538263	0.0319465	0.0366087	0.0641483	0.00785533	0.0302832	-0.0365947	0.0149472	-0.0508438	Rsu1
229	ENSMUSG00000029616	2.51593e-14	0.488551	0.506774	0.651015	0.478549	0.804181	0.693242	0.483477	0.381286	0.391155	-0.382849	0.656171	0.645902	0.062356	0.355488	Erp29
230	ENSMUSG00000027405	4.36336e-06	0.0529005	0.235453	-0.784334	-0.155075	0.335974	0.302545	-0.0327735	0.0806083	-0.0258497	0.183148	-0.0740571	-0.167727	0.0806253	0.278515	Nop56
230	ENSMUSG00000027763	5.36784e-105	-0.0511443	0.0201238	-0.400195	-0.821	-1.35231	-0.748404	-0.161549	0.0295938	-0.0170714	0.325742	-0.0927944	0.0593818	0.191008	0.19301	Mbnl1
230	ENSMUSG00000018920	6.64716e-14	0.131105	0.28967	0.140153	0.332014	0.403995	0.808896	0.118505	0.464677	0.458992	0.816951	-0.228736	-0.11679	0.37684	0.472249	Cxcl16
231	ENSMUSG00000058558	6.51774e-10	0.422699	0.619303	0.292242	0.408168	1.0823	1.51636	0.0828168	0.420863	0.0261886	0.76847	0.00270208	0.132198	0.0502031	1.01801	Rpl5
231	ENSMUSG00000035873	8.14078e-57	-0.0944228	-0.0371521	-0.942211	-0.96649	-1.06164	-0.0379931	-0.102775	-0.019638	-0.0125773	0.057347	-0.28416	-0.13744	0.00828305	-0.0153818	Pawr
231	ENSMUSG00000063316	3.03396e-37	0.541369	-0.100587	0.0854166	0.484604	0.481727	0.909562	-0.474128	0.356136	-0.771868	0.199152	-0.025077	0.715936	0.135343	0.0157985	Rpl27
231	ENSMUSG00000064367	6.40176e-14	-0.40769	-0.314761	-0.611172	-0.380879	-0.228482	-0.330439	-0.688247	-0.713666	-0.855687	-0.696057	-0.30373	-0.198428	-0.516271	-0.957143	mt-Nd5
232	ENSMUSG00000021823	1.53818e-58	-0.12331	0.0456195	-0.35175	-1.07707	-1.2107	-0.84326	-0.323533	0.0545487	-0.09422	0.347457	-0.401273	-0.0676906	0.0900658	0.0899787	Vcl
232	ENSMUSG00000052146	2.91234e-09	0.485984	0.528007	0.272771	0.493618	0.921518	1.27774	-0.194983	0.465823	-0.314799	0.539975	-0.0927143	0.317267	0.0861065	0.782466	Rps10
232	ENSMUSG00000025066	7.69416e-20	0.18931	0.592014	-0.131272	0.0768173	0.013146	0.25702	0.294481	0.347672	0.440063	0.781715	0.208483	0.104482	0.152746	1.16649	Sfr1
233	ENSMUSG00000028447	2.57093e-40	-0.430672	0.0414345	0.497927	0.538834	0.517332	0.507618	-0.240933	-0.729118	-0.420056	-0.84693	0.0258545	-0.0826434	-0.126142	-0.0629563	Dctn3
233	ENSMUSG00000086290	5.40454e-18	0.69679	0.634636	0.366874	0.528699	0.633698	0.71661	0.558488	0.783829	0.558328	0.610485	0.636638	0.651792	0.331636	0.662219	Snhg12
233	ENSMUSG00000029430	5.49644e-07	0.383093	0.817695	-0.739549	0.284905	0.904376	0.869587	0.27813	0.600181	0.554946	0.55965	-0.0652788	0.116574	-0.164572	0.875386	Ran
233	ENSMUSG00000002980	5.77118e-27	-0.365093	0.172687	-0.802851	-0.135138	-0.146794	-1.18624	0.0540124	-0.00505608	0.156678	0.205105	-0.048609	-0.592679	0.397207	0.196974	Bcam
233	ENSMUSG00000084786	1.38367e-13	-0.45234	-0.356849	0.172037	0.570531	0.43404	0.455429	-0.525319	-0.940596	-0.909604	-0.979144	-0.00503127	0.0363641	-0.266828	-0.407356	Ubl5
233	ENSMUSG00000020773	2.19349e-26	0.0957858	0.0746304	0.167034	0.343872	0.107078	0.05394	-0.117873	0.28421	0.157217	0.446283	-0.529783	-0.100264	0.0913573	0.348479	Trim47
234	ENSMUSG00000037152	2.24432e-32	-0.357439	-0.351872	0.189126	0.120899	-0.234807	-0.37676	-0.469886	-0.824545	-0.767593	-0.990889	0.0779092	0.142552	-0.374537	-0.809063	Ndufc1
234	ENSMUSG00000033379	3.0099e-13	-0.699508	-0.55438	-0.281334	-0.164472	-0.136501	-0.204853	-0.421986	-0.965285	-0.459561	-0.761035	-0.265634	-0.335963	-0.278225	-0.565468	Atp6v0b
234	ENSMUSG00000030256	2.33389e-22	-0.274103	-0.140124	0.142437	0.0892274	-0.697353	0.44887	-0.823751	-0.45061	-0.941096	0.216425	-0.266398	0.173513	0.532815	0.358213	Bhlhe41
235	ENSMUSG00000036752	1.99894e-10	-0.337919	0.069109	-0.176082	0.526311	0.710436	0.542249	-0.0873541	0.0102278	0.198757	0.149278	-0.568394	-0.764622	-0.025672	0.263876	Tubb4b
235	ENSMUSG00000027803	2.30749e-33	0.0378134	0.413118	0.0730071	0.0689683	0.185814	0.489769	0.219639	0.696054	0.760958	0.610088	-0.260521	-0.262762	0.422774	0.563142	Wwtr1
235	ENSMUSG00000030035	2.12181e-13	-0.114948	0.059725	0.129303	0.0439059	0.0291685	-0.0364888	-0.132597	-0.295043	-0.258041	-0.563745	0.13781	0.121282	0.00345938	0.103199	Wbp1
236	ENSMUSG00000026479	3.7716e-102	-0.238453	-0.149104	-0.774801	-0.974529	-1.23603	-0.00618017	-0.456495	-0.250774	-0.50213	-0.0586726	-0.245911	-0.0889562	0.0542826	-0.125943	Lamc2
236	ENSMUSG00000059005	1.0181e-07	0.813733	0.495299	0.0436379	0.35752	0.714415	0.756434	0.599597	0.767146	0.653151	0.844488	0.453206	0.763659	0.0660678	0.924007	Hnrnpa3
236	ENSMUSG00000027293	6.2425e-29	-0.652235	0.0853473	0.0873527	0.404844	0.468821	0.267855	-0.590446	-0.540016	-0.53547	0.424046	-0.410903	-0.556014	-0.222182	0.0165297	Ehd4
236	ENSMUSG00000050732	1.32234e-16	0.0477688	0.12005	0.677357	0.677423	0.529471	1.0934	0.401517	0.0647489	0.355661	0.1102	0.444473	-0.0235052	-0.474062	0.206098	Vamp8
236	ENSMUSG00000024953	9.94548e-09	-0.632014	-0.10853	0.223559	0.0201393	-0.0555067	-0.162735	-0.275012	-1.02848	-0.494008	-0.410349	-0.122837	-0.392421	-0.232445	-0.12426	Prdx5
237	ENSMUSG00000028383	1.49643e-14	-0.463411	0.00341998	0.227112	0.0775036	0.144567	0.181724	-0.149466	-0.412932	-0.183785	-0.180526	0.0363013	-0.571865	-0.372483	0.0369417	Hsdl2
237	ENSMUSG00000005417	2.27251e-09	-0.333961	0.105509	-0.0583644	-0.0659441	0.0122302	-1.2108	-0.497777	-0.148621	-0.315495	0.163258	-0.351547	-0.197284	0.139025	0.243875	Mprip
237	ENSMUSG00000022865	2.28126e-15	0.102509	0.720735	0.376844	0.0205674	0.875054	1.22731	0.0019557	0.378474	0.0329419	0.254181	0.142625	-0.0566429	0.159636	0.836557	Cxadr
238	ENSMUSG00000004535	5.39486e-13	-0.470458	-0.109807	-0.326833	-0.724718	-0.38663	0.384582	-0.239654	-0.658864	-0.371241	-0.0819229	-0.0996076	-0.386959	-0.496367	-0.186873	Tax1bp1
239	ENSMUSG00000009863	2.48611e-12	-0.0362713	0.0910071	0.0287368	-0.077013	-0.0280537	0.181358	0.0349976	-0.227918	-0.0698042	-0.11843	0.0444107	0.0619726	-0.449476	-0.280646	Sdhb
240	ENSMUSG00000004264	1.62875e-17	0.243371	0.733598	0.12941	0.34262	1.07569	1.01996	0.331436	0.168369	0.242368	0.488317	0.382741	0.30073	-0.100216	0.914661	Phb2
240	ENSMUSG00000030265	1.88413e-06	-0.520732	0.239942	-0.289681	-0.0641368	0.257578	0.238726	-0.505564	-0.0915463	-0.275188	-0.069378	-0.630676	-0.667908	-0.0725964	0.52214	Kras
240	ENSMUSG00000032047	9.66827e-25	0.418956	0.403086	0.574976	0.307527	0.489305	0.296752	0.572677	0.567714	0.578019	0.271925	0.545525	0.31813	-0.243589	0.39985	Acat1
241	ENSMUSG00000026895	1.80976e-07	-0.139295	-0.00620409	0.183509	0.0392178	0.137992	0.215569	0.0306213	-0.318813	-0.119091	-0.408198	0.282025	0.167387	-0.417905	-0.186012	Ndufa8
241	ENSMUSG00000040385	4.16668e-06	0.240473	0.397945	0.606766	0.925331	1.21873	0.859079	0.411978	0.275063	0.508784	0.370918	0.21224	0.251959	-0.00396714	0.429372	Ppp1ca
241	ENSMUSG00000064351	8.85389e-11	0.410595	0.11712	-0.0318276	-0.165908	-0.0327549	0.0989091	-0.450795	0.646159	-0.451258	0.0551449	-0.119125	0.44145	-0.16207	-1.0878	mt-Co1
242	ENSMUSG00000086503	4.87203e-06	0.0469051	0.155176	0.950097	-0.294351	0.676871	0.772156	-0.0413937	-0.296444	-0.182434	-0.537532	0.372249	0.1516	0.288422	0.40513	Xist
242	ENSMUSG00000050608	1.33267e-11	-0.201182	-0.0999156	-0.372765	-0.107574	0.0148875	-0.202391	-0.0105434	-0.473125	-0.217039	-0.942661	0.0740213	-0.0498881	-0.47568	-0.234005	Minos1
242	ENSMUSG00000049327	3.26028e-18	-0.57743	0.203239	0.0252498	0.0823104	0.13447	0.450412	-0.686188	-0.824543	-0.757089	0.209773	-0.0173596	0.0194534	-0.256885	0.127067	Setd8
242	ENSMUSG00000045193	3.3204e-12	-0.556004	0.250291	0.0346177	-0.23177	-0.442876	0.242007	-0.609821	-0.990223	-0.81095	-0.20407	-0.364075	-0.202756	0.183219	0.448059	Cirbp
242	ENSMUSG00000057322	3.44822e-06	0.0870516	-0.210397	-0.177814	0.200685	0.288152	0.752586	-0.458462	0.00657847	-0.673869	0.126223	-0.464516	-0.174859	-0.0282294	-0.411554	Rpl38
243	ENSMUSG00000026083	3.49123e-06	-0.0193361	0.435147	-0.716276	-0.107933	0.0479733	0.272415	-0.265797	0.523707	0.160712	0.620896	-0.782059	-0.536485	-0.147032	0.0834596	Eif5b
243	ENSMUSG00000027067	4.09196e-44	0.421074	0.655088	0.397403	0.56009	0.726635	0.789329	0.428544	0.517263	0.552931	0.420937	0.424226	0.462155	0.104868	0.803333	Ssrp1
243	ENSMUSG00000035356	8.58097e-08	-0.0388347	-0.54037	0.629944	0.679253	0.298124	-0.425601	-0.269696	0.477096	0.320339	0.64009	-0.497426	-0.19321	0.416506	0.293892	Nfkbiz
244	ENSMUSG00000021361	2.01666e-06	0.126964	0.058881	0.410927	0.296606	0.308522	0.442219	0.24832	-0.133601	0.0525765	-0.358021	0.513809	0.293207	-0.426832	-0.157618	Tmem14c
244	ENSMUSG00000024974	2.57368e-21	0.532684	0.673091	0.287521	0.265816	0.476147	0.59084	0.619359	0.710175	0.719994	0.583071	0.407741	0.344263	-0.0798627	0.675981	Smc3
245	ENSMUSG00000024736	1.74625e-09	0.0461748	-0.0955949	-0.0617342	-0.330944	-1.01781	0.00841213	0.0253767	0.0296337	0.0256426	-0.178715	0.0876524	0.0885897	-0.0399021	-0.0109744	Tmem132a
246	ENSMUSG00000032667	7.48208e-35	-0.3439	-0.078312	-0.0878163	0.0474161	0.113668	-0.0466498	-0.573112	-0.554661	-0.59455	-0.192721	-0.50156	-0.113677	-0.0508885	0.198425	Pon2
246	ENSMUSG00000020153	4.83223e-12	0.00420867	-0.215437	0.198997	0.334926	0.0128568	-0.1641	0.139638	-0.0568422	0.0872747	0.00201834	0.210266	0.140717	-0.416176	-0.439273	Ndufs7
246	ENSMUSG00000036199	2.57812e-43	-0.637436	-0.606426	0.257992	0.0995918	-0.293149	-0.664923	-0.52426	-0.991871	-0.917492	-0.806502	0.132989	-0.273221	-0.392763	-1.02656	Ndufa13
246	ENSMUSG00000039016	2.172e-10	-0.130709	-0.0393504	-0.0420476	0.102644	0.208491	0.143032	-0.154385	-0.379377	-0.27269	-0.846038	0.116205	0.185831	-0.0656205	-0.653394	Timm8b
246	ENSMUSG00000009585	2.48936e-19	0.243884	-0.785233	0.738207	0.452432	0.0771716	1.04471	0.0859168	0.504521	0.137047	0.671791	0.138085	0.0323375	-0.105003	0.103744	Apobec3
247	ENSMUSG00000026510	1.70301e-48	0.357339	0.26956	0.60601	0.448387	0.674246	0.898143	0.259589	0.686662	0.584197	0.715268	0.0157072	0.198154	0.28642	0.564606	Trp53bp2
247	ENSMUSG00000045624	3.90002e-09	-0.105725	0.119983	-0.663522	-0.171285	0.06782	0.0868843	-0.123291	0.0925023	-0.0117418	0.217675	-0.283279	-0.273281	-0.0467219	0.150503	Esf1
247	ENSMUSG00000043154	3.58193e-08	0.0812321	0.126209	-0.112713	0.0377888	-0.0489407	0.265817	-0.17155	0.323581	0.272696	0.367767	-0.545063	-0.064611	-0.0369041	0.192825	Ppp2r3a
248	ENSMUSG00000073411	4.60195e-06	-0.51749	-0.133526	0.347356	0.231574	0.461153	1.01278	-0.0266746	-1.02313	-0.300861	0.635835	0.154146	-0.409958	-0.494389	0.166249	H2-D1
249	ENSMUSG00000014867	7.39445e-19	-0.24244	-0.202224	-0.0180789	-0.0404321	0.237988	0.231853	-0.140213	-0.0356714	-0.0434575	-0.179156	-0.0423107	-0.263744	-0.173867	-0.774726	Surf4
249	ENSMUSG00000009549	1.45418e-06	-0.496063	-0.185206	0.0692669	-0.0933769	-0.260735	-0.0504201	-0.30985	-0.956258	-0.604043	-0.704977	0.166448	0.0615265	-0.190991	-0.561545	Srp14
249	ENSMUSG00000038489	2.025e-18	-0.254031	-0.272239	-0.747308	-0.160059	-0.177533	-0.0349939	-0.499497	-0.335931	-0.59365	-0.107216	-0.255955	-0.134195	-0.031823	-0.570212	Polr2l
249	ENSMUSG00000018446	6.00691e-15	0.368055	0.63847	-0.0494092	0.488981	0.953978	0.897899	0.484864	0.602101	0.557725	0.433444	0.356583	0.263957	-0.16451	0.598612	C1qbp
249	ENSMUSG00000034120	3.31204e-34	-0.0260041	0.459485	-0.97461	0.0969987	0.782452	0.624395	0.018892	0.360874	0.155896	0.417546	-0.515214	-0.759208	-0.0576089	0.0673131	Srsf2
250	ENSMUSG00000060152	1.28011e-34	0.294215	0.113037	0.496685	0.534702	0.532693	0.141874	0.476678	0.300486	0.436593	-0.0903483	0.506281	0.292125	-0.206561	0.031502	Pop5
250	ENSMUSG00000020349	1.5434e-10	-0.314357	0.465474	0.557722	0.548998	0.92194	0.995195	-0.0645079	0.684336	0.671851	0.746123	-0.466453	-0.765984	0.214353	0.883621	Ppp2ca
250	ENSMUSG00000024843	9.96171e-36	0.481923	-0.795551	0.952077	0.808683	0.639327	0.968819	0.485484	0.820649	0.729967	0.528228	0.326669	0.282025	0.0903653	-0.362683	Chka
251	ENSMUSG00000060591	7.92087e-86	-0.23594	-0.654927	-0.812539	-1.0836	-1.26968	-0.734735	-0.341575	-0.689102	-0.66221	0.00400496	0.137557	0.393994	-0.2068	0.0864601	Ifitm2
251	ENSMUSG00000033307	5.78946e-09	0.439999	-0.448037	-0.597508	-0.20795	-0.396675	0.899144	0.393504	0.366466	0.11001	0.372255	0.453206	0.311813	-0.486756	-0.296804	Mif
252	ENSMUSG00000023106	3.28797e-12	-0.184391	0.213909	-0.414778	0.212756	0.46317	0.466916	-0.521419	-0.0859142	-0.392809	0.144702	-0.623264	-0.255855	-0.0319882	0.176805	Denr
252	ENSMUSG00000020088	5.60557e-29	-0.455991	0.00838472	-0.555217	-0.281236	0.0131657	0.0146559	-0.199168	-0.144578	-0.0400503	-0.105125	-0.400401	-0.651889	-0.184639	-0.104059	Sar1a
252	ENSMUSG00000021377	5.8127e-18	0.712719	0.689356	0.0567323	0.183255	0.0911771	0.533282	0.679485	0.790648	0.752163	0.779279	0.579953	0.659718	0.225834	1.07954	Dek
253	ENSMUSG00000006932	1.85467e-17	0.588985	0.600194	0.676922	0.539154	0.652355	0.864585	0.551528	0.697528	0.683994	0.515059	0.576018	0.682503	0.356715	0.860905	Ctnnb1
253	ENSMUSG00000018677	2.21157e-35	-0.371018	0.034616	0.0140544	0.0704378	0.14199	0.036269	-0.43171	-0.640982	-0.534427	-0.266727	0.0248445	0.0604305	-0.0980712	4.26518e-05	Slc25a39
253	ENSMUSG00000024190	4.61195e-48	-0.010761	-1.00457	0.888796	0.412439	-1.19601	-1.13182	-0.110612	0.708814	0.356411	0.573255	-0.359729	-0.166235	0.357906	-0.106264	Dusp1
254	ENSMUSG00000019960	7.17121e-06	0.251045	-0.285775	0.244185	-1.0633	-0.586406	0.870352	0.252574	0.724283	0.702533	1.05338	-0.241187	-0.0516472	-0.00130659	0.583277	Dusp6
255	ENSMUSG00000042608	3.45934e-11	-0.356269	0.0692849	-0.168459	-0.264323	0.183912	0.234463	-0.395932	0.0449005	-0.0777144	0.195255	-0.544685	-0.561852	-0.145761	0.132211	Stk40
256	ENSMUSG00000034566	3.52445e-18	-0.137055	0.0614564	0.597529	0.420296	0.490852	0.202066	0.0732951	-0.616847	-0.259481	-0.603745	0.60255	0.175674	-0.437324	-0.00420016	Atp5h
256	ENSMUSG00000053559	5.7966e-12	-0.132427	0.0998984	0.590949	0.65351	0.650458	0.593489	-0.313736	-0.292379	-0.40223	0.579982	0.118661	0.0228541	0.121834	0.297518	Smagp
257	ENSMUSG00000009927	1.2664e-26	0.39803	0.32664	-0.118868	0.107674	0.524088	0.82425	0.00160951	0.320742	-0.134164	0.73246	-0.000601142	0.147576	0.0122261	0.307952	Rps25
257	ENSMUSG00000021411	4.82485e-53	-0.0128294	-0.266425	-0.721226	-0.981114	-0.918091	0.200715	-0.149465	0.30189	0.165492	0.371876	-0.552367	-0.229605	0.310881	0.0719096	Pxdc1
257	ENSMUSG00000034765	8.99766e-18	-0.228525	-0.704117	0.256685	-0.198969	-0.0822111	0.473773	-0.170258	0.475637	0.366287	0.495948	-0.558797	-0.353789	-0.0349945	-0.0757908	Dusp5
258	ENSMUSG00000018417	2.60188e-63	-0.109789	0.228978	-0.0121433	-0.125093	0.195661	-0.913174	-0.20894	-0.203305	-0.238307	-0.114903	-0.00118187	0.0643187	0.160371	0.339234	Myo1b
258	ENSMUSG00000047945	1.98959e-18	0.591631	0.729889	0.102273	-0.858289	-0.635609	1.29592	0.735781	1.10523	0.915534	-0.237284	0.722274	0.468807	0.0875679	0.604041	Marcksl1
258	ENSMUSG00000053898	2.80229e-28	-0.341314	-0.203414	0.396059	0.102628	-0.261195	-0.632185	0.202373	0.0755636	0.171705	0.0630606	0.156077	-0.686229	-0.233162	-0.210573	Ech1
258	ENSMUSG00000039202	4.83188e-11	-0.488951	0.129495	-0.1497	-0.032137	0.0813268	0.135681	-0.492724	-0.667927	-0.628136	-0.638919	-0.167656	-0.0119739	0.0663972	0.131794	Abhd2
258	ENSMUSG00000038412	4.60195e-06	-0.174402	-0.283001	-0.521271	-0.173255	-0.019003	0.167506	-0.199988	-0.279099	-0.2507	-0.8505	-0.168853	-0.0807172	-0.264319	-0.425672	Higd1a
259	ENSMUSG00000005483	1.98713e-11	0.56229	-0.94923	1.22336	0.528387	-0.637225	-0.256442	0.842476	0.754544	0.772485	1.13753	1.1089	0.680467	0.325289	-0.397098	Dnajb1
259	ENSMUSG00000025651	2.08867e-11	0.117655	0.0990227	0.101721	0.0865969	0.19593	0.294393	0.181205	0.0175102	0.133197	0.398703	0.17951	0.115493	-0.412262	-0.16573	Uqcrc1
259	ENSMUSG00000022863	2.73315e-17	-0.426911	-0.267481	-0.363356	-0.448105	-0.15813	0.133362	-0.285713	-0.452765	-0.282986	-0.757459	-0.175328	-0.284766	-0.197973	-0.406658	Btg3
259	ENSMUSG00000025613	1.63884e-20	0.410176	0.658424	-0.0466123	0.232904	0.616685	0.689589	0.480933	0.512676	0.481894	0.437442	0.375831	0.264027	-0.0339235	0.595892	Cct8
260	ENSMUSG00000030629	1.46801e-13	-0.214146	-0.193081	0.25449	0.193129	0.0706264	0.112791	-0.218133	-0.466854	-0.270266	-0.409583	-0.110833	-0.0506068	-0.42102	-0.0841686	Zfand6
261	ENSMUSG00000029455	4.48162e-38	0.0343596	-0.514345	-0.473444	-0.832435	-1.20708	-0.73273	0.190746	0.272497	0.282722	0.338444	-0.0347776	-0.200292	-0.18348	-0.452501	Aldh2
261	ENSMUSG00000057863	4.94308e-14	0.248036	-0.0607401	-0.0548018	0.4027	0.404161	0.691591	-0.521953	0.376409	-0.672515	0.544717	-0.391283	-0.00862572	0.0501626	-0.131169	Rpl36
262	ENSMUSG00000026032	1.07168e-08	-0.0983002	-0.182481	0.384822	0.21198	0.0279774	0.0438208	0.0191311	-0.247943	-0.174651	-0.327349	0.163827	0.0786402	-0.412266	-0.394117	Ndufb3
262	ENSMUSG00000027940	2.80342e-14	-0.34072	0.163533	-0.558771	-0.124849	0.158038	0.189967	-0.591149	-0.437555	-0.524003	-0.182937	-0.747273	-0.496721	0.180837	0.412258	Tpm3
263	ENSMUSG00000019947	2.29495e-11	-0.166387	-0.224591	-0.769878	-0.798821	-1.35427	-0.432628	-0.550843	-0.288458	-0.73528	-0.0572646	0.0200119	0.16944	-0.179724	-0.0953318	Arid5b
263	ENSMUSG00000014504	3.42192e-06	0.0686132	-0.213844	-0.302321	0.0438053	0.248375	0.0735397	-0.00555145	0.0456781	-0.04477	-0.261035	-0.00388122	0.0358333	-0.359784	-0.0349028	Srp19
264	ENSMUSG00000020580	3.50504e-12	-0.402164	0.172708	-0.44126	-0.455359	-0.251198	-0.639548	-0.688582	-0.120282	-0.459343	0.316481	-0.684542	-0.41267	0.0846394	0.340469	Rock2
264	ENSMUSG00000056612	3.80141e-10	-0.0483603	0.549531	0.0797852	0.518926	0.919977	0.857622	-0.355426	0.0710878	-0.174119	-0.111315	-0.0554001	0.188441	0.0581628	0.442763	Ppp1r14b
265	ENSMUSG00000020250	7.20947e-31	-0.500281	0.128668	-0.732366	-0.787248	-0.298409	0.224806	-0.202993	-0.0855013	-0.0821557	0.00116976	-0.358065	-0.711012	-0.119343	0.128266	Txnrd1
266	ENSMUSG00000033938	4.45094e-14	-0.25288	-0.204164	0.142408	0.509131	0.144969	-0.235646	-0.256858	-0.5011	-0.380307	-0.494549	0.0199869	0.0225166	-0.42625	-0.697914	Ndufb7
266	ENSMUSG00000053560	1.21062e-11	0.495071	-0.98383	0.340329	0.62083	-0.219512	0.315718	0.304005	0.616511	0.461511	1.01458	0.142507	0.382856	0.122796	-0.35927	Ier2
266	ENSMUSG00000021877	2.82063e-06	-0.375147	-0.28827	-0.726425	-0.612797	0.228342	-0.228363	-0.0941761	-0.305944	-0.114405	-0.0977642	-0.265758	-0.736275	-0.253407	-0.201903	Arf4
267	ENSMUSG00000027540	7.81445e-24	-0.671016	0.0892985	-0.591988	-0.582231	-0.152026	-0.121544	-0.569001	-0.762608	-0.722923	-0.162465	-0.22752	-0.256605	-0.00668496	0.144184	Ptpn1
267	ENSMUSG00000063524	1.1598e-09	0.0918617	-0.783867	-0.251497	-0.490384	-0.333376	0.145088	0.158579	0.0461444	0.12861	0.434888	-0.0511346	-0.0207837	-0.424134	-0.766145	Eno1
268	ENSMUSG00000026991	1.60772e-21	0.108709	-0.0248305	-0.489894	-0.736176	-0.148373	0.121891	0.088279	0.157077	0.199795	0.0785034	0.0166157	0.0542741	0.0833445	0.20665	Pkp4
268	ENSMUSG00000025381	2.65614e-08	0.11881	0.0350396	0.684772	0.409022	0.779054	0.903917	0.435589	0.0808725	0.330389	0.117619	0.649454	0.161512	-0.120423	0.136057	Cnpy2
268	ENSMUSG00000055681	2.55758e-12	-0.0973968	-0.480932	0.123672	0.0328025	0.272862	0.25116	0.0785549	-0.198977	0.0267161	-0.0342901	0.233017	-0.117413	-0.384417	-0.745274	Cope
268	ENSMUSG00000001036	6.64183e-20	-0.397412	-0.137481	-0.0410951	0.0137639	-0.19956	-0.96486	-0.484709	-0.563423	-0.52881	-0.00291234	-0.218523	-0.0438738	0.0375425	0.0043418	Epn2
269	ENSMUSG00000040297	4.02717e-30	-0.265916	-0.00995073	-0.416927	-0.933024	-0.668614	0.0147575	-0.191792	-0.0239162	-0.0659448	-0.0184073	-0.223587	-0.374019	-0.0468129	0.0117332	Suco
269	ENSMUSG00000032026	5.31953e-89	0.152943	-0.172324	-0.109577	-0.16388	-1.34069	-0.373689	0.254294	0.381727	0.460258	0.478341	0.0533558	0.0460853	-0.390113	-0.470512	Rexo2
269	ENSMUSG00000006169	1.77729e-10	-0.262156	0.0701056	-0.286331	-0.365394	0.186703	0.307428	-0.298347	0.0842159	-0.144782	0.116694	-0.302684	-0.369415	-0.359164	-0.0712056	Clint1
270	ENSMUSG00000027593	3.36342e-13	0.341321	0.733076	0.313207	0.495595	0.829185	0.726487	0.552448	0.614095	0.693122	0.367187	0.309996	0.198309	0.172792	0.99874	Raly
270	ENSMUSG00000000787	1.88548e-23	-0.442252	0.164493	-0.767964	-1.10179	-0.683183	-0.0518491	-0.246197	0.00468363	0.0142706	0.0400182	-0.184171	-0.513268	-0.376229	-0.0892241	Ddx3x
270	ENSMUSG00000021585	1.04325e-07	-0.224908	-0.0434449	-0.109121	0.0416053	0.0371846	3.50403e-05	-0.321126	-0.0852587	-0.233613	0.313809	-0.545942	-0.38379	0.0489082	0.241846	Cast
270	ENSMUSG00000005873	5.46173e-07	0.38835	-0.0855784	0.790294	0.270943	0.414033	1.13508	0.54798	0.73499	0.886626	0.697685	0.0058017	0.183412	-0.255552	-0.367278	Reep5
271	ENSMUSG00000030057	1.49047e-09	-0.187055	0.259264	-0.801166	-0.381092	0.176523	0.550118	0.0866725	0.0576881	0.295142	0.695572	-0.283373	-0.73355	-0.153724	0.58682	Cnbp
273	ENSMUSG00000028745	7.24612e-86	-0.233348	0.0313881	-0.593782	-0.881291	-1.24861	-0.235118	-0.174131	-0.366983	-0.194323	-0.097793	-0.0394038	-0.0139357	-0.111592	0.0115991	Capzb
273	ENSMUSG00000003380	1.28493e-25	-0.473936	-0.39693	0.025424	0.0513779	-0.326732	-0.204688	-0.0512855	-0.163356	0.00299913	0.234791	-0.257823	-0.729159	-0.213245	-0.575483	Rabac1
273	ENSMUSG00000021892	4.60946e-36	-0.12797	-0.384961	-0.101622	-0.72302	-1.03199	0.0772408	0.0541546	0.0313208	0.0760906	-0.345257	-0.00301119	-0.360794	-0.366865	-0.510203	Sh3bp5
273	ENSMUSG00000022890	1.10557e-10	-0.376414	-0.155779	0.303501	0.289216	0.0808024	-0.0830376	-0.169412	-0.951215	-0.556371	-0.67573	0.278231	0.153142	-0.425322	-0.627728	Atp5j
273	ENSMUSG00000024695	1.46285e-07	0.307754	0.643536	0.374125	0.156872	0.424505	0.336909	0.250678	0.498168	0.532801	0.261727	0.323965	0.306149	0.1231	0.641624	Zfp91
274	ENSMUSG00000069744	1.0882e-10	-0.187976	-0.169909	-0.184097	0.167118	0.217719	0.324801	0.0338498	-0.43021	-0.189001	-0.346526	0.0891222	-0.171671	-0.426985	-0.17609	Psmb3
274	ENSMUSG00000001552	8.64207e-15	-0.47503	0.213118	-0.416156	-0.0590456	-0.00686883	0.838302	-0.499476	-0.188199	-0.301186	0.115936	-0.710934	-0.519594	0.0115953	0.21897	Jup
275	ENSMUSG00000029405	3.58178e-06	-0.474718	0.0472461	-0.341744	-0.144412	-0.130916	0.0604694	-0.358666	-0.809365	-0.557328	-0.537122	0.15153	0.021923	0.0786797	0.098294	G3bp2
275	ENSMUSG00000025509	8.1398e-20	0.0328218	-0.475762	0.299144	0.408992	0.454145	-0.259957	0.214685	0.0772029	0.18503	0.0886009	0.327513	-0.0377344	-0.178705	-0.371036	Pnpla2
275	ENSMUSG00000031737	6.34737e-39	0.490154	0.245735	0.550603	0.156109	0.418341	1.01643	0.533706	0.704554	0.719702	0.523347	0.328295	0.429969	0.0591101	0.714295	Irx5
276	ENSMUSG00000028719	1.96607e-23	-0.429635	0.0632345	0.421907	0.412888	0.540163	0.448655	-0.415393	-0.725211	-0.611546	-0.205504	-0.265552	-0.201915	-0.369583	0.0862464	Cmpk1
276	ENSMUSG00000040435	7.53563e-12	-0.326333	-0.83389	0.5528	-0.0124538	-1.062	-1.28568	-0.26924	0.144071	0.0645898	0.29775	-0.423428	-0.410982	0.248223	-0.267577	Ppp1r15a
276	ENSMUSG00000032249	3.10286e-20	0.433774	0.44941	0.906505	0.594862	0.495333	0.579223	0.533165	0.341191	0.431272	0.299639	0.624022	0.511518	0.0565041	0.614949	Anp32a
276	ENSMUSG00000062825	6.67149e-08	-0.382985	-0.562192	-0.443969	-0.625188	-0.731505	0.409664	-0.861549	-0.853577	-0.941265	-0.00726727	-0.779335	0.00908562	-0.188776	-0.240202	Actg1
277	ENSMUSG00000053565	3.41002e-16	0.288075	0.710943	0.946725	0.401539	0.885721	1.32639	0.31681	0.218165	0.164675	0.78522	0.698072	0.515972	0.0570136	0.917653	Eif3k
278	ENSMUSG00000028173	1.17793e-11	-0.322959	-0.0819048	-0.406581	-0.869166	-0.722489	-0.361215	-0.269737	-0.391231	-0.357069	-0.0527543	0.00855613	-0.0993498	-0.0833881	-0.23213	Wls
278	ENSMUSG00000035011	2.74931e-22	-0.170352	0.240678	-0.475343	-0.245768	0.146015	0.180968	-0.372702	0.0275991	-0.0933562	0.459688	-0.645961	-0.326555	0.117456	0.338302	Zbtb7a
278	ENSMUSG00000015937	1.04808e-15	0.279923	0.612403	0.509669	0.400938	0.717408	0.670552	0.300678	0.339716	0.42734	0.285995	0.269883	0.351159	0.267198	0.881617	H2afy
279	ENSMUSG00000013593	1.61623e-22	0.199928	0.458613	0.625966	0.273472	0.380358	0.126861	0.302704	-0.156208	0.0800449	-0.0488405	0.637502	0.530525	-0.113506	0.188613	Ndufs2
279	ENSMUSG00000004897	8.98216e-20	0.352265	0.557755	0.355443	0.671131	0.987265	0.815316	0.224545	0.590057	0.574786	0.654459	0.00268836	0.242787	0.101963	0.943001	Hdgf
279	ENSMUSG00000021764	1.53648e-10	0.0268132	0.139203	0.0430302	0.0735929	0.239595	0.326528	-0.0225152	-0.127703	-0.187464	-0.400933	0.161141	0.125253	-0.376943	-0.160827	Ndufs4
280	ENSMUSG00000062006	3.01037e-06	0.31379	0.267358	0.0329265	0.213653	0.408016	0.94611	-0.256282	0.243932	-0.422354	0.224664	-0.0753672	0.176378	0.0395991	0.436045	Rpl34
281	ENSMUSG00000079641	3.05059e-21	0.473749	0.101471	0.250832	0.313261	0.426674	0.606111	-0.243179	0.12865	-0.632048	0.274269	0.0247312	0.239795	-0.00290702	0.0517624	Rpl39
281	ENSMUSG00000041355	1.07798e-15	0.325938	0.0938524	0.0292176	0.120672	0.72985	0.772923	0.399727	0.531223	0.489132	-0.092239	0.215412	0.0966964	-0.395797	-0.690114	Ssr2
281	ENSMUSG00000109324	1.9238e-18	0.291745	0.648979	-0.512251	-0.0424676	0.492296	0.683515	0.385481	0.25914	0.332464	0.212474	0.324503	0.205543	0.060715	0.7482	Prmt1
282	ENSMUSG00000022234	4.40469e-61	0.454138	0.700309	0.382907	0.414873	1.01476	1.03152	0.440402	0.50131	0.392458	0.675779	0.598748	0.417786	-0.0288664	0.948915	Cct5
282	ENSMUSG00000014769	1.39615e-37	0.141339	0.376416	0.586145	0.462211	0.878068	1.07372	0.299376	-0.1045	-0.0148166	-0.188314	0.691898	0.350052	-0.174808	0.455645	Psmb1
283	ENSMUSG00000040616	2.40466e-11	-0.0747191	-0.0720449	-0.392144	-0.815652	-0.600124	-0.203488	-0.0859346	-0.11099	-0.138856	-0.0324608	-0.0781388	-0.0582023	-0.115128	-0.100485	Tmem51
283	ENSMUSG00000020483	5.89368e-16	0.344476	0.395183	0.42683	0.262941	0.310314	0.650293	0.557355	0.601336	0.694438	0.308562	0.539223	0.342515	-0.39797	0.1507	Dynll2
283	ENSMUSG00000041645	5.18881e-09	-0.292405	0.129583	-0.862649	-0.279378	0.0401716	-0.140424	-0.283787	-0.203247	-0.179813	-0.0399684	-0.398312	-0.358223	-0.0404375	0.264352	Ddx24
284	ENSMUSG00000046865	5.23457e-29	0.334609	0.423572	-0.395419	0.246344	0.710559	0.684398	0.348355	0.57471	0.444539	0.696535	0.0290993	0.0296912	0.121703	0.626119	Fbl
284	ENSMUSG00000022205	2.52869e-21	0.194946	0.28427	-0.343625	-0.321181	0.464641	0.832297	0.240693	0.570764	0.413418	0.605246	-0.220336	-0.228112	-0.432148	0.220791	Sub1
286	ENSMUSG00000032883	6.58211e-16	0.126141	0.311649	0.00951344	-0.297808	0.417952	0.552022	0.406741	0.392637	0.442837	0.383024	0.495629	0.151255	-0.349132	0.440121	Acsl3
286	ENSMUSG00000028618	1.71336e-11	-0.544334	-0.233355	0.0595702	-0.216453	0.257012	0.452361	-0.0907893	-0.748601	-0.20452	-0.912586	-0.065695	-0.717127	-0.383728	-0.397164	Tmem59
286	ENSMUSG00000052997	1.1849e-08	0.195499	0.200962	0.0442632	0.0954939	0.140538	-0.802512	0.183208	0.234549	0.22284	0.118886	0.132521	0.104508	-0.048109	0.146979	Uba2
286	ENSMUSG00000020089	6.78185e-10	-0.079646	0.100068	-0.336373	0.133357	0.393734	0.45711	-0.0614672	-0.179471	-0.120981	-0.611373	0.0284337	0.00828652	-0.280926	0.103919	Ppa1
286	ENSMUSG00000006519	4.57222e-24	0.236809	0.485247	0.711506	0.675646	1.03597	0.749654	0.393063	0.641682	0.731814	0.497401	-0.0889455	-0.183473	-0.357115	0.0895491	Cyba
286	ENSMUSG00000071172	1.32992e-20	0.510579	0.750184	-0.42429	0.144306	0.89179	0.839043	0.331905	0.622151	0.517161	0.651782	-0.17717	0.206142	0.0637485	0.995347	Srsf3
287	ENSMUSG00000030103	1.47682e-82	-0.341968	-0.281797	0.0261441	-0.0165801	-1.35475	0.00047895	-0.270283	-0.570393	-0.290062	0.276279	0.174106	0.173985	0.027567	-0.299306	Bhlhe40
287	ENSMUSG00000010406	8.04358e-09	-0.317804	-0.0285555	0.00156011	0.159097	0.368645	0.279431	-0.577892	-0.602858	-0.823682	0.15661	-0.165182	0.0996855	-0.0128394	-0.196616	Mrpl52
287	ENSMUSG00000025871	1.15181e-11	-0.276874	-0.126805	-0.207071	-0.0641183	-0.280892	-0.280512	-0.281097	-0.360011	-0.29877	-0.686461	-0.140431	-0.036557	-0.00893038	-0.111947	4833439L19Rik
288	ENSMUSG00000062997	2.12883e-35	0.586867	0.224978	0.182987	0.526727	0.83975	0.981421	-0.14924	0.614148	-0.295672	0.552055	-0.0959335	0.256037	0.000250467	0.0403148	Rpl35
288	ENSMUSG00000014956	1.91281e-08	0.359227	-0.106069	0.398728	0.399293	-0.259883	-0.369764	0.458091	0.403901	0.661902	0.389826	0.0732686	0.134891	-0.439045	0.285777	Ppp1cb
288	ENSMUSG00000030341	5.72484e-16	-0.420767	-0.162017	-0.808251	-0.888596	-0.557197	-0.494452	-0.413996	-0.439688	-0.484691	-0.102147	-0.23495	-0.377176	-0.0421191	-0.0714351	Tnfrsf1a
288	ENSMUSG00000062981	9.0573e-10	0.366803	0.119002	0.497666	0.397706	0.122107	0.182521	0.479225	0.332721	0.442732	0.178041	0.575611	0.486682	-0.0928266	0.139838	Mrpl42
289	ENSMUSG00000031059	5.53587e-06	-0.273458	0.024844	0.38846	0.15326	0.293631	0.21429	-0.134795	-0.656914	-0.439439	-0.399791	0.479373	0.063469	-0.423163	-0.363519	Ndufb11
289	ENSMUSG00000033161	9.23753e-23	-0.537556	-0.493465	-0.614932	-0.734629	-1.30488	0.468644	-0.523332	-0.481317	-0.450547	-0.812923	-0.567795	-0.437678	0.0579054	-0.12249	Atp1a1
289	ENSMUSG00000022433	1.05454e-19	-0.531955	0.304287	0.261889	0.218967	0.477647	0.182487	-0.586279	-0.550897	-0.488076	-0.173433	-0.234921	-0.114893	0.275772	0.34331	Csnk1e
290	ENSMUSG00000058013	4.78426e-23	0.0818432	0.318822	-0.212626	0.0868424	0.424463	-0.63067	0.00753581	0.447593	0.336219	0.26033	-0.47805	-0.130704	0.17707	0.402807	Sept11
290	ENSMUSG00000033047	1.21979e-15	0.141569	0.572203	0.360599	0.499495	0.708103	0.712283	0.247	0.111934	0.102141	0.191553	0.463832	0.392645	0.09928	0.450243	Eif3l
290	ENSMUSG00000046434	5.86332e-20	0.478039	0.452968	0.0563488	0.297652	0.567778	0.473407	0.102427	0.453124	0.100713	0.380147	0.217992	0.514686	0.109743	0.550706	Hnrnpa1
291	ENSMUSG00000029649	2.33662e-15	-0.232769	0.159294	0.155752	0.272318	0.498701	0.57434	-0.0973565	-0.74936	-0.423928	-0.250453	0.226274	0.136508	-0.409722	-0.150132	Pomp
292	ENSMUSG00000090877	8.32532e-16	0.496546	-0.691375	0.588575	0.419179	-0.666955	-0.4416	0.473768	0.548564	0.515954	0.358868	0.564501	0.524446	0.192544	-0.817256	Hspa1b
292	ENSMUSG00000024925	1.62009e-11	0.374	0.255872	0.600108	0.447153	0.580347	0.546515	0.491177	0.381053	0.44833	0.040467	0.508352	0.402897	-0.0910037	0.0687447	Rnaseh2c
292	ENSMUSG00000064345	7.99283e-11	-0.19601	-0.188298	-0.868159	-0.455216	-0.849178	-0.623818	-0.750434	-0.294475	-0.827622	-0.0470075	-0.64453	-0.0911462	-0.45777	-1.04077	mt-Nd2
293	ENSMUSG00000021701	2.77819e-20	-0.317315	0.128659	-0.144599	-0.102118	-0.170129	0.506217	-0.716548	-0.625551	-0.782715	0.118333	-0.389636	0.219446	0.134516	0.420492	Plk2
293	ENSMUSG00000022255	2.43715e-06	-0.32854	0.300161	-0.938268	-0.683595	0.144125	0.121408	-0.371926	-0.243677	-0.210438	0.100794	-0.384312	-0.242269	0.00268161	0.291513	Mtdh
293	ENSMUSG00000037916	6.82245e-10	0.0219488	0.0412952	0.256232	0.196796	0.118696	-0.0118439	0.156658	-0.081578	0.0447582	0.193482	0.223035	0.11092	-0.335623	0.195244	Ndufv1
293	ENSMUSG00000056209	1.97969e-27	0.440113	0.556176	0.0430781	0.120747	0.55737	0.729262	0.380803	0.725487	0.492405	0.676816	0.25812	0.243533	-0.226121	0.695769	Npm3
294	ENSMUSG00000024997	4.85678e-27	0.101712	0.165779	0.47046	0.517945	0.488228	0.408113	0.120782	-0.0839312	0.00108807	-0.192678	0.411509	0.28191	-0.29138	-0.100219	Prdx3
295	ENSMUSG00000039607	1.12625e-11	-0.143342	-0.00191275	-0.299567	-0.815327	-0.994274	-0.497176	-0.193683	-0.26406	-0.197686	-0.0172345	0.0876722	0.154834	0.171484	0.0566502	Rbms3
295	ENSMUSG00000025372	3.54066e-21	-0.22806	-0.396092	-0.0634011	0.326629	-0.267252	0.669022	-0.315745	0.256271	0.135471	0.495104	-0.679088	-0.577313	0.366587	0.176591	Baiap2
295	ENSMUSG00000044408	1.35347e-17	0.407098	0.263064	0.428658	0.0577403	0.195426	0.196183	0.473224	0.361817	0.427106	0.300863	0.568694	0.479604	-0.348892	0.336938	Sptssa
296	ENSMUSG00000025666	2.99969e-06	0.171944	-0.0422998	-0.268215	-0.629287	-0.927452	-0.0677492	0.148497	0.202604	0.201619	0.194633	0.0698174	0.12776	-0.15009	-0.00710853	Tmem47
296	ENSMUSG00000031848	9.20757e-22	0.18304	0.513429	0.819488	0.586796	0.854688	0.960841	0.435215	-0.0107038	0.307902	-0.0131597	0.650465	0.586	-0.292725	0.561791	Lsm4
296	ENSMUSG00000020149	7.97151e-10	-0.133104	0.0323344	0.16725	0.0329746	0.283688	0.314111	0.0588042	0.0750033	0.179819	0.0810604	0.0255333	-0.35568	-0.399935	-0.13058	Rab1a
296	ENSMUSG00000024921	3.42746e-45	0.169819	0.0588004	-0.0341789	-0.795531	-0.84096	0.0724772	0.191278	0.2356	0.224792	0.125721	0.196836	0.162685	-0.00967939	0.158474	Smarca2
297	ENSMUSG00000027108	4.96156e-25	0.301233	0.436114	0.42958	0.39247	0.562857	0.643722	0.289311	0.174349	0.186747	0.200996	0.447038	0.490317	-0.147299	0.534815	Ola1
297	ENSMUSG00000063882	3.66299e-21	-0.0144431	0.324161	0.336331	-0.152765	0.50097	0.0540122	-0.0204852	-0.409589	-0.371348	-0.633997	0.647879	0.375589	-0.297882	-0.240062	Uqcrh
297	ENSMUSG00000015536	1.15222e-14	-0.0807979	-0.0268214	-0.314921	-0.670155	-0.451426	0.0524118	0.064599	-0.0651805	0.0291331	0.0120216	0.120554	-0.058535	-0.375376	-0.22691	Mocs2
298	ENSMUSG00000026670	1.36574e-23	-0.0991796	0.2216	0.0516757	-0.0247199	0.0224652	0.130354	0.0517375	0.480251	0.343718	0.472396	-0.418928	-0.600802	-0.0451531	0.334642	Uap1
298	ENSMUSG00000066551	1.20895e-08	0.570963	0.37939	0.0758419	0.214618	0.123858	0.368977	0.488869	0.309454	0.278486	0.492336	0.498277	0.521934	-0.0314946	1.02694	Hmgb1
298	ENSMUSG00000030431	1.52933e-16	0.207035	0.0376523	0.266358	0.638175	0.76451	0.950178	0.122745	0.575641	0.407253	0.648988	-0.0943845	-0.060091	-0.150603	-0.213466	Tmem238
298	ENSMUSG00000018286	4.44268e-10	-0.150238	0.0158076	-0.127424	0.103849	0.36779	0.632212	0.178406	-0.201992	0.10413	0.0253476	-0.0126423	-0.289077	-0.424661	-0.107374	Psmb6
299	ENSMUSG00000032666	1.75062e-08	0.356962	0.189207	-0.204925	-0.645571	-0.321145	0.439543	0.512522	0.593935	0.727907	0.302515	0.237746	0.17961	0.0171498	0.301937	1700025G04Rik
299	ENSMUSG00000026509	5.53107e-18	-0.29663	0.218035	-0.398574	-0.0773954	-0.0689557	-0.168715	-0.545408	-0.308617	-0.454604	0.186059	-0.544606	-0.172913	0.218939	0.220476	Capn2
299	ENSMUSG00000052681	1.67471e-23	-0.263686	0.0142108	-0.389109	-0.552728	-0.180023	0.136329	-0.203238	0.227827	0.203941	0.606657	-0.625753	-0.695044	-0.28159	0.200191	Rap1b
299	ENSMUSG00000024829	3.03759e-10	0.136049	0.188405	0.137101	0.301818	0.392995	0.410613	0.136595	0.11331	0.109167	-0.0289113	0.100859	0.165091	-0.30566	0.134891	Mrpl21
300	ENSMUSG00000031715	2.83691e-16	0.248822	0.65346	-0.212433	0.112367	0.490278	0.467804	0.0724376	0.518608	0.370188	0.551114	-0.135329	-0.0302672	0.174932	0.744577	Smarca5
300	ENSMUSG00000022139	3.77572e-09	-0.735564	-0.235574	-0.877875	-0.708382	-0.989002	-0.647996	-0.732576	-0.844764	-0.694168	-0.352181	-0.436944	-0.319826	-0.0842748	0.0608439	Mbnl2
300	ENSMUSG00000021282	3.50308e-18	-0.357007	0.271573	-0.952068	-0.275979	0.431456	0.761639	-0.181357	-0.0954984	0.0730264	0.47533	-0.372033	-0.665613	-0.391628	0.365775	Eif5
301	ENSMUSG00000048874	8.1959e-13	0.0803323	0.463981	0.321395	0.373098	0.585648	0.646371	-0.150593	0.0859109	-0.00624686	0.383615	0.118738	0.276952	0.341749	0.70315	Phf3
301	ENSMUSG00000068039	2.61991e-08	0.27903	0.63301	0.136397	0.265415	0.680097	0.717115	0.213735	0.25513	0.225003	0.330768	0.28794	0.256238	-0.00310436	0.615918	Tcp1
301	ENSMUSG00000047407	4.93022e-08	-0.414028	0.0813517	-0.152592	-0.112777	0.604522	1.08388	-0.705222	-0.488187	-0.748623	0.435178	-0.462994	-0.187392	-0.163207	0.339272	Tgif1
302	ENSMUSG00000001016	3.50504e-12	0.406073	0.535379	0.155003	0.182674	0.651248	0.677122	0.416052	0.426777	0.466328	0.0975821	0.447484	0.36619	0.1587	0.710215	Ilf2
302	ENSMUSG00000022270	6.6959e-52	-0.554183	-0.163384	0.101559	-0.819786	-0.978266	0.367961	-0.396841	-0.648904	-0.446816	-0.320623	-0.0449214	-0.30664	-0.422913	-0.635659	Fam134b
302	ENSMUSG00000057561	3.33407e-18	-0.618131	0.11016	-0.904886	-0.863057	-0.154169	0.17043	-0.71202	-0.663583	-0.702764	-0.0656446	-0.629244	-0.577315	-0.140709	0.365316	Eif1a
303	ENSMUSG00000016308	9.57171e-08	-0.16111	0.0674466	-0.487916	-0.306591	0.144483	0.185113	-0.0370121	-0.0163642	0.023717	-0.174668	-0.130758	-0.245753	-0.336585	-0.236711	Ube2a
303	ENSMUSG00000031229	4.1279e-14	0.298641	0.674202	0.175104	-0.127469	0.459143	0.504807	0.252208	0.422324	0.356398	0.102183	0.369181	0.284307	-0.0723683	0.619355	Atrx
304	ENSMUSG00000026566	2.44397e-16	-0.00621379	-0.216475	0.172592	0.109336	0.388498	0.503402	0.124092	0.300729	0.269399	-0.0590026	-0.157002	-0.393735	-0.299456	-0.147413	Mpzl1
304	ENSMUSG00000018583	5.58206e-21	0.0487688	0.5819	-0.265131	0.272081	0.553046	0.756278	0.133654	0.583299	0.432763	0.789937	-0.248619	-0.454916	0.050124	0.595872	G3bp1
304	ENSMUSG00000020737	1.36654e-14	0.172176	0.589164	0.26906	0.585107	1.00446	0.918764	0.196145	-0.088429	0.014887	-0.623583	0.428222	0.366543	-0.13739	0.706088	Hn1
305	ENSMUSG00000026502	1.09991e-16	-0.400184	0.198051	-0.467988	-0.0444744	0.316922	0.165036	-0.419971	-0.265416	-0.371046	-0.160703	-0.214527	-0.291987	-0.32205	0.181546	Desi2
305	ENSMUSG00000029030	3.73303e-17	-0.132284	-0.192707	-0.0813934	-0.574481	-1.15703	-0.881874	-0.337336	-0.0895376	-0.233467	0.108118	-0.349863	-0.0639353	-0.00464439	0.0412684	Tprgl
305	ENSMUSG00000041560	9.98587e-15	0.272568	0.291078	0.365797	-0.245696	0.0663649	0.785506	0.0558376	0.320757	-0.044188	0.466557	0.170901	0.240669	0.232422	0.968117	Gltscr2
305	ENSMUSG00000021910	1.03516e-10	-0.369502	0.0894196	-0.0743979	-0.340088	-0.0988455	-0.0170528	-0.631913	-0.387161	-0.688087	-0.550595	-0.245253	-0.130037	0.0583901	0.156234	Nisch
306	ENSMUSG00000073702	5.07563e-08	0.457116	0.0807431	0.0428003	0.197217	0.423426	0.833338	-0.137464	0.259345	-0.344108	0.619591	-0.104301	0.240125	0.0311302	0.264103	Rpl31
306	ENSMUSG00000027602	2.31152e-11	-0.701476	-0.415551	-0.51004	-0.680637	-1.20154	-0.984021	-0.537917	-0.922803	-0.59884	-0.597233	-0.712266	-0.543309	-0.0789476	-0.390192	Map1lc3a
307	ENSMUSG00000018965	3.91369e-06	0.100957	0.182291	0.0638211	0.111181	-0.310531	0.191133	-0.181822	0.397006	0.144439	0.254617	-0.682665	-0.261298	0.00634921	0.536124	Ywhah
307	ENSMUSG00000031532	6.49691e-09	-0.408001	-0.112114	-0.727858	-0.859396	-0.122268	-0.105628	-0.149404	-0.434518	-0.13026	-0.409349	-0.238296	-0.435613	-0.119809	-0.183631	Saraf
307	ENSMUSG00000031734	1.45079e-28	0.2868	0.0969297	0.651848	0.599492	0.77725	1.05265	0.294385	0.541789	0.537023	0.153668	-0.163084	0.0423097	-0.0402538	0.412982	Irx3
308	ENSMUSG00000021807	1.82011e-07	0.395739	0.602196	0.671303	0.24995	0.544302	0.826678	0.251332	0.251926	0.0628388	0.200863	0.648871	0.655328	0.104256	0.432898	2700060E02Rik
308	ENSMUSG00000036781	1.04539e-06	-0.0165989	-0.0305096	0.345956	0.615282	0.630384	0.996087	-0.00619125	-0.172505	-0.0784104	0.028841	0.125323	0.113756	-0.404438	-0.441975	Rps27l
308	ENSMUSG00000063856	3.71726e-18	-0.376891	-0.308722	0.0540363	0.634621	0.424584	0.0277034	-0.411446	-0.431277	-0.450239	-0.703575	-0.102017	-0.119295	-0.320097	-0.962017	Gpx1
308	ENSMUSG00000059796	3.47862e-76	0.28538	0.462208	-0.531743	0.234749	1.17056	1.08771	0.276689	0.371496	0.272972	0.357371	-0.0329752	-0.225699	-0.177731	0.519298	Eif4a1
309	ENSMUSG00000006005	2.26095e-12	0.33737	0.675356	-0.167921	0.14172	0.300217	0.559485	0.0766896	0.442051	0.270976	0.256228	-0.0953814	0.202114	0.0455021	0.849575	Tpr
309	ENSMUSG00000000957	4.24062e-13	-0.196379	0.0174451	-0.328063	-0.364343	-0.198643	-0.0932231	-0.153052	-0.354838	-0.19722	-0.608242	-0.088437	0.0824382	0.184668	0.216236	Mmp14
309	ENSMUSG00000032501	2.19539e-18	0.192031	-0.16895	0.793848	0.418715	-0.161628	0.954036	0.10945	1.01593	0.646942	0.666225	-0.266526	0.00541053	0.274328	0.672258	Trib1
310	ENSMUSG00000028273	5.06682e-20	-0.156549	0.167272	-0.117558	-0.0982881	0.232112	-0.04447	-0.476879	-0.0774882	-0.26918	-0.0743476	-0.491365	0.0367653	-0.0828499	0.316706	Pdlim5
310	ENSMUSG00000028964	5.2406e-15	-0.0838933	0.0177989	0.934624	0.474641	0.14733	0.56702	0.203663	-0.397651	-0.10759	-0.008048	0.579732	0.253305	-0.26378	0.021767	Park7
310	ENSMUSG00000028998	1.6071e-12	-0.156304	-0.294959	0.212757	0.341265	-0.0398512	0.234412	-0.450312	-0.477523	-0.816161	-0.521437	0.0657697	0.179776	-0.205504	-0.438093	Tomm7
310	ENSMUSG00000032803	3.95589e-10	0.124113	0.59469	-0.0857224	-0.139412	0.674521	0.857215	0.110069	0.791818	0.607941	0.743569	-0.172234	-0.132544	0.199888	0.762579	Cdv3
311	ENSMUSG00000036461	3.92169e-07	-0.445695	0.456216	-0.301944	-0.287351	0.284356	0.614269	-0.669294	-0.55919	-0.627515	0.22464	-0.352673	0.0871999	-0.127028	0.476909	Elf1
312	ENSMUSG00000043866	3.09669e-11	0.0112646	0.417336	0.524322	0.626357	0.822268	0.776174	0.0187195	0.158034	0.212756	0.389686	0.150885	0.234657	-0.00814334	0.372589	Taf10
312	ENSMUSG00000031960	4.9479e-09	-0.100822	0.0716064	-0.541507	-0.0742635	0.305303	0.34566	-0.0627283	0.192313	0.117415	0.0741527	-0.269784	-0.443814	-0.092486	0.149907	Aars
312	ENSMUSG00000032314	7.99785e-07	0.136017	0.309273	0.498886	0.276361	0.489093	0.40523	0.420061	0.245594	0.413388	0.257894	0.345312	0.049339	-0.312561	0.0617641	Etfa
312	ENSMUSG00000032320	4.65763e-10	-0.392812	-0.25062	-0.558384	-0.668888	-0.365348	-0.164729	-0.221343	-0.478433	-0.267555	-0.702998	-0.143691	-0.29807	0.0873427	-0.174807	Rcn2
312	ENSMUSG00000032253	9.84312e-29	0.55899	0.417557	0.753994	0.489483	0.579032	0.56427	0.525614	0.669156	0.620101	0.458207	0.487243	0.512141	0.253066	0.642166	Phip
312	ENSMUSG00000039219	1.09431e-13	0.0560443	0.585345	-0.0124129	-0.0757555	0.402237	0.63426	0.149545	0.210943	0.206254	0.0990978	0.238458	-0.0495578	0.0704559	0.494112	Arid4b
312	ENSMUSG00000022961	7.25426e-33	-0.385208	-0.102811	-0.84495	-0.878315	-0.707515	-0.582762	-0.59662	-0.0911616	-0.384296	0.0198091	-0.670242	-0.513831	0.0318311	-0.069088	Son
313	ENSMUSG00000028195	4.00418e-10	-0.102227	-0.397493	1.06496	-0.377309	-0.107982	0.164733	-0.134846	1.23749	0.841389	1.25312	-0.746876	-0.340029	0.251581	0.0445367	Cyr61
313	ENSMUSG00000020849	2.01986e-08	0.140189	0.494198	0.213808	0.487861	0.918483	1.13868	0.218277	0.104814	0.28198	0.0287099	0.0829123	-0.0734722	-0.187436	0.903032	Ywhae
313	ENSMUSG00000023022	1.61052e-07	0.0152065	0.0552661	-0.341265	-0.813532	-0.121602	0.384743	-0.135377	0.153847	-0.0667738	-0.0019165	0.175172	0.0563574	0.225561	0.309812	Lima1
314	ENSMUSG00000078578	3.61479e-22	-0.327323	0.270988	-0.291956	-0.22885	-0.00509134	0.517285	-0.353542	-0.177289	-0.246664	0.358086	-0.491955	-0.644631	-0.0245553	0.410669	Ube2d3
314	ENSMUSG00000030067	2.09243e-09	-0.11372	-0.277269	-0.674853	-0.924339	-1.00364	0.306186	-0.274113	-0.0434549	-0.153766	0.105826	-0.0773708	0.0612335	0.397669	0.372416	Foxp1
314	ENSMUSG00000007850	7.46811e-19	0.274214	0.628139	-0.0750983	-0.0527163	0.340332	0.255479	0.351677	0.54828	0.561911	0.0269497	0.250756	0.176476	0.0775288	0.508824	Hnrnph1
314	ENSMUSG00000051510	1.85386e-18	-0.559275	-0.014024	-0.485014	-0.619241	-0.0966877	0.00902359	-0.590844	-0.570254	-0.561455	-0.0361631	-0.455914	-0.497034	-0.154	0.0473711	Mafg
314	ENSMUSG00000044986	4.55567e-17	0.0764566	0.23939	0.38589	0.378068	0.428038	0.406705	0.131445	-0.223512	0.00839427	-0.458054	0.329419	0.301183	0.0847571	0.309554	Tst
315	ENSMUSG00000027523	6.1436e-13	0.194915	0.529735	0.322633	-0.131874	0.283109	-0.56639	0.471927	0.166135	0.500648	0.481142	0.364771	0.119991	0.217815	0.832579	Gnas
315	ENSMUSG00000020440	1.41198e-07	0.0820699	0.43243	0.479254	0.587672	0.948985	1.20915	0.0801813	-0.238305	-0.0379246	-0.214415	0.00944004	0.345727	0.210138	0.712951	Arf5
315	ENSMUSG00000079477	1.93475e-06	-0.484285	-0.112111	-0.365729	-0.156021	-0.128247	-0.305976	-0.397423	-0.481445	-0.352075	-0.170606	-0.521206	-0.612182	-0.290254	-0.319067	Rab7
315	ENSMUSG00000036478	2.40158e-10	0.192352	-0.701636	0.698486	0.62655	0.64987	-0.956847	-0.66019	0.223235	-0.839324	0.939295	-0.504787	0.141632	0.301636	0.0894005	Btg1
315	ENSMUSG00000031505	3.00926e-09	-0.347146	-0.0924066	0.209917	0.173669	0.206249	0.375881	-0.186265	-0.673111	-0.426687	-0.307158	0.0775673	-0.0778788	-0.307924	-0.00363258	Carkd
315	ENSMUSG00000037236	3.24449e-13	0.264139	0.630197	-0.0291954	-0.0299905	0.307907	0.442153	0.271495	0.305826	0.264409	0.0269096	0.347267	0.205871	0.139323	0.640943	Matr3
316	ENSMUSG00000026353	5.7062e-13	-0.578857	0.251538	-0.660255	-0.534649	-0.337407	0.308542	-0.496831	-0.286755	-0.342532	0.137535	-0.622821	-0.681584	-0.129508	0.232397	Ubxn4
316	ENSMUSG00000004085	1.15806e-64	-0.11256	5.62271e-05	-0.327318	-0.526023	-0.909237	-1.04426	-0.129129	0.00192293	-0.0424145	0.161296	-0.121504	-0.0743428	0.153221	0.130619	Zak
316	ENSMUSG00000031504	2.30557e-74	-0.102173	-0.0882726	0.0883779	-0.46006	-1.10649	0.108524	0.0452773	-0.0736201	0.048377	0.255978	0.0510396	-0.138318	-0.00407749	-0.137511	Rab20
316	ENSMUSG00000056313	7.31154e-10	0.0677319	-0.670834	0.186073	0.354135	0.0369656	0.379523	0.133953	0.47117	0.333033	0.861116	-0.126075	-0.229623	0.219631	0.216317	1810011O10Rik
316	ENSMUSG00000021417	1.75331e-18	0.139969	0.338249	0.5406	0.139516	0.502524	0.601121	0.308869	0.00827016	0.13056	-0.155955	0.528577	0.343692	-0.0127775	0.356756	Eci2
317	ENSMUSG00000054312	3.89679e-09	-0.01323	-0.416696	0.343288	0.358845	0.13558	-0.0759088	-0.0962173	-0.188595	-0.278791	-0.484924	0.234862	0.249705	-0.238873	-0.780688	Mrps21
318	ENSMUSG00000026360	5.58643e-74	0.0727432	-0.232043	-0.0288586	-0.353779	-1.0918	-0.0433357	0.0245952	0.04706	0.0151604	-0.449584	0.0727979	0.113573	-0.00844348	-0.164825	Rgs2
318	ENSMUSG00000042323	3.52176e-09	0.175459	0.610467	0.325811	0.133043	0.219741	0.374782	-0.0743189	0.294019	0.0679649	0.172804	0.126675	0.334545	0.0841894	0.665658	Pbrm1
319	ENSMUSG00000058655	6.48598e-17	0.34396	0.563967	0.419603	0.240465	0.729463	0.863933	0.161437	0.386565	0.108987	0.374757	0.505312	0.478075	0.126949	0.652297	Eif4b
320	ENSMUSG00000073616	2.18214e-08	-0.219673	-0.500484	-0.075985	-0.109938	-0.323099	-0.419204	-0.46508	-0.494633	-0.695362	-0.699753	-0.112551	0.0890115	-0.237896	-0.906764	Myeov2
320	ENSMUSG00000027282	3.80071e-09	-0.0782709	0.155802	0.0197597	-0.020046	0.139068	0.214003	-0.0252524	-0.0318027	-0.030097	-0.288802	0.0694396	0.0804438	-0.328022	0.038361	Mtch2
320	ENSMUSG00000029994	1.79953e-08	0.00877966	0.20574	0.278131	0.281773	0.245614	0.266168	-0.0771213	-0.0888519	-0.101523	-0.562397	0.0766449	0.141555	0.0578701	0.296491	Anxa4
321	ENSMUSG00000042737	8.96474e-14	-0.201373	-0.353193	0.178465	0.149396	-0.082305	-0.235659	-0.229467	-0.240313	-0.36432	-0.221451	-0.00391358	-0.00066709	-0.159602	-0.749963	Dpm3
321	ENSMUSG00000057278	8.54749e-16	0.593792	0.281822	-0.0585292	0.542602	0.499103	0.698345	0.0559412	0.627686	-0.0213552	0.192718	0.17044	0.625512	-0.0178738	0.562009	Snrpg
321	ENSMUSG00000033487	3.36719e-09	-0.228315	-0.141297	-0.693968	-0.512248	0.127672	0.217993	-0.282672	-0.0126406	-0.197721	-0.0127325	-0.236215	-0.309285	-0.116506	-0.149138	Fndc3a
322	ENSMUSG00000030224	1.10927e-09	-0.0586797	0.592613	-0.709658	-0.382068	0.406005	0.349998	-0.108729	0.167535	0.104517	0.0625534	-0.348645	-0.232233	0.0187842	0.669693	Strap
323	ENSMUSG00000046364	5.06351e-07	0.612865	0.253259	0.317837	0.672932	0.722623	0.86952	-0.247467	0.628392	-0.400117	0.38734	-0.0909472	0.576045	0.186731	0.437322	Rpl27a
323	ENSMUSG00000101609	4.1244e-22	-0.336055	0.0589896	-0.739219	-0.559742	0.0343463	0.169737	-0.537705	-0.124539	-0.265259	-0.0402776	-0.542939	-0.497489	0.0677089	0.0860584	Kcnq1ot1
323	ENSMUSG00000035828	5.99173e-13	0.0134061	-0.608692	0.302326	0.225414	-0.149766	0.0498792	-0.0654445	-0.0895061	-0.0688602	0.0671653	0.103683	0.160152	-0.12694	-0.322898	Pim3
324	ENSMUSG00000028419	2.14247e-10	-0.331372	-0.334591	0.230211	0.20773	-0.108082	0.0450273	-0.117132	-0.777515	-0.378443	-0.631677	0.146266	0.0469271	-0.149908	-0.13783	Chmp5
324	ENSMUSG00000022450	9.2666e-09	-0.235205	-0.49401	0.511339	0.18369	-0.104142	-0.245407	-0.377769	-0.572605	-0.788019	-0.513919	0.143924	0.053953	-0.18663	-0.695681	Ndufa6
325	ENSMUSG00000063406	1.00351e-18	-0.188042	0.146152	-0.590747	-0.472139	0.142797	0.179883	-0.181475	0.275585	0.0171116	0.267704	-0.304618	-0.601562	-0.349469	0.146407	Tmed5
325	ENSMUSG00000014301	5.39375e-08	0.111862	-0.22209	0.594414	0.619364	0.59477	0.451466	0.318668	0.132558	0.280622	-0.160871	0.503608	0.224864	-0.0218789	-0.181847	Pam16
325	ENSMUSG00000056201	6.39909e-09	-0.13971	0.60812	-0.869904	-0.673742	-0.232218	-0.184294	-0.202275	-0.612733	-0.372997	-0.250597	-0.0724861	0.263026	0.021018	0.715553	Cfl1
326	ENSMUSG00000015092	4.79087e-09	0.0571718	0.1675	0.622372	0.412691	0.231312	0.454178	0.262999	-0.383235	0.0493904	0.0392484	0.432732	0.469491	-0.398743	-0.107479	Edf1
326	ENSMUSG00000024248	4.28475e-21	0.412327	0.213813	0.661302	0.257964	0.39999	0.553011	-0.334943	0.262886	-0.546	0.0424403	0.27823	0.660921	0.179144	0.648205	Cox7a2l
327	ENSMUSG00000035642	4.40186e-09	0.117543	0.0428425	0.231838	0.0956517	0.0126712	-0.0199088	0.195028	0.122194	0.156192	-0.499088	0.223203	0.145197	-0.0625729	-0.0270511	Aamdc
327	ENSMUSG00000040415	1.55999e-25	-0.399831	-0.137366	-0.291868	-0.375763	-0.574711	-1.03945	-0.483776	-0.569252	-0.575133	-0.159393	-0.164609	-0.0924313	0.0728815	-0.00576497	Dtx3
327	ENSMUSG00000020402	3.67201e-06	-0.0935078	0.209326	0.483879	0.606229	0.554743	0.212119	0.0294625	-0.746915	-0.395499	0.148401	0.638872	0.512188	-0.0450691	0.539633	Vdac1
328	ENSMUSG00000024812	5.03434e-15	-0.195943	0.134987	-0.243075	0.00752738	0.104949	0.507529	-0.507945	-0.0159619	-0.210747	0.353935	-0.534073	-0.150814	0.0149259	0.381731	Tjp2
329	ENSMUSG00000004610	4.64602e-13	-0.458751	-0.220096	0.110279	-0.058486	-0.0043589	-0.216067	-0.163635	-0.720417	-0.394962	-0.441615	0.150125	-0.0177958	-0.317739	-0.167868	Etfb
330	ENSMUSG00000041133	4.51501e-11	0.430155	0.635063	0.181428	-0.19423	0.221671	0.459472	0.49671	0.450732	0.518473	0.409885	0.544653	0.473216	-0.0159566	0.772134	Smc1a
330	ENSMUSG00000003072	2.82839e-09	-0.0319514	0.224401	0.331998	0.344569	0.631923	0.245275	0.190256	-0.401657	-0.0666505	-0.503733	0.630477	0.164486	-0.382307	-0.0671809	Atp5d
330	ENSMUSG00000048285	5.97462e-21	0.0158704	-0.133469	-0.564246	-0.37924	-0.955276	0.0833773	-0.0690749	0.146758	0.168856	0.249483	-0.24073	0.049758	-0.0164986	0.0706021	Frmd6
330	ENSMUSG00000063480	1.48661e-36	0.0458638	0.0895914	-0.775716	-0.0121738	0.236117	0.185734	-0.110136	0.265786	-0.0789018	0.199208	-0.133801	-0.130972	0.0240952	-0.0824458	Nhp2l1
331	ENSMUSG00000019738	2.8805e-13	0.180005	-0.146825	0.0955712	0.242851	0.0862281	0.128862	0.0904554	0.173302	0.102995	-0.067377	0.167067	0.184651	-0.120598	-0.637633	Polr2i
331	ENSMUSG00000040048	3.87801e-09	-0.130472	-0.134693	0.420472	0.248791	0.0824841	-0.041126	0.193297	-0.260777	0.020034	-0.384588	0.43921	0.0439014	-0.386891	-0.347219	Ndufb10
332	ENSMUSG00000028945	2.27425e-19	-0.490388	0.00116947	-0.908261	-0.776159	-0.28494	-0.37913	-0.375686	-0.296281	-0.216802	0.432586	-0.485421	-0.612987	-0.140878	-0.455109	Rheb
332	ENSMUSG00000019804	1.01765e-08	-0.00526392	-0.183214	0.191618	0.0998573	0.191355	-0.0449306	0.145576	0.0254433	0.203457	-0.290999	0.137204	0.0424397	-0.387644	-0.325903	Snx3
332	ENSMUSG00000007041	4.13347e-07	-0.34404	0.295961	0.356058	0.851708	0.920006	1.07386	-0.247306	-0.641629	-0.373343	0.826752	-0.460328	-0.436185	-0.0743515	0.775919	Clic1
333	ENSMUSG00000032515	1.10319e-43	-0.00372859	-0.630078	0.286621	-0.299468	-0.861308	-0.110408	-0.081155	0.238798	0.129905	0.385464	-0.0973225	0.0527858	0.0571848	-0.0835671	Csrnp1
334	ENSMUSG00000005687	2.27251e-09	0.239899	0.211854	0.17578	0.184605	0.586788	0.764517	0.293227	0.423108	0.432009	0.194596	0.196471	0.0447204	-0.343644	0.345872	Bcas2
334	ENSMUSG00000098274	2.68276e-44	0.227047	0.152439	0.0125388	0.199631	0.532234	0.826234	-0.202432	0.0336912	-0.462976	0.161855	-0.0647199	0.0926745	0.0860618	0.299323	Rpl24
334	ENSMUSG00000024853	4.93999e-09	0.301738	0.618108	0.455573	0.52542	0.514271	0.623912	0.392681	0.161409	0.317713	0.15348	0.523671	0.380955	-0.0896759	0.662688	Sf3b2
335	ENSMUSG00000028809	3.95439e-06	-0.285954	0.443883	-0.0821676	0.0320304	0.19935	0.33772	-0.173505	-0.234292	-0.204766	0.101841	-0.235522	-0.329718	0.0402669	0.90808	Srrm1
335	ENSMUSG00000036693	7.99577e-36	0.00348489	0.226603	-0.597054	0.0140288	0.224073	0.208441	-0.0978553	0.155818	0.0628772	0.310306	-0.254209	-0.216985	0.0271679	0.230513	Nop14
335	ENSMUSG00000038387	2.64205e-70	0.0306305	0.153661	0.215888	-0.252396	-1.0256	-0.612381	0.0961626	0.0534957	0.193292	0.359078	0.26252	0.33845	0.231373	0.185136	Rras
335	ENSMUSG00000035086	7.45854e-09	-0.0874131	0.107835	0.026463	0.14563	0.0901509	0.0904899	-0.157812	-0.247361	-0.185923	-0.588079	-0.0479403	0.0707744	0.0793412	0.214111	Becn1
336	ENSMUSG00000032679	6.03291e-70	-0.0229331	-0.072749	0.0385421	-0.0232138	-0.888753	-0.095572	0.0161558	0.0850786	0.109201	-0.0466897	-0.0822993	-0.171561	-0.0330488	-0.249825	Cd59a
336	ENSMUSG00000020219	1.10431e-23	-0.00870851	-0.0504797	0.219676	0.639924	0.662421	0.449823	0.0415935	-0.120997	-0.0436299	-0.383855	0.210605	0.123641	-0.360423	-0.377648	Timm13
336	ENSMUSG00000006058	1.39621e-06	-0.195067	-0.0996717	0.113579	0.205382	0.161465	-0.0386666	-0.230195	-0.251234	-0.18659	-0.61877	-0.270861	-0.0620187	-0.0897735	-0.077048	Snf8
337	ENSMUSG00000005148	9.75554e-07	-0.310044	0.280649	0.206209	0.000476614	0.553826	0.824783	-0.378211	0.00761206	-0.11189	0.593076	-0.573537	-0.404571	-0.099504	0.674855	Klf5
337	ENSMUSG00000062929	4.38533e-06	-0.0218668	-0.148439	-0.334325	-0.75922	-1.09997	-0.363515	-0.358233	-0.0850433	-0.304206	0.0830556	-0.297699	0.121372	-0.029363	0.148819	Cfl2
337	ENSMUSG00000021024	5.64786e-10	0.244739	0.353836	0.206696	0.377733	0.55287	0.663756	0.362992	0.179214	0.406	0.260209	0.202987	0.19202	-0.340454	0.406708	Psma6
338	ENSMUSG00000027170	1.41926e-15	0.27261	0.602977	0.562425	0.308851	0.837563	0.974016	0.232693	0.263809	0.148951	0.407297	0.547423	0.37157	0.046806	0.810409	Eif3m
338	ENSMUSG00000047843	5.90132e-08	-0.445477	-0.19812	-0.4531	-0.245334	-0.309524	-0.0412742	-0.51794	-0.394318	-0.363048	-0.334859	-0.641326	-0.3652	-0.0183209	0.226564	Bri3
338	ENSMUSG00000019734	2.24224e-28	-0.183471	-0.0688922	0.493886	0.552744	0.548758	0.578465	-0.207634	-0.357626	-0.399825	-0.332657	0.11991	-0.0292069	0.100885	0.119325	Tmc4
338	ENSMUSG00000036112	3.39407e-09	-0.0412363	0.593864	-0.350661	0.205425	0.391622	0.381419	-0.219696	0.183548	-0.145854	0.377168	-0.267535	-0.0709304	0.0216995	0.882074	Metap2
338	ENSMUSG00000032381	1.20867e-33	0.167915	0.131758	0.338143	0.447855	0.430968	0.327476	0.222234	0.0194837	0.147398	-0.451496	0.301077	0.305656	-0.185509	0.129244	Fam96a
338	ENSMUSG00000059734	1.48023e-15	-0.187421	-0.0707946	0.224857	0.120185	0.114215	0.196384	0.0648794	-0.468284	-0.151786	-0.473064	0.320692	0.169579	-0.34214	-0.195603	Ndufs8
339	ENSMUSG00000028559	1.24575e-08	-0.143952	-0.0273146	0.105941	0.112011	0.0741998	0.150221	-0.189627	-0.18265	-0.230503	-0.518648	-0.113181	0.00356648	0.0812359	0.103138	Osbpl9
339	ENSMUSG00000031996	9.06477e-35	0.257615	0.0882573	-0.450949	-0.883023	-0.795657	-0.196159	0.444252	0.394374	0.534059	0.373244	0.161824	0.243396	0.139508	0.623614	Aplp2
339	ENSMUSG00000001105	1.40869e-08	-0.000397036	-0.184665	-0.107414	-0.0271277	-0.0590815	0.0883382	-0.0471279	-0.0730793	-0.0564835	-0.0838819	0.186783	0.104809	-0.332181	-0.456872	Ift20
340	ENSMUSG00000015839	5.27634e-20	-0.172824	-0.105217	-0.744194	-0.541264	-0.456125	-0.248852	-0.128565	-0.134586	-0.0380392	0.0323797	-0.0810395	-0.118741	-0.0186634	-0.118493	Nfe2l2
340	ENSMUSG00000022174	1.69498e-12	-0.556633	-0.328302	-0.116319	0.0183398	0.193351	-0.0315221	-0.207906	-0.871278	-0.359646	-0.765312	0.120468	-0.194576	-0.342288	-0.775171	Dad1
340	ENSMUSG00000022136	4.44014e-13	-0.659233	-0.425449	-0.280906	-0.331626	-0.103964	-0.190099	-0.339004	-0.805129	-0.455763	-0.483982	-0.147866	-0.281959	-0.168255	-0.635684	Dnajc3
340	ENSMUSG00000055762	1.74364e-23	0.258395	0.234126	0.385262	0.274167	0.638394	1.16112	0.291176	-0.0293494	-0.0174758	0.364779	0.482524	0.218569	-0.112279	0.356079	Eef1d
340	ENSMUSG00000024042	4.41243e-12	-0.00596006	-0.551199	0.167106	-0.0858158	-0.190934	0.257128	-0.0366725	0.246714	0.104975	0.157485	-0.0256846	-0.127255	0.153115	-0.0551077	Sik1
342	ENSMUSG00000035585	1.6145e-08	0.366754	0.41342	0.457385	0.356381	0.362621	0.426107	0.430079	0.275777	0.371697	0.312449	0.525363	0.414034	-0.00130892	0.550793	Tsen34
342	ENSMUSG00000035021	2.85854e-19	-0.10777	0.398856	-0.374317	-0.369744	0.412909	0.516628	0.0138	0.451974	0.391357	0.377159	-0.382705	-0.440175	0.0572582	0.478817	Baz1a
343	ENSMUSG00000046432	1.19357e-12	0.181474	0.65053	0.580694	-0.121334	-0.00761037	0.728445	0.391788	-0.0226201	0.339109	-0.284897	0.567939	0.548369	-0.0633261	0.522217	Ngfrap1
343	ENSMUSG00000036438	4.93696e-12	0.207642	-0.325012	0.0315253	-0.143482	-1.06282	-0.584257	0.31658	-0.115658	0.232841	-0.351851	0.387982	0.268984	-0.254239	0.414968	Calm2
345	ENSMUSG00000033916	2.75533e-09	-0.524675	-0.30779	0.134637	0.228659	-0.0180307	0.0894747	-0.308252	-0.838972	-0.575444	-0.17415	-0.280023	-0.39571	-0.198404	-0.225038	Chmp2a
345	ENSMUSG00000095041	1.66479e-29	-0.129467	-0.0541132	0.38258	0.36701	0.263317	0.0955906	-0.319245	-0.362415	-0.556418	-0.273051	0.180788	0.165887	-0.0947364	-0.0742498	PISD
346	ENSMUSG00000037405	7.32826e-06	0.152602	0.174703	-0.767835	-0.747525	-0.51341	0.270906	0.0326331	0.268602	0.149729	0.339374	-0.0624506	0.00720123	-0.131935	0.260901	Icam1
346	ENSMUSG00000005871	5.59604e-12	-0.455558	0.103548	-0.0513942	0.00590825	0.136893	0.188653	-0.394635	-0.624177	-0.399491	-0.229207	-0.137425	-0.0173608	-0.00784455	0.212912	Apc
347	ENSMUSG00000028156	4.75925e-29	-0.378755	0.171224	-0.841372	-0.753212	-0.213294	0.217372	-0.448207	-0.307057	-0.384541	-0.143772	-0.492128	-0.459584	-0.118693	0.224851	Eif4e
347	ENSMUSG00000049751	4.66104e-20	0.0622598	-0.519176	-0.22653	0.616371	0.899419	0.92263	-0.536647	-0.16023	-0.726923	-0.0297478	-0.318458	0.123954	-0.314072	-0.750068	Rpl36al
347	ENSMUSG00000036299	8.94999e-09	-0.462797	-0.471848	0.0971496	-0.0536252	-0.449447	-0.0225311	-0.246528	-0.806418	-0.3706	-0.743207	-0.103066	-0.0871237	-0.122018	-0.262872	BC031181
348	ENSMUSG00000051223	3.51344e-26	-0.205525	0.198028	-0.636404	-0.24126	0.407446	0.400238	-0.103571	0.107661	0.113355	-0.142631	-0.452629	-0.514977	-0.235548	0.241288	Bzw1
348	ENSMUSG00000064215	7.74515e-07	-0.0856499	-0.663091	0.0409428	-0.281798	-0.345451	-0.368406	0.286044	0.0172815	0.325968	0.0643934	0.22506	-0.356774	-0.249637	-0.696319	Ifi27
350	ENSMUSG00000024425	2.32894e-08	-0.15182	-0.0314488	-0.0278039	-0.0338097	0.121185	0.146171	-0.0148265	-0.0915157	-0.0237789	-0.516684	-0.0755794	-0.165486	-0.109126	-0.242264	Ndfip1
351	ENSMUSG00000027506	2.6031e-15	-0.493575	-0.38865	0.0630191	0.264512	0.383504	0.773831	-0.548722	-0.748871	-0.662871	-0.344214	-0.302822	-0.134445	-0.334159	-0.256795	Tpd52
351	ENSMUSG00000000568	3.61241e-09	0.362492	0.530431	0.00949626	-0.147366	0.451444	0.558626	0.286528	0.630993	0.633344	0.694464	0.0400363	0.211857	0.1551	0.694457	Hnrnpd
351	ENSMUSG00000024359	2.04236e-33	-0.164208	0.530574	-0.778647	-0.127884	0.49384	0.45783	-0.0882808	0.0930374	0.124205	0.401199	-0.356993	-0.417338	-0.31173	0.381674	Hspa9
352	ENSMUSG00000037499	1.39518e-08	-0.138657	0.0726633	0.169147	-0.294733	-0.454136	-0.295381	-0.0379707	-0.190034	-0.107783	0.118016	0.194417	0.0783939	0.390083	0.0300478	Nenf
352	ENSMUSG00000029860	3.75061e-40	-0.109857	-0.0756444	-0.140531	-0.496441	-0.768674	-0.2433	-0.55339	0.0884649	-0.242962	0.294693	-0.562294	-0.140264	0.121027	-0.0981552	Zyx
352	ENSMUSG00000003955	9.94522e-11	0.0488628	0.0796531	-0.10924	-0.379164	-0.0792584	-0.634268	0.0192192	-0.0948254	-0.0645187	-0.656959	0.261948	0.268587	0.00409434	0.160678	Fam162a
353	ENSMUSG00000026341	3.75673e-22	-0.0647046	0.13735	-0.687591	-0.467855	-0.164165	-0.109526	-0.260752	0.0339271	-0.018471	0.261004	-0.614301	-0.118289	-0.168054	0.31111	Actr3
353	ENSMUSG00000028820	1.16748e-33	0.381136	0.561689	-0.234485	0.178972	0.712514	0.658416	0.359212	0.671205	0.56166	0.382768	0.133339	0.0981736	-0.018687	0.78622	Sfpq
353	ENSMUSG00000030201	1.1358e-34	0.00630902	0.19308	-0.455225	-0.676558	-0.0113895	0.208643	0.0415197	0.101541	0.131213	0.0426043	0.0890387	0.10381	0.157706	0.130799	Lrp6
353	ENSMUSG00000020644	2.94812e-24	0.223404	-0.711823	0.652852	0.169037	-0.752964	0.205534	0.664376	0.744497	0.766131	0.419289	0.432991	-0.067589	-0.0288057	-0.652145	Id2
353	ENSMUSG00000008393	4.57107e-13	0.075789	-0.00923157	-0.152216	0.0968646	-0.0741996	-0.436758	-0.0614931	0.0674577	-0.0470308	-0.542301	-0.0368127	0.0684512	0.0111113	-0.151126	Carhsp1
354	ENSMUSG00000002881	7.24772e-40	-0.193668	0.0572291	0.167825	0.0251801	-0.0763985	-0.876555	-0.25351	0.0595681	-0.11699	0.0746429	-0.15965	-0.260708	-0.0453941	0.213913	Nab1
354	ENSMUSG00000035268	1.49516e-26	-0.30369	0.00491638	0.379931	0.396334	0.362043	-0.644115	-0.251534	-0.368386	-0.391182	-0.553642	0.0742774	-0.0051615	0.0794162	0.256739	Pkig
356	ENSMUSG00000001504	1.11475e-19	0.33005	-0.335925	0.51227	0.442511	0.463003	0.986069	0.42698	0.585111	0.526118	0.619536	0.304733	0.214143	-0.15768	-0.51078	Irx2
357	ENSMUSG00000004285	1.28608e-37	-0.606281	-0.0461265	0.0772767	0.279484	0.253429	0.386635	-0.265098	-0.832591	-0.35926	-0.146609	-0.145458	-0.503222	-0.0253438	-0.0467448	Atp6v1f
358	ENSMUSG00000024991	1.35098e-11	0.109599	0.624664	-0.315727	-0.189149	0.518992	0.53087	0.000133465	0.365085	0.130015	0.444203	-0.161671	-0.0183026	-0.127722	0.711368	Eif3a
360	ENSMUSG00000004667	2.13714e-17	0.286011	0.23974	0.256651	0.456661	0.699011	0.711224	0.430935	0.329016	0.448082	0.341063	0.442174	0.20797	-0.154268	0.271769	Polr2e
360	ENSMUSG00000021264	1.09973e-12	0.301333	0.479092	0.23018	0.143901	0.556327	0.54744	0.363142	0.425495	0.441446	0.430388	0.469915	0.302737	0.116543	0.72451	Yy1
361	ENSMUSG00000031245	3.00704e-11	0.386564	0.252235	0.534748	0.423696	0.420883	0.485945	0.358234	0.402316	0.391822	0.385122	0.38356	0.420923	-0.228856	0.198518	Hmgn5
361	ENSMUSG00000001247	4.83519e-43	-0.136602	0.369242	-0.0549604	0.474882	0.665846	0.849457	-0.201865	-0.361697	-0.263336	0.237408	-0.104661	-0.0303054	0.209436	0.442108	Lsr
361	ENSMUSG00000021917	1.09953e-08	-0.470683	0.104895	-0.219366	-0.200709	0.223914	0.513473	-0.252678	-0.71458	-0.375331	-0.717917	0.109453	-0.179162	-0.359385	-0.252893	Spcs1
362	ENSMUSG00000035674	1.94752e-14	0.0281454	-0.257573	0.232983	0.343097	-0.124042	-0.342968	-0.189214	-0.213167	-0.515395	-0.64969	0.148868	0.263167	-0.212965	-0.832555	Ndufa3
362	ENSMUSG00000054364	2.20059e-22	0.513284	0.126875	0.608191	0.44742	0.381295	-0.903361	0.0935133	0.597753	0.0878889	-0.210811	0.371015	0.640676	-0.0195066	0.209427	Rhob
363	ENSMUSG00000045503	4.33664e-06	-0.282371	0.373526	0.149203	0.326692	0.586733	0.525057	-0.379729	-0.454494	-0.466408	0.110757	-0.0110484	0.096402	0.30395	0.355508	Sys1
363	ENSMUSG00000042079	7.82201e-06	0.0335918	0.251114	-0.848371	-0.0872132	0.313774	0.67795	-0.0256886	0.204625	0.0944392	0.61408	-0.375382	-0.381173	-0.0155351	0.540118	Hnrnpf
363	ENSMUSG00000020869	8.56792e-08	-0.0701589	0.334994	-0.273737	0.10503	0.487054	0.45863	-0.0441527	0.255242	0.208833	0.175356	-0.404398	-0.428168	-0.130097	0.0354918	Lrrc59
363	ENSMUSG00000048277	2.65371e-33	-0.052214	0.0902028	0.454439	0.570073	0.518235	0.439101	0.00633434	-0.274218	-0.0835062	0.135065	0.247133	0.233981	0.17831	0.228189	Syngr2
365	ENSMUSG00000032575	1.58333e-11	0.151413	-0.581616	0.0207346	0.262887	0.732184	0.691946	0.130517	0.246672	0.233771	-0.230133	-0.125198	-0.0117786	-0.0694951	-0.24142	Manf
365	ENSMUSG00000020485	6.50258e-14	0.19494	0.13713	0.387929	0.557008	0.621325	0.601274	0.270143	0.168509	0.198813	0.185922	0.440603	0.275127	-0.120409	0.257516	Supt4a
365	ENSMUSG00000024181	6.29072e-07	0.0188377	0.0840242	0.288999	0.262479	0.347401	0.281503	0.127584	-0.043073	0.0670305	-0.27878	0.262095	0.112198	-0.267396	0.107101	Mrpl28
366	ENSMUSG00000071662	5.50333e-08	-0.0302203	-0.0553756	0.119169	0.207033	0.168209	0.118088	0.146437	-0.205608	0.0786515	-0.53247	0.188133	0.139085	-0.0112825	0.00610628	Polr2g
367	ENSMUSG00000034892	1.80593e-08	0.259886	-0.507614	-0.241246	0.353264	-0.246818	0.191028	-0.495727	0.256706	-0.642756	0.183846	-0.490403	0.154844	-0.0201614	-0.72243	Rps29
368	ENSMUSG00000046330	3.23859e-26	0.316532	-0.250833	-0.0213356	0.21812	-0.0347267	0.513189	-0.263943	0.463329	-0.415717	0.513701	-0.278467	0.0334186	-0.018369	-0.301435	Rpl37a
368	ENSMUSG00000024072	1.8204e-16	-0.131527	-0.0773845	-0.00571073	0.0311526	-0.0926566	0.0811391	0.0175001	-0.519452	-0.165398	-0.153262	0.120026	0.0238422	-0.350419	-0.178982	Yipf4
369	ENSMUSG00000028729	1.12008e-31	0.030607	0.170904	-0.636498	-0.00500905	0.194703	0.299522	-0.00859898	0.0274098	0.0881746	0.210127	-0.157508	-0.16473	-0.0496795	0.135274	Ebna1bp2
369	ENSMUSG00000004207	6.01265e-07	0.149741	-0.225625	0.179587	-0.0833029	0.013132	0.0555366	0.37977	0.81063	0.732012	0.399556	-0.287477	-0.351045	-0.351621	-0.460746	Psap
369	ENSMUSG00000062270	2.39152e-10	-0.365442	-0.379639	-0.429788	-0.28487	-0.760632	-0.765902	-0.505179	-0.507663	-0.543258	-0.382289	-0.611964	-0.194737	-0.169826	-0.185233	Morf4l1
369	ENSMUSG00000041736	2.58681e-24	-0.444701	-0.105645	0.139704	0.654849	0.450379	0.178571	-0.191798	-0.758689	-0.428987	0.0605369	-0.131966	-0.361986	0.0766727	-0.0423968	Tspo
370	ENSMUSG00000028412	3.97254e-18	0.0992885	0.37601	0.357974	0.356686	0.494321	0.465962	-0.100369	0.274354	0.137865	0.372113	-0.282615	0.114705	0.0119815	0.344951	Slc44a1
371	ENSMUSG00000030591	3.91542e-25	0.166101	0.500419	0.482186	0.554204	0.991666	0.851267	0.184218	0.0408119	0.181925	-0.0210093	0.250798	0.14023	-0.0302296	0.273776	Psmd8
371	ENSMUSG00000020048	1.90022e-11	0.119972	-0.689599	0.181378	-0.654806	0.169995	0.311307	0.425295	0.149723	0.673165	-0.0387098	0.221188	0.262128	-0.187539	0.0808353	Hsp90b1
371	ENSMUSG00000020949	3.11709e-16	0.332455	0.202644	0.460114	0.494307	0.507038	0.546848	0.405324	0.328984	0.3809	-0.0193843	0.422022	0.409169	-0.0883233	0.320535	Fkbp3
371	ENSMUSG00000024099	8.98731e-08	-0.046709	0.0447702	0.251797	0.277279	0.188596	0.209585	0.0647395	-0.267425	-0.114587	-0.411442	0.268352	0.253259	-0.319222	-0.020876	Ndufv2
371	ENSMUSG00000090000	1.08188e-06	-0.197486	-0.172413	-0.435028	-0.0789353	0.281952	0.169323	-0.272612	-0.18031	-0.263441	-0.410721	-0.346989	-0.249872	-0.192583	-0.725426	Ier3ip1
372	ENSMUSG00000034343	5.26571e-16	-0.516649	-0.0714867	-0.170364	-0.0710417	0.151623	0.19739	-0.370986	-0.402821	-0.280748	0.0963504	-0.493514	-0.484609	-0.0502542	-0.278066	Ube2f
372	ENSMUSG00000028843	6.37344e-09	0.345274	-0.244451	0.741525	0.423102	0.497729	0.44676	0.364954	0.42019	0.288744	0.507397	0.385397	0.387347	-0.0200527	0.278073	Sh3bgrl3
372	ENSMUSG00000021500	5.49927e-11	0.180777	0.522833	-0.0503904	0.0598265	0.355621	0.500322	0.107303	0.309261	0.227693	0.4144	-0.0238141	0.0855085	0.053511	0.436959	Ddx46
372	ENSMUSG00000021270	1.87e-19	0.497574	-0.210752	-0.321447	0.086704	0.324293	0.504228	0.751209	0.783543	0.931431	-0.171619	0.488946	0.0648589	0.0252726	-0.135891	Hsp90aa1
373	ENSMUSG00000028124	1.19564e-06	-0.389956	-0.0671837	-0.687521	-0.407107	-0.0986275	0.100629	-0.294024	-0.330541	-0.354801	-0.294418	-0.0954353	-0.324067	-0.263666	-0.172714	Gclm
374	ENSMUSG00000029198	3.76671e-07	-0.320428	0.172904	-0.204885	0.11743	0.192904	0.258252	-0.242178	-0.194725	-0.281135	0.11996	-0.181209	-0.423925	-0.298341	-0.0976049	Grpel1
375	ENSMUSG00000023087	1.59402e-06	-0.216753	0.200141	-0.142696	-0.348187	0.0216564	0.385019	-0.523499	-0.125544	-0.273804	0.125299	-0.498952	-0.141723	0.0749431	0.339286	Noct
376	ENSMUSG00000027712	1.65528e-06	-0.27771	0.210832	-0.36651	0.0708276	-0.0280633	-0.352874	-0.285273	-0.26547	-0.131718	0.807044	-0.612272	-0.436642	0.382243	0.534777	Anxa5
377	ENSMUSG00000022698	1.51515e-06	0.188556	0.391183	-0.0863484	0.0854412	0.519433	0.595745	0.413893	0.588945	0.63731	0.511263	0.144165	-0.151718	-0.231947	0.559077	Naa50
378	ENSMUSG00000040225	3.70598e-11	-0.0361169	0.608891	-0.349426	-0.34192	0.394008	0.588962	-0.140956	0.0454542	-0.0727846	-0.147195	-0.0399057	-0.177335	0.0686201	0.817321	Prrc2c
378	ENSMUSG00000027706	2.01114e-09	-0.407806	-0.453233	-0.616435	-0.375356	-0.259379	-0.0285821	-0.310431	-0.474879	-0.401167	-0.448005	-0.283857	-0.414785	-0.37176	-0.492426	Sec62
378	ENSMUSG00000054091	7.15275e-07	-0.452611	-0.476993	-0.0613662	-0.35559	-0.700548	-0.0804315	-0.369627	-0.76929	-0.64272	-0.69236	0.0947958	0.0389353	-0.171257	-0.844352	1810037I17Rik
378	ENSMUSG00000022708	1.55518e-36	0.0994593	0.0147083	0.0371889	-0.872013	-0.870362	-0.322448	0.104061	0.375715	0.347844	0.664232	0.118719	0.15239	0.297759	0.794382	Zbtb20
379	ENSMUSG00000026568	1.0217e-09	-0.191828	0.246183	0.482482	0.490316	0.479725	0.670299	0.234156	-0.202368	0.166131	0.00856103	0.426673	-0.0363953	-0.327169	-0.781927	Mpc2
379	ENSMUSG00000025364	8.63136e-08	0.0855555	0.530113	-0.385155	0.104852	0.661786	0.757848	0.274153	6.90066e-05	0.161183	0.611755	0.35033	0.244452	-0.0905994	0.495668	Pa2g4
379	ENSMUSG00000022285	1.19359e-15	-0.270879	0.191593	-0.202755	-0.173372	-0.378152	0.181851	-0.495426	-0.0896332	-0.274774	0.146284	-0.606416	-0.265155	0.10019	0.603924	Ywhaz
381	ENSMUSG00000026750	4.88564e-08	0.0951182	0.277818	0.144053	0.309804	0.473592	0.590951	0.316268	0.00128377	0.201213	0.110885	0.295755	0.163351	-0.33262	0.197554	Psmb7
381	ENSMUSG00000074884	2.12979e-11	0.246368	-0.600439	0.0941035	0.137923	-0.114369	-1.04455	-0.381942	0.192237	-0.534836	-0.186061	0.00546839	0.461511	-0.219526	-0.819703	Serf2
381	ENSMUSG00000030452	2.71193e-27	-0.0715316	0.106189	-0.641491	-0.590416	-0.101723	0.213222	-0.247185	-0.0924922	-0.190641	-0.0787873	-0.222659	-0.0649722	0.0153014	0.140011	Nipa2
381	ENSMUSG00000038717	2.66458e-08	0.193643	-0.259029	-0.0893989	0.102587	-0.156857	-0.152051	-0.512582	0.197474	-0.631752	-0.329439	-0.206361	0.346024	-0.105023	-0.3128	Atp5l
381	ENSMUSG00000071655	1.00744e-06	-0.380167	0.197631	0.12286	0.263501	0.221678	0.0530224	-0.187751	-0.794389	-0.463345	0.10468	0.138816	0.106741	0.00754731	0.367945	Ubxn1
382	ENSMUSG00000030795	7.04143e-11	0.0111071	0.396778	0.0141471	0.175519	0.305228	0.120099	-0.0788521	0.0113132	-0.0755086	-0.0412771	-0.207177	-0.217279	0.198737	0.836654	Fus
382	ENSMUSG00000039640	3.74655e-19	0.218612	0.388917	-0.279155	0.300078	0.660089	0.602186	0.301179	0.382935	0.387704	0.254068	0.208426	0.0499207	-0.282716	0.142173	Mrpl12
383	ENSMUSG00000002010	1.67015e-08	0.195534	0.282767	0.360317	0.249931	0.299026	0.255674	0.335784	0.16184	0.235556	0.290319	0.427595	0.227174	-0.292389	0.0626659	Idh3g
384	ENSMUSG00000056429	2.18633e-17	-0.475903	-0.0486957	-0.135028	-0.00120588	0.0228585	-0.00894598	-0.302808	-0.166703	-0.10545	-0.104328	-0.260183	-0.488153	-0.184541	-0.308273	Tgoln1
384	ENSMUSG00000020376	6.57748e-12	-0.342747	0.00944987	0.310081	0.22469	0.263079	0.45536	-0.172073	-0.255179	-0.179813	-0.55818	-0.0295917	-0.291814	-0.0122034	-0.00968785	Rnf130
384	ENSMUSG00000058600	2.24377e-11	0.552944	0.279326	-0.04702	0.25331	0.498991	0.84356	-0.20055	0.380212	-0.301749	0.411157	-0.261138	0.393189	0.0413696	0.273243	Rpl30
384	ENSMUSG00000024194	2.48855e-22	0.0345036	0.0809076	0.588625	0.348349	0.383157	0.340597	0.238809	-0.119019	0.116026	-0.0578789	0.493047	0.31378	-0.280493	-0.171204	Cuta
386	ENSMUSG00000025935	2.56577e-07	-0.16217	-0.312657	0.157834	0.287092	0.389561	0.379848	-0.105113	-0.142915	-0.0292585	-0.00574631	-0.0576257	-0.190239	-0.0695814	-0.664997	Tram1
386	ENSMUSG00000030403	6.60735e-14	-0.312281	0.0165831	-0.768939	-0.71842	-0.540483	-0.755997	-0.480156	-0.464137	-0.474347	-0.148622	-0.517589	-0.22227	-0.0435778	0.0664021	Vasp
387	ENSMUSG00000029328	3.38573e-10	0.175618	0.589711	-0.328037	-0.16404	0.518355	0.57471	0.168681	0.265602	0.240922	0.455129	0.0383547	0.0750531	0.0649135	0.758911	Hnrnpdl
387	ENSMUSG00000018293	1.81057e-08	-0.0702264	-0.178035	-0.629125	-0.421551	-1.00879	-0.403791	-0.373334	-0.0830435	-0.352881	0.126105	-0.416101	-0.0587071	-0.0765636	-0.228744	Pfn1
388	ENSMUSG00000051154	6.66366e-14	0.18472	0.0978423	0.464602	0.334357	0.352071	0.258016	0.184904	0.0289196	0.0455172	-0.387633	0.406278	0.353087	-0.0836576	0.0981918	Commd3
388	ENSMUSG00000032112	8.77431e-08	-0.091433	0.120076	-0.0572288	0.131412	0.278489	0.282552	-0.108985	-0.307409	-0.193186	-0.505654	0.0694826	0.159794	0.106485	0.0188022	Trappc4
388	ENSMUSG00000021149	9.20196e-15	-0.0961879	0.424336	-0.631797	-0.304913	0.404036	0.379987	-0.0686641	0.250438	0.140971	0.208113	-0.384303	-0.41001	-0.0735281	0.476538	Gtpbp4
390	ENSMUSG00000028035	3.99037e-35	0.0341692	-0.315777	0.173351	-0.0519017	-0.114918	-0.840488	-0.0111503	-0.149714	-0.05723	-0.132396	0.24681	0.16091	0.110639	-0.0819534	Dnajb4
390	ENSMUSG00000006315	3.86163e-10	0.215998	0.0593704	0.356279	0.481546	0.578378	0.538231	0.184531	0.15137	0.186311	0.0451109	0.252505	0.37717	-0.286273	-0.0747327	Tmem147
391	ENSMUSG00000019433	1.18486e-08	-0.0358051	0.107654	0.298234	0.418117	0.399852	0.057119	-0.404969	-0.25183	-0.394186	-0.116301	-0.280512	0.162028	-0.150708	0.105705	Gipc1
391	ENSMUSG00000031939	5.74593e-11	0.240042	-0.343284	-0.293549	-0.158589	0.0994457	0.0234316	0.144066	0.419923	0.208863	0.363357	-0.00449061	-0.0489185	-0.0108443	-0.69266	Taf1d
391	ENSMUSG00000020859	1.14408e-06	-0.17275	0.534777	-0.157494	0.0513767	0.506711	0.378577	-0.0718922	0.47149	0.343339	0.520699	-0.325275	-0.495825	0.216073	0.477277	Spag9
392	ENSMUSG00000038502	7.61811e-11	0.312548	0.553547	0.418302	0.137813	0.19703	0.570117	0.352961	0.181625	0.269066	-0.174998	0.51268	0.480626	0.16751	0.537017	Ptov1
392	ENSMUSG00000014294	1.48762e-09	-0.00247157	-0.394787	0.182535	0.358962	-0.106809	-0.538817	-0.0906088	-0.247477	-0.299497	-0.287166	0.189758	0.308248	-0.266529	-0.800746	Ndufa2
393	ENSMUSG00000048076	1.4454e-06	-0.362137	0.0359506	-0.131909	0.208897	0.525001	0.339976	-0.172399	-0.400078	-0.163975	0.00150142	-0.353801	-0.546578	-0.125268	0.0407037	Arf1
393	ENSMUSG00000022427	6.77113e-14	0.25059	0.539061	0.283104	0.483928	0.765283	0.670131	0.273407	0.169367	0.262691	-0.0322275	0.329754	0.346599	-0.0450685	0.66313	Tomm22
393	ENSMUSG00000051483	1.57109e-07	-0.21592	-0.0758644	0.209746	0.142453	0.112409	0.140555	-0.0123412	-0.440176	-0.220231	-0.476515	0.229026	0.117279	-0.163006	-0.105172	Cbr1
393	ENSMUSG00000060675	1.60277e-21	-0.295142	0.25009	0.379451	0.469269	0.516832	-0.0960348	-0.0935989	-0.409936	-0.289298	-0.00112456	0.260148	-0.0871152	-0.234043	-0.0682963	Pla2g16
394	ENSMUSG00000022358	9.07379e-18	0.101198	-0.113729	-0.404674	-0.522638	-0.868634	-0.235629	0.0282149	0.165386	0.131454	0.213367	-0.103641	0.0307046	0.0829522	0.00909059	Fbxo32
394	ENSMUSG00000024290	1.40234e-34	-0.113822	0.291396	-0.435369	-0.217486	-0.130308	-0.960541	-0.296393	-0.116483	-0.243226	0.154917	-0.164284	-0.0847427	0.0439865	0.305245	Rock1
395	ENSMUSG00000039361	1.42523e-34	0.0154317	0.102942	0.0176845	-0.508198	-0.310066	-0.832166	-0.0849758	0.0975357	-0.00353705	0.0218265	-0.0982748	0.085567	-0.0261343	0.0736452	Picalm
397	ENSMUSG00000037475	2.44352e-11	-0.174475	-0.0160531	-0.101423	-0.123541	-0.0756352	0.0870695	-0.457055	-0.285828	-0.58328	-0.492798	-0.0866208	-0.00392184	0.00396529	0.114554	Thoc2
397	ENSMUSG00000035133	1.30471e-24	-0.256048	-0.238884	-0.722452	-0.613047	-0.982955	0.310876	-0.229247	0.0662009	0.0165247	0.289961	-0.558832	-0.405184	0.158769	0.221372	Arhgap5
398	ENSMUSG00000025337	1.25825e-09	-0.356507	-0.12497	-0.206579	0.0809061	0.0107334	0.106747	-0.290286	-0.358132	-0.321088	-0.0164986	-0.299532	-0.490162	-0.00931816	0.0740161	Sbds
400	ENSMUSG00000028790	2.70146e-12	0.0726349	0.457895	0.00513981	0.133758	0.433769	0.488142	-0.0674452	0.149429	0.00111077	0.160661	-0.0997735	-0.0148409	0.164673	0.514626	Khdrbs1
401	ENSMUSG00000016534	3.27222e-11	-0.531178	-0.108061	-0.464842	-0.767428	-0.402923	-0.167732	-0.51883	-0.721318	-0.624455	-0.687296	-0.140266	-0.315691	-0.0486109	-0.237838	Lamp2
401	ENSMUSG00000040785	3.03759e-10	0.146565	0.436937	0.157659	-0.304018	0.215356	0.409514	0.0602671	0.0969211	0.0602867	-0.170865	0.28508	0.35393	0.157241	0.457817	Ttc3
402	ENSMUSG00000028010	1.77813e-07	0.130865	0.324815	-0.374146	0.136989	0.498781	0.493722	-0.0288583	0.418196	0.195213	0.511371	-0.297327	-0.112164	0.0346568	0.402283	Gar1
402	ENSMUSG00000015671	4.90182e-14	-0.137592	0.068963	-0.18133	0.233007	0.474998	0.651535	0.129265	-0.398094	-0.00415971	-0.250423	0.0424237	-0.091336	-0.344887	0.15284	Psma2
403	ENSMUSG00000028648	7.48879e-06	-0.0726784	-0.307147	0.00551514	0.0898364	-0.237103	-0.397931	-0.361257	-0.262447	-0.545557	-0.384344	-0.0821357	0.0888639	-0.126447	-0.60781	Ndufs5
403	ENSMUSG00000057666	2.32747e-07	0.0409193	-0.298955	-0.41383	0.0605964	-0.15394	-0.189912	0.222482	-0.0438838	0.141621	0.161832	0.175421	0.0456709	-0.360844	-0.0961793	Gapdh
404	ENSMUSG00000022895	3.9465e-25	-0.616081	0.207009	0.51219	0.142305	0.665732	1.02986	-0.197942	-0.26477	-0.0438476	0.111217	-0.0325135	-0.537423	-0.171789	0.327414	Ets2
405	ENSMUSG00000029066	2.60298e-07	-0.126497	0.105347	-0.332962	-0.0454893	0.0732874	0.0674413	0.037431	-0.247032	-0.0390531	-0.613077	0.0831966	0.130065	-0.302711	-0.201227	Mrpl20
406	ENSMUSG00000051495	1.98933e-08	0.18466	-0.152293	0.188493	-0.39329	0.120348	0.350813	0.333835	0.420243	0.383595	0.291146	0.250904	0.113819	-0.263353	0.153827	Irf2bp2
407	ENSMUSG00000019970	9.63225e-08	-0.660042	0.0316928	-0.310011	-0.845373	-1.02605	0.611383	-0.632363	-0.386209	-0.686419	-0.168572	-0.360105	-0.470788	-0.467455	-0.101602	Sgk1
408	ENSMUSG00000029094	3.25061e-19	-0.216524	-0.00232707	-0.445644	-0.680269	-0.511164	-0.241401	-0.323339	-0.156778	-0.242726	0.065654	-0.301375	-0.240504	0.0938722	0.205767	Afap1
408	ENSMUSG00000000171	1.07007e-07	0.182876	0.230539	0.262667	0.365749	0.519225	0.364786	0.301525	0.110579	0.219796	0.10206	0.404047	0.175374	-0.250973	0.123537	Sdhd
408	ENSMUSG00000022884	5.29306e-06	-0.326167	0.162608	0.272027	0.309156	-0.0670219	-0.0475566	-0.388596	-0.587267	-0.702948	-0.325511	0.306907	0.0050066	0.110269	0.0935265	Eif4a2
409	ENSMUSG00000037822	2.2345e-19	-0.272714	-0.302757	0.339327	0.147683	0.0323101	-0.0135969	-0.245155	-0.561625	-0.512991	-0.473472	0.22201	0.131766	-0.326833	-0.141686	Smim14
409	ENSMUSG00000022378	2.84862e-28	-0.0757203	0.0911775	-0.348281	-0.687703	-0.55209	0.233556	-0.221178	-0.137964	-0.222359	-0.0109193	-0.212311	0.000795897	-0.0465731	0.127468	Fam49b
409	ENSMUSG00000004843	1.41003e-32	0.195532	0.409291	0.53266	0.477935	0.60686	0.963633	0.213517	0.293119	0.299833	0.624104	0.00797775	0.0192964	0.167923	0.693572	Chmp2b
410	ENSMUSG00000016382	2.59778e-08	0.194968	0.0458759	-0.293265	-0.555222	-0.248416	-0.571789	0.0280629	0.217721	0.20762	0.298017	-0.200226	0.112013	-0.0553524	0.218906	Pls3
411	ENSMUSG00000055148	9.69441e-09	0.209478	-0.10732	0.444238	0.261165	-0.72863	-1.06408	0.256144	0.311156	0.288109	-0.770554	0.327009	0.131979	0.187901	-0.134745	Klf2
412	ENSMUSG00000015961	1.38225e-13	-0.179624	0.509589	-0.029689	0.165505	0.4379	0.712769	-0.383597	-0.222828	-0.411124	0.60699	-0.204717	-0.0250382	-0.00654947	0.628882	Adss
412	ENSMUSG00000031708	2.30708e-07	-0.043094	0.0779082	0.531389	0.32744	-0.13229	0.445722	0.205573	-0.266131	0.0364875	-0.345272	0.553769	0.266475	-0.351812	-0.355794	Tecr
413	ENSMUSG00000032562	1.03462e-12	-0.511344	0.213582	-0.00324729	-0.305037	-0.480266	-0.51319	-0.299545	-0.619987	-0.350728	0.0970967	0.052361	0.0708379	0.204852	0.786279	Gnai2
413	ENSMUSG00000024067	7.67061e-12	0.268684	0.28888	0.507288	0.418815	0.389149	0.499966	0.364661	0.256842	0.345403	0.227763	0.426495	0.351955	-0.179164	0.322756	Dpy30
413	ENSMUSG00000006050	2.61686e-07	-0.315499	-0.222023	0.0619366	0.203117	0.29284	0.165156	-0.1934	-0.472129	-0.2446	-0.509459	-0.0781653	-0.182919	-0.188794	-0.34959	Sra1
413	ENSMUSG00000071654	1.95939e-16	0.0776864	0.0256127	0.452821	0.509333	0.519095	0.52964	0.0624707	-0.0976936	-0.144063	0.152793	0.390263	0.398107	-0.146306	0.121157	Uqcc3
414	ENSMUSG00000041740	6.37197e-10	-0.363906	0.0334091	-0.753967	-0.359226	-0.157162	-0.0594986	-0.431032	-0.401442	-0.456091	-0.0957474	-0.352162	-0.326791	0.0227931	0.294441	Rnf10
414	ENSMUSG00000005610	4.65763e-10	-0.185259	0.568701	-0.776529	-0.444592	-0.126749	0.262801	-0.134983	0.0371799	0.0482011	-0.274467	-0.213784	-0.334348	-0.20278	0.775409	Eif4g2
414	ENSMUSG00000022200	2.50416e-07	-0.0125523	-0.0993536	0.21013	0.121733	0.371882	0.559785	0.0817433	0.204657	0.164278	0.272491	0.183962	-0.015087	-0.301427	-0.0701372	Golph3
415	ENSMUSG00000034932	7.61297e-07	-0.0315674	0.244737	0.317246	0.388759	0.384073	0.382685	-0.184611	-0.20462	-0.229113	-0.170575	-0.0673563	0.14861	-0.30554	0.0156906	Mrpl54
415	ENSMUSG00000021756	1.17156e-51	-0.16851	0.0171394	-0.219491	-0.213646	-0.795578	-0.21127	-0.380719	-0.0634198	-0.313606	0.0260771	-0.159632	-0.0333397	0.0800882	0.048043	Il6st
416	ENSMUSG00000030884	7.41419e-12	0.244583	0.266954	0.425417	0.268853	0.499919	0.441092	0.367226	0.216674	0.256704	0.57999	0.476243	0.25561	-0.239843	0.344579	Uqcrc2
416	ENSMUSG00000030869	2.7121e-07	-0.0288767	-0.275879	-0.00361005	0.250483	-0.0671414	-0.139106	-0.112694	-0.27292	-0.329865	-0.062383	0.088779	0.140184	-0.313103	-0.49917	Ndufab1
416	ENSMUSG00000020844	1.55046e-27	0.416653	0.0615696	0.245776	-0.00409903	-0.548356	0.427684	0.399569	0.462485	0.473066	0.453169	0.415306	0.428448	0.108297	0.33337	Nxn
417	ENSMUSG00000028649	1.26909e-07	-0.0389511	0.0400572	-0.352532	-0.2323	-0.286324	-0.304995	-0.239598	0.0675319	-0.163852	-0.150275	-0.164851	0.0945181	0.305274	0.322295	Macf1
417	ENSMUSG00000055204	1.68021e-13	0.0205534	0.46791	0.158951	-0.0972826	0.433615	0.541227	-0.0178272	0.387945	0.214707	0.075663	0.0936299	-0.087684	0.113113	0.633457	Ankrd17
417	ENSMUSG00000042659	7.98666e-17	0.0961015	0.36124	0.631078	0.641404	0.445321	0.732887	0.254182	0.626703	0.463925	0.463044	0.0583572	-0.211196	0.0481831	0.0800893	Arrdc4
418	ENSMUSG00000027236	8.78353e-09	-0.184486	-0.166931	-0.698594	-0.0226635	0.182433	0.0562145	-0.408744	0.0481151	-0.275011	0.163597	-0.450559	-0.416858	-0.236447	-0.288786	Eif3j1
418	ENSMUSG00000037266	1.51187e-06	-0.148226	-0.274188	0.14651	0.0202296	0.143404	-0.161134	-0.367904	-0.479097	-0.530263	-0.688083	0.025067	0.147746	0.132223	-0.243184	Rsrp1
418	ENSMUSG00000022111	2.94165e-11	-0.0247585	0.244821	-0.554773	-0.0560283	0.318888	0.516911	-0.0866129	0.210811	0.0910671	0.213124	-0.342281	-0.247635	-0.253344	0.13262	Uchl3
418	ENSMUSG00000025731	5.94002e-25	-0.216056	0.154541	0.486498	0.50732	0.539248	0.541005	0.0297313	-0.540453	-0.225708	-0.0714344	0.357734	0.140099	-0.073312	0.118056	0610011F06Rik
419	ENSMUSG00000030417	1.07007e-07	-0.374362	-0.132548	-0.606813	-0.179411	-0.511287	-0.524545	-0.555714	-0.515611	-0.594592	-0.691111	-0.400073	-0.144374	-0.134076	-0.145026	Pdcd5
420	ENSMUSG00000030357	4.28804e-08	0.495858	0.473904	0.280181	0.243978	0.235935	0.785751	0.562368	0.485999	0.573879	0.408059	0.46148	0.505196	-0.0763532	0.385705	Fkbp4
420	ENSMUSG00000031839	8.72641e-07	-0.134852	-0.357364	-0.0690908	-0.228581	-0.125862	-0.015277	-0.0591044	-0.190921	-0.0647527	-0.708728	-0.0582533	-0.0558972	-0.245434	-0.155536	Hsbp1
420	ENSMUSG00000024012	6.96589e-08	0.116031	0.396964	0.581656	0.565789	0.579804	0.272652	0.176416	0.0572022	0.134152	-0.0743464	0.359518	0.396319	-0.0115807	0.483055	Mtch1
421	ENSMUSG00000026755	1.64619e-30	-0.297827	0.087881	-0.0987981	0.170671	0.23383	0.0706118	-0.363027	-0.599544	-0.5101	-0.565529	-0.054357	0.0931679	-0.134828	0.0788794	Arpc5l
421	ENSMUSG00000061613	5.27952e-15	-0.0328141	0.206483	-0.713174	0.0889571	0.276328	0.455468	-0.111369	0.258864	0.0178157	0.227219	-0.475251	-0.489992	-0.0969122	0.242936	U2af1
423	ENSMUSG00000027422	1.06842e-24	-0.0825763	-0.359208	-0.76627	-0.794383	-0.617816	-0.245633	-0.275147	0.0756737	-0.0591061	0.331363	-0.353195	-0.171277	-0.284441	-0.535666	Rrbp1
423	ENSMUSG00000048100	3.40107e-27	-0.058365	-0.127255	-0.60781	-0.122787	-0.235963	0.133179	-0.0103997	-0.100828	-0.000472286	-0.116164	-0.0260724	-0.0101631	-0.0479484	0.0481066	Taf13
423	ENSMUSG00000028609	6.34403e-18	0.359518	0.352673	0.0427911	0.267629	0.492768	0.584203	0.453335	0.508637	0.514261	0.451005	0.285971	0.183952	-0.228124	0.454051	Magoh
423	ENSMUSG00000024360	1.13438e-09	-0.3178	0.346284	-0.61809	-0.387392	0.351227	0.388964	-0.149005	0.0371736	0.0297868	0.352576	-0.267341	-0.478795	-0.0221451	0.312439	Etf1
424	ENSMUSG00000027829	4.21773e-06	0.0992369	-0.0212211	0.595823	0.153822	-0.216112	-0.0987766	0.0661144	0.558435	0.463679	0.782822	-0.251889	-0.186269	0.000458392	0.613481	Ccnl1
424	ENSMUSG00000018340	8.15903e-12	0.342255	0.255534	0.249257	-0.221241	-0.434574	-0.148024	0.449194	0.28807	0.461613	0.437117	0.45453	0.358854	0.308989	0.253229	Anxa6
425	ENSMUSG00000032336	1.35192e-08	0.000319416	-0.0363535	-0.368711	-0.349994	-0.847614	-0.459604	-0.031399	0.0436167	0.0273014	0.00541668	-0.0384365	0.0587453	0.141163	0.0200116	Nptn
426	ENSMUSG00000034252	2.54816e-09	-0.206631	0.499061	-0.197099	-0.254476	0.276361	0.47444	-0.24487	0.0492929	-0.0266169	0.33072	-0.178008	-0.0740109	0.212132	0.63007	Senp6
426	ENSMUSG00000017781	3.31533e-12	-0.233377	-0.0276289	-0.261055	0.0701236	0.162392	0.302624	-0.135087	0.245566	0.252395	-0.066331	-0.451047	-0.470579	-0.0927147	0.140877	Pitpna
426	ENSMUSG00000050299	2.82063e-06	0.0202498	-0.181827	-0.21169	0.191431	0.110613	0.35723	-0.449539	0.0961571	-0.563954	0.0608802	-0.314992	-0.0275908	0.0208322	-0.313169	Gm9843
427	ENSMUSG00000030890	1.50001e-49	0.158281	0.00715616	-0.247187	-0.407699	-0.80012	-0.599229	0.111329	0.243206	0.196297	0.203388	0.0578985	0.0740042	-0.0300561	0.0307099	Ilk
428	ENSMUSG00000006301	1.458e-12	-0.222177	0.00617739	-0.10255	0.0995502	0.181571	-0.0133705	-0.0820185	0.178433	0.146037	0.336385	-0.40907	-0.419652	0.0371946	0.212297	Tmbim1
428	ENSMUSG00000036940	9.45102e-12	-0.283636	0.46641	-0.224795	-0.0670676	0.432312	0.501511	-0.452787	-0.149061	-0.269516	0.237778	-0.25411	-0.0349096	0.110713	0.49547	Kdm1a
428	ENSMUSG00000062397	1.53532e-27	-0.119506	0.383794	0.104954	0.269372	0.664055	0.525644	-0.124787	-0.135464	-0.178112	0.146066	0.069817	0.0452211	-0.322408	0.0898599	Zfp706
429	ENSMUSG00000033004	1.44407e-13	-0.0108556	0.119105	-0.45332	-0.635102	-0.258732	-0.264498	-0.106769	0.139826	-0.0200979	0.174253	-0.0622497	0.0184292	0.0871863	0.208531	Mycbp2
431	ENSMUSG00000020719	6.22859e-07	-0.33984	-0.149191	-0.155518	-0.275575	-0.559091	0.241795	-0.240506	-0.523578	-0.334646	-0.175758	-0.257485	-0.469535	-0.0657268	0.243101	Ddx5
432	ENSMUSG00000032288	2.71377e-11	0.0556715	0.274366	0.213171	0.342795	0.566711	0.513249	0.081488	-0.124722	-0.116637	0.217366	0.400202	0.338887	-0.0529819	0.322157	Imp3
432	ENSMUSG00000020315	1.91411e-08	0.0163626	0.249876	0.0947544	-0.365832	-0.203372	-0.881947	0.135044	-0.0145203	0.1465	-0.169099	0.306234	0.260708	0.195008	0.473164	Sptbn1
433	ENSMUSG00000019432	2.57406e-06	0.309319	0.47419	0.19017	0.244353	0.32605	0.41024	0.356867	0.286509	0.331045	0.371099	0.305877	0.258446	0.0237218	0.481826	Ddx39b
434	ENSMUSG00000026740	1.91148e-26	-0.213781	0.0529406	-0.141183	-0.595641	-0.125984	0.0708472	-0.237682	-0.276683	-0.239775	-0.081567	-0.0819633	-0.0619158	-0.0472438	0.150018	Dnajc1
435	ENSMUSG00000051391	6.84889e-06	-0.441642	0.319046	-0.596979	-0.407746	0.236617	0.207349	-0.455676	-0.259693	-0.411608	-0.237189	-0.370076	-0.354208	-0.00197048	0.327404	Ywhag
435	ENSMUSG00000067995	1.02823e-26	0.0869896	0.0426614	-0.562228	-0.4038	-0.128632	0.275311	0.0566019	0.122706	0.106707	0.27616	0.0205703	-0.0183224	-0.0130205	0.194103	Gtf2f2
436	ENSMUSG00000031954	8.85282e-07	0.299294	0.49622	0.0499058	0.308027	0.288642	0.372173	0.274959	0.416753	0.348014	0.2015	0.195704	0.30235	0.09708	0.574105	Cfdp1
436	ENSMUSG00000032002	7.32547e-17	-0.100923	0.194057	-0.490939	-0.0834952	0.284106	0.318898	-0.206422	0.044729	-0.113779	-0.17888	-0.324567	-0.30518	-0.274727	-0.0888842	Dcun1d5
437	ENSMUSG00000027184	5.33668e-14	0.176207	0.451592	-0.0857794	0.10648	0.48916	0.542492	0.118142	0.228029	0.168096	-0.261865	0.214268	0.196759	-0.0838803	0.445993	Caprin1
439	ENSMUSG00000027566	2.10797e-07	0.186689	0.117892	-0.181334	0.381908	0.551205	0.796945	0.401904	-0.0310222	0.209875	-0.296366	0.348627	0.108636	-0.347043	-0.0203534	Psma7
439	ENSMUSG00000001964	6.77382e-20	0.0290529	-0.000697954	-0.618642	-0.700895	-0.682898	-0.3253	0.0993221	0.17286	0.175607	0.160095	-0.0672142	-0.0931443	-0.00420652	0.152177	Emd
439	ENSMUSG00000032423	4.03131e-14	0.0507196	0.453238	-0.55817	-0.224758	0.406731	0.488066	0.12247	0.472485	0.318407	0.368212	-0.130396	-0.209909	0.0504413	0.495007	Syncrip
439	ENSMUSG00000025868	2.18348e-13	-0.124797	0.110884	0.567851	0.271756	0.225846	0.352134	-0.0940098	-0.488674	-0.317556	-0.508906	0.506473	0.257777	-0.153138	0.0978573	Higd2a
440	ENSMUSG00000022186	4.16775e-14	0.324411	-0.0470181	-0.0241425	-0.643642	-0.476319	-0.149232	0.347549	0.277518	0.320192	0.296661	0.366979	0.447178	-0.151875	-0.197473	Oxct1
441	ENSMUSG00000026087	3.13041e-11	0.398701	0.517829	0.558199	0.469857	0.507785	0.629308	0.29037	0.414881	0.235777	0.273248	0.434195	0.49833	0.0322655	0.370682	Mrpl30
441	ENSMUSG00000017421	2.10119e-08	0.216599	0.344038	0.237434	0.257549	0.444389	0.366547	0.211526	0.209421	0.12965	-0.0983775	0.401273	0.378422	0.0576894	0.460247	Zfp207
442	ENSMUSG00000028759	5.38694e-09	-0.00149095	0.304171	-0.0337998	-0.0875924	0.088199	0.161192	-0.114024	-0.0266144	-0.0758912	0.126662	0.0595279	0.107659	0.176141	0.682462	Hp1bp3
442	ENSMUSG00000031683	6.65671e-08	0.190891	0.167317	0.603487	0.589187	0.559547	0.441538	0.204058	0.193651	0.290027	0.222288	0.217797	0.381769	0.120008	0.324759	Lsm6
445	ENSMUSG00000026457	3.0238e-07	-0.280526	0.195663	0.33608	0.279537	0.303541	0.453698	-0.505366	-0.357141	-0.514665	0.0322138	-0.0628956	-0.0340782	-0.0422129	0.286749	Adipor1
445	ENSMUSG00000030842	1.04632e-12	-0.245373	0.0455887	-0.0517043	0.097334	0.0878616	0.116165	-0.280476	-0.557851	-0.366945	-0.173677	-0.0756812	0.0518543	-0.161683	-0.069808	Lamtor1
445	ENSMUSG00000022193	2.51034e-07	-0.107255	-0.210728	-0.140311	0.211672	0.245074	0.237729	-0.0396951	-0.313466	-0.158492	-0.356181	0.0124923	-0.0702135	-0.289216	-0.446055	Psmb5
446	ENSMUSG00000039630	2.42692e-06	0.319241	0.424819	0.288189	0.28444	0.467062	0.440611	0.358787	0.581854	0.545396	0.198809	0.276888	0.24951	0.0582184	0.422123	Hnrnpu
446	ENSMUSG00000020612	6.87294e-15	-0.400347	-0.112722	-0.652092	-0.577051	-0.165214	-0.837374	-0.253035	-0.354882	-0.160989	-0.20955	-0.450459	-0.509313	-0.260016	-0.0676752	Prkar1a
447	ENSMUSG00000028248	8.16378e-21	-0.284453	-0.153505	-0.221709	-0.190445	-0.147469	-0.0739868	-0.425098	-0.517689	-0.565594	-0.581264	-0.0483639	0.0717695	0.158175	0.208395	Pnisr
447	ENSMUSG00000002379	4.55649e-09	0.0152647	-0.199137	0.0845386	-0.107567	-0.497107	0.176911	0.200113	-0.093438	0.0206694	-0.392526	0.237686	0.207153	-0.308282	-0.739333	Ndufa11
447	ENSMUSG00000006740	1.38001e-12	-0.534762	0.282625	-0.740658	-0.599723	-0.441114	-0.211608	-0.57554	-0.570734	-0.536879	-0.362826	-0.489754	-0.377869	-0.0551201	0.26337	Kif5b
448	ENSMUSG00000020018	1.39352e-14	0.386169	0.348811	-0.0386753	0.41808	0.683363	0.569174	0.0147211	0.360654	-0.0630244	0.102181	0.0838427	0.501436	-0.00649966	0.630504	Snrpf
449	ENSMUSG00000027248	3.21435e-09	-0.206568	-0.544508	-0.050235	-0.0357869	0.522843	0.529024	0.0681821	-0.269787	0.129103	-0.170231	-0.0445535	-0.269173	-0.13634	0.298667	Pdia3
449	ENSMUSG00000040883	2.90592e-06	-0.27836	0.0284515	0.302266	0.294571	0.250765	0.198048	-0.0734178	-0.483414	-0.20304	-0.424282	0.191245	-0.0489583	-0.0442482	-0.253291	Tmem205
449	ENSMUSG00000098178	8.83083e-26	0.393793	0.505225	0.329266	0.393445	1.1117	1.0813	0.511102	0.843403	0.76441	0.382487	0.47699	0.175824	-0.0818943	-0.460227	Gm42418
450	ENSMUSG00000028082	5.62405e-46	-0.295646	0.0491706	0.0212988	-0.188372	-0.78101	0.112867	-0.166859	-0.576734	-0.328141	0.12266	0.129053	0.0848683	0.128369	0.105803	Sh3d19
450	ENSMUSG00000024844	5.64002e-10	0.407925	0.380688	0.371647	0.370612	0.418155	0.551859	0.392511	0.472452	0.480215	0.142124	0.355739	0.416192	-0.0787357	0.365374	Banf1
451	ENSMUSG00000068882	9.33135e-13	0.104498	0.328757	-0.719489	-0.154276	0.276631	0.60325	0.170654	0.142825	0.166122	0.19618	0.0802887	-0.0296456	-0.152336	0.540691	Ssb
451	ENSMUSG00000028426	4.3277e-07	-0.13889	0.489819	-0.178379	0.0439455	0.502048	0.665071	-0.098021	-0.114615	-0.0299464	0.10617	0.00551591	-0.0285618	0.151724	0.560329	Rad23b
451	ENSMUSG00000030704	8.78221e-08	-0.0714796	0.0719612	-0.518999	-0.715993	-0.350778	0.104356	-0.118124	0.00283484	-0.0773126	0.222512	-0.186048	-0.143439	0.152723	0.306968	Rab6a
451	ENSMUSG00000004771	3.594e-14	-0.322868	-0.0323349	-0.0629709	0.013612	0.164205	0.293045	-0.281541	-0.230046	-0.217984	-0.0905408	-0.414607	-0.424091	-0.0813585	-0.0652759	Rab11a
451	ENSMUSG00000024811	6.78927e-07	0.0195206	0.393772	0.0381237	-0.235442	0.304102	0.370675	0.00804933	0.0426929	0.00795879	0.0749152	0.174819	0.128925	0.117844	0.616268	Tnks2
452	ENSMUSG00000019998	1.38353e-33	-0.21364	-0.350395	-0.409029	-0.631605	-0.678904	-0.353606	-0.227487	-0.281579	-0.234453	-0.201869	-0.230008	-0.221211	-0.116411	-0.0575546	Stx7
452	ENSMUSG00000063787	9.34997e-07	0.0631991	0.162099	0.243435	0.413239	0.410541	0.427949	0.076559	-0.0142936	0.0194401	-0.00941913	0.227138	0.205043	-0.246887	0.046841	Chchd1
453	ENSMUSG00000018567	8.96598e-07	-0.488677	-0.224034	0.31719	0.0990899	0.101712	0.217382	-0.125257	-0.692344	-0.348587	-0.678775	0.189971	-0.289703	-0.245724	-0.20722	Gabarap
454	ENSMUSG00000005846	2.4412e-39	0.134608	0.418456	-0.558066	0.0792417	0.660409	0.724154	0.143262	0.274814	0.200192	0.352577	0.0652759	-0.138607	-0.0127667	0.496975	Rsl1d1
455	ENSMUSG00000021996	1.22231e-06	0.144698	0.494341	0.12905	0.157869	0.52776	0.545437	0.316527	0.094991	0.223283	0.0404369	0.320001	0.134732	0.117271	0.549401	Esd
455	ENSMUSG00000025130	1.33843e-45	0.0343042	0.115	0.353113	0.10168	0.783301	0.722413	0.141568	0.351065	0.244779	-0.194139	0.397228	0.110636	-0.155651	-0.340381	P4hb
456	ENSMUSG00000026260	1.25114e-19	0.305543	0.302091	0.495223	0.339346	0.50298	0.343995	0.255348	0.156751	0.177232	0.262477	0.447693	0.430363	-0.158038	0.186048	Ndufa10
456	ENSMUSG00000050212	5.41973e-06	0.0636246	-0.394329	0.57134	0.312862	0.300719	-0.379777	0.233257	0.269348	0.281763	0.0401274	0.254062	0.0917356	0.0560661	-0.0366423	Eva1b
457	ENSMUSG00000078974	6.31093e-09	0.13395	-0.297603	-0.183733	0.0761414	-0.040187	-0.154014	-0.257399	0.0346209	-0.347875	-0.365988	-0.229531	0.140122	-0.219209	-0.603295	Sec61g
458	ENSMUSG00000039041	6.3636e-14	-0.303196	0.0198453	-0.430175	-0.0549419	0.132856	0.260657	-0.168419	-0.212905	-0.0633679	-0.0680889	-0.312437	-0.428991	-0.135466	0.0510261	Adrm1
459	ENSMUSG00000008475	1.38977e-24	0.168022	0.033104	-0.191548	-0.744101	-0.0404917	0.379911	-0.0124767	0.0353433	0.0765197	-0.101625	-0.17224	0.098838	-0.160659	0.252942	Arpc5
459	ENSMUSG00000032504	6.21257e-08	-0.228901	0.138246	-0.0185003	0.111158	0.21572	0.39177	-0.229308	0.0812885	0.0684683	0.356344	-0.420721	-0.290949	0.0333209	0.0680133	Pdcd6ip
461	ENSMUSG00000039001	5.94458e-12	0.249671	0.0843	0.103888	0.37906	0.418677	0.729925	-0.27595	0.278605	-0.472724	0.190569	-0.220314	-0.0184978	-0.12367	-0.0297083	Rps21
461	ENSMUSG00000004591	2.24417e-08	-0.114357	0.491119	-0.151033	-0.169637	0.267399	0.43138	-0.311753	0.214478	-0.0290852	0.4189	-0.202111	-0.191569	0.0889956	0.63463	Pkn2
463	ENSMUSG00000027620	2.87857e-08	-0.108535	0.487014	0.256651	-0.0641072	0.556766	0.312519	-0.258812	-0.0801338	-0.206723	0.409126	-0.0826594	-0.0653413	0.306705	0.617702	Rbm39
463	ENSMUSG00000028851	8.58097e-08	0.0199431	0.362496	-0.0428086	0.371006	0.28221	0.422614	-0.0712311	-0.128397	-0.0361829	0.0386117	-0.121801	0.100744	0.0494571	0.670097	Nudc
463	ENSMUSG00000039953	2.14419e-09	0.00732412	-0.0973635	-0.0693673	-0.351013	-0.737033	-0.123694	0.0329418	0.0153068	0.0732477	-0.127795	0.150499	0.170663	-0.0193165	-0.173402	Clstn1
463	ENSMUSG00000058756	1.13464e-26	-0.139285	0.00248448	0.222937	0.104	-0.0701332	-0.68003	-0.0694316	-0.100551	-0.0833383	0.167926	0.116998	0.0037178	0.202482	0.167096	Thra
464	ENSMUSG00000030062	9.8715e-10	0.0115168	-0.157691	0.0389193	0.155127	0.299064	0.339109	-0.0609249	0.0472867	0.0153966	-0.0462588	0.0142473	0.0664824	-0.0713788	-0.507936	Rpn1
464	ENSMUSG00000033998	1.57572e-06	-0.340777	-0.423361	0.345961	0.0228756	0.157828	0.802328	-0.0421164	-0.340554	-0.136034	-0.0656552	0.128162	-0.33598	-0.298019	-0.364905	Kcnk1
465	ENSMUSG00000020022	6.94117e-07	0.0135902	-0.407772	-0.231799	0.201167	-0.236419	-0.246521	-0.244242	-0.109327	-0.330905	-0.185043	-0.201075	0.0578933	-0.291372	-0.560806	Ndufa12
466	ENSMUSG00000029229	1.25438e-06	-0.18998	0.475812	0.265182	-0.0339988	0.699033	0.795408	-0.349022	-0.175296	-0.205525	0.337487	-0.361822	-0.0242975	-0.20848	0.566734	Chic2
467	ENSMUSG00000030335	2.79263e-08	0.0776223	-0.0136656	-0.0317391	0.250066	0.301192	0.067365	0.165864	0.109779	0.0845994	0.29217	0.208374	-0.0280992	-0.255551	-0.214252	Mrpl51
467	ENSMUSG00000022452	2.16165e-12	-0.325038	-0.111447	0.602499	0.689848	0.442926	0.106218	-0.129347	-0.621954	-0.201971	-0.641291	0.215636	0.107205	-0.251301	-0.366807	Smdt1
468	ENSMUSG00000031447	5.93667e-40	-0.427136	-0.387094	-0.350035	-0.545077	-0.85995	-0.781222	-0.385473	-0.715025	-0.465681	-0.579522	-0.344727	-0.270427	-0.157862	-0.393729	Lamp1
468	ENSMUSG00000025132	5.70146e-12	-0.20603	0.101128	-0.226999	0.248691	0.298248	-0.126538	-0.251905	-0.0633869	-0.098525	0.051218	-0.437845	-0.427929	0.0333912	0.270172	Arhgdia
468	ENSMUSG00000021131	1.69486e-24	0.396228	0.245758	-0.606056	0.183761	0.543335	0.679285	0.0255987	0.435146	0.0156173	0.212727	-0.0446122	0.295056	-0.224961	0.294592	Erh
469	ENSMUSG00000025510	4.23791e-22	-0.293854	-0.142267	-0.647879	-0.281722	-0.69359	-0.865841	-0.245871	-0.641706	-0.356119	-0.598912	-0.000734307	0.0285015	0.0399668	-0.0167433	Cd151
469	ENSMUSG00000022185	1.01675e-07	0.111438	0.252378	-0.111669	0.172579	0.401252	0.416579	0.0498396	0.358481	0.239539	0.588949	0.149298	0.00939462	0.0236951	0.53458	Acin1
471	ENSMUSG00000078713	4.05188e-24	0.0533437	0.158017	-0.570272	0.0571521	0.335355	0.203912	-0.0663047	0.232254	0.0746723	0.251727	-0.121877	-0.102803	-0.221926	0.079179	Tomm5
471	ENSMUSG00000038708	1.8494e-07	-0.334707	0.123454	-0.1551	0.0533743	0.269811	0.262094	-0.440712	-0.154845	-0.318749	-0.0968586	-0.375814	-0.368491	0.0478624	0.356134	Golga4
471	ENSMUSG00000062203	5.57843e-14	-0.0011606	0.43647	-0.435663	0.0451387	0.508799	0.557558	0.0772661	0.136663	0.182759	0.348034	-0.0277528	-0.154543	-0.134423	0.297496	Gspt1
473	ENSMUSG00000028161	6.18028e-07	-0.319791	0.171309	-0.625816	-0.328511	-0.326516	0.333093	-0.527327	-0.251477	-0.562102	0.329717	-0.154359	-0.0685386	0.0355775	0.241993	Ppp3ca
474	ENSMUSG00000022505	1.78058e-43	-0.0738498	0.00150315	-0.0753351	-0.175807	-0.826446	-0.00543636	-0.125662	-0.211399	-0.0350166	0.370168	-0.285769	0.143513	0.167767	0.332431	Emp2
475	ENSMUSG00000048234	1.26428e-17	-0.196766	0.0385486	-0.170543	-0.425011	0.246388	0.347866	-0.0096569	0.0170431	0.0532214	-0.0655803	-0.130136	-0.308523	-0.223015	-0.260572	Rnf149
475	ENSMUSG00000024346	5.76881e-30	0.0610905	0.35201	0.374491	0.559602	0.582992	0.353109	0.0440743	-0.122529	-0.0258104	-0.157643	0.0559962	0.191307	0.00144423	0.100452	Pfdn1
475	ENSMUSG00000024571	2.1277e-10	-0.113173	0.432454	-0.402026	-0.155847	0.470866	0.619424	0.0837118	0.19998	0.206836	0.213913	-0.0231501	-0.302979	0.0714759	0.598782	Gm16286
476	ENSMUSG00000027810	3.21717e-06	0.351359	0.383217	0.487355	0.399525	0.577643	0.550761	0.255698	0.356739	0.230575	0.484756	0.395341	0.361353	-0.0347568	0.522262	Eif2a
476	ENSMUSG00000019179	5.12523e-06	0.0323381	0.271897	0.0506536	0.103274	0.186716	0.295245	0.165691	-0.200135	0.0548748	-0.251633	0.353072	0.208472	-0.319052	0.145978	Mdh2
477	ENSMUSG00000050552	1.10327e-07	-0.0986718	-0.147728	0.371721	0.322754	0.144919	0.200874	0.0881458	-0.186431	-0.0208673	-0.205913	0.330957	0.00742337	-0.264602	-0.399851	Lamtor4
477	ENSMUSG00000052040	3.43415e-11	-0.181667	0.00501709	-0.2097	-0.202801	0.0541878	0.165481	-0.495501	-0.040591	-0.249152	-0.0146456	-0.463181	-0.136608	0.2252	0.193151	Klf13
477	ENSMUSG00000017188	1.82308e-19	0.0699829	0.1073	0.50222	0.535452	0.33175	0.209467	0.206982	-0.181031	0.113881	0.0266506	0.39457	0.378056	-0.157178	0.206471	Coa3
478	ENSMUSG00000043998	1.53697e-13	-0.196359	-0.0403557	-0.405271	-0.140291	0.189157	0.137614	-0.17749	0.0985088	0.0600177	0.273262	-0.370123	-0.382304	-0.0152707	-0.0894962	Mgat2
478	ENSMUSG00000024208	9.13266e-09	-0.165862	-0.46522	0.133347	0.142759	-0.215651	0.227272	-0.227833	-0.523196	-0.378963	-0.635406	-0.0435479	0.374421	-0.0454532	-0.24953	Uqcc2
479	ENSMUSG00000027133	3.23609e-13	0.132846	-0.210955	0.0771969	0.259197	0.0557537	0.223482	0.0371967	-0.188373	-0.266305	-0.227417	0.465569	0.509696	-0.291911	-0.434535	Nop10
480	ENSMUSG00000027835	7.49619e-10	-0.310329	0.0616424	-0.436134	-0.223566	0.0273159	-0.0268308	-0.35279	-0.237074	-0.347049	0.0763456	-0.310163	-0.416913	-0.0876286	0.0880639	Pdcd10
480	ENSMUSG00000030536	6.87582e-12	-0.163886	0.483485	0.368727	0.47558	0.556749	0.354825	-0.268071	0.32021	0.178772	0.581095	-0.496031	-0.32534	0.0919858	0.488863	Iqgap1
481	ENSMUSG00000015714	1.10825e-11	-0.303485	-0.0590752	0.00624455	0.222784	0.26838	0.189918	-0.26353	-0.420671	-0.161649	-0.0726416	-0.353824	-0.186442	0.0632159	-0.0417698	Cers2
482	ENSMUSG00000028792	3.83701e-07	0.0327968	0.386171	0.375001	0.313583	0.510107	0.711471	0.286954	0.358542	0.315447	0.475903	0.294232	-0.143591	-0.124396	-0.032356	Ak2
482	ENSMUSG00000045767	5.1438e-13	-0.171545	-0.0559262	-0.466772	-0.463214	-0.784462	-0.77655	-0.282555	-0.113132	-0.230448	-0.209031	-0.0551577	-0.0227908	0.103454	0.0564355	B230219D22Rik
482	ENSMUSG00000024583	1.75642e-08	-0.262006	0.466381	-0.0389089	0.10225	0.634108	0.729916	-0.0157262	-0.239647	0.00426714	0.185569	-0.170366	-0.409811	-0.208362	0.111293	Txnl1
483	ENSMUSG00000060373	3.31e-13	0.159861	0.493537	0.0655976	0.286169	0.46379	0.719644	0.209311	0.345061	0.231655	0.336578	0.287973	-0.018566	-0.0524469	0.592925	Hnrnpc
483	ENSMUSG00000047260	6.14643e-25	-0.0661235	0.131949	0.00611157	0.206516	0.634749	0.758173	0.00918931	0.0687211	0.117443	0.203045	-0.00326209	-0.119237	-0.0698548	-0.13818	Emc6
483	ENSMUSG00000020745	2.67135e-07	-0.42242	0.257795	-0.210647	-0.226114	0.0624751	0.0819242	-0.332929	-0.145408	-0.183768	-0.0228267	-0.391857	-0.507165	0.00234493	0.536464	Pafah1b1
484	ENSMUSG00000053768	1.95644e-13	0.247186	0.373832	0.427165	0.292229	0.26749	0.153865	0.258476	0.169831	0.199165	-0.0277759	0.373309	0.395692	-0.0651605	0.452947	Chchd3
484	ENSMUSG00000031622	3.94183e-11	-0.192774	0.0831456	-0.217119	-0.174169	0.16863	0.330257	-0.00845073	-0.0863079	-0.0718973	-0.289236	-0.136102	-0.371183	-0.25179	0.131418	Sin3b
485	ENSMUSG00000014226	1.49683e-06	0.224345	0.334487	-0.159169	-0.0515364	0.313433	0.58441	0.320095	0.272432	0.395166	0.22938	0.189189	0.158748	-0.124632	0.568731	Cacybp
486	ENSMUSG00000028062	2.82602e-08	-0.314489	-0.308636	0.561611	0.313194	0.0490557	0.152031	-0.0705118	-0.628685	-0.329728	-0.0196755	0.401128	0.135405	-0.172255	-0.630124	Lamtor2
486	ENSMUSG00000037058	4.23606e-06	-0.106668	0.0563407	0.235729	-0.126834	-0.0699551	0.249973	0.0512066	-0.39511	-0.102348	-0.658449	0.319489	0.23553	-0.298559	0.311811	Paip2
487	ENSMUSG00000051695	2.5285e-40	-0.0305625	0.335419	0.265517	0.245182	0.780608	0.629693	0.110247	0.265816	0.301315	0.107101	0.0986354	-0.142463	-0.10585	0.368539	Pcbp1
487	ENSMUSG00000002064	1.01908e-09	-0.172834	0.18669	0.318605	0.393982	0.619067	0.473584	-0.0273742	-0.435631	-0.241675	-0.323055	0.365439	0.120244	-0.106831	-0.065727	Sdf2
489	ENSMUSG00000037361	3.83887e-08	0.061208	0.43117	-0.0781157	0.313885	0.469076	0.514065	0.0860237	-0.127876	-0.0229822	0.0950915	0.0536314	0.0970079	-0.0563301	0.432137	Sf3b6
490	ENSMUSG00000001289	1.91875e-11	-0.266976	0.222375	0.446603	0.0834809	0.102725	0.752655	-0.178325	-0.42405	-0.388658	0.128548	0.00695552	-0.0726518	0.282533	0.487042	Pfdn5
491	ENSMUSG00000061136	1.42853e-16	0.12834	0.371069	0.0651896	0.428456	0.596546	0.591018	0.0971222	0.200758	0.165281	-0.0692779	-0.00756639	0.0764307	-0.00221293	0.547897	Prpf40a
491	ENSMUSG00000004268	1.88413e-06	0.236847	0.307453	-0.088821	0.314921	0.712557	0.687941	0.247342	0.266	0.251649	0.466802	0.297489	0.166569	-0.0221085	0.341314	Emg1
491	ENSMUSG00000030189	4.33377e-06	0.0333728	0.302076	-0.176529	0.0056894	0.374483	0.404397	-0.0931958	0.321185	0.147289	0.478396	-0.101906	0.0220952	0.12381	0.439407	Ybx3
494	ENSMUSG00000034345	3.28864e-14	-0.205731	0.0507545	0.106104	0.110162	0.255886	0.176664	-0.242947	-0.435613	-0.460597	-0.581243	0.172036	0.166198	-0.250081	0.186392	Gtf2h5
495	ENSMUSG00000027404	2.26921e-11	0.226362	0.430585	-0.328619	0.00491228	0.445213	0.586127	0.438219	0.325628	0.581864	0.475444	0.0569293	-0.0729608	-0.0947062	0.670754	Snrpb
495	ENSMUSG00000016921	1.15056e-10	0.127701	0.436212	-0.405983	0.0963846	0.687256	0.749268	0.0946771	0.512431	0.275392	0.306885	-0.174546	-0.195497	-0.131405	0.432526	Srsf6
495	ENSMUSG00000019362	6.66303e-23	-0.0549397	-0.0716205	0.255751	0.681817	0.618519	0.207762	0.145566	0.172724	0.27279	-0.125422	0.0662415	-0.154377	-0.105646	-0.0606353	D8Ertd738e
495	ENSMUSG00000024758	5.33684e-27	-0.00397782	-0.0188291	0.304345	0.434135	0.5738	0.208222	0.0591029	0.0652472	0.0966827	-0.0704524	0.126833	-0.0423319	-0.251952	-0.220254	Rtn3
496	ENSMUSG00000027433	7.04612e-07	0.12726	0.378526	-0.275316	0.119893	0.340961	0.341255	-0.0229707	0.163861	0.00900251	0.085192	-0.0051427	0.0506691	0.00726387	0.36107	Xrn2
497	ENSMUSG00000037072	2.30559e-24	-0.281362	-0.318969	0.0295755	-0.417662	-0.023108	-0.771761	-0.197832	-0.680031	-0.3678	-0.570911	0.116144	-0.0318404	-0.256773	-0.270289	Sep15
497	ENSMUSG00000067367	3.13556e-06	0.221097	0.377547	-0.505618	0.0211708	0.357907	0.419213	0.126405	0.40303	0.295299	0.482802	-0.0779149	0.0106233	-0.0551176	0.270673	Lyar
497	ENSMUSG00000057522	5.01251e-24	-0.103251	-0.12221	0.0408823	-0.130183	-0.61508	-0.820533	-0.221574	-0.235859	-0.311759	0.116089	0.0427593	0.0625029	-0.0779125	0.152961	Spop
498	ENSMUSG00000002043	9.15798e-20	-0.237893	0.156443	0.562393	0.434998	0.482962	0.642147	-0.0463762	-0.479986	-0.276256	-0.421525	0.389182	0.191479	-0.0671854	-0.15672	Trappc6a
498	ENSMUSG00000022051	1.90636e-18	-0.0856283	0.0355958	0.225359	-0.0183088	0.126919	0.0645313	-0.244949	-0.322077	-0.471938	-0.201411	0.257346	0.249323	-0.0475984	0.272746	Bnip3l
501	ENSMUSG00000037876	5.91316e-09	0.0417219	0.236141	0.254201	-0.745389	-0.562098	0.632783	0.107295	0.402179	0.426336	0.398464	0.0385744	0.0245787	0.169485	0.513495	Jmjd1c
501	ENSMUSG00000070319	5.16048e-12	0.0724098	0.210169	-0.646824	-0.0414318	0.420184	0.532384	0.0853633	0.244434	0.170649	0.329088	-0.082893	-0.224184	-0.232429	0.15594	Eif3g
502	ENSMUSG00000063200	2.90824e-13	0.367093	0.263189	0.497243	0.477708	0.373618	0.47317	0.237128	0.348045	0.286298	0.596152	0.16498	0.331036	-0.106263	0.506709	Nol7
503	ENSMUSG00000042622	5.87999e-07	-0.529912	-0.156014	-0.358385	-0.645228	0.142676	0.155503	-0.437958	-0.253761	-0.237219	0.200625	-0.431634	-0.353516	-0.0596291	0.29067	Maff
504	ENSMUSG00000029621	2.33734e-12	-0.0469774	0.232724	0.187932	0.40164	0.671959	0.577914	-0.139507	-0.261605	-0.270307	-0.381183	0.217102	0.163358	-0.146857	0.167692	Arpc1a
504	ENSMUSG00000029767	1.9802e-22	-0.091819	0.000935747	-0.417173	-0.517809	-0.0990428	-0.216485	-0.0809242	0.0186187	0.0100334	-0.00481947	-0.139918	-0.17862	-0.0298858	-0.113165	Calu
505	ENSMUSG00000030774	1.37008e-11	-0.424586	0.0997522	-0.282393	-0.0260633	0.0927537	0.472964	-0.269387	-0.515265	-0.264246	-0.379354	-0.173605	-0.247843	0.193127	0.191215	Pak1
507	ENSMUSG00000032745	2.11016e-13	0.144355	0.195853	0.129394	0.13641	0.427936	0.294306	0.0659777	0.138903	0.118594	-0.0779323	-0.0232141	-0.0261174	0.104773	0.571461	Gpbp1
507	ENSMUSG00000004865	1.00769e-07	0.0237205	0.361616	-0.207086	0.118376	0.370809	0.466316	0.022094	0.0934726	0.0868403	0.0335608	0.0250166	0.0615757	0.0775042	0.295123	Srpk1
508	ENSMUSG00000024002	3.04129e-07	-0.0822189	0.415373	0.0471894	-0.00770853	0.244125	0.20105	-0.171333	0.0881517	-0.0370145	0.15945	-0.158178	-0.0529439	0.0504145	0.409695	Brd4
509	ENSMUSG00000042133	2.07229e-07	-0.0336812	0.38945	-0.368192	-0.164375	0.223281	0.455553	-0.202214	0.0787442	-0.0183066	0.178627	-0.298744	-0.148952	-0.229589	0.631517	Ppig
509	ENSMUSG00000001416	2.12141e-06	0.259645	0.437848	-0.341971	-0.0190083	0.381713	0.489536	0.330402	0.308559	0.312955	0.355849	0.317897	0.0256579	-0.164121	0.534444	Cct3
509	ENSMUSG00000019659	6.21257e-08	-0.0580313	0.0837923	0.312953	0.582786	0.311788	0.345367	-0.100354	-0.0575105	-0.0553312	0.0079453	-0.0851416	0.117511	0.059297	0.374914	Ccdc12
509	ENSMUSG00000090258	2.38535e-09	-0.390314	-0.152866	0.160535	0.132757	-0.0431078	0.0235325	-0.262992	-0.558594	-0.439851	-0.48297	0.0735665	0.00414395	-0.153143	-0.18979	Churc1
510	ENSMUSG00000021870	2.94534e-06	0.416567	0.117318	0.420725	0.00535047	-0.739394	0.178836	0.439122	0.547732	0.472634	0.624546	0.419218	0.328036	-0.00799447	0.2925	Slmap
510	ENSMUSG00000058569	6.81748e-06	-0.274947	0.00983164	-0.313028	-0.10969	0.650879	0.457144	-0.0129571	-0.252514	0.00775384	-0.233783	-0.190479	-0.450319	-0.193458	0.110693	Tmed9
511	ENSMUSG00000023286	1.92556e-06	-0.198961	0.248866	-0.273142	0.0310868	0.508238	0.42768	-0.143106	0.0171939	-0.0475075	0.0338606	-0.206186	-0.372317	-0.0618315	0.208492	Ube2j2
512	ENSMUSG00000029076	1.35687e-23	-0.435984	-0.195799	-0.230284	-0.0854346	-0.121647	-0.11308	-0.393615	-0.558964	-0.484672	-0.399003	-0.0969131	-0.166533	0.0211167	-0.154811	Sdf4
512	ENSMUSG00000030879	5.54433e-08	-0.0360681	0.0947356	-0.056766	0.0650945	0.298695	0.215555	0.0235349	-0.00295549	0.00265956	-0.0992761	0.104256	0.048746	-0.234128	0.0508543	Mrpl17
514	ENSMUSG00000045948	7.88576e-11	0.225889	0.181094	0.407132	0.46451	0.4309	0.352325	0.218675	0.142941	0.20771	-0.0647258	0.370018	0.264941	-0.0862471	0.0261593	Mrps12
514	ENSMUSG00000093904	4.57017e-08	-0.122346	0.13219	-0.560331	-0.200171	0.237905	0.231529	-0.359807	-0.0491057	-0.373513	-0.0193115	-0.265977	-0.110502	-0.00833118	0.198161	Tomm20
515	ENSMUSG00000073155	6.8052e-10	-0.222738	0.0914982	-0.0663197	-0.0850981	0.00231769	0.101481	-0.439788	-0.376549	-0.517494	-0.35122	-0.231653	0.024483	-0.13796	0.235862	1810058I24Rik
515	ENSMUSG00000031078	1.53232e-08	-0.356155	0.140371	-0.0705797	-0.174852	0.0716465	0.213455	-0.384923	-0.380893	-0.34237	-0.0115125	-0.387736	-0.284566	0.060356	0.160633	Cttn
515	ENSMUSG00000019471	9.98314e-08	0.330168	0.259198	0.290621	0.37596	0.430169	0.527478	0.324283	0.282059	0.232242	0.241525	0.416666	0.391207	-0.0803161	0.588918	Cdc37
516	ENSMUSG00000028530	7.34747e-06	-0.308358	0.178151	-0.359066	-0.470482	0.0683206	0.147114	-0.215051	-0.0123435	-0.0741969	0.259383	-0.286496	-0.404509	-0.016726	0.237719	Jak1
517	ENSMUSG00000028563	4.93999e-09	-0.342642	-0.104587	-0.0463958	0.0269738	0.0693666	-0.0316833	-0.313026	-0.465266	-0.310417	-0.46849	-0.259141	-0.179554	-0.135476	-0.30164	Tm2d1
517	ENSMUSG00000062604	3.73242e-10	0.191291	0.294802	0.303772	-0.178814	-0.379696	0.348005	0.22237	0.173254	0.118527	-0.130013	0.478084	0.410358	-0.201464	0.487524	Srpk2
518	ENSMUSG00000014856	2.15506e-10	-0.141026	0.0337189	0.170143	0.198787	0.367258	0.335173	-0.0184843	-0.325286	-0.161617	-0.124458	0.18051	0.0967376	-0.21907	-0.265549	Tmem208
519	ENSMUSG00000038695	4.68771e-07	0.338077	-0.0598232	0.277169	-0.211886	-0.679957	0.0382909	0.291799	0.330399	0.309075	0.315481	0.311135	0.355728	-0.0243999	0.0206188	Josd2
520	ENSMUSG00000026615	1.99312e-08	-0.143926	0.451557	-0.339222	-0.218108	0.317126	0.311846	-0.0175876	0.359312	0.260329	0.202181	-0.224564	-0.409764	-0.101859	0.398493	Eprs
521	ENSMUSG00000034088	2.31809e-07	-0.101271	0.20719	-0.158661	-0.107138	0.255788	0.46931	-0.011107	0.0924124	0.0314744	0.122925	0.0370625	-0.283549	-0.283686	-0.174358	Hdlbp
522	ENSMUSG00000027828	1.83077e-05	0.00607489	0.0843337	-0.239607	-0.286475	0.231531	-0.00793897	-0.016472	0.0472159	-0.0334623	-0.443735	0.124286	-0.0690175	-0.250757	-0.119717	Ssr3
522	ENSMUSG00000019579	2.47061e-07	-0.0220363	-0.0613746	-0.00220718	0.143797	0.486327	0.439545	0.0532091	-0.0733406	0.0138579	-0.151089	0.092277	0.0126359	-0.191215	-0.50599	Mydgf
523	ENSMUSG00000037720	3.92372e-05	-0.0931353	0.0533657	-0.00512392	0.0732458	0.126191	0.0393542	0.0176406	-0.173449	-0.0399625	-0.435602	0.147781	0.0388675	-0.114628	-0.170753	Tmem33
523	ENSMUSG00000021969	1.27764e-20	-0.0963808	0.122563	-0.43025	-0.466974	0.0367514	0.231351	-0.106055	-0.00989174	-0.0258697	0.0593953	-0.0378211	-0.0266878	0.0327202	0.215729	Zdhhc20
524	ENSMUSG00000021771	1.39487e-06	-7.94114e-05	0.439654	0.132687	0.0755164	0.451003	0.391772	0.197097	0.0204085	0.149698	0.179046	0.107009	-0.126056	-0.275491	0.333025	Vdac2
524	ENSMUSG00000023904	4.07843e-08	-0.126107	-0.119287	0.403661	-0.157295	-0.770917	-0.853756	-0.0994085	-0.31808	-0.218324	-0.553784	0.0352852	0.0627586	-0.147948	0.228183	Hcfc1r1
526	ENSMUSG00000038235	3.12356e-07	-0.422214	-0.362757	-0.318516	-0.0403482	0.0267573	0.465211	-0.35016	-0.424831	-0.321663	-0.29518	-0.36748	-0.403786	-0.183192	-0.212952	F11r
528	ENSMUSG00000035048	6.22078e-14	-0.245143	-0.377395	0.432858	0.364137	-0.0183229	-0.0352711	-0.250868	-0.529741	-0.486673	-0.181671	0.176298	0.238378	-0.251898	-0.60316	Anapc13
531	ENSMUSG00000058267	1.83082e-12	0.195742	0.196371	0.366715	0.445904	0.497767	0.528852	0.280099	0.0712267	0.154333	0.213313	0.350018	0.322691	-0.241017	0.329011	Mrps14
532	ENSMUSG00000026021	1.91913e-09	0.00805925	0.180517	-0.176438	0.174871	0.397581	0.419714	-0.00922098	-0.0485058	-0.0447206	0.0358385	-0.124746	-0.113297	-0.274744	0.255617	Sumo1
532	ENSMUSG00000042043	3.63298e-15	0.154292	0.466186	0.399836	0.461145	0.494122	0.684407	0.0913413	0.0223632	0.00789266	-0.117613	0.062985	0.232312	0.0186837	0.263419	Tbca
534	ENSMUSG00000035851	2.44211e-07	-0.235688	0.165536	-0.00967309	-0.157538	0.0129731	0.003211	-0.153706	0.186956	0.0476295	0.204124	-0.144371	-0.380858	0.0157681	0.641724	Ythdc1
536	ENSMUSG00000036427	4.00527e-08	0.301043	0.289117	0.299686	0.192909	0.323838	0.15941	0.154262	0.271317	0.0538329	0.110387	0.407465	0.317656	0.0307882	0.381492	Gpi1
536	ENSMUSG00000032383	8.12925e-13	0.285718	-0.178106	0.0419926	-0.0659669	0.480119	0.447504	0.317218	0.0946973	0.248911	-0.613433	0.339422	0.230838	-0.0755233	-0.467827	Ppib
537	ENSMUSG00000070047	9.9589e-20	-0.116287	0.176159	-0.283176	-0.56925	-0.519065	-0.0166827	-0.136936	0.0271302	-0.064995	0.325087	0.0704578	0.0114564	0.104551	0.186043	Fat1
537	ENSMUSG00000024081	2.40339e-20	0.0036218	0.256226	-0.454901	0.0852518	0.283361	0.256383	-0.0479716	0.194514	0.0895483	0.128936	-0.213036	-0.0728845	0.0245504	0.267512	Cebpz
539	ENSMUSG00000052033	3.36897e-16	0.107368	0.239449	-0.388962	-0.423365	0.193425	0.277171	0.115973	0.201817	0.128284	0.0652544	0.0218261	0.095676	-0.134906	0.125219	Pfdn4
539	ENSMUSG00000040824	7.59434e-07	0.284297	0.0625673	0.0349394	0.367415	-0.129807	0.392919	-0.0978659	0.0423508	-0.315774	-0.175115	0.290547	0.462841	0.0251099	0.0595481	Snrpd2
540	ENSMUSG00000022911	7.14748e-07	-0.0567026	0.391046	0.000188305	-0.35957	-0.0785305	0.35603	0.0743192	0.281581	0.215665	0.383604	0.0482824	-0.204712	0.0828611	0.56192	Arl13b
541	ENSMUSG00000029623	8.53301e-08	0.262055	0.184399	-0.193695	0.381746	0.318504	0.291264	0.0695791	0.194191	0.0789032	0.128989	0.161382	0.44707	0.0767069	0.151626	Pdap1
541	ENSMUSG00000035569	6.44452e-10	-0.0588345	0.442678	-0.429134	-0.51747	0.190524	0.26924	-0.253446	0.307171	0.125561	0.286404	-0.395799	-0.143143	0.178875	0.477077	Ankrd11
541	ENSMUSG00000037815	2.98406e-06	-0.369612	0.196572	-0.652181	-0.45653	-0.236735	0.0888729	-0.473493	-0.266676	-0.380155	0.175183	-0.339899	-0.170862	-0.00469895	0.458672	Ctnna1
542	ENSMUSG00000002015	3.58918e-07	-0.209158	-0.258652	-0.144653	-0.231959	-0.0294582	0.248204	-0.0536092	-0.328932	-0.104103	-0.073912	0.076619	-0.0900118	-0.253407	-0.222996	Bcap31
545	ENSMUSG00000031422	2.63706e-12	-0.0979797	-0.457239	-0.507143	-0.436128	0.248219	0.203077	-0.0942136	-0.0516803	0.0219043	-0.073216	-0.280745	-0.274633	-0.132784	0.103027	Morf4l2
545	ENSMUSG00000035478	2.49856e-11	0.187585	0.233795	-0.0981782	0.122478	0.350797	0.442011	0.175857	0.237873	0.267583	0.0105467	0.266468	0.354568	0.039774	0.338647	Mbd3
545	ENSMUSG00000054452	2.08007e-10	-0.171127	0.0892885	0.636583	0.332573	0.216867	0.337971	0.00989433	-0.384406	-0.0729038	-0.485429	0.407538	0.421409	0.143655	0.39759	Aes
545	ENSMUSG00000022404	1.46225e-13	0.0636757	0.207808	0.36647	0.238617	0.316553	0.288463	0.0409565	-0.0288916	-0.0723476	-0.390207	0.28617	0.260329	0.0209243	0.00755665	Slc25a17
546	ENSMUSG00000020954	1.00473e-08	-0.315814	0.151256	-0.355536	-0.430941	-0.157124	-0.359384	-0.404892	-0.211292	-0.27226	-0.142423	-0.208366	-0.10748	0.0756359	0.225617	Strn3
547	ENSMUSG00000091086	4.97508e-06	0.0770626	-0.023385	-0.00922202	0.215337	0.241393	0.391893	-0.378986	0.219641	-0.42272	0.382694	-0.188953	0.152006	0.0758299	0.0188357	Rpl6l
547	ENSMUSG00000047126	1.12729e-10	-0.284902	0.109707	-0.0578474	-0.0998795	0.233887	0.0638632	-0.217076	0.0368903	0.00986154	0.00164143	-0.258968	-0.372036	-0.155845	-0.113647	Cltc
548	ENSMUSG00000051579	1.27644e-11	0.175035	0.22731	0.167221	-0.07978	0.481129	0.60018	0.414236	0.392508	0.45696	-0.099267	0.386043	0.0795759	-0.188576	0.387553	Tceal8
548	ENSMUSG00000060904	5.59826e-20	-0.0304161	-0.0633579	-0.617363	-0.533536	-0.191046	0.118014	-0.0506528	-0.00216065	-0.0266089	0.0988852	-0.262256	-0.27462	-0.216345	-0.0158336	Arl1
548	ENSMUSG00000020571	1.72046e-17	0.155324	-0.205816	-0.135384	0.0167879	0.506698	0.641343	0.215368	-0.124938	0.164257	-0.539267	0.213423	0.274794	-0.0906772	-0.277306	Pdia6
548	ENSMUSG00000022744	9.22763e-16	-0.158703	0.136619	-0.518769	-0.526036	-0.312907	-0.0523488	-0.0801278	0.167632	0.221942	-0.0739741	-0.348284	-0.414812	0.0203496	0.0738262	Cldnd1
550	ENSMUSG00000023852	5.46619e-19	-0.0375515	0.249787	-0.397797	-0.510423	0.250376	0.27085	-0.135723	0.190837	0.0501755	0.30967	-0.124341	-0.208493	0.0374785	0.318607	Chd1
552	ENSMUSG00000006699	2.73829e-06	-0.128893	-0.0621708	-0.0440129	-0.0526947	0.0859972	0.0102314	-0.0170527	-0.114437	-0.0178555	-0.0610285	-0.120837	-0.347141	-0.277074	0.336463	Cdc42
552	ENSMUSG00000037710	6.45394e-29	-0.209369	-0.0450257	-0.212483	-0.402716	-0.647494	-0.115102	-0.050654	-0.465649	-0.148139	-0.529337	0.225371	0.174979	-0.120956	-0.176242	Cisd1
553	ENSMUSG00000006024	8.59147e-10	-0.401824	-0.0180846	-0.175771	0.0433036	0.10144	0.1612	-0.233507	-0.549361	-0.356666	-0.0985795	-0.214368	-0.359233	-0.16646	-0.216258	Napa
554	ENSMUSG00000027881	3.67337e-14	0.178784	0.182296	0.0790911	0.123523	0.611894	0.49526	0.172469	0.452853	0.408572	0.525637	0.0873504	-0.0132693	0.157481	0.421707	Prpf38b
554	ENSMUSG00000018666	2.19212e-10	0.422591	0.279509	0.221689	0.34057	0.379928	0.55929	0.351211	0.313579	0.337082	-0.085104	0.359161	0.40735	-0.112314	0.258624	Cbx1
554	ENSMUSG00000040481	1.22074e-06	-0.0413031	0.39337	-0.046255	-0.143777	0.0921819	0.366163	-0.351464	0.105056	-0.082816	0.243054	-0.119792	0.129707	0.180154	0.510519	Bptf
555	ENSMUSG00000032966	3.92625e-20	-0.102575	0.336484	-0.265657	0.0306271	-0.0428695	-0.8175	-0.304179	-0.313494	-0.499906	-0.279329	-0.117234	0.0427031	0.073331	0.446343	Fkbp1a
555	ENSMUSG00000045690	1.0002e-07	0.101889	0.0339832	-0.262962	0.200221	0.138262	0.0722404	-0.376738	0.192715	-0.463928	0.294729	-0.337227	0.100694	0.013164	-0.210434	Wdr89
556	ENSMUSG00000047187	1.42618e-06	-0.382833	-0.146691	-0.0657177	-0.25233	0.0763381	0.262603	-0.170323	-0.444969	-0.167398	-0.0974376	-0.183148	-0.35831	-0.269449	-0.075889	Rab2a
556	ENSMUSG00000021248	1.3508e-06	-0.431839	-0.408072	-0.182824	0.0463728	0.0929664	0.261483	-0.351996	-0.628691	-0.460773	-0.372843	-0.252859	-0.326934	-0.186002	-0.335944	Tmed10
557	ENSMUSG00000027642	1.55912e-09	-0.0275033	-0.175613	0.239091	0.359953	0.383718	0.278568	0.115157	-0.139944	0.0287993	-0.105138	0.182623	0.0725035	-0.223894	-0.314321	Rpn2
557	ENSMUSG00000040731	2.5921e-06	-0.0472176	0.244792	-0.626324	-0.241322	0.196743	0.410674	-0.113479	-0.022685	-0.0562351	0.0562702	-0.252321	-0.283179	-0.0715395	0.325859	Eif4h
559	ENSMUSG00000068739	1.48685e-17	-0.0821565	-0.22186	-0.493434	0.0676134	0.206045	0.273133	-0.203658	-0.129786	-0.241371	0.108657	-0.212705	-0.101804	-0.126622	-0.482932	Sars
559	ENSMUSG00000029817	2.57275e-12	0.183032	0.155715	0.592995	0.445982	0.630204	0.561775	0.106342	0.343273	0.175831	-0.0501275	0.27478	0.210888	0.181265	0.308445	Tra2a
560	ENSMUSG00000019710	3.07934e-09	0.0527498	0.198938	0.5566	0.288577	0.341797	0.442987	0.102141	-0.0515318	-0.107691	0.0739622	0.37985	0.248245	0.0172151	0.265627	Mrpl24
560	ENSMUSG00000022216	7.16484e-17	0.0236929	0.237635	0.295365	0.397108	0.641909	0.661322	0.115013	-0.225329	-0.174817	0.32844	0.412948	0.267129	-0.167795	0.534732	Psme1
560	ENSMUSG00000023307	9.68885e-07	0.0502808	0.409905	-0.0619554	-0.0654383	0.414706	0.352646	0.0298792	0.0419442	0.0946565	0.162895	0.0192837	0.0770245	0.0130772	0.515997	March5
562	ENSMUSG00000044627	4.00771e-16	-0.185319	0.0599135	0.0259437	0.0206429	0.23362	0.339182	-0.0413191	-0.536906	-0.192592	-0.0780158	0.229244	0.105302	-0.261569	-0.0465324	Swi5
562	ENSMUSG00000040128	3.53754e-10	-0.00956088	-0.0668307	0.728941	0.502259	-0.0138559	0.298172	-0.246655	-0.148972	-0.349279	0.445734	-0.0477124	0.143048	-0.178481	0.624873	Pnrc1
562	ENSMUSG00000020477	8.83658e-11	0.244248	0.0757991	0.430583	0.496598	0.431923	0.337837	0.37996	0.307429	0.356475	-0.488676	0.389403	0.395544	-0.0703572	0.0010951	Mrps24
564	ENSMUSG00000040407	2.67089e-15	-0.18217	0.256376	0.0867626	0.0912305	0.373424	0.319612	-0.34785	-0.351672	-0.481816	-0.000487385	0.0789878	0.0385156	0.0151027	0.225552	Akap9
564	ENSMUSG00000078348	3.90687e-18	0.220165	0.300218	0.361928	0.459125	0.489817	0.486814	0.287835	0.0733132	0.222015	-0.0505806	0.39001	0.372471	-0.184999	0.347149	Sf3b5
564	ENSMUSG00000022781	9.88817e-09	-0.304164	0.260042	-0.32178	-0.16094	-0.0895237	0.226825	-0.441624	-0.245728	-0.302603	0.0960381	-0.409914	-0.357655	0.0326087	0.457266	Pak2
564	ENSMUSG00000049760	5.32115e-09	-0.213	-0.0744256	0.434342	0.384309	0.592141	0.54924	-0.17044	-0.401991	-0.476183	-0.118191	0.380231	0.168515	-0.238259	-0.0555153	2410015M20Rik
565	ENSMUSG00000033228	8.87355e-07	-0.097529	0.412714	-0.168299	-0.0285935	0.290736	0.425116	-0.176739	0.015255	-0.00123986	0.199196	-0.268608	-0.0749327	0.107891	0.55971	Scaf11
566	ENSMUSG00000025260	4.73202e-07	0.179249	0.16763	0.131299	-0.363981	-0.15595	0.528237	0.202198	0.146385	0.141035	0.185489	0.43974	0.337664	-0.182586	0.368182	Hsd17b10
566	ENSMUSG00000029922	2.29542e-08	-0.0785562	0.321461	0.0828571	0.227745	0.440715	0.67094	-0.14847	0.0316524	0.0330224	-0.206254	-0.35463	-0.117144	-0.201918	0.489651	Mkrn1
568	ENSMUSG00000016344	3.14326e-09	0.020539	-0.177983	0.382933	0.243026	0.135628	0.122658	0.0656328	-0.208186	-0.073552	-0.132363	0.28391	0.385065	0.0351412	0.0114117	Ppdpf
568	ENSMUSG00000028416	2.87505e-18	-0.0806187	-0.086829	0.257818	0.595561	0.370726	0.223071	-0.0237694	-0.184693	-0.0772229	-0.250577	0.21652	0.0812023	-0.0303154	-0.0231058	Bag1
568	ENSMUSG00000028788	5.14168e-10	-0.292463	0.33518	0.226479	0.08959	0.59605	0.637411	-0.278507	0.145321	0.122591	0.12494	-0.340177	-0.396631	0.0324041	0.558791	Ptp4a2
568	ENSMUSG00000030007	4.45881e-18	0.103549	0.413451	-0.00560586	0.215531	0.54717	0.763297	0.252004	-0.00619328	0.183655	0.11288	0.316774	0.128034	-0.0538173	0.374736	Cct7
569	ENSMUSG00000015094	1.48611e-19	-0.307559	-0.240173	0.271656	0.18245	0.277221	0.0166336	-0.23165	-0.487438	-0.431047	-0.249487	0.192968	-0.0228754	-0.0693636	-0.392561	Npdc1
571	ENSMUSG00000031353	1.51623e-13	0.255521	0.35125	-0.149368	-0.0653615	0.156384	0.287855	0.268943	0.403984	0.408512	0.422566	0.125397	0.153399	-0.017535	0.483442	Rbbp7
573	ENSMUSG00000005103	1.74816e-08	-0.0462756	0.0267426	-0.45156	-0.268774	-0.171698	-0.0590551	-0.419618	-0.0704625	-0.250708	0.167492	-0.416131	0.11556	0.171444	0.183695	Wdr1
573	ENSMUSG00000029713	1.66556e-10	-0.264947	0.0840011	0.51326	0.464946	0.324862	0.110852	-0.04419	-0.425747	-0.14741	0.0693599	-0.0581654	-0.434643	-0.0724583	0.26074	Gnb2
573	ENSMUSG00000029642	5.15677e-32	0.0923696	0.21412	-0.062418	0.16222	0.724595	0.595266	-0.16737	0.159266	-0.189083	0.149585	-0.123747	-0.0570253	-0.158428	0.240826	Polr1d
573	ENSMUSG00000020671	6.72382e-06	-0.356224	0.459507	-0.340004	-0.334607	-0.205036	0.118518	-0.265736	-0.24507	-0.225005	0.00433203	-0.31556	-0.277948	-0.00174805	0.429362	Rab10
574	ENSMUSG00000021967	9.07513e-10	-0.0334737	-0.0812389	0.205103	0.296744	0.332066	0.270431	-0.0953032	-0.221837	-0.156883	-0.336233	0.124382	0.198261	-0.209858	-0.314482	Mrpl57
574	ENSMUSG00000076432	2.21595e-07	-0.292254	0.198123	-0.395879	-0.0359023	-0.177742	-0.0934229	-0.273458	-0.54341	-0.226444	-0.373828	-0.336772	-0.230348	0.159046	0.613115	Ywhaq
575	ENSMUSG00000017428	9.78945e-06	-0.12325	0.273493	-0.460638	-0.0501196	0.24587	0.398685	-0.0734136	0.0296945	0.112483	0.123657	-0.292187	-0.261172	-0.00182989	0.525425	Psmd11
576	ENSMUSG00000037197	4.08442e-06	0.0266939	0.333464	-0.220941	0.0587239	0.211477	0.308655	-0.119998	0.143288	-0.0379615	0.292587	-0.213903	-0.00717394	0.0367983	0.513539	Rbm17
576	ENSMUSG00000045962	1.70154e-06	-0.297771	0.326864	0.0156029	-0.013312	0.126202	0.173193	-0.411037	-0.11253	-0.302677	-0.0814145	-0.131451	-0.143588	0.0715501	0.387223	Wnk1
577	ENSMUSG00000041084	1.59437e-07	0.245005	0.158608	0.0763693	0.0145388	0.392523	0.312112	0.136048	0.173123	0.131728	-0.300573	0.294276	0.324676	-0.18152	-0.0284391	Ostc
579	ENSMUSG00000028034	2.00418e-08	-0.0714904	0.306495	0.0418787	0.0198768	0.496743	0.391413	-0.000748318	-0.125245	-0.0255304	-0.219588	0.111538	0.114067	0.202141	0.299213	Fubp1
580	ENSMUSG00000028382	7.70056e-19	-0.335993	0.370342	0.268479	0.361634	0.671974	0.688716	-0.364246	-0.261901	-0.376799	-0.285428	-0.121466	-0.122064	-0.181695	0.439854	Ptbp3
580	ENSMUSG00000025724	2.70583e-07	0.147343	0.259965	0.0453039	0.235458	0.47539	0.550034	0.318783	0.244399	0.311792	-0.358547	0.307335	0.0440503	-0.229039	0.081722	Sec11a
580	ENSMUSG00000020496	7.14162e-10	0.120959	0.318042	0.0616743	0.0937224	0.00566186	-0.0214898	0.241127	-0.0170294	0.197447	-0.105512	0.312838	0.367993	0.0345709	0.227831	Rnf187
580	ENSMUSG00000021709	8.81245e-06	-0.141014	0.0878461	-0.00980819	-0.306059	0.025373	0.741264	-0.135451	0.275536	0.165982	0.362031	-0.422824	-0.353	0.107606	0.283207	Erbb2ip
581	ENSMUSG00000003269	3.34959e-10	-0.0977482	0.362841	0.240149	0.253831	0.343953	0.453759	-0.137509	-0.103653	-0.125054	-0.194532	0.0600076	0.0206154	0.179748	0.462719	Cyth2
582	ENSMUSG00000020224	3.50504e-12	-0.0350651	-0.0980435	-0.394192	0.168988	0.209035	0.239831	-0.20896	0.0404766	-0.211163	-0.074122	-0.340566	-0.161594	-0.031008	-0.03957	Llph
582	ENSMUSG00000032525	1.48644e-12	-0.0321641	-0.233402	0.463332	0.0247389	0.675088	0.227374	-0.110026	0.0843763	0.0368628	-0.352924	0.0924331	0.0270199	0.191513	0.078784	Nktr
583	ENSMUSG00000019777	1.28852e-06	0.257565	0.308737	0.0307696	-0.00224935	0.151597	0.200765	0.195107	0.196904	0.203729	-0.387588	0.262562	0.297023	0.0199558	0.418694	Hdac2
583	ENSMUSG00000042682	6.8555e-07	-0.403864	-0.290495	0.110413	-0.298145	0.0715219	-0.404579	-0.123588	-0.468655	-0.124664	-0.57383	-0.262701	-0.333404	-0.193776	-0.303311	Selk
583	ENSMUSG00000020994	5.79707e-09	0.216669	0.386432	-0.164266	-0.0362965	0.3432	0.336862	0.122433	0.29377	0.174524	0.0252102	0.0397294	0.0238753	0.121345	0.43434	Pnn
584	ENSMUSG00000025630	1.48729e-17	-0.135385	0.0814925	-0.531545	-0.150613	-0.0930723	0.256538	-0.0662671	-0.483184	-0.235926	0.0598516	0.0752699	0.0336874	-0.17109	0.103188	Hprt
584	ENSMUSG00000029472	1.13819e-07	0.36542	0.276618	0.185323	-0.075895	0.00620295	-0.127449	0.309884	0.532822	0.411557	0.275053	0.176247	0.233314	-0.0382339	0.354401	Anapc5
584	ENSMUSG00000008036	2.92999e-14	0.13924	0.0718668	0.371917	0.449717	0.498719	0.179699	0.146386	-0.096372	0.0118325	-0.0233155	0.336521	0.361032	-0.0768023	-0.192062	Ap2s1
584	ENSMUSG00000002395	6.65866e-11	-0.0355433	0.432327	0.471082	-0.156035	0.369361	0.762969	0.0518942	0.0601686	-0.00779094	0.425873	0.17869	0.0381367	0.182738	0.426638	Use1
585	ENSMUSG00000036707	7.66964e-09	-0.302218	0.216506	-0.0912847	0.00493534	0.158066	0.358025	-0.329151	-0.104165	-0.106173	0.0767159	-0.357887	-0.316116	-0.00490925	0.186866	Cab39
586	ENSMUSG00000021114	1.26647e-07	-0.23429	0.010041	0.140444	0.292005	0.272829	0.14924	-0.0879468	-0.418029	-0.233626	-0.219191	0.0738992	0.0545765	-0.197395	0.0319785	Atp6v1d
587	ENSMUSG00000054604	3.635e-06	-0.0616582	0.393821	0.115369	0.139219	0.396756	0.310822	-0.0811728	0.217343	0.0622248	0.23759	0.0181335	-0.0425354	0.0665338	0.510068	Cggbp1
589	ENSMUSG00000026034	2.2929e-06	0.346192	0.172843	0.575962	0.313929	0.477582	0.097043	0.230501	0.325703	0.185123	0.200026	0.404195	0.404108	0.11783	0.334178	Clk1
589	ENSMUSG00000030751	2.79807e-08	0.212763	0.218787	0.21391	0.326922	0.427869	0.612866	0.272969	0.0975304	0.208458	0.076265	0.308338	0.21042	-0.210832	0.256619	Psma1
591	ENSMUSG00000028822	1.87184e-19	-0.275748	-0.076972	0.0754057	-0.209704	-0.179184	-0.123908	-0.195204	-0.528299	-0.336138	-0.204358	0.154357	-0.0546442	-0.0642559	-0.204649	Tmem50a
592	ENSMUSG00000005779	6.10598e-21	0.153942	0.268686	0.130589	0.106137	0.550453	0.678412	0.318289	0.0288546	0.221565	-0.0785073	0.389956	0.149761	-0.169613	0.291963	Psmb4
592	ENSMUSG00000010067	3.48682e-06	-0.154456	0.00911304	-0.306133	-0.399715	-0.212213	0.0111569	-0.085845	0.0810678	0.0257002	0.0695489	-0.198211	-0.379152	-0.110164	-0.017291	Rassf1
594	ENSMUSG00000006589	5.7095e-17	-0.0102405	0.379228	-0.359607	-0.0969954	0.476813	0.542152	0.0649913	-0.128146	-0.0150199	0.300482	0.045104	0.0619676	-0.0318784	0.414322	Aprt
594	ENSMUSG00000035929	3.61829e-06	-0.026811	0.0306812	0.139763	0.158075	-0.763	-0.0658251	-0.449582	-0.181598	-0.619696	0.435173	0.14371	0.167596	-0.211361	-0.184507	H2-Q4
595	ENSMUSG00000055436	2.70042e-06	0.00025433	0.414802	-0.0864233	-0.302441	0.47067	0.458118	-0.0365262	0.127744	-0.00315642	-0.142081	0.0562194	-0.162651	0.0875036	0.581498	Srsf11
595	ENSMUSG00000094483	2.28221e-08	0.0686365	0.400844	-0.243474	-0.532536	-0.216772	0.228849	0.0898862	0.420106	0.349788	0.0613116	0.0847438	0.0638494	0.162684	0.435102	Purb
595	ENSMUSG00000035247	8.10205e-09	-0.390513	0.284178	-0.10206	-0.0504268	0.232198	0.318032	-0.370671	-0.33284	-0.243828	0.143506	-0.346688	-0.263417	-0.147603	0.347287	Hectd1
596	ENSMUSG00000015804	5.54409e-05	-0.0802328	0.100612	0.0700138	0.165694	0.0536841	0.0624222	-0.0873755	-0.247731	-0.144928	-0.463826	0.130832	0.172582	0.0129905	0.129134	Med28
597	ENSMUSG00000063077	0.000374472	-0.187176	0.167859	0.0433457	0.0143937	0.143633	0.137951	-0.198389	-0.124373	-0.0973552	-0.431808	-0.0423141	-0.0248147	0.00741209	0.247733	Kif1b
598	ENSMUSG00000036432	4.56045e-06	0.0257559	0.0733083	-0.0854965	-0.439805	0.00372736	0.254945	0.080754	0.276777	0.235893	0.183222	-0.00564034	-0.14655	-0.0654145	0.223504	Siah2
598	ENSMUSG00000020232	4.89489e-09	0.139514	0.0602506	0.365516	0.278791	0.191046	-0.0713165	0.0474296	-0.103851	-0.115736	-0.123049	0.31973	0.358633	0.0458004	0.283216	Hmg20b
598	ENSMUSG00000021102	6.31731e-06	-0.298371	0.117894	-0.309257	-0.0585774	0.336905	0.397434	-0.067399	-0.05749	0.0956003	-0.131714	-0.279244	-0.242758	-0.21047	0.0216651	Glrx5
599	ENSMUSG00000024096	8.08747e-17	-0.0970104	-0.0115781	0.426934	0.575057	0.425821	0.576685	-0.0520565	-0.145316	-0.0433254	0.19582	0.157763	0.0868573	-0.242301	0.0997683	Ralbp1
601	ENSMUSG00000010376	2.36359e-09	0.18999	0.210792	0.0886167	0.166443	0.0920658	0.165865	0.309577	-0.0534229	0.185037	-0.25716	0.390308	0.42207	-0.0542754	0.0974854	Nedd8
602	ENSMUSG00000027660	8.79021e-09	-0.111264	0.258636	0.039381	-0.101867	0.506313	0.489704	-0.101256	0.188163	0.150912	0.465912	-0.272414	-0.334462	0.127317	-0.0775609	Skil
602	ENSMUSG00000040028	7.79728e-06	0.0455962	0.362827	-0.18868	-0.100759	0.175917	0.270994	0.0774523	0.12159	0.142976	0.178916	0.0716536	-0.0268215	-0.00821527	0.220844	Elavl1
604	ENSMUSG00000015619	1.12441e-17	-0.157892	-0.298626	0.230448	0.0968482	-0.152973	0.715876	-0.0254064	-0.0173595	-0.14629	-0.324225	0.194402	-0.170448	-0.146367	0.0275136	Gata3
604	ENSMUSG00000027091	1.16356e-06	-0.125047	0.269026	-0.265927	-0.0339286	0.40601	0.410157	-0.192814	-0.0651876	-0.106043	0.0279362	-0.182672	-0.256098	0.00839549	0.534121	Zc3h15
604	ENSMUSG00000029840	8.30292e-06	-0.0762783	0.410892	0.105634	-0.0905865	-0.011193	0.0820255	-0.111884	0.0255612	-0.0153973	-0.298631	0.0665093	0.110391	0.0434528	0.437092	Mtpn
606	ENSMUSG00000032239	7.41636e-18	0.109488	0.0390991	0.475896	0.43983	0.554651	0.620866	0.00661907	0.312465	0.00262721	0.210831	0.292297	0.16357	0.0599772	0.139793	Rp9
607	ENSMUSG00000024498	3.06834e-11	-0.0335665	0.315951	-0.359679	-0.256303	0.136349	0.314694	-0.121152	0.21057	0.0498864	0.243097	-0.164323	-0.199975	0.0312567	0.336834	Tcerg1
607	ENSMUSG00000025016	3.6806e-10	-0.434596	0.0760653	-0.0280467	0.0459008	0.252701	0.362152	-0.368739	-0.554245	-0.408503	-0.296305	-0.245856	-0.108821	-0.134919	-0.0261269	Tm9sf3
608	ENSMUSG00000019188	7.52331e-07	-0.199264	-0.0580035	-0.142148	0.0822093	0.259731	0.257486	-0.30466	-0.201173	-0.323218	-0.417638	-0.15932	-0.141873	-0.109077	-0.373246	H13
608	ENSMUSG00000029390	2.3804e-09	0.0624121	-0.201244	-0.171587	0.20257	0.324158	0.277327	-0.352131	0.0834732	-0.364657	0.0148328	-0.371251	-0.0447668	0.0106298	-0.243377	Tmed2
608	ENSMUSG00000004980	8.85975e-07	0.318615	0.32925	-0.0900884	0.0651257	0.383184	0.477212	0.412514	0.249954	0.449976	0.0859475	0.333171	0.291788	-0.259833	0.276749	Hnrnpa2b1
610	ENSMUSG00000024339	8.24088e-07	-0.0849633	0.0865318	0.391436	0.414123	0.459825	0.491083	0.123962	-0.385705	0.0570405	0.367875	0.272607	0.234808	-0.137169	0.29007	Tap2
611	ENSMUSG00000028797	8.08264e-12	-0.0761185	-0.00289305	0.463192	0.549385	0.601696	0.405631	-0.134972	-0.342766	-0.267547	-0.132331	0.221047	0.183243	-0.0299739	0.120309	Tmem234
612	ENSMUSG00000068749	1.51376e-21	0.104998	0.366482	0.0236861	0.252824	0.540229	0.598047	0.154758	0.095047	0.0361925	0.0377882	0.367999	0.126986	-0.168825	0.355196	Psma5
613	ENSMUSG00000020570	4.45069e-05	-0.242113	-0.160815	-0.0392438	-0.00329905	-0.0758756	0.187364	-0.0656986	-0.277863	-0.140266	0.0241062	-0.0539173	-0.118144	-0.22882	-0.108417	Sypl
614	ENSMUSG00000078453	9.87387e-08	0.252403	0.0603822	0.289176	0.234355	-0.061115	0.41925	0.154165	0.146476	0.116503	-0.0827498	0.380927	0.336331	-0.088346	-0.0419298	Abracl
614	ENSMUSG00000031701	2.3522e-10	-0.195092	0.278125	-0.311785	0.0274987	0.375609	0.519988	0.0189392	-0.0525822	0.101639	0.0610066	-0.11146	-0.323507	-0.219318	0.130381	Dnaja2
616	ENSMUSG00000016256	5.99409e-14	-0.283704	0.22733	-0.00150213	-0.249696	0.0305297	-0.0719068	-0.0900175	-0.448026	-0.170905	-0.292604	0.0568458	-0.070905	-0.052463	-0.497682	Ctsz
616	ENSMUSG00000024097	1.77906e-10	0.0998721	0.0254747	-0.416013	-0.0423547	0.264352	0.252	0.0527711	0.250157	0.172331	0.448039	-0.157532	-0.124128	0.214426	0.282865	Srsf7
617	ENSMUSG00000004040	3.24201e-16	-0.141182	0.153821	-0.452001	-0.584625	-0.105406	0.322718	-0.0618943	0.222657	0.124978	0.271362	-0.0238888	-0.223795	0.00443712	0.341967	Stat3
617	ENSMUSG00000020708	1.3729e-06	-0.116753	-0.0491927	-0.324528	0.139473	0.092513	0.253982	0.0781634	-0.0921041	0.109074	0.0057031	-0.070199	-0.11588	-0.212704	0.0396756	Psmc5
618	ENSMUSG00000027011	3.50063e-06	0.283951	0.170032	0.247932	0.0530797	0.448267	0.495588	0.227527	0.306498	0.280757	0.0643221	0.276947	0.333495	0.100668	0.416722	Ube2e3
619	ENSMUSG00000059323	3.78675e-18	-0.357953	-0.314587	0.149437	0.150445	-0.0636953	-0.0287328	-0.032306	-0.505995	-0.16996	0.051608	0.002162	-0.241917	-0.167436	0.0396351	Tonsl
620	ENSMUSG00000041408	5.74939e-06	-0.125937	0.360907	-0.0151719	0.0712801	0.357748	0.290138	-0.255273	0.00509305	-0.0297991	0.239458	-0.124543	-0.164464	0.035326	0.440058	Wapl
620	ENSMUSG00000024914	3.59132e-08	-0.434552	0.122253	0.00237933	-0.0268599	-0.265241	-0.0245639	-0.389556	-0.3631	-0.167063	-0.162567	-0.332556	-0.138575	0.216288	0.490123	Drap1
621	ENSMUSG00000079111	3.51585e-09	-0.069993	0.0771963	-0.354943	-0.210436	0.297112	0.172851	0.0340052	0.124501	0.113501	0.106107	-0.0189444	-0.315586	-0.157276	-0.110972	Kdelr2
622	ENSMUSG00000036323	1.76332e-10	0.104786	0.34897	0.173093	0.205382	0.466792	0.462003	0.0320001	-0.0646695	-0.0377935	-0.0252884	0.210426	0.149185	-0.161611	0.287368	Srp72
622	ENSMUSG00000031556	0.000735651	-0.0668524	-0.0228407	-0.0435525	-0.0595256	-0.026063	0.157477	0.0116899	-0.176136	-0.0421594	-0.404771	0.118702	0.0820111	-0.0786369	-0.0749502	Tm2d2
622	ENSMUSG00000031813	5.16933e-08	-0.110792	0.134616	0.332306	0.275588	0.253335	0.381494	0.045525	-0.332182	-0.111253	-0.158916	0.299692	0.150825	-0.0482505	0.0834928	Mvb12a
622	ENSMUSG00000021905	2.74496e-10	-0.1392	0.263963	0.000827455	0.0846713	0.135464	0.288481	-0.375805	-0.172666	-0.38178	-0.0480498	-0.252814	-0.0237748	-0.00597071	0.0788485	Dph3
622	ENSMUSG00000091896	2.12677e-16	-0.174957	0.0265532	-0.511875	-0.118609	-0.23738	-0.124696	-0.367691	-0.121607	-0.334652	-0.0963753	-0.351651	-0.162149	-0.0150572	0.133366	Ube2d2a
624	ENSMUSG00000023020	1.31432e-06	-0.167491	-0.182733	0.480922	0.316722	0.283784	0.325683	-0.00823239	-0.4415	-0.177143	-0.474257	0.341748	0.244729	-0.220503	-0.183893	Cox14
628	ENSMUSG00000017466	4.74596e-07	0.00265335	0.194232	0.145244	-0.371386	-0.467116	-0.42469	0.143008	0.319595	0.229952	0.498987	0.0816051	-0.180936	0.0956625	-0.079555	Timp2
629	ENSMUSG00000018501	2.40953e-05	-0.0614165	0.275596	0.128367	0.0335292	0.150609	-0.130858	-0.116906	-0.096249	-0.0658259	-0.0344006	0.0522492	0.204359	0.0884371	0.542279	Ncor1
629	ENSMUSG00000022338	8.39544e-05	0.128168	0.0204388	-0.167241	0.0212591	0.221615	0.341077	0.153161	0.0415996	0.116453	0.100408	0.182225	0.0982784	-0.214064	-0.228108	Eny2
630	ENSMUSG00000002984	9.9856e-16	0.000607959	0.2407	-0.415881	0.0858423	0.35507	0.275956	-0.0137699	0.0359191	0.100791	0.161419	-0.103352	-0.0290384	-0.16962	0.192484	Tomm40
631	ENSMUSG00000025982	1.66085e-15	0.0877974	0.258534	0.0161738	-0.069018	0.53381	0.560296	0.169511	0.288531	0.26353	0.398423	-0.0953836	-0.292159	-0.144042	0.562959	Sf3b1
631	ENSMUSG00000028470	4.74889e-12	-0.19037	0.131134	0.430341	0.331647	0.205194	0.474679	0.00619937	-0.190039	-0.0487678	-0.0578313	0.197147	-0.0781384	-0.201254	0.085248	Hint2
635	ENSMUSG00000028291	4.20746e-06	-0.217863	0.357051	0.100181	0.127334	0.221068	0.407564	-0.272555	-0.279735	-0.267627	-0.122069	-0.220513	-0.00085819	-0.177486	0.391943	Akirin2
636	ENSMUSG00000051234	4.43821e-06	-0.0783557	0.0234633	-0.520961	-0.298526	0.143653	0.12804	-0.120891	-0.167273	-0.0943235	-0.0969123	-0.0919867	-0.0256504	-0.199642	0.198848	Rnf7
636	ENSMUSG00000024576	2.47061e-07	-0.226606	0.22866	-0.375909	-0.474299	-0.244865	0.383334	-0.158777	-0.19998	-0.187396	0.0464276	-0.211165	-0.31043	-0.0893519	0.537179	Csnk1a1
637	ENSMUSG00000028522	4.05336e-07	-0.292151	0.235045	-0.23265	-0.0168955	0.0521948	-0.0853552	-0.362129	-0.22413	-0.302059	-0.0593821	-0.266732	-0.191581	0.0342731	0.343308	Mier1
639	ENSMUSG00000043962	3.33575e-12	0.0721902	0.353593	-0.0878988	0.132498	0.39083	0.289961	-0.0601378	0.22092	0.0472244	0.208003	-0.111886	-0.0511133	0.0192577	0.401	Thrap3
640	ENSMUSG00000028191	5.48239e-17	0.0183919	0.369538	0.154656	0.00403536	0.48602	0.521002	0.00782498	0.0504032	0.0111021	0.192657	-0.122913	-0.0841839	-0.188589	0.418534	Bcl10
640	ENSMUSG00000030779	2.26389e-06	-0.334075	0.222204	-0.300029	-0.241261	0.0707318	0.0851196	-0.365223	-0.269202	-0.286778	-0.138071	-0.301274	-0.287084	-0.0653412	0.194715	Rbbp6
641	ENSMUSG00000027479	6.64716e-14	-0.145084	0.264402	-0.397907	-0.51937	-0.235556	0.114311	-0.172723	0.141868	0.0156696	0.127269	-0.391651	-0.249957	0.0241797	0.33138	Mapre1
641	ENSMUSG00000021040	4.82646e-12	-0.0241044	0.0304648	0.154487	0.235509	0.181373	-0.0470436	-0.196388	-0.251119	-0.385496	-0.420188	0.0368042	0.196976	-0.115839	-0.157754	Slirp
643	ENSMUSG00000008140	1.1339e-08	-0.0171188	-0.0160505	-0.177031	-0.392946	-0.134543	0.00204717	0.0457979	-0.0957027	-0.0156655	-0.227824	0.199433	0.0200736	-0.219555	0.0111685	Emc10
643	ENSMUSG00000037608	2.72486e-06	0.116566	0.372309	-0.0518556	0.0728447	0.293624	0.299608	-0.0309622	0.101105	-0.0752483	0.0125018	0.169795	0.167617	0.061451	0.392592	Bclaf1
644	ENSMUSG00000028367	1.42966e-09	-0.0660426	0.267459	0.147715	0.461233	0.292314	0.1644	0.0577192	-0.248773	-0.182289	-0.273344	0.0749751	-0.26302	-0.244406	0.310502	Txn1
644	ENSMUSG00000065990	4.57706e-07	-0.347804	0.209779	0.147873	0.315306	0.39063	0.375527	-0.0397733	-0.479669	-0.196167	-0.298092	0.226377	-0.0166249	-0.174085	0.124652	Aurkaip1
645	ENSMUSG00000028029	3.12462e-10	0.252694	0.288656	0.397649	0.481848	0.436516	0.411356	0.141128	0.252825	0.0769467	0.170087	0.314801	0.342831	-0.0797428	0.275145	Aimp1
645	ENSMUSG00000032301	2.70308e-06	0.138463	0.2649	-0.0524691	0.0781039	0.285798	0.413709	0.247209	-0.055741	0.160831	0.231335	0.363887	0.236571	-0.203086	0.254676	Psma4
647	ENSMUSG00000055302	1.48023e-15	0.014989	-0.126554	-0.581556	-0.184381	-0.37909	-0.197997	-0.239948	-0.101621	-0.304287	-0.128863	-0.139716	0.0683325	-0.00887614	0.186455	Mrfap1
651	ENSMUSG00000053119	1.33858e-11	-0.233344	-0.187401	0.222091	0.320978	-0.00860515	-0.154671	-0.317128	-0.392667	-0.418911	-0.256727	0.0243944	0.0973298	0.0507201	0.138042	Chmp3
652	ENSMUSG00000026254	8.21847e-19	0.146296	0.320086	0.106078	0.0587614	0.452224	0.496018	0.0375479	0.122283	-0.022555	-0.0211508	0.135279	0.174077	-0.115003	0.323922	Eif4e2
654	ENSMUSG00000020720	1.72361e-08	-0.219665	0.167248	-0.446787	-0.0831913	0.214538	0.317416	-0.0659031	-0.155147	0.022302	0.193817	-0.222633	-0.322804	-0.11927	0.191782	Psmd12
659	ENSMUSG00000019494	1.16504e-05	-0.14788	-0.017224	0.126142	0.0940653	0.0262081	0.0810519	0.00390374	-0.266056	-0.0208118	-0.101452	0.097784	0.0214065	-0.192182	-0.0802843	Cops6
659	ENSMUSG00000034269	5.49121e-07	-0.123457	0.137267	-0.303472	-0.448388	-0.0545508	0.0564116	-0.318847	-0.219274	-0.28426	-0.21595	-0.113813	0.0190854	0.0177398	0.158649	Setd5
663	ENSMUSG00000024091	4.88585e-06	-0.232405	0.246356	-0.349549	-0.140629	0.0266678	0.117739	-0.0539859	-0.218946	-0.0349734	0.299516	-0.276901	-0.394371	-0.1696	0.387341	Vapa
666	ENSMUSG00000029147	2.70373e-09	0.00101204	0.303635	-0.324967	0.191765	0.37586	0.404646	-0.0409088	0.0227356	0.0478336	0.155232	-0.0437689	-0.0989591	0.0687274	0.31798	Ppm1g
666	ENSMUSG00000038646	2.07207e-05	0.0272292	0.0801709	0.097308	0.259689	0.173083	0.24719	-0.10762	-0.122205	-0.138173	-0.249258	0.00890887	0.118478	-0.180727	0.0572511	Fam103a1
666	ENSMUSG00000107002	4.90318e-26	0.198273	0.196206	0.353216	0.363197	0.480254	0.401308	0.182699	0.298894	0.222475	-0.0758339	0.212386	0.205405	-0.106469	-0.0331376	0610012G03Rik
669	ENSMUSG00000085438	1.90525e-05	-0.038119	0.0211678	0.135235	0.145662	-0.0695242	-0.313181	-0.0926553	-0.0158146	-0.0665596	-0.387325	0.115428	0.140932	0.0988801	0.189208	1700020I14Rik
669	ENSMUSG00000028868	7.10543e-05	-0.228354	0.226319	0.281654	0.157744	0.0529186	0.0117234	-0.310363	-0.187024	-0.16916	0.160307	-0.218016	-0.0207523	0.078404	0.490103	Wasf2
670	ENSMUSG00000033701	5.87361e-15	0.0500454	0.241863	-0.0570628	0.0558366	0.218269	0.584608	0.0369214	0.0107254	-0.0285104	-0.167651	0.229703	0.144777	0.0652116	0.410425	Acbd6
670	ENSMUSG00000029038	1.18558e-15	-0.211029	0.0432784	0.115571	0.195015	0.214224	0.189443	-0.177243	-0.448916	-0.225401	-0.289496	-0.0878473	0.133329	-0.109877	-0.0265201	Ssu72
670	ENSMUSG00000025745	3.56216e-07	0.061941	0.32623	0.0938029	-0.246483	0.115043	0.1702	0.264522	0.198147	0.29975	0.0242503	0.299478	0.0470548	-0.13644	0.309718	Hadha
670	ENSMUSG00000012422	1.06715e-25	0.0562362	0.22462	0.00595143	0.267889	0.503001	0.261557	-0.0215998	0.0331999	-0.0156384	-0.251318	-0.0446624	0.0744808	-0.0992678	-0.337979	Tmem167
671	ENSMUSG00000026977	1.34099e-13	-0.0583453	0.247064	0.287967	0.0276203	0.404239	0.495279	-0.183763	0.0175848	-0.0531304	0.0990774	-0.0745418	-0.0310842	-0.131873	0.428724	March7
672	ENSMUSG00000029169	3.85785e-06	0.0217011	0.299897	-0.27124	-0.084883	0.171844	0.251079	-0.0360625	0.230077	0.134097	0.187265	-0.0870716	-0.0183583	0.0294983	0.165345	Dhx15
673	ENSMUSG00000079658	3.81852e-12	-0.194316	0.00301899	-0.532033	-0.491345	-0.344375	0.0702817	-0.204547	-0.279195	-0.320334	-0.275983	-0.0983545	-0.12974	-0.223708	-0.240874	Tceb1
674	ENSMUSG00000036241	4.59053e-06	-0.310062	0.265937	0.0245292	0.0281707	0.231647	0.278381	-0.359191	-0.291433	-0.28333	-0.244994	0.00716987	0.00816824	0.0244628	0.318341	Ube2r2
675	ENSMUSG00000068798	1.35022e-16	-0.0877631	0.0620112	-0.373516	-0.301611	-0.515835	-0.652717	-0.172506	0.0777963	-0.102568	0.228675	-0.339582	-0.299243	-0.182305	0.0474016	Rap1a
675	ENSMUSG00000024335	1.21277e-07	-0.163841	-0.0103573	0.0569201	-0.00873767	0.0344897	0.134901	-0.0543344	0.338848	0.290519	0.294896	-0.140773	-0.373699	0.0230071	0.276659	Brd2
676	ENSMUSG00000002778	2.93177e-07	0.00915684	0.183071	0.412753	0.268643	0.36478	0.184845	0.0526917	-0.0862905	-0.111472	-0.0471419	0.338304	0.173936	-0.0385396	0.224247	Kdelr1
676	ENSMUSG00000020390	1.61894e-14	-0.0382712	0.401573	0.161201	-0.31978	0.1484	0.69571	-0.128099	-0.0699459	-0.114262	0.097949	0.0628453	0.00572382	-0.0462215	0.426205	Ube2b
677	ENSMUSG00000019054	6.94359e-07	-0.213831	0.113425	0.1008	0.315132	0.332094	0.224433	-0.142168	-0.470191	-0.229778	-0.21178	0.195896	0.24469	0.0736915	0.276936	Fis1
679	ENSMUSG00000038803	4.45209e-07	-0.258088	-0.373742	0.0520934	0.0543791	-0.0774545	-0.360768	-0.30345	-0.300119	-0.343548	-0.180189	-0.102714	-0.0547725	0.0287153	-0.329781	Ost4
679	ENSMUSG00000023456	0.000430854	0.0401168	-0.240358	-0.134541	0.0236226	0.170956	0.00406107	0.240593	-0.256012	0.0509104	0.0837522	0.27938	0.10591	-0.219409	-0.056866	Tpi1
679	ENSMUSG00000017776	9.46679e-07	-0.0846974	0.142656	-0.164035	-0.0711727	0.167841	0.0804125	-0.220343	0.131378	0.0202036	0.0774172	-0.303	-0.195559	-0.0560087	0.236783	Crk
680	ENSMUSG00000037062	6.28112e-05	-0.209069	0.368228	0.278771	0.114606	0.282446	0.0388734	-0.262735	-0.0806193	-0.209392	0.175407	-0.188646	-0.178211	-0.1703	0.501122	Sh3glb1
681	ENSMUSG00000050565	9.75846e-14	0.0154007	0.128558	-0.0441665	-0.451027	0.09984	0.275831	0.0857159	0.0928216	0.159707	0.113341	0.166264	0.0213697	-0.0795623	0.0920033	Tor1aip2
682	ENSMUSG00000026878	2.71377e-11	-0.39257	0.128581	-0.329093	-0.232555	-0.0885742	-0.0902681	-0.333537	-0.447044	-0.360916	-0.396526	-0.168994	-0.285259	-0.0900806	0.107909	Rab14
682	ENSMUSG00000001472	1.03242e-06	-0.284052	0.0716184	-0.0487922	0.252776	0.223333	0.317522	-0.332139	-0.228579	-0.280623	-0.0108423	-0.378006	-0.34864	0.0191806	0.112356	Tcf25
682	ENSMUSG00000021576	5.63111e-22	-0.103285	0.274821	-0.235342	0.219837	0.514903	0.559725	-0.0315983	-0.104883	0.0462699	0.166348	-0.0565996	-0.118972	-0.0869505	0.402291	Pdcd6
683	ENSMUSG00000000827	1.67951e-07	-0.155782	0.0733775	-0.056707	0.122951	0.219678	0.126378	-0.273812	-0.289395	-0.373399	0.179142	-0.145029	-0.121389	-0.021592	0.198897	Tpd52l2
685	ENSMUSG00000029064	0.000168374	-0.205778	0.186877	-0.0402626	-0.0087048	0.171245	-0.0640926	-0.253909	0.0681185	-0.0451997	-0.0713973	-0.260657	-0.134443	0.0808598	0.541874	Gnb1
685	ENSMUSG00000029465	2.68297e-24	-0.0822599	0.198683	0.0618249	0.407892	0.654573	0.51274	0.229354	-0.19857	0.0968533	0.0975372	0.311369	-0.22129	-0.156948	0.234958	Arpc3
687	ENSMUSG00000028452	1.66013e-07	-0.226207	-0.0266005	-0.360723	-0.0771467	-0.0311423	0.1345	-0.26679	-0.173198	-0.251566	0.0161701	-0.231736	-0.285059	-0.199768	-0.207154	Vcp
687	ENSMUSG00000020362	2.1128e-07	0.139247	0.245168	0.191961	0.107394	0.367272	0.321087	0.014151	0.146201	0.0376202	-0.290223	0.1614	0.259327	0.00585874	0.19496	Cnot6
688	ENSMUSG00000070394	3.50505e-08	-0.170831	-0.32385	0.236694	0.105799	-0.280492	-0.14244	-0.172669	-0.436337	-0.366342	-0.459758	0.153414	0.189576	-0.0256493	-0.463134	Tmem256
689	ENSMUSG00000047459	4.36532e-10	-0.158373	-0.0725426	0.10646	0.13257	-0.103311	-0.323719	0.0284056	-0.433159	-0.0943655	-0.42957	0.089992	0.0807576	-0.220238	-0.0534834	Dynlrb1
689	ENSMUSG00000068823	0.000189909	-0.038105	0.299061	0.0554918	0.0284034	0.0598359	0.0993155	-0.154537	0.113705	-0.101286	-0.363474	0.0264991	0.0471878	0.0686181	0.510106	Csde1
690	ENSMUSG00000026155	2.54409e-08	-0.180931	0.0638782	-0.49747	-0.364842	-0.314428	0.070517	-0.205322	-0.154355	-0.17207	-0.21356	-0.113962	-0.0513123	-0.0535289	0.182197	Smap1
690	ENSMUSG00000020547	4.27758e-07	-0.0929924	0.0383876	0.0637389	0.158367	0.372476	0.562386	-0.223281	-0.283149	-0.361413	0.115953	0.211577	0.0999664	-0.0245117	0.0294175	Bzw2
693	ENSMUSG00000060143	2.61879e-07	0.195337	-0.0413037	0.134808	0.290041	0.280304	0.329628	-0.227795	0.154789	-0.335122	0.103475	0.0738764	0.293938	0.0187029	-0.142777	Gm10076
694	ENSMUSG00000004096	2.06736e-06	0.195874	0.26587	0.299067	0.445386	0.38949	0.231463	0.313935	0.120398	0.245347	0.0299446	0.254621	0.283271	-0.0918404	0.177664	Cwc15
695	ENSMUSG00000026511	1.14338e-23	-0.0248638	-0.104195	-0.011846	0.274732	0.584749	0.492844	0.00580057	0.163775	0.0900788	0.312652	-0.0710702	-0.00860379	-0.171278	-0.165588	Srp9
695	ENSMUSG00000056076	9.52008e-07	0.0536297	0.249721	-0.281641	0.0762338	0.243402	0.369142	-0.0387776	0.273897	0.20442	0.382563	-0.228128	-0.117001	-0.110787	0.292894	Eif3b
695	ENSMUSG00000036835	4.21541e-13	-0.0459915	-0.115175	0.323474	0.44407	0.319882	0.236127	0.0129351	-0.0316132	0.00204396	0.0248649	0.0599929	-0.00129592	-0.18162	-0.180818	Psenen
695	ENSMUSG00000079197	1.67917e-06	-0.13396	0.156959	0.173218	0.324035	0.398225	0.517936	0.0224651	-0.460726	-0.174423	-0.0986378	0.311721	0.323854	-0.143924	0.20186	Psme2
696	ENSMUSG00000027304	2.12242e-10	-0.031574	0.312303	-0.417846	-0.0648349	0.107649	0.1959	-0.113132	0.121812	-0.0629799	0.249974	-0.0263525	-0.0100383	0.140771	0.441035	Rtf1
696	ENSMUSG00000003161	4.70656e-06	-0.149159	0.023812	0.440677	0.337518	0.243352	0.0606491	-0.127275	-0.277304	-0.25435	0.130384	0.0520304	-0.0641597	-0.0366754	0.245822	Sri
698	ENSMUSG00000029655	2.76437e-07	-0.150534	0.143482	-0.244298	-0.065227	0.18005	0.219774	-0.151068	-0.16276	-0.146176	0.0377059	-0.227468	-0.317151	-0.0235703	0.147971	N4bp2l2
698	ENSMUSG00000021427	1.13124e-11	0.0860503	0.0125319	-0.38249	-0.289801	0.161857	-0.0256616	-0.0807332	0.183201	0.0650632	-0.181559	-0.130308	-0.098113	-0.118605	-0.37989	Ssr1
701	ENSMUSG00000022812	2.28028e-06	-0.371028	0.0804092	0.115674	-0.0149723	-0.0378181	-0.037962	-0.198752	-0.277628	-0.134425	-0.125515	0.0400705	-0.192012	0.0337041	0.359757	Gsk3b
703	ENSMUSG00000024387	2.3625e-06	0.0192031	0.0856201	0.103505	0.275216	0.360226	0.360572	0.178342	0.02754	0.121741	0.095718	0.287727	0.0450119	-0.17426	0.103549	Csnk2b
708	ENSMUSG00000025544	0.00528987	-0.133186	-0.0610559	-0.00288774	0.0621528	0.0532663	0.0900328	-0.126878	-0.0967028	-0.0563608	-0.343782	-0.0228232	-0.010725	-0.0226173	-0.134785	Tm9sf2
708	ENSMUSG00000021111	0.000228291	0.0857805	0.336025	-0.0153305	-0.121815	0.0591593	0.167843	-0.0376876	0.124146	0.0651725	-0.0749512	0.000859301	0.107825	-0.0458727	0.351776	Papola
709	ENSMUSG00000036275	9.33122e-08	-0.147705	-0.0437565	-0.107584	-0.323116	-0.163516	-0.137176	-0.133575	-0.228716	-0.201833	-0.383644	-0.0185626	-0.00277583	0.0546353	0.0064654	9530068E07Rik
710	ENSMUSG00000028580	4.07915e-09	-0.0198824	0.300667	0.0487954	-0.0111448	0.342471	0.421941	-0.0955871	0.0743079	-0.0583952	-0.0876831	0.150868	0.0907041	0.0419698	0.385105	Pum1
711	ENSMUSG00000021774	6.53297e-08	0.0887898	0.287768	-0.168322	0.0282331	0.249949	0.381491	0.105663	0.186729	0.200145	-0.14644	0.00495116	0.0642186	-0.0979336	0.293518	Ube2e1
712	ENSMUSG00000035242	1.15743e-07	0.0607085	-0.2871	-0.377504	-0.11454	-0.57362	-0.123359	-0.24003	0.237189	-0.213383	0.32151	-0.202912	-0.0541446	-0.202145	-0.178324	Oaz1
712	ENSMUSG00000031879	0.00115608	-0.0878433	0.190526	-0.00642852	0.0420607	0.0245655	-0.263072	-0.0949017	-0.126393	-0.0375093	-0.367768	-0.0554741	0.0375887	-0.0394014	0.259801	Fam96b
712	ENSMUSG00000045983	2.24506e-06	-0.09179	0.312207	-0.229915	-0.0066794	0.235584	0.33691	-0.211943	0.15078	-0.0261697	0.203476	-0.329552	-0.120343	-0.0922143	0.0954723	Eif4g1
714	ENSMUSG00000057130	6.58385e-12	0.0668511	0.281427	-0.18275	-0.0771117	0.336507	0.463655	0.0887085	0.259935	0.18864	0.152554	-0.0758352	-0.0525395	-0.0119973	-0.0470057	Txnl4a
716	ENSMUSG00000032050	0.000129251	-0.0960243	0.339611	-0.271753	-0.100059	0.201584	0.246438	-0.115401	0.143998	-0.00297775	0.196557	-0.142744	-0.131941	-0.0667662	0.130176	Rdx
718	ENSMUSG00000003873	1.6894e-13	-0.095683	0.151996	0.136912	0.160832	0.0990023	0.0771311	-0.0508774	-0.460404	-0.130431	-0.377184	0.203453	0.256161	-0.0422299	0.246189	Bax
722	ENSMUSG00000062963	1.10211e-10	-0.121363	-0.0887139	0.21817	0.298172	0.336199	0.214999	0.0133889	-0.246992	-0.177366	-0.340963	0.252336	0.0516105	-0.161084	-0.121431	Ufc1
724	ENSMUSG00000038374	5.14776e-13	0.262068	0.332814	-0.140219	0.119497	0.436375	0.548522	0.266569	0.275396	0.306415	0.378904	0.0940901	0.0458825	0.0678517	0.415329	Rbm8a
725	ENSMUSG00000022858	6.13437e-07	0.173587	-0.0480104	-0.0627235	-0.136896	-0.402585	-0.280734	-0.0355848	0.356363	0.101481	0.224604	-0.13435	0.173926	0.213212	0.231168	Tra2b
726	ENSMUSG00000014077	1.76737e-07	-0.199619	-0.0332446	0.246876	0.321288	0.268339	0.0313245	-0.289605	-0.207947	-0.249795	-0.326929	-0.0700566	-0.0252361	-0.0581817	0.120151	Chp1
726	ENSMUSG00000004032	3.74489e-09	0.212476	0.0719747	0.0483811	-0.379779	-0.199781	0.301548	0.282155	0.313608	0.338758	0.270536	0.217289	0.164837	0.101724	0.0535062	Gstm5
727	ENSMUSG00000047721	4.53712e-06	-0.0646017	0.0134033	-0.275813	0.246042	0.254995	0.268982	-0.317548	-0.0530352	-0.319912	0.0573815	-0.189142	0.0429254	-0.0104265	-0.115197	Bola2
727	ENSMUSG00000071072	1.04167e-12	0.0512954	0.151676	-0.52912	-0.0311382	-0.0537676	0.272637	-0.0679327	0.1311	-0.0155003	0.370574	-0.191482	-0.174963	-0.152793	0.389639	Ptges3
728	ENSMUSG00000034243	4.15531e-06	-0.0619855	-0.0112886	0.295413	0.199339	0.279461	0.196594	-0.246212	-0.0596014	-0.187223	0.249667	-0.144916	0.0694623	0.178076	0.0745394	Golgb1
729	ENSMUSG00000032212	1.80101e-09	-0.0810843	0.32444	-0.385606	-0.0172743	0.277598	0.485511	-0.0354297	0.13584	0.0441992	0.394123	-0.0373238	-0.284138	0.038618	0.379295	Sltm
732	ENSMUSG00000017677	6.55679e-12	0.0311331	0.149012	-0.178833	-0.449784	-0.129197	0.277928	0.0540561	0.107399	0.0466964	0.109172	0.0156042	-0.0696657	0.0243573	0.282288	Wsb1
733	ENSMUSG00000041028	4.30509e-06	-0.296862	-0.066241	0.100456	0.257682	0.241265	0.238422	-0.246562	-0.42345	-0.279549	0.00945086	-0.0368706	-0.0173907	-0.121738	0.144281	Ghitm
735	ENSMUSG00000033184	2.44632e-06	-0.16347	-0.0162262	-0.261269	-0.24297	0.0136672	0.0516806	-0.137982	-0.269392	-0.1667	-0.356264	-0.0834743	-0.107997	-0.134733	-0.0543543	Tmed7
739	ENSMUSG00000022462	3.18153e-06	-0.0275005	0.210043	-0.325894	-0.457503	-0.145645	0.178267	-0.229517	0.270865	-0.0485116	0.0245054	0.00906791	-0.0382363	-0.137862	-0.169653	Slc38a2
742	ENSMUSG00000000346	1.63879e-07	-0.125193	0.149548	0.452152	0.379743	0.304729	0.396603	0.000681129	-0.0145261	0.0478848	0.0656203	0.0808407	-0.0870149	-0.0218141	0.200007	Dazap2
742	ENSMUSG00000077450	1.98495e-11	-0.20015	-0.0183117	-0.169686	-0.213898	-0.410984	-0.364262	-0.300495	-0.255968	-0.382123	-0.246979	-0.159816	-0.204533	-0.0284039	-0.121114	Rab11b
743	ENSMUSG00000061032	0.000633006	-0.00350892	0.252137	-0.156108	0.0551307	0.147988	0.247663	0.0773608	-0.0405329	0.0955457	0.34351	-0.0819442	-0.204606	-0.0197799	0.43863	Rrp1
744	ENSMUSG00000039067	1.77e-08	0.0413265	0.271934	-0.408363	-0.118434	0.124219	0.324531	0.206843	0.233921	0.409263	0.380118	0.0594072	-0.153947	-0.173089	0.207459	Psmd7
745	ENSMUSG00000021218	3.93742e-11	0.174505	0.292583	0.419806	0.466716	0.587425	0.555437	0.210839	0.0456832	0.12471	0.38092	0.321233	0.205752	-0.142227	0.313063	Gdi2
746	ENSMUSG00000009907	6.65812e-06	-0.104352	0.233549	-0.203318	0.0984597	0.245388	0.287963	-0.260053	-0.0306246	-0.17516	0.095319	-0.28301	-0.145088	0.0127023	0.347175	Vps4b
746	ENSMUSG00000043991	0.00071144	-0.148839	0.26058	0.0895379	0.125549	-0.00692274	-0.0269366	-0.136586	-0.127211	0.0163263	0.1309	0.0157349	0.117929	0.18247	0.423167	Pura
747	ENSMUSG00000028676	0.000654788	0.0252145	0.117603	-0.206391	-0.13865	0.0962181	0.0733207	0.00220918	0.0926614	0.0488855	-0.129184	-0.00394796	0.0324132	0.0428517	0.390851	Srsf10
749	ENSMUSG00000029131	4.34285e-09	-0.0540628	-0.0140264	-0.380734	0.0219697	0.0231578	-0.0438894	-0.271497	-0.0545678	-0.296009	-0.0302139	-0.308555	-0.0305655	-0.0167484	0.176621	Dnajb6
749	ENSMUSG00000032959	3.74084e-09	0.0348114	0.0024696	-0.30928	-0.119775	-0.064607	0.224966	-0.210296	-0.0744534	-0.385633	-0.324681	-0.0402315	0.25477	-0.152205	-0.133045	Pebp1
749	ENSMUSG00000018042	1.15636e-12	-0.241616	-0.0372991	-0.129225	-0.0440262	-0.453309	-0.594563	-0.203627	-0.455529	-0.219915	0.0863486	-0.144376	-0.0115515	-0.143319	-0.181878	Cyb5r3
753	ENSMUSG00000005625	2.84592e-12	-0.251658	0.0385973	-0.160214	0.199146	0.0701782	0.251979	-0.153037	-0.459842	-0.180204	-0.279638	-0.175073	-0.151265	-0.156872	0.197511	Psmd4
754	ENSMUSG00000028603	8.1191e-06	-0.266812	-0.130911	0.25521	0.229205	0.0810062	-0.0256593	-0.0845579	-0.422096	-0.279636	-0.283557	0.0738162	-0.0976188	-0.111862	0.0102634	Scp2
757	ENSMUSG00000028757	1.03197e-09	0.0553442	-0.264511	0.0959698	0.0408775	0.3438	0.302737	0.192501	0.160539	0.188514	-0.0378037	0.214663	-0.0225562	-0.166322	-0.160433	Ddost
761	ENSMUSG00000067194	4.41489e-08	0.0822517	0.300006	-0.0760334	0.056712	0.322838	0.193575	0.113743	0.182185	0.186592	0.056791	-0.0316925	0.00765084	-0.120755	0.356792	Eif1ax
763	ENSMUSG00000022635	5.64155e-06	-0.102371	0.100329	-0.446432	-0.0774362	-0.111174	-0.023782	-0.163212	-0.00379613	-0.00524188	-0.00834285	-0.326122	-0.0573824	-0.0130582	0.14906	Zcrb1
765	ENSMUSG00000041203	4.58203e-11	0.142397	0.192789	0.170975	0.423995	0.360246	0.476404	0.17252	0.15755	0.232879	0.151381	0.155373	0.224844	0.171675	0.224445	2310036O22Rik
768	ENSMUSG00000021486	2.30841e-13	0.120242	0.12699	0.144956	0.144647	0.432057	0.276663	-0.159117	0.0816495	-0.0615287	0.377217	-0.0401616	0.161015	-0.060922	0.120341	Prelid1
773	ENSMUSG00000022400	3.16859e-11	0.177937	-0.0542765	0.0666055	0.456988	0.456563	0.35569	0.125888	0.0210932	0.0231518	0.19752	0.0880791	0.214594	-0.154166	-0.373577	Rbx1
774	ENSMUSG00000008859	7.91997e-07	-0.0674566	0.244426	0.192269	0.217024	0.297193	0.39734	-0.127821	0.050596	0.021799	-0.0617462	-0.248073	-0.00453958	0.0475383	0.394126	Rala
777	ENSMUSG00000029422	0.000350635	-0.0104584	0.1373	0.0862113	0.0339546	0.144855	0.158851	-0.261149	-0.126228	-0.212795	-0.112001	-0.300772	-0.0128195	0.137509	0.454932	Rsrc2
778	ENSMUSG00000026821	3.75051e-11	-0.321638	0.0781498	0.280795	-0.144893	-0.379544	0.613615	-0.114066	-0.2507	-0.0712992	0.353849	-0.077009	-0.291994	0.064074	0.215821	Ralgds
778	ENSMUSG00000028053	7.02615e-05	-0.256678	0.291883	-0.170875	-0.188826	0.0747875	0.241507	-0.300061	-0.129811	-0.196365	-0.0475343	-0.178944	-0.195044	0.124559	0.278877	Ash1l
779	ENSMUSG00000059518	0.00226523	-0.00712705	-0.0837997	0.116639	0.19762	0.00156252	0.101945	-0.0414994	-0.16342	-0.171914	-0.338863	0.206039	0.149123	-0.0887195	-0.190953	Znhit1
780	ENSMUSG00000015733	2.25573e-11	-0.0230125	0.0529029	-0.503178	-0.261639	-0.425369	-0.263671	0.00838795	-0.00950115	0.0428466	0.154063	-0.229858	-0.329048	-0.062962	0.338083	Capza2
780	ENSMUSG00000007815	7.60157e-08	-0.129136	-0.0608262	-0.0408417	0.090537	0.0749216	-0.490562	-0.0615517	-0.279045	-0.133775	-0.415733	-0.0929465	-0.263187	-0.0560091	0.100545	Rhoa
781	ENSMUSG00000061665	4.27665e-11	-0.13484	0.101472	0.119042	0.175372	0.216056	0.516188	-0.102463	-0.104624	-0.178474	-0.0120858	-0.0529417	-0.029135	0.012451	0.157475	Cd2ap
787	ENSMUSG00000033751	1.51092e-13	0.0419705	0.209884	-0.28759	0.204217	0.371407	0.446511	0.177927	0.186942	0.177164	0.144056	0.0603148	-0.140759	-0.144274	-0.0995576	Gadd45gip1
787	ENSMUSG00000033020	2.36112e-08	0.146764	0.0380026	0.0119656	0.397261	0.231154	0.460165	0.0295779	-0.17253	-0.106294	0.0962275	0.277062	0.299248	0.0342068	0.118248	Polr2f
790	ENSMUSG00000091537	3.76614e-05	0.186927	-0.138539	-0.125017	0.289594	0.181761	-0.0511778	-0.111115	0.21746	-0.0750094	-0.375114	-0.218277	0.265086	-0.0625484	-0.111204	Tma7
790	ENSMUSG00000022521	1.17581e-06	-0.0494581	0.284024	-0.177342	-0.311315	-0.0895943	0.206766	-0.144637	0.0789964	-0.0404219	0.149853	-0.0849714	-0.0596117	-0.0190388	0.343365	Crebbp
792	ENSMUSG00000028165	6.56134e-06	-0.0317393	0.186761	-0.163814	-0.0673087	0.360628	0.325463	-0.122559	-0.00816319	-0.010241	-0.0870521	-0.158226	-0.0112115	-0.149106	-0.0275988	Cisd2
794	ENSMUSG00000031176	2.56316e-10	-0.206528	-0.281173	0.18231	0.054794	-0.151577	-0.170671	-0.188643	-0.370338	-0.242872	-0.344471	-0.0481329	-0.0214132	-0.0737605	0.130103	Dynlt3
796	ENSMUSG00000038762	2.41559e-07	0.0902924	0.168623	-0.158139	0.176611	0.299076	0.300169	0.109955	0.179442	0.136311	0.231158	0.120052	0.0627196	-0.158789	0.131739	Abcf1
798	ENSMUSG00000074748	1.86051e-13	-0.0208983	0.24335	-0.0537102	0.0788159	0.429127	0.30795	-0.0901898	0.0424497	0.0776423	-0.00546662	-0.184435	-0.0563193	0.0779221	0.384346	Atxn7l3b
799	ENSMUSG00000020922	3.43966e-09	-0.112551	0.255629	-0.218676	-0.121186	0.308603	0.456298	-0.0791531	0.06797	0.0479624	-0.179104	-0.0508412	-0.116484	-0.0505162	0.279047	Lsm12
803	ENSMUSG00000041629	9.89706e-10	-0.260822	0.261524	-0.444539	-0.369954	-0.000736913	-0.190567	-0.252872	-0.229137	-0.201742	-0.0115908	-0.200498	-0.270703	0.0185493	0.424444	Fam104a
805	ENSMUSG00000005506	0.0013713	-0.122917	0.273757	0.0143469	-0.187555	-0.0346947	0.114627	-0.245752	0.0383763	-0.0985183	-0.291204	-0.0645096	0.0373758	0.0174375	0.217681	Celf1
806	ENSMUSG00000022641	5.4393e-10	0.21413	0.17111	-0.0641371	-0.367358	-0.160452	0.165351	0.127243	0.230827	0.194569	0.201592	0.144781	0.232361	0.147984	0.312741	Bbx
808	ENSMUSG00000056629	6.52659e-09	-0.174118	-0.296197	0.358125	0.27257	0.070079	0.325079	0.103506	-0.370187	0.0389451	-0.26115	0.284327	0.0883758	-0.162953	-0.344309	Fkbp2
809	ENSMUSG00000008763	6.05257e-10	-0.0760856	0.00900502	-0.1609	-0.405416	-0.173328	0.313493	-0.131438	-0.0547728	-0.0687729	-0.151781	-0.114174	-0.0399288	-0.0250764	-0.0880742	Man1a2
810	ENSMUSG00000056342	1.71112e-10	-0.133459	0.160737	-0.40163	-0.232222	-0.00863393	0.180859	-0.243161	-0.0905772	-0.195608	0.0916609	-0.135527	-0.0718353	0.0699664	0.256281	Usp34
811	ENSMUSG00000026078	5.40507e-18	-0.114215	-0.0784618	-0.379619	-0.384598	-0.535153	-0.166504	-0.11783	-0.216825	-0.0137004	0.125658	-0.274847	-0.00185691	-0.1617	0.151346	Pdcl3
813	ENSMUSG00000033940	1.0683e-09	-0.24843	0.0291394	0.201905	0.208604	0.366873	0.179173	-0.0914412	-0.384078	-0.2257	-0.182581	0.0939681	0.0762734	-0.166797	0.0290767	Brk1
813	ENSMUSG00000063870	0.00306892	-0.100059	0.329199	-0.0657349	-0.081385	-0.133851	0.0663279	-0.143893	0.163229	0.0134757	0.175433	0.036543	-0.0668065	0.134034	0.365749	Chd4
819	ENSMUSG00000025979	4.93811e-08	-0.138875	0.0224849	-0.175669	-0.0789849	0.0778323	0.16658	-0.177066	-0.319361	-0.257689	-0.085483	-0.0471476	-0.0956437	-0.152624	0.155641	Mob4
819	ENSMUSG00000006373	1.51328e-06	-0.263287	0.153065	-0.219206	-0.106974	0.150732	0.0357879	-0.0582428	-0.291827	-0.119512	-0.213242	-0.0887028	-0.263265	0.136615	0.184325	Pgrmc1
824	ENSMUSG00000005354	0.000104347	0.0532884	0.153989	0.14056	0.117435	0.242653	0.120134	-0.00427039	0.0416855	0.072739	-0.0897741	0.0370172	0.183424	-0.156027	0.189776	Txn2
825	ENSMUSG00000059355	2.2586e-12	0.0633262	0.168729	0.203949	0.232327	0.378859	0.297456	0.128351	-0.00405966	0.099763	0.257052	0.260574	0.170116	-0.137326	0.121434	Wdr83os
829	ENSMUSG00000057236	5.6055e-06	0.15885	0.222285	-0.0289834	0.127955	0.237779	0.347004	0.204211	-0.0161448	0.0622099	-0.200836	0.21905	0.186525	0.0121984	0.344072	Rbbp4
833	ENSMUSG00000040242	0.0001412	-0.171822	0.0911121	-0.160216	-0.016356	-0.0329322	-0.160761	-0.295791	-0.1646	-0.233045	-0.0889266	-0.194697	-0.0178012	0.155824	0.153986	Fgfr1op2
836	ENSMUSG00000027806	2.52187e-09	0.0331977	0.0346285	0.269514	-0.416858	-0.0933299	0.24796	0.110064	0.277911	0.196714	0.268882	0.216878	0.0817988	0.133413	-0.00737699	Tsc22d2
836	ENSMUSG00000025135	3.82019e-06	-0.0305161	0.0441985	0.242269	-0.0303991	-0.271893	-0.230013	0.0358125	-0.0664763	-0.0422837	-0.232283	0.26756	0.208323	0.0292021	0.259692	Anapc11
838	ENSMUSG00000068290	3.76093e-07	-0.253621	-0.0740433	0.119655	0.0709891	-0.132924	0.0802473	-0.106923	-0.322488	-0.2036	-0.190413	0.011413	-0.121252	-0.160335	-0.183616	Ddrgk1
842	ENSMUSG00000060073	4.46251e-06	-0.161563	0.218014	-0.171839	0.205858	0.313828	0.555805	-0.0576648	-0.268851	-0.0265526	0.0875244	-0.192099	-0.256097	-0.0896717	0.201952	Psma3
843	ENSMUSG00000030663	0.00011025	-0.0533444	0.133594	-0.206351	0.180835	-0.00518977	-0.0869386	-0.194993	-0.168176	-0.179009	0.150014	-0.291902	-0.0227837	-0.145002	0.129303	1110004F10Rik
845	ENSMUSG00000087260	3.51929e-09	-0.0159501	-0.00176808	0.219426	0.359216	0.151224	0.0984661	0.16422	-0.0183526	0.137067	-0.232022	0.210611	0.19001	-0.126652	0.0267608	Lamtor5
845	ENSMUSG00000021546	1.1614e-09	0.0161329	0.293643	-0.464767	-0.0767604	0.275765	0.382512	0.141844	0.0359581	0.145833	0.221554	-0.196545	-0.281591	-0.116558	0.350452	Hnrnpk
847	ENSMUSG00000055943	4.29787e-09	-0.199962	-0.0535553	-0.372775	-0.180107	0.0261927	0.0576775	-0.128714	-0.234563	-0.106756	-0.238746	-0.149179	-0.230133	-0.15015	-0.290128	Emc7
847	ENSMUSG00000022800	1.22002e-09	-0.172291	0.145981	-0.401693	-0.227997	0.0382102	0.213181	-0.214948	-0.18068	-0.209386	-0.179753	-0.16256	-0.118826	-0.0542559	0.307774	Fyttd1
850	ENSMUSG00000030002	1.1614e-09	-0.00490038	0.257229	0.0120904	0.179236	0.267444	0.488026	-0.15649	0.141579	-0.0905626	0.189533	0.0721824	0.0270356	-0.0431373	0.300896	Dusp11
850	ENSMUSG00000036309	8.72078e-05	-0.113787	-0.237048	-0.258781	-0.0910452	-0.0635538	0.0124749	-0.115867	-0.246138	-0.253912	-0.332037	0.0309703	-0.000630675	-0.0414664	-0.090437	Skp1a
852	ENSMUSG00000018076	2.72956e-07	-0.21906	0.142707	-0.0566282	-0.329242	-0.188904	0.19254	-0.282646	0.118672	-0.037452	0.253731	-0.207309	-0.176333	0.0875206	0.233646	Med13l
853	ENSMUSG00000010608	3.57884e-06	-0.102909	0.307042	-0.228534	-0.0715472	0.435882	0.426774	-0.129242	0.0698844	-0.0419759	-0.278823	-0.116658	-0.27681	0.00323103	0.413413	Rbm25
856	ENSMUSG00000021832	9.52162e-07	0.162345	0.253614	-0.160243	0.0746847	0.283017	0.357369	0.128125	0.129418	0.0983178	0.18337	0.144516	0.0692112	-0.105242	0.181669	Psmc6
857	ENSMUSG00000062580	6.44887e-07	-0.126422	0.161491	-0.30512	0.0289551	0.288809	0.211163	-0.051504	-0.0356946	0.038171	0.0390189	-0.254816	-0.175842	-0.00399765	0.239013	Timm17a
858	ENSMUSG00000019877	0.000539658	-0.242757	0.127799	-0.111679	-0.177658	0.00123452	-0.270454	-0.190574	-0.117554	-0.177906	-0.302885	-0.163303	-0.186148	-0.142005	0.17268	Serinc1
862	ENSMUSG00000005881	2.02041e-09	-0.101647	0.115368	0.221551	-0.0789363	0.209579	0.506266	-0.0780767	-0.215533	-0.136541	-0.210892	0.156221	0.0550689	-0.0416285	0.150302	Ergic3
862	ENSMUSG00000024146	0.0135565	0.00118358	-0.00995047	0.0804344	0.181135	0.057922	0.0525343	-0.0717515	-0.0727998	-0.0807992	-0.287234	0.049862	0.00533574	-0.14104	0.2019	Cript
866	ENSMUSG00000029048	2.0947e-08	-0.290016	0.0992174	0.125494	0.290875	0.386456	0.327147	-0.0258121	-0.34622	-0.0880346	-0.228005	0.0737608	-0.0916383	-0.0618613	-0.181051	Rer1
867	ENSMUSG00000063015	2.7332e-06	0.15859	0.161893	0.3408	-0.139711	-0.312704	0.37058	0.120365	0.239039	0.212106	0.35088	0.146609	0.157242	0.0945213	0.385729	Ccni
868	ENSMUSG00000038615	0.000190496	-0.139034	0.0337626	0.0244672	0.185802	0.0046054	-0.179475	-0.20778	-0.0525527	-0.032615	-0.101962	-0.266931	-0.0339836	0.0603513	0.0340705	Nfe2l1
869	ENSMUSG00000028692	4.99708e-14	-0.0660364	0.209781	0.390887	0.246583	0.49596	0.500917	0.0690425	-0.323444	-0.139563	0.0105537	0.277502	0.039571	0.00627366	0.400956	Akr1a1
869	ENSMUSG00000019428	5.92886e-09	-0.147382	0.143022	0.300599	0.18863	0.087019	0.318209	-0.0168046	-0.36798	-0.0817149	-0.182599	0.230352	0.12563	0.0701388	0.21077	Fkbp8
872	ENSMUSG00000054823	0.000148397	-0.282671	0.137994	-0.0488484	-0.254961	0.077252	0.23311	-0.277406	-0.237786	-0.17996	-0.074415	-0.121463	-0.153629	0.00925179	0.294094	Whsc1l1
875	ENSMUSG00000106918	1.96767e-07	0.0854778	-0.229105	0.399899	0.377772	0.378415	0.0669262	-0.25313	-0.0346458	-0.328085	-0.149107	-0.230935	0.100661	-0.135597	-0.35972	Mrpl33
878	ENSMUSG00000006412	2.27505e-06	-0.216605	0.1473	-0.350399	-0.0090979	0.296657	0.349122	-0.126957	-0.207532	-0.0889005	-0.029394	-0.178588	-0.263069	0.0962119	0.242868	Pfdn2
882	ENSMUSG00000007867	8.28112e-09	-0.198041	0.0280141	0.383489	0.124594	-0.0557177	-0.198249	0.0566299	-0.215376	-0.0621548	-0.159791	0.0890729	-0.242744	0.110367	0.303082	Ift43
888	ENSMUSG00000018326	6.04081e-09	-0.135092	0.240733	-0.363975	-0.14852	0.0536811	-0.498409	-0.093176	-0.0405189	0.011542	0.117224	-0.184392	-0.165551	0.0241868	0.0647727	Ywhab
891	ENSMUSG00000063511	1.66217e-06	0.12046	0.157491	-0.139179	0.0166502	0.115459	0.416829	0.0912183	0.135305	0.0707708	0.230173	0.167335	0.111791	0.156764	0.085066	Snrnp70
893	ENSMUSG00000078671	4.01598e-07	0.0667101	0.134306	0.0829153	-0.226517	0.200496	0.40615	-0.0214346	0.15663	0.0616702	0.141405	0.0811306	0.0875158	-0.0352441	0.338366	Chd2
897	ENSMUSG00000035027	2.85224e-08	-0.192338	0.183832	-0.262422	0.117538	0.290592	0.33837	-0.202395	-0.350645	-0.226811	-0.227829	0.0297486	-0.00567118	-0.0835565	0.0687382	Map2k2
900	ENSMUSG00000022403	6.594e-05	0.040139	0.150502	0.300527	0.28399	0.24111	0.243256	-0.0722746	-0.0357968	-0.229005	-0.100853	0.13091	0.163959	-0.156715	0.253557	St13
901	ENSMUSG00000025499	4.83272e-07	-0.0903619	-0.103169	-0.345256	-0.333371	-0.473065	0.199127	-0.098307	0.0179438	0.0330783	-0.284495	-0.125457	-0.00941878	0.0127417	0.129068	Hras
902	ENSMUSG00000025410	2.39349e-07	0.139251	0.0762171	0.258113	0.24692	0.1617	0.424174	0.11804	-0.00376073	0.0550491	0.195002	0.207252	0.147731	0.0727748	0.343817	Dctn2
911	ENSMUSG00000030120	2.25274e-14	-0.0976851	0.0340315	-0.280416	-0.37173	-0.478337	-0.283504	-0.104341	-0.152564	-0.129779	-0.0902119	-0.0090633	0.0974748	-0.0982872	0.0820288	Mlf2
919	ENSMUSG00000002102	0.0265022	0.00128166	-0.0641483	-0.0736793	0.189795	0.0625594	0.120113	0.0314336	0.000304806	0.089847	0.298018	0.066036	-0.0430342	-0.145194	0.0076788	Psmc3
920	ENSMUSG00000061111	0.000646068	0.0599088	-0.0124877	0.204429	0.132986	0.169981	0.0736639	-0.0103266	-0.00495265	-0.0245796	-0.142841	0.00343279	0.215529	-0.0869601	0.0105227	Fam195b
923	ENSMUSG00000029203	3.64594e-05	-0.176701	0.115045	-0.301095	-0.0084287	0.189491	-0.00477612	-0.10139	-0.103154	-0.0641471	0.066531	-0.0609236	-0.188	-0.148157	0.100325	Ube2k
925	ENSMUSG00000006095	1.344e-07	-0.0519071	0.0661226	0.149044	0.166667	0.0247616	0.303842	0.0324746	-0.320068	-0.0125359	-0.143929	0.139446	0.139068	-0.0388356	0.135136	Tbcb
929	ENSMUSG00000019132	8.2495e-06	0.0567521	0.257426	0.215836	-0.136995	-0.0138073	0.296412	0.0116105	0.245837	0.302619	0.137329	-0.0874234	0.00160952	-0.0140319	0.017305	BC005537
939	ENSMUSG00000009079	0.00277005	0.0368948	0.153741	-0.159476	-0.0713959	-0.00937197	0.286532	-0.00975985	0.0737179	0.0652721	0.159139	-0.027591	0.0185632	-0.0457661	0.338104	Ewsr1
940	ENSMUSG00000025326	1.70284e-07	-0.0942439	0.185208	-0.341993	-0.123525	0.0577087	0.0439193	-0.168332	-0.0901818	-0.0969808	0.0559592	-0.190901	-0.0275242	0.0251135	0.263729	Ube3a
947	ENSMUSG00000011114	0.00619768	-0.0747621	-0.0964008	-0.128186	0.0277454	0.200829	0.095818	-0.136824	-0.108713	-0.180328	0.195986	-0.147948	-0.125476	-0.142631	-0.00777148	Tbrg1
950	ENSMUSG00000046229	2.47722e-07	0.0094943	0.0671616	0.344639	0.2153	0.144456	0.00619889	-0.0243776	-0.120173	-0.0719611	-0.0576409	0.180107	0.206523	-0.101128	-0.0161585	Scand1
950	ENSMUSG00000037373	0.0121916	0.104626	0.198242	-0.14226	0.00969108	0.179948	0.0928887	-0.108034	0.0630114	-0.058067	0.0534721	-0.147692	0.15077	0.00829874	0.316801	Ctbp1
960	ENSMUSG00000029068	0.00207362	-0.219283	0.042565	0.0423414	-0.115619	0.130367	0.164987	-0.179145	-0.129267	-0.220685	-0.295265	0.0443962	-0.129059	0.0297623	-0.0276197	Ccnl2
968	ENSMUSG00000020803	1.76738e-05	-0.102262	-0.00379406	-0.0438521	0.331407	0.103035	0.268944	-0.0172873	-0.0597112	-0.0188954	0.134459	0.0831192	-0.0223476	-0.154047	0.172398	Txndc17
974	ENSMUSG00000029823	4.67702e-05	-0.258111	0.222383	-0.100412	-0.26067	-0.0985769	0.180979	-0.279705	-0.226846	-0.309351	0.137557	-0.0278941	-0.184988	0.121747	0.300943	Luc7l2
979	ENSMUSG00000025609	0.00366285	-0.219558	0.0818031	0.0520905	-0.00969789	0.167264	0.219559	-0.208444	-0.128913	-0.153944	-0.255712	-0.050927	-0.118877	0.0897127	0.135959	Mkln1
981	ENSMUSG00000032199	2.97679e-05	-0.124796	0.113013	-0.228466	-0.0316635	-0.00304354	-0.0231624	-0.21778	-0.262083	-0.255261	-0.229003	-0.137678	-0.0302113	-0.0830416	0.16773	Polr2m
982	ENSMUSG00000042541	0.0011174	0.251377	0.111831	0.233995	0.170246	0.0524798	0.0208031	0.158951	0.234022	0.157404	-0.168811	-0.0736571	0.101885	0.00434985	0.23082	Shfm1
991	ENSMUSG00000006299	1.47735e-09	0.131069	0.0978288	-0.270252	0.0523736	0.344827	0.303003	0.143339	0.138773	0.136293	0.0371631	0.0677512	0.0844622	-0.125483	0.0981222	Aamp
991	ENSMUSG00000000326	6.53313e-12	0.0939726	0.143021	0.055329	0.145519	-0.424598	0.0368714	0.0575233	0.0269785	0.0439298	-0.0817665	0.147887	0.0950127	-0.0427994	0.162342	Comt
[truncated: 12 more rows]
