# Supplementary material for: Differentiation dynamics of mammary epithelial cells revealed by single-cell RNA sequencing
Source: Nat Commun. 2017 Dec 11;8:2128. doi: 10.1038/s41467-017-02001-5 (PMC5723634; doi:10.1038/s41467-017-02001-5)
Supplement: Supplementary file 14 — Supplementary Data 11 [file 41467_2017_2001_MOESM14_ESM.xlsx]

## Sheet: C11
Supplementary Data 11
Top	Gene	FDR	logFC.vs.C1	logFC.vs.C10	logFC.vs.C12	logFC.vs.C13	logFC.vs.C14	logFC.vs.C15	logFC.vs.C2	logFC.vs.C3	logFC.vs.C4	logFC.vs.C5	logFC.vs.C6	logFC.vs.C7	logFC.vs.C8	logFC.vs.C9	Symbol
1	ENSMUSG00000026051	7.61934e-61	0.0058814	0.00387193	-0.662274	-2.84667	-0.281358	0.0523085	0.0535065	0.0525803	0.0528518	-0.0228923	0.0539152	-0.0169633	0.0190762	0.0347324	1500015O10Rik
1	ENSMUSG00000039323	2.19138e-06	0.432079	0.399377	-0.309693	-2.15552	-2.3144	0.247601	0.426778	0.437837	0.4282	0.437837	0.429605	0.433955	0.400614	0.127911	Igfbp2
1	ENSMUSG00000026185	6.3302e-52	0.360205	1.722	0.926086	-1.14442	2.06152	1.43715	1.71796	3.04081	3.02446	0.828537	0.653747	-0.715126	1.68476	1.17992	Igfbp5
1	ENSMUSG00000026177	0	-0.00318826	0	-0.00284574	-0.000709539	-0.0157367	-1.27025	0	0	-0.000275322	0	0	-0.00162407	-0.000935976	-0.0120612	Slc11a1
1	ENSMUSG00000026258	5.45429e-73	0.373851	-0.215126	0.341795	0.429918	0.434715	0.416694	-0.659426	0.4355	0.393356	0.42448	-1.35167	0.327363	0.413279	0.436965	3110079O15Rik
1	ENSMUSG00000020423	8.42577e-94	2.8675	2.24511	3.44519	2.49143	0.130949	1.3869	2.3845	3.05762	2.48066	2.74666	2.71113	2.84968	2.12657	0.660828	Btg2
1	ENSMUSG00000026818	1.11428e-10	-0.184447	0.0645137	0.0835408	0.0826068	0.0806393	0.0781325	0.0770042	0.0768725	0.0850907	0.0578044	0.059787	-0.390726	-0.133146	-2.00319	Cel
1	ENSMUSG00000027186	0	1.99646	1.31209	2.54162	2.49665	2.53323	2.54202	2.36955	2.51041	2.53542	2.49142	2.13038	1.61707	0.414251	-0.051969	Elf5
1	ENSMUSG00000050808	3.96332e-93	3.18169	1.2717	3.9555	3.75737	3.78953	4.01286	3.60529	4.03849	4.02711	3.88842	3.10657	2.57673	0.00502159	0.249524	Muc15
1	ENSMUSG00000076434	0	1.30053	1.19499	1.70117	1.71128	1.65994	1.7125	1.64782	1.7105	1.68886	1.72407	1.54653	1.08097	1.37517	-1.77507	Wfdc3
1	ENSMUSG00000028464	0	3.26805	3.10888	-0.915959	-1.10679	-3.47785	-1.43589	3.01331	3.34648	3.08958	3.20895	2.95228	3.3123	3.21172	0.0723273	Tpm2
2	ENSMUSG00000026208	0	-0.00424366	0.00830102	-0.0042393	-0.0197134	-0.0750442	-2.59856	0.0029444	-0.00196504	0.00225794	0.00830102	0.00830102	0.00500731	0.00814321	-0.0181146	Des
2	ENSMUSG00000026473	4.45179e-108	-1.77815	0.0347859	0.374497	0.599073	0.120046	0.395404	-1.56468	-2.75781	-2.19945	-0.198671	-0.0134173	-0.0562488	0.126233	0.177978	Glul
2	ENSMUSG00000026728	4.5543e-23	0.529496	-0.0504401	-0.354197	-0.457703	-2.30107	-3.70578	0.543688	0.571651	0.558035	0.523604	0.493512	0.539386	0.505382	0.0601775	Vim
2	ENSMUSG00000026822	0	-1.01341	1.71629	0.325063	0.218627	1.41826	3.75157	1.19464	3.61721	3.53533	3.82387	-0.45133	-2.35947	1.67354	-1.93585	Lcn2
2	ENSMUSG00000012350	1.19464e-110	1.24574	-0.167434	1.85744	1.85008	1.91888	1.91621	1.35672	1.66929	1.64811	1.71808	1.08338	0.902811	-0.15534	1.04108	Ehf
2	ENSMUSG00000042845	1.09731e-18	0.0464039	0.0380709	0.368217	0.318661	0.372008	0.362706	0.356769	-0.105347	0.348058	-7.01286	0.357879	0.327434	0.227147	-0.0116357	Wfdc12
2	ENSMUSG00000001025	0	-1.43075	1.07084	-0.628212	0.878311	-2.56563	-1.57725	-2.02613	-2.64637	-2.63558	1.81347	-1.66116	0.430419	2.71808	0.959968	S100a6
2	ENSMUSG00000039196	0	0.023188	0.0293947	0.026316	0.0276781	0.0114437	0.0233873	0.0293947	0.0293947	0.0293947	0.0293947	0.0293947	0.0137158	0.0285828	-1.84697	Orm1
2	ENSMUSG00000028871	0	-0.0117036	-1.74117	-0.012998	-0.177368	-0.0587788	0.00717921	-0.0341612	0.0138278	0.0119217	-0.0658381	-0.141568	-0.0347555	-1.56035	0.0141159	Rspo1
3	ENSMUSG00000026678	0	0.0529363	0.0474707	0.0247386	-0.0129584	-0.0413804	-3.6146	0.0539938	0.0552024	0.0543384	0.0460752	0.0546095	0.052244	0.0474734	0.0157908	Rgs5
3	ENSMUSG00000026664	0	-1.15427	-0.0342807	-0.0926564	-0.0602892	-0.0680125	-0.137288	-1.00599	-1.87408	-1.46293	-0.7165	-0.0631452	-0.0899307	-0.00364036	0.0379748	Phyh
3	ENSMUSG00000017723	4.35977e-24	-2.23554	0.136509	-0.175763	0.399701	0.384623	0.462742	-2.38497	-3.3369	-3.33472	-0.538727	-0.13037	-0.509608	0.427718	0.181768	Wfdc2
3	ENSMUSG00000024903	4.40636e-126	0.445167	0.449752	0.451271	0.451271	0.428427	0.451271	0.451271	0.451271	0.451271	0.451271	0.451271	0.444069	0.368072	-3.67568	Lao1
3	ENSMUSG00000001622	0	2.15364	4.05466	6.16152	5.80417	5.70852	5.97885	5.16707	6.14937	6.24045	6.11357	3.92049	0.720919	1.66351	-1.97774	Csn3
4	ENSMUSG00000038530	0	0.0027913	0.00895711	-0.0195175	-0.00577533	-0.031365	-2.61526	0.00961739	0.00899715	0.00991113	0.0109131	0.00978447	0.00668429	0.0093524	0.00529271	Rgs4
4	ENSMUSG00000028132	1.9197e-14	-1.75463	-0.0197597	-0.16865	-0.0242419	-0.0271464	0.00380761	-1.13123	-2.49161	-1.54203	-0.601508	-0.0900774	-0.139988	-0.099248	-0.150871	Tmem56
4	ENSMUSG00000070803	2.1796e-288	1.8276	0.830788	1.9487	1.91675	1.75829	1.93282	1.73397	1.9077	1.90554	1.71659	1.49061	1.71793	0.555353	0.743389	Cited4
4	ENSMUSG00000028773	1.25708e-08	0.379391	0.292173	0.353435	0.275652	0.0268555	0.255262	0.37716	0.380443	0.377567	0.32531	0.378494	0.37317	-1.27661	-4.12354	Fabp3
4	ENSMUSG00000044156	6.55235e-10	-0.0329441	0.120789	0.133279	0.131571	0.13169	0.134553	0.119203	-0.119244	0.104584	-1.48802	0.12443	0.12235	0.127585	-0.038657	Hepacam2
4	ENSMUSG00000032496	0	3.49114	5.283	5.75822	5.83835	5.60157	5.66924	5.14454	5.71971	5.78758	5.8221	4.48624	1.99893	5.64339	1.11591	Ltf
5	ENSMUSG00000038370	0	0.00136181	0.0087874	-0.00223536	0.00627795	-0.0255999	-1.38349	0.00730217	0.00659138	0.00826292	-0.00753953	0.0087874	0.00224436	0.0081278	-0.0296036	Pcp4l1
5	ENSMUSG00000067818	0	1.52024	1.45543	-0.314762	-1.99168	-3.52444	-2.95768	1.53527	1.5529	1.53614	1.49667	1.53938	1.54579	1.48926	-0.0124606	Myl9
5	ENSMUSG00000017002	8.26946e-09	-0.0394457	0.265172	-2.15962	-0.0390872	0.178422	0.327042	0.109696	0.303989	0.180069	-2.24566	-0.00374841	-0.168371	0.207625	-0.255687	Slpi
5	ENSMUSG00000039131	0	-1.4964	-0.0149407	-0.16484	-0.00607722	-0.00241097	-0.03494	-1.48546	-2.39438	-2.05368	-0.510279	-0.112287	-0.061508	0.001531	-0.0155348	Gipc2
5	ENSMUSG00000070702	0	-0.702177	0.962295	3.22115	1.72914	2.3087	2.70027	3.23342	3.00238	3.2603	1.81899	3.19054	-1.78516	-3.24215	-5.60984	Csn1s1
5	ENSMUSG00000043421	2.53605e-06	-1.83894	-0.0283209	-0.142736	-0.59206	0.134884	0.123174	-0.00507007	-0.838579	-0.0198227	-0.0136596	-0.0480304	-2.42999	-0.536861	-0.538059	Hilpda
5	ENSMUSG00000030669	8.93009e-28	-0.0705441	-0.113347	-0.0261339	-0.0283175	-0.000233951	0	-0.336845	-0.152914	-0.307218	-5.59866	-0.0312203	-0.00245313	-0.0533594	0	Calca
5	ENSMUSG00000000706	0	2.20244	2.3753	2.74626	2.75151	2.73924	2.7394	2.67296	2.75253	2.75448	2.75849	2.53527	1.82972	2.06565	-0.263087	Btn1a1
6	ENSMUSG00000015932	4.43294e-32	0.698952	1.07075	-0.750895	-0.58516	-2.60587	-0.858387	0.052316	0.325975	-0.0593907	0.698473	0.232374	0.959938	0.755542	0.222442	Dstn
6	ENSMUSG00000061388	6.35816e-44	0.927741	0.916013	0.958554	0.952811	-1.0639	0.398692	0.954809	0.962044	0.960657	0.870324	0.945033	0.889688	0.847258	-4.69448	Csn1s2b
6	ENSMUSG00000006269	0	0.928113	0.975307	1.38564	1.39887	1.40267	1.39824	1.15031	1.39994	1.39409	1.40909	0.811338	0.575991	1.19577	1.00762	Atp6v1b1
6	ENSMUSG00000000031	2.28131e-06	-0.00568213	-0.0560645	-0.00325969	-0.00823816	-0.00161787	-0.0590457	-0.0154618	-0.000732041	-0.0193369	-1.47457	-0.000861823	-1.15379e-16	-0.00714321	0	H19
6	ENSMUSG00000031722	0	-3.50979	-0.013572	-0.0973575	0.00499441	0.00721566	0.00864267	-0.400882	-2.89962	-0.608504	-1.05552	-0.090315	-3.54861	0.00153585	0.00864267	Hp
6	ENSMUSG00000022548	0	4.15468	4.14748	4.26406	4.21886	4.12125	4.10077	4.21189	4.26937	4.26729	4.16679	4.08328	4.07667	4.23785	1.2777	Apod
7	ENSMUSG00000078202	0	0.0270971	-0.03298	0.118039	0.136658	0.10578	-1.55027	0.035423	0.0682255	0.0982764	0.115107	-0.114944	0.0188782	0.021511	0.0530181	Nrarp
7	ENSMUSG00000063157	2.23986e-227	3.64084	3.32692	5.61486	3.63001	4.10602	4.63885	5.64572	5.58876	5.64612	3.78066	5.61933	2.70857	-1.76332	-4.4727	Csn2
7	ENSMUSG00000029304	2.37827e-22	-1.21205	0.674943	0.674774	0.667465	0.497117	0.570926	0.665697	0.600183	0.674996	0.682526	0.637884	-1.48394	0.452398	-6.31647	Spp1
7	ENSMUSG00000047730	1.18157e-233	1.64766	0.576881	2.39131	2.49438	2.49945	2.50165	1.55995	2.47111	2.44868	2.47826	0.646541	1.0803	2.29489	2.19691	Fcgbp
7	ENSMUSG00000048583	4.0689e-101	-0.00182599	-0.103759	-0.00281156	-0.00847843	-0.00846052	-0.408633	-0.00178339	-0.00502467	-0.0115448	-3.95343	0	3.30575e-17	-0.0261187	-0.00662106	Igf2
7	ENSMUSG00000001349	1.0326e-321	1.81242	1.74476	0.0474481	-1.06583	-3.60587	0.603014	1.81043	1.83759	1.81089	1.76923	1.81112	1.82309	1.78236	0.0899591	Cnn1
7	ENSMUSG00000035783	0	3.43551	3.01143	-1.39439	-2.86795	-4.04419	-2.08411	3.18099	3.5523	3.2596	3.08219	3.31897	3.46134	3.09113	-0.118042	Acta2
8	ENSMUSG00000026872	0	0.00448583	-0.00758365	-0.00217001	-0.00312496	-0.0153751	-1.53168	0.00984925	0.0137793	0.0116996	0.0153233	-0.00204553	0.0030665	0.0059601	-0.0254777	Zeb2
8	ENSMUSG00000044349	9.75416e-59	-1.33022	-0.0118806	-0.0874907	0.00791837	-0.000374019	0.015406	-1.09976	-2.00437	-1.32486	-1.38189	-0.0263531	-0.0202459	0.0100329	0.0224551	Snhg11
8	ENSMUSG00000042453	7.31704e-14	0.052437	0.0180302	-0.183902	-1.30534	-0.227089	0.0534709	0.047443	0.0534709	0.053145	0.0414789	0.049417	0.0527104	0.0381152	0.0168852	Reln
8	ENSMUSG00000061937	1.78468e-150	2.98897	2.94228	4.42785	2.748	2.93318	3.53225	4.46126	4.43743	4.45975	2.83437	4.4316	2.29604	-2.31818	-6.31101	Csn1s2a
8	ENSMUSG00000029375	0	-1.71811	-0.00829156	-0.11049	-0.00233649	-8.89772e-05	0	-1.03461	-2.72322	-1.43504	-1.02693	-0.055091	-0.0390935	-0.00367015	0	Cxcl15
8	ENSMUSG00000015134	1.62597e-20	1.4195	0.56954	1.90919	2.1214	2.13727	2.14131	0.0358657	2.13718	1.99261	2.13399	-1.14825	1.0393	1.93647	1.97567	Aldh1a3
8	ENSMUSG00000031891	0	-0.00458675	-0.0124991	-0.00234811	-0.000527047	-0.000325306	0	-0.00242369	-0.00407836	-0.00202469	-1.39137	0	-0.00185021	-0.00975542	0	Hsd11b2
8	ENSMUSG00000021795	0	0.0903184	0.0748059	0.108687	0.106561	0.106549	0.0978026	0.100956	0.10485	0.108125	-0.454909	0.0974741	0.0435009	0.0143319	-1.72073	Sftpd
8	ENSMUSG00000032068	0	-1.43229	0.868108	1.51355	2.02666	3.25671	3.37422	-0.305229	1.77557	2.0684	1.80852	-1.92142	-2.7162	0.270107	0.634053	Plet1
8	ENSMUSG00000021508	0	2.21118	2.2491	-2.3813	-1.25626	-3.9501	0.997284	2.14024	2.34175	2.20346	2.22204	2.17061	2.25024	2.30017	0.286195	Cxcl14
9	ENSMUSG00000023224	0	0.0411533	0.0624007	0.00427274	0.034241	-0.0352731	-1.75728	0.0462607	0.0556682	0.0555925	0.0405503	0.0495093	0.0513955	0.0581042	0.0262045	Serping1
9	ENSMUSG00000019818	2.22352e-306	-2.6089	-0.0322738	-0.151582	0.228594	0.52654	0.53004	-2.41284	-3.55828	-2.93489	-1.52012	-0.203658	-0.137045	-0.204612	0.055245	Cd164
9	ENSMUSG00000034127	0	1.00138	1.00486	1.37653	1.45162	1.47878	1.51147	1.21367	1.50451	1.47396	1.51785	0.766591	0.560787	1.30912	0.656317	Tspan8
9	ENSMUSG00000057913	0	-0.024157	-0.0136793	0	-0.000527047	-4.97509e-05	0	-0.0118031	-0.0307893	-0.0216282	-0.888145	0	-0.000505118	-0.00362964	0	Gm10032
9	ENSMUSG00000032554	1.30471e-213	-1.7092	1.91848	2.21908	2.22834	2.78294	3.11952	1.69977	2.94503	3.13431	3.06244	0.644636	-2.99281	-0.328799	-4.03856	Trf
9	ENSMUSG00000000381	4.45594e-95	1.29942	1.30387	1.33006	1.31271	-0.256597	0.524328	1.33255	1.33652	1.33631	1.33693	1.33325	1.26689	0.591244	-7.79038	Wap
9	ENSMUSG00000092341	2.40461e-27	0.86207	2.11766	1.50691	1.38517	0.368378	-0.643509	0.798475	0.263473	0.50082	1.12505	1.02828	0.942403	1.88111	-0.122621	Malat1
10	ENSMUSG00000087006	2.6004e-26	-0.482496	0.040289	0.101739	0.0907685	0.0410596	-3.40455	0.0398089	0.133683	0.140986	0.151786	-0.00119671	-0.733073	0.0971108	-0.442134	Gm13889
10	ENSMUSG00000029378	7.64728e-104	-1.89927	-0.102382	-0.548519	-0.0996242	0.0436668	0.0407875	-3.61492	-2.58068	-4.25217	-2.91143	-0.711486	-0.081506	-0.0735588	0.0457754	Areg
10	ENSMUSG00000050335	1.1898e-225	-2.22626	0.219944	-0.0925738	1.07196	1.18164	1.04009	-2.28012	-2.59453	-2.45861	0.59033	-2.61653	-2.15441	0.924386	1.16129	Lgals3
10	ENSMUSG00000022015	0	0	-0.0457998	-0.00124436	-0.00486491	-0.000172964	0	-0.0167669	-0.000472659	-0.015211	-2.01545	-0.00216578	-0.000397052	-0.0109852	0	Tnfsf11
10	ENSMUSG00000069792	5.38482e-35	0.433251	0.389099	0.44681	0.45046	0.404758	0.425148	0.422094	0.454254	0.454373	0.458868	0.410798	0.433501	0.401847	-2.2991	Wfdc17
10	ENSMUSG00000000983	3.90364e-86	6.24885	2.14478	7.73782	7.07117	7.2315	7.75031	5.01155	8.21813	7.89816	6.98518	3.24108	5.22047	1.44172	0.020246	Wfdc18
11	ENSMUSG00000051159	0	-1.70346	-0.0508078	-0.169575	-0.0108948	-0.0113722	-0.00516619	-1.44081	-2.43602	-1.96542	-2.97603	-0.116106	-0.0588339	-0.0200177	0	Cited1
11	ENSMUSG00000070473	2.53905e-09	0.928755	0.425897	2.85434	3.14515	3.25057	3.26768	0.741729	1.0043	0.795746	0.944697	0.509328	0.793215	-0.0479936	0.876658	Cldn3
11	ENSMUSG00000029838	0	-2.82785	-0.792326	-1.56506	-1.66955	-1.34571	0.16703	-4.22632	-4.16286	-5.22246	-0.0101907	-0.553125	0.0916148	0.161303	0.154207	Ptn
11	ENSMUSG00000059412	0	-3.55357	-0.0501922	-0.271181	-0.00851426	-0.00156069	-0.0763918	-1.21397	-4.8131	-1.73984	-2.88145	-0.168649	-0.199914	-0.0172032	-0.0158009	Fxyd2
11	ENSMUSG00000045545	0	1.9448	1.80881	-2.28201	-2.39975	-3.33123	0.825321	1.79381	2.06369	1.86744	1.86761	1.83963	1.96963	1.83649	0.0994621	Krt14
11	ENSMUSG00000022991	2.56566e-154	0.842676	1.07753	1.07291	1.07059	1.03446	1.05398	1.05918	1.07731	1.07776	1.08003	1.02913	0.623436	0.90391	-4.01475	Lalba
12	ENSMUSG00000049775	4.83851e-126	-1.39737	-0.54031	0.963632	0.914569	-0.778756	-0.764122	-0.77836	-2.59048	-1.47862	-0.792533	0.354691	0.772135	-0.457397	0.657652	Tmsb4x
12	ENSMUSG00000029761	2.78741e-55	1.35136	1.17323	-1.97103	-2.6903	-3.91834	-3.19814	0.943386	1.5272	1.56184	1.56866	0.643469	1.415	1.43295	0.403771	Cald1
12	ENSMUSG00000069919	1.83755e-08	-0.0721387	-0.0411329	-0.0133997	-0.00446015	-0.00263129	0	-0.119538	-0.140424	-0.148037	-1.78178	-0.00578076	-0.000767844	-0.0063517	0	Hba-a1
12	ENSMUSG00000024526	7.18539e-13	0.0695406	0.510965	0.518393	0.533546	0.499307	0.52389	0.394627	0.490507	0.47617	0.539827	0.230751	-0.368987	0.474037	-2.66639	Cidea
12	ENSMUSG00000024781	1.5436e-113	1.2018	1.5226	1.67639	1.58733	1.6206	1.55832	1.64592	1.67832	1.67614	1.65243	1.59164	0.842694	0.85107	-0.423169	Lipa
13	ENSMUSG00000009876	0	-0.0192779	-0.00259019	-0.0108151	-0.024943	-0.0347331	-1.89464	-0.00679839	0.00376744	0.00418453	0.00649884	-0.0142835	-0.0297756	0.00482668	-0.00371793	Cox4i2
13	ENSMUSG00000001827	6.27056e-81	1.26945	1.73357	1.82994	1.82959	1.83314	1.83924	1.65776	1.28421	1.66215	1.33697	1.60926	1.13392	0.762979	-1.71037	Folr1
13	ENSMUSG00000015568	6.12151e-164	0.0017146	-0.0554231	0.122716	0.0709293	0.0974823	-1.161	0.125931	0.132036	0.131788	-0.120503	0.111596	-0.120772	-1.20266	-2.14109	Lpl
13	ENSMUSG00000018339	0	-3.41689	-0.0641423	-0.81041	0.0141622	0.0147467	-0.372458	-3.33562	-4.45614	-3.73829	-4.78995	-0.613941	-0.32033	-0.018143	-0.0589446	Gpx3
14	ENSMUSG00000027611	1.27837e-05	-0.02149	0.0177732	-0.109373	-0.0276103	-0.0499238	-1.90815	0.00720081	0.00158397	0.0086242	0.000138926	0.00334287	-0.00874366	0.0110318	0.0177732	Procr
14	ENSMUSG00000002985	0	1.01477	1.25541	-3.57542	-3.40904	-2.74928	0.727953	0.722616	1.40218	1.21688	1.17811	0.326944	1.16927	0.860716	-0.0989272	Apoe
14	ENSMUSG00000020566	0	0.000479269	-0.222759	-0.025249	-0.0564744	0.0114476	0.0163275	0.0123581	0.0159603	0.0160293	0.0163275	0.00484241	-0.0031126	-1.05038	-0.00772189	Atp6v1c2
14	ENSMUSG00000010529	1.13856e-21	0.0418959	-0.89371	0.0450255	0.0320416	0.0609863	0.0595105	-0.0529943	0.0622114	0.058128	0.0466698	-0.247289	0.0508934	-0.620362	0.0540623	Gm266
15	ENSMUSG00000028128	2.08966e-199	-2.30479	0.0110053	-0.475613	-0.476546	0.0623119	0.280003	-2.27557	-3.09462	-2.42914	-0.0898342	-1.7338	-1.13812	-0.154165	0.15593	F3
15	ENSMUSG00000007655	1.42002e-10	0.545384	0.589233	-0.391983	-0.905704	-2.38778	-1.54989	0.24535	0.574178	0.190659	0.608991	0.505718	0.60607	0.628546	0.128729	Cav1
15	ENSMUSG00000032532	1.32185e-230	0.419947	2.06109	2.13793	2.15032	1.93901	1.71464	1.97065	2.12326	2.14164	2.02757	1.72413	-0.104947	1.73037	-0.770937	Cck
15	ENSMUSG00000038216	0	0	-0.0298863	0	-0.00540747	-0.000537053	0	0	-0.000520763	0	-1.76473	0	-4.06359e-17	-0.00925876	0	Pnmt
15	ENSMUSG00000046727	4.37303e-46	-1.89674	-0.242994	0.164702	0.58814	0.607397	-0.595059	-1.55179	-2.07255	-1.64294	-1.05684	-1.54652	-1.78726	-0.013864	0.112191	Cystm1
16	ENSMUSG00000012848	1.99868e-55	-0.908752	-1.50665	-0.451527	-0.969573	0.273908	0.689109	-0.862187	-0.731349	-0.909041	-0.540603	-0.686169	-1.03268	-1.23208	0.186385	Rps5
16	ENSMUSG00000035686	2.16089e-08	0.235462	0.212302	0.243976	0.211113	0.18607	0.211391	0.245392	0.2439	0.243579	0.156696	0.245776	0.214852	-1.20325	-2.20508	Thrsp
16	ENSMUSG00000035186	1.5836e-87	-0.0464355	-0.87938	0.00674439	-0.0161909	0.0234933	0.0287112	-0.118755	-0.0328074	-0.133642	0.011299	-0.109312	-0.00876399	-1.25945	0.0145798	Ubd
17	ENSMUSG00000062515	3.23717e-09	0.219294	0.268102	0.24722	0.150614	-0.0876737	-4.14478	0.275926	0.285262	0.272667	0.295098	0.272902	0.245597	0.235743	-0.158045	Fabp4
17	ENSMUSG00000059430	2.93831e-37	0.745956	0.693998	-0.565716	-1.97072	-2.84378	0.196285	0.743593	0.751841	0.734601	0.752423	0.740417	0.750623	0.705477	-0.177114	Actg2
17	ENSMUSG00000020577	0	-2.21467	0.129444	-0.187379	0.0212574	0.098748	0.14071	-1.64848	-3.16315	-2.10004	-0.993085	0.00585483	0.0311139	0.0794515	-0.035422	Tspan13
17	ENSMUSG00000005268	0	-3.28195	0.0593666	-0.199205	0.267165	0.28556	0.281662	-3.28464	-4.28062	-3.84938	-2.62793	-0.189931	-0.147318	-0.154138	-0.197547	Prlr
17	ENSMUSG00000016942	0	-0.38195	-0.0244049	-0.0076766	-0.00518221	-0.000701687	0	-0.0275221	-0.653931	-0.0537561	-2.22271	-0.00598604	-0.00936544	-0.0126237	0	Tmprss6
17	ENSMUSG00000022836	3.14197e-65	1.50518	1.45239	-0.196405	-2.38478	-4.12785	-2.16922	1.53421	1.5515	1.53706	1.46835	1.53056	1.53522	1.46312	0.0441509	Mylk
17	ENSMUSG00000024164	2.28443e-08	-0.0755124	-0.707916	-0.0641006	-0.190875	0.0511981	0.066695	-0.311237	0.0637938	0.0411046	-0.00702271	-0.661267	-0.124542	-1.31898	-0.119839	C3
18	ENSMUSG00000033910	4.60517e-29	0.0417333	0.045142	0.0383779	-0.106051	-0.374494	-2.3247	0.0512217	0.0500649	0.0512217	0.0512217	0.0503846	0.0463908	0.0484112	0.0189334	Gucy1a3
18	ENSMUSG00000028699	3.05745e-298	-1.06294	0.0110823	-0.089251	0.014526	0.0126498	0.014526	-0.891543	-1.77872	-1.30871	-0.413417	-0.0336832	-0.0058436	-0.00644281	-0.019127	Tspan1
18	ENSMUSG00000057454	0	-0.659218	-0.0228202	-0.428253	0.253289	0.473831	0.56236	-0.982555	0.130404	0.0609453	0.322341	-2.04231	-1.21573	0.0894626	0.35106	Lypd3
18	ENSMUSG00000032085	0	1.76988	1.53435	-2.12397	-2.81816	-4.49301	-3.61266	1.69564	1.84738	1.78422	1.67064	1.59889	1.78173	1.71525	0.165844	Tagln
18	ENSMUSG00000003355	7.48716e-140	0.949285	1.00215	0.871605	0.875698	1.12624	1.17297	1.07746	1.09269	1.10767	0.964331	1.05128	0.786754	0.0723433	-2.21041	Fkbp11
19	ENSMUSG00000050234	0	0.0120844	0.014703	0.00532749	0.00405401	-0.00880165	-1.25266	0.013086	0.013037	0.0132475	0.014703	0.0142066	0.0118998	0.0124648	-0.0262521	Gja4
19	ENSMUSG00000008348	2.24985e-221	2.19168	2.63618	2.5065	1.96266	0.151794	0.763233	2.23529	2.2702	2.26358	2.46806	2.18836	2.06733	2.01684	0.704253	Ubc
19	ENSMUSG00000030732	3.31623e-93	0.338859	0.372097	0.363472	0.376208	0.375733	0.379155	0.376326	0.377051	0.378471	0.379155	0.373838	0.289195	0.0920943	-1.08087	Chrdl2
19	ENSMUSG00000025492	3.94783e-36	1.28195	1.56697	-1.40005	-1.57912	-1.36152	-0.312575	1.04662	0.766396	0.773718	1.54995	1.82485	2.2331	2.15949	1.36739	Ifitm3
19	ENSMUSG00000020218	2.23569e-43	0.00322411	-0.00726912	-0.291394	-0.927357	-0.0376001	0.00131686	0.00558418	0.00738759	0.00579928	0.00766054	0.00508374	0.00382747	-0.000184418	0.00766054	Wif1
19	ENSMUSG00000071076	3.69967e-08	0.0363977	0.598771	2.92689	1.59716	-0.0820055	0.118598	0.206076	0.361968	0.512921	0.774616	0.580464	0.262976	0.650604	0.727286	Jund
19	ENSMUSG00000075010	3.02665e-294	-2.19908	-0.0144482	-0.663578	0.0141941	0.0126836	0.0104266	-3.02323	-3.34463	-3.80925	-0.583603	-0.541943	-0.0672734	-0.0389126	-0.0399787	AW112010
20	ENSMUSG00000007872	3.12287e-48	-0.460234	-0.00502564	-0.253102	-0.0521539	-0.236924	-3.03921	-0.448861	-0.793678	-0.714309	-1.44265	0.0478483	0.0833879	0.105945	-0.0400956	Id3
20	ENSMUSG00000029086	4.38124e-30	-0.822763	-0.000551549	-0.0263898	0.0046219	0.0128677	0.0135144	-0.419284	-1.23151	-0.554522	-0.343154	-0.0248458	-0.0388653	0.0117888	0.0135144	Prom1
20	ENSMUSG00000047631	1.88081e-27	-0.235172	-0.00979644	-0.00296776	-0.00144286	-0.000411661	0	-0.0472057	-0.375677	-0.0647797	-1.35842	-0.00465627	-0.00431161	-0.00384913	0	Apof
20	ENSMUSG00000031502	1.95345e-244	0.199218	0.0974755	-0.785483	-2.82415	-1.23027	-2.34418	0.211631	0.241774	0.249919	0.186312	0.176554	0.205959	0.195045	0.140321	Col4a1
20	ENSMUSG00000022491	9.6089e-06	0.379408	0.0288773	0.377958	0.00128915	0.105877	0.294624	0.378846	0.379896	0.379392	0.0776025	0.378673	0.380184	-2.89001	-4.63879	Glycam1
21	ENSMUSG00000036256	3.47903e-18	0.0658991	0.337002	-1.85033	-0.782101	-0.980206	-5.19668	0.483608	0.593856	0.551738	0.475105	0.326061	-0.27721	0.428801	-0.139125	Igfbp7
21	ENSMUSG00000002265	7.32275e-19	-0.0255144	-0.263002	-0.00742311	-0.0482471	-0.0281932	-0.0450467	0.00915495	-0.0335592	0.023615	-1.49507	0.00413151	0.0051652	-0.193245	-0.0122893	Peg3
21	ENSMUSG00000053522	8.55443e-12	1.49539	0.700473	-1.52464	-1.0846	-2.62061	1.25206	1.08664	1.74661	1.61529	1.40802	0.468966	1.33355	1.09137	0.432648	Lgals7
21	ENSMUSG00000031503	5.16071e-06	0.204266	0.143309	-0.681466	-2.52284	-1.21267	-1.67681	0.210151	0.244166	0.232625	0.160343	0.198519	0.209576	0.196514	0.0548626	Col4a2
21	ENSMUSG00000045763	8.54268e-84	-0.88456	-0.305463	0.989929	1.23977	1.26719	1.24294	-1.47969	0.344392	-0.615394	1.0889	-1.93135	-1.42165	0.832265	0.0091141	Basp1
21	ENSMUSG00000037071	6.66341e-07	-1.05708	-0.215112	0.324109	0.177214	0.126903	0.418233	-0.0846751	-0.0559781	0.128415	-0.12369	-0.297254	-1.69714	-1.47145	-3.33144	Scd1
22	ENSMUSG00000026645	2.68114e-17	0.255815	0.25707	0.288835	0.276522	0.275381	0.275972	0.284415	0.283392	0.279362	0.186346	0.266658	0.233314	-0.384363	-1.52334	Olah
22	ENSMUSG00000030605	1.79294e-71	-0.245765	0.975259	2.20401	1.00325	1.43135	0.963815	1.40183	3.24	3.23282	3.00438	-0.0449794	-1.72302	2.37557	-0.605423	Mfge8
22	ENSMUSG00000020427	0	0.0942574	0.0124386	-2.5267	-2.21111	-0.269775	0.0520657	0.0270695	0.113215	0.0568306	0.0499331	0.0580889	0.0935695	0.0746357	0.0120547	Igfbp3
23	ENSMUSG00000030554	4.30719e-19	0.482702	0.474768	0.330735	-0.48851	-2.43531	0.00335055	0.490873	0.489655	0.486676	0.496871	0.496084	0.488477	0.486271	0.223536	Synm
23	ENSMUSG00000018593	9.52458e-26	1.2238	1.08613	-1.8049	-3.18475	-3.36215	-3.6573	1.23041	1.2899	1.23204	0.874057	1.22253	1.26383	1.12805	0.0470375	Sparc
23	ENSMUSG00000035557	1.70833e-65	1.90694	1.67044	-3.26601	-2.32629	-3.51057	0.70312	1.59689	2.03864	1.65926	1.92713	1.60358	1.93626	1.87201	-0.111549	Krt17
24	ENSMUSG00000029309	0	-0.0197809	0.0133355	-0.00583983	-0.00692728	-0.0502091	-3.3317	0.0228021	0.0179144	0.0201667	0.0255182	0.0064691	-0.00316265	0.00893879	-0.207186	Sparcl1
24	ENSMUSG00000030744	2.4288e-73	-0.658817	-1.30156	-0.512317	-1.07408	0.114022	0.707672	-0.683578	-0.676115	-0.753926	-0.646782	-0.564152	-0.723232	-1.23481	0.313148	Rps3
24	ENSMUSG00000034164	0	0.0417583	-0.058488	-0.764431	-1.58821	-0.237822	-0.451573	-0.00527326	0.0490607	0.0430747	0.0500831	-0.0663198	0.0475444	-0.306673	0.015604	Emid1
24	ENSMUSG00000025153	6.08797e-17	0.00399506	-0.0753166	0.00548159	0.00445187	0.0370958	0.102547	0.0335567	0.0670068	0.0683824	-0.131699	0.0886315	0.00852974	-0.238968	-1.50315	Fasn
24	ENSMUSG00000021728	8.02301e-187	-0.145432	-0.0230207	-0.744024	-1.09719	-0.240564	-0.144753	0.0237094	-0.214109	0.016603	-2.4329	0.0233693	0.028579	0.0178186	0.0353363	Emb
25	ENSMUSG00000002944	3.64607e-13	0.354635	0.400859	0.458598	0.388471	0.377274	-1.06585	0.463992	0.470482	0.469922	0.423287	0.456051	0.287076	-0.651328	-2.02146	Cd36
25	ENSMUSG00000074129	1.12021e-39	-0.774232	-1.18138	-0.528954	-0.950319	0.100791	0.517558	-0.819255	-0.998236	-1.055	-0.602356	-0.522365	-0.718755	-1.12471	0.053344	Rpl13a
25	ENSMUSG00000030717	0	-2.2596	0.72451	-0.149691	1.56665	1.52864	1.12309	-2.78622	-3.43619	-3.58459	-0.276402	-0.614672	-0.303135	1.04757	-0.690143	Nupr1
26	ENSMUSG00000050737	1.14824e-14	-0.547856	-0.00200128	0.185633	0.141229	0.341474	0.364742	0.108058	0.315422	0.315524	0.359396	-0.213306	-1.33523	-0.29366	-0.139749	Ptges
26	ENSMUSG00000029283	2.08207e-187	-0.0248488	-0.102522	-0.0116747	-0.0452725	-0.0115489	-0.0246464	-0.0143637	-0.03081	-0.0180527	-0.928339	-0.0289026	-0.0117483	-0.0719199	-0.0416954	Cdc7
26	ENSMUSG00000029718	0	-0.100386	0.0321709	-0.0246042	-0.0472826	-0.0404713	-1.44192	0.00288821	-0.214445	-0.00592283	-0.161805	0.030284	0.0294488	0.0310641	0.0127204	Pcolce
26	ENSMUSG00000090841	2.96556e-22	0.604981	0.956772	-0.732839	-0.991883	-2.45013	-1.60863	0.549801	0.51379	0.512319	1.07187	0.328489	0.471606	0.968975	0.115661	Myl6
27	ENSMUSG00000029641	0	-0.00751813	-0.00387065	-0.116405	-0.0323104	-0.15247	-1.53286	-0.0144583	0.00227443	0.00145937	-0.00750024	-0.0124279	-0.0370127	-0.00354606	-0.0594874	Rasl11a
27	ENSMUSG00000019577	2.1991e-07	-1.51268	-0.0409612	0.0740798	-1.12369	-0.45178	0.141584	0.184697	-0.0219464	0.176615	-0.0731331	0.174373	-2.10187	-0.548676	-0.611178	Pdk4
27	ENSMUSG00000029802	1.31244e-150	-0.048818	-0.0328734	0.0421284	-0.0290722	0.0267692	-0.220191	0.0532468	0.0557182	0.0495647	-0.160745	0.0546046	-0.116304	-0.450027	-1.38259	Abcg2
27	ENSMUSG00000031586	4.00005e-25	0.615543	0.771104	-0.301102	-1.36937	-2.46827	-0.525472	0.644054	0.67971	0.729869	0.838961	0.574639	0.610573	0.831812	0.361998	Rbpms
27	ENSMUSG00000043681	1.17301e-05	-0.929207	-0.00996666	-0.213401	0	-0.00032392	0	-1.82111	-1.32914	-2.4885	-0.0621109	-0.126026	-0.0224123	0	0	Fam25c
28	ENSMUSG00000038393	5.78854e-227	2.06421	1.69811	2.39371	2.22105	1.53118	0.0437942	2.15783	1.8865	2.11043	2.03159	2.26284	2.2199	1.26573	0.397542	Txnip
28	ENSMUSG00000032766	1.59943e-14	0.114763	0.112905	0.0614242	-0.0105374	-0.259046	-2.63846	0.121413	0.12609	0.121864	0.127571	0.112273	0.118566	0.114782	0.0172849	Gng11
28	ENSMUSG00000058056	4.405e-18	0.37439	0.335689	-1.62745	-1.52278	-2.63919	-0.415346	0.254254	0.527235	0.511342	0.528414	0.0365631	0.310155	0.43412	0.26476	Palld
28	ENSMUSG00000020911	1.76643e-82	-0.72762	0.650578	2.46344	3.74389	2.2984	3.80283	-0.447922	-1.52613	-1.02015	0.382789	0.316033	0.15835	0.862341	0.942203	Krt19
28	ENSMUSG00000060036	2.30954e-54	-0.694989	-1.34161	0.00359596	-0.68919	0.00191154	0.702044	-0.853507	-0.683942	-0.95811	-0.409934	-0.621186	-0.803633	-1.10611	0.570734	Rpl3
28	ENSMUSG00000023039	8.79787e-15	-2.28755	-0.413814	0.0863364	0.598991	-0.0158481	0.624438	-2.0407	-3.43147	-2.60553	-1.24251	-1.2774	-0.244031	0.421034	0.251641	Krt7
28	ENSMUSG00000024597	0	-1.79578	-0.0137529	-0.248021	0.219107	-0.0168207	0.230083	-2.3361	-2.42329	-2.77079	-0.433872	-0.221346	0.0690072	-0.0525902	0.080941	Slc12a2
29	ENSMUSG00000026628	4.40913e-270	2.67191	1.37252	3.8164	2.44766	-0.0447771	1.12923	2.06328	2.76939	1.97636	2.13732	3.26228	3.21907	1.48447	1.10418	Atf3
29	ENSMUSG00000008540	0	0.156509	-0.594628	1.41379	0.862771	1.77341	1.99037	1.2187	2.2041	2.05199	1.43747	0.237666	-0.877109	-1.01917	-0.244059	Mgst1
29	ENSMUSG00000021765	8.25692e-53	0.0437507	0.0464471	-2.99731	-3.28638	-0.907118	0.0274553	0.0255843	0.127196	0.076676	0.0703374	0.00823869	0.0353764	0.0783959	0.0609999	Fst
29	ENSMUSG00000006360	3.50496e-254	0.743651	1.19749	2.38979	2.7649	2.63066	-3.30366	1.15826	1.01231	0.841822	2.23932	1.60301	0.377314	2.55731	2.45621	Crip1
29	ENSMUSG00000024066	2.3308e-203	1.03344	1.1536	1.26761	1.24216	1.20795	1.30807	1.29763	1.36984	1.37197	1.11992	1.22213	0.764554	0.764695	-0.664541	Xdh
30	ENSMUSG00000016024	3.49206e-163	0.534163	0.811357	0.855296	0.84841	0.847118	0.849031	0.836883	0.857559	0.858073	0.860653	0.780768	0.21898	0.520645	-1.02109	Lbp
30	ENSMUSG00000009281	0	0.0562324	0.0663314	0.00650437	0.0465265	-0.0512699	-2.28519	0.0604935	0.0655103	0.0608281	0.0693116	0.0566824	0.0629459	0.0636042	0.0590948	Rarres2
30	ENSMUSG00000049115	3.25418e-209	-0.616688	0.00238113	-0.0810743	0.01542	0.0162368	-0.383586	-0.923155	-1.09387	-1.256	-1.93944	-0.0321215	0.0108988	0.0146849	-0.00189793	Agtr1a
31	ENSMUSG00000027333	9.54686e-10	-0.538914	0.0825454	0.0664796	0.106014	0.26815	0.299469	-0.273594	0.239831	0.196726	-0.0498654	-0.84094	-1.2249	0.0341981	-0.0904848	Smox
31	ENSMUSG00000040659	4.88307e-11	-0.571922	-0.223649	-1.23858	-0.425159	0.307388	0.130657	-1.19596	0.473058	0.197512	0.695124	-2.3459	-1.23042	-0.423085	0.460968	Efhd2
32	ENSMUSG00000033684	2.39623e-209	-1.73874	0.043842	0.00676634	0.00806822	0.110938	0.0633485	-0.90121	-1.8295	-1.22813	-0.582645	-0.108073	-1.46017	-0.132341	-1.18122	Qsox1
32	ENSMUSG00000028413	3.25927e-06	-0.198668	0.0142972	0.153644	0.142081	0.177034	0.0964736	-0.237983	-0.106579	-0.319172	-0.0152396	0.0412764	-0.267143	-0.213444	-1.52625	B4galt1
32	ENSMUSG00000001520	0	0.0102182	0.0153961	0.00809434	-0.00693497	-0.00631482	-1.58137	0.0139503	0.0133866	0.0142253	0.0153961	0.0153961	0.0146854	0.0153379	0.0153961	Nrip2
32	ENSMUSG00000032366	6.9411e-107	0.395041	0.328445	-1.39228	-1.66454	-3.31463	-2.50717	-0.327283	0.534147	0.224614	1.72183	-0.850095	0.364798	1.32672	0.499701	Tpm1
32	ENSMUSG00000021250	1.46044e-32	1.70165	1.29644	3.79433	3.07126	-0.280447	0.0381116	1.46769	2.16411	1.54943	2.30444	1.85104	1.89463	2.04354	0.748407	Fos
32	ENSMUSG00000023905	1.90991e-96	-1.98655	-0.324651	-1.91932	-1.4905	-0.439342	0.728271	-1.82117	-1.95624	-1.7505	-0.0838965	-2.208	-2.34323	-0.260236	0.141746	Tnfrsf12a
33	ENSMUSG00000026158	4.20192e-09	0.473372	-1.33145	0.926701	0.876476	0.891488	0.943714	0.655237	1.03413	1.01745	0.914432	0.282025	0.105965	-1.29171	-0.180916	Ogfrl1
33	ENSMUSG00000041741	6.605e-10	-0.0022663	0.00211836	-0.019502	-0.109817	-0.0493167	-1.35995	0.000535448	-0.000815403	0.00146732	0.00211836	0.000984663	-0.00218899	0.000791507	-0.00663847	Pde3a
33	ENSMUSG00000032359	8.03055e-49	0.79752	0.134848	1.69986	1.77625	1.9542	1.95473	1.05891	1.39137	1.40094	1.69578	0.557824	0.238392	0.454124	0.478619	Ctsh
33	ENSMUSG00000020473	5.38813e-135	0.10717	0.124653	-2.15707	-1.38919	-1.28717	-0.0439081	0.0445588	0.159304	0.144747	0.151588	-0.0245293	0.125975	0.154345	0.0452813	Aebp1
33	ENSMUSG00000023043	8.24659e-138	-1.50002	0.117412	1.78098	3.56199	3.51325	4.37181	-1.32569	-1.61255	-1.30775	-0.137678	-1.439	-1.57707	-0.11843	1.24195	Krt18
33	ENSMUSG00000033022	0	-0.979282	-0.0435642	-0.126344	-0.0301222	-0.00276641	-0.00199301	-1.08707	-1.68693	-1.58858	-2.14693	-0.0795297	-0.0175854	-0.0227633	-0.0212913	Cdo1
33	ENSMUSG00000064370	1.43395e-19	-0.682617	-0.478175	-0.945854	-1.17575	-0.693283	-0.762957	-0.767671	-1.24844	-1.11231	-0.727549	-0.378598	-0.462824	-1.29486	-1.80671	mt-Cytb
34	ENSMUSG00000030170	5.28153e-26	-0.382857	-0.691229	-0.0639671	0.0495896	0.0930147	0.193029	-0.487956	0.225663	0.198075	0.22549	-1.24389	-0.837031	-0.239484	-0.142113	Wnt5b
34	ENSMUSG00000040046	3.69349e-10	-0.196322	-0.0328984	-0.0286218	-0.00114894	-0.000957113	0	-0.203766	-0.348348	-0.249911	-1.36648	-0.00474833	-0.00237754	-0.00292696	-0.00602997	Tph1
34	ENSMUSG00000018796	1.64184e-20	0.518505	0.439569	0.635888	0.614208	0.595222	0.566917	0.644564	0.673062	0.677417	0.614402	0.594337	0.404562	-0.198972	-1.10573	Acsl1
34	ENSMUSG00000057113	7.12701e-86	-0.505835	-1.88407	-1.19108	-1.28299	0.336636	0.782564	-0.594284	-0.356074	-0.675689	-0.373693	-0.334838	-0.636604	-1.80076	0.601908	Npm1
34	ENSMUSG00000018830	0	1.22973	1.20695	-0.455147	-1.85171	-3.84395	-2.30178	1.24914	1.26736	1.26102	1.25678	1.25134	1.24702	1.2202	0.337487	Myh11
34	ENSMUSG00000091971	1.02422e-211	2.94771	1.45384	3.24721	2.66064	0.959053	-0.189207	3.04952	3.0068	3.02934	2.52318	3.07607	2.98926	2.15013	-0.097363	Hspa1a
35	ENSMUSG00000028081	5.33716e-108	-0.337662	-1.15402	-0.320411	-0.915803	0.18164	0.807255	-0.511881	-0.358346	-0.555858	-0.322281	-0.494174	-0.467164	-0.958249	0.584374	Rps3a1
35	ENSMUSG00000036570	0	-0.00297863	-0.00195598	-0.00950394	-0.00752897	-0.0434152	-2.0132	-0.00493491	-0.00320382	-0.00265923	0	-0.00462716	-0.007197	-0.00366233	0	Fxyd1
35	ENSMUSG00000072949	8.54735e-09	-0.766027	-0.576816	0.236937	-0.428922	0.346865	0.413418	-0.697844	-1.39339	-1.00815	-2.57851	0.316856	0.0540572	-1.47758	-0.258212	Acot1
35	ENSMUSG00000021281	6.96299e-06	-0.0103491	-0.358453	0.277454	0.3439	0.343823	0.0825602	-0.599697	0.204828	0.277108	0.3393	-1.30642	-0.187444	-0.041514	0.333566	Tnfaip2
36	ENSMUSG00000026147	1.4886e-17	0.190514	0.166451	0.212353	-0.415712	0.25521	0.264737	0.249278	0.263266	0.26289	0.22679	0.210347	0.100445	-0.214353	-0.857442	Col9a1
36	ENSMUSG00000029359	9.06278e-130	-0.255568	0.00179427	-0.0156967	0.00609549	-0.000393903	-0.786874	-0.174807	-0.429992	-0.245319	-1.20458	0.00146182	-0.000298947	-6.5263e-05	0.00860042	Tesc
36	ENSMUSG00000057092	2.25952e-165	0.85872	0.819147	0.598605	1.28586	0.946459	3.53414	1.05892	2.06541	1.79473	2.3128	-0.00342826	-0.139907	0.809531	0.500294	Fxyd3
36	ENSMUSG00000036111	4.82527e-11	0.0545628	0.0230353	-1.27922	-0.95309	-0.220666	-0.0385667	0.0266814	0.0736419	0.0504883	0.077378	0.0372483	0.0727649	0.0522311	0.0341624	Lmo1
36	ENSMUSG00000031551	2.18074e-76	-1.04281	0	-0.0417959	-0.000527047	-0.000529345	0	-0.364438	-1.89586	-0.608332	0	-0.0239866	-0.033262	-0.000190595	0	Ido1
36	ENSMUSG00000032399	9.84672e-35	-0.62173	-1.29604	-0.567008	-0.968794	-0.0910358	0.694412	-0.808798	-0.664724	-0.922219	-0.110618	-0.708786	-0.774166	-0.98456	0.201009	Rpl4
36	ENSMUSG00000075702	0	0.608255	0.565662	-0.0955929	-0.544746	-2.31062	-0.775471	0.600475	0.61852	0.593314	0.598269	0.614414	0.62922	0.606467	0.174841	Selm
37	ENSMUSG00000004951	2.40235e-171	2.79682	1.7284	2.10223	1.69661	-0.857309	0.311067	2.39213	2.79851	2.55277	3.81693	1.988	2.73786	2.58028	1.14922	Hspb1
37	ENSMUSG00000030551	0	0.0216859	-0.0618699	0.00224233	-0.0226858	-0.0483878	-1.22666	0.00249407	0.037276	-0.0153294	0.0109864	0.0335392	0.0239096	-0.0125916	-0.00456524	Nr2f2
37	ENSMUSG00000031596	7.86536e-08	-1.13275	-0.00260568	-0.206727	-0.127302	-0.063445	-0.157559	-1.037	-1.45528	-1.1626	-0.429137	-0.0780091	-0.0537708	0.00246353	-0.0133812	Slc7a2
37	ENSMUSG00000024486	2.00237e-100	-1.54273	-0.336825	-0.0268878	0.246143	0.464641	-0.306732	-1.33218	-0.309758	-0.153128	0.261158	-1.99138	-1.79076	0.0400918	-0.0766269	Hbegf
37	ENSMUSG00000024578	5.49057e-26	0.0465853	-0.0250431	-0.796212	-2.95762	-0.468579	0.040644	0.0346861	0.0538798	0.0392674	0.00546565	0.0436034	0.0502467	0.00525707	-0.0191041	Il17b
37	ENSMUSG00000064341	1.327e-43	-0.854276	-0.342364	-1.39603	-1.19249	-1.48401	-0.933882	-1.2153	-1.08543	-1.26549	0.364081	-1.13556	-0.847554	-1.06277	-1.67757	mt-Nd1
38	ENSMUSG00000028063	1.70101e-27	-1.30317	-0.139899	-0.822606	-0.0469284	-0.74966	-0.0369991	-0.940256	-0.51658	-0.265923	0.501604	-1.82887	-2.09999	0.217693	0.399847	Lmna
38	ENSMUSG00000070423	0	0.0148515	0.0148515	0.0148515	0.0148515	0.00377175	-1.30013	0.0148515	0.0146053	0.0148515	0.0148515	0.0148515	0.0143154	0.0148515	0.0148515	Olfr558
38	ENSMUSG00000000792	7.57697e-26	-1.13203	-0.0101864	-0.0571811	0.00421528	0.00376013	-0.0325969	-0.416672	-1.7176	-0.60493	-0.120942	-0.0194951	-0.0408226	-0.00544497	-0.127955	Slc5a5
38	ENSMUSG00000032033	1.89351e-305	1.2628	0.0101289	1.59818	1.57708	1.38328	1.62339	1.33441	1.59962	1.62174	1.59326	1.03171	0.960896	0.0388032	1.35976	Barx2
38	ENSMUSG00000018569	3.63937e-20	-0.305131	0.0177402	1.53269	1.79253	1.8313	1.84165	-0.524743	0.0102007	-0.215309	0.469334	-1.02885	-0.631847	-0.04255	0.105629	Cldn7
38	ENSMUSG00000008668	2.35633e-204	-0.737714	-1.14594	-0.307867	-0.688903	0.501207	1.00705	-1.00549	-0.757864	-1.21497	-0.568474	-0.617915	-0.798279	-1.14975	0.0723221	Rps18
38	ENSMUSG00000037095	1.20134e-18	0.237028	1.13006	1.11151	1.16127	1.14045	1.12321	0.736907	1.05862	0.959128	1.15958	0.427763	-0.342096	1.07101	-0.990619	Lrg1
39	ENSMUSG00000028494	6.75601e-109	-0.371846	0.949875	1.29805	0.854207	1.43373	1.07129	1.26753	1.32965	1.5161	1.01815	0.870526	-1.33141	-1.41239	-1.92265	Plin2
39	ENSMUSG00000005667	4.57674e-20	-0.324598	-0.10096	-1.36533	-0.358089	0.0234899	0.0166684	-0.781719	-0.153803	-0.397677	-0.09312	-0.9993	-0.493372	-0.0536203	0.00655121	Mthfd2
39	ENSMUSG00000020186	1.93515e-08	-0.014064	-0.18133	-0.0378333	-0.0948155	-0.0363926	-1.44347	-0.0222593	0.00420425	-0.00836922	-0.0884988	-0.0328327	-0.0357534	-0.123404	-0.0454144	Csrp2
39	ENSMUSG00000032348	5.38062e-127	-0.507207	-0.00337663	-0.0206511	-0.043249	-0.00858311	0.0199962	-0.196064	-0.941517	-0.366064	-1.6633	0.00301181	-0.000102026	-0.00303238	0.0133752	Gsta4
39	ENSMUSG00000037573	1.11895e-196	1.79056	1.70748	2.24118	1.97405	1.83469	1.99757	1.91626	1.80754	1.87595	1.43137	1.99384	1.79661	1.41864	0.670829	Tob1
39	ENSMUSG00000044217	6.29181e-178	-0.158063	1.42544	1.51612	1.62	1.61667	1.62225	0.681293	-0.763503	0.487983	1.20589	1.17983	1.00625	1.37213	0.651292	Aqp5
40	ENSMUSG00000026832	1.57143e-127	0.928501	-0.564031	1.24548	1.22906	1.25156	1.2484	1.09243	1.26567	1.26219	1.24465	0.89117	0.750347	0.151716	-0.0933241	Cytip
40	ENSMUSG00000027171	2.67819e-45	-0.293063	-0.336691	-0.467288	-0.213491	0.0917172	0.116756	-0.462467	0.00155521	-0.012706	0.0281311	-1.07908	-0.503582	-0.225838	-0.0957609	Prrg4
40	ENSMUSG00000040280	0	0.0314636	0.0361363	0.0324534	0.0254934	-0.0138849	-3.35033	0.0361363	0.0348554	0.0352101	0.00981172	0.0361363	0.0341404	0.0357768	-0.00684904	Ndufa4l2
40	ENSMUSG00000075602	2.07875e-06	-0.412335	0.255701	0.0686361	0.334478	0.295371	0.244278	-1.37731	-0.887244	-2.10452	0.17387	0.0347208	0.306565	0.247179	-0.453082	Ly6a
41	ENSMUSG00000029322	1.98585e-198	-0.364431	0.00776301	-0.0528925	0.0121322	0.0248844	0.000777004	-0.646867	-0.75576	-0.976244	-1.57997	-0.0202983	0.0223821	0.00970868	-0.103128	Plac8
41	ENSMUSG00000037852	1.63755e-13	-0.0089215	0.114176	0.152008	0.152756	0.139154	-1.20927	0.119531	0.175208	0.17618	0.0813857	0.00508928	-0.239196	0.178982	0.158337	Cpe
41	ENSMUSG00000022150	4.10243e-07	-0.0554042	0.07569	0.127532	0.0332543	0.0455372	0.144974	0.135045	0.170719	0.171903	0.162851	0.0673398	-0.237161	-0.45461	-1.00493	Dab2
41	ENSMUSG00000045394	2.62668e-16	-0.48424	0.154952	1.01715	2.33083	3.3866	4.11786	-0.322571	-0.592048	-0.0861839	-0.064109	-1.16993	-0.813243	0.230612	0.881312	Epcam
42	ENSMUSG00000031320	1.20866e-36	-0.379601	-1.12759	-0.0866708	-0.811665	0.31082	0.878484	-0.456712	-0.185506	-0.365828	-0.189575	-0.545527	-0.623677	-1.01663	0.602879	Rps4x
42	ENSMUSG00000042784	4.03714e-71	0.0459713	0.102854	0.51225	0.535334	0.545769	0.545842	0.258978	0.32567	0.501331	0.126785	-0.0399669	-0.254301	0.182177	-0.933527	Muc1
42	ENSMUSG00000030218	1.39251e-44	0.070317	0.100832	-0.949318	-2.4368	-0.589558	-0.46743	-0.0479624	0.124947	-0.169746	0.00403428	0.12689	0.112507	-0.0347824	0.0589829	Mgp
42	ENSMUSG00000042485	0	-0.00605256	0.0156851	-0.00402195	0.00658096	-0.0321372	-2.67188	0.0106415	0.00987295	0.00905324	0.0156851	0.0120847	0.000403508	0.0132159	-0.00966179	Mustn1
42	ENSMUSG00000053113	8.0427e-37	0.401183	1.20372	-0.210361	0.741525	-2.8792	-1.14659	-0.0110666	0.243399	-0.211276	1.12493	0.832204	0.705862	1.26819	0.147484	Socs3
42	ENSMUSG00000021379	4.33804e-33	0.0444901	0.0437115	-1.59448	-1.21492	-0.524236	-0.656761	0.036093	0.0618082	0.0445894	0.0541472	0.0345515	0.0342838	0.0431651	0.0197369	Id4
43	ENSMUSG00000023064	0	0.0116226	0.0104103	0.0143148	0.0357846	-0.343097	-2.41069	0.0602937	0.0775068	0.0843415	0.0903427	0.045675	-0.0365947	0.0696565	-0.00402558	Sncg
43	ENSMUSG00000032353	4.34779e-23	-1.95444	0.172555	0.493756	0.5035	0.757236	0.818388	-0.835487	-2.96024	-1.30157	-0.175511	0.536972	-0.0755162	0.122637	-0.514401	Tmed3
43	ENSMUSG00000024661	1.82224e-13	-0.352067	0.459391	-0.126674	0.0346555	-0.343607	-0.463297	0.422363	-0.141717	0.316774	-0.300593	0.490658	-0.825361	-1.10161	-1.41466	Fth1
44	ENSMUSG00000038067	1.22645e-62	-0.995408	0.144571	-0.138056	0.125812	-0.368381	0.162193	-0.752766	0.0835748	0.00573505	0.162193	-1.23675	-1.8699	0.132132	0.0742513	Csf3
44	ENSMUSG00000061527	1.5257e-19	0.581658	0.573831	-1.78526	-1.30026	-2.40202	0.287674	0.53727	0.598192	0.54599	0.583438	0.548356	0.578397	0.570887	0.0715842	Krt5
44	ENSMUSG00000024659	5.42226e-119	0.294289	0.808619	1.80622	2.43749	1.95785	1.15354	0.0785388	0.266174	0.0295775	1.84319	-0.113908	0.159608	1.66043	2.13732	Anxa1
45	ENSMUSG00000060802	6.48923e-44	-0.541772	-0.601665	0.177103	-0.603805	0.453097	0.370832	-0.481886	-1.38736	-1.05259	-3.49473	0.709011	0.37115	-1.64698	-0.445488	B2m
45	ENSMUSG00000038086	3.97233e-11	0.0322072	-0.0035217	0.0323199	0.016024	-0.171379	-1.3555	0.0384142	0.0407102	0.0383732	0.0237417	0.0314261	0.0257447	0.0400436	0.0259334	Hspb2
45	ENSMUSG00000039450	1.64066e-232	0.95373	0.841321	1.34988	1.26203	1.30078	1.34435	1.17236	1.11367	1.14143	1.01847	1.1463	0.861935	0.562726	0.474535	Dcxr
45	ENSMUSG00000068220	1.05463e-110	1.02107	0.333506	-1.209	-0.759295	-3.13037	-3.25429	1.07599	1.04802	1.06603	0.73613	1.06556	1.0389	0.953325	-0.148176	Lgals1
45	ENSMUSG00000096215	4.4106e-30	0.576282	1.00414	1.54928	1.61534	1.6276	1.63622	0.800968	0.363019	0.616609	0.816824	1.08235	0.838076	0.479101	-0.551196	Smim22
45	ENSMUSG00000050520	4.27047e-08	0.115064	0.203418	0.384827	0.390451	0.392909	0.396567	0.312808	0.00996285	0.254268	-0.663778	0.376959	0.277616	0.0389876	-0.785599	Cldn8
46	ENSMUSG00000026655	7.15501e-62	-1.3584	-0.522415	-0.185128	-0.0770755	-0.152936	-0.546374	-1.18298	-0.369186	-0.49118	-0.081357	-1.67196	-1.67672	-0.291954	0.109122	Fam107b
46	ENSMUSG00000020205	5.89087e-33	1.19429	0.079275	2.24795	1.06815	2.41155	0.901759	1.16311	2.40938	2.465	2.82133	0.127713	0.664908	-0.935374	2.23953	Phlda1
46	ENSMUSG00000031765	1.80442e-259	0.86766	2.75902	-0.939757	-0.895095	-3.3297	0.0129147	0.37568	1.30481	-0.426244	1.18585	2.07247	0.510967	0.266084	-0.978293	Mt1
46	ENSMUSG00000031827	4.87176e-175	0.660391	0.843307	-2.09412	-1.75816	-0.920913	0.956007	0.625254	1.05315	1.01005	1.01803	0.0946364	0.318201	0.891697	0.323483	Cotl1
46	ENSMUSG00000044533	5.46979e-14	-0.493235	-1.02069	-0.466852	-0.53245	0.308402	0.381573	-0.649226	-0.545773	-0.83027	-0.328615	-0.379295	-0.646998	-1.05565	0.16112	Rps2
47	ENSMUSG00000001930	3.12697e-61	-0.188174	-0.00191458	-0.0147527	-0.0169385	-0.0217662	-0.0341107	-0.106233	-0.351979	-0.164626	-0.979394	-0.00213379	-0.00739347	-0.00876703	-0.0354877	Vwf
47	ENSMUSG00000057098	0	0.0105737	0.0228391	0.00174231	0.00237649	-0.0307757	-2.40813	0.0162797	0.0191685	0.0179091	0.0228391	0.0119744	0.0137749	0.0199285	-0.0116922	Ebf1
47	ENSMUSG00000024608	2.56607e-11	-0.560041	-0.980113	-0.278618	-0.812737	0.140999	0.70127	-0.614123	-0.499855	-0.696265	-0.492802	-0.548293	-0.660127	-0.87792	0.0134853	Rps14
48	ENSMUSG00000009633	7.56298e-143	1.17155	0.943993	1.16262	1.01314	0.911854	0.933513	1.22276	1.24569	1.24447	1.24672	1.16702	1.08102	0.609811	-1.3376	G0s2
48	ENSMUSG00000057060	8.2105e-13	-0.174634	0.00257318	-0.0113731	0.00623497	0.00703611	0.00814473	-0.255065	-0.309455	-0.371639	-0.944604	0.00497201	0.00302042	0.00522446	0.00814473	Slc35f3
48	ENSMUSG00000025150	2.96149e-75	1.46091	1.38828	1.45072	0.980843	0.761011	1.60935	1.61283	1.64715	1.65142	1.65919	1.50974	1.25784	1.36337	0.971046	Cbr2
49	ENSMUSG00000030659	4.27546e-56	0.40962	0.467974	0.609862	0.598749	0.633884	0.586909	0.292593	0.434929	0.270873	0.512561	0.399623	0.36654	0.21709	-0.979478	Nucb2
49	ENSMUSG00000043445	7.79569e-159	1.11936	1.20148	1.27156	1.35453	1.5378	1.34957	1.46578	1.53902	1.63103	1.41527	1.25262	0.815432	0.615366	0.236356	Pgp
50	ENSMUSG00000022010	2.40105e-44	0.815132	0.895239	1.36917	1.15036	-2.38374	-0.708031	0.4559	0.0967695	0.223011	0.363122	1.103	1.97802	1.06464	0.57623	Tsc22d1
50	ENSMUSG00000020486	0	0.00276484	0.0329242	0.0240761	0.0174945	0.00303533	-1.52019	0.0113508	-0.00405104	0.000450892	0.0145014	0.02188	0.0205438	-0.00369721	-0.0130381	Sept4
50	ENSMUSG00000024646	6.85509e-22	1.15563	1.34549	1.59595	1.37751	1.23781	0.698689	1.48193	1.33919	1.40915	1.06392	1.55083	1.01419	1.26225	-0.143019	Cyb5a
51	ENSMUSG00000038900	9.52509e-17	-0.88361	-1.41358	-0.819269	-1.14934	0.421764	0.861015	-1.02452	-0.653375	-1.08066	-0.33801	-1.04478	-1.21542	-1.2231	0.224889	Rpl12
51	ENSMUSG00000027239	4.42473e-38	-0.178876	-0.0631936	-0.6895	-1.72571	-0.558322	0.0600252	-0.0645551	-0.1291	-0.0306015	-1.0491	-0.0174763	-0.16268	0.00472939	0.0698824	Mdk
51	ENSMUSG00000046223	5.74534e-97	-0.993165	0.0452743	-1.17998	-0.297534	-0.149739	0.0786225	-0.956435	-0.482489	-0.608896	-0.0889634	-1.37053	-1.37392	-0.026986	-0.0471563	Plaur
51	ENSMUSG00000032350	3.20846e-320	-1.34489	-0.0466574	-0.35729	-0.273706	-0.0214419	-0.084009	-1.05092	-1.68132	-1.2306	-0.382661	-0.144845	-0.177108	-0.0945498	-0.0490138	Gclc
51	ENSMUSG00000056895	4.39754e-30	-0.293349	-0.0475388	-0.0242996	0.00458606	0.00508495	0.00727374	-0.196998	-0.573716	-0.290276	-1.11894	-0.0178628	-0.00061725	-0.0305246	-0.000291492	Hist3h2ba
51	ENSMUSG00000017493	4.33737e-19	0.0404692	0.0823227	-0.136055	-1.16876	-0.369206	-2.70476	0.0386006	0.0906634	0.0870165	0.0842798	0.00414102	0.0174545	0.0673043	0.0073845	Igfbp4
52	ENSMUSG00000026234	1.61867e-21	-0.776001	-1.302	-2.20079	-1.20032	-0.0337197	0.21177	-0.72192	-0.300425	-0.449801	-0.162614	-1.20689	-1.44541	-1.24182	0.566292	Ncl
52	ENSMUSG00000006205	4.13681e-112	0.162676	0.154124	-0.584314	-1.73117	-0.763832	-1.45968	0.128564	0.168548	0.141315	0.160004	0.154041	0.177375	0.15622	0.0357308	Htra1
52	ENSMUSG00000015656	5.64927e-91	1.37799	0.164125	1.57807	1.39224	0.61517	0.169533	1.60027	1.53229	1.30651	0.516607	2.14585	1.15792	0.36882	0.641749	Hspa8
52	ENSMUSG00000034520	0	3.56295e-05	0.00348256	-0.0491263	-0.135629	-0.0322423	-1.13223	0.000242212	0.00319297	0.00284332	0.00348256	0.0025483	0.000467585	0.000358993	0.00348256	Gjc1
52	ENSMUSG00000022661	1.59738e-125	-1.49825	0.0259267	-0.181447	-0.305051	-0.411407	-0.557756	-1.51015	-2.0811	-2.04662	-1.88174	-0.0468164	-0.555878	0.0866528	0.0673594	Cd200
52	ENSMUSG00000001525	1.38872e-19	0.106008	-1.96967	-0.382692	-0.843183	-0.413296	-0.0775773	-0.177865	-0.0274068	-0.191355	-1.38316	0.161184	0.24333	-1.65133	0.290983	Tubb5
53	ENSMUSG00000008683	5.27919e-38	-0.180132	-1.08889	-0.563114	-0.811466	0.117497	0.657793	-0.731835	-0.0512327	-0.680913	-0.28683	-0.751755	-0.460811	-1.04938	0.339857	Rps15a
53	ENSMUSG00000020928	0	0.00735962	0.00829888	0.00829888	0.00647204	-0.0106106	-1.40429	0.0070615	0.00829888	0.00829888	0.00829888	0.00829888	0.00742432	0.00775172	0.00829888	Higd1b
53	ENSMUSG00000034634	1.8404e-180	-0.134309	0.91394	1.2384	1.882	1.89002	1.89774	-1.36254	-0.214238	-2.17042	1.89996	0.476462	0.263536	1.71972	1.88612	Ly6d
53	ENSMUSG00000051439	5.61165e-239	0.476903	0.856723	1.67465	1.73501	1.73967	1.75253	1.1398	1.60906	1.55659	1.61563	0.495509	-0.472092	0.646259	0.0191666	Cd14
54	ENSMUSG00000003051	3.12475e-212	0.614603	0.848173	1.28638	1.38335	1.35436	1.40405	0.770849	0.839131	0.873362	1.14406	0.645063	0.395561	1.08727	1.04387	Elf3
54	ENSMUSG00000054342	1.09309e-200	0.664244	0.698751	1.16533	1.22548	1.23379	1.23931	0.551117	1.23301	1.20543	1.22686	-0.181849	0.285118	0.16055	0.365092	Kcnn4
54	ENSMUSG00000001473	5.01318e-143	-0.96223	-0.0602898	-1.56213	-1.5731	-0.870868	-0.218691	-0.726221	0.0479793	-0.0520067	0.189242	-1.41806	-1.6689	-0.250405	-0.0786283	Tubb6
55	ENSMUSG00000071866	4.06332e-37	1.233	0.76972	0.732696	1.06309	0.291451	0.559827	0.843504	0.906027	0.619093	1.21618	0.999805	1.43561	0.439883	0.682206	Ppia
55	ENSMUSG00000021388	0	0.0316211	0.0330862	0.0300449	0.0222052	-0.0221085	-2.554	0.0321999	0.0320876	0.0306468	0.0330862	0.0319583	0.0308542	0.0322226	0.0205446	Aspn
56	ENSMUSG00000074457	2.41867e-48	-0.715963	-0.0820792	-0.675124	-0.568969	-0.393852	1.07718	-1.18886	-0.469163	-0.650255	0.736001	-1.89574	-0.811036	0.34996	0.559361	S100a16
56	ENSMUSG00000037166	1.28781e-08	0.404542	0.392146	0.3419	-0.0914927	-2.03973	-2.16085	0.399579	0.407018	0.402252	0.387045	0.40769	0.402204	0.401842	-0.0553614	Ppp1r14a
56	ENSMUSG00000022132	1.21609e-257	-0.627624	-0.00586992	-0.0435118	0.00918453	0.0116582	0.0129208	-0.505637	-1.0512	-0.712465	-1.26228	-0.00814677	-0.00368151	-0.000812963	-0.0281853	Cldn10
56	ENSMUSG00000020460	6.77185e-29	-0.245984	-0.907961	-0.34874	-0.519666	0.512708	1.00163	-0.443818	-0.201143	-0.478069	0.0226988	-0.475116	-0.497983	-0.991538	0.0155739	Rps27a
56	ENSMUSG00000020917	1.51964e-39	-0.100627	-0.0323264	0.220111	0.248166	0.153607	0.0960515	0.0920058	-0.079182	0.0856447	-0.114639	0.196779	-0.0113277	-0.472386	-1.00605	Acly
56	ENSMUSG00000005583	0	0.0975044	0.0885864	0.0360967	-0.409617	-0.76222	-2.55978	0.101532	0.101956	0.102466	0.103088	0.097348	0.0978501	0.0970098	0.0252738	Mef2c
56	ENSMUSG00000021614	1.26049e-227	0.0313591	-0.00169908	-0.125346	-1.11194	-0.283112	0.03958	0.0288429	0.037232	0.0337113	0.0187026	0.0340347	0.0240297	0.0173106	0.0190821	Vcan
57	ENSMUSG00000026421	4.37823e-86	1.4672	1.14166	0.269209	-0.289262	-2.15323	0.199765	0.704227	1.71912	1.35725	2.6035	0.0827848	1.24729	0.998406	1.15024	Csrp1
57	ENSMUSG00000057841	7.42543e-08	-0.241928	-1.02762	-0.0667935	-0.478067	0.887752	1.26482	-0.494931	-0.0956716	-0.609816	-0.0398679	-0.369261	-0.486165	-0.905065	-0.0498848	Rpl32
57	ENSMUSG00000039405	9.96764e-16	-0.213017	0.486568	-1.54938	-1.36634	-2.26573	-0.688205	0.0528657	-0.546508	-0.132648	-0.210098	0.444415	0.499381	0.496358	-0.124882	Prss23
57	ENSMUSG00000037706	7.03495e-39	1.01221	1.03005	2.10689	2.06162	1.90929	0.212997	1.93038	2.04104	2.48848	1.9217	1.15819	0.0350333	0.979062	0.349917	Cd81
57	ENSMUSG00000015312	8.82208e-23	1.37788	1.2723	1.37297	1.45494	-0.695058	-0.221683	1.09086	1.64637	1.34375	1.4665	0.892676	1.1186	1.83642	0.737942	Gadd45b
57	ENSMUSG00000020361	4.48099e-137	-1.29058	-0.269899	-0.728286	-0.417593	-0.0149954	0.060515	-0.748884	-0.957654	-0.778382	-0.0144471	-0.611626	-1.48357	-0.363827	-0.0414496	Hspa4
57	ENSMUSG00000016559	5.40008e-36	0.76175	0.724452	1.2678	1.78701	1.47134	2.07141	0.779821	0.112507	0.54788	0.371377	0.7606	1.10984	0.431953	1.25378	H3f3b
57	ENSMUSG00000021268	2.07083e-10	0.0434797	0.0385651	-0.341343	-0.429947	-0.249025	-2.51859	0.0507915	0.0527109	0.0467718	0.0557999	0.045825	0.047082	0.0469553	-0.011165	Meg3
58	ENSMUSG00000047501	1.40675e-45	-1.03501	0.264603	1.36456	2.0886	2.28729	2.26114	-1.52097	-1.27784	-1.60141	0.854985	-1.39111	-0.50766	-0.00556437	0.164864	Cldn4
58	ENSMUSG00000030538	5.11018e-144	-0.0469178	-0.450712	0.463415	0.44601	0.470529	0.387921	0.186323	-0.293261	0.0797397	-0.628191	0.366172	0.178363	-1.1594	-0.375273	Cib1
58	ENSMUSG00000045128	7.5767e-37	-0.56267	-1.01526	-0.0492105	-0.63147	0.390609	0.765313	-0.636756	-0.530288	-0.775722	-0.0382012	-0.473634	-0.63511	-0.867179	0.269935	Rpl18a
58	ENSMUSG00000032418	6.49296e-16	-0.035138	0.282534	0.31296	0.32324	0.346215	0.409782	0.164312	0.290843	0.280583	0.259788	0.0177677	-0.255405	-0.0295661	-0.841048	Me1
58	ENSMUSG00000015837	4.01734e-133	-0.953022	0.59567	-0.150927	0.544934	0.568624	0.438467	-0.191168	-0.137824	0.0875239	0.477316	-0.606831	-1.65402	0.421788	0.204913	Sqstm1
58	ENSMUSG00000059895	0	-0.057056	0.0060443	-0.0761889	-0.0392482	-0.0772066	-2.52347	-0.0894799	-0.0855047	-0.0935287	-0.0829982	0.00578089	0.0464211	0.0101042	0.0218102	Ptp4a3
59	ENSMUSG00000031328	1.28792e-09	0.596286	0.444276	-0.36443	-1.11694	-2.01643	-1.46349	0.456015	0.700884	0.611717	0.59167	0.374754	0.636694	0.577705	0.307792	Flna
59	ENSMUSG00000027907	4.78619e-12	-0.420184	0.72745	-0.329264	0.52685	-0.385996	-0.780763	-0.799428	-1.24456	-1.40928	0.89629	-0.609523	-0.229139	1.47	1.39674	S100a11
59	ENSMUSG00000005054	4.22465e-23	-1.22584	-0.0482645	-1.02515	-0.752788	0.0733771	0.591957	-1.04208	-0.937699	-0.657407	-0.0664744	-1.9	-1.79702	-0.997915	-0.122784	Cstb
59	ENSMUSG00000003970	1.85643e-78	-0.458064	-1.01694	-0.320826	-0.738076	0.183754	0.528922	-0.560498	-0.5354	-0.646371	-0.0660119	-0.529374	-0.563756	-0.993916	0.145072	Rpl8
59	ENSMUSG00000004864	9.7412e-10	-0.403982	-0.110303	0.223868	0.331466	0.35035	0.485317	-0.268375	-0.466075	-0.27104	-1.71708	-0.116593	-0.199497	0.0646211	0.161163	Mapk13
60	ENSMUSG00000029552	1.18793e-08	-0.146694	0.321724	-0.865588	-1.52652	-2.17426	0.465867	-0.0826471	0.0252461	-0.0654109	-0.380565	0.176609	0.0463311	0.326481	0.0718919	Tes
60	ENSMUSG00000046402	1.93047e-126	1.29072	0.854898	-1.04809	-1.64117	0.0907496	1.43155	1.28162	1.52479	1.4826	0.616613	0.9551	1.1492	0.309886	1.37985	Rbp1
60	ENSMUSG00000052727	4.69238e-19	-1.21737	-0.0733864	-0.894061	-0.167896	-0.597461	-0.76466	-1.33298	-1.5348	-1.17722	-2.51982	-1.46266	-0.876685	0.0983002	0.135747	Map1b
60	ENSMUSG00000049382	1.78827e-50	-0.977298	0.211409	1.17443	1.96752	1.13664	3.87984	-0.805783	-1.02163	-0.793988	0.470955	-1.12054	-1.10822	0.210701	0.988086	Krt8
61	ENSMUSG00000027562	1.63726e-34	0.0274859	0.186044	0.559676	0.542241	0.58846	0.479999	0.194923	0.594185	0.585314	0.531229	-0.360323	-0.372979	-1.04424	0.0157137	Car2
61	ENSMUSG00000042367	2.20565e-08	-0.333941	-0.0404565	-1.25073	-0.67091	-0.145821	0.00984238	-0.2615	-0.531077	-0.373371	0.0117513	-0.0768495	-0.00765065	-0.000956002	0.0204217	Gjb3
61	ENSMUSG00000006333	1.34724e-35	-0.575673	-1.06917	-0.171083	-0.455048	0.505867	1.22209	-0.501715	-0.337636	-0.510132	-0.298716	-0.545543	-0.843432	-0.931556	0.386117	Rps9
62	ENSMUSG00000026385	4.06139e-16	1.15835	-0.347861	2.15453	1.4036	0.0539629	1.13774	1.53874	2.03146	2.12807	1.73821	0.603609	0.498407	-1.61869	-1.03559	Dbi
62	ENSMUSG00000029134	1.89806e-211	0.503118	0.11914	1.21175	1.22045	1.23913	1.22015	1.01185	1.22839	1.23306	1.23853	0.701266	-0.102275	-0.404162	0.852742	Plb1
62	ENSMUSG00000019907	4.44244e-11	0.259742	0.384559	-0.429796	-0.808264	-2.12354	-1.15642	0.182449	0.267486	0.211608	0.431344	0.132288	0.250299	0.404875	0.362543	Ppp1r12a
62	ENSMUSG00000024772	9.85521e-37	-0.948596	0.145866	-0.129211	0.0410451	0.0629681	-0.270902	-0.647956	-0.606133	-0.633528	0.289997	-0.763052	-1.35233	0.0984681	0.0717264	Ehd1
63	ENSMUSG00000031375	9.17401e-08	0.381781	0.38359	-0.588876	-0.842671	-1.85431	-2.42687	0.398813	0.404356	0.396403	0.367995	0.385194	0.396005	0.390125	0.0340897	Bgn
63	ENSMUSG00000040690	4.6609e-213	0.00961486	-0.0216604	-0.533134	-1.08876	-0.186387	-0.04539	-0.0067221	0.00988832	0.0392539	-0.00609464	-0.0410579	0.0339696	-0.0926354	-0.00376492	Col16a1
63	ENSMUSG00000032231	6.7019e-17	-0.759751	0.137681	-0.133519	1.20469	0.0972377	0.800101	-0.452052	-0.57132	-0.37709	1.24075	-0.998128	-1.17693	1.41802	1.5676	Anxa2
64	ENSMUSG00000026399	3.38514e-18	-0.36591	0.0390629	0.338509	0.355662	0.358279	0.378501	0.0225349	0.227709	0.283597	0.304142	-0.397241	-0.793213	0.113191	0.0453084	Cd55
64	ENSMUSG00000026864	1.34202e-39	1.96091	1.51175	1.57318	1.80677	2.41685	2.14914	2.24887	2.64258	2.66199	2.14855	1.61079	1.31529	1.47334	1.24788	Hspa5
64	ENSMUSG00000038400	2.8284e-24	-1.41471	0.0114574	-2.12209	-1.57428	-0.0919168	0.268861	-0.809136	-0.521976	-0.583347	0.305564	-0.88598	-1.64314	0.282765	0.0413594	Pmepa1
64	ENSMUSG00000025289	7.59086e-45	-0.0431825	-0.385995	0.100976	-0.20229	0.279307	0.275914	0.229357	0.519443	0.467737	0.24942	-0.0426222	-0.531954	-0.680205	-1.04429	Prdx4
65	ENSMUSG00000029003	6.23505e-29	-0.198303	-0.0327089	0.0461208	0.0887475	0.0926988	0.0894544	-0.203462	-0.380117	-0.328647	-1.0565	0.0491648	0.0344794	-0.039585	-0.0916306	Mad2l2
65	ENSMUSG00000005672	5.4627e-83	0.591021	-0.367744	0.782604	0.778441	0.798048	0.784978	0.569931	0.796894	0.789726	0.786539	0.305132	0.449827	0.262622	0.56742	Kit
65	ENSMUSG00000019929	4.5916e-06	0.226916	0.247716	-0.397351	-1.89873	-1.51437	0.154329	0.249636	0.272742	0.259467	0.247612	0.245562	0.281545	0.254722	0.0489949	Dcn
65	ENSMUSG00000025610	0	0.000573097	-0.00218357	0.00121038	0.00177284	-0.00601554	-1.30353	0.00373051	0.00387263	0.00431018	0.00431018	0.00186712	0.00248009	0.00431018	-0.00281851	Map3k7cl
66	ENSMUSG00000026238	9.13338e-19	0.572071	-0.122776	0.305995	0.985657	0.516491	0.944436	0.402011	0.09413	0.114224	0.341001	0.54373	0.604487	-0.249459	1.15904	Ptma
66	ENSMUSG00000046623	1.62176e-14	-0.310609	-0.0152074	-0.973951	-0.361925	-0.0196026	0	-0.285893	-0.464765	-0.427272	0	-0.0896435	-0.0324229	-0.00518741	0	Gjb4
66	ENSMUSG00000047215	4.59268e-36	-0.431719	-0.914631	-0.167899	-0.614897	0.355985	0.696593	-0.45527	-0.444725	-0.477483	-0.478646	-0.515397	-0.585532	-0.908234	0.416655	Rpl9
66	ENSMUSG00000049112	6.72808e-07	0.564902	0.361445	0.242207	0.139095	-1.82628	0.339998	0.558125	0.568599	0.564446	0.556113	0.554583	0.563454	0.430543	0.131082	Oxtr
66	ENSMUSG00000023068	2.65132e-30	-0.599265	-0.195639	-0.191792	-0.0788275	0.248228	0.247512	-0.203388	0.222194	0.169943	0.052967	-0.644135	-1.23386	-0.345039	0.0718584	Nus1
66	ENSMUSG00000050953	3.57048e-212	0.195241	-0.173916	-1.44122	-2.05836	-1.33586	0.281731	0.123752	0.351427	0.245176	0.360075	0.00127958	0.10671	0.17175	0.128136	Gja1
66	ENSMUSG00000023034	7.5149e-97	1.75252	1.0406	2.00056	1.12491	0.350675	0.789805	1.90444	2.0518	2.07339	1.95535	1.87168	1.72296	1.17494	1.06503	Nr4a1
66	ENSMUSG00000038146	4.21543e-08	-0.0195885	-0.0854801	0.122258	0.14613	0.130521	-1.86413	-0.0326917	0.00258745	-0.0414152	-0.0420646	0.00305609	0.0634329	0.0392936	0.0657885	Notch3
67	ENSMUSG00000048096	5.13057e-09	0.376817	0.379471	-1.21454	-1.52635	-1.898	-1.31716	0.399386	0.413279	0.406684	0.361271	0.396102	0.386418	0.390566	0.205312	Lmod1
67	ENSMUSG00000033860	1.38457e-242	-1.06892	-0.0113802	-0.347057	-0.244457	-0.0500861	0.00765893	-1.51642	-1.57209	-1.94725	-0.149898	-0.128781	-0.0250425	0.00287351	0.00765893	Fgg
67	ENSMUSG00000028673	1.02623e-69	-1.06021	0.112474	0.192833	0.143014	0.270124	0.218705	-0.573518	-1.72931	-0.842238	-1.68863	0.12873	-0.0252283	0.226959	0.143096	Fuca1
67	ENSMUSG00000030695	6.23764e-72	0.217565	1.68931	0.152653	0.730128	0.165872	0.270246	0.663078	-0.197521	0.280296	0.882451	1.11261	0.596992	0.974819	0.531672	Aldoa
67	ENSMUSG00000052837	2.29451e-63	1.29023	1.64707	1.45382	2.01859	-0.0627175	-0.034327	1.27893	1.23974	1.26606	2.55897	1.01135	1.10913	1.77619	0.959147	Junb
67	ENSMUSG00000000303	5.2263e-63	-0.884307	-0.59769	-0.341044	-0.106636	0.34331	0.60773	-1.25457	-0.600091	-0.913851	0.0702156	-1.38261	-0.752984	-0.493915	0.258216	Cdh1
68	ENSMUSG00000032946	0	0.0352532	0.0488558	0.0442871	0.0385994	-0.0472453	-1.63153	0.0421	0.0473561	0.0460861	0.0488558	0.0294858	0.0268383	0.0433043	0.0347951	Rasgrp2
68	ENSMUSG00000064363	8.6241e-57	-0.557585	-0.431273	-0.691253	-0.990679	-0.602765	-0.424284	-0.690154	-0.801216	-0.811482	-0.495085	-0.326364	-0.284829	-1.02067	-1.34509	mt-Nd4
69	ENSMUSG00000019943	1.18894e-188	0.505929	-0.627647	0.598936	0.141398	1.12207	1.12937	-0.00682992	1.78643	1.66079	1.79705	-1.35037	-0.311041	0.596563	1.27072	Atp2b1
69	ENSMUSG00000032518	8.64167e-49	-0.403542	-1.29556	-0.304711	-0.646298	0.771959	1.04807	-0.584809	-0.274514	-0.620633	-0.136906	-0.552192	-0.642823	-1.20784	0.275931	Rpsa
70	ENSMUSG00000003429	1.89537e-18	-0.296902	-0.928522	-0.0798707	-0.336291	0.536648	0.719338	-0.484794	-0.453425	-0.661842	-0.189418	-0.179053	-0.347768	-0.909834	0.000766591	Rps11
70	ENSMUSG00000070348	4.54707e-17	0.62405	-0.476413	1.08657	1.0715	1.33227	0.767993	0.796833	0.814876	1.08277	1.2779	0.481042	0.7598	0.332432	1.07854	Ccnd1
70	ENSMUSG00000022587	6.00818e-14	0.116331	0.606544	1.58213	1.4499	1.27709	3.01372	0.135149	-0.455144	-0.275739	0.398434	0.668559	0.400611	0.604449	0.0148495	Ly6e
71	ENSMUSG00000026249	2.07632e-33	-0.335012	-0.0482994	-0.0622877	-0.19634	-0.0485656	-1.48078	-0.163446	-0.488964	-0.21211	-0.759739	-0.0351644	-0.00537091	-0.034395	0.0090507	Serpine2
71	ENSMUSG00000050931	2.6983e-144	-1.16839	-0.137132	-0.251119	-0.0052989	0.0179871	0.0776606	-1.10064	-1.41266	-1.10657	-0.285763	-0.743357	-0.417279	-0.103592	0.0445334	Sgms2
71	ENSMUSG00000051397	2.54941e-60	0.0272799	-0.035052	0.740705	1.16573	1.01913	1.26029	-0.839182	0.163402	-0.655959	0.870739	-1.11877	-0.115793	0.730919	1.17915	Tacstd2
71	ENSMUSG00000021843	2.23986e-227	-1.63237	-0.268864	-0.671709	-0.718947	-0.842504	-0.383103	-1.66136	-2.4193	-2.11161	-0.888182	-0.596434	-0.332027	-0.239241	0.0972274	Ktn1
71	ENSMUSG00000000594	2.77684e-29	1.06922	0.718618	1.33901	1.2354	1.17568	1.34148	1.22364	1.28146	1.31192	0.902128	1.15662	0.9145	0.507539	-0.359525	Gm2a
72	ENSMUSG00000056737	1.47445e-50	0.741872	0.772579	1.22852	1.51776	1.50735	1.49942	0.85649	0.814702	0.892134	1.39629	0.606371	0.635751	1.01933	0.723428	Capg
72	ENSMUSG00000048200	1.02002e-173	0.708411	0.343835	1.2091	1.20968	1.16783	1.23136	1.01484	0.962483	1.01409	1.0679	0.938387	0.498774	0.177011	-0.0121277	Cracr2b
72	ENSMUSG00000020484	3.38604e-181	0.829915	1.19193	0.944494	1.11345	1.41681	1.25322	0.80476	0.951767	0.871589	0.845203	0.826612	0.787672	0.530302	-0.81649	Xbp1
72	ENSMUSG00000036181	7.89267e-09	0.14826	0.905812	1.49872	1.03855	1.41427	1.27884	0.497706	-0.843954	0.106698	0.842599	1.2469	1.63888	0.780145	1.27031	Hist1h1c
72	ENSMUSG00000038732	9.54869e-51	-0.608161	-0.127401	0.0239153	0.124482	0.125412	0.0732563	-0.936119	-0.81492	-1.02585	-0.279596	-0.525949	-0.199217	-0.0246944	0.0673556	Mboat1
72	ENSMUSG00000021025	7.18427e-167	0.980373	0.125842	1.79506	2.827	1.74245	1.17646	0.333762	1.41069	0.916549	1.74176	-0.105576	0.816242	0.731312	1.8889	Nfkbia
73	ENSMUSG00000042745	1.11928e-293	-0.0627429	0.0891263	0.0831398	0.12843	0.0988531	-1.21565	0.104231	0.140341	0.143659	-0.0351472	0.0788091	-0.134466	0.130303	0.0187586	Id1
73	ENSMUSG00000047907	2.45497e-07	0.24953	0.209891	-0.525072	-1.10287	-1.74574	-0.486466	0.265338	0.287182	0.276065	0.28143	0.244165	0.270731	0.278821	0.214899	Tshz2
73	ENSMUSG00000044786	1.78191e-167	1.73476	1.33828	2.27563	2.04259	0.0794343	0.191424	1.48819	2.12589	1.81066	2.24017	1.53375	1.79027	1.43925	0.99708	Zfp36
73	ENSMUSG00000055723	1.15918e-107	-0.561392	-0.292566	-0.111465	0.0511321	0.170709	0.143768	-0.852445	-0.296811	-0.663076	-0.193945	-1.06373	-0.751428	-0.368943	0.147248	Rras2
73	ENSMUSG00000032548	7.33571e-72	-0.495889	0.0895378	-1.82217	-1.3154	-0.592515	0.201538	-1.06734	-0.521063	-1.09544	0.165494	-0.382077	-0.199952	0.125664	-0.0236973	Slco2a1
73	ENSMUSG00000022636	4.65851e-110	-0.599125	-0.288285	0.0132858	-0.373223	0.107533	0.268392	-1.14369	-0.97068	-1.40616	-0.562248	-0.0491551	0.0242007	0.0564212	0.169135	Alcam
74	ENSMUSG00000055322	3.03641e-09	0.361873	0.375211	0.14269	-0.19819	-1.74074	-1.43888	0.390931	0.402661	0.40279	0.407545	0.364635	0.339318	0.397313	-0.0243718	Tns1
74	ENSMUSG00000027797	2.03665e-65	0.0482242	-1.01471	-0.471517	-0.611048	-0.235701	0.160097	-0.0393994	0.171995	0.165824	0.11678	-0.425574	-0.0401112	-0.0472526	0.160955	Dclk1
74	ENSMUSG00000036402	1.37015e-46	-1.68666	-0.147409	-0.434212	-0.555962	-0.199748	-0.123704	-1.0789	-2.27552	-1.19139	-0.638187	-0.377489	-0.204525	-0.173689	0.0736158	Gng12
74	ENSMUSG00000020538	4.37767e-25	0.0440344	0.0711819	0.145578	0.121188	0.101176	0.223457	0.00160391	0.0237676	-0.0104058	0.0862195	0.102836	0.0928679	-0.28535	-0.729441	Srebf1
74	ENSMUSG00000035530	7.92751e-14	-0.468737	0.0492327	-0.642019	-0.0508021	-0.416079	0.207502	-0.390144	-0.293679	-0.0566888	-0.142945	-1.0595	-0.991785	0.120399	0.523671	Eif1
75	ENSMUSG00000033831	2.39842e-218	-0.851977	-0.00571211	-0.180289	-0.00157507	-8.79133e-05	0	-1.47774	-1.19556	-1.92054	-0.0198221	-0.125691	-0.0331937	0	0	Fgb
75	ENSMUSG00000063229	6.07185e-22	1.34156	1.66257	0.530343	0.805907	1.86542	1.86011	1.65621	1.36846	1.71887	1.41528	1.47528	1.17728	1.24588	0.660855	Ldha
75	ENSMUSG00000009291	1.98751e-18	-0.910917	0.0198858	-0.988865	-0.558645	-0.117735	-0.104134	-0.95798	-0.681013	-0.543719	-0.109764	-1.46122	-1.10493	0.0737797	0.0737668	Pttg1ip
76	ENSMUSG00000028435	2.02012e-30	-1.12283	-0.0112559	-1.02108	-0.221679	-0.0401842	0.00981005	-0.655243	-0.959814	-0.598411	-0.344852	-0.688177	-1.25148	-0.107174	-0.0370589	Aqp3
76	ENSMUSG00000021553	1.64674e-77	-0.00439029	0.420287	0.61559	0.626928	0.624536	0.621295	0.399415	0.616015	0.618426	0.629869	0.123375	-0.556057	0.418773	-0.631421	Slc28a3
77	ENSMUSG00000036764	3.83387e-262	-0.690751	-0.0235677	-0.0262858	0.0249063	0.0247309	-0.0248539	-0.653914	-1.13766	-0.952637	-0.427794	-0.0379682	-0.0384898	-0.0376868	-0.0032231	Dnajc12
77	ENSMUSG00000032307	1.59616e-21	-0.481941	-0.0175671	-0.380141	-0.0727127	-0.0696649	0.000597357	-1.13861	-0.643883	-1.363	-0.0607824	-0.142579	-0.070834	0.0203117	0.047438	Ube2q2
77	ENSMUSG00000022676	1.58366e-17	0.0375313	0.0282405	-0.554306	-0.996275	-0.27563	-0.0342188	0.0338824	0.0413412	0.0340442	0.0294489	0.0306536	0.0375753	0.0310203	-0.0264168	Snai2
77	ENSMUSG00000022528	1.13454e-83	1.31514	1.159	1.71291	1.88851	1.27915	0.458624	0.785974	1.22206	0.706533	1.49049	1.12486	1.48348	1.23105	0.223405	Hes1
77	ENSMUSG00000024975	2.12411e-28	0.264712	0.335544	0.617736	0.551603	0.221674	0.586599	0.164413	0.285531	0.101036	0.13752	0.481936	0.364315	-0.179261	-0.965654	Pdcd4
78	ENSMUSG00000052684	2.7521e-16	1.27811	0.773828	2.48455	1.01081	-0.513476	-0.907792	0.731409	1.70377	0.699259	1.69289	0.956178	1.27363	1.24036	0.363301	Jun
78	ENSMUSG00000049686	1.61713e-112	0.650771	0.771801	0.820813	0.750511	0.84291	0.875051	0.73967	0.809157	0.811954	0.666412	0.654808	0.527922	0.581559	-0.209995	Orai1
78	ENSMUSG00000029672	1.71224e-46	-0.530649	-0.198417	-0.0715093	-0.430623	0.00535839	0.107044	-0.30521	-0.959979	-0.386275	-1.89666	-0.0568949	0.0856202	-0.785182	-0.195803	Fam3c
78	ENSMUSG00000062991	1.01754e-07	0.283318	0.274405	-0.482789	-1.72636	-1.41632	0.265974	0.235705	0.315249	0.311133	0.280965	0.175503	0.247571	0.288025	0.14503	Nrg1
78	ENSMUSG00000037580	2.42005e-40	-0.577609	-0.044745	-0.612974	-0.749525	-0.237886	0.158122	-0.360379	0.0623426	-0.0250987	0.160014	-0.70726	-1.0954	-0.0819838	-0.088397	Gch1
79	ENSMUSG00000026547	9.36538e-31	-0.576024	-0.276758	-0.542575	0.395777	0.501616	0.587574	-0.680152	-1.17401	-0.840836	-0.2249	-0.65575	-0.122342	0.565705	1.34289	Tagln2
79	ENSMUSG00000028832	4.67625e-84	0.303333	-1.01601	0.206914	-0.244354	0.0886009	0.296832	0.261702	0.353316	0.286506	-0.500907	0.204148	0.224686	-0.857231	0.0827201	Stmn1
79	ENSMUSG00000030208	7.16363e-06	-1.1415	-0.00453957	0.366178	0.85969	0.474425	0.841219	-1.43272	-0.699124	-0.812994	0.553547	-1.80896	-1.0101	0.845368	1.06393	Emp1
79	ENSMUSG00000074272	5.92503e-247	0.266374	0.244411	1.42317	1.44709	1.59511	1.59327	-0.130401	1.26433	0.952337	1.39495	-0.910039	-0.261942	0.0901034	0.699849	Ceacam1
80	ENSMUSG00000042410	3.56092e-81	-1.1189	-0.111521	-0.094285	-0.0750444	0.0385297	0.120033	-0.739825	-1.61807	-0.912611	-0.135725	-0.0903999	-0.102445	-0.104237	0.0350697	Agps
80	ENSMUSG00000017009	1.43773e-128	-0.00107313	0.878371	0.00304203	0.542819	-0.195028	2.3109	-0.163512	0.449483	0.294501	1.589	-0.717318	-0.521122	1.24047	1.36472	Sdc4
80	ENSMUSG00000017390	9.7788e-119	0.325116	0.746936	1.22714	1.21434	1.20292	1.27704	0.996941	0.879154	1.11426	0.365849	0.724528	-0.0942841	0.361437	-0.66015	Aldoc
80	ENSMUSG00000024511	5.15077e-88	-0.777998	-0.0403132	-0.0669504	0.0043226	-0.0388638	0.0501557	-0.913787	-1.27022	-1.22243	-0.0129164	-0.11669	-0.0471077	-0.0198546	0.0418616	Rab27b
81	ENSMUSG00000053253	1.93876e-93	-0.888142	-0.205081	-0.611778	-0.380392	0.130756	0.115088	-0.832939	-0.548486	-0.424237	0.00084135	-1.3078	-1.1598	-0.671479	-0.280131	Ndfip2
81	ENSMUSG00000064351	2.96744e-13	0.293475	-0.11712	-0.148948	-0.283028	-0.149875	-0.0182108	-0.567915	0.529039	-0.568378	-0.0619749	-0.236245	0.32433	-0.27919	-1.20492	mt-Co1
82	ENSMUSG00000017707	4.02731e-58	0.456957	1.26002	1.61603	1.8031	1.6533	1.39512	0.524563	0.646748	0.399041	0.516853	0.623651	0.177341	0.945332	0.200575	Serinc3
82	ENSMUSG00000028005	2.34293e-08	0.0345008	0.0241921	0.0138978	-0.177502	-0.247353	-1.28564	0.0335796	0.0362939	0.0365719	0.0368077	0.0318034	0.0360278	0.0336852	0.00774909	Gucy1b3
82	ENSMUSG00000067274	1.34029e-105	-0.421132	-0.925411	0.0610538	-0.273227	1.09121	1.2792	-0.689274	-0.186265	-0.711808	-0.190751	-0.619525	-0.736062	-0.895552	0.55805	Rplp0
82	ENSMUSG00000020108	6.43748e-96	1.04381	0.812029	0.570885	0.457507	0.895553	0.856923	1.05513	1.0202	0.963232	1.04042	1.11145	1.04312	0.886338	0.169636	Ddit4
82	ENSMUSG00000042354	1.24783e-31	-0.375584	-0.107491	-1.43987	-0.855348	0.0929502	0.0916791	-0.392408	-0.0332765	-0.205404	0.0637323	-0.649242	-0.754616	-0.105827	0.0896793	Gnl3
82	ENSMUSG00000061666	1.84023e-24	0.344908	-0.197133	0.523001	0.5604	0.566852	0.559054	0.173339	0.226005	0.155988	-0.976821	0.274539	0.464173	0.18027	0.553131	Gdpd1
83	ENSMUSG00000026576	1.09494e-26	0.077063	0.19946	0.906912	0.994426	0.980621	1.01873	0.371541	-0.0410434	0.478997	-1.13858	0.297616	0.308124	0.356759	0.815904	Atp1b1
83	ENSMUSG00000027800	2.96982e-07	-1.15751	0.040742	0.15588	0.493035	-0.890109	0.541162	-0.918942	0.641079	0.753748	2.66092	-2.01258	-2.05185	1.97663	1.52485	Tm4sf1
83	ENSMUSG00000029822	3.15779e-39	-0.272608	-0.0641784	-0.035087	0.161786	0.179114	0.16685	-0.509309	-0.164628	-0.0789661	0.122011	-0.733572	-0.243612	0.161564	0.175094	Osbpl3
83	ENSMUSG00000025503	5.24032e-154	1.0243	0.552385	1.72694	1.59554	1.552	1.7263	1.34782	0.952015	1.22828	1.01772	1.30572	0.890096	-0.122444	0.271014	Taldo1
83	ENSMUSG00000054146	1.6798e-24	0.934064	0.949033	-0.439164	0.0696033	-2.31009	0.529176	0.861625	0.93211	0.817746	0.856561	0.890435	0.971021	0.931246	-0.045177	Krt15
84	ENSMUSG00000031207	2.05725e-38	-0.368914	-0.437363	-1.3506	-0.814846	-0.72364	-1.50772	-1.09969	-0.23697	-0.577263	-0.0950988	-1.33937	-0.343307	-0.0539726	-0.0554481	Msn
85	ENSMUSG00000026478	4.30413e-29	-0.0843652	-0.0371826	-0.433474	-1.46379	-0.661715	-0.72438	-0.121748	-0.11609	-0.131506	-0.483899	0.0132308	0.0615278	0.0297737	-0.0558602	Lamc1
85	ENSMUSG00000027276	1.3492e-58	-0.0499847	0.0137265	-1.26321	-0.967519	-0.425466	-0.939513	-0.0522752	-0.109391	-0.112379	-0.251366	0.0284369	0.0332561	0.0282217	0.0127244	Jag1
85	ENSMUSG00000028645	6.24032e-07	-0.67011	0.0808334	-0.595851	-0.591699	-0.017097	0.28725	-0.321844	-0.079557	-0.000911466	0.198858	-0.760446	-1.19672	-0.0780183	-0.297937	Slc2a1
85	ENSMUSG00000064373	6.35241e-15	-0.0998728	-0.165537	0.275667	-0.134805	0.0581212	0.200064	0.302872	0.43182	0.565647	-1.57552	0.091786	-0.369249	-1.14991	-0.988476	Sepp1
85	ENSMUSG00000022899	1.92232e-08	-0.0914593	-0.681613	0.193175	0.0941409	0.214853	0.235699	0.023997	0.12701	0.160405	0.129717	-0.159763	-0.287286	-0.302559	-0.0270184	Slc15a2
85	ENSMUSG00000043336	1.40991e-42	0.0433252	0.0321442	-0.309218	-0.336517	-0.668759	-2.15735	-0.0576648	-0.0460783	-0.0770515	0.0831599	0.0966416	0.154208	0.120167	0.0679555	Filip1l
86	ENSMUSG00000026483	1.91636e-09	0.364065	0.364227	-0.184511	-0.627131	-1.65813	-0.560793	0.362796	0.395773	0.389414	0.387508	0.348906	0.324451	0.380864	0.111226	Fam129a
86	ENSMUSG00000010307	9.10865e-55	-0.651005	-0.0131626	-0.0448234	-0.00760786	-0.00682187	-0.0140932	-0.228196	-1.17094	-0.373927	-0.0455286	-0.0273373	-0.0188302	-0.0153154	0	Tmem86a
86	ENSMUSG00000079620	5.41644e-24	-0.182265	0.0107793	0.344569	0.339936	0.364447	0.360681	0.119815	0.343565	0.3499	0.344456	-0.144687	-0.706432	-0.170756	0.272859	Muc4
87	ENSMUSG00000025351	1.55367e-25	-1.14231	0.311116	-1.812	-1.45075	-1.10792	-0.294994	-0.787578	-1.19923	-0.699759	-0.363451	-1.12832	-1.36698	0.686569	-0.0682636	Cd63
87	ENSMUSG00000020458	1.43037e-50	-0.891597	-0.34663	-1.41757	-1.00717	-0.25614	0.148979	-1.08863	-0.929233	-0.923692	-0.59484	-1.50832	-1.03131	-0.518776	0.382606	Rtn4
87	ENSMUSG00000019505	1.08967e-90	1.04719	1.37385	0.82594	1.37773	-0.0652874	-0.0945929	1.04795	0.769611	0.741955	0.898391	1.12535	0.967356	1.02631	0.388798	Ubb
88	ENSMUSG00000028517	1.53583e-26	0.523442	0.372567	-0.272236	-0.817352	-1.84186	-0.182882	0.55965	0.630319	0.617355	0.52571	0.489775	0.46273	0.501949	0.234409	Plpp3
88	ENSMUSG00000000184	2.98902e-27	0.168039	0.154853	-0.655273	-1.65655	-1.14172	-1.62154	0.164289	0.178907	0.173923	0.164707	0.167069	0.172773	0.16135	0.0301051	Ccnd2
88	ENSMUSG00000000088	4.70352e-25	-0.528054	-0.352099	0.00128847	0.344801	0.620252	0.473584	-0.249096	-1.01297	-0.558811	-1.97484	0.232882	-0.112416	-0.97343	-0.777207	Cox5a
89	ENSMUSG00000034226	1.49554e-199	0.556594	0.0237106	1.01228	1.03087	1.04942	1.04752	0.704373	0.825032	0.806736	0.719108	0.553899	0.413635	0.291173	0.539084	Rhov
89	ENSMUSG00000032216	9.65789e-16	0.0493173	-0.771151	-0.66641	-1.88047	-1.22827	-0.676595	0.0430103	0.205369	0.0803409	0.133962	0.262671	0.13764	-0.629214	0.396895	Nedd4
89	ENSMUSG00000020372	8.87268e-109	-0.597372	-1.22011	-0.588909	-1.0231	0.562327	1.00118	-0.634667	-0.536215	-0.789089	-0.357373	-0.501418	-0.725924	-1.26539	-0.0925337	Gnb2l1
89	ENSMUSG00000022816	1.84492e-56	0.0617287	0.0534941	-0.635923	-1.22067	-0.686186	-1.86336	0.06997	0.0814606	0.0761173	0.0652559	0.0646817	0.0780909	0.0654368	-0.0460375	Fstl1
90	ENSMUSG00000026131	1.96243e-34	-0.846646	0.274488	-0.868419	-1.22355	-2.03273	-0.301364	-1.078	-0.828012	-1.07844	-0.28588	-0.411434	-0.443572	0.171506	-0.184643	Dst
90	ENSMUSG00000025967	4.64489e-19	-0.609398	-1.27691	-0.549457	-0.842321	0.664351	1.00122	-0.774207	-0.482588	-0.930014	-0.741301	-0.600121	-0.71649	-1.20488	-0.116421	Eef1b2
90	ENSMUSG00000025780	1.65602e-24	-0.186309	0.0473717	0.0917485	0.0974125	0.132768	-0.666512	-0.34406	-0.284501	-0.51434	-0.867859	0.0428718	0.0481684	0.12344	0.101925	Itih5
90	ENSMUSG00000027111	7.20599e-47	-0.827607	-0.142397	-1.05788	-2.00587	-1.27197	0.538478	-0.816501	-0.730807	-0.661047	-0.615256	-0.526578	-0.225763	-0.498074	-0.286538	Itga6
90	ENSMUSG00000030792	7.13046e-53	-0.860949	0.0374242	0.00166126	0.0683832	0.0703067	0.070889	-0.645386	-1.06033	-0.870456	-0.258673	-0.16271	-0.56185	0.0392711	-0.116423	Dkkl1
90	ENSMUSG00000022108	6.39704e-17	-0.395066	0.828313	1.76375	1.09694	1.28421	0.523394	1.15199	0.842388	1.60583	0.994464	0.325996	-1.29987	0.518173	0.317082	Itm2b
90	ENSMUSG00000032434	5.86718e-10	-0.136698	0.153294	0.0833633	0.133602	0.242917	0.212031	-0.0715371	-0.265414	-0.104241	-0.163528	0.0932281	0.0400613	0.0191214	-0.687568	Cmtm6
90	ENSMUSG00000069833	1.08041e-87	-0.999461	0.0893052	-0.47098	0.270049	-0.732221	-0.267212	-1.01468	-0.164965	-0.470313	0.475118	-1.52343	-1.52124	0.769346	0.863089	Ahnak
91	ENSMUSG00000027953	1.46048e-06	-0.0414597	0.100646	0.282706	0.0984742	0.1715	0.147279	0.104831	-0.220294	-0.0361035	-0.425146	0.265093	0.163371	-0.0422495	-0.769986	Slc50a1
91	ENSMUSG00000019851	4.73975e-06	-0.0192524	0.259863	-1.05294	-1.6376	-1.90721	0.654749	-0.0841781	-0.13669	-0.0509782	0.601801	-0.0470889	0.240381	0.417297	0.194082	Perp
91	ENSMUSG00000032135	3.2983e-16	-0.03677	-0.0629615	-0.253529	-0.042909	-0.181795	-1.14516	-0.0129968	0.0187811	0.0131435	0.0285714	-0.0320019	-0.0792006	-0.0192928	0.00660754	Mcam
91	ENSMUSG00000037805	7.77117e-43	-0.254717	-0.984609	0.0663351	-0.553129	0.120234	0.850326	-0.634558	-0.0946268	-0.820196	0.160731	-0.278278	-0.395943	-0.92838	0.25272	Rpl10a
92	ENSMUSG00000042613	4.22795e-15	0.0888318	0.438191	-0.122926	-0.0667579	-1.81593	-0.622591	0.14636	0.0412193	0.0933751	0.168342	0.342298	0.220282	0.492954	0.188474	Pbxip1
92	ENSMUSG00000031825	1.62971e-11	-0.0564191	0.155955	-1.45731	-1.96273	-0.97284	-1.42477	-0.463023	0.0292432	-0.459625	0.166694	-0.254834	-0.0139565	0.121778	-0.194226	Crispld2
92	ENSMUSG00000031818	9.74506e-26	-0.731299	-0.509418	0.0735362	-0.405591	0.106608	-0.190145	-0.622004	-1.20739	-0.985604	-1.39549	0.0735757	-0.37856	-1.08134	-0.865614	Cox4i1
92	ENSMUSG00000045136	7.35959e-52	-0.28986	-0.842204	0.0152932	0.090133	0.094351	0.174368	-0.290725	-0.0191839	-0.105681	-0.9603	-0.436178	-0.492491	-0.407506	-0.052639	Tubb2b
92	ENSMUSG00000024912	1.95274e-41	-0.539418	-0.0696556	-0.62679	-0.45586	-0.096009	0.100621	-0.449789	-0.000879978	-0.0420307	0.0613922	-0.827352	-0.928465	-0.0310628	0.0422733	Fosl1
93	ENSMUSG00000016427	1.75714e-20	0.0446088	0.476653	-0.0338717	0.130901	-0.121988	-0.15275	-0.0649095	-0.186652	-0.333363	-0.250301	0.316491	0.400991	-0.0218544	-1.08944	Ndufa1
93	ENSMUSG00000003545	1.73932e-13	0.724473	0.733147	2.42283	1.84997	-0.0423044	-0.129531	0.784737	1.55348	1.24146	1.05614	0.887948	0.654403	1.69078	0.407876	Fosb
93	ENSMUSG00000046768	1.69043e-89	1.29292	1.29748	1.31674	0.800816	0.47204	0.0856738	1.48936	1.90069	1.88152	1.91243	1.03167	0.890227	1.3693	1.03373	Rhoj
93	ENSMUSG00000038418	6.21925e-33	1.92587	0.652365	2.17044	1.86492	-0.374953	0.111989	1.62664	2.47854	2.33867	2.14513	1.37491	1.87228	1.5916	1.02975	Egr1
94	ENSMUSG00000037242	1.88456e-45	-1.14938	-0.0371867	-1.99342	-1.46871	-0.950125	-0.638921	-1.18687	-0.88909	-1.02755	0.100649	-0.950968	-0.764456	-0.00451361	0.170314	Clic4
94	ENSMUSG00000025190	1.43997e-09	-0.615018	0.0465468	-0.0674556	0.018605	0.0496434	-0.0725931	-0.23552	-0.906768	-0.33615	-1.11306	0.0359845	-0.228046	-0.17503	-0.43471	Got1
95	ENSMUSG00000027447	4.13927e-41	-0.112247	1.61266	1.40712	1.15329	0.834812	-1.20901	0.850857	1.68118	1.98516	1.34147	-0.119937	-0.604328	1.77748	0.202433	Cst3
95	ENSMUSG00000050315	8.33066e-09	0.351565	0.348008	0.281407	0.117934	-1.57604	-0.713203	0.358089	0.360045	0.359988	0.362586	0.359037	0.353749	0.358591	0.178956	Synpo2
95	ENSMUSG00000022354	5.25533e-16	-0.166365	-0.186279	0.329452	0.0342565	-0.032953	-0.224095	-0.0608582	-0.356673	-0.230678	-1.11216	0.236831	-0.010356	-0.955718	-1.11028	Ndufb9
95	ENSMUSG00000023944	3.66043e-49	-0.228617	-0.970816	-0.0452744	-0.194608	0.392962	0.515721	0.0743639	-0.469643	-0.126351	-0.54969	0.28141	-0.241283	-0.824026	0.292706	Hsp90ab1
96	ENSMUSG00000027570	5.50449e-33	-0.102553	-0.154726	-0.401555	-0.892545	-0.12	0.0386834	-0.0225106	0.0429402	0.0372588	0.0194442	-0.141566	-0.195257	-0.153939	-0.00175912	Col9a3
96	ENSMUSG00000028889	1.01449e-97	-0.740664	-0.265052	-0.862866	-0.504145	0.227611	0.266101	-0.56036	-0.294025	-0.257752	-0.156507	-0.899039	-1.05145	-0.344533	-0.0715078	Yrdc
96	ENSMUSG00000041697	7.81853e-12	0.0599302	0.45034	0.385003	0.371358	0.0585581	-0.292895	0.122046	-0.447553	-0.25987	-1.07659	0.416361	0.257351	-0.415703	-1.08845	Cox6a1
97	ENSMUSG00000090394	2.09788e-28	-1.62207	-0.202159	-0.504385	-1.16034	-0.788392	-0.923336	-1.62186	-2.24645	-1.91239	-0.0566958	-0.704257	-0.441754	0.296739	0.554402	4930523C07Rik
97	ENSMUSG00000041959	5.23725e-12	-0.434424	0.523208	-1.36006	-0.766626	-0.484033	0.658343	-0.786224	-0.57463	-0.796121	-0.719014	-1.18645	-0.668017	0.869394	1.22501	S100a10
97	ENSMUSG00000039103	1.33267e-14	0.201847	0.205701	-0.282013	-0.43704	-1.58497	-0.834307	0.206539	0.208409	0.20691	0.168971	0.205137	0.20551	0.206804	0.135481	Nexn
97	ENSMUSG00000036856	1.01995e-45	-0.463969	-0.108111	-0.0224527	-0.0385122	-0.145848	0.0332054	-0.636326	-0.499524	-0.751672	-1.13488	-0.0635506	0.000218097	-0.0656737	0.00276587	Wnt4
97	ENSMUSG00000019326	2.05465e-25	0.0340883	0.0375161	-0.0364144	-0.184592	-0.322201	-1.18691	0.0357495	0.0379325	0.0383154	0.0386497	0.0371388	0.0361918	0.0372148	0.0242387	Aoc3
98	ENSMUSG00000025959	3.64567e-32	-0.293683	-0.481244	-0.196955	-0.456945	-0.262427	-0.332751	-0.789762	0.227001	-0.015249	0.135817	-1.26724	-0.49589	-0.691556	0.186779	Klf7
98	ENSMUSG00000041120	4.0746e-20	-0.0561797	0.0675497	-0.835627	-0.49703	-0.380757	-1.58354	-0.0485827	-0.05155	-0.0613727	-0.052004	-0.031013	-0.0504453	0.0688183	0.00822844	Nbl1
98	ENSMUSG00000037563	1.72676e-19	-0.396407	-0.747961	-0.290306	-0.456543	0.30489	0.742945	-0.540871	-0.35725	-0.623679	-0.0515983	-0.501686	-0.555814	-0.65322	0.0620392	Rps16
98	ENSMUSG00000006356	4.82721e-20	-0.248249	-0.0539346	0.263474	0.82044	0.899094	0.0136563	-0.101518	-0.0881209	-0.156839	0.274614	-0.236931	-0.68078	0.0466196	1.15049	Crip2
98	ENSMUSG00000024843	2.05493e-63	1.27747	0.795551	1.74763	1.60423	1.43488	1.76437	1.28103	1.6162	1.52552	1.32378	1.12222	1.07758	0.885916	0.432868	Chka
99	ENSMUSG00000061024	6.82675e-33	-0.309478	-0.258507	-1.19206	-0.557395	0.166391	0.218228	-0.217355	0.0350474	-0.0321407	0.195579	-0.547159	-0.739926	-0.143152	-0.0486138	Rrs1
99	ENSMUSG00000028967	4.20603e-09	-0.49454	0.12097	-0.226651	-2.55406	-0.795432	-0.39316	-0.321533	0.183726	0.353174	0.480965	-0.597578	-0.520591	-0.53099	-0.263852	Errfi1
99	ENSMUSG00000021242	4.07964e-48	-0.483775	-0.288641	0.173318	0.047771	0.142375	-0.168783	-0.350638	-0.742037	-0.637975	-1.66371	0.194756	-0.228787	-0.844729	-0.978758	Npc2
100	ENSMUSG00000026393	1.94517e-10	-0.790235	0.2517	0.148423	0.313881	-0.0501972	-0.0314549	-1.33066	-1.16195	-1.63378	-0.756361	-0.433481	-0.0947071	0.282093	-0.124183	Nek7
100	ENSMUSG00000028262	4.46502e-68	-0.142676	0.664622	0.0306389	0.266387	0.93768	1.68484	0.675218	-0.175938	0.776478	1.62113	0.46532	-0.019605	1.57354	0.681638	Clca3a2
101	ENSMUSG00000026020	2.31549e-08	-0.394448	-0.347018	-1.86149	-1.35138	-0.865192	0.0747998	-0.523173	-0.0869956	-0.32197	0.00745279	-0.758932	-0.796693	-0.386011	0.0428312	Nop58
101	ENSMUSG00000040152	6.29054e-110	1.33242	0.00814656	-0.37411	-2.46309	-1.50742	0.556099	0.924857	2.04832	1.92984	1.86787	0.227843	1.13656	0.209399	1.01665	Thbs1
101	ENSMUSG00000056501	4.53741e-179	1.14617	1.34083	0.189149	0.367686	-0.15751	0.760573	1.4677	1.95777	1.89092	2.02127	0.980226	0.534618	0.666106	-0.127926	Cebpb
101	ENSMUSG00000027820	3.04538e-106	1.04227	0.528499	0.412366	0.616116	-1.04442	1.05382	0.880739	1.1609	1.14827	1.13844	0.568614	0.901848	1.1344	0.810995	Mme
101	ENSMUSG00000005483	4.57467e-25	1.51152	0.94923	2.17259	1.47762	0.312006	0.692789	1.79171	1.70377	1.72172	2.08676	2.05813	1.6297	1.27452	0.552132	Dnajb1
101	ENSMUSG00000004044	8.14826e-15	0.298965	0.402273	-0.181453	-0.172939	-1.57494	-1.90768	0.281728	0.303886	0.279121	0.328338	0.376032	0.363407	0.416647	0.0569632	Ptrf
102	ENSMUSG00000026568	1.03434e-12	-0.43801	-0.246183	0.2363	0.244134	0.233543	0.424117	-0.0120261	-0.44855	-0.0800519	-0.237622	0.18049	-0.282578	-0.573351	-1.02811	Mpc2
102	ENSMUSG00000049422	1.23357e-19	-0.114308	0.0806859	0.75626	0.837947	0.862191	0.628417	0.0730734	-0.412865	-0.177869	-0.440201	0.425606	0.291684	-0.956815	-0.331336	Chchd10
102	ENSMUSG00000024140	3.48397e-88	0.137505	0.156636	0.0162518	-0.132914	-0.948879	-1.76153	0.172773	0.196719	0.198878	0.21768	0.147684	0.130479	0.14355	-0.0377105	Epas1
103	ENSMUSG00000049866	1.42787e-20	0.0909932	-0.223865	-1.56532	-1.20223	-0.534014	0.413767	0.0413078	0.225362	0.197895	0.477721	-0.102727	-0.0834123	0.162204	0.362333	Arl4c
104	ENSMUSG00000050708	3.52489e-92	-0.966062	0.00805988	-0.522968	-0.364929	0.783243	0.330701	-0.167506	-0.45139	0.0556884	-0.917514	-0.333436	-1.35272	-0.264844	-0.532162	Ftl1
104	ENSMUSG00000020303	2.98844e-11	-0.815288	0.0126064	-0.282184	-0.0196173	0.0123583	-0.00348842	-0.493871	-1.16585	-0.77666	0.0147556	-0.0783751	-0.0698254	0.00324752	-0.040333	Stc2
104	ENSMUSG00000020592	8.87537e-136	-0.209073	-0.326351	-1.26681	-0.477918	-0.0335839	-0.177123	-0.598019	-0.261131	-0.61956	-0.0962863	-0.680489	-0.147824	-0.167875	0.0606234	Sdc1
105	ENSMUSG00000031246	6.42107e-13	0.124345	0.171781	-0.492456	-1.14753	-1.81515	-1.49481	-0.00283195	-0.0780033	-0.0819829	-0.264082	0.107191	0.302904	0.0602451	0.0555915	Sh3bgrl
105	ENSMUSG00000091956	4.89232e-72	1.42777	1.1594	1.81372	1.79357	1.07445	1.96312	1.57194	1.9613	1.95406	1.98336	1.04047	1.0909	0.918133	0.143488	C2cd4b
105	ENSMUSG00000022892	8.48318e-15	0.146013	0.293468	-0.210248	-0.498737	-1.14213	0.57299	0.358126	0.0493513	0.761352	0.885953	-0.106933	0.321585	1.08703	0.98047	App
106	ENSMUSG00000028214	5.29518e-195	0.489985	0.403874	-0.131509	-0.865617	-1.92535	-0.691534	0.564448	0.586737	0.576051	0.279608	0.558488	0.422151	0.490666	0.324132	Gem
106	ENSMUSG00000031488	5.91672e-79	-0.490091	-0.17511	0.253745	0.363861	0.386226	0.399479	-0.745193	-0.0384882	-0.378532	0.238202	-0.826297	-0.548625	-0.148503	0.185562	Rab11fip1
106	ENSMUSG00000021939	5.73267e-08	-0.364336	0.540065	-0.0631028	0.0263568	0.00343145	0.530425	-0.0673974	-0.37602	-0.0124815	0.733973	-0.113399	-0.556582	0.00665472	-1.14609	Ctsb
106	ENSMUSG00000025650	4.25866e-15	0.06143	0.0608883	-0.292154	-0.935835	-0.260896	0.0666625	0.0438901	0.0540468	0.0374682	0.0848047	0.0731193	0.0797573	0.0676666	0.00966499	Col7a1
107	ENSMUSG00000031633	1.2841e-25	0.0408742	-0.557826	-0.707692	-1.6716	-1.80367	-1.75572	0.183788	-0.175821	0.0840611	-0.314402	0.4681	0.363426	-0.72392	0.377591	Slc25a4
107	ENSMUSG00000049517	3.79069e-51	-0.22707	-0.683285	-0.224902	-0.341196	-0.0223804	0.716138	-0.491467	-0.154673	-0.497044	0.0908679	-0.575367	-0.43342	-0.614341	0.184499	Rps23
108	ENSMUSG00000006728	2.7425e-19	-0.340678	-0.989316	-0.312275	-0.609284	0.0835547	0.0664223	-0.436109	-0.431602	-0.534137	-0.983694	-0.129282	-0.0921965	-0.800194	0.0879194	Cdk4
108	ENSMUSG00000005161	1.37692e-22	-0.574612	-0.634978	0.505305	0.18438	0.61419	0.487159	-0.242336	-1.20222	-0.723146	-1.78137	0.669666	0.262547	-0.888754	-0.100347	Prdx2
108	ENSMUSG00000038872	1.76227e-13	-0.159297	-0.223847	0.0553592	-0.0642438	-0.0479015	-1.34545	-0.176943	-0.119604	-0.164024	-0.0381344	0.00815767	-0.0483206	-0.284333	-0.158973	Zfhx3
108	ENSMUSG00000037742	1.83665e-41	0.0252211	-0.612519	0.534121	0.0523386	0.285099	0.431477	-0.721963	-0.192493	-0.887538	0.169897	-0.299364	0.175769	-0.304947	0.719455	Eef1a1
108	ENSMUSG00000052957	6.85237e-22	0.256158	0.118392	-0.277239	-0.608352	-1.70723	-0.174374	0.248214	0.26425	0.261582	0.265806	0.23549	0.256076	0.172896	0.0774449	Gas1
108	ENSMUSG00000024538	1.03846e-64	0.0778221	0.0222625	-0.282949	-0.818898	-0.146028	-0.655665	0.0758197	0.0841729	0.0783122	0.0119763	0.0718162	0.0814166	0.0568411	0.0605244	Ppic
108	ENSMUSG00000071644	4.15165e-15	-0.36011	-0.956537	-0.330044	-0.699632	0.658754	0.719183	-0.569163	-0.550496	-0.726245	-0.793052	-0.250104	-0.237962	-1.20825	0.0284959	Eef1g
109	ENSMUSG00000023367	6.74316e-32	0.185871	0.846175	1.3015	0.9638	1.497	1.51108	1.05162	-0.0846606	0.783332	1.49065	1.35507	0.439619	0.2237	0.772043	Tmem176a
109	ENSMUSG00000025794	5.22408e-42	-0.14859	-0.758024	-0.0481562	-0.058199	0.388025	0.738699	-0.285801	-0.064066	-0.43952	0.0845669	-0.370664	-0.481988	-0.77037	0.135828	Rpl14
109	ENSMUSG00000022952	1.19952e-15	-0.894964	-0.039588	-1.8571	-1.81608	-1.41676	0.308685	-1.11892	-1.05921	-1.17078	0.0151906	-0.633073	-0.228719	0.135817	0.201691	Runx1
109	ENSMUSG00000034786	1.32021e-13	-0.560827	-0.0251806	0.0611524	0.0934398	0.0828109	-0.335933	-0.479919	-0.994374	-0.681477	-0.46854	-0.00785197	-0.0287398	0.0176503	-0.0703583	Gpsm3
110	ENSMUSG00000002014	1.16947e-49	0.623556	0.503211	1.09839	0.970262	1.41723	1.54385	0.782176	0.775197	0.674778	0.662354	0.935664	0.47976	-0.196117	-0.974448	Ssr4
110	ENSMUSG00000029810	1.71916e-10	0.199635	0.619385	1.30122	0.571581	1.08645	1.96158	1.15785	-0.224701	0.881689	1.3917	1.44609	0.491297	0.0315662	0.417148	Tmem176b
110	ENSMUSG00000070436	1.99598e-07	0.519626	-0.293894	-1.08857	-1.66447	-1.54021	-1.9707	0.492796	0.54797	0.61743	-0.22909	0.342495	0.524091	0.365826	0.290815	Serpinh1
110	ENSMUSG00000058799	3.07959e-07	0.0176396	-1.07333	-0.492329	-0.42067	-0.0768343	-0.0824574	-0.0464408	0.282899	0.141556	0.29205	-0.34115	-0.062651	-0.77573	0.259747	Nap1l1
111	ENSMUSG00000019997	1.54358e-151	0.0212673	-0.0527562	-0.255716	-1.43904	-0.511361	-0.0827507	0.0770179	0.157217	0.150704	0.142037	0.0426089	-0.0381853	0.0548851	0.0574049	Ctgf
111	ENSMUSG00000007817	1.67047e-50	-0.922777	-0.0609633	-0.0781564	0.10111	0.115159	0.323283	-0.562856	-0.411211	-0.379977	0.0814342	-0.575106	-1.06138	0.121819	0.167965	Zmiz1
111	ENSMUSG00000037601	5.94808e-51	-0.491995	-0.536625	-0.89912	0.0105222	0.96739	0.698323	-0.318623	-0.614572	-0.38694	-0.755694	-0.308528	-0.334729	-1.08628	-0.406922	Nme1
112	ENSMUSG00000048332	1.06678e-50	0.11995	0.13192	-1.3704	-1.47823	-1.50521	-1.06418	0.116922	0.105551	0.208774	-0.231934	-0.0378263	0.198509	0.238093	0.025568	Lhfp
112	ENSMUSG00000033060	3.10506e-61	-0.913209	0.13305	0.077791	-0.017992	0.0199202	0.0833666	-1.06728	-1.21859	-1.32149	-0.0288054	0.082505	0.104418	0.130851	0.194115	Lmo7
112	ENSMUSG00000031870	1.56378e-185	-0.626855	0.0207146	-0.0465274	-0.0343702	-0.107653	0.0207843	-0.694615	-1.06289	-0.896472	-0.667285	0.00746638	0.015847	0.0291114	0.0287104	Pgr
112	ENSMUSG00000044894	1.35583e-16	0.0556183	0.355156	-0.274995	0.245211	0.0180889	-0.359466	-0.0348051	-0.329833	-0.267459	-0.677693	0.226693	0.440716	-0.270147	-1.02645	Uqcrq
112	ENSMUSG00000036533	8.92936e-76	0.0787479	-0.275386	-0.25535	-0.250702	0.247814	0.959798	-0.200898	1.2502	1.19646	1.23736	-1.31535	-0.627663	0.364943	0.690642	Cdc42ep3
113	ENSMUSG00000027356	2.22322e-14	0.0447172	-0.0580758	-1.14621	-0.495231	-0.344566	0.140631	-0.264421	0.144177	-0.277722	0.136029	-0.0493889	-0.097207	-0.0672362	0.117164	Fermt1
113	ENSMUSG00000062098	2.40476e-152	-0.0354466	-0.0464003	0.031224	0.0436778	0.0550465	-1.00986	-0.0801756	-0.096364	-0.0656582	0.0751226	0.0334649	0.0691598	0.0463307	0.00972701	Btbd3
113	ENSMUSG00000003617	4.44738e-176	0.703265	0.980892	1.06497	0.504072	0.835241	1.46599	1.0715	1.6084	1.5717	1.60007	0.4984	0.0957633	1.00971	-0.0213919	Cp
113	ENSMUSG00000031029	8.88655e-12	-0.502859	-1.12389	0.0142676	-0.840403	0.165781	0.459425	-0.555768	-0.358487	-0.623613	-0.446402	-0.387055	-0.533513	-0.956215	0.257698	Eif3f
113	ENSMUSG00000031451	3.90982e-24	-0.221111	-0.209103	0.356888	-0.246447	-1.04138	0.664053	0.357741	1.11396	1.21285	1.29573	-0.649065	-1.16939	1.12946	0.951909	Gas6
113	ENSMUSG00000090877	4.69339e-16	1.18792	0.691375	1.27995	1.11055	0.02442	0.249775	1.16514	1.23994	1.20733	1.05024	1.25588	1.21582	0.883919	-0.125881	Hspa1b
114	ENSMUSG00000031762	3.69791e-29	0.186987	1.8127	-2.48528	-1.24345	-3.34415	-0.0338292	-0.455989	0.62233	-1.2567	0.388169	1.19457	-0.0899898	-0.475578	-0.914493	Mt2
114	ENSMUSG00000072235	1.20632e-21	-0.186739	-0.097856	-0.670294	-0.568791	-1.03933	-2.20059	-0.344682	-0.210507	-0.366962	-1.75247	-0.144818	-0.0536995	0.0147423	0.124958	Tuba1a
115	ENSMUSG00000027160	5.78221e-85	0.00229437	-0.615984	0.167048	-0.149476	0.104929	-0.0166566	0.113965	0.0563804	0.0991674	-0.369872	0.165783	0.0501883	-0.823861	-0.310699	Ccdc34
115	ENSMUSG00000047281	7.64715e-21	-0.578368	0.737995	-1.97842	-0.788609	-0.478817	2.26414	-0.449724	-0.377646	-0.343411	1.55935	-0.820843	-0.727903	1.05778	0.376891	Sfn
115	ENSMUSG00000001604	4.11639e-08	-0.186435	0.0554284	0.0710706	0.0616768	0.0379395	-0.0661273	-0.217011	-0.394699	-0.338617	-0.801921	0.0769177	0.0951762	0.100546	0.0913613	Tcea3
115	ENSMUSG00000029777	7.66501e-76	-0.178218	-0.102562	-0.748237	0.0212004	0.0855439	-0.0391407	-0.420244	-0.0507012	-0.212101	0.0295545	-0.751135	-0.331779	-0.134877	-0.156358	Gars
115	ENSMUSG00000001270	2.97231e-19	0.555667	0.54992	0.240469	-0.855653	-1.77117	-0.749106	0.566878	0.578028	0.574319	0.541503	0.529959	0.565294	0.543582	-0.155505	Ckb
115	ENSMUSG00000096956	1.32752e-27	0.0511778	0.0388152	-0.049451	-0.412825	-0.391927	-1.21518	0.049593	0.0627142	0.061198	0.0633702	0.0223315	0.0467795	0.0428526	-0.0559204	Snhg18
116	ENSMUSG00000054693	2.28661e-48	-0.784358	-0.100687	-0.0992058	-0.148239	-0.0212694	-0.0275185	-1.00911	-1.05679	-1.24396	-0.970066	-0.117737	-0.134212	-0.146477	-0.0427568	Adam10
116	ENSMUSG00000034898	3.45909e-39	0.0510569	0.0540668	0.0346457	-0.0625761	-0.463398	-1.22511	0.0540668	0.053249	0.0534742	0.0540668	0.0520198	0.0503698	0.0528039	0.0323692	Filip1
116	ENSMUSG00000001056	3.96845e-10	-0.577077	-0.738083	-0.775311	-0.26667	0.500574	0.431608	-0.610657	-0.473878	-0.629535	-0.378584	-0.401261	-0.564569	-1.01302	-0.196134	Nhp2
116	ENSMUSG00000017404	4.03529e-17	-0.307984	-0.684147	-0.117918	-0.341948	0.422634	0.774151	-0.393506	-0.509392	-0.594175	-0.0520092	-0.287163	-0.375017	-0.66347	0.224316	Rpl19
116	ENSMUSG00000051627	2.35144e-62	0.622618	-0.115641	0.82887	0.584304	0.920511	0.873469	0.607189	0.56722	0.713668	0.849439	0.43917	0.807891	0.178936	0.732403	Hist1h1e
117	ENSMUSG00000043716	2.44535e-38	-0.0235776	-0.682921	-0.336568	-0.772409	-0.173794	0.748548	-0.384731	0.0892854	-0.424085	0.176419	-0.453981	-0.310879	-0.575389	0.673791	Rpl7
117	ENSMUSG00000074227	8.71539e-28	0.149768	0.401044	0.76038	1.00721	0.968809	2.14676	0.143696	-0.194354	-0.129699	0.538333	0.236907	0.146344	0.422879	0.145952	Spint2
118	ENSMUSG00000026879	6.53055e-142	-0.0848048	0.432529	-0.842975	0.0708808	-0.789451	-2.23472	-0.44134	-0.583828	-0.604944	-0.204571	-0.0532886	0.48	0.673589	0.248448	Gsn
118	ENSMUSG00000048482	5.69408e-33	0.232491	0.244402	-0.0727883	-0.739111	-1.62326	0.0771727	0.185035	0.236911	0.187539	0.137167	0.248339	0.243248	0.24055	0.0845758	Bdnf
118	ENSMUSG00000020075	1.1411e-08	-0.336273	-0.228347	-1.22282	-0.558128	0.0465464	-0.0423961	-0.467495	-0.0347726	-0.259588	0.0206343	-0.563144	-0.566308	-0.209866	-0.0973117	Ddx21
118	ENSMUSG00000022037	8.39231e-68	-0.664154	-0.0266853	1.82604	1.91412	1.2577	2.07348	0.0798259	0.644815	0.311185	1.96714	-0.466753	-1.44704	-0.79375	-0.819494	Clu
119	ENSMUSG00000052512	1.18506e-15	-0.545698	-0.00175243	-1.01384	-0.991263	-0.450961	0.110416	-0.960255	0.0464566	-0.497068	0.407323	-1.2104	-0.728828	0.137439	0.400667	Nav2
119	ENSMUSG00000061983	1.16719e-44	-0.138274	-0.858327	-0.341584	-0.454426	0.595538	0.897923	-0.261075	0.200621	-0.10509	0.404467	-0.572707	-0.594894	-0.800566	0.280951	Rps12
119	ENSMUSG00000061904	1.02211e-17	-0.464459	-0.836911	-0.267434	-0.260513	0.342621	0.0556374	-0.276122	-0.533625	-0.357747	-0.657495	-0.236227	-0.626878	-1.17753	0.0963917	Slc25a3
119	ENSMUSG00000031584	9.19742e-07	-0.439895	-0.0254485	-0.235767	0.119438	0.161495	0.206543	-0.794042	-0.613363	-1.16593	-0.171447	-0.269975	-0.292114	-0.0567207	-0.0277951	Gsr
120	ENSMUSG00000004885	1.49373e-23	0.0341659	-0.101238	0.1727	0.294981	0.366655	0.385726	0.0228788	0.381402	0.358324	0.286734	-0.458185	-0.277479	-0.675161	-0.288438	Crabp2
120	ENSMUSG00000028333	5.48952e-39	-0.227777	-0.99913	-1.0336	-0.342339	0.183164	0.137171	-0.538919	0.0797977	-0.00787673	0.178287	-1.31269	-0.671726	-0.861846	0.296255	Anp32b
120	ENSMUSG00000020000	7.85808e-44	0.0533652	0.0422244	-0.67496	-1.1073	-0.553052	0.0152215	0.0498243	0.0636305	0.0562298	0.0192507	0.0480817	0.0565151	0.0503858	0.0232339	Moxd1
120	ENSMUSG00000054871	2.38275e-69	-0.615534	-0.0679596	-0.882245	-0.960448	-0.254204	-0.0400783	-1.07286	-0.975874	-1.37458	-0.273507	-0.210462	-0.0776067	-0.0630669	0.0101754	Tmem158
120	ENSMUSG00000062328	7.94945e-35	-0.258905	-0.762851	-0.0824644	-0.436328	0.261358	1.09474	-0.629913	-0.262827	-0.744787	0.216436	-0.640308	-0.537069	-0.589775	0.363968	Rpl17
121	ENSMUSG00000070544	3.11177e-56	-0.711334	-0.165769	-1.22442	-1.12005	0.059411	0.185558	-0.669866	0.102661	-0.276643	-0.171944	-1.0504	-1.29345	-0.532581	0.0926414	Top1
121	ENSMUSG00000028755	1.82273e-12	-0.234403	0.0295252	-1.09169	-0.794466	-0.314634	0.0942539	-0.0501932	-0.0325837	-0.0157269	-0.0788373	-0.0827502	-0.422873	-0.0826773	-0.169826	Cda
121	ENSMUSG00000022893	1.06105e-33	0.723737	-0.163862	0.271164	-0.370122	-2.02054	-1.26082	0.0367457	0.899242	0.846158	0.879718	-0.388727	0.733181	0.530616	0.297539	Adamts1
122	ENSMUSG00000014846	9.97165e-156	0.474425	1.0055	0.641262	0.867994	-1.71438	-0.231323	0.893308	0.288179	0.85409	0.598896	0.908906	0.635501	1.24415	0.76377	Tppp3
122	ENSMUSG00000037960	6.27459e-70	-0.472015	0.191801	-0.120505	0.16692	0.19796	0.0510692	-0.711293	-0.498071	-0.478993	0.0572338	-0.924216	-0.270701	0.127764	0.0642212	Card19
122	ENSMUSG00000001627	1.10806e-25	0.608934	1.12271	1.89584	1.13624	0.516695	1.50934	1.26178	1.66151	1.63377	2.40919	1.0136	-0.0312173	0.33343	0.731018	Ifrd1
123	ENSMUSG00000027808	4.64698e-06	0.320768	0.391954	0.218898	0.390656	0.799088	0.702677	0.387759	0.508305	0.469946	-0.0774288	0.302646	0.0776486	-0.255016	-0.887639	Serp1
123	ENSMUSG00000028495	1.82999e-39	-0.162597	-0.760108	-0.123993	-0.158619	0.369888	1.01442	-0.568812	-0.00350629	-0.578259	0.110297	-0.505949	-0.391618	-0.676545	0.358796	Rps6
123	ENSMUSG00000028552	1.16444e-38	-0.242565	-0.071475	-0.0604671	-0.0524591	-0.0300252	-0.00100896	-0.339338	-0.309066	-0.344422	-0.982215	-0.165824	-0.0929498	-0.00573772	-0.0064076	Eps15
123	ENSMUSG00000028626	1.07619e-45	0.023783	-0.00314462	-0.47573	-0.827827	-0.196633	0.0471914	-0.0253445	0.0468307	0.0397316	0.0471914	-0.10803	0.00674352	-0.0297917	0.0445948	Col9a2
123	ENSMUSG00000025509	3.65455e-17	0.508584	0.475762	0.774906	0.884754	0.929907	0.215805	0.690447	0.552965	0.660792	0.564363	0.803275	0.438028	0.297057	0.104726	Pnpla2
123	ENSMUSG00000090137	4.8644e-23	1.1331	-0.206282	-0.303314	0.277094	0.512093	0.568036	-0.838133	1.19381	-0.886059	0.170098	-0.655213	1.14615	-0.205137	-0.29103	Uba52
123	ENSMUSG00000009585	6.75601e-109	1.02912	0.785233	1.52344	1.23767	0.862405	1.82994	0.87115	1.28975	0.92228	1.45702	0.923318	0.817571	0.68023	0.888977	Apobec3
123	ENSMUSG00000045027	7.91355e-174	-0.625513	-0.0312542	-0.104828	-0.0884136	0.00889715	0.0111168	-0.659801	-1.09384	-0.907975	-0.00453017	-0.324469	-0.248029	-0.104043	0.0111168	Prss22
124	ENSMUSG00000027750	9.89303e-163	0.409496	0.291945	-0.990774	-1.46292	-1.56548	-0.672328	0.380153	0.420272	0.393078	0.406402	0.367069	0.405834	0.349716	0.0926124	Postn
124	ENSMUSG00000052397	4.8061e-78	-1.17979	-0.247432	0.400491	0.436369	0.503492	1.12043	-0.640415	-1.17661	-0.811339	-1.29464	-0.433161	-1.21777	-0.0267503	0.49239	Ezr
125	ENSMUSG00000029430	1.67762e-53	-0.434601	-0.817695	-1.55724	-0.53279	0.0866818	0.0518923	-0.539565	-0.217513	-0.262749	-0.258044	-0.882973	-0.70112	-0.982267	0.0576913	Ran
125	ENSMUSG00000020432	3.70533e-37	0.514938	0.678219	0.587274	0.506742	0.745401	0.683262	0.557609	0.513145	0.499809	-0.578633	0.71427	0.501662	0.559622	-0.46896	Tcn2
125	ENSMUSG00000020388	3.55448e-07	0.345459	0.508567	-0.918019	-1.01907	-1.5351	0.439255	0.194712	0.194258	0.109844	-0.726701	0.470031	0.59566	0.608106	0.162243	Pdlim4
125	ENSMUSG00000035885	1.0915e-08	-0.177041	0.106805	0.423829	0.317993	0.084222	-0.895541	-0.148027	-0.724985	-0.57949	-0.959293	0.591419	0.383742	-0.613727	-0.77354	Cox8a
126	ENSMUSG00000032294	8.89979e-15	0.427343	1.20195	0.449203	0.820972	0.599076	1.20523	0.638432	-0.0971289	0.281076	0.540208	0.979843	0.862139	0.995159	0.16187	Pkm
126	ENSMUSG00000035356	1.07718e-80	0.501536	0.54037	1.17031	1.21962	0.838494	0.114769	0.270674	1.01747	0.86071	1.18046	0.0429439	0.34716	0.956876	0.834263	Nfkbiz
127	ENSMUSG00000004451	1.22292e-38	-0.318055	-0.174514	-0.115207	0.0443406	0.162875	0.0349353	-0.408367	-0.0619867	-0.165839	0.0883072	-0.895262	-0.62408	-0.0579557	-0.00928284	Ralb
127	ENSMUSG00000028776	7.02e-08	-0.368317	0.548249	-0.479796	-1.36669	-1.77994	-2.24753	-0.172812	-0.377925	-0.0762644	-0.232276	-0.385626	-0.306086	-0.126696	0.175404	Tinagl1
127	ENSMUSG00000000740	7.28545e-34	-0.0583706	-0.606462	-0.080519	-0.386087	0.276311	0.743918	-0.431902	0.107979	-0.406703	0.382283	-0.484867	-0.336532	-0.420565	0.455401	Rpl13
127	ENSMUSG00000020349	1.24315e-11	-0.779831	-0.465474	0.0922477	0.0835237	0.456466	0.529721	-0.529982	0.218862	0.206377	0.280649	-0.931927	-1.23146	-0.251121	0.418147	Ppp2ca
127	ENSMUSG00000049470	7.21037e-106	-1.27187	-0.136991	-0.508097	-0.502727	-0.266289	-0.0411122	-0.998656	-1.39185	-1.17971	-0.374613	-0.440367	-0.741413	-0.102496	-0.0168443	Aff4
128	ENSMUSG00000010663	1.78596e-18	0.419093	0.11302	0.582227	0.535749	0.454095	0.547642	0.56024	0.608351	0.621845	0.323918	0.477548	0.296025	-0.0888645	-0.480049	Fads1
128	ENSMUSG00000015176	5.43501e-09	-0.164768	-0.111443	-1.0803	-0.510563	0.111831	0.154854	-0.0491274	0.170001	0.0744034	0.112377	-0.297868	-0.486467	-0.216623	-0.140717	Nolc1
129	ENSMUSG00000047139	6.42752e-27	-0.0851885	-0.485527	1.41539	0.945439	0.306394	2.67202	-0.431205	-0.297212	-0.997492	-0.560942	0.726059	0.0416846	-0.546533	0.457888	Cd24a
129	ENSMUSG00000034120	1.17404e-94	-0.485489	-0.459485	-1.4341	-0.362486	0.322967	0.16491	-0.440593	-0.0986106	-0.303589	-0.0419386	-0.974699	-1.21869	-0.517094	-0.392172	Srsf2
129	ENSMUSG00000076431	5.22441e-15	0.163673	-1.31135	-1.41112	-2.02684	-0.49906	0.899327	-0.495619	0.755584	-0.104817	-0.52912	-0.434844	-0.103153	-1.61595	0.260042	Sox4
129	ENSMUSG00000055447	2.89237e-34	-0.224963	-0.987848	-0.0906745	-0.133766	-0.095794	-0.254493	-0.335872	0.0574725	0.0664695	0.0621599	-0.774084	-0.444949	-0.983075	-0.153034	Cd47
130	ENSMUSG00000025856	9.48912e-08	-0.281015	-0.0379324	-0.369553	-0.922756	-1.07853	-1.99381	-0.251194	-0.241084	-0.196789	0.293559	-0.228758	-0.259663	0.205037	0.207952	Pdgfa
130	ENSMUSG00000001847	1.02331e-44	-1.26907	-0.340043	-0.21815	-0.329132	-0.124615	-0.109816	-1.08739	-1.2817	-1.19236	0.0536148	-0.801763	-1.07553	-0.505489	-0.0392897	Rac1
130	ENSMUSG00000056201	3.08416e-44	-0.74783	-0.60812	-1.47802	-1.28186	-0.840338	-0.792414	-0.810395	-1.22085	-0.981117	-0.858717	-0.680606	-0.345094	-0.587102	0.107433	Cfl1
131	ENSMUSG00000006442	1.71312e-07	-0.0428466	-0.00778252	-1.08501	-0.723223	0.145472	0.197891	0.0332328	0.234827	0.185843	0.181227	-0.200022	-0.309918	-0.166876	-0.447173	Srm
131	ENSMUSG00000030122	1.4475e-15	0.885976	0.667286	0.130794	-0.0110729	-1.21804	-1.01501	0.701955	0.678559	0.629544	0.599444	0.91335	1.15518	0.828721	0.862645	Ptms
131	ENSMUSG00000040652	9.38256e-15	-0.287563	0.0634533	-0.454258	-0.320668	-0.370816	-1.73541	-0.279858	-0.603443	-0.431114	-0.292433	-0.00652712	0.0215611	0.120301	0.0436554	Oaz2
132	ENSMUSG00000029484	1.38668e-06	-0.419017	0.0144703	-0.720075	-0.303801	-0.196211	-0.339225	-1.06368	-0.613668	-0.966062	-1.19114	-0.936289	-0.0353849	0.248956	0.123759	Anxa3
132	ENSMUSG00000030287	6.27459e-70	0.266908	0.418459	0.61929	0.577697	0.670946	0.679527	0.453879	0.55658	0.615945	-0.550992	0.270158	0.137268	0.539135	0.33161	Itpr2
132	ENSMUSG00000061315	2.54161e-54	-0.34418	-0.850594	-0.341641	-0.565214	0.150537	0.46016	-0.488708	-0.638477	-0.777201	-0.201061	0.00637888	-0.208447	-0.670129	0.333212	Naca
132	ENSMUSG00000025809	3.10264e-06	-0.325679	0.31137	-1.42485	-1.25938	-1.39054	-2.02981	-0.43114	-0.312525	-0.30115	-0.191749	-0.445831	-0.240283	0.488891	0.0212938	Itgb1
132	ENSMUSG00000035498	2.04806e-46	-0.816643	-0.165682	-1.3806	-1.62429	-0.656998	0.282821	-0.961369	-0.471153	-0.707631	-0.0211923	-0.984699	-0.90551	-0.211348	0.0194786	Cdcp1
133	ENSMUSG00000061353	3.63568e-102	0.0426407	0.0582159	-1.03173	-1.04858	-0.503043	-0.657998	0.0433739	0.0689381	0.0607557	0.0632946	0.00951929	0.0396179	0.0616779	-0.0249281	Cxcl12
133	ENSMUSG00000021699	3.72475e-24	-0.247666	-0.672556	-0.0819555	-0.0846863	0.133597	0.24404	-0.401634	0.0926866	0.0494963	0.265344	-0.789235	-0.439892	-0.435365	0.162504	Pde4d
134	ENSMUSG00000026083	7.39464e-47	-0.454483	-0.435147	-1.15142	-0.54308	-0.387174	-0.162732	-0.700944	0.0885597	-0.274435	0.185749	-1.21721	-0.971632	-0.582178	-0.351687	Eif5b
134	ENSMUSG00000028525	3.44725e-09	-0.266658	0.131845	0.146895	-0.370587	-1.71032	0.393491	0.336818	1.20316	1.02841	1.17996	-0.441936	-1.16973	-0.154841	0.307414	Pde4b
134	ENSMUSG00000007891	3.73043e-14	0.10569	0.722679	0.560116	1.06846	1.19284	1.11395	0.44535	0.0259533	0.143728	0.380661	0.693089	-0.0527586	0.731289	-0.838172	Ctsd
134	ENSMUSG00000071415	1.62551e-06	-0.278535	-0.690662	-0.0208125	-0.20717	0.697702	0.983083	-0.558069	-0.388793	-0.7159	-0.191494	-0.487813	-0.421113	-0.613092	0.132714	Rpl23
134	ENSMUSG00000039676	3.70853e-59	-0.500368	0.102456	0.134593	0.158205	0.151453	0.208918	-0.358664	-0.991247	-0.611212	-0.31582	0.0143799	0.0387345	0.183188	0.176939	Capsl
134	ENSMUSG00000022371	1.07911e-56	0.115899	0.11705	-0.71859	-1.1737	-0.699096	0.0517284	0.111915	0.12897	0.119065	0.110616	0.114628	0.126711	0.119742	0.0260263	Col14a1
135	ENSMUSG00000029380	4.32201e-58	-0.383792	0.582719	0.368143	1.30141	1.15388	-0.963409	-0.700871	1.31599	0.854758	1.50524	-1.4668	-1.34374	1.25192	1.12592	Cxcl1
135	ENSMUSG00000007892	7.73078e-41	-0.508044	-0.571532	-0.184058	-0.155306	0.689821	0.66523	-0.567432	-0.489039	-0.573433	-0.509825	-0.693912	-0.694416	-0.595541	0.152572	Rplp1
135	ENSMUSG00000041057	5.43905e-06	-0.338991	-0.202683	-1.04641	-0.500365	-0.000603586	0.071847	-0.442653	-0.0343527	-0.211966	0.066184	-0.665591	-0.621553	-0.196057	-0.00774132	Wdr43
136	ENSMUSG00000059291	1.70622e-34	-0.229517	-0.757836	0.196695	-0.0115026	0.927921	1.07366	-0.423534	-0.353343	-0.675391	-0.119032	-0.169578	-0.324078	-0.717386	-0.0096208	Rpl11
136	ENSMUSG00000056313	5.41449e-29	0.738566	0.670834	0.856907	1.02497	0.7078	1.05036	0.804788	1.142	1.00387	1.53195	0.544759	0.441212	0.890465	0.887151	1810011O10Rik
136	ENSMUSG00000031636	3.57976e-57	1.06909	0.768876	0.818553	-0.237177	-0.903355	0.741487	1.15842	1.20364	1.19915	1.1943	1.00926	0.888419	0.722618	0.589704	Pdlim3
136	ENSMUSG00000039952	9.57567e-14	-0.124505	-0.426859	-0.431529	-1.50724	-0.518502	-0.583344	-0.109998	-0.0594676	0.0034092	0.0207645	0.0245616	0.0318891	-0.0771215	0.149052	Dag1
137	ENSMUSG00000001794	6.57725e-14	-0.528866	0.0330118	-1.04545	-0.84771	-0.74749	-0.0411992	-0.642338	-0.507145	-0.280089	0.377866	-1.23007	-0.667036	0.137301	0.385452	Capns1
137	ENSMUSG00000001435	1.44604e-22	0.0966138	0.111359	-0.441562	-0.614042	-0.525718	-1.28892	0.0631798	0.109649	0.0997978	0.0813647	0.0360031	0.101574	0.103427	-0.0175914	Col18a1
137	ENSMUSG00000020027	9.13535e-35	-0.427379	0.163336	0.0076874	-0.389261	-0.346169	0.333439	0.0861676	-0.813436	0.039439	-1.5117	0.221814	0.224234	0.176393	0.296603	Socs2
137	ENSMUSG00000060126	2.63555e-16	-0.396307	-0.516403	-0.696387	-0.710194	-0.192664	1.03785	-0.372166	-0.128434	-0.122244	-0.0326412	-0.659706	-0.700532	-0.333759	0.309192	Tpt1
137	ENSMUSG00000021453	1.31961e-09	-0.00515121	1.43986	1.26811	1.07074	-1.80829	-1.04446	0.145866	-0.80558	-0.506337	1.08398	1.39681	1.04442	0.89695	-0.921955	Gadd45g
137	ENSMUSG00000021477	1.0192e-13	0.26672	0.954953	-1.55496	-1.04102	0.0883803	0.961496	0.581244	0.659748	0.802192	0.188254	0.124062	-0.410466	0.249124	-1.026	Ctsl
137	ENSMUSG00000052560	1.97135e-100	-0.0181018	0.101466	-1.09934	-0.75072	-0.793817	0.110101	-0.0359585	0.0832277	-0.0697415	0.1114	0.0562791	-0.0177804	0.115802	-0.035331	Cpne8
138	ENSMUSG00000039697	5.91018e-07	0.382335	-0.322509	0.268752	-0.0169934	0.2207	0.213306	0.213062	0.478317	0.452473	0.45412	-0.127247	0.300856	-0.783496	0.150046	Ncoa7
138	ENSMUSG00000035021	3.91107e-21	-0.506627	-0.398856	-0.773174	-0.7686	0.0140529	0.117771	-0.385056	0.0531178	-0.00749994	-0.0216976	-0.781562	-0.839032	-0.341598	0.0799606	Baz1a
138	ENSMUSG00000024190	1.51241e-96	0.993806	1.00457	1.89336	1.41701	-0.191447	-0.12725	0.893956	1.71338	1.36098	1.57782	0.644839	0.838332	1.36247	0.898303	Dusp1
139	ENSMUSG00000058013	4.92199e-06	-0.236978	-0.318822	-0.531447	-0.231979	0.105642	-0.949492	-0.311286	0.128772	0.0173979	-0.0584912	-0.796871	-0.449525	-0.141751	0.0839853	Sept11
139	ENSMUSG00000063457	1.80454e-41	-0.189816	-0.694698	-0.359939	-0.630464	0.134805	0.463448	-0.4495	-0.259698	-0.569401	0.229077	-0.44421	-0.425743	-0.501427	0.0999687	Rps15
139	ENSMUSG00000021127	1.3551e-39	1.09424	0.265522	1.16655	-0.473528	-1.693	0.355282	0.877729	1.35588	1.26531	1.76894	0.723769	1.2903	0.281854	0.943265	Zfp36l1
140	ENSMUSG00000041801	9.11319e-11	0.590897	0.487929	-1.26082	-1.22458	-1.12641	-0.67383	0.547384	0.581072	0.582263	0.6658	0.480284	0.591391	0.601238	0.329787	Phlda3
140	ENSMUSG00000016319	1.59268e-70	-0.142908	-0.629867	-0.510967	-0.17938	0.772074	0.23337	-0.053887	-0.358881	-0.273166	-1.06213	0.466243	0.0555429	-1.12876	-0.156434	Slc25a5
140	ENSMUSG00000008601	2.98935e-28	-0.024364	-0.0751897	0.991271	1.13713	1.11285	1.18992	0.105862	-0.287584	-0.107648	0.446882	0.549617	0.162891	0.0139608	0.499716	Rab25
140	ENSMUSG00000021957	1.10643e-54	0.0599016	-0.478474	0.692341	0.653506	0.634579	0.686545	0.282803	0.20623	0.260277	0.300238	0.319395	-0.0520445	-0.88623	-0.769058	Tkt
140	ENSMUSG00000062867	2.34153e-33	-0.158417	-0.863662	-0.231818	0.117963	0.335663	0.116334	-0.200472	0.0124294	-0.230553	0.270855	-0.00301629	-0.228118	-0.751418	0.208495	Impdh2
140	ENSMUSG00000018102	4.39961e-53	-0.733766	0.435575	0.712535	0.506215	0.341174	0.35069	-0.487841	-1.75497	-1.07367	-1.31924	0.736383	0.837406	-0.255858	-0.0519064	Hist1h2bc
140	ENSMUSG00000022565	4.23123e-17	-0.847117	-0.201867	-0.733153	-0.345907	-0.47518	-0.577512	-1.15406	-0.975848	-1.14448	-0.109048	-0.785523	-0.305651	0.059299	0.105763	Plec
141	ENSMUSG00000029622	5.93581e-53	-1.06769	-0.750823	0.107755	0.588891	0.631594	0.434236	-1.05695	-1.50797	-1.33296	-0.220098	-0.417703	-0.767175	-0.560298	-0.449723	Arpc1b
141	ENSMUSG00000030849	7.65369e-52	-0.8456	0.0599771	-0.30102	-0.330254	-0.390739	0.0702513	-0.932708	-1.12221	-1.13567	-0.320825	0.00314021	-0.114603	0.0758863	0.0281271	Fgfr2
141	ENSMUSG00000020439	1.51147e-17	0.182931	0.201696	-0.414633	-0.491232	-1.3189	-0.173016	0.0744049	0.226088	0.160806	0.300409	0.0683539	0.176268	0.210102	0.049827	Smtn
142	ENSMUSG00000079523	4.88347e-78	-0.0757338	-0.83747	-1.37795	-1.52008	-1.68347	-0.743264	-0.94737	-0.0474847	-0.749082	-1.37343	-1.19064	-0.159415	-0.102415	0.283106	Tmsb10
142	ENSMUSG00000034024	1.60742e-24	-0.550234	-0.964905	-0.531241	-0.446724	0.120492	0.178045	-0.51729	-0.686637	-0.608688	-0.687205	-0.338589	-0.484289	-0.921395	-0.136931	Cct2
142	ENSMUSG00000031917	1.88423e-25	-0.241887	-0.157791	-0.80449	-0.392566	0.0662645	0.0412752	-0.219873	-0.108331	-0.110732	-0.0749228	-0.30222	-0.46362	-0.174233	-0.0396891	Nip7
142	ENSMUSG00000048490	1.41307e-10	-0.860045	-0.0673601	-0.890579	-1.17084	-0.427746	0.622083	-0.595233	-0.111951	-0.336932	0.155554	-0.526313	-1.29857	-0.243304	0.0956907	Nrip1
143	ENSMUSG00000034640	7.64981e-141	0.0259629	0.208197	0.0781644	-0.154287	-1.73848	-0.208359	0.135514	0.296707	0.254643	0.112643	0.14261	-0.144395	0.246022	0.197811	Tiparp
143	ENSMUSG00000041355	7.53615e-18	0.232086	-0.0938524	-0.0646348	0.0268194	0.635998	0.679071	0.305875	0.437371	0.39528	-0.186091	0.12156	0.00284404	-0.489649	-0.783966	Ssr2
143	ENSMUSG00000028234	1.38206e-43	0.0756135	-0.78367	-0.0321072	-0.34077	0.647032	0.908179	-0.282989	0.0954686	-0.422289	0.22676	-0.292704	-0.17796	-0.742561	0.376447	Rps20
144	ENSMUSG00000030224	3.83308e-45	-0.651293	-0.592613	-1.30227	-0.974681	-0.186608	-0.242614	-0.701341	-0.425078	-0.488096	-0.530059	-0.941258	-0.824846	-0.573829	0.0770801	Strap
144	ENSMUSG00000074364	2.40832e-06	0.244347	0.241148	-0.0256065	-0.137511	-1.24619	-1.09723	0.114677	0.30035	0.250754	0.272317	-0.0075581	0.194926	0.326652	0.102927	Ehd2
144	ENSMUSG00000093674	1.13392e-18	0.487097	0.308926	0.350473	0.873646	0.591349	0.633691	-0.131098	0.152882	-0.483583	0.42461	0.329727	0.551471	0.194248	-0.487678	Rpl41
144	ENSMUSG00000004558	2.87381e-106	-0.0035634	0.0510135	-0.00929294	-0.242588	-0.381804	-1.09332	0.00595774	-0.0809548	-0.0315979	-0.955644	0.0208301	0.0430144	0.0566047	0.0427981	Ndrg2
144	ENSMUSG00000022336	3.90647e-25	-0.310469	-1.07928	-0.311424	-0.841491	-0.048642	0.253892	-0.63172	-0.244641	-0.694002	-0.173639	-0.359705	-0.435673	-0.841319	0.365937	Eif3e
144	ENSMUSG00000025428	2.32729e-07	-0.230584	-0.622325	-0.228494	-0.559753	-0.0169144	-0.166834	-0.104958	-0.350188	-0.0984879	0.0495944	-0.151838	-0.303547	-1.13912	-0.300871	Atp5a1
145	ENSMUSG00000001089	6.67154e-16	-0.580415	-0.287137	-1.30646	-1.6008	-0.894204	-0.418072	-0.575245	-0.550427	-0.52551	-0.0563213	-0.284672	-0.310004	0.050794	0.160308	Luzp1
145	ENSMUSG00000018583	7.93854e-13	-0.533131	-0.5819	-0.847031	-0.309819	-0.0288538	0.174378	-0.448246	0.00139857	-0.149138	0.208037	-0.830519	-1.03682	-0.531776	0.013972	G3bp1
146	ENSMUSG00000028266	2.36341e-18	1.10316	-0.23525	0.403953	-0.0435144	0.155029	1.34033	0.973702	1.44504	1.37325	1.13679	0.602506	0.825914	-0.0288798	0.816944	Lmo4
146	ENSMUSG00000030342	3.77745e-115	-0.303494	0.588559	-0.751892	-0.388588	0.0871424	2.02657	0.106097	-0.669043	-0.10546	-0.625021	-0.155423	-0.613818	0.179801	0.731272	Cd9
146	ENSMUSG00000020859	4.76456e-18	-0.707527	-0.534777	-0.692271	-0.4834	-0.0280659	-0.1562	-0.606669	-0.063287	-0.191438	-0.0140781	-0.860052	-1.0306	-0.318704	-0.0574997	Spag9
146	ENSMUSG00000007039	1.09185e-09	-0.450385	-0.790364	-0.0801082	-0.155142	-0.272842	-0.350536	-0.290595	-0.499325	-0.33827	-0.570894	-0.207348	-0.281473	-0.298971	0.0218714	Ddah2
147	ENSMUSG00000029247	6.34838e-10	-0.118413	-0.737089	0.129877	0.0506909	0.283073	0.25204	-0.126877	-0.167274	-0.250109	-0.094929	0.161426	0.0600293	-0.467156	0.182134	Paics
147	ENSMUSG00000001833	2.61035e-12	-0.0715426	-0.274379	-0.407642	-0.474565	-0.524343	-1.87235	-0.0848254	0.0417941	0.0711254	0.295701	-0.273832	-0.261145	-0.210726	0.0559258	Sept7
147	ENSMUSG00000024359	5.95588e-12	-0.694783	-0.530574	-1.30922	-0.658459	-0.0367344	-0.0727446	-0.618855	-0.437537	-0.406369	-0.129376	-0.887568	-0.947913	-0.842304	-0.1489	Hspa9
147	ENSMUSG00000041731	8.80972e-134	0.200753	0.202252	0.0879407	-0.185375	-1.15141	-0.00248331	0.200633	0.20916	0.207846	0.209772	0.1959	0.1849	0.205744	0.0039452	Pgm5
148	ENSMUSG00000027613	6.21827e-07	-0.569161	-0.185975	-1.36694	-0.539582	-0.0556674	0.172936	-0.562146	-0.312459	-0.346448	0.275923	-1.07291	-1.08189	-0.359372	-0.066607	Eif6
148	ENSMUSG00000038690	6.85356e-07	0.199464	0.365604	0.537836	0.686804	0.452043	0.187635	0.138053	-0.270892	-0.240143	-0.678356	0.536311	0.5007	-0.190155	-0.845256	Atp5j2
148	ENSMUSG00000007739	4.60552e-21	-0.614471	-0.988301	-0.407241	-0.465161	0.104236	0.279789	-0.632503	-0.581168	-0.771135	-0.23734	-0.37203	-0.540905	-0.937941	0.0761653	Cct4
148	ENSMUSG00000056612	9.72008e-21	-0.597892	-0.549531	-0.469746	-0.0306056	0.370446	0.308091	-0.904957	-0.478443	-0.72365	-0.660846	-0.604931	-0.361091	-0.491368	-0.106768	Ppp1r14b
149	ENSMUSG00000027248	4.29434e-15	0.33794	0.544508	0.494273	0.508721	1.06735	1.07353	0.61269	0.27472	0.673611	0.374277	0.499954	0.275334	0.408168	0.843174	Pdia3
149	ENSMUSG00000052151	2.15774e-33	-0.317207	-0.283811	0.280832	0.658363	0.71725	0.847601	-0.656555	-0.285353	-0.394965	0.206443	-0.900899	-0.346636	-0.281773	0.458663	Plpp2
149	ENSMUSG00000060938	1.47976e-11	-0.302223	-0.61709	-0.0185939	-0.199414	0.409882	1.0091	-0.520021	-0.380994	-0.654018	-0.105464	-0.438269	-0.446842	-0.48112	0.306909	Rpl26
150	ENSMUSG00000008575	1.51515e-34	0.82389	-0.23972	0.403277	-0.405083	-0.0187164	1.06178	0.644634	1.57903	1.11467	1.36556	0.252778	0.220661	-0.00155253	0.641144	Nfib
150	ENSMUSG00000035105	5.30404e-24	0.152073	-0.532423	-0.185886	-0.94364	0.0810967	0.234306	-0.285983	0.229951	0.206851	0.234306	-0.663796	0.137263	-0.20404	0.116483	Egln3
150	ENSMUSG00000022956	2.27788e-10	-0.0610308	-0.190367	0.315224	0.21745	0.64917	0.354389	0.116843	-0.335725	-0.0850066	-0.715077	0.363168	0.245405	-1.04462	-0.727245	Atp5o
151	ENSMUSG00000039195	8.57069e-37	0.436006	0.598502	0.650011	0.743626	0.746079	1.00321	0.471691	0.210069	0.431473	0.218468	0.54177	0.707721	0.36229	-0.707954	1110008P14Rik
151	ENSMUSG00000028583	2.86681e-84	0.0880923	0.047542	-0.967401	-0.893496	-0.435757	0.106765	0.104219	0.118192	0.106798	0.109949	0.0728618	0.0938501	0.111726	0.0234114	Pdpn
151	ENSMUSG00000024516	3.7504e-67	0.570748	0.835059	0.988255	1.00888	1.0286	1.11654	0.670051	0.510663	0.764809	0.590773	0.574754	0.752337	0.21894	-0.480517	Sec11c
152	ENSMUSG00000027495	4.25785e-39	-0.441792	-0.0447328	0.0293562	0.00417395	0.0966041	0.0222531	-0.651799	-0.625064	-0.947306	-0.278376	0.0289369	-0.0614359	-0.611154	-0.297398	Fam210b
152	ENSMUSG00000021928	4.56731e-13	-0.179164	0.00760698	0.057179	-0.239431	-0.381964	0.00103356	-0.0979046	-0.308188	-0.184985	-1.02214	0.0572793	0.0182298	0.0204112	0.0270559	Ebpl
153	ENSMUSG00000060032	2.66001e-40	0.129156	0.497593	0.827922	1.05662	0.947426	1.09323	-0.335714	-0.0545967	-0.61469	0.164119	0.206504	0.270383	0.0632832	-0.803519	H2afj
153	ENSMUSG00000031995	1.00253e-06	0.150944	0.164956	0.762054	0.942335	0.965592	1.01066	-0.0576755	0.360848	0.117436	0.464913	-0.241755	-0.127175	0.387218	0.375418	St14
153	ENSMUSG00000061477	7.45799e-10	0.0496842	-0.673222	-0.223585	-0.425105	0.278416	0.710396	-0.513827	0.172924	-0.571066	0.069174	-0.51592	-0.26903	-0.502275	0.29554	Rps7
154	ENSMUSG00000016256	7.05938e-15	-0.511034	-0.22733	-0.228832	-0.477026	-0.1968	-0.299237	-0.317347	-0.675356	-0.398235	-0.519934	-0.170484	-0.298235	-0.279793	-0.725012	Ctsz
154	ENSMUSG00000041571	4.49401e-20	0.559123	0.149698	0.319101	-0.494864	-1.27653	-1.85187	0.509979	0.793844	0.592044	0.755934	0.52933	0.662461	0.611736	0.539012	Sepw1
154	ENSMUSG00000030738	5.5731e-35	-0.86894	-0.813517	-1.36893	-0.572723	-0.10739	0.0175921	-0.820821	-0.7685	-0.686585	-0.382265	-0.909386	-0.815408	-0.774522	0.0146333	Eif3c
154	ENSMUSG00000025647	1.81632e-58	0.297008	0.668617	0.691419	0.803064	0.764126	0.767668	0.544914	0.341712	0.55764	0.555272	0.565605	0.280467	0.820359	0.428798	Shisa5
154	ENSMUSG00000020444	3.96969e-24	-0.688197	-0.159826	0.0138909	0.0729129	0.124372	0.0406763	-0.626818	-1.06502	-0.863534	-1.2701	0.10708	0.103652	-0.129848	-0.104572	Guk1
155	ENSMUSG00000063275	2.53783e-123	0.196906	0.0885249	-0.523636	-0.751778	-1.20732	-0.405421	0.192456	0.240677	0.233458	0.21941	0.108795	0.176594	0.0531599	-0.0704895	Hacd1
155	ENSMUSG00000030647	3.60488e-12	0.314464	0.0133051	0.770254	0.63525	0.664103	0.904951	0.462431	0.233015	0.361319	-0.36061	0.779266	0.360115	-0.833777	-0.77039	Ndufc2
155	ENSMUSG00000033685	6.50982e-11	0.719391	1.02625	0.863186	0.455053	0.289681	1.4433	1.07589	1.16411	1.10295	1.03865	1.14602	0.530997	0.992954	0.484467	Ucp2
155	ENSMUSG00000025481	2.03803e-32	-0.660794	0.0624237	-0.139915	-0.0690865	0.0263667	0.465649	-0.784511	-1.04426	-1.23554	-0.780532	-0.0889353	-0.185166	-0.191512	-0.1757	Urah
156	ENSMUSG00000042747	8.19347e-39	0.464322	0.338983	0.880228	0.622078	0.812034	0.816026	0.440115	0.539196	0.43384	0.395779	0.611175	0.527705	0.0946569	-0.792051	Krtcap2
156	ENSMUSG00000019961	1.24208e-45	-0.0109593	-0.722078	0.0376172	-0.101318	0.0182774	0.0362519	-0.165164	0.130074	0.0405808	-0.0883434	-0.353291	-0.0821286	-0.653008	0.151765	Tmpo
156	ENSMUSG00000018217	3.83714e-09	0.218997	0.22978	-0.0564761	-0.330594	-1.18183	-0.932871	0.224156	0.24841	0.244055	0.253095	0.196386	0.186103	0.235795	0.0747012	Pmp22
156	ENSMUSG00000020644	2.09634e-21	0.935228	0.711823	1.36468	0.88086	-0.0411407	0.917358	1.3762	1.45632	1.47795	1.13111	1.14481	0.644234	0.683018	0.059678	Id2
157	ENSMUSG00000026701	2.04106e-26	-0.732928	-0.034141	-0.220237	-0.0918865	0.443678	0.480486	-0.714592	-1.2588	-1.29353	-0.521462	0.274186	-0.157671	-0.273225	-0.067222	Prdx6
157	ENSMUSG00000053560	4.1609e-49	1.4789	0.98383	1.32416	1.60466	0.764318	1.29955	1.28784	1.60034	1.44534	1.99841	1.12634	1.36669	1.10663	0.62456	Ier2
158	ENSMUSG00000056708	7.95442e-91	0.567373	0.493405	1.44679	1.06171	1.33538	1.08769	0.567594	1.15897	0.917996	1.45547	0.227363	0.207672	-0.0220621	0.576219	Ier5
158	ENSMUSG00000036390	4.16367e-49	-1.47531	0.029181	-0.0951676	-0.306258	-1.19647	0.0822639	-1.21709	-1.83178	-1.33479	-0.513968	-0.662906	-0.87163	-0.367307	-0.226627	Gadd45a
158	ENSMUSG00000042462	5.95588e-12	0.110325	-0.531612	-0.0100307	0.0377331	0.248045	0.2813	0.151595	0.127087	0.121251	-0.141097	0.202484	0.163909	-0.599144	-0.0759096	Dctpp1
158	ENSMUSG00000041488	2.48956e-24	-0.694861	-0.155349	-0.149053	-0.320748	0.0855561	0.240266	-0.577244	-0.344737	-0.373204	-0.202736	-0.693418	-0.795919	-0.188299	-0.104115	Stx3
159	ENSMUSG00000019966	5.14538e-18	0.0576983	0.255519	-0.624586	-1.21659	-1.50214	-0.306448	0.138452	0.212404	0.272928	0.0335095	0.0690693	-0.0156237	0.244529	0.199865	Kitl
159	ENSMUSG00000038366	1.47964e-42	-0.629525	0.00556844	0.150912	0.214751	0.183173	-0.0841892	-0.624529	-0.898516	-0.743994	-0.0756276	-0.0361739	0.0459176	-0.0216123	0.134268	Lasp1
159	ENSMUSG00000001175	2.84584e-14	0.482299	0.735663	0.37505	0.458116	0.138729	-0.372721	1.02385	1.2149	1.55901	1.60761	0.378651	-0.189048	0.542957	0.399997	Calm1
160	ENSMUSG00000041782	2.46221e-09	0.0155591	0.0403792	0.249635	0.475592	0.59247	0.610185	-0.260269	0.0427635	-0.039086	0.369021	-0.627586	0.07665	0.331542	0.452914	Lad1
160	ENSMUSG00000027405	6.9524e-09	-0.182552	-0.235453	-1.01979	-0.390528	0.100522	0.0670924	-0.268226	-0.154844	-0.261302	-0.0523046	-0.30951	-0.403179	-0.154827	0.0430626	Nop56
160	ENSMUSG00000019960	1.37904e-44	0.53682	0.285775	0.529961	-0.777527	-0.300631	1.15613	0.538349	1.01006	0.988308	1.33915	0.0445886	0.234128	0.284469	0.869053	Dusp6
160	ENSMUSG00000032324	7.26196e-27	-0.950906	-0.118419	-1.04727	-1.253	-0.658993	-0.639112	-0.779218	-1.41552	-1.09798	-1.46675	-0.065201	-0.31688	0.216356	-0.183375	Tspan3
160	ENSMUSG00000049751	6.05086e-24	0.581436	0.519176	0.292647	1.13555	1.4186	1.44181	-0.0174708	0.358947	-0.207747	0.489429	0.200719	0.64313	0.205105	-0.230892	Rpl36al
161	ENSMUSG00000025813	6.47576e-14	-0.411871	-0.106895	0.146373	0.146544	0.169697	0.197065	-0.30487	-0.301629	-0.332885	-0.789589	-0.0832886	-0.30692	-0.0441353	-0.189319	Homer2
162	ENSMUSG00000036478	4.2954e-39	0.893988	0.701636	1.40012	1.32819	1.35151	-0.255211	0.041446	0.924871	-0.137688	1.64093	0.196849	0.843268	1.00327	0.791037	Btg1
162	ENSMUSG00000034751	1.43895e-22	-0.733773	-0.0267915	-0.115509	-0.534611	-0.733927	0.346821	-0.447847	0.190597	-0.0775449	0.773719	-0.780195	-1.26508	-0.136493	0.156279	Mast4
162	ENSMUSG00000022241	9.11092e-24	-0.0801147	-0.134376	-0.819048	-0.169166	0.011096	0.0559503	-0.194251	0.0441673	-0.0242167	-0.0915973	-0.426462	-0.255854	-0.15048	-0.0495133	Tars
163	ENSMUSG00000026970	6.5823e-15	-0.547146	-0.00668772	-1.17545	-1.07504	-0.595087	-0.662925	-0.84558	-0.126849	-0.314412	0.0957682	-1.08722	-0.573469	0.144082	0.31787	Rbms1
163	ENSMUSG00000090862	6.68799e-29	-0.22275	-0.721406	-0.362237	-0.186999	0.60074	0.936771	-0.571285	-0.157518	-0.694447	-0.0841714	-0.551631	-0.49028	-0.612137	0.141438	Rps13
164	ENSMUSG00000018417	2.88169e-29	-0.338767	-0.228978	-0.241121	-0.354071	-0.0333171	-1.14215	-0.437918	-0.432283	-0.467285	-0.343881	-0.23016	-0.164659	-0.0686071	0.110256	Myo1b
164	ENSMUSG00000030782	5.86674e-41	0.19868	0.20155	-0.595318	-0.714506	-1.13347	-0.541778	0.144803	0.215746	0.196262	0.198287	0.126937	0.205296	0.207641	0.122089	Tgfb1i1
164	ENSMUSG00000020869	1.19243e-59	-0.405153	-0.334994	-0.608731	-0.229964	0.15206	0.123636	-0.379147	-0.0797515	-0.126161	-0.159638	-0.739392	-0.763162	-0.465091	-0.299502	Lrrc59
164	ENSMUSG00000047714	4.40602e-85	0.660417	0.322304	1.34924	1.41601	1.34442	1.30863	0.602389	1.27492	1.29269	0.736032	-0.0639226	0.258726	0.688867	0.791899	Ppp1r2
164	ENSMUSG00000024048	1.23455e-08	-0.443411	-0.274551	-0.505903	-0.747686	-0.457832	0.170242	-0.754302	-0.723513	-0.481299	0.199023	-1.0987	-0.380662	0.24694	0.287422	Myl12a
164	ENSMUSG00000024587	2.65202e-10	-0.165833	0.0655626	-1.20696	-0.131362	0.203677	0.194093	-0.448439	0.138447	-0.0466091	0.207072	-0.92816	-0.371459	-0.142358	-0.030266	Nars
165	ENSMUSG00000031231	3.42035e-11	0.13115	0.217966	0.385048	0.454301	0.530407	0.311336	0.0589043	-0.418496	-0.326086	-0.806623	0.544617	0.455789	-0.433054	-0.803927	Cox7b
165	ENSMUSG00000028412	1.18615e-11	-0.276721	-0.37601	-0.0180362	-0.0193238	0.118311	0.0899523	-0.476379	-0.101656	-0.238145	-0.00389673	-0.658625	-0.261305	-0.364028	-0.0310589	Slc44a1
165	ENSMUSG00000061787	1.90581e-36	-0.131654	-0.671285	-0.212425	-0.269982	0.403564	0.822404	-0.433544	-0.208313	-0.560493	-0.193532	-0.425312	-0.396481	-0.689318	0.0331886	Rps17
165	ENSMUSG00000038462	1.38349e-59	-0.338047	-0.491572	0.0736498	-0.0296616	0.424595	0.218361	-0.271215	-0.480491	-0.377173	-0.31438	0.00594371	-0.0422496	-0.947887	-0.139623	Uqcrfs1
165	ENSMUSG00000025064	1.04385e-116	0.168532	0.177003	-0.512856	-0.652486	-1.08033	0.134251	0.160828	0.180683	0.172987	0.166904	0.17934	0.171755	0.175357	0.00221475	Col17a1
166	ENSMUSG00000014867	2.04452e-21	-0.0402156	0.202224	0.184145	0.161792	0.440213	0.434078	0.0620107	0.166553	0.158767	0.023068	0.159913	-0.0615194	0.0283568	-0.572502	Surf4
166	ENSMUSG00000090733	6.76096e-22	0.0745759	-0.076091	-0.436106	-0.207359	-0.0276076	0.509062	-0.581508	0.151525	-0.670188	0.353268	-0.663173	-0.282158	0.0540385	0.229616	Rps27
166	ENSMUSG00000028798	1.38349e-59	-0.391066	-0.756696	0.0764267	-0.0306532	0.587122	0.623313	-0.226106	-0.489685	-0.404684	-0.257154	0.0862042	-0.214055	-0.966799	-0.0327313	Eif3i
166	ENSMUSG00000034994	2.8762e-37	-0.355465	-0.655865	0.432486	-0.212852	0.213144	0.337706	-0.857222	-0.64059	-1.18797	-0.506371	-0.363863	-0.189226	-0.551028	0.447473	Eef2
166	ENSMUSG00000025290	1.11949e-42	-0.0151087	-0.637811	-0.16684	-0.24227	0.382176	0.753322	-0.324216	0.0118627	-0.314751	0.130426	-0.625553	-0.42412	-0.571154	0.157763	Rps24
166	ENSMUSG00000036461	3.83543e-09	-0.90191	-0.456216	-0.75816	-0.743566	-0.171859	0.158053	-1.12551	-1.01541	-1.08373	-0.231575	-0.808889	-0.369016	-0.583243	0.0206938	Elf1
166	ENSMUSG00000021149	5.16137e-48	-0.520524	-0.424336	-1.05613	-0.729249	-0.0203001	-0.0443497	-0.493	-0.173898	-0.283365	-0.216223	-0.808639	-0.834347	-0.497864	0.0522014	Gtpbp4
166	ENSMUSG00000021109	4.34019e-60	-0.397947	0.0973288	-0.747478	-1.56583	-1.2939	-1.14543	-0.882649	-0.681091	-1.13063	-0.233519	0.0108196	0.118126	0.0129266	-0.0358637	Hif1a
166	ENSMUSG00000022353	9.818e-113	-1.18054	-0.0657901	0.00603306	-0.497469	-1.26511	0.114682	-1.25223	-1.60521	-1.41794	-0.455542	0.0520177	-0.065825	-0.019395	-0.198218	Mtss1
166	ENSMUSG00000033306	8.36762e-42	-0.23001	-0.0565531	-0.252903	-1.23994	-1.44846	-1.15884	-0.210764	-0.234517	-0.173156	-0.0500042	0.189503	0.157069	-0.0259477	0.439282	Lpp
167	ENSMUSG00000002602	3.90374e-36	0.0900916	0.0787161	-0.559203	-0.529891	-0.496121	-1.11924	0.091089	0.10374	0.0999099	0.114324	0.0783975	0.10239	0.0986172	-0.0135854	Axl
167	ENSMUSG00000020733	3.59296e-40	-0.213707	-0.349028	0.645238	0.681399	0.637058	0.673643	-0.0298973	0.0300801	0.08221	0.0224634	-0.104784	-0.36039	-0.792055	0.0816699	Slc9a3r1
167	ENSMUSG00000098178	1.87591e-13	-0.111432	-0.505225	-0.175959	-0.11178	0.606477	0.576076	0.00587749	0.338178	0.259185	-0.122738	-0.0282348	-0.329401	-0.587119	-0.965451	Gm42418
168	ENSMUSG00000053819	2.35986e-06	-0.320637	-0.146417	-0.367073	-0.828476	-0.472817	-0.568905	-0.519422	0.150839	-0.173798	0.309763	-0.949446	-0.65446	-0.06193	0.227448	Camk2d
168	ENSMUSG00000047675	4.39965e-35	-0.10812	-0.534159	-0.340192	-0.294655	0.413296	0.684551	-0.552562	-0.130778	-0.635509	-0.00201366	-0.534239	-0.389454	-0.627662	-0.0258335	Rps8
168	ENSMUSG00000037712	2.52691e-18	-0.132038	-0.0479633	-0.606713	-1.22514	-1.41248	-1.20954	-0.160651	0.150363	0.0348803	0.204703	-0.277372	-0.102496	-0.231941	-0.186235	Fermt2
168	ENSMUSG00000005732	4.97638e-08	-0.401149	-0.981062	-0.79859	-0.0788951	0.167347	0.124943	-0.426038	-0.293547	-0.182015	-0.415727	-0.727694	-0.602143	-0.808327	0.209342	Ranbp1
168	ENSMUSG00000064345	3.35442e-19	-0.00771208	0.188298	-0.679861	-0.266919	-0.66088	-0.43552	-0.562136	-0.106177	-0.639325	0.14129	-0.456232	0.0971516	-0.269472	-0.852468	mt-Nd2
169	ENSMUSG00000061518	9.6641e-13	-0.183317	0.00297587	-0.0267514	0.275503	0.28049	-0.0549541	-0.18167	-0.580451	-0.472376	-1.2287	0.1762	0.0685813	-0.78754	-0.787883	Cox5b
169	ENSMUSG00000027673	6.73393e-06	-0.119009	-0.458888	0.311231	-0.124054	0.311388	0.207487	-0.0181165	-0.176511	-0.116117	-0.739823	0.214254	-0.0166741	-0.991424	-0.488629	Ndufb5
169	ENSMUSG00000030265	1.01435e-18	-0.760674	-0.239942	-0.529623	-0.304079	0.0176355	-0.00121601	-0.745506	-0.331488	-0.51513	-0.30932	-0.870618	-0.90785	-0.312538	0.282198	Kras
170	ENSMUSG00000026639	5.39615e-10	0.195428	0.155987	-0.35037	-0.528374	-1.12344	0.248333	0.232107	0.257703	0.249187	0.262857	0.202125	0.195362	0.143788	0.0635159	Lamb3
170	ENSMUSG00000034006	9.25962e-85	-0.553031	0.146721	-1.33459	-1.38797	-0.159623	0.35031	-0.125724	-0.254203	-0.0987459	0.264338	-0.166906	-0.807956	-0.208378	0.0704331	Pqlc1
170	ENSMUSG00000024754	5.31812e-49	-0.650053	-0.0660797	-0.0232798	-0.0580739	0.084519	0.110636	-0.559196	-0.789701	-0.582263	-0.207174	-0.0854822	-0.058563	-0.0523141	0.0914624	Tmem2
171	ENSMUSG00000008682	4.84432e-11	0.0170468	-0.383108	0.495983	0.14151	0.804258	1.05612	0.0101535	0.128733	-0.100405	0.207377	0.0117731	-0.275986	-0.479591	0.473132	Rpl10
171	ENSMUSG00000039221	2.68804e-09	0.0781982	-0.838954	-0.1029	-0.0823462	0.69079	0.0733331	-0.406625	0.296949	-0.403996	0.0430842	-0.459395	-0.0978686	-1.05173	-0.106104	Rpl22l1
171	ENSMUSG00000020737	1.11193e-10	-0.416988	-0.589164	-0.320105	-0.00405744	0.4153	0.3296	-0.393019	-0.677593	-0.574277	-1.21275	-0.160942	-0.222621	-0.726554	0.116924	Hn1
172	ENSMUSG00000027763	1.62333e-36	-0.0712681	-0.0201238	-0.420319	-0.841124	-1.37243	-0.768527	-0.181673	0.00947003	-0.0371951	0.305618	-0.112918	0.039258	0.170885	0.172887	Mbnl1
172	ENSMUSG00000029287	3.37582e-100	0.170409	0.183276	-0.209138	-1.11813	-0.969646	-0.108965	0.21997	0.244035	0.243265	0.249931	0.170382	0.118645	0.157398	0.0197231	Tgfbr3
173	ENSMUSG00000031007	2.08664e-88	0.516611	0.791843	0.732086	0.760432	1.02764	1.1146	0.80163	0.724734	0.939802	0.245227	0.586588	0.147701	0.513761	0.354055	Atp6ap2
173	ENSMUSG00000038296	4.61227e-100	-0.0101664	-0.199624	-0.294088	-1.06589	-0.59443	-0.1865	-0.0384817	-0.136574	-0.0393271	0.0511355	0.00876725	0.110592	-0.0631605	0.0717992	Galnt18
173	ENSMUSG00000015143	4.56872e-61	-0.0278423	-0.00873284	-1.35779	-1.12493	-1.3152	-0.412927	-0.732139	0.13033	-0.205941	0.589448	-0.878638	0.163517	0.331727	0.371525	Actn1
174	ENSMUSG00000064246	6.02588e-45	-0.608864	0.219084	-0.981956	-1.02091	-0.470874	0.263207	0.0451185	0.259372	0.230972	0.26526	-0.216023	-1.05374	0.164747	-0.242276	Chil1
174	ENSMUSG00000033917	1.53815e-08	-0.814661	0.456923	0.59634	0.752379	0.744024	0.76958	-0.327562	-0.758273	-0.545262	-1.28395	0.102764	-0.889055	0.011735	-0.138832	Gde1
174	ENSMUSG00000022283	1.40814e-27	-0.340415	-0.950683	-0.858655	-0.951079	0.145587	0.637814	-0.710175	-0.0430955	-0.500693	-0.506029	-0.893797	-0.63773	-0.931408	0.552452	Pabpc1
174	ENSMUSG00000023048	1.41549e-06	-0.894031	0.182175	0.249299	0.473251	0.220775	0.325714	-0.551052	-1.19972	-0.741825	-0.0454368	-0.303177	-0.380403	0.10579	0.229113	Prr13
174	ENSMUSG00000040666	7.41371e-111	0.156819	0.153079	0.0996754	-0.0263716	-1.06988	-0.0332314	0.160427	0.172965	0.170191	0.174073	0.153136	0.148138	0.158817	0.0337026	Sh3bgr
174	ENSMUSG00000036438	6.76728e-19	0.532654	0.325012	0.356537	0.18153	-0.737804	-0.259244	0.641592	0.209354	0.557853	-0.0268388	0.712994	0.593997	0.0707727	0.739981	Calm2
175	ENSMUSG00000026434	5.21169e-08	-0.370191	-0.931722	-0.243396	-0.368579	-0.143067	-0.198067	-0.435098	-0.381083	-0.327721	-0.0447634	-0.308695	-0.14398	-0.919464	0.132361	Nucks1
175	ENSMUSG00000074884	5.0852e-17	0.846807	0.600439	0.694543	0.738362	0.48607	-0.444115	0.218497	0.792677	0.0656029	0.414378	0.605907	1.06195	0.380913	-0.219264	Serf2
175	ENSMUSG00000066043	2.3135e-26	-0.517204	-0.0330954	-0.0677995	0.0858208	0.0258309	-0.0844585	-0.652035	-0.724557	-0.857056	0.08618	-0.229987	-0.0733228	-0.0352916	0.111122	Phactr4
175	ENSMUSG00000040952	5.89159e-29	0.229748	-0.540294	-0.16283	-0.0655014	0.464186	1.07523	-0.378504	0.446178	-0.268462	0.734752	-0.496347	-0.0236596	-0.355009	0.327283	Rps19
175	ENSMUSG00000061878	1.63216e-110	0.117669	0.133111	-0.204032	-0.349777	-1.25698	0.121878	0.0514336	0.0567536	0.0125341	0.256584	0.112025	0.144652	0.196513	0.0508492	Sphk1
176	ENSMUSG00000076437	2.4515e-08	-0.0873842	-0.612919	0.192381	-0.0860872	0.25745	0.0773071	-0.0765593	-0.164479	-0.173203	-0.544794	0.259988	0.0574837	-0.503581	0.0795965	2700094K13Rik
176	ENSMUSG00000028465	4.28492e-06	0.0302041	0.0224934	-0.311544	-1.00795	-1.30753	-1.16151	-0.0511696	0.111793	0.0715836	0.232634	-0.182692	-0.0144076	0.0892663	0.148612	Tln1
176	ENSMUSG00000031490	1.00013e-40	-0.413565	0.084919	-1.30374	-0.100689	0.028137	-0.127027	-0.889771	-0.235163	-0.593918	0.343414	-0.922896	-0.506318	-0.223855	-0.493814	Eif4ebp1
176	ENSMUSG00000018932	6.17054e-09	-0.728234	0.416216	-0.775375	-0.427006	-0.593517	0.500178	-0.828586	-0.715782	-0.473634	0.552056	-1.12138	-0.810054	0.243815	0.27901	Map2k3
177	ENSMUSG00000002233	1.29152e-29	-0.723062	0.215832	-0.603266	-0.667782	-0.976655	-0.47522	-0.886883	-1.38364	-1.21044	-0.280527	-0.346584	-0.0310502	0.604271	0.01553	Rhoc
177	ENSMUSG00000006219	7.3194e-109	0.0409438	0.0504285	-0.578031	-0.75201	-1.11069	-0.274625	0.0363106	0.0164706	0.0505852	-0.372529	0.013288	0.0853001	0.037918	-0.0645399	Fblim1
177	ENSMUSG00000030790	2.57212e-97	0.0939164	0.0991946	-0.319099	-1.01407	-0.195997	0.0941008	0.098335	0.0900792	0.0578816	0.135804	0.0861202	0.108495	0.0917936	0.0694432	Adm
178	ENSMUSG00000025508	4.47967e-32	-0.0540345	-0.555969	-0.325143	-0.191087	0.436459	0.302788	-0.435055	0.00977817	-0.528668	0.256373	-0.467637	-0.357857	-0.577814	-0.00562504	Rplp2
179	ENSMUSG00000028392	1.10522e-14	0.303993	0.354417	0.698572	0.772152	0.782497	0.789291	0.148411	0.283275	0.203218	0.573246	0.142869	0.361289	-0.146913	0.208249	Bspry
179	ENSMUSG00000054717	4.9605e-07	0.07002	-0.89724	0.238275	0.0288453	0.143209	0.075874	-0.157101	-0.0109766	-0.112648	-0.126372	-0.353503	0.1594	-0.912901	0.227921	Hmgb2
179	ENSMUSG00000018446	1.18299e-06	-0.270416	-0.63847	-0.68788	-0.149489	0.315508	0.259429	-0.153606	-0.0363691	-0.0807451	-0.205026	-0.281887	-0.374513	-0.802981	-0.0398586	C1qbp
179	ENSMUSG00000012422	6.32604e-11	-0.168384	-0.22462	-0.218669	0.0432683	0.278381	0.0369366	-0.24622	-0.19142	-0.240259	-0.475939	-0.269283	-0.15014	-0.323888	-0.562599	Tmem167
179	ENSMUSG00000064210	9.04222e-16	-0.489625	-0.0858261	-0.481615	-0.261676	-0.304397	-0.084819	-0.957927	-0.316981	-0.702022	-0.0296454	-0.860655	-0.354099	0.0966047	0.22956	Ano6
179	ENSMUSG00000060636	7.91071e-06	0.309656	0.0152195	0.0686259	0.391689	0.562248	0.99832	-0.212409	0.462491	-0.197443	0.937102	-0.349254	0.0654597	0.0566377	0.211697	Rpl35a
180	ENSMUSG00000018770	7.06018e-07	-0.115518	-0.342969	-0.205318	-0.228174	0.325999	0.0651606	-0.0528114	-0.217314	-0.0523595	-0.51477	0.162072	-0.0296655	-0.989955	-0.502769	Atp5g3
180	ENSMUSG00000060591	8.05435e-10	0.418987	0.654927	-0.157613	-0.428675	-0.614749	-0.0798083	0.313352	-0.0341759	-0.00728386	0.658932	0.792483	1.04892	0.448126	0.741387	Ifitm2
180	ENSMUSG00000069662	1.68025e-22	-0.353091	-0.303789	-0.823973	-0.707505	-1.14606	-0.872339	-0.449771	-0.548959	-0.603755	-1.46017	0.0680624	0.00566516	-0.349868	-0.050011	Marcks
180	ENSMUSG00000032575	1.47553e-22	0.733029	0.581616	0.60235	0.844503	1.3138	1.27356	0.712133	0.828288	0.815387	0.351483	0.456418	0.569837	0.51212	0.340196	Manf
180	ENSMUSG00000005417	6.1273e-07	-0.43947	-0.105509	-0.163873	-0.171453	-0.0932787	-1.31631	-0.603286	-0.25413	-0.421004	0.0577486	-0.457056	-0.302793	0.0335162	0.138366	Mprip
181	ENSMUSG00000053907	1.50699e-09	-0.276791	0.271428	-1.27441	-0.527862	0.00540207	-0.261872	-0.257799	0.377242	0.196115	0.41731	-0.645606	-0.810893	0.408375	0.157905	Mat2a
181	ENSMUSG00000050912	4.9936e-11	-0.426601	-0.112204	-0.333804	-0.368095	-0.322327	-0.240815	-0.527999	-0.682435	-0.75373	-1.1787	0.025364	0.0592727	-0.20239	0.174266	Tmem123
181	ENSMUSG00000021134	1.44105e-33	-0.597472	-0.0831583	-0.876551	-0.27771	0.0557573	0.161598	-0.499889	-0.347413	-0.384119	0.0579337	-0.842002	-1.06682	-0.0867529	0.0656303	Srsf5
181	ENSMUSG00000056209	3.92471e-55	-0.116063	-0.556176	-0.513098	-0.435429	0.00119318	0.173085	-0.175374	0.169311	-0.0637716	0.12064	-0.298056	-0.312644	-0.782298	0.139592	Npm3
182	ENSMUSG00000037379	4.28768e-96	0.144699	0.134708	-0.216971	-1.0317	-0.82634	0.0851082	0.139883	0.149478	0.140267	0.15107	0.140722	0.14537	0.125872	0.025404	Spon2
182	ENSMUSG00000052997	2.85543e-86	-0.00546361	-0.200962	-0.156699	-0.105468	-0.0604247	-1.00347	-0.0177539	0.0335864	0.0218775	-0.0820761	-0.0684414	-0.0964539	-0.249071	-0.0539829	Uba2
182	ENSMUSG00000032024	1.70781e-105	0.137908	0.136226	0.0282452	-0.206543	-0.97417	0.106526	0.139388	0.140764	0.143159	0.144007	0.141672	0.137446	0.13651	0.0740621	Clmp
182	ENSMUSG00000041126	1.46173e-25	-0.296338	-0.901737	0.268586	-0.432901	0.0331947	0.124365	-0.312623	-0.56785	-0.468778	-0.954429	0.254855	0.118256	-0.838955	0.152786	H2afv
182	ENSMUSG00000017778	1.21847e-06	0.166165	0.22863	0.796885	0.864308	0.558081	0.0415757	-0.264126	-0.30458	-0.615866	-0.929689	0.456336	0.722487	-0.213773	-0.735368	Cox7c
183	ENSMUSG00000079215	6.3656e-38	-0.756475	-0.105074	-0.37205	-0.181338	-0.0678758	0.0733093	-0.813373	-1.04525	-0.992156	-1.00647	-0.206635	-0.186426	-0.106786	-0.0116845	Zfp664
183	ENSMUSG00000005610	1.21462e-19	-0.753961	-0.568701	-1.34523	-1.01329	-0.69545	-0.305901	-0.703684	-0.531521	-0.5205	-0.843168	-0.782485	-0.903049	-0.771481	0.206707	Eif4g2
183	ENSMUSG00000001911	1.69894e-06	0.208774	-0.429583	-0.426227	-1.13341	-1.26606	0.379185	0.196583	0.604077	0.513516	0.604061	0.0396206	0.0928947	-0.269545	0.337664	Nfix
183	ENSMUSG00000032501	1.48286e-32	0.36098	0.16895	0.962798	0.587665	0.00732158	1.12299	0.2784	1.18488	0.815892	0.835175	-0.0975761	0.17436	0.443278	0.841208	Trib1
184	ENSMUSG00000028163	5.11864e-18	-0.588024	-0.109496	-0.160371	-0.175389	-0.0966933	0.217504	-0.388802	0.133688	0.0227325	0.317452	-0.537138	-0.877679	0.145489	0.215817	Nfkb1
184	ENSMUSG00000053317	2.79514e-75	0.559602	0.475823	0.845685	0.805257	1.1539	1.00678	0.59542	0.377644	0.403776	-0.5645	1.00792	0.79015	-0.43902	-0.641603	Sec61b
184	ENSMUSG00000020163	4.58342e-17	0.302815	0.760516	0.608979	0.969109	0.343386	-0.0568679	-0.0160727	-0.139618	-0.441084	-0.0654672	0.715451	0.751487	0.0109979	-0.765144	Uqcr11
184	ENSMUSG00000000567	1.54474e-09	0.157976	-0.117934	0.794499	0.3067	0.333155	1.83883	-0.250315	0.702378	0.112251	1.65414	-0.15675	0.353762	0.471025	0.472018	Sox9
185	ENSMUSG00000025980	1.08199e-11	0.154129	-0.931496	-0.6358	-0.112428	0.44115	0.304017	0.131627	0.247629	0.109753	0.0962864	0.159449	0.0896633	-0.945009	-0.038343	Hspd1
185	ENSMUSG00000028478	1.79448e-11	0.508392	-0.235171	1.02238	1.06751	1.3747	1.25919	0.989593	0.91459	1.08433	0.953819	0.740621	0.201009	-0.951977	0.437158	Clta
185	ENSMUSG00000047945	2.79721e-10	-0.138258	-0.729889	-0.627616	-1.58818	-1.3655	0.566031	0.00589123	0.375342	0.185645	-0.967173	-0.00761553	-0.261082	-0.642321	-0.125848	Marcksl1
185	ENSMUSG00000002980	1.57465e-84	-0.53778	-0.172687	-0.975538	-0.307825	-0.319481	-1.35892	-0.118675	-0.177743	-0.0160094	0.0324182	-0.221296	-0.765366	0.22452	0.0242874	Bcam
185	ENSMUSG00000022433	1.74843e-60	-0.836243	-0.304287	-0.0423988	-0.08532	0.173359	-0.121801	-0.890567	-0.855185	-0.792364	-0.477721	-0.539209	-0.41918	-0.0285152	0.0390229	Csnk1e
186	ENSMUSG00000028780	5.85847e-10	0.341217	0.203894	-0.0352029	-0.678807	-1.1724	0.351965	0.335607	0.349214	0.3897	-0.334126	0.327862	0.357482	0.261869	0.233245	Sema3c
186	ENSMUSG00000041453	1.09998e-13	-0.247437	-0.597504	-0.117602	-0.35144	0.274407	0.186203	-0.405557	-0.360751	-0.517955	0.104287	-0.476003	-0.465767	-0.330003	0.516114	Rpl21
186	ENSMUSG00000011179	1.09467e-93	-0.0832158	-0.00412264	-1.19475	-1.2978	-0.54081	-0.0354276	-0.212571	0.0110846	-0.11714	0.045113	-0.19296	-0.0643388	-0.0885797	-0.260404	Odc1
186	ENSMUSG00000033863	1.10077e-83	0.0929912	0.296399	0.502436	-0.0101515	-0.278248	-1.59106	0.109907	0.292051	0.220455	0.288681	0.212532	-0.0134131	-0.0144322	0.0330234	Klf9
187	ENSMUSG00000036940	7.69676e-20	-0.750046	-0.46641	-0.691205	-0.533478	-0.0340982	0.0351009	-0.919197	-0.615471	-0.735926	-0.228632	-0.72052	-0.50132	-0.355698	0.0290594	Kdm1a
187	ENSMUSG00000023106	2.15149e-30	-0.3983	-0.213909	-0.628687	-0.00115266	0.249261	0.253007	-0.735328	-0.299823	-0.606718	-0.0692068	-0.837173	-0.469764	-0.245897	-0.0371037	Denr
187	ENSMUSG00000066278	2.23035e-09	-0.0611868	0.553414	0.799836	0.924156	1.02972	0.517522	0.219893	-0.00497531	0.259592	0.486693	0.127893	-0.300072	0.417554	0.231154	Vps37b
187	ENSMUSG00000031799	8.04507e-27	-0.415508	-0.175509	-1.41947	-1.36039	-0.967619	-0.980018	-0.879349	-0.407029	-0.541854	-0.180178	-0.973848	-0.405397	0.286412	0.501414	Tpm4
188	ENSMUSG00000028207	9.9631e-19	0.0866568	0.0411707	-0.479497	-1.07054	-0.685812	-0.234379	0.0363867	0.0904952	0.0219498	0.0238485	0.0843235	0.117145	0.0926564	0.0370127	Asph
188	ENSMUSG00000021493	1.79915e-103	-0.058293	0.198804	-1.07736	-0.922858	-1.25952	-0.432779	-0.301417	-0.245495	-0.292827	0.0688051	-0.234575	0.213125	0.280878	0.134552	Pdlim7
188	ENSMUSG00000056851	2.90023e-15	-0.603996	-0.916051	-0.320972	-0.418055	0.0600325	0.310174	-0.573753	-0.25673	-0.461675	-0.550823	-0.474616	-0.554558	-0.812121	0.251494	Pcbp2
189	ENSMUSG00000033545	8.65554e-15	-0.435684	-0.179698	-0.314552	-0.336508	-0.020126	0.124584	-0.806429	-0.534396	-0.857805	-0.415994	-0.306416	-0.239563	-0.222581	-0.0482578	Znrf1
189	ENSMUSG00000020321	1.28876e-19	0.504899	0.428494	0.849688	0.6853	0.743683	0.718302	0.718608	0.258135	0.582777	0.465065	0.933702	0.514251	-0.356187	-0.34148	Mdh1
190	ENSMUSG00000109324	3.1816e-07	-0.357234	-0.648979	-1.16123	-0.691446	-0.156682	0.0345368	-0.263498	-0.389839	-0.316514	-0.436505	-0.324476	-0.443435	-0.588264	0.0992211	Prmt1
190	ENSMUSG00000030536	2.68618e-23	-0.647371	-0.483485	-0.114759	-0.00790516	0.0732636	-0.12866	-0.751556	-0.163276	-0.304713	0.0976101	-0.979516	-0.808826	-0.391499	0.00537741	Iqgap1
190	ENSMUSG00000020846	4.02283e-92	-0.0250755	-0.0136739	-0.717467	-1.03437	-0.653482	0.049914	0.021438	0.162559	0.146185	0.162371	-0.0361426	-0.0676766	0.00801737	-0.00982892	Fam101b
190	ENSMUSG00000022312	5.67039e-21	-0.323579	-0.881581	0.3803	-0.17438	0.623211	0.784961	-0.449818	-0.444375	-0.558698	-0.205436	-0.184645	-0.210842	-0.613679	0.518017	Eif3h
190	ENSMUSG00000022708	9.28301e-34	0.084751	-0.0147083	0.0224806	-0.886721	-0.88507	-0.337156	0.0893526	0.361007	0.333136	0.649523	0.104011	0.137681	0.283051	0.779674	Zbtb20
190	ENSMUSG00000003541	1.29605e-14	0.385007	0.884776	0.496719	0.231427	-0.0753625	0.715522	0.151901	1.18319	0.553065	1.73531	-0.37552	-0.2245	0.747091	0.770201	Ier3
191	ENSMUSG00000034109	5.23519e-92	0.0903669	0.137972	-0.677776	-1.14499	-0.113245	0.0145791	0.0342895	0.314423	0.140028	0.371839	-0.0443277	-0.122601	0.161132	0.295625	Golim4
191	ENSMUSG00000060002	1.00594e-53	0.521889	0.71314	0.978431	0.831572	0.681063	0.745069	0.753804	0.735497	0.788292	0.636048	0.786451	0.463134	0.295827	-0.166568	Chpt1
191	ENSMUSG00000096210	2.03803e-32	-0.170688	0.470321	0.907804	0.679458	0.417433	0.513696	-0.00530841	-0.835901	0.0292983	0.0578559	0.264987	1.08821	0.542044	0.62562	H1f0
191	ENSMUSG00000075705	2.16226e-18	0.455675	0.741988	-0.0333987	-0.626393	-1.39569	0.227677	0.697245	0.154915	0.531932	0.265908	0.942542	0.67058	0.269653	-0.40024	Msrb1
192	ENSMUSG00000057421	3.77529e-23	-0.289126	-0.170967	0.142653	0.30766	0.363292	0.434262	-0.489002	0.00470823	-0.227252	0.377071	-0.826749	-0.544483	-0.399984	0.25332	Las1l
192	ENSMUSG00000029675	1.41764e-49	0.172901	0.147229	-0.197804	-0.750617	-0.698696	-1.20131	0.167477	0.177487	0.172546	0.147332	0.165626	0.175481	0.150033	0.0444293	Eln
192	ENSMUSG00000041308	6.95044e-81	-0.0721888	-0.000956786	-0.440373	-1.23571	-1.28552	0.00993067	-0.177348	-0.191363	-0.181601	0.0380719	-0.0354431	0.0838656	0.04904	0.118077	Sntb2
192	ENSMUSG00000014313	1.91685e-06	0.344595	0.194564	0.0450284	0.204897	-0.312841	-0.451382	0.0133064	-0.140681	-0.337368	-0.944775	0.395448	0.630899	-0.276222	-0.657633	Cox6c
192	ENSMUSG00000034765	1.09737e-18	0.475592	0.704117	0.960802	0.505148	0.621906	1.17789	0.533859	1.17975	1.0704	1.20007	0.14532	0.350328	0.669122	0.628326	Dusp5
193	ENSMUSG00000025927	1.00723e-27	-0.0966672	0.0890199	-0.212507	-0.435677	-0.56463	0.262468	-0.206686	-0.36962	-0.299388	-1.08518	0.019387	0.259962	0.187951	0.177183	Tfap2b
193	ENSMUSG00000005087	7.56299e-18	-0.150019	0.1149	-0.540265	-0.487916	-0.345746	0.308033	-0.221151	0.596648	0.48175	0.601958	-0.882664	-0.503566	0.420635	0.396177	Cd44
193	ENSMUSG00000003814	5.80749e-86	0.556254	0.262161	0.612238	0.606546	1.34073	1.30099	1.04398	0.791213	1.37609	0.572367	0.754843	0.450148	0.297463	0.782284	Calr
193	ENSMUSG00000032220	8.98675e-23	-0.718662	-0.0560322	-0.806908	-0.498079	-0.125267	-0.0738738	-0.889441	-0.519769	-0.782899	0.0773601	-0.798889	-0.808677	-0.118454	-0.00351329	Myo1e
193	ENSMUSG00000021660	7.09642e-19	-0.249635	-0.499943	-0.181083	0.0902409	0.543147	0.741115	-0.882509	-0.523719	-1.21561	-0.0721228	-0.167656	-0.0917003	-0.447495	0.700512	Btf3
193	ENSMUSG00000034295	7.81844e-07	0.138101	0.110709	-0.0934521	-0.259379	-0.975678	0.117105	0.146239	0.155005	0.154271	0.125439	0.130537	0.13474	0.122833	0.0166237	Fhod3
193	ENSMUSG00000024985	9.31333e-30	0.837795	0.0689579	1.14134	0.7578	0.434615	0.849222	0.845411	1.12776	1.00613	1.11633	0.758151	0.660689	0.341272	0.192987	Tcf7l2
194	ENSMUSG00000053931	2.86597e-91	-0.704152	-0.0851707	-0.87946	-1.36774	-0.747004	-0.100934	-0.706384	-1.18317	-0.948918	-0.37838	-0.030472	0.211911	0.168127	0.192524	Cnn3
194	ENSMUSG00000039016	2.23416e-09	-0.0913587	0.0393504	-0.00269714	0.141994	0.247841	0.182382	-0.115034	-0.340026	-0.233339	-0.806688	0.155556	0.225182	-0.0262701	-0.614044	Timm8b
194	ENSMUSG00000032060	4.49364e-33	0.891577	-0.362524	0.876687	0.165057	-0.450517	-1.41292	0.911798	1.20757	1.20619	1.20609	0.638153	0.627639	0.974057	0.656563	Cryab
194	ENSMUSG00000039680	5.83012e-32	0.775697	0.749433	0.69484	0.712522	0.286415	0.630252	0.915834	0.938536	0.939284	0.61282	0.877569	0.655236	0.546668	-0.233955	Mrps6
195	ENSMUSG00000090553	4.85552e-11	-0.0988799	-0.808954	-0.338604	-0.05044	0.386645	0.430513	-0.272244	-0.223168	-0.395226	-0.446946	-0.145881	-0.0224276	-0.890771	0.0856421	Snrpe
195	ENSMUSG00000029632	1.60645e-78	0.0593526	0.470014	-0.010269	0.322128	0.550275	1.61796	0.0426348	-0.322819	-0.202174	-0.869488	0.106938	0.0197003	-0.292453	-0.4759	Ndufa4
196	ENSMUSG00000083012	1.66936e-41	-0.762616	-0.164988	-0.233625	-0.201087	-0.0834496	-0.210781	-0.781994	-0.843543	-0.884686	-0.606712	-0.353745	-0.569041	-0.217126	-0.187031	Fam220a
196	ENSMUSG00000019210	2.48892e-11	0.258571	0.79909	0.695248	0.849418	0.850086	0.862476	0.46083	-0.0330155	0.210529	0.178497	0.646158	0.338003	0.427885	-0.164263	Atp6v1e1
196	ENSMUSG00000020044	5.99673e-57	0.545406	0.18918	-0.317565	-0.588847	-0.946805	-1.49876	0.544167	0.792212	0.770487	0.740149	0.449413	0.509887	0.617351	0.491549	Timp3
196	ENSMUSG00000006519	2.00402e-20	-0.248438	-0.485247	0.226258	0.190399	0.550725	0.264407	-0.0921845	0.156435	0.246567	0.0121536	-0.574193	-0.66872	-0.842362	-0.395698	Cyba
196	ENSMUSG00000044279	3.21005e-11	-0.500659	-0.143542	0.176595	0.328745	0.343838	0.34728	-0.665177	-0.476117	-0.562938	-0.386463	-0.560373	-0.363528	-0.226426	-0.122231	Crb3
197	ENSMUSG00000041841	9.02367e-38	0.308876	-0.17105	0.119693	0.149643	0.442608	0.927209	-0.353303	0.287766	-0.49817	0.344093	-0.173897	0.150868	-0.105149	0.108272	Rpl37
198	ENSMUSG00000058672	1.75215e-09	-0.323267	0.0439552	-0.209361	0.240801	-0.0789537	0.722633	0.0582782	0.739656	0.727667	0.831575	-0.819088	-0.99587	-0.050883	0.154993	Tubb2a
199	ENSMUSG00000000563	2.95597e-12	-0.198352	-0.33319	0.0744981	-0.0580327	0.445195	0.233702	0.0431389	-0.304183	-0.0794056	-0.480562	0.230645	-0.145074	-0.950123	-0.256228	Atp5f1
199	ENSMUSG00000028639	1.91922e-09	-0.264304	-0.567071	-0.50692	-0.430682	-0.319296	-0.533622	-0.213708	-0.538303	-0.227214	-0.448564	-0.143851	-0.0247647	-0.44944	0.659433	Ybx1
199	ENSMUSG00000021876	9.05985e-37	0.119029	0.132545	-0.392871	-0.878823	-0.520266	-0.147783	0.126333	0.128454	0.122701	0.0900299	0.132436	0.131414	0.13427	0.0996202	Rnase4
199	ENSMUSG00000022443	9.22756e-08	-0.651659	-0.182566	-0.760112	-1.18082	-0.307858	-0.444809	-0.979268	-0.667601	-0.78599	-0.0641884	-0.780737	-0.286473	-0.17574	-0.1416	Myh9
200	ENSMUSG00000041559	7.49964e-74	0.124988	0.11782	-0.0148142	-0.960585	-0.812333	0.0187117	0.127954	0.129103	0.128784	0.129784	0.129784	0.128825	0.115871	0.0557598	Fmod
200	ENSMUSG00000054428	5.55109e-12	0.19481	0.481287	0.77915	0.522823	0.121961	0.368845	0.246833	-0.397024	-0.205661	-0.854136	0.894207	0.639965	0.401742	0.378925	Atpif1
200	ENSMUSG00000022510	2.30644e-58	0.0919756	0.104091	-0.881375	-0.694605	-0.703886	0.0903918	0.095114	0.105944	0.102125	0.114684	0.0843254	0.0971892	0.102608	0.0435024	Trp63
201	ENSMUSG00000038387	1.99051e-95	-0.12303	-0.153661	0.0622272	-0.406057	-1.17926	-0.766042	-0.0574982	-0.100165	0.0396309	0.205417	0.108859	0.184789	0.0777123	0.0314752	Rras
201	ENSMUSG00000040435	7.63622e-27	0.507557	0.83389	1.38669	0.821437	-0.228112	-0.451792	0.564651	0.977962	0.89848	1.13164	0.410462	0.422908	1.08211	0.566313	Ppp1r15a
201	ENSMUSG00000031681	7.46688e-18	-0.123602	-0.0792111	-0.523944	-1.16137	-0.836151	0.0114103	-0.199823	-0.11871	-0.138065	0.050269	-0.127707	0.00124152	-0.050829	0.032628	Smad1
201	ENSMUSG00000069769	5.24102e-16	-0.315844	-0.0585438	0.115356	0.120853	0.138241	0.281075	-0.138739	-0.395871	-0.128394	-0.971562	-0.0237309	0.00864958	0.00147286	0.12545	Msi2
201	ENSMUSG00000039218	5.12028e-29	-0.858523	-0.17923	-1.08912	-0.762916	-0.0583013	0.163578	-0.74926	-0.78994	-0.7882	-0.40213	-0.835952	-0.976224	0.0541953	0.305707	Srrm2
202	ENSMUSG00000006304	2.63744e-33	-0.766419	-0.15111	-0.787129	-0.45001	-0.392249	-0.450037	-0.755523	-0.80059	-0.552568	0.0365839	-1.01022	-0.659957	0.0087704	0.44523	Arpc2
202	ENSMUSG00000042116	1.59835e-51	0.198325	0.160543	-0.271961	-0.784923	-0.992295	0.120412	0.195	0.204939	0.199033	0.209626	0.186498	0.188966	0.186181	0.0803941	Vwa1
202	ENSMUSG00000029673	1.3992e-09	-0.106722	-0.176417	-0.313936	-1.17299	-0.712674	0.37775	0.0638589	0.4498	0.408251	0.401335	-0.287966	-0.352973	-0.0292298	0.167183	Auts2
202	ENSMUSG00000025393	5.51702e-06	-0.248392	-0.269033	-0.0442596	-0.105083	0.0707476	-0.435225	0.137268	-0.637616	-0.154585	-0.603538	0.345272	-0.128985	-1.03263	-0.283378	Atp5b
203	ENSMUSG00000030432	7.06703e-11	-0.0448361	-0.634602	-0.123718	-0.0191148	0.740038	1.09739	-0.462011	-0.0737267	-0.612008	0.00948918	-0.335611	-0.254686	-0.657211	-0.0160725	Rpl28
203	ENSMUSG00000021823	1.05052e-06	-0.16893	-0.0456195	-0.39737	-1.12269	-1.25632	-0.88888	-0.369153	0.00892923	-0.139839	0.301837	-0.446892	-0.11331	0.0444463	0.0443592	Vcl
203	ENSMUSG00000044147	8.77614e-43	-0.359131	-0.15173	-0.449128	-0.489503	0.103507	0.754841	-0.358605	0.300002	0.22306	0.358158	-1.00258	-0.829419	-0.0597364	0.403347	Arf6
203	ENSMUSG00000022255	2.38097e-17	-0.628701	-0.300161	-1.23843	-0.983756	-0.156037	-0.178753	-0.672087	-0.543838	-0.5106	-0.199367	-0.684473	-0.542431	-0.29748	-0.00864842	Mtdh
203	ENSMUSG00000044986	1.90022e-40	-0.162933	-0.23939	0.146501	0.138679	0.188648	0.167315	-0.107944	-0.462902	-0.230995	-0.697443	0.0900299	0.0617936	-0.154633	0.0701643	Tst
203	ENSMUSG00000024038	2.64058e-38	0.262576	0.531037	0.912049	0.874433	0.526712	0.231802	0.378356	0.104205	0.105245	-0.159408	0.836386	0.610494	0.0449922	-0.641541	Ndufv3
204	ENSMUSG00000050212	8.83756e-47	0.457953	0.394329	0.965669	0.707191	0.695048	0.0145517	0.627586	0.663677	0.676091	0.434456	0.648391	0.486064	0.450395	0.357686	Eva1b
204	ENSMUSG00000035011	1.34735e-42	-0.41103	-0.240678	-0.716021	-0.486446	-0.0946625	-0.0597102	-0.61338	-0.213079	-0.334034	0.21901	-0.886638	-0.567232	-0.123222	0.0976243	Zbtb7a
204	ENSMUSG00000048758	2.52396e-24	-0.110037	-0.670124	-0.220142	-0.320752	0.233782	0.349213	-0.595556	-0.304616	-0.775355	-0.143438	-0.293256	-0.11229	-0.544347	0.156479	Rpl29
204	ENSMUSG00000021290	6.84671e-13	0.221119	0.423664	0.309208	0.548309	0.373401	-0.170721	-0.0585841	-0.220929	-0.473826	-0.452069	0.190457	0.431343	-0.0901524	-0.695308	2010107E04Rik
205	ENSMUSG00000035093	1.09166e-10	0.186608	0.343782	0.295312	0.249173	0.067884	0.333913	0.20341	0.331013	0.278416	0.339919	0.18982	0.0694497	0.053861	-0.533718	Secisbp2l
205	ENSMUSG00000030793	2.10856e-07	0.283273	-0.20199	0.458369	0.331369	0.312328	0.174042	0.295632	0.269916	0.27172	0.212908	0.228369	0.224204	-0.687496	-0.351575	Pycard
205	ENSMUSG00000000078	1.04785e-09	-0.0530095	-0.0143813	1.52113	0.815269	0.0902913	0.533192	-0.166558	0.490899	0.0426373	0.788122	-0.00617322	-0.0669278	-0.40852	0.745384	Klf6
206	ENSMUSG00000054766	3.75448e-15	-0.405933	-0.856981	-1.26526	-0.696825	-0.0870952	0.170945	-0.608365	-0.244059	-0.417602	-0.197365	-0.572087	-0.330872	-0.697555	0.306313	Set
206	ENSMUSG00000045193	9.7384e-28	-0.806294	-0.250291	-0.215673	-0.482061	-0.693167	-0.00828339	-0.860112	-1.24051	-1.06124	-0.45436	-0.614365	-0.453046	-0.0670715	0.197768	Cirbp
206	ENSMUSG00000018171	4.45818e-58	-0.600089	0.166649	-0.313824	-0.263512	0.0282279	0.276699	-0.813869	-0.908407	-1.05862	-0.176478	-0.183523	-0.127473	0.118021	0.0696663	Vmp1
206	ENSMUSG00000001504	8.20227e-40	0.665975	0.335925	0.848196	0.778436	0.798929	1.32199	0.762906	0.921037	0.862044	0.955462	0.640658	0.550068	0.178245	-0.174854	Irx2
207	ENSMUSG00000026281	1.06833e-06	-0.0923907	-0.590866	-0.0503579	-0.244385	-0.0372106	0.0291713	-0.0756801	-0.0561973	-0.0545902	-0.306179	-0.0514293	-0.0700975	-0.667249	-0.0362498	Dtymk
207	ENSMUSG00000030057	1.23216e-48	-0.446319	-0.259264	-1.06043	-0.640356	-0.0827405	0.290855	-0.172591	-0.201576	0.0358778	0.436308	-0.542637	-0.992814	-0.412988	0.327556	Cnbp
207	ENSMUSG00000040564	1.1409e-50	-0.205085	0.242977	-0.69533	-1.69685	-1.19933	0.354173	-0.2325	-0.187052	-0.27878	-0.171703	-0.0465472	0.049221	-0.291456	0.0428933	Apoc1
207	ENSMUSG00000020048	3.89201e-12	0.809571	0.689599	0.870977	0.0347933	0.859595	1.00091	1.11489	0.839322	1.36276	0.650889	0.910787	0.951727	0.502061	0.770435	Hsp90b1
207	ENSMUSG00000005846	4.49748e-10	-0.283848	-0.418456	-0.976522	-0.339214	0.241953	0.305698	-0.275193	-0.143642	-0.218264	-0.065879	-0.35318	-0.557063	-0.431222	0.0785191	Rsl1d1
208	ENSMUSG00000044080	4.12469e-23	0.124541	0.869574	0.712293	0.697791	0.690748	0.927536	0.322168	-0.256086	0.0422119	0.906174	0.364347	0.267118	0.558374	0.131657	S100a1
208	ENSMUSG00000024583	3.08368e-26	-0.728388	-0.466381	-0.50529	-0.364131	0.167727	0.263535	-0.482108	-0.706029	-0.462114	-0.280813	-0.636747	-0.876192	-0.674744	-0.355088	Txnl1
209	ENSMUSG00000028745	7.05379e-93	-0.264736	-0.0313881	-0.625171	-0.912679	-1.28	-0.266506	-0.205519	-0.398371	-0.225711	-0.129181	-0.0707918	-0.0453237	-0.14298	-0.019789	Capzb
209	ENSMUSG00000023010	1.62416e-06	0.0224991	0.426635	0.719917	0.78003	1.13962	1.49226	0.447691	0.018401	0.446632	0.572858	0.208336	-0.102498	-0.114103	-0.476884	Tmbim6
209	ENSMUSG00000010095	1.2515e-08	-0.328035	0.336051	-0.68126	-0.417331	-0.836436	0.49258	0.0750517	0.462668	0.490415	0.529939	-0.424491	-1.01665	0.166728	-0.225432	Slc3a2
209	ENSMUSG00000018821	2.57181e-25	-0.533085	0.101315	0.295077	0.336831	0.115681	0.205569	-0.246005	-0.984293	-0.537458	-0.901546	0.118932	0.0601964	-0.0378833	0.205364	Avpi1
210	ENSMUSG00000027293	1.0672e-37	-0.737582	-0.0853473	0.00200542	0.319497	0.383473	0.182508	-0.675793	-0.625364	-0.620817	0.338699	-0.49625	-0.641361	-0.30753	-0.0688176	Ehd4
210	ENSMUSG00000038650	3.1451e-63	-0.784537	-0.030681	-0.0987025	0.230286	0.338254	0.446729	-0.781763	-1.17253	-1.02497	0.128965	-0.574036	-0.455625	-0.259131	0.240741	Rnh1
210	ENSMUSG00000023175	3.42429e-10	-0.799996	0.164897	0.201069	0.298607	0.686079	0.524177	-0.441889	-1.04685	-0.682323	-0.502633	-0.335038	-0.928052	0.199323	0.367932	Bsg
210	ENSMUSG00000013076	3.48362e-77	-0.111789	-0.00043651	-0.728885	-1.16896	-1.18854	-0.0771263	-0.0502159	0.16574	0.228638	0.145512	-0.264333	-0.0905703	0.0519032	0.0906858	Amotl1
210	ENSMUSG00000005125	1.58647e-50	0.134796	0.668378	0.17872	0.172653	1.03199	1.14822	0.296983	0.883664	0.438165	0.775304	0.334371	-0.298874	-0.17563	-0.630576	Ndrg1
211	ENSMUSG00000026509	1.06702e-41	-0.514664	-0.218035	-0.616608	-0.29543	-0.28699	-0.386749	-0.763442	-0.526652	-0.672639	-0.0319751	-0.76264	-0.390947	0.000904718	0.00244159	Capn2
212	ENSMUSG00000074578	1.36353e-08	-0.10574	-0.886849	-0.564105	-0.334166	0.371295	0.483566	-0.690247	0.0483203	-0.862207	-0.57667	-0.138109	0.0109718	-0.575217	-0.0909904	Zfos1
212	ENSMUSG00000019738	6.87412e-15	0.326831	0.146825	0.242397	0.389676	0.233054	0.275687	0.237281	0.320127	0.249821	0.0794485	0.313893	0.331477	0.0262276	-0.490808	Polr2i
212	ENSMUSG00000025362	1.34046e-09	0.416118	-0.102414	0.183125	0.380512	1.15325	1.26228	-0.218166	0.125122	-0.578423	-0.000511592	-0.0129207	0.148588	-0.205185	0.0806119	Rps26
213	ENSMUSG00000062647	3.45273e-30	-0.166223	-0.712554	0.0905164	-0.149345	0.719679	0.803707	-0.0903435	-0.0382673	-0.203169	-0.0102536	0.0967286	-0.361423	-0.550639	0.331988	Rpl7a
213	ENSMUSG00000027215	5.74248e-17	-0.45643	0.365475	0.688716	0.869731	0.92247	0.744067	-0.155211	-0.710762	-0.215455	0.439682	-0.156506	-0.302268	-0.189698	-0.133486	Cd82
214	ENSMUSG00000030654	4.84916e-24	-0.358519	-0.140768	0.191085	0.0529785	0.118195	0.0529714	-0.256211	-0.603645	-0.302156	-1.15918	0.079322	0.0905118	-0.097507	0.308167	Arl6ip1
214	ENSMUSG00000046718	2.02359e-12	0.196979	-0.0603081	0.782287	0.628585	0.733875	0.468489	0.419345	0.0986366	0.33757	0.371719	0.551151	0.300332	-0.543717	-0.506151	Bst2
214	ENSMUSG00000033577	2.35217e-19	0.342823	0.0824413	0.743333	0.67685	0.722857	0.74158	0.23745	0.663253	0.64864	0.726426	-0.140152	0.11482	0.344383	0.401836	Myo6
214	ENSMUSG00000034686	4.81383e-07	0.192231	0.147205	-0.189215	-0.107185	-1.01701	0.0478547	0.16276	0.200145	0.195772	0.106576	0.140891	0.187789	0.270824	0.17569	Prr7
214	ENSMUSG00000002289	2.86297e-46	-1.03064	0.162951	-0.856372	-1.1239	-1.05746	-0.699408	-0.0484043	-0.787526	-0.22498	0.188567	0.193392	-1.19072	-0.423457	-0.736443	Angptl4
215	ENSMUSG00000028793	1.6734e-08	-0.411731	-0.0165781	0.170857	0.181961	0.156705	0.353813	-0.295101	0.112636	0.0346965	0.267069	-0.452082	-0.630598	0.0283191	0.203516	Rnf19b
216	ENSMUSG00000029467	1.23569e-91	-0.141193	0.210567	-0.403993	-1.08746	-1.31542	-0.543053	-0.0467055	-0.0706761	-0.0505659	-0.0186231	0.202403	0.187829	0.222296	0.228298	Atp2a2
216	ENSMUSG00000049327	3.75601e-33	-0.780669	-0.203239	-0.177989	-0.120928	-0.068769	0.247174	-0.889426	-1.02778	-0.960328	0.00653413	-0.220598	-0.183785	-0.460124	-0.0761715	Setd8
216	ENSMUSG00000004665	1.7855e-81	-0.0227945	0.0820601	-0.90637	-1.141	-1.07821	-0.910336	-0.155082	-0.0987418	-0.114611	0.227776	-0.102208	0.16532	0.204333	0.0878697	Cnn2
216	ENSMUSG00000005148	1.99691e-06	-0.590693	-0.280649	-0.0744396	-0.280172	0.273177	0.544134	-0.65886	-0.273037	-0.392539	0.312427	-0.854186	-0.68522	-0.380153	0.394206	Klf5
217	ENSMUSG00000023939	2.8871e-42	-0.0521084	0.0399322	1.08221	1.05259	0.876521	1.01621	0.253251	-0.297004	0.129782	0.105317	0.405324	0.210913	0.0143135	0.392257	Mrpl14
218	ENSMUSG00000028766	1.00122e-24	0.586968	0.591306	0.364278	0.208663	-0.685601	0.672672	0.636072	0.748316	0.742281	0.69436	0.481062	0.464511	0.67985	0.546346	Alpl
218	ENSMUSG00000036693	6.50438e-10	-0.223118	-0.226603	-0.823658	-0.212574	-0.00253042	-0.0181621	-0.324459	-0.0707853	-0.163726	0.0837023	-0.480812	-0.443588	-0.199435	0.00391013	Nop14
218	ENSMUSG00000002477	8.18762e-19	-0.276897	-0.714298	-0.805765	-0.261781	0.268082	0.248244	-0.300842	-0.197575	-0.215078	-0.134579	-0.529814	-0.557111	-0.700215	0.0402159	Snrpd1
218	ENSMUSG00000024360	5.80706e-08	-0.664084	-0.346284	-0.964374	-0.733676	0.00494327	0.0426804	-0.495289	-0.30911	-0.316497	0.00629206	-0.613624	-0.825079	-0.368429	-0.0338449	Etf1
219	ENSMUSG00000078578	1.62644e-45	-0.598311	-0.270988	-0.562943	-0.499838	-0.276079	0.246297	-0.62453	-0.448277	-0.517652	0.0870978	-0.762943	-0.915618	-0.295543	0.139681	Ube2d3
219	ENSMUSG00000051391	4.19101e-60	-0.760688	-0.319046	-0.916025	-0.726792	-0.0824291	-0.111697	-0.774722	-0.578739	-0.730654	-0.556236	-0.689122	-0.673254	-0.321017	0.00835827	Ywhag
219	ENSMUSG00000060969	1.7705e-71	0.33607	0.0211146	0.712194	0.612642	0.612148	1.1098	0.725274	0.991708	0.967463	1.04049	0.435514	0.178999	-0.152157	0.265117	Irx1
219	ENSMUSG00000040681	1.23633e-36	-0.639863	-0.818436	-0.558317	-0.687131	-0.513826	0.205131	-0.872486	-0.78397	-0.855463	-0.52073	-0.818932	-0.456786	-0.648051	0.60603	Hmgn1
220	ENSMUSG00000026727	5.64918e-89	0.110276	0.117971	-0.383768	-0.738058	-1.13523	-0.420292	0.149917	0.15458	0.182119	0.125826	0.148254	0.0813762	0.132918	0.0671272	Rsu1
220	ENSMUSG00000028152	5.36279e-16	-0.012233	-0.0377189	-0.662157	-0.838285	-0.410656	0.00553251	-0.0412348	-0.00745498	0.0182514	-0.711553	-0.101725	0.00626864	0.00432266	0.0436412	Tspan5
220	ENSMUSG00000071014	6.85902e-08	0.00628858	0.0107002	0.0103571	0.03747	0.117333	0.0867427	0.0907862	-0.121652	-0.0284064	-0.231608	0.166594	0.0869168	-0.560709	-0.608271	Ndufb6
220	ENSMUSG00000032423	2.6192e-33	-0.402519	-0.453238	-1.01141	-0.677997	-0.0465072	0.0348274	-0.330769	0.0192464	-0.134832	-0.0850266	-0.583634	-0.663147	-0.402797	0.0417686	Syncrip
221	ENSMUSG00000026670	4.88181e-45	-0.32078	-0.2216	-0.169924	-0.24632	-0.199135	-0.0912457	-0.169863	0.258651	0.122118	0.250796	-0.640528	-0.822402	-0.266753	0.113042	Uap1
221	ENSMUSG00000059070	9.08965e-44	-0.197214	-0.50966	-0.222729	-0.181908	0.643564	0.899728	-0.627848	-0.439634	-0.888802	-0.204659	-0.334431	-0.239449	-0.406041	0.274156	Rpl18
222	ENSMUSG00000045624	5.13272e-18	-0.225708	-0.119983	-0.783505	-0.291268	-0.0521628	-0.0330985	-0.243273	-0.0274805	-0.131725	0.0976924	-0.403261	-0.393263	-0.166705	0.0305207	Esf1
222	ENSMUSG00000029614	3.40422e-35	-0.0259309	-0.591253	-0.117374	-0.121079	0.531715	1.00117	-0.411205	-0.0853345	-0.575196	0.326731	-0.254442	-0.192197	-0.461062	0.354078	Rpl6
222	ENSMUSG00000004264	3.91559e-08	-0.490228	-0.733598	-0.604188	-0.390978	0.342089	0.286358	-0.402163	-0.565229	-0.49123	-0.245282	-0.350857	-0.432868	-0.833814	0.181063	Phb2
222	ENSMUSG00000036372	5.47518e-14	0.393794	0.452192	0.655653	0.560757	0.502407	0.787629	0.160689	0.186903	-0.0735614	-0.0637041	0.504841	0.539828	0.164613	-0.617752	Tmem258
223	ENSMUSG00000021282	1.3376e-08	-0.62858	-0.271573	-1.22364	-0.547553	0.159883	0.490065	-0.452931	-0.367072	-0.198547	0.203757	-0.643607	-0.937186	-0.663201	0.0942019	Eif5
224	ENSMUSG00000028936	1.27726e-28	-0.0602891	-0.692181	0.0279375	-0.151855	0.395929	0.781843	-0.303959	-0.211039	-0.48427	0.161566	-0.206679	-0.210059	-0.590884	0.336172	Rpl22
224	ENSMUSG00000041012	8.0605e-40	-0.265612	0.146698	0.648373	0.682606	0.667184	0.726434	-0.095986	-0.468151	-0.256714	-0.799063	0.432823	0.116623	0.0155352	-0.0329338	Cmtm8
225	ENSMUSG00000026615	1.42137e-25	-0.595483	-0.451557	-0.790779	-0.669665	-0.134431	-0.139712	-0.469145	-0.0922455	-0.191229	-0.249376	-0.676122	-0.861321	-0.553416	-0.0530642	Eprs
225	ENSMUSG00000014301	1.54078e-52	0.333952	0.22209	0.816505	0.841454	0.816861	0.673557	0.540758	0.354649	0.502712	0.0612194	0.725698	0.446954	0.200212	0.0402431	Pam16
226	ENSMUSG00000038679	1.69006e-14	-0.0396026	-0.417467	0.805135	0.433519	0.436495	1.09759	0.251282	0.0720958	0.341373	-1.17434	0.515411	0.0563817	-0.474236	0.22315	Trps1
226	ENSMUSG00000024338	1.06585e-09	-0.51837	-0.458224	0.447553	0.346492	0.642059	0.677973	-0.145069	-0.966298	-0.317729	0.369617	0.321239	0.0889591	-0.721783	0.225067	Psmb8
227	ENSMUSG00000026469	3.53063e-11	-0.132979	-0.00348772	-0.0639495	-0.242281	-0.287165	0.0179182	-0.102073	-0.119225	-0.096805	-0.819857	0.00946636	0.00585961	0.00536468	0.0973465	Xpr1
227	ENSMUSG00000041560	8.0293e-08	-0.0185096	-0.291078	0.0747197	-0.536774	-0.224713	0.494428	-0.23524	0.0296792	-0.335266	0.175479	-0.120177	-0.050409	-0.0586558	0.677039	Gltscr2
227	ENSMUSG00000020358	6.31248e-24	-0.57056	-0.830777	-1.1791	-0.771398	0.151021	0.57389	-0.512745	-0.21721	-0.229332	-0.466719	-0.712747	-0.846789	-0.764848	0.186928	Hnrnpab
228	ENSMUSG00000003032	6.26388e-08	-0.128164	-0.272188	0.735418	0.598197	0.0183388	0.420402	0.0097995	0.140983	0.314294	0.429714	-0.00887141	0.0981294	0.514782	0.844689	Klf4
229	ENSMUSG00000030067	4.43202e-21	0.163549	0.277269	-0.397584	-0.64707	-0.726372	0.583455	0.00315647	0.233815	0.123504	0.383095	0.199899	0.338503	0.674939	0.649685	Foxp1
229	ENSMUSG00000001552	3.65853e-29	-0.688149	-0.213118	-0.629274	-0.272164	-0.219987	0.625183	-0.712595	-0.401318	-0.514304	-0.0971828	-0.924052	-0.732712	-0.201523	0.00585195	Jup
229	ENSMUSG00000024501	2.75205e-70	0.114328	0.0470445	-0.17762	-0.87399	-0.764721	-0.0278492	0.118124	0.119638	0.119562	0.0840393	0.104983	0.112712	0.111488	-0.0116776	Dpysl3
230	ENSMUSG00000074656	3.54007e-08	-0.161953	0.0178934	-1.15741	-0.367183	0.128968	0.275184	-0.629554	-0.00876587	-0.471945	-0.00486559	-0.686997	-0.43583	-0.169611	-0.0537687	Eif2s2
230	ENSMUSG00000063316	1.01186e-07	0.641955	0.100587	0.186003	0.585191	0.582313	1.01015	-0.373541	0.456722	-0.671281	0.299739	0.0755095	0.816522	0.235929	0.116385	Rpl27
230	ENSMUSG00000024290	2.21664e-13	-0.405218	-0.291396	-0.726765	-0.508882	-0.421704	-1.25194	-0.587789	-0.407879	-0.534622	-0.136479	-0.45568	-0.376139	-0.24741	0.0138489	Rock1
232	ENSMUSG00000026353	4.42433e-26	-0.830395	-0.251538	-0.911792	-0.786187	-0.588945	0.057004	-0.748369	-0.538293	-0.59407	-0.114003	-0.874359	-0.933122	-0.381046	-0.0191412	Ubxn4
232	ENSMUSG00000027540	5.47585e-32	-0.760315	-0.0892985	-0.681286	-0.671529	-0.241324	-0.210842	-0.658299	-0.851906	-0.812221	-0.251764	-0.316819	-0.345903	-0.0959834	0.0548851	Ptpn1
232	ENSMUSG00000029108	1.62971e-11	0.150045	0.162479	-0.248425	-0.338525	-0.874874	0.117718	0.161225	0.161849	0.158568	0.147912	0.154665	0.153688	0.159997	0.0802789	Pcdh7
232	ENSMUSG00000036371	1.91341e-45	-0.22137	-0.74981	-0.783859	-0.428227	-0.0979056	0.198597	-0.20146	-0.256889	-0.262744	-0.0342111	-0.30391	-0.406153	-0.851456	0.370704	Serbp1
233	ENSMUSG00000000628	7.79147e-10	-0.465866	-0.000638014	-0.100982	-0.150987	-0.150024	0.0804524	-0.748085	-0.387521	-0.875626	0.0991453	-0.0406274	-0.31606	-0.0755742	-0.355753	Hk2
234	ENSMUSG00000015961	2.84487e-55	-0.689213	-0.509589	-0.539278	-0.344084	-0.0716887	0.20318	-0.893186	-0.732417	-0.920713	0.0974012	-0.714306	-0.534627	-0.516138	0.119293	Adss
234	ENSMUSG00000043154	2.72799e-38	-0.0449765	-0.126209	-0.238921	-0.0884198	-0.175149	0.139609	-0.297759	0.197373	0.146487	0.241558	-0.671271	-0.19082	-0.163113	0.0666161	Ppp2r3a
234	ENSMUSG00000063856	2.29593e-07	-0.0681686	0.308722	0.362758	0.943343	0.733306	0.336425	-0.102724	-0.122555	-0.141517	-0.394853	0.206706	0.189427	-0.0113754	-0.653295	Gpx1
234	ENSMUSG00000039168	1.69119e-06	-0.350932	0.309618	0.294808	0.179958	0.0114672	0.197469	-0.28741	-1.03015	-0.663512	-0.578598	0.329399	0.374386	0.0123154	-0.337361	Dap
235	ENSMUSG00000064181	4.6959e-15	-0.602517	0.005425	0.170877	0.162035	0.265686	0.23262	-0.287357	-0.722715	-0.342061	-0.195892	-0.306812	-0.488541	-0.0824361	-0.00942041	Rab3ip
235	ENSMUSG00000032526	2.22506e-34	0.579294	0.192199	0.502207	0.575254	0.712582	0.68585	0.611402	0.631808	0.66688	0.389272	0.542846	0.582529	-0.171853	-0.359523	Deb1
235	ENSMUSG00000090000	3.47234e-07	-0.0250721	0.172413	-0.262614	0.0934782	0.454365	0.341736	-0.100198	-0.00789622	-0.0910272	-0.238308	-0.174575	-0.0774586	-0.0201691	-0.553012	Ier3ip1
235	ENSMUSG00000024974	2.60412e-12	-0.140407	-0.673091	-0.38557	-0.407275	-0.196944	-0.0822507	-0.0537319	0.0370844	0.0469029	-0.0900197	-0.26535	-0.328828	-0.752954	0.00288951	Smc3
236	ENSMUSG00000032047	1.12141e-09	0.0158693	-0.403086	0.171889	-0.0955592	0.0862186	-0.106334	0.16959	0.164628	0.174932	-0.131161	0.142439	-0.0849565	-0.646675	-0.00323663	Acat1
237	ENSMUSG00000027533	3.45679e-29	0.498104	-0.239867	-0.402939	-1.10546	0.161853	0.100374	0.289038	0.73352	0.693636	0.685811	-0.223709	0.326504	-0.906825	-0.631577	Fabp5
237	ENSMUSG00000029580	1.9655e-08	0.343101	0.480715	-0.0690963	-0.330667	-1.32874	-1.19834	0.225034	0.0652364	0.408393	1.15986	0.0916944	0.612129	0.276639	-0.211273	Actb
237	ENSMUSG00000022865	2.59618e-20	-0.618226	-0.720735	-0.343891	-0.700168	0.154319	0.506575	-0.718779	-0.342261	-0.687793	-0.466554	-0.578111	-0.777378	-0.561099	0.115822	Cxadr
238	ENSMUSG00000036854	5.11685e-07	0.235054	0.20693	0.161029	0.0804489	-0.929657	-0.346567	0.220413	0.231276	0.23064	0.252185	0.202992	0.224632	0.213233	0.0697794	Hspb6
239	ENSMUSG00000054065	9.33399e-38	-0.285189	-0.0294923	-0.675907	-0.33469	-0.532762	0.214731	-0.571816	-0.316751	-0.465183	0.10794	-0.785874	-0.256857	-0.11016	0.0213545	Pkp3
239	ENSMUSG00000033998	1.03482e-07	0.0825838	0.423361	0.769322	0.446237	0.581189	1.22569	0.381245	0.0828075	0.287327	0.357706	0.551523	0.087381	0.125342	0.058456	Kcnk1
240	ENSMUSG00000042712	2.18135e-15	-0.217477	-0.474006	0.0198089	-0.657895	-0.416315	0.637756	0.291933	-0.54658	0.0321806	-0.95435	0.733906	0.257163	-0.868218	-0.658392	Wbp5
240	ENSMUSG00000024208	3.55974e-20	0.299358	0.46522	0.598567	0.607979	0.249569	0.692492	0.237387	-0.0579759	0.0862567	-0.170186	0.421672	0.839641	0.419767	0.21569	Uqcc2
240	ENSMUSG00000095098	9.93007e-75	0.0803552	0.0806738	-0.497293	-1.07263	-0.998611	-0.191225	-0.0436645	0.0527612	-0.0559893	0.117138	0.0248785	0.134007	0.0991032	0.0255477	Ccdc85b
241	ENSMUSG00000028044	6.41079e-10	0.0609519	-0.576476	-0.0439578	-0.413708	0.203097	0.383711	0.0875918	0.293194	0.229119	-0.268345	-0.0755504	-0.211394	-0.638728	-0.0578297	Cks1b
241	ENSMUSG00000024736	6.19637e-82	0.14177	0.0955949	0.0338608	-0.235349	-0.922213	0.104007	0.120972	0.125229	0.121238	-0.0831203	0.183247	0.184185	0.0556928	0.0846206	Tmem132a
242	ENSMUSG00000027506	5.25388e-10	-0.104924	0.38865	0.45167	0.653162	0.772154	1.16248	-0.160071	-0.36022	-0.27422	0.0444368	0.0858288	0.254205	0.0544917	0.131855	Tpd52
242	ENSMUSG00000040128	1.032e-23	0.0572698	0.0668307	0.795772	0.56909	0.0529748	0.365002	-0.179824	-0.0821415	-0.282448	0.512565	0.0191183	0.209878	-0.11165	0.691703	Pnrc1
242	ENSMUSG00000067367	3.92083e-13	-0.15645	-0.377547	-0.883165	-0.356376	-0.0196399	0.0416656	-0.251142	0.0254832	-0.0822482	0.105255	-0.455462	-0.366924	-0.432665	-0.106874	Lyar
242	ENSMUSG00000029229	2.4317e-16	-0.665792	-0.475812	-0.21063	-0.509811	0.223221	0.319596	-0.824834	-0.651108	-0.681337	-0.138325	-0.837634	-0.500109	-0.684291	0.0909225	Chic2
242	ENSMUSG00000046876	2.13449e-50	-0.0473162	0.0105751	-0.607084	-0.94928	-0.723634	-0.0726678	-0.131782	0.0402544	0.0165985	0.0417864	-0.163287	-0.0476719	0.0710248	0.021746	Atxn1
243	ENSMUSG00000026479	6.3766e-23	-0.0893487	0.149104	-0.625697	-0.825425	-1.08692	0.142924	-0.30739	-0.10167	-0.353025	0.0904319	-0.0968069	0.0601482	0.203387	0.0231612	Lamc2
243	ENSMUSG00000027067	1.69054e-25	-0.234013	-0.655088	-0.257684	-0.0949975	0.0715474	0.134241	-0.226544	-0.137824	-0.102156	-0.23415	-0.230862	-0.192933	-0.55022	0.148245	Ssrp1
243	ENSMUSG00000063524	5.49594e-32	0.875729	0.783867	0.53237	0.293483	0.450491	0.928955	0.942446	0.830011	0.912476	1.21875	0.732732	0.763083	0.359732	0.0177217	Eno1
243	ENSMUSG00000020250	1.01631e-42	-0.628949	-0.128668	-0.861034	-0.915916	-0.427077	0.0961387	-0.331661	-0.214169	-0.210823	-0.127498	-0.486733	-0.83968	-0.248011	-0.000402052	Txnrd1
243	ENSMUSG00000057322	1.89883e-06	0.297448	0.210397	0.0325827	0.411082	0.498549	0.962983	-0.248065	0.216975	-0.463473	0.33662	-0.25412	0.035538	0.182167	-0.201157	Rpl38
243	ENSMUSG00000020580	6.30763e-25	-0.574872	-0.172708	-0.613967	-0.628067	-0.423905	-0.812256	-0.86129	-0.292989	-0.632051	0.143773	-0.857249	-0.585377	-0.0880683	0.167762	Rock2
243	ENSMUSG00000023951	3.49342e-73	-0.344759	0.27107	-0.367964	-1.04248	-0.081374	0.377016	0.0980894	-0.162423	0.0569061	0.0888831	0.206489	-0.294406	0.220136	-0.303196	Vegfa
244	ENSMUSG00000046330	7.80914e-11	0.567364	0.250833	0.229497	0.468952	0.216106	0.764022	-0.0131104	0.714162	-0.164884	0.764533	-0.027634	0.284251	0.232464	-0.0506025	Rpl37a
244	ENSMUSG00000078812	3.8795e-10	0.00661468	-0.0443828	-1.13521	-0.375997	0.140622	0.536092	0.108992	-0.0976073	0.103933	0.383408	-0.298532	-0.251127	-0.533951	0.26912	Eif5a
245	ENSMUSG00000008136	1.04157e-09	0.0258674	0.44425	-0.93216	-0.978927	0.182706	0.577883	-0.148468	0.15621	0.0435436	0.550981	-0.301802	-0.0121523	0.511545	0.410411	Fhl2
245	ENSMUSG00000025781	1.10131e-42	-0.207859	-0.509468	0.620304	0.192106	0.401132	0.0232128	-0.133675	-0.608503	-0.462076	-0.757419	0.564873	0.242223	-0.866596	-0.0330558	Atp5c1
246	ENSMUSG00000026748	7.46828e-09	0.237087	0.133712	-0.3534	-0.836905	-0.934402	0.157219	0.206294	0.299099	0.287279	0.301427	0.102435	0.237841	0.121895	0.196821	Plxdc2
246	ENSMUSG00000029994	1.83847e-11	-0.19696	-0.20574	0.0723908	0.0760334	0.0398737	0.0604275	-0.282861	-0.294592	-0.307263	-0.768137	-0.129095	-0.0641848	-0.14787	0.0907505	Anxa4
247	ENSMUSG00000063882	4.53778e-30	-0.338605	-0.324161	0.0121694	-0.476926	0.176809	-0.270149	-0.344647	-0.73375	-0.695509	-0.958158	0.323717	0.051428	-0.622044	-0.564223	Uqcrh
248	ENSMUSG00000028273	6.77488e-20	-0.323821	-0.167272	-0.28483	-0.26556	0.0648401	-0.211742	-0.644152	-0.24476	-0.436452	-0.24162	-0.658637	-0.130507	-0.250122	0.149434	Pdlim5
248	ENSMUSG00000039607	1.07644e-79	-0.141429	0.00191275	-0.297655	-0.813414	-0.992361	-0.495264	-0.191771	-0.262147	-0.195773	-0.0153217	0.0895849	0.156746	0.173397	0.058563	Rbms3
248	ENSMUSG00000064367	1.00253e-06	-0.0929282	0.314761	-0.29641	-0.0661178	0.086279	-0.0156772	-0.373486	-0.398904	-0.540926	-0.381295	0.0110316	0.116333	-0.20151	-0.642381	mt-Nd5
249	ENSMUSG00000036752	2.42412e-08	-0.407028	-0.069109	-0.245191	0.457202	0.641327	0.47314	-0.156463	-0.0588813	0.129648	0.0801687	-0.637504	-0.833731	-0.094781	0.194767	Tubb4b
249	ENSMUSG00000033307	5.82313e-09	0.888035	0.448037	-0.149472	0.240087	0.0513618	1.34718	0.841541	0.814502	0.558046	0.820292	0.901242	0.75985	-0.0387194	0.151232	Mif
249	ENSMUSG00000058546	2.78028e-21	0.459018	0.0355928	0.146385	0.496522	0.430584	0.756558	-0.0839037	0.569782	-0.132709	0.875278	-0.365348	0.0647708	0.178746	0.417683	Rpl23a
249	ENSMUSG00000039640	1.56882e-41	-0.170305	-0.388917	-0.668073	-0.0888393	0.271171	0.213268	-0.0877382	-0.0059827	-0.00121307	-0.134849	-0.180492	-0.338997	-0.671633	-0.246745	Mrpl12
250	ENSMUSG00000051223	8.42978e-46	-0.403553	-0.198028	-0.834432	-0.439287	0.209418	0.20221	-0.301598	-0.0903668	-0.0846726	-0.340659	-0.650657	-0.713005	-0.433576	0.0432606	Bzw1
250	ENSMUSG00000031274	2.72663e-57	0.119798	-0.0706422	-0.17587	-0.947961	-0.781144	0.0405365	0.121752	0.225643	0.141397	0.153315	0.0903485	0.0515766	0.150295	-0.0148764	Col4a5
250	ENSMUSG00000039202	7.29951e-09	-0.618447	-0.129495	-0.279195	-0.161632	-0.0481687	0.00618571	-0.622219	-0.797422	-0.757631	-0.768415	-0.297151	-0.141469	-0.0630983	0.00229816	Abhd2
250	ENSMUSG00000073639	4.60164e-17	0.482884	0.773156	0.302795	0.336487	0.254217	0.6989	0.466729	0.174213	0.28641	0.741584	0.598705	0.490294	0.538198	-0.607977	Rab18
251	ENSMUSG00000031513	1.68578e-11	-0.358763	-0.0549824	-0.233586	-0.18715	-0.0363089	-0.158045	-0.309738	-0.495831	-0.321798	-0.679312	-0.203308	-0.102799	-0.0836404	-0.117924	Leprotl1
252	ENSMUSG00000052534	6.93648e-07	0.302565	-0.530165	-0.166351	-0.236027	-0.374432	0.133341	0.35709	0.722272	0.703214	0.725178	-0.0188942	0.050778	0.0882774	0.554494	Pbx1
252	ENSMUSG00000028195	7.7768e-12	0.295266	0.397493	1.46245	0.0201844	0.289511	0.562226	0.262647	1.63498	1.23888	1.65062	-0.349382	0.0574641	0.649074	0.44203	Cyr61
252	ENSMUSG00000035873	5.32463e-76	-0.0572708	0.0371521	-0.905059	-0.929338	-1.02449	-0.000840965	-0.0656233	0.0175141	0.0245748	0.0944991	-0.247008	-0.100288	0.0454351	0.0217703	Pawr
252	ENSMUSG00000015575	2.24709e-26	-0.675371	0.209271	0.156238	0.341181	0.408368	0.252987	-0.353438	-1.03902	-0.667697	-1.08936	0.0682149	-0.373672	-0.406354	-0.202709	Atp6v0e
252	ENSMUSG00000071172	2.04213e-17	-0.239605	-0.750184	-1.17447	-0.605879	0.141606	0.0888586	-0.418279	-0.128034	-0.233024	-0.0984021	-0.927354	-0.544042	-0.686436	0.245163	Srsf3
253	ENSMUSG00000028010	5.60696e-36	-0.193949	-0.324815	-0.69896	-0.187825	0.173966	0.168908	-0.353673	0.0933812	-0.129602	0.186556	-0.622141	-0.436979	-0.290158	0.0774684	Gar1
253	ENSMUSG00000031848	3.33764e-08	-0.330388	-0.513429	0.30606	0.073367	0.341259	0.447412	-0.0782142	-0.524133	-0.205526	-0.526588	0.137036	0.0725712	-0.806154	0.0483621	Lsm4
254	ENSMUSG00000034160	6.71721e-15	-0.183931	0.142902	-0.13552	-0.345925	0.0888184	0.217783	-0.494336	-0.342098	-0.584221	-0.925528	-0.00250213	-0.00320913	0.232581	-0.186886	Ogt
254	ENSMUSG00000037894	4.6847e-11	0.436164	-0.683877	-0.417285	0.104066	0.281848	0.27847	0.0603985	0.533446	0.206794	0.234178	0.0648221	0.395898	-0.70407	0.262337	H2afz
254	ENSMUSG00000066551	3.01356e-08	0.191572	-0.37939	-0.303549	-0.164773	-0.255532	-0.0104134	0.109479	-0.0699368	-0.100904	0.112945	0.118886	0.142544	-0.410885	0.647545	Hmgb1
254	ENSMUSG00000024158	9.79755e-08	-0.41251	0.028348	0.27945	0.348966	0.295764	0.267344	-0.260174	-0.823582	-0.364573	-0.450509	-0.0786405	0.0806287	-0.159067	-0.0490314	Hagh
255	ENSMUSG00000035199	1.87842e-12	-0.642666	0.141789	-0.370993	-0.166911	0.030434	0.114506	-0.473934	-1.01843	-0.620891	0.27266	-0.275569	-0.430887	0.0528129	0.0773933	Arl6ip5
256	ENSMUSG00000028843	4.33439e-28	0.589725	0.244451	0.985976	0.667553	0.742179	0.691211	0.609404	0.664641	0.533194	0.751847	0.629848	0.631798	0.224398	0.522524	Sh3bgrl3
256	ENSMUSG00000030035	1.53123e-16	-0.174673	-0.059725	0.069578	-0.0158191	-0.0305565	-0.0962138	-0.192322	-0.354768	-0.317766	-0.62347	0.0780847	0.0615568	-0.0562656	0.0434735	Wbp1
256	ENSMUSG00000022094	2.3224e-37	-0.156615	0.319565	0.196227	0.146017	0.0880231	0.411039	0.208985	0.329814	0.351466	0.371206	0.0624689	-0.568884	0.135769	-0.259237	Slc39a14
256	ENSMUSG00000020483	1.30628e-40	-0.0507062	-0.395183	0.0316472	-0.132242	-0.084869	0.25511	0.162173	0.206154	0.299255	-0.0866202	0.14404	-0.0526676	-0.793153	-0.244482	Dynll2
256	ENSMUSG00000034892	5.79329e-20	0.7675	0.507614	0.266368	0.860878	0.260796	0.698641	0.0118862	0.764319	-0.135143	0.691459	0.0172106	0.662457	0.487452	-0.214816	Rps29
257	ENSMUSG00000027940	7.24537e-24	-0.504253	-0.163533	-0.722305	-0.288382	-0.00549503	0.0264344	-0.754682	-0.601088	-0.687536	-0.34647	-0.910806	-0.660254	0.0173041	0.248725	Tpm3
257	ENSMUSG00000039910	4.99227e-24	0.616764	0.319072	1.04409	0.805394	-0.169287	0.653021	0.730216	1.28095	1.22338	1.1873	0.182446	0.154186	-0.376982	-0.582592	Cited2
257	ENSMUSG00000025372	8.56188e-07	0.168031	0.396092	0.332691	0.722721	0.12884	1.06511	0.0803471	0.652363	0.531562	0.891196	-0.282996	-0.181221	0.762678	0.572683	Baiap2
257	ENSMUSG00000061232	1.08122e-13	-0.203997	0.00242925	0.428089	0.276346	1.17298	1.37937	0.280355	-0.529118	0.0658192	0.923099	0.493649	0.0122804	-0.876301	0.0418242	H2-K1
258	ENSMUSG00000025666	2.94317e-06	0.214243	0.0422998	-0.225915	-0.586988	-0.885152	-0.0254495	0.190797	0.244904	0.243918	0.236933	0.112117	0.17006	-0.10779	0.0351913	Tmem47
258	ENSMUSG00000020773	4.72171e-35	0.0211553	-0.0746304	0.0924038	0.269242	0.0324472	-0.0206904	-0.192504	0.209579	0.0825869	0.371652	-0.604414	-0.174895	0.0167268	0.273848	Trim47
258	ENSMUSG00000024571	2.02941e-42	-0.545627	-0.432454	-0.83448	-0.588301	0.0384121	0.18697	-0.348742	-0.232474	-0.225618	-0.218541	-0.455604	-0.735432	-0.360978	0.166328	Gm16286
259	ENSMUSG00000026994	5.0416e-24	-0.337736	-0.0244818	0.0427589	0.0959896	0.300289	0.426579	-0.519917	-0.220351	-0.357749	0.0362052	-0.589413	-0.378349	0.011853	0.127781	Galnt3
259	ENSMUSG00000035674	2.70439e-12	0.285718	0.257573	0.490556	0.60067	0.13353	-0.0853955	0.0683587	0.0444056	-0.257822	-0.392118	0.406441	0.52074	0.044608	-0.574982	Ndufa3
259	ENSMUSG00000020315	3.28053e-49	-0.233513	-0.249876	-0.155121	-0.615707	-0.453248	-1.13182	-0.114832	-0.264396	-0.103375	-0.418975	0.0563585	0.0108325	-0.0548672	0.223288	Sptbn1
259	ENSMUSG00000041645	5.88249e-10	-0.421988	-0.129583	-0.992232	-0.408961	-0.0894113	-0.270007	-0.41337	-0.332829	-0.309396	-0.169551	-0.527895	-0.487805	-0.17002	0.134769	Ddx24
259	ENSMUSG00000025613	6.04205e-32	-0.248248	-0.658424	-0.705036	-0.42552	-0.0417388	0.0311652	-0.177491	-0.145748	-0.176529	-0.220982	-0.282592	-0.394397	-0.692347	-0.0625317	Cct8
260	ENSMUSG00000037060	1.92575e-51	0.234529	0.556284	-0.0800289	-0.0171466	-1.07465	-1.41663	-0.0745676	0.402085	-0.114656	0.95691	0.0180853	0.291386	0.850922	0.540244	Prkcdbp
260	ENSMUSG00000041881	2.51027e-57	-0.396533	0.361296	0.778768	0.769299	0.391486	0.40458	-0.499767	-1.07741	-1.02206	-0.631581	0.483893	0.313454	-0.165497	-0.471093	Ndufa7
261	ENSMUSG00000079435	7.02656e-17	-0.0713392	-0.623357	-0.0950897	-0.144723	0.45143	0.684326	-0.520225	-0.0428506	-0.685258	0.361602	-0.430935	-0.31313	-0.539788	0.0805843	Rpl36a
261	ENSMUSG00000027829	2.80337e-15	0.120458	0.0212211	0.617044	0.175043	-0.194891	-0.0775554	0.0873355	0.579656	0.4849	0.804043	-0.230668	-0.165048	0.0216795	0.634702	Ccnl1
261	ENSMUSG00000035569	3.19786e-07	-0.501512	-0.442678	-0.871811	-0.960148	-0.252154	-0.173437	-0.696123	-0.135506	-0.317117	-0.156274	-0.838477	-0.585821	-0.263803	0.0343991	Ankrd11
262	ENSMUSG00000045503	2.26047e-57	-0.655897	-0.373526	-0.224324	-0.046834	0.213206	0.151531	-0.753255	-0.828021	-0.839935	-0.262769	-0.384575	-0.277124	-0.069576	-0.0180188	Sys1
262	ENSMUSG00000042608	1.23332e-13	-0.425554	-0.0692849	-0.237744	-0.333607	0.114628	0.165178	-0.465217	-0.0243844	-0.146999	0.12597	-0.61397	-0.631137	-0.215046	0.0629263	Stk40
262	ENSMUSG00000002416	1.13654e-05	0.0989486	0.429912	0.0308368	0.301685	0.0864289	-0.0959814	-0.00904253	-0.204364	-0.323454	-0.126487	0.203288	0.208505	-0.0653701	-0.559746	Ndufb2
262	ENSMUSG00000042079	7.73724e-56	-0.217522	-0.251114	-1.09948	-0.338327	0.0626598	0.426836	-0.276802	-0.0464891	-0.156675	0.362966	-0.626496	-0.632287	-0.266649	0.289004	Hnrnpf
262	ENSMUSG00000025504	2.59268e-06	-0.352538	0.0234976	-0.0747083	0.087275	-0.02114	0.294203	-0.522062	-0.255077	-0.363669	0.156094	-0.64377	-0.442541	0.0733025	0.105401	Eps8l2
263	ENSMUSG00000037820	1.5973e-14	-0.595652	0.112556	0.238772	0.267679	-0.623092	-0.106835	-0.60492	-1.10785	-0.891012	0.318405	0.309618	0.33886	0.162702	0.195504	Tgm2
263	ENSMUSG00000086290	4.85136e-17	0.0621544	-0.634636	-0.267761	-0.105937	-0.000937503	0.0819738	-0.076148	0.149193	-0.0763074	-0.0241505	0.0020026	0.0171562	-0.303	0.0275828	Snhg12
263	ENSMUSG00000035828	2.1935e-40	0.622098	0.608692	0.911018	0.834107	0.458927	0.658571	0.543248	0.519186	0.539832	0.675858	0.712376	0.768844	0.481753	0.285794	Pim3
264	ENSMUSG00000004085	1.34107e-66	-0.112616	-5.62271e-05	-0.327374	-0.526079	-0.909293	-1.04431	-0.129185	0.0018667	-0.0424707	0.161239	-0.12156	-0.0743991	0.153165	0.130563	Zak
264	ENSMUSG00000024042	6.0958e-14	0.545239	0.551199	0.718305	0.465383	0.360265	0.808327	0.514527	0.797913	0.656174	0.708684	0.525515	0.423944	0.704314	0.496091	Sik1
265	ENSMUSG00000026688	1.76094e-48	-0.0142684	0.283217	0.239368	0.169116	0.0602101	-0.972057	0.0102782	-0.153898	-0.178735	-0.0328736	0.19794	-0.0049065	0.185169	0.0273765	Mgst3
265	ENSMUSG00000058571	1.36665e-06	0.20209	0.132341	-0.0315328	-0.719449	-0.203284	0.053405	-0.105013	0.344771	0.3316	0.318371	-0.579611	0.134985	0.322616	0.326257	Gpc6
265	ENSMUSG00000052146	7.56299e-18	-0.0420222	-0.528007	-0.255236	-0.0343891	0.393511	0.74973	-0.72299	-0.062184	-0.842806	0.0119682	-0.620721	-0.21074	-0.4419	0.254459	Rps10
266	ENSMUSG00000026305	8.10403e-19	-0.482842	0.153712	-0.89901	-0.618967	-0.980379	-0.19075	-0.70713	-0.42727	-0.534337	0.310407	-0.912204	-0.473282	0.166799	0.323727	Lrrfip1
266	ENSMUSG00000032803	4.3344e-36	-0.470577	-0.59469	-0.680412	-0.734102	0.0798317	0.262525	-0.484621	0.197128	0.0132518	0.14888	-0.766923	-0.727233	-0.394802	0.167889	Cdv3
267	ENSMUSG00000000787	1.67959e-21	-0.606745	-0.164493	-0.932457	-1.26628	-0.847676	-0.216342	-0.41069	-0.15981	-0.150223	-0.124475	-0.348665	-0.677761	-0.540722	-0.253717	Ddx3x
267	ENSMUSG00000023232	2.49263e-21	-0.37772	0.166786	-0.0951232	0.1108	0.163741	0.394569	-0.518661	-0.42718	-0.472826	-0.198696	-0.612831	-0.261579	0.219814	0.14833	Serinc2
268	ENSMUSG00000031422	2.85244e-07	0.359259	0.457239	-0.0499039	0.0211106	0.705457	0.660316	0.363025	0.405558	0.479143	0.384023	0.176494	0.182605	0.324455	0.560266	Morf4l2
268	ENSMUSG00000019737	9.38763e-09	0.0378969	-0.282986	0.482109	0.483183	0.514409	0.523093	0.12526	0.0754738	0.0826147	0.416463	0.25538	0.0339323	-0.460991	-0.0280331	Syne4
269	ENSMUSG00000068882	4.11976e-13	-0.224259	-0.328757	-1.04825	-0.483034	-0.0521258	0.274493	-0.158103	-0.185932	-0.162635	-0.132577	-0.248468	-0.358403	-0.481093	0.211934	Ssb
269	ENSMUSG00000053007	6.45156e-09	0.235433	-0.735896	0.206275	-0.0369095	-0.696289	0.113731	-0.161401	0.378792	0.186914	0.288016	-0.256131	0.156588	-0.21043	0.282237	Creb5
269	ENSMUSG00000030431	2.84415e-29	0.169383	-0.0376523	0.228705	0.600522	0.726858	0.912526	0.0850932	0.537989	0.369601	0.611336	-0.132037	-0.0977433	-0.188255	-0.251118	Tmem238
270	ENSMUSG00000070733	2.29148e-66	-0.146066	-0.0325784	-0.336166	-0.876562	-0.616733	-0.0182959	-0.16903	-0.0536511	-0.111929	0.0848674	-0.118771	-0.122639	0.00931404	0.0429302	Fryl
270	ENSMUSG00000023089	5.88249e-10	0.374484	0.460215	0.187077	0.498266	0.117064	-0.0750973	0.262855	0.271711	0.150904	-0.514504	0.361949	0.404737	-0.101567	-0.54325	Ndufa5
270	ENSMUSG00000022111	5.28992e-09	-0.269579	-0.244821	-0.799593	-0.300849	0.0740677	0.272091	-0.331433	-0.0340096	-0.153753	-0.0316962	-0.587102	-0.492456	-0.498165	-0.112201	Uchl3
270	ENSMUSG00000022564	4.82141e-62	-0.422198	0.0276563	-0.00922027	0.0315143	0.0950769	0.0231864	-0.477862	-0.718515	-0.613752	-0.384863	-0.0472406	-0.0782565	0.00990558	-0.148013	Grina
271	ENSMUSG00000032515	5.9109e-15	0.626349	0.630078	0.916699	0.33061	-0.23123	0.51967	0.548923	0.868876	0.759983	1.01554	0.532755	0.682864	0.687263	0.546511	Csrnp1
271	ENSMUSG00000021458	2.96086e-12	-0.156611	0.0619426	-0.453692	-1.07109	-0.854798	-0.59185	-0.0926701	-0.0418481	-0.0983363	0.0571726	0.137659	-0.0256791	-0.0280644	-0.326233	2010111I01Rik
271	ENSMUSG00000060675	2.08983e-55	-0.545232	-0.25009	0.129361	0.219179	0.266742	-0.346125	-0.343689	-0.660026	-0.539388	-0.251215	0.0100575	-0.337205	-0.484133	-0.318386	Pla2g16
272	ENSMUSG00000027593	1.94491e-09	-0.391755	-0.733076	-0.419869	-0.237481	0.0961095	-0.00658899	-0.180628	-0.118981	-0.0399538	-0.365888	-0.42308	-0.534767	-0.560284	0.265664	Raly
272	ENSMUSG00000027523	1.24315e-11	-0.33482	-0.529735	-0.207102	-0.661609	-0.246626	-1.09613	-0.0578088	-0.3636	-0.0290872	-0.0485931	-0.164965	-0.409744	-0.31192	0.302843	Gnas
272	ENSMUSG00000055320	1.43604e-12	-0.107793	-0.0158329	-0.40294	-0.941113	-0.593848	-0.113601	-0.46134	0.062419	-0.042514	0.0390894	-0.574986	-0.0367698	0.051535	0.152842	Tead1
272	ENSMUSG00000032026	2.74968e-07	0.325267	0.172324	0.0627469	0.00844374	-1.16836	-0.201365	0.426618	0.554051	0.632582	0.650665	0.22568	0.218409	-0.217789	-0.298188	Rexo2
272	ENSMUSG00000032314	3.63575e-37	-0.173257	-0.309273	0.189613	-0.0329127	0.17982	0.0959565	0.110788	-0.0636792	0.104115	-0.0513791	0.0360391	-0.259934	-0.621834	-0.247509	Etfa
273	ENSMUSG00000028447	6.3137e-14	-0.472106	-0.0414345	0.456492	0.497399	0.475898	0.466184	-0.282368	-0.770553	-0.461491	-0.888364	-0.01558	-0.124078	-0.167576	-0.104391	Dctn3
273	ENSMUSG00000046447	1.78716e-06	-0.657046	0.262273	0.129782	0.189122	-0.159121	0.0781987	-0.650593	-0.708717	-0.620375	-0.798906	-0.468184	-0.487095	0.59007	0.507653	Camk2n1
273	ENSMUSG00000019873	1.08347e-26	-0.103437	0.0158716	-0.648023	-1.00462	-0.388141	-0.292495	-0.104761	0.0581714	0.0993908	0.00934408	-0.253255	-0.0672756	0.0979246	0.123545	Reep3
273	ENSMUSG00000031812	2.96115e-07	0.423364	0.757126	0.346642	0.464097	-0.01067	0.689144	0.777721	0.320632	0.535117	0.0696411	0.911008	0.353121	0.340358	-0.454659	Map1lc3b
273	ENSMUSG00000001036	7.21816e-07	-0.259931	0.137481	0.0963858	0.151245	-0.0620794	-0.827379	-0.347229	-0.425942	-0.391329	0.134569	-0.081042	0.093607	0.175023	0.141823	Epn2
273	ENSMUSG00000024695	9.39075e-06	-0.335781	-0.643536	-0.269411	-0.486664	-0.219031	-0.306627	-0.392858	-0.145368	-0.110735	-0.381809	-0.319571	-0.337387	-0.520436	-0.00191228	Zfp91
274	ENSMUSG00000054808	3.38711e-33	-0.137496	-0.067662	-0.636877	-0.971992	-1.11803	-0.701054	-0.477494	0.212322	0.0186298	0.771844	-0.865194	-0.180809	-0.12425	0.121723	Actn4
274	ENSMUSG00000031737	3.38116e-17	0.244419	-0.245735	0.304868	-0.0896258	0.172606	0.770699	0.287971	0.458819	0.473967	0.277612	0.0825597	0.184234	-0.186625	0.46856	Irx5
275	ENSMUSG00000002881	1.45976e-09	-0.250897	-0.0572291	0.110595	-0.032049	-0.133628	-0.933784	-0.310739	0.00233904	-0.174219	0.0174138	-0.21688	-0.317937	-0.102623	0.156684	Nab1
275	ENSMUSG00000063694	4.52485e-06	0.211269	0.331823	-0.0876438	0.424667	0.35173	-0.129284	-0.21559	0.130431	-0.106197	-0.0276245	-0.391986	0.183216	-0.0316088	-0.510938	Cycs
275	ENSMUSG00000034880	3.71854e-29	0.182834	-0.132075	0.353962	0.314766	0.256744	0.228962	0.227916	0.0698871	0.119987	-0.71158	0.380142	0.309418	-0.485384	-0.235632	Mrpl34
275	ENSMUSG00000022895	4.51322e-22	-0.82309	-0.207009	0.305182	-0.0647038	0.458723	0.822855	-0.404951	-0.471778	-0.250856	-0.0957919	-0.239522	-0.744432	-0.378798	0.120406	Ets2
275	ENSMUSG00000024921	2.58516e-53	0.111018	-0.0588004	-0.0929792	-0.854331	-0.89976	0.0136768	0.132478	0.176799	0.165992	0.0669205	0.138035	0.103884	-0.0684798	0.0996739	Smarca2
276	ENSMUSG00000032883	1.73608e-36	-0.185508	-0.311649	-0.302136	-0.609457	0.106303	0.240373	0.0950922	0.0809876	0.131188	0.0713748	0.18398	-0.160394	-0.660781	0.128472	Acsl3
277	ENSMUSG00000027108	2.98931e-36	-0.134882	-0.436114	-0.00653411	-0.0436447	0.126743	0.207607	-0.146803	-0.261766	-0.249368	-0.235119	0.0109234	0.0542025	-0.583414	0.0987001	Ola1
277	ENSMUSG00000029616	4.31262e-08	-0.0182235	-0.506774	0.14424	-0.0282249	0.297407	0.186468	-0.023297	-0.125489	-0.115619	-0.889623	0.149397	0.139128	-0.444418	-0.151287	Erp29
277	ENSMUSG00000037405	4.02583e-53	-0.0221009	-0.174703	-0.942538	-0.922227	-0.688113	0.0962032	-0.14207	0.0938995	-0.0249742	0.164672	-0.237153	-0.167502	-0.306637	0.086198	Icam1
278	ENSMUSG00000027087	3.29574e-21	-0.75428	0.0943081	-0.222219	-0.605102	-0.325019	0.128282	-0.672532	-0.38227	-0.459989	-0.136305	-0.637463	-0.759728	0.139934	0.0562613	Itgav
278	ENSMUSG00000018965	3.26706e-33	-0.0813341	-0.182291	-0.11847	-0.0711105	-0.492822	0.0088422	-0.364113	0.214715	-0.0378523	0.0723255	-0.864957	-0.443589	-0.175942	0.353833	Ywhah
278	ENSMUSG00000075701	2.91001e-22	0.153728	0.422506	0.00585575	0.128861	0.494762	0.400969	0.197774	0.089342	0.172208	-0.106899	0.176145	0.127189	0.0352449	-0.444335	Vimp
279	ENSMUSG00000049550	2.58e-08	-0.230327	-0.252356	0.0430724	0.156513	0.110267	0.0529763	-0.448535	-0.0300402	-0.217783	0.210397	-0.698718	-0.306165	0.230326	0.3776	Clip1
279	ENSMUSG00000032381	2.99012e-17	0.0361571	-0.131758	0.206385	0.316097	0.299211	0.195718	0.0904761	-0.112274	0.0156402	-0.583253	0.16932	0.173898	-0.317267	-0.00251373	Fam96a
279	ENSMUSG00000032562	1.49173e-26	-0.724926	-0.213582	-0.216829	-0.518619	-0.693848	-0.726772	-0.513127	-0.833569	-0.56431	-0.116485	-0.161221	-0.142744	-0.00872958	0.572697	Gnai2
280	ENSMUSG00000016252	2.76105e-21	0.278465	0.546279	0.454784	0.624388	0.198259	0.0443404	0.0251752	-0.248131	-0.362916	-0.241768	0.568658	0.770307	0.0782985	-0.384426	Atp5e
280	ENSMUSG00000005873	4.64571e-48	0.473929	0.0855784	0.875872	0.356522	0.499611	1.22066	0.633558	0.820568	0.972204	0.783263	0.0913801	0.26899	-0.169974	-0.281699	Reep5
281	ENSMUSG00000019579	4.94303e-27	0.0393383	0.0613746	0.0591674	0.205172	0.547702	0.500919	0.114584	-0.0119661	0.0752324	-0.0897149	0.153652	0.0740105	-0.129841	-0.444615	Mydgf
283	ENSMUSG00000048706	1.64042e-10	-0.0276626	-0.255219	0.206065	0.295378	0.429785	0.46089	0.0819486	0.63666	0.544666	0.585533	-0.514703	-0.427515	0.349339	0.37668	Lurap1l
283	ENSMUSG00000039361	1.81306e-16	-0.08751	-0.102942	-0.0852573	-0.61114	-0.413008	-0.935107	-0.187917	-0.00540598	-0.106479	-0.0811153	-0.201217	-0.0173748	-0.129076	-0.0292965	Picalm
283	ENSMUSG00000018677	1.61769e-20	-0.405634	-0.034616	-0.0205616	0.0358218	0.107374	0.00165297	-0.466326	-0.675598	-0.569043	-0.301343	-0.00977151	0.0258145	-0.132687	-0.0345734	Slc25a39
283	ENSMUSG00000064215	2.81244e-47	0.577441	0.663091	0.704034	0.381293	0.31764	0.294685	0.949135	0.680373	0.989059	0.727485	0.888151	0.306318	0.413455	-0.033228	Ifi27
283	ENSMUSG00000022234	6.545e-07	-0.246171	-0.700309	-0.317401	-0.285435	0.314454	0.331209	-0.259906	-0.198998	-0.307851	-0.0245297	-0.10156	-0.282523	-0.729175	0.248607	Cct5
283	ENSMUSG00000067288	1.77649e-29	0.0964005	0.0586269	-0.0236512	0.530393	0.708199	1.00298	-0.75606	-0.0320075	-1.00662	0.205203	-0.424738	0.170575	-0.17287	-0.371861	Rps28
284	ENSMUSG00000028729	4.41291e-09	-0.140297	-0.170904	-0.807401	-0.175913	0.0237992	0.128618	-0.179503	-0.143494	-0.0827293	0.0392232	-0.328412	-0.335634	-0.220583	-0.0356302	Ebna1bp2
284	ENSMUSG00000028837	7.11383e-15	-0.379876	-0.275234	-0.558392	-0.0957019	0.17201	0.365524	-0.12086	-0.529922	-0.264873	-0.14386	-0.197986	-0.500434	-0.779838	-0.369027	Psmb2
284	ENSMUSG00000063406	6.02667e-06	-0.334194	-0.146152	-0.7369	-0.618292	-0.00335528	0.0337309	-0.327628	0.129433	-0.129041	0.121552	-0.450771	-0.747714	-0.495622	0.00025507	Tmed5
284	ENSMUSG00000053565	1.10482e-14	-0.422868	-0.710943	0.235782	-0.309404	0.174778	0.615448	-0.394134	-0.492778	-0.546268	0.0742767	-0.0128716	-0.194971	-0.65393	0.20671	Eif3k
284	ENSMUSG00000019947	2.03926e-08	0.0582038	0.224591	-0.545287	-0.57423	-1.12968	-0.208037	-0.326252	-0.0638668	-0.510689	0.167326	0.244603	0.39403	0.0448674	0.129259	Arid5b
284	ENSMUSG00000036112	8.0531e-24	-0.6351	-0.593864	-0.944525	-0.388439	-0.202241	-0.212445	-0.81356	-0.410315	-0.739718	-0.216696	-0.861399	-0.664794	-0.572164	0.28821	Metap2
285	ENSMUSG00000018585	1.24428e-57	-0.403956	0.0378567	0.355428	0.499385	0.483108	0.280986	-0.690359	-1.04783	-0.995536	-0.826655	-0.199774	0.284107	-0.247523	-0.457923	Atox1
286	ENSMUSG00000020089	8.12491e-19	-0.179714	-0.100068	-0.436441	0.0332892	0.293666	0.357042	-0.161535	-0.279539	-0.221049	-0.711441	-0.0716345	-0.0917816	-0.380994	0.00385117	Ppa1
286	ENSMUSG00000031504	5.95871e-65	-0.0139009	0.0882726	0.17665	-0.371787	-1.01822	0.196797	0.13355	0.0146525	0.13665	0.344251	0.139312	-0.0500455	0.0841951	-0.0492388	Rab20
287	ENSMUSG00000028211	2.37486e-25	-0.10361	0.0737521	0.244584	0.0894883	0.162627	0.2073	-0.571055	-0.164018	-0.707843	0.148226	0.196358	0.0592625	-0.1405	0.026761	Trp53inp1
287	ENSMUSG00000023286	8.61033e-09	-0.447827	-0.248866	-0.522008	-0.217779	0.259372	0.178814	-0.391972	-0.231672	-0.296374	-0.215005	-0.455052	-0.621183	-0.310698	-0.0403738	Ube2j2
287	ENSMUSG00000021024	1.02038e-35	-0.109097	-0.353836	-0.14714	0.0238975	0.199034	0.309921	0.00915588	-0.174621	0.0521642	-0.0936268	-0.150848	-0.161816	-0.694289	0.0528725	Psma6
288	ENSMUSG00000042406	8.76606e-09	-0.2134	0.0488649	-0.432454	-0.423914	0.0328397	0.58284	-0.0101477	0.446761	0.296446	0.381426	-0.44096	-0.835881	-0.138409	0.195551	Atf4
289	ENSMUSG00000046865	2.68434e-09	-0.0889629	-0.423572	-0.818992	-0.177228	0.286987	0.260826	-0.0752176	0.151138	0.0209672	0.272962	-0.394473	-0.393881	-0.301869	0.202547	Fbl
289	ENSMUSG00000053716	2.79695e-46	-0.435846	0.039652	-0.659259	-0.739967	-0.171017	0.0311677	-0.476836	-0.492684	-0.514264	-0.0477471	-0.0909992	-0.0963023	0.0100681	-0.102223	Dusp7
290	ENSMUSG00000029405	8.73875e-28	-0.521964	-0.0472461	-0.388991	-0.191658	-0.178162	0.0132233	-0.405912	-0.856611	-0.604574	-0.584368	0.104284	-0.0253231	0.0314336	0.0510478	G3bp2
290	ENSMUSG00000033047	9.79003e-16	-0.430634	-0.572203	-0.211604	-0.0727084	0.1359	0.14008	-0.325203	-0.460269	-0.470062	-0.38065	-0.108371	-0.179558	-0.472923	-0.12196	Eif3l
290	ENSMUSG00000025066	2.5854e-12	-0.402703	-0.592014	-0.723285	-0.515196	-0.578868	-0.334994	-0.297533	-0.244342	-0.151951	0.189701	-0.383531	-0.487532	-0.439267	0.574475	Sfr1
291	ENSMUSG00000079641	2.04587e-09	0.372278	-0.101471	0.149361	0.21179	0.325203	0.50464	-0.34465	0.0271792	-0.733519	0.172798	-0.0767394	0.138325	-0.104378	-0.0497082	Rpl39
291	ENSMUSG00000028156	2.73936e-06	-0.549979	-0.171224	-1.0126	-0.924436	-0.384518	0.0461479	-0.619431	-0.478281	-0.555765	-0.314996	-0.663352	-0.630808	-0.289917	0.0536271	Eif4e
291	ENSMUSG00000059534	7.9714e-21	0.371074	0.55812	0.674575	0.705365	0.0883403	-0.318629	0.153486	-0.185141	-0.217083	-0.557751	0.777102	0.810576	-0.0681929	-0.480185	Uqcr10
291	ENSMUSG00000095677	7.14768e-12	0.0707176	-0.261842	0.255989	0.163209	0.213213	0.172085	-0.0338605	-0.0574558	-0.163431	-0.529349	0.175992	0.162998	-0.344756	0.0039136	Dynlt1f
291	ENSMUSG00000023067	6.79029e-10	-0.567341	0.410418	-0.1926	-0.911214	-1.21952	-0.887364	-0.547316	-0.195096	-0.266314	0.47024	-0.55626	-0.490678	0.501706	0.253447	Cdkn1a
291	ENSMUSG00000071655	1.45238e-55	-0.577798	-0.197631	-0.0747714	0.06587	0.024047	-0.144609	-0.385382	-0.99202	-0.660976	-0.0929515	-0.0588153	-0.0908906	-0.190084	0.170313	Ubxn1
292	ENSMUSG00000067006	5.21605e-10	-0.145014	-0.249376	-0.581635	-0.443194	-1.07102	0.504703	-0.282902	0.0802952	-0.205456	0.333644	-0.393534	-0.366683	0.368723	-0.0937351	Serpinb5
292	ENSMUSG00000054312	5.89087e-33	0.403466	0.416696	0.759984	0.775541	0.552275	0.340787	0.320478	0.228101	0.137905	-0.0682286	0.651557	0.666401	0.177822	-0.363992	Mrps21
292	ENSMUSG00000004207	2.94955e-14	0.375367	0.225625	0.405212	0.142322	0.238757	0.281162	0.605396	1.03626	0.957637	0.625181	-0.0618516	-0.125419	-0.125996	-0.235121	Psap
293	ENSMUSG00000024081	2.04519e-07	-0.252604	-0.256226	-0.711128	-0.170974	0.027135	0.000156473	-0.304198	-0.0617124	-0.166678	-0.12729	-0.469262	-0.329111	-0.231676	0.011286	Cebpz
293	ENSMUSG00000024236	7.78592e-49	-0.339601	0.0208817	-0.0504266	-0.259545	-0.956544	0.349605	-0.884844	-0.270583	-0.955139	0.418397	-0.466044	-0.201793	0.247032	0.415144	Svil
294	ENSMUSG00000045954	1.51815e-06	0.293877	-0.356492	-0.132887	-0.411798	-0.856794	-0.136952	0.0283472	0.335754	0.320579	0.324388	-0.196044	0.273761	0.198402	0.230028	Sdpr
294	ENSMUSG00000028788	7.00009e-07	-0.627643	-0.33518	-0.108701	-0.24559	0.26087	0.302231	-0.613687	-0.189859	-0.212589	-0.21024	-0.675357	-0.731811	-0.302776	0.223611	Ptp4a2
294	ENSMUSG00000030201	2.0187e-58	-0.186771	-0.19308	-0.648305	-0.869638	-0.204469	0.0155634	-0.15156	-0.0915385	-0.061867	-0.150476	-0.104041	-0.0892697	-0.0353744	-0.0622808	Lrp6
294	ENSMUSG00000006057	1.80702e-25	0.0651076	0.0236751	0.0172282	0.620229	0.887164	0.650285	0.174391	0.133233	0.195367	-0.0549588	0.172313	0.134489	-0.681447	-0.540469	Atp5g1
294	ENSMUSG00000035247	4.00631e-22	-0.674691	-0.284178	-0.386238	-0.334605	-0.0519801	0.0338538	-0.65485	-0.617018	-0.528006	-0.140672	-0.630866	-0.547595	-0.431781	0.063109	Hectd1
294	ENSMUSG00000038274	1.33009e-06	-0.220975	-0.337061	-0.204718	0.0145276	0.29927	0.69732	-0.444008	-0.237785	-0.604243	0.155523	-0.443418	-0.465878	-0.324751	-0.0439802	Fau
295	ENSMUSG00000036751	1.02658e-17	0.215031	0.232534	0.594548	0.835343	0.7746	0.338015	0.068091	-0.340878	-0.397391	-0.618574	0.597254	0.449595	-0.407127	-0.515478	Cox6b1
295	ENSMUSG00000020260	6.14601e-07	-0.219068	0.0227547	-0.292638	-0.362526	-0.177441	-0.316798	-0.415633	-0.0379968	-0.257926	-0.054851	-0.622533	-0.265455	0.0454253	-0.0455089	Pofut2
295	ENSMUSG00000024750	6.33702e-08	-0.412553	0.0360424	-0.0985787	-0.668294	0.441688	0.212646	-0.474417	-0.69685	-0.583827	0.383972	-0.3298	-0.30641	-0.880086	0.192649	Zfand5
296	ENSMUSG00000062006	2.90653e-22	0.0464319	-0.267358	-0.234432	-0.0537049	0.140658	0.678752	-0.52364	-0.0234263	-0.689712	-0.0426939	-0.342725	-0.0909799	-0.227759	0.168687	Rpl34
296	ENSMUSG00000050856	3.58275e-15	0.526155	0.710001	0.517326	0.808147	0.142953	-0.282773	0.332742	0.265923	0.12412	0.0265075	0.5867	0.808082	0.210647	-0.47122	Atp5k
296	ENSMUSG00000019777	4.30215e-08	-0.0511716	-0.308737	-0.277967	-0.310986	-0.15714	-0.107972	-0.11363	-0.111833	-0.105008	-0.696325	-0.0461748	-0.0117139	-0.288781	0.109957	Hdac2
296	ENSMUSG00000031996	2.38613e-11	0.169358	-0.0882573	-0.539206	-0.97128	-0.883914	-0.284416	0.355995	0.306117	0.445802	0.284987	0.0735665	0.155139	0.0512509	0.535356	Aplp2
296	ENSMUSG00000062203	2.56928e-14	-0.437631	-0.43647	-0.872134	-0.391332	0.0723285	0.121088	-0.359204	-0.299808	-0.253711	-0.0884365	-0.464223	-0.591014	-0.570894	-0.138975	Gspt1
296	ENSMUSG00000005871	6.90218e-19	-0.559105	-0.103548	-0.154942	-0.0976395	0.0333457	0.0851054	-0.498183	-0.727725	-0.503039	-0.332755	-0.240972	-0.120908	-0.111392	0.109364	Apc
297	ENSMUSG00000032679	8.12823e-61	0.0498158	0.072749	0.111291	0.0495351	-0.816004	-0.0228231	0.0889047	0.157828	0.18195	0.0260593	-0.0095503	-0.0988119	0.0397002	-0.177076	Cd59a
297	ENSMUSG00000038612	5.38967e-10	-0.364298	-0.527633	0.390019	0.242718	0.661015	0.809204	0.0833794	0.486435	0.493676	0.338245	-0.138073	-0.746529	-0.413912	-0.0408471	Mcl1
297	ENSMUSG00000025364	4.23783e-11	-0.444558	-0.530113	-0.915268	-0.425261	0.131673	0.227734	-0.25596	-0.530044	-0.368931	0.0816418	-0.179783	-0.285662	-0.620713	-0.0344458	Pa2g4
297	ENSMUSG00000031715	3.97026e-06	-0.404638	-0.65346	-0.865892	-0.541093	-0.163182	-0.185656	-0.581022	-0.134851	-0.283272	-0.102345	-0.788789	-0.683727	-0.478527	0.0911176	Smarca5
297	ENSMUSG00000035086	8.00998e-14	-0.195248	-0.107835	-0.081372	0.0377945	-0.0176842	-0.0173452	-0.265647	-0.355197	-0.293758	-0.695914	-0.155775	-0.0370606	-0.0284939	0.106276	Becn1
297	ENSMUSG00000020671	3.10826e-25	-0.815731	-0.459507	-0.799511	-0.794114	-0.664543	-0.340989	-0.725243	-0.704577	-0.684512	-0.455175	-0.775067	-0.737455	-0.461255	-0.0301452	Rab10
298	ENSMUSG00000070493	9.4503e-13	-0.343415	-0.0659772	-0.0762747	0.246871	0.249462	-0.439543	-0.0571729	-0.768901	-0.291934	-0.825973	0.328854	-0.0480664	-0.543403	-0.255819	Chchd2
298	ENSMUSG00000064326	8.78006e-24	0.0204702	-0.566078	0.0015608	-0.562056	-0.233234	-0.0618455	0.0187862	0.0405654	0.00884856	-0.0681692	0.16816	0.0885305	-0.312801	0.120958	Siva1
299	ENSMUSG00000068523	3.57693e-18	0.18446	0.704686	0.139633	0.879671	0.937039	0.144651	-0.252386	0.409537	-0.0774438	0.526831	-0.431668	0.0853043	0.566559	-0.0576309	Gng5
299	ENSMUSG00000031075	2.72947e-07	-0.317657	0.365226	0.362859	0.127794	-0.240106	0.266119	-0.0311002	-0.246776	0.0879156	-0.921673	0.17666	0.00278573	-0.0324535	-0.0344828	Ano1
299	ENSMUSG00000040481	1.73464e-11	-0.434673	-0.39337	-0.439625	-0.537147	-0.301188	-0.027207	-0.744834	-0.288314	-0.476186	-0.150316	-0.513162	-0.263662	-0.213216	0.117149	Bptf
299	ENSMUSG00000021131	1.54058e-06	0.15047	-0.245758	-0.851813	-0.0619963	0.297577	0.433527	-0.220159	0.189388	-0.23014	-0.0330304	-0.29037	0.049298	-0.470718	0.0488345	Erh
300	ENSMUSG00000031734	1.74185e-21	0.18987	-0.0969297	0.554919	0.502562	0.680321	0.95572	0.197456	0.444859	0.440093	0.0567387	-0.260013	-0.05462	-0.137183	0.316052	Irx3
300	ENSMUSG00000025130	2.72049e-06	-0.0806953	-0.115	0.238113	-0.0133191	0.668302	0.607413	0.0265687	0.236065	0.12978	-0.309139	0.282228	-0.00436334	-0.270651	-0.455381	P4hb
300	ENSMUSG00000025731	4.06139e-16	-0.370597	-0.154541	0.331957	0.352779	0.384707	0.386464	-0.12481	-0.694994	-0.380249	-0.225975	0.203193	-0.0144415	-0.227853	-0.0364845	0610011F06Rik
301	ENSMUSG00000040225	7.6187e-25	-0.645008	-0.608891	-0.958317	-0.950811	-0.214883	-0.0199291	-0.749847	-0.563437	-0.681675	-0.756086	-0.648797	-0.786226	-0.540271	0.20843	Prrc2c
301	ENSMUSG00000020402	3.76893e-06	-0.302834	-0.209326	0.274553	0.396902	0.345416	0.00279257	-0.179864	-0.956242	-0.604826	-0.0609255	0.429546	0.302861	-0.254395	0.330306	Vdac1
301	ENSMUSG00000068039	5.05009e-27	-0.353981	-0.63301	-0.496614	-0.367596	0.0470869	0.0841051	-0.419275	-0.37788	-0.408008	-0.302242	-0.34507	-0.376772	-0.636115	-0.0170921	Tcp1
302	ENSMUSG00000001016	3.47831e-14	-0.129306	-0.535379	-0.380377	-0.352705	0.115868	0.141743	-0.119327	-0.108602	-0.0690509	-0.437797	-0.0878951	-0.16919	-0.376679	0.174836	Ilf2
302	ENSMUSG00000002379	9.32542e-09	0.214402	0.199137	0.283676	0.0915701	-0.29797	0.376048	0.39925	0.105699	0.219807	-0.193389	0.436823	0.40629	-0.109145	-0.540195	Ndufa11
303	ENSMUSG00000031229	4.10461e-13	-0.375561	-0.674202	-0.499098	-0.80167	-0.215059	-0.169395	-0.421993	-0.251878	-0.317804	-0.572019	-0.305021	-0.389895	-0.74657	-0.0548462	Atrx
303	ENSMUSG00000001247	4.33899e-10	-0.505844	-0.369242	-0.424202	0.10564	0.296605	0.480216	-0.571107	-0.730939	-0.632578	-0.131834	-0.473903	-0.399547	-0.159806	0.0728661	Lsr
304	ENSMUSG00000023087	2.45791e-21	-0.416893	-0.200141	-0.342837	-0.548328	-0.178484	0.184879	-0.723639	-0.325685	-0.473945	-0.074842	-0.699092	-0.341864	-0.125197	0.139146	Noct
305	ENSMUSG00000027803	1.51167e-07	-0.375304	-0.413118	-0.340111	-0.34415	-0.227304	0.0766511	-0.193479	0.282936	0.34784	0.196971	-0.673639	-0.67588	0.00965581	0.150024	Wwtr1
305	ENSMUSG00000032525	1.47831e-57	0.201238	0.233402	0.696733	0.258141	0.90849	0.460776	0.123376	0.317778	0.270265	-0.119522	0.325835	0.260422	0.424915	0.312186	Nktr
306	ENSMUSG00000026223	2.03983e-07	-0.391901	0.224205	-0.211714	-1.04395	-0.716853	0.0998797	-0.13824	-0.643439	-0.316936	-0.233931	0.155516	0.00195817	0.13612	-0.0451444	Itm2c
306	ENSMUSG00000028382	8.64416e-08	-0.706335	-0.370342	-0.101862	-0.00870746	0.301632	0.318375	-0.734588	-0.632243	-0.747141	-0.65577	-0.491808	-0.492405	-0.552037	0.0695123	Ptbp3
306	ENSMUSG00000055681	3.33504e-09	0.383535	0.480932	0.604603	0.513734	0.753794	0.732091	0.559486	0.281954	0.507648	0.446641	0.713948	0.363518	0.096515	-0.264343	Cope
306	ENSMUSG00000057561	9.19912e-36	-0.728291	-0.11016	-1.01505	-0.973217	-0.264329	0.0602702	-0.82218	-0.773743	-0.812924	-0.175805	-0.739404	-0.687475	-0.250869	0.255155	Eif1a
307	ENSMUSG00000032966	6.71123e-23	-0.439058	-0.336484	-0.60214	-0.305857	-0.379353	-1.15398	-0.640662	-0.649978	-0.83639	-0.615813	-0.453717	-0.293781	-0.263153	0.109859	Fkbp1a
307	ENSMUSG00000020225	2.21846e-07	-0.57333	0.139925	0.185052	0.279048	0.347808	0.313727	-0.309175	-0.743466	-0.365786	-0.433562	-0.104869	-0.198933	-0.135329	-0.0637574	Tmbim4
307	ENSMUSG00000034252	2.88597e-10	-0.705692	-0.499061	-0.69616	-0.753537	-0.2227	-0.0246214	-0.743931	-0.449768	-0.525678	-0.168341	-0.67707	-0.573072	-0.286929	0.131009	Senp6
307	ENSMUSG00000015937	2.03679e-07	-0.33248	-0.612403	-0.102734	-0.211465	0.105005	0.0581488	-0.311725	-0.272687	-0.185063	-0.326408	-0.342519	-0.261244	-0.345205	0.269214	H2afy
308	ENSMUSG00000021377	1.45092e-12	0.0233637	-0.689356	-0.632623	-0.506101	-0.598179	-0.156074	-0.00987016	0.101292	0.062807	0.0899237	-0.109403	-0.0296376	-0.463522	0.390186	Dek
308	ENSMUSG00000023915	4.86325e-12	-0.348376	0.144784	-0.130963	-0.415545	-0.382718	-0.303917	-0.486541	-0.631588	-0.728059	-0.777888	0.0182553	0.0847296	0.11059	-0.287607	Tnfrsf21
308	ENSMUSG00000006740	1.4447e-28	-0.817387	-0.282625	-1.02328	-0.882348	-0.723739	-0.494233	-0.858165	-0.853359	-0.819503	-0.64545	-0.772379	-0.660494	-0.337745	-0.0192546	Kif5b
308	ENSMUSG00000024812	2.08545e-10	-0.33093	-0.134987	-0.378062	-0.12746	-0.0300379	0.372542	-0.642932	-0.150949	-0.345735	0.218948	-0.66906	-0.285801	-0.120061	0.246744	Tjp2
309	ENSMUSG00000006005	8.03846e-23	-0.337986	-0.675356	-0.843276	-0.533636	-0.375139	-0.115871	-0.598666	-0.233305	-0.40438	-0.419127	-0.770737	-0.473242	-0.629853	0.174219	Tpr
309	ENSMUSG00000028792	2.92601e-06	-0.353375	-0.386171	-0.0111707	-0.0725885	0.123936	0.3253	-0.099217	-0.0276293	-0.0707246	0.0897315	-0.0919398	-0.529763	-0.510568	-0.418527	Ak2
309	ENSMUSG00000031960	1.84805e-38	-0.172429	-0.0716064	-0.613113	-0.14587	0.233697	0.274054	-0.134335	0.120706	0.0458082	0.00254632	-0.341391	-0.515421	-0.164092	0.0783005	Aars
310	ENSMUSG00000040462	4.01227e-11	-0.085428	0.0661537	0.197873	0.148466	0.264358	0.216281	-0.0257649	-0.0737181	-0.0272539	-0.572243	-0.0251698	-0.189025	0.0213081	-0.0597749	Os9
310	ENSMUSG00000022450	7.22228e-47	0.258805	0.49401	1.00535	0.6777	0.389868	0.248603	0.116241	-0.0785954	-0.294009	-0.0199089	0.637933	0.547963	0.30738	-0.201671	Ndufa6
311	ENSMUSG00000004591	2.56472e-09	-0.605476	-0.491119	-0.642152	-0.660756	-0.22372	-0.0597387	-0.802872	-0.276641	-0.520204	-0.0722186	-0.69323	-0.682688	-0.402123	0.143511	Pkn2
311	ENSMUSG00000002580	1.70888e-51	-0.527627	0.230208	0.775859	0.837574	0.794283	0.770897	-0.0293828	-0.794683	-0.235506	-0.297598	0.369215	-0.073425	-0.0429662	-0.393653	Mien1
312	ENSMUSG00000020088	2.8006e-12	-0.464376	-0.00838472	-0.563601	-0.28962	0.00478094	0.00627118	-0.207553	-0.152963	-0.048435	-0.11351	-0.408785	-0.660273	-0.193024	-0.112444	Sar1a
312	ENSMUSG00000033938	5.73556e-07	-0.0487161	0.204164	0.346572	0.713295	0.349132	-0.0314823	-0.0526947	-0.296937	-0.176144	-0.290385	0.22415	0.22668	-0.222086	-0.49375	Ndufb7
312	ENSMUSG00000032112	1.54107e-11	-0.211509	-0.120076	-0.177305	0.0113358	0.158413	0.162476	-0.229061	-0.427485	-0.313262	-0.62573	-0.0505932	0.0397181	-0.0135906	-0.101274	Trappc4
312	ENSMUSG00000032051	1.25732e-08	-0.626302	0.187357	0.131448	0.266879	0.353273	0.439502	-0.58253	-0.841643	-0.779605	-0.490527	-0.362217	-0.441495	-0.0596094	-0.157612	Fdx1
312	ENSMUSG00000039219	2.56577e-11	-0.5293	-0.585345	-0.597757	-0.6611	-0.183108	0.0489151	-0.4358	-0.374401	-0.37909	-0.486247	-0.346886	-0.634902	-0.514889	-0.0912328	Arid4b
312	ENSMUSG00000062397	3.13542e-17	-0.503299	-0.383794	-0.27884	-0.114421	0.280261	0.14185	-0.50858	-0.519258	-0.561906	-0.237727	-0.313977	-0.338573	-0.706202	-0.293934	Zfp706
313	ENSMUSG00000029649	5.11724e-08	-0.392063	-0.159294	-0.00354239	0.113024	0.339406	0.415045	-0.256651	-0.908654	-0.583223	-0.409748	0.0669798	-0.0227866	-0.569016	-0.309426	Pomp
313	ENSMUSG00000063480	1.6987e-46	-0.0437276	-0.0895914	-0.865307	-0.101765	0.146525	0.0961425	-0.199728	0.176195	-0.168493	0.109616	-0.223393	-0.220563	-0.0654962	-0.172037	Nhp2l1
313	ENSMUSG00000061613	2.60073e-46	-0.239297	-0.206483	-0.919657	-0.117526	0.0698451	0.248985	-0.317852	0.0523808	-0.188667	0.0207357	-0.681734	-0.696475	-0.303395	0.0364529	U2af1
314	ENSMUSG00000028809	3.72799e-22	-0.729837	-0.443883	-0.526051	-0.411853	-0.244533	-0.106163	-0.617388	-0.678175	-0.648649	-0.342042	-0.679405	-0.773601	-0.403616	0.464197	Srrm1
314	ENSMUSG00000000058	1.89673e-47	-0.252018	0.0739799	-0.517615	-0.266951	-0.618882	-0.660521	-0.543487	-0.503712	-0.826605	0.0394758	-0.46208	-0.0959653	0.168757	0.134487	Cav2
314	ENSMUSG00000007850	1.28074e-06	-0.353925	-0.628139	-0.703237	-0.680855	-0.287807	-0.37266	-0.276462	-0.0798588	-0.0662283	-0.601189	-0.377383	-0.451662	-0.55061	-0.119315	Hnrnph1
314	ENSMUSG00000034868	3.4131e-31	-0.077085	-0.173132	0.550985	0.594661	0.563282	0.35716	-0.0835711	-0.321823	-0.248612	-0.137063	0.0162215	0.165467	0.230743	0.39435	Myl12b
315	ENSMUSG00000067847	9.28421e-14	0.137319	0.602743	0.259853	0.667439	0.350924	0.250197	-0.0527926	-0.151588	-0.327588	-0.301266	0.325556	0.49023	0.364002	-0.504793	Romo1
315	ENSMUSG00000059796	9.27652e-26	-0.176827	-0.462208	-0.99395	-0.227458	0.70835	0.625503	-0.185518	-0.0907118	-0.189235	-0.104836	-0.495183	-0.687907	-0.639938	0.0570903	Eif4a1
315	ENSMUSG00000041417	7.34423e-19	0.259202	0.609936	0.682675	0.412384	-1.06804	0.441537	0.758643	0.394524	0.769349	0.40057	0.684499	0.158694	0.210856	-0.330871	Pik3r1
315	ENSMUSG00000022404	5.69383e-08	-0.144132	-0.207808	0.158662	0.0308095	0.108745	0.0806545	-0.166852	-0.2367	-0.280156	-0.598015	0.0783618	0.0525209	-0.186884	-0.200251	Slc25a17
315	ENSMUSG00000007041	6.26342e-48	-0.640001	-0.295961	0.0600969	0.555747	0.624045	0.777897	-0.543267	-0.93759	-0.669304	0.530791	-0.756289	-0.732146	-0.370312	0.479958	Clic1
315	ENSMUSG00000037236	1.52169e-06	-0.366058	-0.630197	-0.659393	-0.660188	-0.322291	-0.188044	-0.358702	-0.324372	-0.365788	-0.603288	-0.28293	-0.424326	-0.490874	0.0107461	Matr3
315	ENSMUSG00000024991	1.30284e-11	-0.515064	-0.624664	-0.94039	-0.813812	-0.105671	-0.0937934	-0.62453	-0.259579	-0.494649	-0.180461	-0.786334	-0.642966	-0.752385	0.0867047	Eif3a
316	ENSMUSG00000031198	1.593e-13	-0.140622	-0.585822	0.112322	-0.189774	0.0652828	-0.310639	0.0156032	-0.0166705	0.019295	-0.0775105	0.112328	-0.0712319	-0.59044	-0.174834	Fundc2
316	ENSMUSG00000032330	3.14201e-17	0.0891206	0.339456	0.587546	0.572207	0.420821	-0.187485	0.0798008	-0.449532	-0.333562	-0.565587	0.568879	0.623886	-0.24317	-0.507346	Cox7a2
316	ENSMUSG00000020745	3.46161e-11	-0.680215	-0.257795	-0.468442	-0.483909	-0.19532	-0.175871	-0.590724	-0.403203	-0.441563	-0.280622	-0.649652	-0.76496	-0.25545	0.278669	Pafah1b1
316	ENSMUSG00000021701	5.22007e-13	-0.445974	-0.128659	-0.273258	-0.230776	-0.298788	0.377559	-0.845206	-0.75421	-0.911373	-0.0103255	-0.518295	0.0907872	0.00585701	0.291833	Plk2
316	ENSMUSG00000021756	1.70013e-55	-0.18565	-0.0171394	-0.236631	-0.230786	-0.812717	-0.228409	-0.397858	-0.0805592	-0.330746	0.00893772	-0.176771	-0.0504791	0.0629489	0.0309037	Il6st
316	ENSMUSG00000024853	6.42107e-13	-0.31637	-0.618108	-0.162535	-0.0926878	-0.103837	0.00580467	-0.225426	-0.456699	-0.300395	-0.464627	-0.0944368	-0.237152	-0.707784	0.0445805	Sf3b2
317	ENSMUSG00000046432	1.33423e-11	-0.469057	-0.65053	-0.069836	-0.771865	-0.658141	0.0779144	-0.258742	-0.673151	-0.311421	-0.935427	-0.0825915	-0.102161	-0.713856	-0.128314	Ngfrap1
317	ENSMUSG00000047446	7.80379e-06	0.245246	-0.259531	0.592363	0.432817	0.546894	0.372447	0.406661	0.61664	0.564756	0.392973	0.276901	0.000861057	0.0119458	-0.288408	Arl4a
318	ENSMUSG00000028719	1.28768e-47	-0.49287	-0.0632345	0.358673	0.349653	0.476928	0.385421	-0.478627	-0.788445	-0.674781	-0.268738	-0.328787	-0.265149	-0.432817	0.023012	Cmpk1
318	ENSMUSG00000029030	3.29623e-16	0.0604232	0.192707	0.111314	-0.381774	-0.964327	-0.689167	-0.144628	0.10317	-0.04076	0.300825	-0.157156	0.128772	0.188063	0.233976	Tprgl
318	ENSMUSG00000029455	1.16544e-11	0.548705	0.514345	0.0409017	-0.31809	-0.692733	-0.218385	0.705091	0.786842	0.797067	0.852789	0.479568	0.314054	0.330866	0.0618443	Aldh2
318	ENSMUSG00000042323	7.8168e-14	-0.435009	-0.610467	-0.284657	-0.477424	-0.390727	-0.235686	-0.684786	-0.316449	-0.542502	-0.437664	-0.483792	-0.275923	-0.526278	0.0551903	Pbrm1
318	ENSMUSG00000019590	1.06927e-17	-0.277945	0.0814053	0.257218	0.376847	0.450999	0.498968	-0.400944	-0.553037	-0.570337	-0.0194143	-0.0198112	0.054618	0.173728	0.141285	Cyb561
318	ENSMUSG00000021427	2.72517e-08	0.0735184	-0.0125319	-0.395022	-0.302333	0.149325	-0.0381935	-0.0932651	0.170669	0.0525312	-0.194091	-0.14284	-0.110645	-0.131137	-0.392422	Ssr1
319	ENSMUSG00000028609	1.12813e-06	0.00684419	-0.352673	-0.309882	-0.085044	0.140094	0.23153	0.100661	0.155963	0.161587	0.0983317	-0.0667019	-0.168721	-0.580798	0.101377	Magoh
319	ENSMUSG00000019734	1.78551e-12	-0.114579	0.0688922	0.562779	0.621636	0.61765	0.647357	-0.138742	-0.288734	-0.330932	-0.263764	0.188802	0.0396853	0.169777	0.188218	Tmc4
319	ENSMUSG00000058655	1.48496e-13	-0.220006	-0.563967	-0.144364	-0.323502	0.165497	0.299966	-0.402529	-0.177402	-0.45498	-0.189209	-0.0586547	-0.0858919	-0.437017	0.0883304	Eif4b
320	ENSMUSG00000026502	8.00143e-22	-0.598234	-0.198051	-0.666038	-0.242525	0.118872	-0.0330151	-0.618022	-0.463467	-0.569097	-0.358753	-0.412578	-0.490038	-0.5201	-0.0165042	Desi2
321	ENSMUSG00000035642	1.0237e-10	0.0747	-0.0428425	0.188995	0.0528093	-0.0301713	-0.0627513	0.152186	0.0793516	0.113349	-0.541931	0.180361	0.102355	-0.105415	-0.0698936	Aamdc
321	ENSMUSG00000048285	5.27438e-07	0.14934	0.133469	-0.430777	-0.245771	-0.821807	0.216846	0.0643943	0.280227	0.302325	0.382952	-0.107261	0.183227	0.116971	0.204071	Frmd6
322	ENSMUSG00000044408	3.09827e-30	0.144034	-0.263064	0.165594	-0.205324	-0.0676385	-0.0668815	0.21016	0.0987529	0.164041	0.0377988	0.305629	0.216539	-0.611957	0.0738735	Sptssa
323	ENSMUSG00000021771	4.09261e-30	-0.439733	-0.439654	-0.306967	-0.364138	0.0113488	-0.0478824	-0.242557	-0.419246	-0.289956	-0.260608	-0.332645	-0.56571	-0.715145	-0.106629	Vdac2
323	ENSMUSG00000054889	3.79074e-20	-0.280633	0.170818	-0.870822	-0.842995	-0.777991	0.291361	-0.560687	-0.521256	-0.571739	-0.348529	-0.242743	0.177776	0.304759	0.238478	Dsp
323	ENSMUSG00000062929	6.21291e-54	0.126572	0.148439	-0.185886	-0.610781	-0.951531	-0.215076	-0.209794	0.0633954	-0.155767	0.231494	-0.149261	0.269811	0.119076	0.297258	Cfl2
324	ENSMUSG00000027315	4.29679e-16	-0.21443	0.229809	0.461998	0.615401	0.624177	0.634949	-0.464991	-0.336051	-0.442755	0.0939458	-0.376171	-0.0164628	0.233555	0.20165	Spint1
324	ENSMUSG00000031299	4.34955e-30	0.0900876	-0.0949411	0.173476	0.121298	0.0486942	0.197448	0.0213137	0.0197905	0.00354582	0.0275618	0.18953	0.19708	-0.630219	-0.291335	Pdha1
324	ENSMUSG00000047547	2.85401e-28	-0.617222	0.375603	-0.638	-0.00981456	-0.108103	0.329306	-0.574193	-0.650539	-0.418994	0.552843	-0.810566	-0.621349	0.521417	0.245139	Cltb
325	ENSMUSG00000029922	1.17434e-12	-0.400017	-0.321461	-0.238604	-0.0937163	0.119254	0.349479	-0.469931	-0.289809	-0.288439	-0.527715	-0.676091	-0.438605	-0.523379	0.16819	Mkrn1
325	ENSMUSG00000003955	6.32604e-11	-0.0307903	-0.0796531	-0.188893	-0.458817	-0.158911	-0.713921	-0.0604338	-0.174478	-0.144172	-0.736612	0.182295	0.188933	-0.0755587	0.0810252	Fam162a
325	ENSMUSG00000055839	9.93344e-11	-0.198299	0.358061	-0.15661	0.136741	-0.38042	-0.127476	-0.497333	-0.718498	-0.89848	-0.245106	0.0564274	0.32025	0.28298	-0.0285737	Tceb2
326	ENSMUSG00000030103	1.39152e-53	-0.0601707	0.281797	0.307941	0.265217	-1.07295	0.282276	0.011514	-0.288596	-0.00826515	0.558076	0.455903	0.455782	0.309364	-0.0175093	Bhlhe40
326	ENSMUSG00000024953	1.68106e-11	-0.523485	0.10853	0.332089	0.128669	0.0530228	-0.0542054	-0.166482	-0.919946	-0.385478	-0.30182	-0.0143074	-0.283891	-0.123916	-0.0157306	Prdx5
327	ENSMUSG00000028082	1.92381e-07	-0.344817	-0.0491706	-0.0278718	-0.237543	-0.830181	0.063696	-0.21603	-0.625905	-0.377311	0.0734898	0.0798828	0.0356977	0.0791986	0.0566326	Sh3d19
327	ENSMUSG00000022533	3.60481e-23	-0.662159	0.0718545	-0.27239	-0.158406	-0.0689446	0.304258	-0.694774	-0.808354	-0.720737	-0.275455	-0.16382	-0.18735	0.0341561	-0.160822	Atp13a3
328	ENSMUSG00000073481	2.33552e-29	-0.0473893	-0.0998235	0.191576	0.0545711	-0.00437729	0.157633	0.244513	0.225411	0.275058	0.296684	0.147684	-0.242205	-0.559843	-0.194847	Marc2
328	ENSMUSG00000006932	8.58421e-13	-0.0112088	-0.600194	0.0767282	-0.0610391	0.0521616	0.264392	-0.0486657	0.0973345	0.0838005	-0.0851342	-0.024176	0.0823094	-0.243479	0.260711	Ctnnb1
329	ENSMUSG00000029198	7.56223e-10	-0.493333	-0.172904	-0.377789	-0.0554742	0.0199993	0.0853473	-0.415082	-0.36763	-0.454039	-0.0529443	-0.354113	-0.59683	-0.471245	-0.270509	Grpel1
330	ENSMUSG00000038467	8.77505e-15	-0.744282	0.178389	-0.341109	0.2204	0.47986	0.236853	-0.642652	-0.561108	-0.49356	0.0447288	-0.724364	-0.702917	-0.0101979	0.23651	Chmp4b
330	ENSMUSG00000041133	3.26697e-13	-0.204907	-0.635063	-0.453635	-0.829292	-0.413392	-0.175591	-0.138353	-0.184331	-0.11659	-0.225178	-0.0904096	-0.161847	-0.651019	0.137071	Smc1a
330	ENSMUSG00000041025	2.01208e-08	0.2981	-0.00806069	-0.189732	-0.550379	-0.0364123	0.359796	0.216452	0.486769	0.431908	0.468807	0.18365	0.296839	0.339429	0.350238	Iffo2
330	ENSMUSG00000022146	2.05212e-28	-0.551937	0.00398729	-0.801368	-0.714312	-0.639832	-0.259169	-0.635124	-0.28013	-0.438174	0.118394	-0.683378	-0.595044	0.0872638	-0.0512264	Osmr
331	ENSMUSG00000002010	1.37107e-28	-0.087233	-0.282767	0.07755	-0.0328361	0.0162589	-0.027093	0.0530169	-0.120926	-0.047211	0.00755255	0.144829	-0.0555931	-0.575156	-0.220101	Idh3g
331	ENSMUSG00000058558	7.32848e-15	-0.196604	-0.619303	-0.327061	-0.211135	0.462999	0.897057	-0.536486	-0.19844	-0.593114	0.149168	-0.616601	-0.487105	-0.5691	0.398707	Rpl5
331	ENSMUSG00000030759	1.97185e-19	0.162755	-0.0493552	0.453398	0.461718	0.562884	0.664794	0.121384	0.621986	0.453123	0.679697	-0.20744	-0.204151	0.354286	0.151083	Far1
332	ENSMUSG00000030890	1.49551e-12	0.151125	-0.00715616	-0.254343	-0.414855	-0.807276	-0.606386	0.104173	0.23605	0.189141	0.196232	0.0507423	0.0668481	-0.0372123	0.0235538	Ilk
332	ENSMUSG00000012405	7.78064e-15	0.47041	-0.586743	-0.166378	-0.164644	0.451411	0.763532	-0.59534	0.393164	-0.700212	-0.139823	-0.280348	0.461946	-0.411928	0.350638	Rpl15
332	ENSMUSG00000021360	9.93559e-19	-0.453209	0.188289	-0.123382	0.0345181	-0.372443	-0.590521	-0.506616	-0.635696	-0.702946	-0.111033	0.160167	0.114164	0.243953	0.106036	Gcnt2
332	ENSMUSG00000022285	1.92211e-27	-0.462472	-0.191593	-0.394349	-0.364965	-0.569746	-0.00974243	-0.68702	-0.281227	-0.466368	-0.04531	-0.79801	-0.456749	-0.0914032	0.41233	Ywhaz
332	ENSMUSG00000055044	4.73057e-39	0.136647	-0.375968	0.110791	0.478715	0.586171	0.0284753	0.387172	0.469431	0.589621	0.410024	0.101022	-0.230177	0.0127209	0.344843	Pdlim1
333	ENSMUSG00000042312	9.87319e-23	-0.599977	0.315155	0.0643583	0.290609	0.137831	0.0406859	-0.495801	-0.853494	-0.748997	0.267237	-0.346112	-0.611892	0.257306	0.0843242	S100a13
333	ENSMUSG00000028383	4.43562e-16	-0.466831	-0.00341998	0.223692	0.0740836	0.141147	0.178304	-0.152886	-0.416352	-0.187205	-0.183946	0.0328813	-0.575285	-0.375903	0.0335217	Hsdl2
333	ENSMUSG00000000957	1.06734e-14	-0.213824	-0.0174451	-0.345508	-0.381788	-0.216088	-0.110668	-0.170497	-0.372283	-0.214665	-0.625687	-0.105882	0.0649931	0.167222	0.198791	Mmp14
333	ENSMUSG00000094483	2.42388e-50	-0.332207	-0.400844	-0.644318	-0.93338	-0.617616	-0.171995	-0.310958	0.0192618	-0.0510563	-0.339532	-0.3161	-0.336995	-0.23816	0.0342579	Purb
333	ENSMUSG00000073411	4.75201e-37	-0.383964	0.133526	0.480882	0.3651	0.594679	1.1463	0.106851	-0.889604	-0.167335	0.769361	0.287671	-0.276432	-0.360864	0.299774	H2-D1
334	ENSMUSG00000045962	4.12584e-08	-0.624636	-0.326864	-0.311261	-0.340176	-0.200663	-0.153671	-0.737902	-0.439395	-0.629541	-0.408279	-0.458315	-0.470452	-0.255314	0.0603585	Wnk1
335	ENSMUSG00000022205	2.03458e-10	-0.0893239	-0.28427	-0.627895	-0.605451	0.180371	0.548027	-0.043577	0.286494	0.129148	0.320976	-0.504606	-0.512382	-0.716418	-0.0634794	Sub1
336	ENSMUSG00000027712	1.11822e-09	-0.488543	-0.210832	-0.577342	-0.140005	-0.238895	-0.563706	-0.496105	-0.476302	-0.34255	0.596212	-0.823104	-0.647475	0.171411	0.323945	Anxa5
336	ENSMUSG00000052738	2.82969e-07	-0.115763	-0.112373	0.0133445	-0.0761052	0.00971464	-0.0262948	0.0494742	-0.272134	-0.0595367	-0.173069	0.107379	-0.0565484	-0.55534	-0.321711	Suclg1
336	ENSMUSG00000101609	3.56387e-10	-0.395044	-0.0589896	-0.798209	-0.618732	-0.0246433	0.110747	-0.596695	-0.183528	-0.324249	-0.0992672	-0.601928	-0.556478	0.00871934	0.0270688	Kcnq1ot1
336	ENSMUSG00000098274	1.47964e-42	0.074608	-0.152439	-0.1399	0.0471922	0.379795	0.673796	-0.35487	-0.118747	-0.615414	0.00941637	-0.217158	-0.059764	-0.0663767	0.146885	Rpl24
337	ENSMUSG00000016921	6.24249e-24	-0.308511	-0.436212	-0.842195	-0.339827	0.251044	0.313056	-0.341535	0.0762194	-0.16082	-0.129327	-0.610758	-0.631709	-0.567617	-0.00368634	Srsf6
337	ENSMUSG00000031565	5.59653e-06	-0.217403	0.271243	-0.487218	-0.898435	-0.271044	0.240345	-0.314696	-0.0458054	0.0453498	0.271271	-0.62313	0.00531741	0.372001	0.398358	Fgfr1
338	ENSMUSG00000027170	4.67059e-06	-0.330366	-0.602977	-0.0405514	-0.294125	0.234586	0.371039	-0.370284	-0.339168	-0.454025	-0.19568	-0.0555539	-0.231407	-0.556171	0.207432	Eif3m
339	ENSMUSG00000040297	2.67713e-09	-0.255965	0.00995073	-0.406976	-0.923073	-0.658664	0.0247083	-0.181841	-0.0139654	-0.0559941	-0.00845654	-0.213636	-0.364069	-0.0368621	0.021684	Suco
339	ENSMUSG00000021520	5.02018e-07	0.00837466	0.296936	0.200373	0.503245	0.354705	0.319622	0.13159	-0.444777	-0.198732	-0.465063	0.226705	0.235846	-0.250012	-0.52868	Uqcrb
340	ENSMUSG00000027184	2.11211e-20	-0.275385	-0.451592	-0.537372	-0.345112	0.0375678	0.0908997	-0.333451	-0.223563	-0.283496	-0.713458	-0.237324	-0.254833	-0.535473	-0.0055992	Caprin1
340	ENSMUSG00000030452	1.19981e-08	-0.17772	-0.106189	-0.74768	-0.696605	-0.207912	0.107034	-0.353373	-0.198681	-0.296829	-0.184976	-0.328848	-0.171161	-0.0908873	0.0338224	Nipa2
341	ENSMUSG00000015619	2.39317e-09	0.140734	0.298626	0.529074	0.395475	0.145654	1.0145	0.27322	0.281267	0.152337	-0.025599	0.493029	0.128179	0.15226	0.32614	Gata3
342	ENSMUSG00000021917	5.17972e-06	-0.575578	-0.104895	-0.324261	-0.305604	0.119019	0.408578	-0.357573	-0.819475	-0.480226	-0.822812	0.00455802	-0.284057	-0.46428	-0.357788	Spcs1
342	ENSMUSG00000022551	3.58431e-27	-0.0988615	-0.0644232	-0.13051	0.0173552	0.0968044	0.0540416	0.0339637	-0.231455	0.00172504	-0.273753	0.0254821	0.00415163	-0.63553	-0.294722	Cyc1
343	ENSMUSG00000025981	4.24996e-10	-0.0896178	-0.180866	0.016607	-0.268814	0.0680942	0.128763	0.00469549	0.117139	0.217849	0.45617	-0.231757	-0.41957	-0.69029	-0.190902	Coq10b
343	ENSMUSG00000030701	1.34975e-18	0.258993	0.0394288	-0.035989	-0.423202	-0.0501804	0.509168	0.166774	0.42591	0.471558	0.430577	-0.123304	0.17059	0.397311	0.339954	Plekhb1
344	ENSMUSG00000060743	2.00623e-07	0.183686	-0.341277	0.257138	0.0267143	-0.121061	0.36548	-0.0289394	-0.235731	-0.345543	-0.505725	0.391388	0.521964	-0.298282	0.486513	H3f3a
344	ENSMUSG00000052033	3.83499e-42	-0.132081	-0.239449	-0.628411	-0.662813	-0.0460233	0.0377226	-0.123476	-0.0376313	-0.111165	-0.174194	-0.217623	-0.143773	-0.374355	-0.11423	Pfdn4
344	ENSMUSG00000031807	2.26495e-10	-0.101906	-0.549388	0.632544	0.28143	0.682148	0.470345	-0.0982745	-0.327733	-0.266556	-0.337756	0.416503	0.274149	-0.587213	0.0584098	Pgls
345	ENSMUSG00000040415	4.11568e-35	-0.262465	0.137366	-0.154501	-0.238397	-0.437344	-0.902084	-0.34641	-0.431886	-0.437767	-0.0220265	-0.0272424	0.044935	0.210248	0.131601	Dtx3
345	ENSMUSG00000031939	3.15383e-22	0.583326	0.343284	0.0497352	0.184696	0.44273	0.366716	0.487351	0.763207	0.552147	0.706642	0.338794	0.294366	0.33244	-0.349376	Taf1d
345	ENSMUSG00000020849	1.69306e-06	-0.35401	-0.494198	-0.28039	-0.0063373	0.424285	0.644481	-0.275922	-0.389384	-0.212219	-0.465488	-0.411286	-0.567671	-0.681635	0.408833	Ywhae
347	ENSMUSG00000026755	1.23789e-09	-0.385708	-0.087881	-0.186679	0.0827898	0.145949	-0.0172692	-0.450908	-0.687425	-0.597981	-0.65341	-0.142238	0.00528695	-0.222709	-0.00900156	Arpc5l
347	ENSMUSG00000042737	1.77628e-06	0.15182	0.353193	0.531658	0.502589	0.270888	0.117534	0.123726	0.11288	-0.011127	0.131742	0.349279	0.352526	0.193591	-0.39677	Dpm3
347	ENSMUSG00000021910	1.95299e-40	-0.458921	-0.0894196	-0.163818	-0.429508	-0.188265	-0.106472	-0.721333	-0.47658	-0.777507	-0.640015	-0.334673	-0.219457	-0.0310295	0.066814	Nisch
348	ENSMUSG00000031176	4.4496e-14	0.0746448	0.281173	0.463483	0.335967	0.129596	0.110502	0.0925301	-0.0891654	0.0383013	-0.0632978	0.23304	0.25976	0.207413	0.411276	Dynlt3
348	ENSMUSG00000092274	6.36509e-06	-0.557255	0.42712	-0.736499	-0.998683	-0.746332	0.870129	-0.40863	-0.4232	-0.474673	0.497479	-0.0175464	-0.843343	-0.0250933	0.241362	Neat1
349	ENSMUSG00000027133	9.72322e-07	0.343801	0.210955	0.288152	0.470152	0.266709	0.434437	0.248152	0.0225818	-0.0553501	-0.0164617	0.676524	0.720651	-0.0809556	-0.22358	Nop10
349	ENSMUSG00000030062	7.0872e-10	0.169208	0.157691	0.19661	0.312819	0.456755	0.496801	0.0967662	0.204978	0.173088	0.111432	0.171938	0.224174	0.0863123	-0.350245	Rpn1
350	ENSMUSG00000073702	6.28602e-12	0.376373	-0.0807431	-0.0379428	0.116474	0.342682	0.752595	-0.218207	0.178602	-0.424851	0.538848	-0.185044	0.159382	-0.0496129	0.18336	Rpl31
350	ENSMUSG00000026341	3.11704e-26	-0.202055	-0.13735	-0.824941	-0.605205	-0.301515	-0.246876	-0.398102	-0.103423	-0.155821	0.123654	-0.751651	-0.255638	-0.305404	0.17376	Actr3
351	ENSMUSG00000028249	1.32334e-09	-0.476024	0.293536	0.102633	0.0463401	0.398247	1.05197	-0.190047	-0.214199	-0.00942477	0.614438	-0.614659	-0.726517	0.0486719	0.120558	Sdcbp
351	ENSMUSG00000036781	6.88086e-22	0.0139107	0.0305096	0.376465	0.645792	0.660894	1.0266	0.0243184	-0.141995	-0.0479007	0.0593506	0.155833	0.144266	-0.373928	-0.411466	Rps27l
351	ENSMUSG00000025144	1.89621e-14	0.0574222	-0.107437	0.37453	0.183932	0.230246	-0.146442	0.177619	0.0313707	0.0473598	-0.121362	0.403591	0.128967	-0.502971	-0.0795072	Stra13
352	ENSMUSG00000026360	9.80704e-08	0.304786	0.232043	0.203184	-0.121736	-0.859761	0.188707	0.256638	0.279103	0.247203	-0.217542	0.304841	0.345615	0.223599	0.0672181	Rgs2
352	ENSMUSG00000028062	1.02768e-12	-0.00585246	0.308636	0.870247	0.62183	0.357692	0.460668	0.238125	-0.320049	-0.021092	0.288961	0.709765	0.444042	0.136381	-0.321487	Lamtor2
352	ENSMUSG00000021270	1.26106e-10	0.708326	0.210752	-0.110695	0.297456	0.535045	0.71498	0.961962	0.994295	1.14218	0.0391329	0.699698	0.275611	0.236025	0.0748608	Hsp90aa1
352	ENSMUSG00000023004	3.52067e-29	0.466643	-0.600751	0.375458	0.393635	0.323304	-0.286077	0.50082	0.704334	0.646451	0.47146	0.179422	0.270417	-0.503405	0.462536	Tuba1b
352	ENSMUSG00000023022	1.05225e-47	-0.0400596	-0.0552661	-0.396531	-0.868798	-0.176868	0.329476	-0.190643	0.0985808	-0.12204	-0.0571826	0.119906	0.00109133	0.170295	0.254546	Lima1
353	ENSMUSG00000026991	1.70736e-47	0.13354	0.0248305	-0.465063	-0.711346	-0.123542	0.146722	0.11311	0.181908	0.224626	0.103334	0.0414462	0.0791046	0.108175	0.23148	Pkp4
353	ENSMUSG00000032336	2.57724e-07	0.0366729	0.0363535	-0.332357	-0.31364	-0.811261	-0.423251	0.00495445	0.0799701	0.0636548	0.0417701	-0.002083	0.0950988	0.177517	0.056365	Nptn
354	ENSMUSG00000031245	2.73558e-08	0.13433	-0.252235	0.282514	0.171461	0.168648	0.233711	0.106	0.150081	0.139587	0.132887	0.131325	0.168688	-0.481091	-0.0537166	Hmgn5
354	ENSMUSG00000036499	1.67958e-15	-0.090919	0.11511	-0.703535	-0.344219	-0.049522	-0.0992484	-0.311395	0.14085	-0.0483925	0.0541972	-0.43833	-0.210971	0.0872055	0.197506	Eea1
354	ENSMUSG00000040385	4.74239e-17	-0.157472	-0.397945	0.208821	0.527387	0.820786	0.461135	0.0140338	-0.122882	0.110839	-0.0270271	-0.185705	-0.145985	-0.401912	0.0314274	Ppp1ca
355	ENSMUSG00000029066	5.91324e-10	-0.231844	-0.105347	-0.438309	-0.150836	-0.0320591	-0.0379052	-0.0679155	-0.352378	-0.1444	-0.718423	-0.0221499	0.0247186	-0.408057	-0.306573	Mrpl20
356	ENSMUSG00000078713	1.44519e-13	-0.104674	-0.158017	-0.72829	-0.100865	0.177337	0.0458948	-0.224322	0.0742365	-0.0833452	0.0937096	-0.279894	-0.260821	-0.379944	-0.0788385	Tomm5
356	ENSMUSG00000022890	1.23123e-10	-0.220635	0.155779	0.459281	0.444995	0.236582	0.0727419	-0.0136329	-0.795435	-0.400591	-0.51995	0.43401	0.308922	-0.269543	-0.471949	Atp5j
356	ENSMUSG00000040785	1.46914e-10	-0.290372	-0.436937	-0.279279	-0.740955	-0.221581	-0.0274227	-0.37667	-0.340016	-0.37665	-0.607802	-0.151857	-0.083007	-0.279696	0.0208796	Ttc3
356	ENSMUSG00000024014	4.7521e-09	-0.0481361	0.300391	0.545203	0.133087	0.351838	0.442038	0.22787	0.689496	0.649072	0.736835	-0.209813	-0.406158	0.169332	0.218436	Pim1
356	ENSMUSG00000047407	3.41673e-11	-0.49538	-0.0813517	-0.233943	-0.194129	0.523171	1.00253	-0.786573	-0.569539	-0.829974	0.353826	-0.544345	-0.268743	-0.244559	0.257921	Tgif1
356	ENSMUSG00000024498	1.52935e-39	-0.349517	-0.315951	-0.675629	-0.572254	-0.179601	-0.00125637	-0.437103	-0.105381	-0.266064	-0.0728536	-0.480274	-0.515926	-0.284694	0.0208836	Tcerg1
357	ENSMUSG00000050608	4.48232e-09	-0.101266	0.0999156	-0.272849	-0.00765833	0.114803	-0.102476	0.0893722	-0.37321	-0.117124	-0.842746	0.173937	0.0500275	-0.375765	-0.13409	Minos1
357	ENSMUSG00000020585	2.88348e-23	-0.370965	0.212141	-0.211516	-0.692295	-0.493635	-0.229839	-0.238061	-0.868833	-0.559643	-0.31994	0.333738	0.0673062	0.102735	0.419207	Laptm4a
357	ENSMUSG00000022698	1.23664e-13	-0.202628	-0.391183	-0.477532	-0.305742	0.12825	0.204562	0.02271	0.197762	0.246127	0.12008	-0.247018	-0.542901	-0.62313	0.167893	Naa50
358	ENSMUSG00000070319	2.80345e-13	-0.137759	-0.210169	-0.856992	-0.2516	0.210016	0.322215	-0.124805	0.0342656	-0.0395197	0.118919	-0.293061	-0.434353	-0.442598	-0.0542281	Eif3g
358	ENSMUSG00000014294	3.47773e-07	0.392315	0.394787	0.577322	0.753749	0.287978	-0.14403	0.304178	0.14731	0.0952903	0.107621	0.584545	0.703035	0.128258	-0.405959	Ndufa2
359	ENSMUSG00000028691	5.25723e-20	0.351622	0.414793	-0.015478	0.500084	0.319523	1.10621	0.760925	0.136976	0.577397	0.271625	0.389256	-0.170452	-0.260761	0.00236106	Prdx1
359	ENSMUSG00000002064	1.77047e-39	-0.359524	-0.18669	0.131915	0.207292	0.432376	0.286894	-0.214064	-0.622322	-0.428365	-0.509745	0.178748	-0.0664463	-0.293522	-0.252417	Sdf2
360	ENSMUSG00000027660	5.05615e-08	-0.3699	-0.258636	-0.219255	-0.360503	0.247676	0.231068	-0.359892	-0.0704739	-0.107725	0.207275	-0.531051	-0.593098	-0.13132	-0.336197	Skil
360	ENSMUSG00000028820	8.48e-23	-0.180553	-0.561689	-0.796175	-0.382717	0.150825	0.0967269	-0.202477	0.109515	-2.98035e-05	-0.178921	-0.428351	-0.463516	-0.580376	0.224531	Sfpq
361	ENSMUSG00000002984	6.71477e-19	-0.240092	-0.2407	-0.656581	-0.154858	0.11437	0.0352561	-0.25447	-0.204781	-0.139909	-0.0792806	-0.344052	-0.269738	-0.41032	-0.0482156	Tomm40
361	ENSMUSG00000024829	1.30652e-25	-0.052356	-0.188405	-0.0513043	0.113413	0.20459	0.222208	-0.0518104	-0.0750953	-0.0792387	-0.217317	-0.0875462	-0.0233144	-0.494065	-0.0535148	Mrpl21
362	ENSMUSG00000028640	3.21625e-39	0.560458	0.313461	-0.389405	-0.703701	-0.452132	0.646097	0.492183	0.729233	0.699288	0.642566	0.205293	0.466007	0.101783	0.194484	Tfap2c
362	ENSMUSG00000035227	2.95509e-12	0.20241	0.409613	0.453117	0.542014	0.817065	0.842363	0.248981	0.0403258	0.172867	-0.0646568	0.32394	0.231991	-0.250647	-0.326183	Spcs2
362	ENSMUSG00000022270	2.14704e-13	-0.390799	0.163384	0.264943	-0.656403	-0.814882	0.531345	-0.233457	-0.485521	-0.283432	-0.157239	0.118462	-0.143257	-0.259529	-0.472275	Fam134b
363	ENSMUSG00000037152	2.61035e-12	-0.00556737	0.351872	0.540998	0.472771	0.117065	-0.0248878	-0.118013	-0.472673	-0.415721	-0.639017	0.429781	0.494424	-0.0226653	-0.457191	Ndufc1
363	ENSMUSG00000000568	3.40914e-08	-0.167939	-0.530431	-0.520935	-0.677797	-0.0789871	0.0281952	-0.243903	0.100562	0.102913	0.164033	-0.490395	-0.318574	-0.375331	0.164026	Hnrnpd
364	ENSMUSG00000022505	5.9434e-45	-0.075353	-0.00150315	-0.0768383	-0.17731	-0.827949	-0.00693951	-0.127165	-0.212902	-0.0365198	0.368664	-0.287273	0.142009	0.166264	0.330928	Emp2
365	ENSMUSG00000073676	1.33626e-21	0.582053	-0.53397	0.0714083	-0.0219058	0.697612	0.708324	0.395549	0.405986	0.257013	0.20659	0.786003	0.786314	-0.731121	-0.537804	Hspe1
365	ENSMUSG00000027620	7.27541e-09	-0.595549	-0.487014	-0.230363	-0.551121	0.0697522	-0.174494	-0.745826	-0.567148	-0.693737	-0.0778883	-0.569673	-0.552355	-0.180309	0.130688	Rbm39
366	ENSMUSG00000009013	1.77047e-39	0.0722781	-0.00938141	-0.34241	-0.15475	-0.877646	-1.07211	0.0954457	-0.162672	-0.0397707	-0.477494	0.568808	0.410124	0.540677	0.382783	Dynll1
366	ENSMUSG00000052681	7.79953e-18	-0.277897	-0.0142108	-0.40332	-0.566939	-0.194233	0.122118	-0.217449	0.213616	0.18973	0.592446	-0.639963	-0.709254	-0.295801	0.18598	Rap1b
366	ENSMUSG00000021807	1.16221e-14	-0.206456	-0.602196	0.0691076	-0.352245	-0.0578939	0.224482	-0.350864	-0.35027	-0.539357	-0.401333	0.0466758	0.0531321	-0.49794	-0.169297	2700060E02Rik
366	ENSMUSG00000025068	9.83019e-33	0.0916803	0.206072	-0.854135	-0.759294	-0.203385	0.588356	0.229997	0.286099	0.266835	0.554917	0.0469617	-0.160788	-0.00609878	0.190552	Gsto1
368	ENSMUSG00000026750	3.13726e-25	-0.1827	-0.277818	-0.133765	0.0319864	0.195774	0.313133	0.0384498	-0.276534	-0.0766045	-0.166932	0.0179372	-0.114466	-0.610437	-0.0802636	Psmb7
368	ENSMUSG00000029328	4.75348e-08	-0.414093	-0.589711	-0.917748	-0.753751	-0.0713559	-0.0150014	-0.42103	-0.324109	-0.348789	-0.134583	-0.551357	-0.514658	-0.524798	0.169199	Hnrnpdl
368	ENSMUSG00000053559	8.00573e-39	-0.232325	-0.0998984	0.491051	0.553611	0.55056	0.493591	-0.413635	-0.392278	-0.502128	0.480084	0.0187627	-0.0770443	0.0219361	0.197619	Smagp
370	ENSMUSG00000035133	2.69982e-06	-0.0171637	0.238884	-0.483568	-0.374163	-0.744071	0.54976	0.00963706	0.305085	0.255409	0.528845	-0.319948	-0.1663	0.397653	0.460256	Arhgap5
371	ENSMUSG00000035851	9.67626e-07	-0.401224	-0.165536	-0.175209	-0.323073	-0.152563	-0.162325	-0.319242	0.0214197	-0.117906	0.0385881	-0.309907	-0.546394	-0.149768	0.476188	Ythdc1
372	ENSMUSG00000028964	1.18075e-38	-0.101692	-0.0177989	0.916825	0.456842	0.129531	0.549221	0.185864	-0.41545	-0.125389	-0.0258469	0.561933	0.235506	-0.281579	0.0039681	Park7
372	ENSMUSG00000021500	3.68135e-10	-0.342056	-0.522833	-0.573224	-0.463007	-0.167212	-0.0225111	-0.41553	-0.213572	-0.29514	-0.108433	-0.546647	-0.437325	-0.469322	-0.0858744	Ddx46
373	ENSMUSG00000062997	5.31015e-09	0.361889	-0.224978	-0.0419913	0.301749	0.614772	0.756443	-0.374218	0.38917	-0.52065	0.327077	-0.320911	0.0310586	-0.224727	-0.184663	Rpl35
373	ENSMUSG00000036199	2.46363e-34	-0.0310105	0.606426	0.864418	0.706018	0.313277	-0.0584973	0.082166	-0.385445	-0.311066	-0.200076	0.739415	0.333205	0.213663	-0.420135	Ndufa13
373	ENSMUSG00000084786	4.24349e-07	-0.0954904	0.356849	0.528887	0.92738	0.790889	0.812278	-0.16847	-0.583747	-0.552755	-0.622295	0.351818	0.393213	0.0900217	-0.0505063	Ubl5
373	ENSMUSG00000000171	4.47115e-25	-0.0476627	-0.230539	0.0321284	0.13521	0.288686	0.134247	0.0709863	-0.11996	-0.0107432	-0.128479	0.173508	-0.0551654	-0.481513	-0.107003	Sdhd
374	ENSMUSG00000026566	4.57467e-25	0.210261	0.216475	0.389067	0.325811	0.604973	0.719877	0.340567	0.517203	0.485873	0.157472	0.0594725	-0.17726	-0.082981	0.0690611	Mpzl1
374	ENSMUSG00000035268	2.11585e-16	-0.308606	-0.00491638	0.375015	0.391417	0.357127	-0.649031	-0.256451	-0.373303	-0.396098	-0.558559	0.069361	-0.0100779	0.0744998	0.251823	Pkig
374	ENSMUSG00000001416	6.40539e-08	-0.178203	-0.437848	-0.779819	-0.456856	-0.0561348	0.0516882	-0.107446	-0.129289	-0.124893	-0.0819992	-0.119951	-0.41219	-0.601969	0.0965955	Cct3
374	ENSMUSG00000028426	2.73953e-18	-0.628709	-0.489819	-0.668198	-0.445874	0.0122291	0.175252	-0.58784	-0.604434	-0.519766	-0.383649	-0.484303	-0.518381	-0.338096	0.0705098	Rad23b
374	ENSMUSG00000042659	1.65985e-06	-0.265139	-0.36124	0.269838	0.280164	0.0840806	0.371646	-0.107058	0.265463	0.102685	0.101804	-0.302883	-0.572436	-0.313057	-0.281151	Arrdc4
374	ENSMUSG00000046434	2.65978e-13	0.0250708	-0.452968	-0.396619	-0.155316	0.11481	0.0204389	-0.350541	0.00015593	-0.352255	-0.0728205	-0.234976	0.0617179	-0.343225	0.097738	Hnrnpa1
374	ENSMUSG00000006818	4.51274e-15	-0.172234	0.129562	-0.123355	-0.00950885	0.143932	0.156618	0.164933	-0.0181762	0.17282	-0.201769	-0.0970282	-0.513556	-0.555919	-0.45078	Sod2
375	ENSMUSG00000030541	5.43289e-09	0.204936	-0.350268	0.386175	0.0851127	0.331389	-0.0341701	0.297703	0.263558	0.283332	-0.244244	0.186799	0.0718737	-0.4428	0.0356924	Idh2
376	ENSMUSG00000039105	4.1259e-44	-0.159793	0.506272	0.734175	0.930855	0.662264	0.938743	-0.121209	-0.570754	-0.301144	-0.184792	0.0725397	0.311292	0.216643	-0.0980639	Atp6v1g1
376	ENSMUSG00000040731	4.59571e-07	-0.292009	-0.244792	-0.871116	-0.486114	-0.0480487	0.165882	-0.358271	-0.267477	-0.301027	-0.188522	-0.497113	-0.527971	-0.316331	0.0810672	Eif4h
376	ENSMUSG00000032212	2.79251e-08	-0.405524	-0.32444	-0.710046	-0.341714	-0.0468415	0.161071	-0.359869	-0.1886	-0.280241	0.0696834	-0.361764	-0.608577	-0.285822	0.0548555	Sltm
376	ENSMUSG00000025204	1.39606e-06	-0.0268378	-0.0195984	0.29121	0.214046	0.157364	0.106723	0.109573	-0.046215	0.0668031	-0.683287	0.0945647	0.0201368	-0.5401	-0.456388	Ndufb8
377	ENSMUSG00000028530	8.86223e-28	-0.486509	-0.178151	-0.537217	-0.648634	-0.109831	-0.0310375	-0.393202	-0.190495	-0.252348	0.0812322	-0.464647	-0.58266	-0.194877	0.0595673	Jak1
378	ENSMUSG00000027397	3.05414e-24	-0.271416	-0.0582578	-0.132987	-0.680857	-0.0947269	0.202858	-0.011885	0.17723	0.135151	0.185678	-0.187293	-0.48561	-0.43705	-0.24331	Slc20a1
378	ENSMUSG00000040407	1.58124e-10	-0.438546	-0.256376	-0.169613	-0.165145	0.117048	0.0632362	-0.604226	-0.608047	-0.738191	-0.256863	-0.177388	-0.21786	-0.241273	-0.0308233	Akap9
378	ENSMUSG00000050732	9.82547e-11	-0.0722811	-0.12005	0.557307	0.557373	0.409422	0.973353	0.281467	-0.0553009	0.235611	-0.00984954	0.324424	-0.143555	-0.594112	0.0860479	Vamp8
378	ENSMUSG00000033228	4.15572e-11	-0.510243	-0.412714	-0.581014	-0.441308	-0.121979	0.0124015	-0.589454	-0.397459	-0.413954	-0.213518	-0.681322	-0.487647	-0.304823	0.146995	Scaf11
378	ENSMUSG00000057863	1.9271e-09	0.308776	0.0607401	0.00593823	0.46344	0.464901	0.752331	-0.461213	0.437149	-0.611775	0.605457	-0.330543	0.0521143	0.110903	-0.0704288	Rpl36
379	ENSMUSG00000032666	2.27833e-10	0.167755	-0.189207	-0.394132	-0.834777	-0.510351	0.250337	0.323315	0.404728	0.5387	0.113309	0.0485387	-0.00959695	-0.172057	0.112731	1700025G04Rik
379	ENSMUSG00000028945	1.82702e-06	-0.491557	-0.00116947	-0.909431	-0.777329	-0.286109	-0.3803	-0.376855	-0.29745	-0.217971	0.431417	-0.486591	-0.614156	-0.142048	-0.456279	Rheb
379	ENSMUSG00000066456	1.35872e-06	0.31864	-0.374985	0.456931	-0.295608	-0.360106	-0.597144	0.331277	0.480126	0.514595	-0.169386	0.123926	0.240537	0.210253	0.403787	Hmgn3
379	ENSMUSG00000008393	9.03105e-13	0.0850206	0.00923157	-0.142985	0.106096	-0.064968	-0.427527	-0.0522615	0.0766893	-0.0377992	-0.53307	-0.0275812	0.0776828	0.0203429	-0.141895	Carhsp1
380	ENSMUSG00000043866	1.11107e-07	-0.406072	-0.417336	0.106986	0.209021	0.404931	0.358838	-0.398617	-0.259303	-0.20458	-0.0276504	-0.266451	-0.182679	-0.42548	-0.0447472	Taf10
380	ENSMUSG00000022884	3.49191e-28	-0.488775	-0.162608	0.109419	0.146548	-0.22963	-0.210165	-0.551204	-0.749875	-0.865556	-0.48812	0.144299	-0.157602	-0.052339	-0.0690819	Eif4a2
381	ENSMUSG00000025381	2.31737e-25	0.0837701	-0.0350396	0.649733	0.373983	0.744014	0.868878	0.400549	0.0458328	0.29535	0.0825793	0.614414	0.126472	-0.155463	0.101017	Cnpy2
381	ENSMUSG00000022358	1.79858e-06	0.214928	0.113729	-0.290944	-0.408909	-0.754904	-0.1219	0.141944	0.279115	0.245183	0.327097	0.0100883	0.144434	0.196682	0.12282	Fbxo32
382	ENSMUSG00000031701	9.93106e-21	-0.473218	-0.278125	-0.58991	-0.250627	0.0974836	0.241862	-0.259186	-0.330708	-0.176487	-0.217119	-0.389585	-0.601632	-0.497443	-0.147744	Dnaja2
383	ENSMUSG00000033379	6.24565e-11	-0.145129	0.55438	0.273045	0.389908	0.417879	0.349527	0.132394	-0.410906	0.0948192	-0.206655	0.288746	0.218417	0.276155	-0.0110878	Atp6v0b
383	ENSMUSG00000024997	3.11342e-13	-0.0640672	-0.165779	0.30468	0.352166	0.322449	0.242334	-0.0449977	-0.24971	-0.164691	-0.358457	0.24573	0.11613	-0.457159	-0.265998	Prdx3
384	ENSMUSG00000028291	2.10819e-06	-0.574914	-0.357051	-0.25687	-0.229717	-0.135983	0.0505132	-0.629606	-0.636786	-0.624678	-0.47912	-0.577564	-0.357909	-0.534537	0.0348922	Akirin2
384	ENSMUSG00000021870	6.67256e-11	0.299249	-0.117318	0.303408	-0.111967	-0.856712	0.0615184	0.321804	0.430414	0.355317	0.507229	0.301901	0.210718	-0.125312	0.175182	Slmap
384	ENSMUSG00000045983	3.10524e-14	-0.403997	-0.312207	-0.542122	-0.318887	-0.0766232	0.0247023	-0.524151	-0.161428	-0.338377	-0.108731	-0.641759	-0.432551	-0.404422	-0.216735	Eif4g1
385	ENSMUSG00000065990	8.85956e-18	-0.557582	-0.209779	-0.0619055	0.105527	0.180852	0.165748	-0.249552	-0.689448	-0.405946	-0.507871	0.0165988	-0.226403	-0.383864	-0.0851269	Aurkaip1
385	ENSMUSG00000030256	6.83273e-21	-0.133979	0.140124	0.282561	0.229351	-0.557229	0.588994	-0.683627	-0.310486	-0.800972	0.356549	-0.126274	0.313637	0.672939	0.498337	Bhlhe41
385	ENSMUSG00000038717	5.02892e-10	0.452672	0.259029	0.16963	0.361616	0.102172	0.106978	-0.253554	0.456503	-0.372723	-0.0704107	0.0526673	0.605052	0.154006	-0.0537711	Atp5l
385	ENSMUSG00000054364	1.97787e-10	0.386409	-0.126875	0.481316	0.320545	0.25442	-1.03024	-0.0333617	0.470878	-0.0389861	-0.337686	0.24414	0.513801	-0.146382	0.0825518	Rhob
386	ENSMUSG00000010406	5.49528e-13	-0.289248	0.0285555	0.0301156	0.187653	0.3972	0.307987	-0.549337	-0.574303	-0.795126	0.185166	-0.136627	0.128241	0.0157161	-0.16806	Mrpl52
387	ENSMUSG00000020719	3.30653e-07	-0.190649	0.149191	-0.00632678	-0.126383	-0.4099	0.390986	-0.0913146	-0.374386	-0.185455	-0.0265662	-0.108294	-0.320344	0.0834646	0.392292	Ddx5
387	ENSMUSG00000023852	1.91885e-17	-0.287338	-0.249787	-0.647583	-0.760209	0.000589533	0.0210634	-0.385509	-0.05895	-0.199611	0.0598834	-0.374128	-0.45828	-0.212308	0.0688199	Chd1
388	ENSMUSG00000030282	5.49959e-18	0.0462808	-0.193843	0.409244	0.512483	0.517552	0.529664	0.028389	0.405254	0.381533	0.333745	-0.37102	-0.186729	-0.120983	0.184302	Cmas
388	ENSMUSG00000038502	4.60565e-10	-0.240999	-0.553547	-0.135245	-0.415734	-0.356517	0.0165701	-0.200586	-0.371922	-0.284481	-0.728545	-0.0408666	-0.0729212	-0.386037	-0.0165302	Ptov1
388	ENSMUSG00000020267	3.64927e-24	-0.217087	-0.581931	0.00922395	-0.0172289	0.0659347	0.472263	-0.16257	-0.657419	-0.489385	-0.676452	0.499769	0.270911	-0.654417	-0.287353	Hint1
389	ENSMUSG00000026457	1.00775e-32	-0.476188	-0.195663	0.140418	0.083874	0.107879	0.258035	-0.701029	-0.552803	-0.710328	-0.163449	-0.258558	-0.229741	-0.237875	0.0910862	Adipor1
389	ENSMUSG00000028559	4.20876e-06	-0.116637	0.0273146	0.133256	0.139326	0.101514	0.177536	-0.162312	-0.155335	-0.203189	-0.491334	-0.0858665	0.0308811	0.10855	0.130453	Osbpl9
389	ENSMUSG00000075706	4.57946e-42	0.0346594	-0.0736241	0.540956	0.914221	0.654309	0.750899	0.313393	0.545266	0.67472	0.743141	-0.164704	-0.515604	-0.59459	0.297667	Gpx4
389	ENSMUSG00000042622	5.23725e-12	-0.373897	0.156014	-0.20237	-0.489213	0.29869	0.311518	-0.281944	-0.0977462	-0.0812047	0.356639	-0.27562	-0.197501	0.0963854	0.446685	Maff
390	ENSMUSG00000055204	1.34814e-07	-0.447357	-0.46791	-0.308959	-0.565193	-0.0342955	0.0733171	-0.485737	-0.0799652	-0.253203	-0.392247	-0.37428	-0.555594	-0.354797	0.165547	Ankrd17
391	ENSMUSG00000025935	4.8473e-26	0.150487	0.312657	0.470492	0.599749	0.702218	0.692506	0.207545	0.169742	0.283399	0.306911	0.255032	0.122419	0.243076	-0.35234	Tram1
392	ENSMUSG00000046516	9.59982e-08	0.147819	0.480566	0.680131	0.805738	0.295734	0.0816611	-0.0653209	-0.161552	-0.359088	-0.306662	0.278606	0.52939	0.42648	-0.0337607	Cox17
393	ENSMUSG00000020362	3.22041e-07	-0.105921	-0.245168	-0.053207	-0.137774	0.122104	0.0759188	-0.231017	-0.0989669	-0.207548	-0.53539	-0.0837681	0.014159	-0.239309	-0.0502075	Cnot6
393	ENSMUSG00000022427	1.57313e-22	-0.288471	-0.539061	-0.255957	-0.0551324	0.226223	0.13107	-0.265654	-0.369693	-0.27637	-0.571288	-0.209307	-0.192461	-0.584129	0.12407	Tomm22
394	ENSMUSG00000009549	4.72171e-35	-0.310857	0.185206	0.254473	0.0918288	-0.0755291	0.134786	-0.124644	-0.771052	-0.418837	-0.519771	0.351654	0.246732	-0.00578576	-0.376339	Srp14
394	ENSMUSG00000004897	2.98932e-13	-0.205491	-0.557755	-0.202313	0.113376	0.429509	0.257561	-0.333211	0.0323014	0.0170305	0.0967041	-0.555067	-0.314968	-0.455793	0.385246	Hdgf
394	ENSMUSG00000063077	7.13996e-09	-0.355035	-0.167859	-0.124513	-0.153465	-0.024226	-0.0299081	-0.366248	-0.292232	-0.265214	-0.599667	-0.210173	-0.192674	-0.160447	0.0798742	Kif1b
394	ENSMUSG00000022174	8.01151e-16	-0.228331	0.328302	0.211983	0.346642	0.521653	0.29678	0.120396	-0.542976	-0.031344	-0.43701	0.44877	0.133726	-0.0139857	-0.446869	Dad1
396	ENSMUSG00000059005	3.27662e-08	0.318434	-0.495299	-0.451661	-0.137779	0.219116	0.261135	0.104298	0.271847	0.157852	0.349189	-0.0420927	0.26836	-0.429231	0.428708	Hnrnpa3
396	ENSMUSG00000028035	5.40818e-07	0.349946	0.315777	0.489127	0.263875	0.200858	-0.524711	0.304626	0.166063	0.258547	0.183381	0.562586	0.476686	0.426416	0.233823	Dnajb4
396	ENSMUSG00000040616	8.44687e-41	-0.00267414	0.0720449	-0.320099	-0.743607	-0.528079	-0.131443	-0.0138896	-0.0389453	-0.0668109	0.0395842	-0.00609386	0.0138427	-0.0430834	-0.0284397	Tmem51
396	ENSMUSG00000019433	2.54243e-09	-0.143459	-0.107654	0.190581	0.310463	0.292199	-0.0505348	-0.512622	-0.359483	-0.50184	-0.223955	-0.388165	0.0543742	-0.258362	-0.00194855	Gipc1
398	ENSMUSG00000038235	6.26724e-12	-0.0594569	0.362757	0.0442413	0.322409	0.389515	0.827969	0.0125978	-0.0620732	0.0410948	0.0675771	-0.00472231	-0.0410284	0.179566	0.149806	F11r
399	ENSMUSG00000004285	5.50296e-07	-0.560155	0.0461265	0.123403	0.32561	0.299556	0.432761	-0.218972	-0.786464	-0.313133	-0.100482	-0.0993317	-0.457096	0.0207827	-0.00061835	Atp6v1f
399	ENSMUSG00000020376	1.19121e-11	-0.352197	-0.00944987	0.300631	0.21524	0.253629	0.44591	-0.181523	-0.264629	-0.189263	-0.56763	-0.0390415	-0.301263	-0.0216533	-0.0191377	Rnf130
400	ENSMUSG00000048874	1.66424e-12	-0.383649	-0.463981	-0.142586	-0.0908837	0.121667	0.18239	-0.614574	-0.37807	-0.470228	-0.0803662	-0.345244	-0.187029	-0.122232	0.239169	Phf3
400	ENSMUSG00000036707	3.13471e-18	-0.518724	-0.216506	-0.307791	-0.211571	-0.0584402	0.141519	-0.545657	-0.32067	-0.322679	-0.13979	-0.574393	-0.532622	-0.221415	-0.0296399	Cab39
400	ENSMUSG00000028790	1.80976e-18	-0.38526	-0.457895	-0.452755	-0.324137	-0.0241256	0.0302476	-0.52534	-0.308466	-0.456784	-0.297234	-0.557668	-0.472736	-0.293221	0.0567313	Khdrbs1
400	ENSMUSG00000057130	2.24052e-09	-0.214576	-0.281427	-0.464176	-0.358538	0.0550799	0.182228	-0.192718	-0.0214917	-0.0927863	-0.128873	-0.357262	-0.333966	-0.293424	-0.328432	Txnl4a
401	ENSMUSG00000028173	1.26939e-40	-0.241054	0.0819048	-0.324676	-0.787261	-0.640585	-0.279311	-0.187832	-0.309326	-0.275164	0.0291505	0.090461	-0.0174449	-0.00148325	-0.150225	Wls
401	ENSMUSG00000030842	2.4385e-16	-0.290962	-0.0455887	-0.097293	0.0517453	0.0422729	0.0705768	-0.326065	-0.60344	-0.412534	-0.219266	-0.12127	0.00626554	-0.207272	-0.115397	Lamtor1
402	ENSMUSG00000086503	1.29363e-12	-0.108271	-0.155176	0.794921	-0.449527	0.521695	0.61698	-0.19657	-0.45162	-0.33761	-0.692708	0.217073	-0.0035757	0.133246	0.249954	Xist
403	ENSMUSG00000042133	1.53174e-10	-0.423132	-0.38945	-0.757643	-0.553826	-0.166169	0.0661028	-0.591665	-0.310706	-0.407757	-0.210823	-0.688195	-0.538403	-0.619039	0.242067	Ppig
403	ENSMUSG00000002043	3.91862e-16	-0.394336	-0.156443	0.405949	0.278555	0.326519	0.485704	-0.202819	-0.636429	-0.4327	-0.577968	0.232739	0.0350357	-0.223629	-0.313163	Trappc6a
405	ENSMUSG00000013593	4.5449e-23	-0.258685	-0.458613	0.167353	-0.185141	-0.0782549	-0.331752	-0.155909	-0.614821	-0.378568	-0.507453	0.178889	0.0719124	-0.572119	-0.27	Ndufs2
406	ENSMUSG00000042675	4.96854e-34	-0.246843	0.275092	0.286651	0.0843675	0.0454982	-0.0382956	-0.268579	-0.686717	-0.484644	0.0272477	0.352905	0.441503	0.3257	0.168347	Ypel3
406	ENSMUSG00000031708	2.16422e-10	-0.121002	-0.0779082	0.453481	0.249532	-0.210198	0.367814	0.127664	-0.344039	-0.0414207	-0.42318	0.475861	0.188566	-0.429721	-0.433702	Tecr
406	ENSMUSG00000018293	4.20014e-10	0.107808	0.178035	-0.45109	-0.243516	-0.830751	-0.225756	-0.195299	0.0949914	-0.174846	0.30414	-0.238067	0.119328	0.101471	-0.0507096	Pfn1
406	ENSMUSG00000055762	1.32035e-07	0.0242694	-0.234126	0.151137	0.0400409	0.404269	0.926993	0.0570504	-0.263475	-0.251601	0.130654	0.248399	-0.015557	-0.346404	0.121954	Eef1d
406	ENSMUSG00000022781	1.85802e-16	-0.564206	-0.260042	-0.581822	-0.420982	-0.349565	-0.0332163	-0.701666	-0.505769	-0.562645	-0.164003	-0.669955	-0.617696	-0.227433	0.197224	Pak2
407	ENSMUSG00000027433	2.48172e-08	-0.251266	-0.378526	-0.653842	-0.258633	-0.0375649	-0.0372705	-0.401497	-0.214665	-0.369523	-0.293334	-0.383669	-0.327857	-0.371262	-0.017456	Xrn2
407	ENSMUSG00000005687	2.35956e-11	0.0280445	-0.211854	-0.0360741	-0.0272497	0.374934	0.552662	0.0813723	0.211253	0.220154	-0.0172588	-0.0153839	-0.167134	-0.555499	0.134018	Bcas2
407	ENSMUSG00000037876	6.26274e-40	-0.194419	-0.236141	0.0180599	-0.981531	-0.79824	0.396641	-0.128846	0.166038	0.190195	0.162323	-0.197567	-0.211563	-0.0666562	0.277354	Jmjd1c
407	ENSMUSG00000022911	3.84848e-23	-0.447749	-0.391046	-0.390858	-0.750616	-0.469577	-0.0350165	-0.316727	-0.109465	-0.175381	-0.00744205	-0.342764	-0.595758	-0.308185	0.170874	Arl13b
408	ENSMUSG00000029621	7.45175e-07	-0.279701	-0.232724	-0.0447916	0.168916	0.439235	0.345191	-0.372231	-0.494329	-0.503031	-0.613907	-0.0156217	-0.0693656	-0.379581	-0.0650319	Arpc1a
408	ENSMUSG00000030774	2.68264e-09	-0.524338	-0.0997522	-0.382145	-0.125816	-0.00699855	0.373212	-0.369139	-0.615017	-0.363998	-0.479106	-0.273357	-0.347595	0.0933748	0.0914624	Pak1
408	ENSMUSG00000032745	0.000265838	-0.0514981	-0.195853	-0.0664587	-0.0594431	0.232083	0.0984524	-0.129875	-0.0569504	-0.0772586	-0.273785	-0.219067	-0.22197	-0.0910805	0.375607	Gpbp1
409	ENSMUSG00000040883	1.08301e-32	-0.306811	-0.0284515	0.273814	0.266119	0.222313	0.169596	-0.101869	-0.511866	-0.231492	-0.452734	0.162793	-0.0774098	-0.0726997	-0.281742	Tmem205
409	ENSMUSG00000020571	3.24763e-35	0.36114	0.205816	0.0704318	0.222604	0.712514	0.847158	0.421184	0.0808776	0.370073	-0.333452	0.419239	0.480609	0.115138	-0.0714905	Pdia6
410	ENSMUSG00000048234	4.7867e-06	-0.235314	-0.0385486	-0.209092	-0.46356	0.207839	0.309317	-0.0482055	-0.0215055	0.0146728	-0.104129	-0.168685	-0.347072	-0.261563	-0.29912	Rnf149
410	ENSMUSG00000037815	1.61299e-08	-0.566184	-0.196572	-0.848753	-0.653102	-0.433306	-0.107699	-0.670065	-0.463248	-0.576727	-0.0213883	-0.536471	-0.367434	-0.201271	0.2621	Ctnna1
411	ENSMUSG00000058756	2.4284e-27	-0.141769	-0.00248448	0.220453	0.101515	-0.0726177	-0.682515	-0.0719161	-0.103035	-0.0858228	0.165441	0.114514	0.00123332	0.199997	0.164612	Thra
412	ENSMUSG00000047843	4.09413e-09	-0.247357	0.19812	-0.25498	-0.0472136	-0.111404	0.156846	-0.31982	-0.196198	-0.164928	-0.136739	-0.443205	-0.16708	0.179799	0.424684	Bri3
413	ENSMUSG00000030795	1.0898e-18	-0.385671	-0.396778	-0.382631	-0.22126	-0.0915509	-0.276679	-0.47563	-0.385465	-0.472287	-0.438056	-0.603955	-0.614057	-0.198042	0.439875	Fus
413	ENSMUSG00000033004	9.38156e-22	-0.12996	-0.119105	-0.572425	-0.754207	-0.377837	-0.383603	-0.225874	0.0207208	-0.139203	0.0551479	-0.181354	-0.100676	-0.0319184	0.0894265	Mycbp2
414	ENSMUSG00000024425	1.75596e-07	-0.120371	0.0314488	0.00364491	-0.00236087	0.152634	0.17762	0.0166224	-0.0600669	0.00766996	-0.485235	-0.0441305	-0.134037	-0.0776769	-0.210815	Ndfip1
416	ENSMUSG00000003072	7.07186e-11	-0.256353	-0.224401	0.107597	0.120168	0.407522	0.0208738	-0.0341451	-0.626058	-0.291052	-0.728134	0.406076	-0.0599148	-0.606708	-0.291582	Atp5d
416	ENSMUSG00000006589	4.83114e-12	-0.389469	-0.379228	-0.738835	-0.476224	0.0975841	0.162924	-0.314237	-0.507374	-0.394248	-0.0787465	-0.334124	-0.317261	-0.411107	0.0350931	Aprt
416	ENSMUSG00000021264	2.71017e-10	-0.177759	-0.479092	-0.248912	-0.335191	0.0772347	0.0683476	-0.11595	-0.0535969	-0.0376466	-0.0487038	-0.00917686	-0.176355	-0.362549	0.245418	Yy1
416	ENSMUSG00000024248	1.23087e-10	0.198515	-0.213813	0.447489	0.0441513	0.186177	0.339198	-0.548755	0.049073	-0.759813	-0.171372	0.064417	0.447108	-0.034669	0.434392	Cox7a2l
417	ENSMUSG00000026202	1.42788e-22	-0.256457	0.331741	-0.655645	0.12648	0.317532	0.551168	-0.0972732	-0.104326	-0.0801229	0.326397	-0.265825	-0.523723	0.158316	-0.217128	Tuba4a
417	ENSMUSG00000028191	2.74507e-22	-0.351147	-0.369538	-0.214882	-0.365503	0.116482	0.151464	-0.361713	-0.319135	-0.358436	-0.176881	-0.492451	-0.453722	-0.558127	0.0489952	Bcl10
418	ENSMUSG00000029840	1.17563e-06	-0.48717	-0.410892	-0.305258	-0.501479	-0.422085	-0.328867	-0.522776	-0.385331	-0.426289	-0.709523	-0.344383	-0.300501	-0.367439	0.0261998	Mtpn
418	ENSMUSG00000055148	1.32901e-25	0.316798	0.10732	0.551558	0.368485	-0.62131	-0.956756	0.363464	0.418476	0.39543	-0.663234	0.434329	0.239299	0.295221	-0.0274246	Klf2
420	ENSMUSG00000033161	9.75507e-33	-0.0440913	0.493465	-0.121468	-0.241164	-0.811415	0.962109	-0.0298678	0.0121472	0.0429178	-0.319458	-0.0743307	0.0557863	0.55137	0.370975	Atp1a1
420	ENSMUSG00000036241	9.43199e-21	-0.575998	-0.265937	-0.241408	-0.237766	-0.0342895	0.0124437	-0.625128	-0.55737	-0.549267	-0.510931	-0.258767	-0.257769	-0.241474	0.0524044	Ube2r2
420	ENSMUSG00000021905	1.34233e-09	-0.403163	-0.263963	-0.263136	-0.179292	-0.128499	0.0245177	-0.639769	-0.436629	-0.645743	-0.312013	-0.516778	-0.287738	-0.269934	-0.185115	Dph3
421	ENSMUSG00000045767	1.44576e-10	-0.115619	0.0559262	-0.410846	-0.407288	-0.728536	-0.720624	-0.226629	-0.057206	-0.174522	-0.153105	0.000768509	0.0331354	0.15938	0.112362	B230219D22Rik
422	ENSMUSG00000035048	1.49696e-29	0.132252	0.377395	0.810253	0.741532	0.359072	0.342124	0.126527	-0.152346	-0.109277	0.195724	0.553693	0.615773	0.125497	-0.225765	Anapc13
423	ENSMUSG00000031505	9.38603e-13	-0.25474	0.0924066	0.302323	0.266075	0.298656	0.468288	-0.0938588	-0.580704	-0.33428	-0.214751	0.169974	0.0145278	-0.215517	0.088774	Carkd
423	ENSMUSG00000032504	1.19801e-21	-0.367147	-0.138246	-0.156746	-0.0270877	0.0774745	0.253524	-0.367554	-0.0569575	-0.0697776	0.218098	-0.558967	-0.429195	-0.104925	-0.0702326	Pdcd6ip
423	ENSMUSG00000051510	5.04139e-25	-0.545251	0.014024	-0.47099	-0.605217	-0.0826637	0.0230476	-0.57682	-0.55623	-0.547431	-0.022139	-0.44189	-0.48301	-0.139976	0.0613951	Mafg
424	ENSMUSG00000034932	4.63821e-16	-0.276305	-0.244737	0.072509	0.144021	0.139335	0.137948	-0.429349	-0.449358	-0.473851	-0.415313	-0.312094	-0.0961276	-0.550278	-0.229047	Mrpl54
425	ENSMUSG00000036323	9.37659e-13	-0.244185	-0.34897	-0.175877	-0.143588	0.117821	0.113033	-0.31697	-0.41364	-0.386764	-0.374259	-0.138544	-0.199785	-0.510581	-0.0616024	Srp72
425	ENSMUSG00000041408	3.04557e-14	-0.486844	-0.360907	-0.376079	-0.289627	-0.00315867	-0.0707693	-0.61618	-0.355814	-0.390706	-0.121449	-0.48545	-0.525371	-0.325581	0.0791512	Wapl
426	ENSMUSG00000032002	2.05363e-10	-0.294981	-0.194057	-0.684997	-0.277552	0.0900483	0.124841	-0.400479	-0.149328	-0.307836	-0.372937	-0.518624	-0.499237	-0.468784	-0.282941	Dcun1d5
427	ENSMUSG00000019188	3.28966e-06	-0.141261	0.0580035	-0.0841442	0.140213	0.317735	0.31549	-0.246656	-0.14317	-0.265214	-0.359634	-0.101316	-0.0838692	-0.0510738	-0.315243	H13
427	ENSMUSG00000016344	2.70349e-08	0.198522	0.177983	0.560916	0.421009	0.313611	0.300641	0.243616	-0.0302029	0.104431	0.0456201	0.461893	0.563048	0.213124	0.189395	Ppdpf
427	ENSMUSG00000030779	2.42237e-17	-0.556279	-0.222204	-0.522232	-0.463465	-0.151472	-0.137084	-0.587427	-0.491406	-0.508982	-0.360274	-0.523478	-0.509287	-0.287545	-0.0274888	Rbbp6
427	ENSMUSG00000093904	2.12703e-11	-0.254536	-0.13219	-0.692521	-0.332361	0.105715	0.0993392	-0.491996	-0.181295	-0.505703	-0.151501	-0.398166	-0.242692	-0.140521	0.0659711	Tomm20
427	ENSMUSG00000022378	1.55033e-07	-0.166898	-0.0911775	-0.439458	-0.778881	-0.643268	0.142378	-0.312356	-0.229141	-0.313537	-0.102097	-0.303488	-0.0903816	-0.137751	0.036291	Fam49b
428	ENSMUSG00000026510	7.42243e-19	0.0877797	-0.26956	0.336451	0.178828	0.404687	0.628584	-0.00997057	0.417102	0.314637	0.445708	-0.253852	-0.0714052	0.0168606	0.295046	Trp53bp2
429	ENSMUSG00000019970	6.63447e-09	-0.691735	-0.0316928	-0.341704	-0.877066	-1.05774	0.57969	-0.664056	-0.417902	-0.718112	-0.200265	-0.391798	-0.502481	-0.499147	-0.133295	Sgk1
430	ENSMUSG00000073616	9.13338e-19	0.280811	0.500484	0.424499	0.390546	0.177385	0.08128	0.035404	0.00585116	-0.194877	-0.199268	0.387934	0.589496	0.262588	-0.406279	Myeov2
430	ENSMUSG00000020029	1.70571e-24	0.0511692	-0.314004	0.182097	-0.338198	0.429337	-0.342241	0.420188	0.583286	0.668414	0.415187	0.137485	-0.191378	-0.612164	0.209533	Nudt4
431	ENSMUSG00000014956	5.26122e-07	0.465296	0.106069	0.504797	0.505361	-0.153814	-0.263695	0.56416	0.50997	0.767971	0.495895	0.179337	0.24096	-0.332976	0.391846	Ppp1cb
431	ENSMUSG00000038489	7.52921e-07	0.0182079	0.272239	-0.475069	0.11218	0.0947065	0.237245	-0.227258	-0.0636918	-0.321411	0.165023	0.0162845	0.138044	0.240416	-0.297973	Polr2l
431	ENSMUSG00000051495	9.40712e-28	0.336952	0.152293	0.340786	-0.240997	0.272641	0.503106	0.486128	0.572536	0.535888	0.443439	0.403197	0.266112	-0.11106	0.306119	Irf2bp2
431	ENSMUSG00000071528	1.52536e-06	0.117735	0.543398	-0.011571	0.593515	0.30661	-0.0199975	-0.0658785	-0.0243671	-0.308401	-0.650564	0.0673032	0.345048	0.14626	-0.368553	Usmg5
433	ENSMUSG00000019432	1.90772e-15	-0.164871	-0.47419	-0.28402	-0.229838	-0.14814	-0.0639501	-0.117323	-0.187681	-0.143145	-0.103091	-0.168313	-0.215744	-0.450469	0.00763576	Ddx39b
433	ENSMUSG00000097971	1.92983e-06	0.292241	-0.417997	0.137362	-0.365547	0.437026	0.355538	-0.148672	0.375154	-0.0190762	-0.284265	-0.0336578	0.365688	-0.53632	-0.0318817	Gm26917
434	ENSMUSG00000016382	3.08265e-06	0.149093	-0.0458759	-0.33914	-0.601098	-0.294292	-0.617665	-0.017813	0.171845	0.161744	0.252141	-0.246102	0.0661371	-0.101228	0.17303	Pls3
434	ENSMUSG00000033751	5.32239e-12	-0.167914	-0.209884	-0.497475	-0.00566735	0.161522	0.236626	-0.0319569	-0.0229425	-0.0327206	-0.0658284	-0.14957	-0.350643	-0.354159	-0.309442	Gadd45gip1
434	ENSMUSG00000021411	1.51872e-28	0.253595	0.266425	-0.454802	-0.714689	-0.651666	0.46714	0.11696	0.568315	0.431916	0.638301	-0.285942	0.0368198	0.577306	0.338334	Pxdc1
435	ENSMUSG00000068749	2.32365e-08	-0.261485	-0.366482	-0.342796	-0.113659	0.173747	0.231564	-0.211724	-0.271435	-0.33029	-0.328694	0.00151661	-0.239497	-0.535307	-0.0112861	Psma5
435	ENSMUSG00000022462	9.00921e-09	-0.237544	-0.210043	-0.535937	-0.667546	-0.355688	-0.0317759	-0.43956	0.0608217	-0.258555	-0.185538	-0.200975	-0.24828	-0.347905	-0.379696	Slc38a2
436	ENSMUSG00000028053	6.26743e-17	-0.54856	-0.291883	-0.462757	-0.480709	-0.217095	-0.0503758	-0.591944	-0.421694	-0.488248	-0.339417	-0.470827	-0.486927	-0.167324	-0.0130058	Ash1l
436	ENSMUSG00000039953	4.87263e-35	0.104688	0.0973635	0.0279963	-0.253649	-0.639669	-0.0263301	0.130305	0.11267	0.170611	-0.030431	0.247863	0.268026	0.0780471	-0.0760382	Clstn1
436	ENSMUSG00000031954	1.40399e-09	-0.196927	-0.49622	-0.446315	-0.188193	-0.207579	-0.124047	-0.221261	-0.0794673	-0.148207	-0.29472	-0.300516	-0.193871	-0.39914	0.0778843	Cfdp1
436	ENSMUSG00000017428	1.27393e-07	-0.396743	-0.273493	-0.734132	-0.323613	-0.0276229	0.125192	-0.346907	-0.243799	-0.16101	-0.149836	-0.56568	-0.534665	-0.275323	0.251932	Psmd11
436	ENSMUSG00000025871	6.52959e-07	-0.15007	0.126805	-0.0802659	0.0626866	-0.154087	-0.153707	-0.154292	-0.233206	-0.171965	-0.559656	-0.0136263	0.0902478	0.117874	0.0148578	4833439L19Rik
436	ENSMUSG00000059323	9.43439e-07	-0.0433657	0.314587	0.464024	0.465032	0.250892	0.285854	0.282281	-0.191408	0.144627	0.366195	0.316749	0.0726704	0.147151	0.354222	Tonsl
437	ENSMUSG00000028759	3.77446e-07	-0.305662	-0.304171	-0.33797	-0.391763	-0.215972	-0.142978	-0.418194	-0.330785	-0.380062	-0.177509	-0.244643	-0.196512	-0.128029	0.378291	Hp1bp3
437	ENSMUSG00000020844	1.9249e-08	0.355083	-0.0615696	0.184206	-0.0656686	-0.609926	0.366115	0.337999	0.400915	0.411497	0.391599	0.353736	0.366878	0.0467273	0.271801	Nxn
438	ENSMUSG00000027479	3.16043e-22	-0.409487	-0.264402	-0.662309	-0.783772	-0.499958	-0.150091	-0.437125	-0.122534	-0.248733	-0.137133	-0.656053	-0.514359	-0.240222	0.0669779	Mapre1
438	ENSMUSG00000070047	5.03412e-35	-0.292446	-0.176159	-0.459335	-0.745409	-0.695224	-0.192842	-0.313096	-0.149029	-0.241154	0.148928	-0.105702	-0.164703	-0.0716088	0.0098832	Fat1
439	ENSMUSG00000024091	4.35073e-21	-0.478761	-0.246356	-0.595906	-0.386985	-0.219689	-0.128618	-0.300342	-0.465303	-0.28133	0.0531601	-0.523257	-0.640727	-0.415956	0.140984	Vapa
439	ENSMUSG00000024067	6.63949e-21	-0.0201961	-0.28888	0.218408	0.129935	0.100269	0.211086	0.0757809	-0.0320373	0.0565236	-0.0611163	0.137616	0.0630752	-0.468044	0.0338758	Dpy30
439	ENSMUSG00000037058	2.7643e-07	-0.163008	-0.0563407	0.179388	-0.183175	-0.126296	0.193632	-0.00513414	-0.451451	-0.158689	-0.714789	0.263148	0.179189	-0.3549	0.25547	Paip2
440	ENSMUSG00000024002	4.04731e-13	-0.497592	-0.415373	-0.368184	-0.423082	-0.171248	-0.214323	-0.586706	-0.327221	-0.452387	-0.255923	-0.573551	-0.468317	-0.364958	-0.0056785	Brd4
441	ENSMUSG00000026087	2.65671e-09	-0.119128	-0.517829	0.0403705	-0.0479718	-0.0100436	0.11148	-0.227458	-0.102948	-0.282052	-0.244581	-0.0836343	-0.0194984	-0.485563	-0.147146	Mrpl30
441	ENSMUSG00000028161	3.1285e-15	-0.4911	-0.171309	-0.797125	-0.49982	-0.497825	0.161783	-0.698637	-0.422787	-0.733412	0.158408	-0.325668	-0.239848	-0.135732	0.0706835	Ppp3ca
441	ENSMUSG00000030403	1.92526e-20	-0.328864	-0.0165831	-0.785522	-0.735003	-0.557067	-0.77258	-0.496739	-0.48072	-0.49093	-0.165205	-0.534172	-0.238853	-0.0601609	0.049819	Vasp
441	ENSMUSG00000020219	3.58928e-28	0.0417712	0.0504797	0.270155	0.690404	0.712901	0.500302	0.0920733	-0.0705173	0.00684983	-0.333375	0.261085	0.174121	-0.309943	-0.327168	Timm13
441	ENSMUSG00000076432	4.80141e-10	-0.490377	-0.198123	-0.594002	-0.234025	-0.375866	-0.291546	-0.471581	-0.741533	-0.424567	-0.571951	-0.534895	-0.428471	-0.0390766	0.414992	Ywhaq
442	ENSMUSG00000027304	1.25586e-07	-0.343877	-0.312303	-0.730149	-0.377138	-0.204654	-0.116403	-0.425435	-0.19049	-0.375283	-0.0623286	-0.338655	-0.322341	-0.171531	0.128732	Rtf1
442	ENSMUSG00000034345	2.71755e-07	-0.256486	-0.0507545	0.0553493	0.0594078	0.205132	0.12591	-0.293701	-0.486368	-0.511352	-0.631997	0.121281	0.115444	-0.300836	0.135638	Gtf2h5
443	ENSMUSG00000028248	1.39443e-11	-0.130948	0.153505	-0.0682036	-0.0369403	0.00603665	0.0795184	-0.271593	-0.364184	-0.412089	-0.427759	0.105141	0.225275	0.31168	0.3619	Pnisr
443	ENSMUSG00000021892	6.55069e-17	0.256991	0.384961	0.283339	-0.338059	-0.647028	0.462201	0.439115	0.416281	0.461051	0.039704	0.381949	0.0241668	0.0180959	-0.125243	Sh3bp5
444	ENSMUSG00000067995	1.18249e-31	0.0443282	-0.0426614	-0.604889	-0.446462	-0.171293	0.232649	0.0139404	0.0800448	0.0640457	0.233498	-0.0220911	-0.0609839	-0.0556819	0.151442	Gtf2f2
445	ENSMUSG00000021585	2.24881e-11	-0.181463	0.0434449	-0.0656757	0.0850501	0.0806294	0.0434799	-0.277681	-0.0418139	-0.190168	0.357254	-0.502497	-0.340345	0.092353	0.28529	Cast
446	ENSMUSG00000031879	4.98144e-07	-0.278369	-0.190526	-0.196954	-0.148465	-0.16596	-0.453598	-0.285427	-0.316918	-0.228035	-0.558294	-0.246	-0.152937	-0.229927	0.0692757	Fam96b
447	ENSMUSG00000029147	2.0685e-08	-0.302623	-0.303635	-0.628603	-0.11187	0.0722246	0.101011	-0.344544	-0.2809	-0.255802	-0.148403	-0.347404	-0.402594	-0.234908	0.0143447	Ppm1g
447	ENSMUSG00000025724	7.69214e-07	-0.112622	-0.259965	-0.214661	-0.0245073	0.215426	0.290069	0.0588183	-0.0155658	0.0518267	-0.618512	0.0473704	-0.215915	-0.489004	-0.178243	Sec11a
448	ENSMUSG00000029860	1.60714e-11	-0.034213	0.0756444	-0.0648867	-0.420797	-0.693029	-0.167656	-0.477745	0.164109	-0.167318	0.370337	-0.486649	-0.0646198	0.196671	-0.0225108	Zyx
448	ENSMUSG00000062825	1.05397e-06	0.179207	0.562192	0.118223	-0.0629964	-0.169313	0.971856	-0.299358	-0.291385	-0.379074	0.554924	-0.217143	0.571277	0.373415	0.32199	Actg1
448	ENSMUSG00000043091	5.55109e-12	0.131234	0.438263	-0.51198	0.164437	0.165334	0.31544	0.131654	0.370317	0.305557	0.431496	-0.240723	-0.326792	0.332912	0.158085	Tuba1c
448	ENSMUSG00000071662	7.70767e-07	0.0251553	0.0553756	0.174545	0.262408	0.223584	0.173463	0.201813	-0.150233	0.134027	-0.477095	0.243509	0.194461	0.044093	0.0614818	Polr2g
449	ENSMUSG00000026511	1.74927e-14	0.0793308	0.104195	0.0923486	0.378927	0.688943	0.597039	0.109995	0.26797	0.194273	0.416846	0.0331244	0.0955908	-0.0670837	-0.0613931	Srp9
450	ENSMUSG00000018340	4.08382e-07	0.086721	-0.255534	-0.00627629	-0.476775	-0.690107	-0.403558	0.19366	0.032536	0.20608	0.181584	0.198997	0.10332	0.053455	-0.00230469	Anxa6
451	ENSMUSG00000046364	6.62468e-08	0.359606	-0.253259	0.0645776	0.419673	0.469364	0.616261	-0.500726	0.375133	-0.653376	0.134081	-0.344206	0.322786	-0.0665278	0.184063	Rpl27a
451	ENSMUSG00000014856	1.03636e-11	-0.174745	-0.0337189	0.136424	0.165068	0.333539	0.301454	-0.0522033	-0.359005	-0.195336	-0.158177	0.146791	0.0630187	-0.252789	-0.299268	Tmem208
452	ENSMUSG00000051154	1.02504e-06	0.0868781	-0.0978423	0.36676	0.236515	0.254229	0.160174	0.0870622	-0.0689227	-0.0523251	-0.485476	0.308436	0.255244	-0.1815	0.000349504	Commd3
452	ENSMUSG00000021764	2.72511e-08	-0.11239	-0.139203	-0.0961732	-0.0656105	0.100392	0.187324	-0.161719	-0.266906	-0.326667	-0.540137	0.0219378	-0.0139502	-0.516146	-0.30003	Ndufs4
453	ENSMUSG00000027282	5.68148e-20	-0.234073	-0.155802	-0.136042	-0.175848	-0.0167337	0.0582007	-0.181055	-0.187605	-0.185899	-0.444604	-0.0863626	-0.0753584	-0.483824	-0.117441	Mtch2
453	ENSMUSG00000037720	2.58817e-06	-0.146501	-0.0533657	-0.0584896	0.01988	0.0728252	-0.0140115	-0.0357251	-0.226815	-0.0933282	-0.488968	0.0944154	-0.0144982	-0.167994	-0.224119	Tmem33
453	ENSMUSG00000025132	3.34102e-06	-0.307158	-0.101128	-0.328127	0.147563	0.19712	-0.227666	-0.353033	-0.164515	-0.199653	-0.0499098	-0.538973	-0.529057	-0.0677367	0.169044	Arhgdia
454	ENSMUSG00000034566	1.42887e-15	-0.198512	-0.0614564	0.536073	0.358839	0.429395	0.140609	0.0118387	-0.678303	-0.320937	-0.665201	0.541094	0.114218	-0.498781	-0.0656566	Atp5h
455	ENSMUSG00000027602	1.62183e-13	-0.285926	0.415551	-0.0944895	-0.265086	-0.785993	-0.56847	-0.122366	-0.507252	-0.183289	-0.181682	-0.296715	-0.127759	0.336603	0.025359	Map1lc3a
455	ENSMUSG00000028522	3.66332e-14	-0.527196	-0.235045	-0.467695	-0.25194	-0.18285	-0.3204	-0.597174	-0.459175	-0.537104	-0.294427	-0.501777	-0.426626	-0.200772	0.108263	Mier1
455	ENSMUSG00000021969	1.80796e-28	-0.218944	-0.122563	-0.552814	-0.589538	-0.0858119	0.108788	-0.228618	-0.132455	-0.148433	-0.0631681	-0.160384	-0.149251	-0.0898431	0.0931652	Zdhhc20
455	ENSMUSG00000021996	1.92349e-10	-0.349643	-0.494341	-0.365291	-0.336472	0.0334196	0.051096	-0.177814	-0.39935	-0.271058	-0.453904	-0.17434	-0.359609	-0.37707	0.0550601	Esd
456	ENSMUSG00000039001	5.05009e-27	0.165371	-0.0843	0.0195885	0.29476	0.334377	0.645625	-0.36025	0.194305	-0.557024	0.106269	-0.304614	-0.102798	-0.20797	-0.114008	Rps21
458	ENSMUSG00000031059	2.63281e-10	-0.298302	-0.024844	0.363616	0.128416	0.268787	0.189446	-0.159639	-0.681758	-0.464283	-0.424635	0.454529	0.038625	-0.448007	-0.388363	Ndufb11
458	ENSMUSG00000041740	8.07927e-12	-0.397315	-0.0334091	-0.787376	-0.392636	-0.190571	-0.0929078	-0.464441	-0.434851	-0.4895	-0.129157	-0.385571	-0.3602	-0.0106161	0.261032	Rnf10
458	ENSMUSG00000022452	2.88245e-33	-0.213591	0.111447	0.713946	0.801295	0.554374	0.217665	-0.0178998	-0.510507	-0.0905233	-0.529844	0.327083	0.218653	-0.139853	-0.255359	Smdt1
459	ENSMUSG00000009863	8.29597e-07	-0.127278	-0.0910071	-0.0622704	-0.16802	-0.119061	0.0903509	-0.0560096	-0.318925	-0.160811	-0.209437	-0.0465964	-0.0290346	-0.540483	-0.371653	Sdhb
459	ENSMUSG00000024012	1.12593e-16	-0.280932	-0.396964	0.184692	0.168825	0.182841	-0.124311	-0.220548	-0.339762	-0.262811	-0.47131	-0.0374455	-0.000644437	-0.408544	0.0860908	Mtch1
460	ENSMUSG00000031078	2.28633e-19	-0.496527	-0.140371	-0.210951	-0.315223	-0.068725	0.0730831	-0.525294	-0.521265	-0.482741	-0.151884	-0.528107	-0.424937	-0.0800155	0.0202613	Cttn
460	ENSMUSG00000006058	2.0662e-08	-0.0953958	0.0996717	0.21325	0.305053	0.261137	0.0610051	-0.130523	-0.151562	-0.0869184	-0.519098	-0.17119	0.0376529	0.00989817	0.0226236	Snf8
460	ENSMUSG00000041736	1.93506e-06	-0.339056	0.105645	0.245349	0.760494	0.556024	0.284216	-0.0861535	-0.653044	-0.323342	0.166182	-0.0263212	-0.256342	0.182318	0.0632481	Tspo
461	ENSMUSG00000006699	0.000197197	-0.0667223	0.0621708	0.0181579	0.00947607	0.148168	0.0724022	0.0451181	-0.0522657	0.0443153	0.00114229	-0.0586663	-0.28497	-0.214903	0.398634	Cdc42
462	ENSMUSG00000030591	1.80327e-13	-0.334318	-0.500419	-0.0182327	0.0537849	0.491246	0.350848	-0.316201	-0.459607	-0.318494	-0.521428	-0.249622	-0.360189	-0.530649	-0.226643	Psmd8
462	ENSMUSG00000030884	1.99125e-19	-0.022371	-0.266954	0.158463	0.00189906	0.232965	0.174138	0.100272	-0.0502798	-0.0102496	0.313036	0.209289	-0.0113437	-0.506797	0.0776245	Uqcrc2
462	ENSMUSG00000031532	7.22093e-22	-0.295887	0.112114	-0.615745	-0.747282	-0.0101542	0.00648534	-0.0372901	-0.322404	-0.0181459	-0.297235	-0.126182	-0.323499	-0.00769517	-0.0715171	Saraf
462	ENSMUSG00000049760	1.14509e-31	-0.138574	0.0744256	0.508768	0.458735	0.666567	0.623666	-0.0960149	-0.327565	-0.401757	-0.0437657	0.454656	0.24294	-0.163833	0.0189103	2410015M20Rik
463	ENSMUSG00000009907	6.21883e-13	-0.337901	-0.233549	-0.436867	-0.135089	0.0118394	0.0544142	-0.493601	-0.264173	-0.408708	-0.13823	-0.516559	-0.378636	-0.220846	0.113626	Vps4b
463	ENSMUSG00000019179	2.63437e-19	-0.239559	-0.271897	-0.221244	-0.168623	-0.0851815	0.0233473	-0.106206	-0.472032	-0.217023	-0.52353	0.0811743	-0.0634252	-0.59095	-0.125919	Mdh2
465	ENSMUSG00000003269	5.43023e-07	-0.460589	-0.362841	-0.122692	-0.109009	-0.0188875	0.090918	-0.50035	-0.466494	-0.487895	-0.557373	-0.302833	-0.342225	-0.183093	0.0998783	Cyth2
466	ENSMUSG00000034088	2.98638e-07	-0.30846	-0.20719	-0.365851	-0.314327	0.048598	0.26212	-0.218297	-0.114777	-0.175715	-0.0842646	-0.170127	-0.490739	-0.490876	-0.381548	Hdlbp
466	ENSMUSG00000020440	3.95765e-26	-0.35036	-0.43243	0.0468241	0.155242	0.516555	0.776724	-0.352248	-0.670735	-0.470354	-0.646845	-0.42299	-0.0867023	-0.222292	0.280521	Arf5
466	ENSMUSG00000018920	6.78793e-14	-0.158565	-0.28967	-0.149517	0.0423438	0.114325	0.519226	-0.171165	0.175007	0.169322	0.527281	-0.518405	-0.406459	0.0871706	0.182579	Cxcl16
469	ENSMUSG00000027637	6.32642e-26	-0.132969	0.0714306	-0.66622	-0.369092	0.262538	-0.0137086	0.10099	0.161149	0.261992	-0.196412	-0.00858634	-0.367975	-0.412046	-0.34583	1110008F13Rik
469	ENSMUSG00000032667	2.09095e-06	-0.265589	0.078312	-0.00950432	0.125728	0.19198	0.0316622	-0.4948	-0.476349	-0.516238	-0.114409	-0.423248	-0.0353655	0.0274234	0.276737	Pon2
469	ENSMUSG00000038695	5.78642e-08	0.3979	0.0598232	0.336992	-0.152063	-0.620134	0.0981142	0.351622	0.390222	0.368899	0.375304	0.370959	0.415551	0.0354234	0.080442	Josd2
469	ENSMUSG00000048076	7.25925e-08	-0.398088	-0.0359506	-0.167859	0.172946	0.489051	0.304025	-0.208349	-0.436028	-0.199926	-0.0344492	-0.389752	-0.582528	-0.161218	0.00475304	Arf1
471	ENSMUSG00000038708	5.19894e-17	-0.458161	-0.123454	-0.278554	-0.0700801	0.146357	0.13864	-0.564166	-0.278299	-0.442204	-0.220313	-0.499268	-0.491946	-0.075592	0.23268	Golga4
471	ENSMUSG00000022744	1.99946e-25	-0.295321	-0.136619	-0.655388	-0.662655	-0.449526	-0.188967	-0.216746	0.0310135	0.0853239	-0.210593	-0.484902	-0.551431	-0.116269	-0.0627923	Cldnd1
473	ENSMUSG00000026740	4.05004e-32	-0.266722	-0.0529406	-0.194123	-0.648582	-0.178925	0.0179066	-0.290623	-0.329623	-0.292715	-0.134508	-0.134904	-0.114856	-0.100184	0.0970775	Dnajc1
473	ENSMUSG00000022139	2.59005e-06	-0.49999	0.235574	-0.642301	-0.472808	-0.753427	-0.412422	-0.497002	-0.60919	-0.458593	-0.116607	-0.20137	-0.0842513	0.1513	0.296418	Mbnl2
474	ENSMUSG00000018326	1.7501e-19	-0.375825	-0.240733	-0.604707	-0.389252	-0.187052	-0.739142	-0.333909	-0.281252	-0.229191	-0.123509	-0.425125	-0.406284	-0.216546	-0.17596	Ywhab
474	ENSMUSG00000028034	7.30133e-07	-0.377986	-0.306495	-0.264617	-0.286619	0.190247	0.0849176	-0.307244	-0.431741	-0.332026	-0.526084	-0.194958	-0.192428	-0.104354	-0.0072828	Fubp1
474	ENSMUSG00000032253	2.82183e-08	0.141433	-0.417557	0.336437	0.0719265	0.161475	0.146713	0.108057	0.251599	0.202544	0.0406497	0.069686	0.0945838	-0.164491	0.224609	Phip
474	ENSMUSG00000001289	1.63978e-06	-0.489352	-0.222375	0.224228	-0.138894	-0.11965	0.53028	-0.4007	-0.646425	-0.611033	-0.0938271	-0.21542	-0.295027	0.0601577	0.264666	Pfdn5
475	ENSMUSG00000015804	2.12961e-06	-0.180844	-0.100612	-0.0305977	0.0650823	-0.0469274	-0.0381893	-0.187987	-0.348343	-0.245539	-0.564437	0.0302201	0.0719709	-0.087621	0.0285222	Med28
475	ENSMUSG00000024844	1.2194e-18	0.0272375	-0.380688	-0.00904076	-0.0100758	0.0374675	0.171172	0.0118231	0.0917643	0.0995277	-0.238564	-0.0249485	0.0355039	-0.459423	-0.0153135	Banf1
476	ENSMUSG00000030341	1.42262e-24	-0.258751	0.162017	-0.646234	-0.72658	-0.39518	-0.332435	-0.251979	-0.277671	-0.322674	0.0598698	-0.0729332	-0.215159	0.119897	0.0905815	Tnfrsf1a
476	ENSMUSG00000006050	2.43697e-18	-0.0934756	0.222023	0.28396	0.42514	0.514863	0.387179	0.0286234	-0.250106	-0.0225773	-0.287436	0.143858	0.0391039	0.0332287	-0.127567	Sra1
477	ENSMUSG00000079197	3.64521e-06	-0.290918	-0.156959	0.0162595	0.167076	0.241266	0.360977	-0.134494	-0.617685	-0.331382	-0.255597	0.154762	0.166895	-0.300882	0.0449009	Psme2
478	ENSMUSG00000037197	7.74958e-11	-0.30677	-0.333464	-0.554405	-0.27474	-0.121986	-0.0248084	-0.453461	-0.190175	-0.371425	-0.0408767	-0.547367	-0.340638	-0.296665	0.180075	Rbm17
478	ENSMUSG00000028757	3.61231e-07	0.319855	0.264511	0.360481	0.305389	0.608311	0.567248	0.457012	0.42505	0.453025	0.226707	0.479174	0.241955	0.0981892	0.104078	Ddost
478	ENSMUSG00000020720	7.82487e-08	-0.386913	-0.167248	-0.614035	-0.250439	0.0472902	0.150168	-0.233151	-0.322395	-0.144946	0.0265688	-0.389881	-0.490052	-0.286518	0.0245339	Psmd12
481	ENSMUSG00000005506	4.15572e-11	-0.396675	-0.273757	-0.259411	-0.461313	-0.308452	-0.15913	-0.519509	-0.235381	-0.372276	-0.564961	-0.338267	-0.236382	-0.25632	-0.0560761	Celf1
482	ENSMUSG00000016308	1.74833e-22	-0.228556	-0.0674466	-0.555363	-0.374038	0.0770366	0.117666	-0.104459	-0.0838108	-0.0437296	-0.242114	-0.198205	-0.313199	-0.404031	-0.304157	Ube2a
482	ENSMUSG00000037062	2.52802e-15	-0.577297	-0.368228	-0.0894573	-0.253623	-0.0857825	-0.329355	-0.630963	-0.448848	-0.577621	-0.192822	-0.556874	-0.54644	-0.538528	0.132894	Sh3glb1
483	ENSMUSG00000060373	9.31457e-18	-0.333676	-0.493537	-0.427939	-0.207368	-0.0297462	0.226107	-0.284226	-0.148475	-0.261881	-0.156958	-0.205563	-0.512102	-0.545983	0.0993883	Hnrnpc
483	ENSMUSG00000024914	7.29401e-14	-0.556806	-0.122253	-0.119874	-0.149113	-0.387494	-0.146817	-0.511809	-0.485353	-0.289317	-0.284821	-0.454809	-0.260828	0.0940344	0.36787	Drap1
483	ENSMUSG00000024758	1.15138e-29	0.0148512	0.0188291	0.323174	0.452964	0.592629	0.227051	0.0779319	0.0840762	0.115512	-0.0516234	0.145662	-0.0235029	-0.233123	-0.201425	Rtn3
484	ENSMUSG00000001964	6.97619e-27	0.0297508	0.000697954	-0.617944	-0.700197	-0.6822	-0.324602	0.10002	0.173558	0.176304	0.160793	-0.0665163	-0.0924464	-0.00350857	0.152875	Emd
484	ENSMUSG00000053119	3.72086e-11	-0.0459428	0.187401	0.409492	0.50838	0.178796	0.0327303	-0.129727	-0.205265	-0.231509	-0.0693254	0.211796	0.284731	0.238122	0.325443	Chmp3
484	ENSMUSG00000025510	6.08943e-16	-0.151587	0.142267	-0.505612	-0.139455	-0.551323	-0.723575	-0.103604	-0.499439	-0.213852	-0.456645	0.141532	0.170768	0.182234	0.125524	Cd151
485	ENSMUSG00000030704	3.17318e-11	-0.143441	-0.0719612	-0.59096	-0.787955	-0.42274	0.0323945	-0.190086	-0.0691264	-0.149274	0.150551	-0.25801	-0.2154	0.0807613	0.235006	Rab6a
485	ENSMUSG00000037361	1.08686e-09	-0.369962	-0.43117	-0.509285	-0.117284	0.0379066	0.0828949	-0.345146	-0.559046	-0.454152	-0.336078	-0.377538	-0.334162	-0.4875	0.000966903	Sf3b6
486	ENSMUSG00000025868	8.60936e-12	-0.235681	-0.110884	0.456967	0.160873	0.114962	0.24125	-0.204893	-0.599557	-0.428439	-0.619789	0.395589	0.146893	-0.264022	-0.0130263	Higd2a
487	ENSMUSG00000027422	7.62009e-08	0.276632	0.359208	-0.407062	-0.435175	-0.258608	0.113575	0.0840611	0.434882	0.300102	0.690571	0.00601287	0.187931	0.0747674	-0.176458	Rrbp1
487	ENSMUSG00000022200	2.0075e-18	0.0868012	0.0993536	0.309483	0.221087	0.471235	0.659138	0.181097	0.30401	0.263631	0.371844	0.283315	0.0842665	-0.202073	0.0292163	Golph3
487	ENSMUSG00000056629	1.81584e-08	0.12208	0.296197	0.654323	0.568767	0.366276	0.621277	0.399704	-0.0739901	0.335143	0.0350478	0.580524	0.384573	0.133244	-0.0481118	Fkbp2
489	ENSMUSG00000058600	3.10166e-18	0.273618	-0.279326	-0.326346	-0.0260164	0.219664	0.564234	-0.479877	0.100886	-0.581075	0.131831	-0.540464	0.113862	-0.237956	-0.00608275	Rpl30
490	ENSMUSG00000068823	2.05594e-08	-0.337166	-0.299061	-0.243569	-0.270657	-0.239225	-0.199745	-0.453597	-0.185356	-0.400346	-0.662534	-0.272562	-0.251873	-0.230443	0.211045	Csde1
490	ENSMUSG00000047126	5.37178e-07	-0.39461	-0.109707	-0.167555	-0.209587	0.12418	-0.0458442	-0.326784	-0.0728171	-0.0998459	-0.108066	-0.368676	-0.481744	-0.265552	-0.223354	Cltc
491	ENSMUSG00000030357	1.58097e-07	0.0219537	-0.473904	-0.193723	-0.229926	-0.237969	0.311847	0.0884644	0.0120952	0.0999755	-0.0658448	-0.0124235	0.031292	-0.550257	-0.0881988	Fkbp4
491	ENSMUSG00000036299	1.56823e-09	0.00905079	0.471848	0.568998	0.418223	0.022401	0.449317	0.22532	-0.33457	0.101248	-0.271359	0.368783	0.384724	0.34983	0.208976	BC031181
492	ENSMUSG00000015092	2.13223e-10	-0.110328	-0.1675	0.454872	0.245191	0.063812	0.286678	0.095499	-0.550735	-0.11811	-0.128252	0.265231	0.301991	-0.566243	-0.27498	Edf1
492	ENSMUSG00000028618	1.86151e-13	-0.310978	0.233355	0.292926	0.0169026	0.490368	0.685717	0.142566	-0.515246	0.0288353	-0.679231	0.16766	-0.483772	-0.150373	-0.163808	Tmem59
492	ENSMUSG00000028648	8.12415e-13	0.234469	0.307147	0.312662	0.396984	0.0700438	-0.0907837	-0.0541095	0.0447002	-0.238409	-0.077197	0.225011	0.396011	0.1807	-0.300662	Ndufs5
492	ENSMUSG00000004865	1.3044e-06	-0.337896	-0.361616	-0.568702	-0.243241	0.0091922	0.104699	-0.339522	-0.268144	-0.274776	-0.328056	-0.3366	-0.300041	-0.284112	-0.0664933	Srpk1
494	ENSMUSG00000035585	7.35835e-08	-0.0466663	-0.41342	0.0439645	-0.0570387	-0.0507995	0.012687	0.016659	-0.137643	-0.0417228	-0.100971	0.111943	0.000613515	-0.414729	0.137373	Tsen34
494	ENSMUSG00000014769	7.21877e-18	-0.235077	-0.376416	0.209729	0.0857954	0.501652	0.697303	-0.0770398	-0.480916	-0.391233	-0.56473	0.315482	-0.0263641	-0.551224	0.0792287	Psmb1
495	ENSMUSG00000068798	6.35481e-09	-0.149774	-0.0620112	-0.435528	-0.363622	-0.577846	-0.714728	-0.234518	0.0157851	-0.164579	0.166663	-0.401594	-0.361254	-0.244316	-0.0146096	Rap1a
496	ENSMUSG00000025651	7.59452e-18	0.0186323	-0.0990227	0.00269788	-0.0124258	0.0969074	0.19537	0.0821827	-0.0815125	0.0341742	0.29968	0.0804874	0.0164708	-0.511285	-0.264752	Uqcrc1
497	ENSMUSG00000078348	8.03756e-18	-0.0800526	-0.300218	0.0617102	0.158907	0.189599	0.186597	-0.0123826	-0.226904	-0.0782029	-0.350798	0.0897929	0.072253	-0.485217	0.0469313	Sf3b5
497	ENSMUSG00000020612	1.91936e-06	-0.287625	0.112722	-0.53937	-0.464329	-0.0524921	-0.724652	-0.140313	-0.24216	-0.0482668	-0.0968278	-0.337737	-0.396591	-0.147294	0.0450468	Prkar1a
498	ENSMUSG00000057522	1.05111e-17	0.0189584	0.12221	0.163092	-0.00797303	-0.492871	-0.698324	-0.0993639	-0.113649	-0.189549	0.238298	0.164969	0.184712	0.0442971	0.27517	Spop
498	ENSMUSG00000010608	8.5347e-18	-0.409952	-0.307042	-0.535576	-0.378589	0.12884	0.119732	-0.436284	-0.237158	-0.349018	-0.585865	-0.4237	-0.583852	-0.303811	0.10637	Rbm25
499	ENSMUSG00000055436	7.04046e-09	-0.414548	-0.414802	-0.501225	-0.717242	0.0558682	0.0433166	-0.451328	-0.287057	-0.417958	-0.556882	-0.358582	-0.577453	-0.327298	0.166696	Srsf11
500	ENSMUSG00000024346	1.01332e-12	-0.29092	-0.35201	0.0224806	0.207591	0.230982	0.00109853	-0.307936	-0.47454	-0.377821	-0.509653	-0.296014	-0.160704	-0.350566	-0.251558	Pfdn1
501	ENSMUSG00000027835	1.0689e-13	-0.371972	-0.0616424	-0.497776	-0.285209	-0.0343265	-0.0884732	-0.414433	-0.298716	-0.408692	0.0147032	-0.371805	-0.478556	-0.149271	0.0264215	Pdcd10
502	ENSMUSG00000015839	1.37416e-13	-0.067607	0.105217	-0.638977	-0.436046	-0.350908	-0.143635	-0.0233479	-0.0293683	0.0671782	0.137597	0.0241778	-0.0135233	0.0865539	-0.0132761	Nfe2l2
502	ENSMUSG00000004980	1.09456e-17	-0.0106357	-0.32925	-0.419339	-0.264125	0.0539335	0.147961	0.083264	-0.0792961	0.120725	-0.243303	0.00392048	-0.0374621	-0.589083	-0.0525012	Hnrnpa2b1
502	ENSMUSG00000019362	4.31657e-06	0.0166808	0.0716205	0.327371	0.753438	0.69014	0.279382	0.217187	0.244344	0.34441	-0.0538013	0.137862	-0.0827566	-0.0340254	0.0109852	D8Ertd738e
502	ENSMUSG00000024339	1.09475e-09	-0.171495	-0.0865318	0.304904	0.327592	0.373293	0.404551	0.0374301	-0.472237	-0.0294913	0.281343	0.186075	0.148277	-0.223701	0.203538	Tap2
503	ENSMUSG00000027810	1.14774e-07	-0.031858	-0.383217	0.104138	0.0163075	0.194426	0.167544	-0.127519	-0.0264786	-0.152642	0.101538	0.0121241	-0.0218641	-0.417974	0.139045	Eif2a
503	ENSMUSG00000017466	3.23806e-14	-0.191579	-0.194232	-0.0489886	-0.565619	-0.661349	-0.618922	-0.051224	0.125362	0.0357194	0.304754	-0.112627	-0.375169	-0.0985697	-0.273787	Timp2
503	ENSMUSG00000022961	2.86164e-15	-0.282397	0.102811	-0.74214	-0.775504	-0.604705	-0.479951	-0.493809	0.0116491	-0.281485	0.12262	-0.567431	-0.41102	0.134642	0.0337227	Son
503	ENSMUSG00000095041	4.35064e-06	-0.0753535	0.0541132	0.436693	0.421123	0.31743	0.149704	-0.265132	-0.308302	-0.502305	-0.218937	0.234901	0.22	-0.0406232	-0.0201366	PISD
504	ENSMUSG00000039630	1.17688e-07	-0.105578	-0.424819	-0.13663	-0.140379	0.0422434	0.0157924	-0.0660317	0.157035	0.120577	-0.22601	-0.147931	-0.175309	-0.3666	-0.00269566	Hnrnpu
504	ENSMUSG00000003873	2.90394e-24	-0.247679	-0.151996	-0.0150842	0.00883523	-0.052994	-0.0748652	-0.202874	-0.6124	-0.282428	-0.529181	0.0514563	0.104164	-0.194226	0.0941926	Bax
505	ENSMUSG00000025745	7.32429e-18	-0.264289	-0.32623	-0.232427	-0.572713	-0.211187	-0.156029	-0.0617078	-0.128082	-0.0264796	-0.30198	-0.0267521	-0.279175	-0.46267	-0.0165118	Hadha
505	ENSMUSG00000047260	3.8749e-20	-0.198073	-0.131949	-0.125838	0.0745667	0.5028	0.626224	-0.12276	-0.0632284	-0.0145069	0.0710952	-0.135212	-0.251186	-0.201804	-0.270129	Emc6
505	ENSMUSG00000020954	4.74688e-17	-0.467071	-0.151256	-0.506792	-0.582198	-0.308381	-0.51064	-0.556149	-0.362549	-0.423517	-0.293679	-0.359623	-0.258736	-0.0756206	0.0743607	Strn3
507	ENSMUSG00000026254	1.8354e-17	-0.17379	-0.320086	-0.214008	-0.261325	0.132138	0.175932	-0.282538	-0.197803	-0.342641	-0.341237	-0.184807	-0.146009	-0.435089	0.00383601	Eif4e2
507	ENSMUSG00000027404	1.72655e-26	-0.204222	-0.430585	-0.759204	-0.425673	0.0146285	0.155543	0.00763453	-0.104956	0.151279	0.0448588	-0.373656	-0.503546	-0.525291	0.240169	Snrpb
507	ENSMUSG00000025630	2.08393e-24	-0.216878	-0.0814925	-0.613038	-0.232105	-0.174565	0.175045	-0.14776	-0.564677	-0.317419	-0.0216409	-0.00622255	-0.0478051	-0.252583	0.0216952	Hprt
507	ENSMUSG00000038412	6.95752e-06	0.108599	0.283001	-0.238269	0.109746	0.263998	0.450507	0.0830138	0.00390192	0.0323013	-0.567499	0.114149	0.202284	0.0186827	-0.14267	Higd1a
508	ENSMUSG00000073155	1.02984e-06	-0.314236	-0.0914982	-0.157818	-0.176596	-0.0891805	0.00998269	-0.531287	-0.468047	-0.608992	-0.442719	-0.323151	-0.0670153	-0.229458	0.144364	1810058I24Rik
509	ENSMUSG00000029094	3.4382e-06	-0.214197	0.00232707	-0.443317	-0.677942	-0.508837	-0.239074	-0.321012	-0.154451	-0.240399	0.0679811	-0.299048	-0.238177	0.0961993	0.208094	Afap1
509	ENSMUSG00000019471	7.00491e-08	0.0709707	-0.259198	0.0314239	0.116762	0.170972	0.26828	0.065085	0.0228612	-0.0269554	-0.0176725	0.157469	0.13201	-0.339514	0.32972	Cdc37
509	ENSMUSG00000023904	4.21173e-24	-0.00681973	0.119287	0.522948	-0.0380076	-0.65163	-0.734468	0.0198786	-0.198793	-0.0990365	-0.434497	0.154572	0.182046	-0.028661	0.34747	Hcfc1r1
510	ENSMUSG00000029169	4.46096e-13	-0.278196	-0.299897	-0.571137	-0.38478	-0.128053	-0.0488174	-0.335959	-0.0698202	-0.1658	-0.112632	-0.386968	-0.318255	-0.270399	-0.134552	Dhx15
511	ENSMUSG00000028124	1.41387e-06	-0.322772	0.0671837	-0.620337	-0.339923	-0.0314438	0.167813	-0.226841	-0.263358	-0.287618	-0.227235	-0.0282516	-0.256883	-0.196482	-0.10553	Gclm
511	ENSMUSG00000035242	1.6736e-16	0.347809	0.2871	-0.0904043	0.17256	-0.28652	0.163741	0.0470697	0.524289	0.073717	0.60861	0.0841879	0.232955	0.0849549	0.108776	Oaz1
511	ENSMUSG00000025016	3.84305e-06	-0.510662	-0.0760653	-0.104112	-0.0301645	0.176636	0.286086	-0.444805	-0.63031	-0.484568	-0.37237	-0.321921	-0.184886	-0.210985	-0.102192	Tm9sf3
512	ENSMUSG00000019054	9.81544e-09	-0.327256	-0.113425	-0.0126255	0.201707	0.218669	0.111008	-0.255593	-0.583616	-0.343203	-0.325206	0.0824706	0.131265	-0.0397337	0.163511	Fis1
512	ENSMUSG00000078974	4.93845e-14	0.431554	0.297603	0.11387	0.373745	0.257416	0.143589	0.0402038	0.332224	-0.0502715	-0.0683849	0.0680721	0.437725	0.0783946	-0.305692	Sec61g
514	ENSMUSG00000053768	4.40053e-07	-0.126645	-0.373832	0.0533337	-0.0816028	-0.106342	-0.219966	-0.115356	-0.204001	-0.174666	-0.401608	-0.000523118	0.0218604	-0.438992	0.0791151	Chchd3
514	ENSMUSG00000022500	3.53045e-07	-0.0243899	0.473722	0.346348	0.470455	0.329836	0.196157	0.239829	0.491244	0.323069	0.511059	0.0101137	-0.580169	0.270436	0.274907	Litaf
515	ENSMUSG00000032249	1.21229e-11	-0.0156359	-0.44941	0.457095	0.145452	0.0459234	0.129813	0.0837552	-0.108218	-0.0181382	-0.149771	0.174612	0.0621077	-0.392906	0.165539	Anp32a
516	ENSMUSG00000054091	9.98099e-14	0.0243821	0.476993	0.415627	0.121403	-0.223555	0.396562	0.107366	-0.292296	-0.165727	-0.215366	0.571789	0.515929	0.305737	-0.367358	1810037I17Rik
517	ENSMUSG00000020477	5.16964e-11	0.168449	-0.0757991	0.354784	0.420799	0.356124	0.262038	0.304161	0.23163	0.280676	-0.564476	0.313603	0.319745	-0.146156	-0.074704	Mrps24
517	ENSMUSG00000021546	8.49954e-10	-0.27751	-0.293643	-0.75841	-0.370403	-0.0178778	0.0888692	-0.151799	-0.257684	-0.14781	-0.0720886	-0.490187	-0.575234	-0.410201	0.0568091	Hnrnpk
517	ENSMUSG00000022186	1.79879e-08	0.371429	0.0470181	0.0228756	-0.596624	-0.429301	-0.102214	0.394568	0.324536	0.36721	0.343679	0.413998	0.494196	-0.104857	-0.150455	Oxct1
517	ENSMUSG00000071654	5.13291e-17	0.0520737	-0.0256127	0.427208	0.48372	0.493482	0.504028	0.036858	-0.123306	-0.169676	0.127181	0.36465	0.372495	-0.171919	0.095544	Uqcc3
518	ENSMUSG00000027091	2.59484e-11	-0.394073	-0.269026	-0.534953	-0.302954	0.136985	0.141132	-0.46184	-0.334213	-0.375069	-0.24109	-0.451698	-0.525123	-0.26063	0.265095	Zc3h15
521	ENSMUSG00000031622	3.43037e-10	-0.27592	-0.0831456	-0.300265	-0.257315	0.0854839	0.247112	-0.0915963	-0.169453	-0.155043	-0.372381	-0.219247	-0.454329	-0.334936	0.048272	Sin3b
522	ENSMUSG00000004667	2.88841e-14	0.046271	-0.23974	0.0169105	0.216921	0.45927	0.471484	0.191195	0.0892757	0.208341	0.101323	0.202434	-0.03177	-0.394009	0.0320284	Polr2e
523	ENSMUSG00000031813	3.70477e-23	-0.245408	-0.134616	0.19769	0.140972	0.118719	0.246878	-0.0890911	-0.466798	-0.245869	-0.293532	0.165075	0.0162086	-0.182867	-0.0511233	Mvb12a
524	ENSMUSG00000033487	1.21892e-24	-0.0870187	0.141297	-0.552672	-0.370951	0.268969	0.359289	-0.141375	0.128656	-0.0564243	0.128564	-0.094918	-0.167988	0.0247903	-0.00784176	Fndc3a
524	ENSMUSG00000051483	1.36206e-06	-0.140056	0.0758644	0.28561	0.218318	0.188273	0.216419	0.0635232	-0.364312	-0.144367	-0.40065	0.304891	0.193144	-0.0871414	-0.0293079	Cbr1
525	ENSMUSG00000063787	1.09688e-16	-0.0989002	-0.162099	0.0813355	0.25114	0.248441	0.265849	-0.0855403	-0.176393	-0.142659	-0.171518	0.0650387	0.0429439	-0.408987	-0.115258	Chchd1
526	ENSMUSG00000021417	7.97139e-06	-0.19828	-0.338249	0.202351	-0.198733	0.164276	0.262872	-0.0293802	-0.329979	-0.207689	-0.494204	0.190328	0.00544361	-0.351026	0.0185071	Eci2
526	ENSMUSG00000058569	2.40231e-06	-0.284779	-0.00983164	-0.322859	-0.119521	0.641048	0.447312	-0.0227888	-0.262346	-0.0020778	-0.243615	-0.200311	-0.460151	-0.20329	0.100861	Tmed9
526	ENSMUSG00000023020	2.54169e-15	0.0152426	0.182733	0.663656	0.499455	0.466518	0.508417	0.174501	-0.258766	0.00559073	-0.291524	0.524482	0.427463	-0.0377695	-0.0011595	Cox14
527	ENSMUSG00000008475	1.69834e-27	0.134918	-0.033104	-0.224652	-0.777205	-0.0735957	0.346807	-0.0455807	0.00223931	0.0434157	-0.134729	-0.205344	0.065734	-0.193763	0.219837	Arpc5
527	ENSMUSG00000014226	1.71661e-16	-0.110142	-0.334487	-0.493655	-0.386023	-0.0210538	0.249924	-0.0143918	-0.0620548	0.0606795	-0.105106	-0.145298	-0.175739	-0.459119	0.234244	Cacybp
528	ENSMUSG00000041629	2.51369e-16	-0.522346	-0.261524	-0.706063	-0.631478	-0.262261	-0.452092	-0.514397	-0.490662	-0.463266	-0.273115	-0.462022	-0.532227	-0.242975	0.16292	Fam104a
529	ENSMUSG00000056076	2.09981e-20	-0.196092	-0.249721	-0.531363	-0.173488	-0.00631992	0.119421	-0.288499	0.0241753	-0.0453015	0.132841	-0.477849	-0.366722	-0.360508	0.0431725	Eif3b
530	ENSMUSG00000027642	2.26982e-12	0.148109	0.175613	0.414704	0.535565	0.559331	0.454181	0.290769	0.0356681	0.204412	0.0704746	0.358235	0.248116	-0.0482814	-0.138709	Rpn2
530	ENSMUSG00000032239	1.06263e-13	0.0703884	-0.0390991	0.436797	0.400731	0.515552	0.581767	-0.0324801	0.273366	-0.0364719	0.171732	0.253198	0.124471	0.0208781	0.100694	Rp9
532	ENSMUSG00000026260	1.6131e-16	0.0034517	-0.302091	0.193131	0.0372548	0.200889	0.0419038	-0.0467434	-0.14534	-0.124859	-0.0396149	0.145601	0.128272	-0.46013	-0.116043	Ndufa10
532	ENSMUSG00000037710	7.03605e-26	-0.164343	0.0450257	-0.167457	-0.35769	-0.602468	-0.0700761	-0.00562832	-0.420624	-0.103113	-0.484311	0.270397	0.220004	-0.07593	-0.131216	Cisd1
532	ENSMUSG00000042043	1.02984e-06	-0.311895	-0.466186	-0.06635	-0.005041	0.0279357	0.218221	-0.374845	-0.443823	-0.458294	-0.5838	-0.403202	-0.233874	-0.447503	-0.202767	Tbca
533	ENSMUSG00000026003	5.30465e-12	-0.312021	0.290908	0.421519	0.216465	0.553159	0.554415	0.044131	-0.382507	-0.176991	-0.0129156	0.232701	-0.377373	0.305754	-0.0979849	Acadl
534	ENSMUSG00000062604	1.32659e-11	-0.103511	-0.294802	0.00897052	-0.473615	-0.674498	0.0532033	-0.0724321	-0.121548	-0.176275	-0.424815	0.183283	0.115556	-0.496266	0.192722	Srpk2
534	ENSMUSG00000022863	2.70875e-08	-0.15943	0.267481	-0.0958749	-0.180624	0.109351	0.400843	-0.0182316	-0.185283	-0.0155051	-0.489978	0.0921528	-0.0172847	0.0695079	-0.139176	Btg3
535	ENSMUSG00000020485	1.35619e-13	0.0578104	-0.13713	0.250799	0.419878	0.484195	0.464144	0.133013	0.0313792	0.0616833	0.0487921	0.303473	0.137997	-0.257539	0.120387	Supt4a
535	ENSMUSG00000024576	3.20507e-14	-0.455266	-0.22866	-0.604568	-0.702959	-0.473524	0.154675	-0.387437	-0.428639	-0.416055	-0.182232	-0.439824	-0.53909	-0.318011	0.308519	Csnk1a1
536	ENSMUSG00000037475	7.81083e-11	-0.158422	0.0160531	-0.08537	-0.107487	-0.0595821	0.103123	-0.441002	-0.269775	-0.567226	-0.476745	-0.0705677	0.0121313	0.0200184	0.130607	Thoc2
536	ENSMUSG00000041084	3.18898e-06	0.0863973	-0.158608	-0.0822388	-0.144069	0.233914	0.153504	-0.0225601	0.0145147	-0.0268798	-0.459181	0.135667	0.166068	-0.340128	-0.187047	Ostc
536	ENSMUSG00000040048	2.41582e-08	0.0042212	0.134693	0.555166	0.383485	0.217177	0.0935673	0.32799	-0.126084	0.154727	-0.249895	0.573903	0.178595	-0.252198	-0.212526	Ndufb10
537	ENSMUSG00000003380	1.12454e-08	-0.0770052	0.39693	0.422354	0.448308	0.0701981	0.192242	0.345645	0.233574	0.399929	0.631722	0.139107	-0.332229	0.183685	-0.178553	Rabac1
539	ENSMUSG00000035929	4.73397e-07	-0.0574922	-0.0306812	0.109082	0.127393	-0.793681	-0.0965062	-0.480263	-0.212279	-0.650377	0.404491	0.113029	0.136914	-0.242042	-0.215188	H2-Q4
540	ENSMUSG00000021361	4.62198e-16	0.0680835	-0.058881	0.352046	0.237725	0.249641	0.383338	0.189439	-0.192482	-0.00630449	-0.416902	0.454928	0.234326	-0.485713	-0.216499	Tmem14c
540	ENSMUSG00000021606	5.65323e-07	-0.00383526	0.22875	0.302509	0.368629	0.0723056	0.186223	0.111018	-0.200115	-0.108577	-0.378105	0.331933	0.348513	-0.286164	-0.341136	Ndufs6
541	ENSMUSG00000060152	2.18813e-13	0.181177	-0.113037	0.383647	0.421664	0.419655	0.0288364	0.36364	0.187448	0.323556	-0.203386	0.393244	0.179088	-0.319598	-0.0815354	Pop5
542	ENSMUSG00000019659	1.0203e-16	-0.141824	-0.0837923	0.229161	0.498994	0.227995	0.261575	-0.184146	-0.141303	-0.139123	-0.075847	-0.168934	0.033719	-0.0244952	0.291122	Ccdc12
543	ENSMUSG00000006301	6.28242e-16	-0.228355	-0.00617739	-0.108728	0.0933728	0.175394	-0.0195479	-0.0881959	0.172256	0.13986	0.330208	-0.415248	-0.425829	0.0310172	0.206119	Tmbim1
543	ENSMUSG00000016534	3.01124e-07	-0.423117	0.108061	-0.35678	-0.659367	-0.294862	-0.0596709	-0.410769	-0.613256	-0.516394	-0.579234	-0.0322041	-0.207629	0.0594506	-0.129777	Lamp2
544	ENSMUSG00000106918	1.40186e-07	0.314583	0.229105	0.629004	0.606877	0.60752	0.296031	-0.0240251	0.194459	-0.0989796	0.0799975	-0.00183045	0.329766	0.0935075	-0.130615	Mrpl33
545	ENSMUSG00000027828	3.98761e-09	-0.0782589	-0.0843337	-0.32394	-0.370809	0.147197	-0.0922727	-0.100806	-0.0371179	-0.117796	-0.528068	0.0399526	-0.153351	-0.335091	-0.20405	Ssr3
545	ENSMUSG00000006024	3.63702e-09	-0.383739	0.0180846	-0.157686	0.0613881	0.119524	0.179285	-0.215423	-0.531276	-0.338581	-0.080495	-0.196283	-0.341149	-0.148375	-0.198173	Napa
546	ENSMUSG00000006315	1.96895e-09	0.156627	-0.0593704	0.296908	0.422175	0.519008	0.478861	0.125161	0.0919991	0.12694	-0.0142594	0.193135	0.3178	-0.345643	-0.134103	Tmem147
547	ENSMUSG00000006169	4.61808e-10	-0.332262	-0.0701056	-0.356436	-0.435499	0.116598	0.237323	-0.368452	0.0141102	-0.214888	0.0465879	-0.372789	-0.439521	-0.42927	-0.141311	Clint1
548	ENSMUSG00000034343	3.20714e-12	-0.445162	0.0714867	-0.0988773	0.000445067	0.22311	0.268877	-0.299499	-0.331334	-0.209262	0.167837	-0.422027	-0.413122	0.0212325	-0.206579	Ube2f
548	ENSMUSG00000054452	2.35417e-15	-0.260416	-0.0892885	0.547294	0.243285	0.127579	0.248683	-0.0793942	-0.473694	-0.162192	-0.574718	0.31825	0.33212	0.0543661	0.308302	Aes
548	ENSMUSG00000004040	2.33437e-17	-0.295003	-0.153821	-0.605822	-0.738446	-0.259227	0.168897	-0.215716	0.0688358	-0.028844	0.117541	-0.17771	-0.377617	-0.149384	0.188146	Stat3
549	ENSMUSG00000032383	1.25349e-09	0.463824	0.178106	0.220099	0.112139	0.658225	0.62561	0.495325	0.272804	0.427017	-0.435327	0.517529	0.408944	0.102583	-0.28972	Ppib
549	ENSMUSG00000024811	2.18775e-11	-0.374251	-0.393772	-0.355648	-0.629214	-0.0896696	-0.0230971	-0.385723	-0.351079	-0.385813	-0.318857	-0.218953	-0.264847	-0.275928	0.222496	Tnks2
550	ENSMUSG00000004610	1.62089e-08	-0.238655	0.220096	0.330375	0.16161	0.215737	0.00402948	0.0564608	-0.500321	-0.174866	-0.221518	0.370221	0.2023	-0.0976434	0.0522276	Etfb
550	ENSMUSG00000039067	1.17605e-10	-0.230608	-0.271934	-0.680297	-0.390368	-0.147715	0.0525966	-0.0650911	-0.0380134	0.137329	0.108184	-0.212527	-0.425881	-0.445023	-0.0644756	Psmd7
550	ENSMUSG00000022051	6.85509e-22	-0.121224	-0.0355958	0.189763	-0.0539046	0.0913232	0.0289355	-0.280545	-0.357672	-0.507534	-0.237007	0.22175	0.213727	-0.0831942	0.23715	Bnip3l
551	ENSMUSG00000019998	1.88267e-08	0.136756	0.350395	-0.0586335	-0.28121	-0.328509	-0.00321057	0.122909	0.0688162	0.115942	0.148526	0.120387	0.129184	0.233984	0.292841	Stx7
551	ENSMUSG00000021248	4.09194e-15	-0.0237668	0.408072	0.225248	0.454445	0.501039	0.669555	0.0560758	-0.220619	-0.0527012	0.0352287	0.155213	0.0811378	0.22207	0.0721284	Tmed10
552	ENSMUSG00000025982	2.56283e-09	-0.170736	-0.258534	-0.24236	-0.327552	0.275276	0.301762	-0.0890225	0.0299971	0.00499674	0.139889	-0.353917	-0.550692	-0.402575	0.304425	Sf3b1
552	ENSMUSG00000021709	3.21891e-13	-0.22886	-0.0878461	-0.0976543	-0.393905	-0.0624731	0.653418	-0.223297	0.18769	0.0781359	0.274185	-0.51067	-0.440846	0.0197597	0.19536	Erbb2ip
553	ENSMUSG00000039041	1.19736e-15	-0.323041	-0.0198453	-0.450021	-0.0747872	0.113011	0.240812	-0.188264	-0.23275	-0.0832132	-0.0879342	-0.332282	-0.448836	-0.155311	0.0311808	Adrm1
553	ENSMUSG00000017421	7.84724e-07	-0.127439	-0.344038	-0.106604	-0.0864885	0.100351	0.0225096	-0.132512	-0.134617	-0.214388	-0.442415	0.0572357	0.0343843	-0.286348	0.116209	Zfp207
554	ENSMUSG00000037822	3.63459e-12	0.0300428	0.302757	0.642083	0.45044	0.335067	0.28916	0.057602	-0.258869	-0.210234	-0.170716	0.524767	0.434523	-0.0240763	0.16107	Smim14
555	ENSMUSG00000029064	3.10808e-07	-0.392655	-0.186877	-0.22714	-0.195582	-0.0156327	-0.25097	-0.440787	-0.118759	-0.232077	-0.258275	-0.447534	-0.321321	-0.106018	0.354997	Gnb1
556	ENSMUSG00000028797	1.94876e-17	-0.0732255	0.00289305	0.466085	0.552278	0.604589	0.408524	-0.132079	-0.339873	-0.264654	-0.129438	0.22394	0.186136	-0.0270808	0.123202	Tmem234
556	ENSMUSG00000022400	3.23222e-16	0.232213	0.0542765	0.120882	0.511265	0.51084	0.409966	0.180164	0.0753697	0.0774282	0.251796	0.142356	0.26887	-0.0998892	-0.3193	Rbx1
557	ENSMUSG00000044627	2.02902e-20	-0.245232	-0.0599135	-0.0339698	-0.0392706	0.173706	0.279269	-0.101233	-0.59682	-0.252505	-0.137929	0.16933	0.0453881	-0.321483	-0.106446	Swi5
557	ENSMUSG00000028676	1.72531e-07	-0.0923881	-0.117603	-0.323993	-0.256253	-0.0213845	-0.0442819	-0.115393	-0.0249411	-0.0687171	-0.246786	-0.121551	-0.0851894	-0.0747508	0.273249	Srsf10
558	ENSMUSG00000030751	7.93201e-08	-0.0060235	-0.218787	-0.00487663	0.108135	0.209082	0.394079	0.0541816	-0.121257	-0.0103286	-0.142522	0.0895509	-0.00836744	-0.429619	0.0378322	Psma1
559	ENSMUSG00000015094	9.1403e-14	-0.0673855	0.240173	0.511829	0.422623	0.517394	0.256807	0.00852314	-0.247265	-0.190874	-0.00931332	0.433141	0.217298	0.17081	-0.152388	Npdc1
559	ENSMUSG00000079477	2.39317e-09	-0.372174	0.112111	-0.253618	-0.0439104	-0.016136	-0.193865	-0.285312	-0.369334	-0.239964	-0.0584946	-0.409095	-0.500071	-0.178143	-0.206956	Rab7
560	ENSMUSG00000050552	6.32765e-16	0.0490563	0.147728	0.519449	0.470482	0.292647	0.348602	0.235874	-0.0387028	0.126861	-0.0581844	0.478685	0.155151	-0.116874	-0.252122	Lamtor4
560	ENSMUSG00000029655	4.26382e-07	-0.294017	-0.143482	-0.387781	-0.208709	0.0365677	0.0762913	-0.29455	-0.306242	-0.289658	-0.105777	-0.370951	-0.460634	-0.167053	0.00448893	N4bp2l2
560	ENSMUSG00000023307	4.30502e-14	-0.359624	-0.409905	-0.47186	-0.475343	0.00480136	-0.0572587	-0.380026	-0.367961	-0.315248	-0.24701	-0.390621	-0.33288	-0.396828	0.106092	March5
561	ENSMUSG00000026878	8.48381e-08	-0.52115	-0.128581	-0.457674	-0.361136	-0.217155	-0.218849	-0.462118	-0.575625	-0.489496	-0.525107	-0.297574	-0.41384	-0.218661	-0.0206714	Rab14
561	ENSMUSG00000070394	1.16333e-10	0.153019	0.32385	0.560544	0.429649	0.0433579	0.18141	0.151181	-0.112487	-0.0424921	-0.135907	0.477264	0.513426	0.298201	-0.139283	Tmem256
561	ENSMUSG00000015536	2.12581e-25	-0.0539765	0.0268214	-0.2881	-0.643334	-0.424604	0.0792332	0.0914205	-0.038359	0.0559545	0.0388431	0.147376	-0.0317136	-0.348554	-0.200088	Mocs2
562	ENSMUSG00000068739	1.22625e-16	0.139704	0.22186	-0.271574	0.289473	0.427905	0.494993	0.0182019	0.0920739	-0.0195108	0.330517	0.00915528	0.120056	0.0952378	-0.261072	Sars
563	ENSMUSG00000022216	7.30538e-08	-0.213942	-0.237635	0.0577302	0.159474	0.404275	0.423687	-0.122621	-0.462964	-0.412452	0.0908058	0.175313	0.029494	-0.405429	0.297097	Psme1
564	ENSMUSG00000107002	5.6425e-10	0.00206734	-0.196206	0.157011	0.166991	0.284048	0.205102	-0.013507	0.102688	0.0262692	-0.27204	0.0161798	0.00919937	-0.302675	-0.229344	0610012G03Rik
566	ENSMUSG00000030417	5.96992e-12	-0.241814	0.132548	-0.474265	-0.0468637	-0.37874	-0.391997	-0.423166	-0.383063	-0.462045	-0.558563	-0.267526	-0.011826	-0.00152835	-0.0124784	Pdcd5
566	ENSMUSG00000022136	2.54211e-09	-0.233784	0.425449	0.144543	0.0938223	0.321485	0.23535	0.0864445	-0.37968	-0.0303143	-0.0585334	0.277583	0.14349	0.257193	-0.210235	Dnajc3
567	ENSMUSG00000025283	4.26263e-09	0.411795	0.558625	0.356565	0.293007	-0.0277875	0.631077	0.429109	0.524365	0.347874	0.438026	0.56968	0.309497	-0.342131	0.0204624	Sat1
567	ENSMUSG00000032301	1.66567e-06	-0.126437	-0.2649	-0.31737	-0.186797	0.0208981	0.148808	-0.0176919	-0.320641	-0.10407	-0.0335649	0.0989862	-0.0283297	-0.467986	-0.0102241	Psma4
567	ENSMUSG00000008859	1.37449e-14	-0.311883	-0.244426	-0.052157	-0.0274022	0.0527672	0.152914	-0.372247	-0.19383	-0.222627	-0.306172	-0.492499	-0.248966	-0.196888	0.1497	Rala
571	ENSMUSG00000028851	2.66306e-09	-0.342553	-0.362496	-0.405304	0.00851051	-0.080286	0.0601178	-0.433727	-0.490893	-0.398679	-0.323884	-0.484297	-0.261752	-0.313039	0.307601	Nudc
571	ENSMUSG00000034269	3.24498e-11	-0.260724	-0.137267	-0.440739	-0.585655	-0.191818	-0.0808553	-0.456114	-0.356541	-0.421527	-0.353217	-0.25108	-0.118181	-0.119527	0.0213816	Setd5
571	ENSMUSG00000017776	6.09478e-09	-0.227353	-0.142656	-0.306691	-0.213829	0.0251856	-0.0622434	-0.362999	-0.0112774	-0.122452	-0.0652387	-0.445655	-0.338215	-0.198665	0.0941267	Crk
572	ENSMUSG00000061136	8.72605e-12	-0.242729	-0.371069	-0.30588	0.0573869	0.225476	0.219949	-0.273947	-0.170311	-0.205788	-0.440347	-0.378636	-0.294639	-0.373282	0.176828	Prpf40a
572	ENSMUSG00000027566	5.59923e-11	0.0687966	-0.117892	-0.299226	0.264016	0.433313	0.679053	0.284012	-0.148914	0.0919825	-0.414258	0.230735	-0.00925644	-0.464935	-0.138246	Psma7
572	ENSMUSG00000071072	5.66222e-06	-0.10038	-0.151676	-0.680796	-0.182814	-0.205443	0.120961	-0.219608	-0.0205756	-0.167176	0.218898	-0.343158	-0.326639	-0.304469	0.237963	Ptges3
573	ENSMUSG00000048277	2.32445e-24	-0.142417	-0.0902028	0.364236	0.47987	0.428032	0.348898	-0.0838685	-0.364421	-0.173709	0.0448623	0.156931	0.143778	0.0881069	0.137987	Syngr2
574	ENSMUSG00000020022	1.65866e-09	0.421362	0.407772	0.175973	0.608939	0.171353	0.161251	0.16353	0.298444	0.0768667	0.222728	0.206696	0.465665	0.116399	-0.153034	Ndufa12
574	ENSMUSG00000001105	6.82384e-09	0.184268	0.184665	0.0772509	0.157537	0.125583	0.273003	0.137537	0.111586	0.128181	0.100783	0.371448	0.289474	-0.147516	-0.272207	Ift20
575	ENSMUSG00000058267	1.09154e-07	-0.000629072	-0.196371	0.170344	0.249532	0.301396	0.33248	0.0837275	-0.125145	-0.0420383	0.0169412	0.153647	0.12632	-0.437388	0.132639	Mrps14
575	ENSMUSG00000027706	3.12616e-06	0.0454267	0.453233	-0.163203	0.0778761	0.193854	0.42465	0.142801	-0.0216467	0.0520657	0.00522749	0.169375	0.0384476	0.0814723	-0.0391932	Sec62
575	ENSMUSG00000053898	7.06201e-08	-0.1379	0.203414	0.599472	0.306042	-0.0577816	-0.428772	0.405787	0.278977	0.375119	0.266474	0.359491	-0.482815	-0.0297481	-0.00715892	Ech1
575	ENSMUSG00000032050	4.65524e-21	-0.435636	-0.339611	-0.611364	-0.43967	-0.138028	-0.093173	-0.455012	-0.195614	-0.342589	-0.143055	-0.482356	-0.471552	-0.406378	-0.209435	Rdx
576	ENSMUSG00000028649	1.74767e-08	-0.0790083	-0.0400572	-0.392589	-0.272357	-0.326381	-0.345052	-0.279655	0.0274747	-0.203909	-0.190332	-0.204908	0.0544609	0.265217	0.282238	Macf1
576	ENSMUSG00000051695	2.30726e-07	-0.365982	-0.335419	-0.0699024	-0.0902375	0.445189	0.294274	-0.225172	-0.0696027	-0.0341046	-0.228318	-0.236784	-0.477882	-0.441269	0.0331195	Pcbp1
577	ENSMUSG00000029038	3.07752e-06	-0.254308	-0.0432784	0.0722925	0.151737	0.170945	0.146164	-0.220522	-0.492194	-0.26868	-0.332775	-0.131126	0.0900503	-0.153155	-0.0697985	Ssu72
577	ENSMUSG00000022185	2.60123e-08	-0.14094	-0.252378	-0.364048	-0.0797992	0.148874	0.1642	-0.202539	0.106102	-0.0128387	0.336571	-0.103081	-0.242984	-0.228683	0.282201	Acin1
578	ENSMUSG00000028416	1.73796e-24	0.00621023	0.086829	0.344647	0.68239	0.457555	0.3099	0.0630595	-0.0978641	0.00960609	-0.163748	0.303349	0.168031	0.0565135	0.0637231	Bag1
579	ENSMUSG00000035027	3.47698e-19	-0.376171	-0.183832	-0.446255	-0.0662941	0.10676	0.154538	-0.386227	-0.534478	-0.410644	-0.411662	-0.154084	-0.189504	-0.267389	-0.115094	Map2k2
579	ENSMUSG00000020390	1.43791e-08	-0.439844	-0.401573	-0.240373	-0.721353	-0.253174	0.294137	-0.529672	-0.471519	-0.515835	-0.303624	-0.338728	-0.395849	-0.447795	0.0246314	Ube2b
580	ENSMUSG00000056429	6.34575e-11	-0.427207	0.0486957	-0.0863328	0.0474898	0.0715542	0.0397498	-0.254112	-0.118007	-0.056754	-0.0556322	-0.211487	-0.439457	-0.135845	-0.259577	Tgoln1
581	ENSMUSG00000009927	8.9068e-20	0.0713899	-0.32664	-0.445508	-0.218966	0.197448	0.49761	-0.32503	-0.0058974	-0.460803	0.40582	-0.327241	-0.179064	-0.314414	-0.0186876	Rps25
581	ENSMUSG00000056342	3.10073e-10	-0.294197	-0.160737	-0.562367	-0.392959	-0.169371	0.0201218	-0.403898	-0.251315	-0.356345	-0.0690766	-0.296264	-0.232573	-0.090771	0.0955432	Usp34
582	ENSMUSG00000030189	8.76606e-09	-0.268704	-0.302076	-0.478606	-0.296387	0.0724067	0.10232	-0.395272	0.0191084	-0.154788	0.17632	-0.403982	-0.279981	-0.178266	0.137331	Ybx3
583	ENSMUSG00000029713	1.85767e-14	-0.348948	-0.0840011	0.429258	0.380945	0.240861	0.0268514	-0.128191	-0.509748	-0.231411	-0.0146412	-0.142167	-0.518644	-0.156459	0.176738	Gnb2
583	ENSMUSG00000062981	2.09269e-08	0.247801	-0.119002	0.378664	0.278704	0.00310488	0.0635192	0.360223	0.213719	0.32373	0.0590387	0.456609	0.36768	-0.211829	0.0208363	Mrpl42
583	ENSMUSG00000020994	3.88027e-12	-0.169763	-0.386432	-0.550698	-0.422728	-0.0432319	-0.0495702	-0.263999	-0.0926616	-0.211907	-0.361222	-0.346702	-0.362556	-0.265087	0.0479085	Pnn
584	ENSMUSG00000043962	3.45419e-08	-0.281403	-0.353593	-0.441491	-0.221095	0.0372375	-0.0636313	-0.41373	-0.132673	-0.306368	-0.14559	-0.465479	-0.404706	-0.334335	0.047407	Thrap3
584	ENSMUSG00000040028	1.36206e-06	-0.317231	-0.362827	-0.551507	-0.463587	-0.186911	-0.0918338	-0.285375	-0.241238	-0.219851	-0.183912	-0.291174	-0.389649	-0.371043	-0.141984	Elavl1
585	ENSMUSG00000021774	1.8852e-14	-0.198978	-0.287768	-0.45609	-0.259534	-0.0378188	0.093723	-0.182105	-0.101039	-0.0876225	-0.434207	-0.282816	-0.223549	-0.385701	0.00575054	Ube2e1
585	ENSMUSG00000054604	1.50842e-08	-0.455479	-0.393821	-0.278452	-0.254601	0.00293577	-0.0829986	-0.474993	-0.176477	-0.331596	-0.15623	-0.375687	-0.436356	-0.327287	0.116247	Cggbp1
586	ENSMUSG00000028419	1.89621e-14	0.0032192	0.334591	0.564802	0.542321	0.22651	0.379618	0.217459	-0.442923	-0.0438524	-0.297086	0.480857	0.381518	0.184683	0.196761	Chmp5
586	ENSMUSG00000022521	7.26518e-09	-0.333482	-0.284024	-0.461366	-0.595339	-0.373618	-0.0772577	-0.42866	-0.205027	-0.324445	-0.134171	-0.368995	-0.343635	-0.303062	0.0593412	Crebbp
587	ENSMUSG00000008036	6.27486e-07	0.0673731	-0.0718668	0.30005	0.37785	0.426852	0.107832	0.0745192	-0.168239	-0.0600343	-0.0951822	0.264654	0.289165	-0.148669	-0.263928	Ap2s1
589	ENSMUSG00000029422	4.3095e-07	-0.147758	-0.1373	-0.0510887	-0.103345	0.007555	0.0215509	-0.398449	-0.263528	-0.350095	-0.2493	-0.438072	-0.150119	0.000208701	0.317632	Rsrc2
592	ENSMUSG00000000326	1.27899e-21	-0.0490483	-0.143021	-0.087692	0.00249845	-0.567619	-0.10615	-0.0854976	-0.116042	-0.0990911	-0.224787	0.00486601	-0.0480083	-0.18582	0.0193209	Comt
593	ENSMUSG00000024181	1.90109e-08	-0.0651865	-0.0840242	0.204974	0.178455	0.263377	0.197479	0.0435597	-0.127097	-0.0169937	-0.362804	0.178071	0.0281742	-0.35142	0.0230767	Mrpl28
594	ENSMUSG00000036432	1.88507e-23	-0.0475524	-0.0733083	-0.158805	-0.513113	-0.0695809	0.181637	0.00744569	0.203468	0.162585	0.109914	-0.0789486	-0.219858	-0.138723	0.150196	Siah2
596	ENSMUSG00000055302	6.07935e-10	0.141543	0.126554	-0.455002	-0.0578266	-0.252536	-0.0714425	-0.113393	0.0249334	-0.177733	-0.00230845	-0.0131618	0.194887	0.117678	0.313009	Mrfap1
596	ENSMUSG00000002395	1.02013e-06	-0.46787	-0.432327	0.0387552	-0.588362	-0.0629653	0.330642	-0.380433	-0.372158	-0.440118	-0.00645396	-0.253636	-0.39419	-0.249589	-0.0056883	Use1
597	ENSMUSG00000029767	8.49735e-15	-0.0927547	-0.000935747	-0.418109	-0.518745	-0.0999785	-0.217421	-0.0818599	0.017683	0.00909762	-0.00575522	-0.140854	-0.179556	-0.0308216	-0.1141	Calu
599	ENSMUSG00000028367	8.39024e-14	-0.333502	-0.267459	-0.119745	0.193773	0.0248544	-0.10306	-0.20974	-0.516232	-0.449748	-0.540803	-0.192484	-0.530479	-0.511866	0.0430426	Txn1
599	ENSMUSG00000028868	2.20366e-10	-0.454673	-0.226319	0.0553353	-0.0685741	-0.1734	-0.214595	-0.536682	-0.413343	-0.395479	-0.0660118	-0.444334	-0.247071	-0.147915	0.263785	Wasf2
599	ENSMUSG00000004843	1.08353e-09	-0.213759	-0.409291	0.123368	0.0686431	0.197568	0.554341	-0.195775	-0.116172	-0.109459	0.214812	-0.401314	-0.389995	-0.241369	0.284281	Chmp2b
600	ENSMUSG00000050565	5.10297e-23	-0.113157	-0.128558	-0.172724	-0.579585	-0.0287178	0.147273	-0.0428419	-0.0357362	0.031149	-0.0152171	0.0377065	-0.107188	-0.20812	-0.0365545	Tor1aip2
600	ENSMUSG00000029048	4.41747e-08	-0.389233	-0.0992174	0.0262765	0.191657	0.287239	0.22793	-0.125029	-0.445437	-0.187252	-0.327223	-0.0254565	-0.190856	-0.161079	-0.280269	Rer1
600	ENSMUSG00000079111	3.24387e-14	-0.147189	-0.0771963	-0.432139	-0.287632	0.219915	0.095655	-0.0431911	0.0473051	0.0363047	0.0289104	-0.0961407	-0.392782	-0.234472	-0.188168	Kdelr2
601	ENSMUSG00000031353	1.47233e-13	-0.0957285	-0.35125	-0.500618	-0.416611	-0.194865	-0.0633941	-0.082307	0.0527347	0.0572628	0.0713163	-0.225852	-0.197851	-0.368784	0.132192	Rbbp7
601	ENSMUSG00000007867	7.99917e-08	-0.226055	-0.0280141	0.355475	0.0965798	-0.0837318	-0.226263	0.0286158	-0.24339	-0.0901689	-0.187805	0.0610588	-0.270758	0.0823526	0.275068	Ift43
603	ENSMUSG00000020547	8.2105e-13	-0.13138	-0.0383876	0.0253514	0.11998	0.334088	0.523998	-0.261668	-0.321536	-0.399801	0.0775653	0.17319	0.0615788	-0.0628993	-0.00897004	Bzw2
603	ENSMUSG00000045690	1.09623e-06	0.067906	-0.0339832	-0.296945	0.166238	0.104279	0.0382572	-0.410721	0.158732	-0.497911	0.260746	-0.37121	0.0667104	-0.0208192	-0.244418	Wdr89
604	ENSMUSG00000005779	1.86994e-13	-0.114744	-0.268686	-0.138097	-0.162549	0.281767	0.409726	0.0496035	-0.239831	-0.0471203	-0.347193	0.12127	-0.118925	-0.438299	0.0232775	Psmb4
604	ENSMUSG00000021040	2.26865e-14	-0.0545692	-0.0304648	0.124022	0.205045	0.150908	-0.0775084	-0.226853	-0.281584	-0.41596	-0.450652	0.00633941	0.166512	-0.146304	-0.188219	Slirp
605	ENSMUSG00000067194	1.82578e-09	-0.217755	-0.300006	-0.37604	-0.243294	0.0228314	-0.106431	-0.186263	-0.117821	-0.113414	-0.243215	-0.331699	-0.292356	-0.420761	0.0567857	Eif1ax
605	ENSMUSG00000017781	2.72049e-06	-0.205748	0.0276289	-0.233426	0.0977525	0.19002	0.330253	-0.107459	0.273195	0.280024	-0.0387021	-0.423418	-0.44295	-0.0650858	0.168506	Pitpna
605	ENSMUSG00000020922	3.85311e-08	-0.36818	-0.255629	-0.474304	-0.376815	0.052974	0.20067	-0.334782	-0.187659	-0.207666	-0.434732	-0.30647	-0.372113	-0.306145	0.0234186	Lsm12
605	ENSMUSG00000021102	1.30602e-09	-0.416266	-0.117894	-0.427151	-0.176472	0.219011	0.27954	-0.185293	-0.175384	-0.022294	-0.249608	-0.397139	-0.360652	-0.328364	-0.0962292	Glrx5
606	ENSMUSG00000029390	5.19137e-11	0.263656	0.201244	0.0296568	0.403814	0.525401	0.478571	-0.150887	0.284717	-0.163413	0.216077	-0.170007	0.156477	0.211874	-0.0421336	Tmed2
609	ENSMUSG00000032320	2.23808e-07	-0.142192	0.25062	-0.307764	-0.418268	-0.114728	0.0858905	0.0292765	-0.227813	-0.0169352	-0.452378	0.106929	-0.0474502	0.337963	0.0758133	Rcn2
609	ENSMUSG00000050299	5.39701e-10	0.202076	0.181827	-0.0298638	0.373257	0.292439	0.539057	-0.267713	0.277984	-0.382127	0.242707	-0.133166	0.154236	0.202659	-0.131342	Gm9843
612	ENSMUSG00000019428	2.33437e-17	-0.290405	-0.143022	0.157577	0.0456076	-0.0560031	0.175187	-0.159827	-0.511002	-0.224737	-0.325621	0.0873296	-0.0173918	-0.0728833	0.0677478	Fkbp8
615	ENSMUSG00000026796	1.90545e-10	-0.0781338	0.185425	-0.0198632	0.270862	0.235523	0.407485	-0.168442	0.187477	0.064606	0.396782	-0.384491	-0.182635	0.257227	0.221441	Fam129b
616	ENSMUSG00000027011	4.57062e-07	0.113918	-0.170032	0.0778996	-0.116953	0.278235	0.325556	0.0574946	0.136465	0.110725	-0.10571	0.106915	0.163463	-0.0693642	0.246689	Ube2e3
617	ENSMUSG00000030007	3.40163e-06	-0.309902	-0.413451	-0.419056	-0.19792	0.13372	0.349847	-0.161446	-0.419644	-0.229796	-0.30057	-0.0966761	-0.285417	-0.467268	-0.0387148	Cct7
618	ENSMUSG00000021114	3.68645e-17	-0.244331	-0.010041	0.130403	0.281964	0.262788	0.139199	-0.0979877	-0.42807	-0.243667	-0.229232	0.0638582	0.0445355	-0.207436	0.0219375	Atp6v1d
621	ENSMUSG00000018286	4.16117e-11	-0.166046	-0.0158076	-0.143232	0.088041	0.351982	0.616404	0.162598	-0.2178	0.088322	0.00954001	-0.0284499	-0.304884	-0.440468	-0.123181	Psmb6
622	ENSMUSG00000051579	1.01541e-06	-0.0522755	-0.22731	-0.0600891	-0.30709	0.253819	0.37287	0.186926	0.165197	0.22965	-0.326577	0.158733	-0.147734	-0.415887	0.160243	Tceal8
622	ENSMUSG00000023456	5.51426e-10	0.280475	0.240358	0.105817	0.263981	0.411314	0.244419	0.480951	-0.0156539	0.291269	0.324111	0.519739	0.346268	0.0209493	0.183492	Tpi1
623	ENSMUSG00000006373	2.53554e-10	-0.416352	-0.153065	-0.372272	-0.26004	-0.00233323	-0.117278	-0.211308	-0.444892	-0.272578	-0.366308	-0.241768	-0.41633	-0.01645	0.03126	Pgrmc1
623	ENSMUSG00000024096	2.27132e-10	-0.0854323	0.0115781	0.438512	0.586635	0.437399	0.588263	-0.0404784	-0.133738	-0.0317474	0.207398	0.169342	0.0984354	-0.230723	0.111346	Ralbp1
624	ENSMUSG00000091896	1.44045e-18	-0.20151	-0.0265532	-0.538428	-0.145162	-0.263933	-0.151249	-0.394244	-0.148161	-0.361205	-0.122928	-0.378204	-0.188702	-0.0416104	0.106812	Ube2d2a
626	ENSMUSG00000022641	4.28793e-10	0.0430195	-0.17111	-0.235247	-0.538468	-0.331562	-0.00575973	-0.0438676	0.0597166	0.0234588	0.0304821	-0.0263291	0.0612502	-0.0231263	0.141631	Bbx
627	ENSMUSG00000014504	2.22487e-19	0.282457	0.213844	-0.0884772	0.257649	0.462219	0.287383	0.208292	0.259522	0.169074	-0.0471909	0.209962	0.249677	-0.14594	0.178941	Srp19
629	ENSMUSG00000061032	2.2213e-06	-0.255646	-0.252137	-0.408245	-0.197006	-0.104149	-0.00447421	-0.174776	-0.29267	-0.156591	0.0913728	-0.334081	-0.456743	-0.271917	0.186493	Rrp1
630	ENSMUSG00000025410	3.86459e-05	0.0630337	-0.0762171	0.181895	0.170703	0.0854834	0.347957	0.0418229	-0.0799778	-0.021168	0.118785	0.131035	0.0715136	-0.00344228	0.2676	Dctn2
630	ENSMUSG00000024925	7.71145e-12	0.118128	-0.255872	0.344237	0.191281	0.324475	0.290643	0.235305	0.125181	0.192458	-0.215405	0.25248	0.147026	-0.346876	-0.187127	Rnaseh2c
631	ENSMUSG00000017677	2.37324e-21	-0.117879	-0.149012	-0.327845	-0.598796	-0.27821	0.128916	-0.0949563	-0.0416138	-0.102316	-0.0398408	-0.133408	-0.218678	-0.124655	0.133276	Wsb1
632	ENSMUSG00000015671	9.23038e-11	-0.206555	-0.068963	-0.250293	0.164044	0.406035	0.582572	0.0603016	-0.467057	-0.0731227	-0.319386	-0.0265393	-0.160299	-0.41385	0.083877	Psma2
632	ENSMUSG00000037916	9.6641e-13	-0.0193464	-0.0412952	0.214937	0.155501	0.0774012	-0.0531391	0.115363	-0.122873	0.00346301	0.152187	0.18174	0.0696246	-0.376918	0.153949	Ndufv1
635	ENSMUSG00000033916	2.4164e-10	-0.216885	0.30779	0.442426	0.536449	0.289759	0.397264	-0.000462009	-0.531183	-0.267654	0.13364	0.0277665	-0.0879201	0.109385	0.0827514	Chmp2a
635	ENSMUSG00000036835	4.90259e-13	0.069184	0.115175	0.43865	0.559246	0.435057	0.351302	0.128111	0.0835622	0.117219	0.14004	0.175168	0.11388	-0.0664448	-0.0656429	Psenen
635	ENSMUSG00000024194	3.71703e-17	-0.046404	-0.0809076	0.507718	0.267441	0.30225	0.25969	0.157902	-0.199927	0.035118	-0.138786	0.41214	0.232873	-0.3614	-0.252111	Cuta
636	ENSMUSG00000024099	2.82422e-10	-0.0914793	-0.0447702	0.207027	0.232509	0.143826	0.164815	0.0199692	-0.312195	-0.159358	-0.456212	0.223582	0.208489	-0.363993	-0.0656462	Ndufv2
637	ENSMUSG00000085438	2.84966e-06	-0.0592868	-0.0211678	0.114067	0.124495	-0.090692	-0.334349	-0.113823	-0.0369824	-0.0877274	-0.408492	0.0942598	0.119764	0.0777123	0.16804	1700020I14Rik
637	ENSMUSG00000021576	1.58416e-09	-0.378106	-0.274821	-0.510163	-0.054984	0.240082	0.284904	-0.306419	-0.379704	-0.228551	-0.108473	-0.331421	-0.393793	-0.361771	0.12747	Pdcd6
638	ENSMUSG00000026032	3.06523e-07	0.0841809	0.182481	0.567303	0.394461	0.210459	0.226302	0.201612	-0.0654621	0.00783051	-0.144868	0.346308	0.261121	-0.229785	-0.211636	Ndufb3
638	ENSMUSG00000019877	3.08194e-06	-0.370556	-0.127799	-0.239479	-0.305457	-0.126565	-0.398254	-0.318373	-0.245354	-0.305706	-0.430684	-0.291103	-0.313947	-0.269804	0.0448803	Serinc1
638	ENSMUSG00000032288	6.25076e-10	-0.218695	-0.274366	-0.0611957	0.0684289	0.292344	0.238883	-0.192878	-0.399088	-0.391003	-0.0570006	0.125835	0.0645208	-0.327348	0.0477902	Imp3
639	ENSMUSG00000018042	3.68048e-11	-0.204317	0.0372991	-0.0919256	-0.00672704	-0.41601	-0.557264	-0.166327	-0.41823	-0.182616	0.123648	-0.107077	0.0257476	-0.10602	-0.144579	Cyb5r3
640	ENSMUSG00000026021	7.68075e-07	-0.172458	-0.180517	-0.356956	-0.00564598	0.217064	0.239196	-0.189738	-0.229023	-0.225238	-0.144679	-0.305264	-0.293815	-0.455261	0.0750999	Sumo1
640	ENSMUSG00000022812	1.98843e-09	-0.451438	-0.0804092	0.0352649	-0.0953815	-0.118227	-0.118371	-0.279161	-0.358037	-0.214834	-0.205924	-0.0403388	-0.272421	-0.0467052	0.279348	Gsk3b
641	ENSMUSG00000026895	3.21493e-12	-0.133091	0.00620409	0.189713	0.0454219	0.144196	0.221773	0.0368254	-0.312608	-0.112887	-0.401994	0.288229	0.173591	-0.4117	-0.179808	Ndufa8
642	ENSMUSG00000028692	3.00502e-07	-0.275817	-0.209781	0.181106	0.0368018	0.28618	0.291136	-0.140738	-0.533225	-0.349344	-0.199227	0.0677216	-0.17021	-0.203507	0.191175	Akr1a1
642	ENSMUSG00000020018	6.26388e-08	0.0373576	-0.348811	-0.387487	0.0692684	0.334552	0.220363	-0.33409	0.011843	-0.411836	-0.246631	-0.264969	0.152625	-0.355311	0.281692	Snrpf
643	ENSMUSG00000052040	1.20306e-11	-0.186685	-0.00501709	-0.214717	-0.207818	0.0491707	0.160464	-0.500518	-0.045608	-0.254169	-0.0196627	-0.468198	-0.141625	0.220183	0.188134	Klf13
643	ENSMUSG00000037608	1.36447e-07	-0.255743	-0.372309	-0.424164	-0.299464	-0.0786849	-0.0727006	-0.403271	-0.271203	-0.447557	-0.359807	-0.202514	-0.204691	-0.310858	0.0202839	Bclaf1
644	ENSMUSG00000026155	1.02133e-10	-0.244809	-0.0638782	-0.561349	-0.428721	-0.378306	0.00663889	-0.2692	-0.218233	-0.235948	-0.277438	-0.17784	-0.115191	-0.117407	0.118319	Smap1
644	ENSMUSG00000004771	1.62703e-12	-0.290533	0.0323349	-0.030636	0.0459469	0.19654	0.32538	-0.249206	-0.197711	-0.185649	-0.0582058	-0.382272	-0.391756	-0.0490236	-0.032941	Rab11a
645	ENSMUSG00000000827	9.09381e-17	-0.229159	-0.0733775	-0.130085	0.0495733	0.1463	0.0530003	-0.347189	-0.362773	-0.446777	0.105765	-0.218406	-0.194766	-0.0949695	0.125519	Tpd52l2
646	ENSMUSG00000062580	1.16536e-09	-0.287913	-0.161491	-0.466611	-0.132536	0.127318	0.049672	-0.212995	-0.197186	-0.12332	-0.122472	-0.416308	-0.337333	-0.165489	0.0775216	Timm17a
646	ENSMUSG00000024097	4.76547e-12	0.0743974	-0.0254747	-0.441487	-0.0678294	0.238878	0.226526	0.0272964	0.224682	0.146856	0.422565	-0.183007	-0.149603	0.188951	0.257391	Srsf7
647	ENSMUSG00000026977	5.03779e-12	-0.30541	-0.247064	0.0409024	-0.219444	0.157175	0.248215	-0.430827	-0.22948	-0.300195	-0.147987	-0.321606	-0.278149	-0.378937	0.181659	March7
647	ENSMUSG00000057236	4.50513e-05	-0.0634349	-0.222285	-0.251268	-0.0943296	0.0154944	0.124719	-0.0180742	-0.23843	-0.160075	-0.423121	-0.0032347	-0.0357593	-0.210086	0.121787	Rbbp4
647	ENSMUSG00000022800	2.15782e-09	-0.318272	-0.145981	-0.547674	-0.373978	-0.107771	0.0671998	-0.360929	-0.326661	-0.355367	-0.325734	-0.308541	-0.264807	-0.200237	0.161792	Fyttd1
648	ENSMUSG00000057278	2.27009e-07	0.31197	-0.281822	-0.340351	0.26078	0.217281	0.416523	-0.225881	0.345864	-0.303177	-0.0891038	-0.111382	0.34369	-0.299696	0.280187	Snrpg
649	ENSMUSG00000024335	1.88111e-07	-0.153483	0.0103573	0.0672774	0.00161959	0.0448469	0.145259	-0.0439772	0.349205	0.300877	0.305253	-0.130416	-0.363342	0.0333643	0.287016	Brd2
650	ENSMUSG00000051234	6.6713e-18	-0.101819	-0.0234633	-0.544424	-0.32199	0.12019	0.104577	-0.144354	-0.190736	-0.117787	-0.120376	-0.11545	-0.0491137	-0.223105	0.175384	Rnf7
651	ENSMUSG00000021967	5.8273e-07	0.0477652	0.0812389	0.286342	0.377983	0.413305	0.35167	-0.0140643	-0.140598	-0.075644	-0.254994	0.205621	0.2795	-0.128619	-0.233243	Mrpl57
653	ENSMUSG00000062963	1.03815e-12	-0.0326489	0.0887139	0.306884	0.386886	0.424913	0.303713	0.102103	-0.158278	-0.0886517	-0.252249	0.34105	0.140324	-0.0723706	-0.0327175	Ufc1
654	ENSMUSG00000020149	9.46716e-12	-0.165439	-0.0323344	0.134916	0.000640203	0.251354	0.281777	0.0264698	0.0426689	0.147485	0.048726	-0.0068011	-0.388015	-0.43227	-0.162915	Rab1a
655	ENSMUSG00000004535	9.4412e-16	-0.360651	0.109807	-0.217027	-0.614911	-0.276824	0.494388	-0.129847	-0.549057	-0.261434	0.0278839	0.0101992	-0.277152	-0.386561	-0.077066	Tax1bp1
656	ENSMUSG00000028998	1.16736e-12	0.138655	0.294959	0.507716	0.636223	0.255108	0.529371	-0.155353	-0.182565	-0.521202	-0.226479	0.360728	0.474735	0.0894543	-0.143135	Tomm7
656	ENSMUSG00000091086	3.01124e-07	0.100448	0.023385	0.014163	0.238722	0.264778	0.415278	-0.355601	0.243026	-0.399335	0.406079	-0.165568	0.175391	0.0992149	0.0422207	Rpl6l
657	ENSMUSG00000025326	2.59507e-07	-0.279451	-0.185208	-0.527201	-0.308732	-0.127499	-0.141288	-0.35354	-0.275389	-0.282188	-0.129248	-0.376109	-0.212732	-0.160094	0.0785219	Ube3a
658	ENSMUSG00000002015	1.24572e-06	0.0494942	0.258652	0.113999	0.0266926	0.229194	0.506856	0.205043	-0.0702796	0.154549	0.18474	0.335271	0.16864	0.00524517	0.0356557	Bcap31
658	ENSMUSG00000021218	1.06819e-11	-0.118078	-0.292583	0.127223	0.174132	0.294842	0.262854	-0.0817447	-0.2469	-0.167874	0.0883367	0.0286493	-0.0868319	-0.43481	0.0204797	Gdi2
660	ENSMUSG00000048100	1.31148e-17	0.06889	0.127255	-0.480555	0.00446783	-0.108708	0.260434	0.116855	0.0264273	0.126783	0.0110906	0.101183	0.117092	0.0793066	0.175362	Taf13
660	ENSMUSG00000054823	9.91099e-07	-0.420665	-0.137994	-0.186842	-0.392955	-0.0607418	0.0951156	-0.4154	-0.37578	-0.317953	-0.212409	-0.259457	-0.291623	-0.128742	0.1561	Whsc1l1
661	ENSMUSG00000060073	4.00114e-13	-0.379577	-0.218014	-0.389853	-0.0121561	0.0958143	0.337791	-0.275679	-0.486865	-0.244567	-0.13049	-0.410113	-0.474111	-0.307686	-0.0160619	Psma3
662	ENSMUSG00000031556	0.00179214	-0.0440117	0.0228407	-0.0207118	-0.0366849	-0.00322229	0.180317	0.0345306	-0.153295	-0.0193188	-0.381931	0.141543	0.104852	-0.0557962	-0.0521095	Tm2d2
663	ENSMUSG00000030120	1.38704e-09	-0.131717	-0.0340315	-0.314447	-0.405762	-0.512369	-0.317535	-0.138372	-0.186596	-0.163811	-0.124243	-0.0430948	0.0634432	-0.132319	0.0479973	Mlf2
668	ENSMUSG00000028410	6.80493e-07	0.44737	0.238491	0.308931	0.270154	-0.235773	0.150812	0.442959	0.595778	0.4525	0.182352	0.463992	0.410319	0.166133	0.0599962	Dnaja1
669	ENSMUSG00000029642	1.29648e-16	-0.12175	-0.21412	-0.276538	-0.0518999	0.510475	0.381146	-0.381489	-0.0548537	-0.403203	-0.0645349	-0.337867	-0.271145	-0.372547	0.0267067	Polr1d
669	ENSMUSG00000029823	2.31302e-09	-0.480495	-0.222383	-0.322795	-0.483053	-0.32096	-0.041404	-0.502088	-0.449229	-0.531735	-0.0848265	-0.250277	-0.407371	-0.100636	0.0785599	Luc7l2
669	ENSMUSG00000074748	9.3418e-07	-0.264248	-0.24335	-0.29706	-0.164534	0.185777	0.0645997	-0.33354	-0.2009	-0.165708	-0.248817	-0.427785	-0.299669	-0.165428	0.140996	Atxn7l3b
669	ENSMUSG00000020496	8.39301e-09	-0.197082	-0.318042	-0.256367	-0.224319	-0.31238	-0.339531	-0.0769148	-0.335071	-0.120595	-0.423553	-0.00520352	0.0499518	-0.283471	-0.090211	Rnf187
672	ENSMUSG00000005625	8.79611e-15	-0.290255	-0.0385973	-0.198811	0.160549	0.0315809	0.213381	-0.191635	-0.498439	-0.218801	-0.318235	-0.213671	-0.189862	-0.195469	0.158913	Psmd4
672	ENSMUSG00000020153	3.15015e-07	0.219646	0.215437	0.414434	0.550363	0.228294	0.0513377	0.355075	0.158595	0.302712	0.217456	0.425703	0.356155	-0.200739	-0.223835	Ndufs7
673	ENSMUSG00000015714	7.95356e-09	-0.24441	0.0590752	0.0653197	0.28186	0.327455	0.248994	-0.204455	-0.361596	-0.102574	-0.0135665	-0.294749	-0.127367	0.122291	0.0173054	Cers2
673	ENSMUSG00000054405	3.35317e-08	-0.0684891	-0.104386	-0.388061	-0.165802	-0.509978	-0.0988439	-0.107771	-0.0519624	-0.120033	0.027377	-0.111839	-0.0123733	-0.0125997	0.175125	Dnajc8
674	ENSMUSG00000028822	9.60061e-15	-0.198776	0.076972	0.152378	-0.132732	-0.102212	-0.0469364	-0.118232	-0.451327	-0.259166	-0.127386	0.231329	0.0223278	0.0127161	-0.127677	Tmem50a
677	ENSMUSG00000022193	2.8025e-12	0.103473	0.210728	0.070418	0.422401	0.455803	0.448457	0.171033	-0.102737	0.0522363	-0.145452	0.223221	0.140515	-0.0784877	-0.235327	Psmb5
678	ENSMUSG00000015733	3.567e-13	-0.0759154	-0.0529029	-0.556081	-0.314542	-0.478272	-0.316574	-0.044515	-0.0624041	-0.0100564	0.10116	-0.282761	-0.381951	-0.115865	0.28518	Capza2
678	ENSMUSG00000057666	1.4204e-10	0.339874	0.298955	-0.114875	0.359551	0.145015	0.109043	0.521437	0.255071	0.440576	0.460787	0.474376	0.344626	-0.0618885	0.202776	Gapdh
679	ENSMUSG00000027236	1.21546e-16	-0.0175546	0.166931	-0.531663	0.144268	0.349364	0.223146	-0.241812	0.215047	-0.10808	0.330529	-0.283628	-0.249926	-0.0695153	-0.121855	Eif3j1
679	ENSMUSG00000038803	1.52945e-06	0.115654	0.373742	0.425836	0.428121	0.296288	0.0129739	0.0702922	0.0736235	0.030194	0.193553	0.271028	0.31897	0.402458	0.0439616	Ost4
680	ENSMUSG00000030869	7.53126e-17	0.247003	0.275879	0.272269	0.526363	0.208738	0.136774	0.163186	0.00295914	-0.0539855	0.213496	0.364658	0.416063	-0.0372235	-0.223291	Ndufab1
680	ENSMUSG00000060904	6.36671e-13	0.0329419	0.0633579	-0.554005	-0.470178	-0.127688	0.181372	0.0127052	0.0611973	0.036749	0.162243	-0.198898	-0.211262	-0.152987	0.0475243	Arl1
681	ENSMUSG00000055943	5.93036e-07	-0.146406	0.0535553	-0.319219	-0.126552	0.0797479	0.111233	-0.0751587	-0.181008	-0.0532009	-0.18519	-0.0956237	-0.176578	-0.0965949	-0.236573	Emc7
681	ENSMUSG00000028563	5.53168e-13	-0.238055	0.104587	0.0581909	0.13156	0.173953	0.0729034	-0.208439	-0.360679	-0.20583	-0.363904	-0.154554	-0.0749677	-0.0308888	-0.197053	Tm2d1
684	ENSMUSG00000033701	4.14056e-06	-0.191818	-0.241863	-0.298926	-0.186027	-0.0235942	0.342745	-0.204942	-0.231138	-0.270374	-0.409515	-0.0121603	-0.0970861	-0.176652	0.168562	Acbd6
685	ENSMUSG00000022338	0.00021376	0.107729	-0.0204388	-0.18768	0.000820348	0.201177	0.320638	0.132722	0.0211609	0.0960146	0.0799692	0.161787	0.0778397	-0.234503	-0.248547	Eny2
686	ENSMUSG00000029817	6.27514e-06	0.0273173	-0.155715	0.437281	0.290267	0.474489	0.406061	-0.0493721	0.187558	0.0201165	-0.205842	0.119065	0.0551735	0.0255508	0.152731	Tra2a
687	ENSMUSG00000033543	7.71763e-06	-0.247433	-0.170444	-0.188315	-0.198121	-0.0756137	-0.000416215	-0.311761	-0.259934	-0.236069	-0.413832	-0.1566	-0.0962448	-0.26004	-0.119774	Gtf2a2
688	ENSMUSG00000028580	5.51902e-10	-0.320549	-0.300667	-0.251871	-0.311812	0.0418036	0.121274	-0.396254	-0.226359	-0.359062	-0.38835	-0.149799	-0.209963	-0.258697	0.0844382	Pum1
689	ENSMUSG00000042520	2.03983e-07	-0.206203	-0.16888	-0.245568	-0.0945822	0.0229153	-0.04848	-0.330874	-0.133854	-0.277378	-0.375533	-0.243517	-0.151814	-0.072632	0.0917018	Ubap2l
689	ENSMUSG00000005103	7.19507e-06	-0.0730182	-0.0267426	-0.478303	-0.295516	-0.19844	-0.0857977	-0.446361	-0.0972051	-0.277451	0.140749	-0.442874	0.0888172	0.144702	0.156953	Wdr1
690	ENSMUSG00000037499	2.9604e-06	-0.21132	-0.0726633	0.0964838	-0.367396	-0.526799	-0.368044	-0.110634	-0.262697	-0.180446	0.0453526	0.121754	0.00573065	0.31742	-0.0426155	Nenf
690	ENSMUSG00000022635	3.07583e-16	-0.2027	-0.100329	-0.546761	-0.177765	-0.211503	-0.124111	-0.26354	-0.104125	-0.105571	-0.108672	-0.426451	-0.157711	-0.113387	0.0487313	Zcrb1
691	ENSMUSG00000031447	9.0878e-13	-0.0400414	0.387094	0.0370592	-0.157983	-0.472856	-0.394128	0.00162121	-0.327931	-0.0785871	-0.192427	0.0423671	0.116667	0.229233	-0.00663436	Lamp1
692	ENSMUSG00000003161	1.14982e-12	-0.172971	-0.023812	0.416865	0.313706	0.21954	0.0368371	-0.151087	-0.301116	-0.278162	0.106572	0.0282184	-0.0879717	-0.0604874	0.22201	Sri
696	ENSMUSG00000018501	3.49846e-07	-0.337013	-0.275596	-0.14723	-0.242067	-0.124987	-0.406455	-0.392502	-0.371845	-0.341422	-0.309997	-0.223347	-0.0712371	-0.187159	0.266682	Ncor1
699	ENSMUSG00000028165	2.48242e-09	-0.2185	-0.186761	-0.350575	-0.25407	0.173867	0.138702	-0.30932	-0.194924	-0.197002	-0.273813	-0.344987	-0.197973	-0.335867	-0.21436	Cisd2
700	ENSMUSG00000026821	1.775e-11	-0.399787	-0.0781498	0.202646	-0.223043	-0.457694	0.535465	-0.192216	-0.328849	-0.149449	0.275699	-0.155159	-0.370143	-0.0140758	0.137671	Ralgds
700	ENSMUSG00000043991	2.53798e-08	-0.409419	-0.26058	-0.171042	-0.135031	-0.267503	-0.287517	-0.397166	-0.387791	-0.244254	-0.12968	-0.244845	-0.142651	-0.0781099	0.162587	Pura
701	ENSMUSG00000021832	8.4833e-12	-0.0912685	-0.253614	-0.413856	-0.178929	0.0294034	0.103755	-0.125488	-0.124195	-0.155296	-0.0702436	-0.109098	-0.184402	-0.358856	-0.0719443	Psmc6
701	ENSMUSG00000043998	4.18513e-11	-0.156004	0.0403557	-0.364915	-0.0999353	0.229513	0.17797	-0.137134	0.138864	0.100373	0.313618	-0.329767	-0.341948	0.0250849	-0.0491406	Mgat2
702	ENSMUSG00000018666	1.52418e-10	0.143082	-0.279509	-0.05782	0.0610602	0.100418	0.279781	0.0717021	0.0340694	0.057573	-0.364613	0.0796516	0.127841	-0.391823	-0.0208851	Cbx1
705	ENSMUSG00000018076	2.8875e-09	-0.361767	-0.142707	-0.199335	-0.471948	-0.331611	0.0498333	-0.425353	-0.0240349	-0.180159	0.111024	-0.350016	-0.31904	-0.0551863	0.0909396	Med13l
705	ENSMUSG00000010376	0.000218927	-0.0208025	-0.210792	-0.122176	-0.044349	-0.118727	-0.0449271	0.0987842	-0.264215	-0.0257558	-0.467952	0.179516	0.211278	-0.265068	-0.113307	Nedd8
706	ENSMUSG00000022858	2.26201e-07	0.221597	0.0480104	-0.0147132	-0.088886	-0.354574	-0.232724	0.0124256	0.404374	0.149491	0.272614	-0.0863395	0.221936	0.261222	0.279179	Tra2b
708	ENSMUSG00000069744	8.65867e-09	-0.0180672	0.169909	-0.0141888	0.337026	0.387628	0.494709	0.203758	-0.260301	-0.0190929	-0.176617	0.259031	-0.00176248	-0.257076	-0.00618108	Psmb3
708	ENSMUSG00000021111	6.02695e-08	-0.250244	-0.336025	-0.351355	-0.45784	-0.276865	-0.168181	-0.373712	-0.211878	-0.270852	-0.410976	-0.335165	-0.2282	-0.381897	0.0157511	Papola
709	ENSMUSG00000006412	8.12672e-14	-0.363906	-0.1473	-0.497699	-0.156398	0.149357	0.201822	-0.274257	-0.354832	-0.236201	-0.176694	-0.325889	-0.410369	-0.0510886	0.0955674	Pfdn2
710	ENSMUSG00000037266	7.42568e-11	0.125962	0.274188	0.420698	0.294418	0.417592	0.113054	-0.0937159	-0.204909	-0.256075	-0.413895	0.299255	0.421934	0.40641	0.0310037	Rsrp1
711	ENSMUSG00000027881	1.6697e-13	-0.0035124	-0.182296	-0.103205	-0.0587733	0.429598	0.312964	-0.00982692	0.270557	0.226276	0.343341	-0.0949455	-0.195565	-0.024815	0.239411	Prpf38b
711	ENSMUSG00000091537	3.69782e-06	0.325466	0.138539	0.0135216	0.428133	0.3203	0.087361	0.0274241	0.355998	0.0635294	-0.236575	-0.0797378	0.403625	0.0759903	0.0273345	Tma7
712	ENSMUSG00000021877	5.31898e-15	-0.0868772	0.28827	-0.438155	-0.324527	0.516612	0.0599073	0.194094	-0.0176738	0.173865	0.190506	0.0225123	-0.448005	0.0348627	0.0863677	Arf4
715	ENSMUSG00000062270	2.52563e-08	0.0141975	0.379639	-0.050149	0.0947689	-0.380993	-0.386263	-0.125539	-0.128024	-0.163619	-0.00265027	-0.232325	0.184902	0.209813	0.194406	Morf4l1
716	ENSMUSG00000059734	3.2547e-06	-0.116626	0.0707946	0.295652	0.19098	0.18501	0.267178	0.135674	-0.397489	-0.0809915	-0.402269	0.391487	0.240373	-0.271346	-0.124808	Ndufs8
719	ENSMUSG00000030663	5.91056e-07	-0.186938	-0.133594	-0.339945	0.0472416	-0.138783	-0.220532	-0.328586	-0.30177	-0.312602	0.0164204	-0.425496	-0.156377	-0.278595	-0.00429096	1110004F10Rik
720	ENSMUSG00000004268	2.10246e-09	-0.070606	-0.307453	-0.396274	0.00746824	0.405104	0.380488	-0.0601107	-0.0414528	-0.0558038	0.159349	-0.00996367	-0.140884	-0.329561	0.0338605	Emg1
722	ENSMUSG00000004032	3.01059e-16	0.140502	-0.0719747	-0.0235936	-0.451754	-0.271755	0.229573	0.210181	0.241633	0.266783	0.198562	0.145315	0.0928624	0.0297489	-0.0184685	Gstm5
724	ENSMUSG00000038374	6.86817e-13	-0.0707455	-0.332814	-0.473033	-0.213317	0.103561	0.215708	-0.0662453	-0.0574174	-0.0263988	0.0460898	-0.238724	-0.286931	-0.264962	0.082515	Rbm8a
724	ENSMUSG00000028029	3.20855e-10	-0.0359616	-0.288656	0.108993	0.193192	0.14786	0.1227	-0.147528	-0.0358312	-0.211709	-0.118569	0.0261453	0.054175	-0.368399	-0.0135107	Aimp1
727	ENSMUSG00000020232	1.12554e-06	0.0792636	-0.0602506	0.305266	0.218541	0.130795	-0.131567	-0.012821	-0.164101	-0.175987	-0.183299	0.25948	0.298382	-0.0144501	0.222966	Hmg20b
728	ENSMUSG00000063015	2.34859e-14	-0.00330271	-0.161893	0.178907	-0.301604	-0.474597	0.208687	-0.0415277	0.077146	0.0502127	0.188987	-0.0152838	-0.00465068	-0.0673717	0.223836	Ccni
728	ENSMUSG00000010067	1.37576e-10	-0.163569	-0.00911304	-0.315246	-0.408828	-0.221326	0.00204385	-0.0949581	0.0719547	0.0165872	0.0604359	-0.207324	-0.388265	-0.119277	-0.026404	Rassf1
728	ENSMUSG00000090258	3.75376e-13	-0.237448	0.152866	0.313401	0.285623	0.109758	0.176399	-0.110126	-0.405728	-0.286985	-0.330104	0.226433	0.15701	-0.00027674	-0.0369237	Churc1
729	ENSMUSG00000004096	5.36803e-10	-0.0699957	-0.26587	0.0331968	0.179516	0.12362	-0.0344064	0.048065	-0.145472	-0.0205231	-0.235925	-0.0112484	0.0174014	-0.35771	-0.0882063	Cwc15
729	ENSMUSG00000063200	4.3152e-09	0.103904	-0.263189	0.234054	0.214518	0.110429	0.209981	-0.0260611	0.0848563	0.023109	0.332963	-0.0982088	0.0678474	-0.369452	0.24352	Nol7
729	ENSMUSG00000020949	2.98972e-07	0.129811	-0.202644	0.25747	0.291663	0.304394	0.344203	0.20268	0.12634	0.178256	-0.222029	0.219378	0.206525	-0.290968	0.11789	Fkbp3
730	ENSMUSG00000024146	0.00591093	0.011134	0.00995047	0.0903849	0.191086	0.0678725	0.0624848	-0.0618011	-0.0628493	-0.0708487	-0.277284	0.0598124	0.0152862	-0.13109	0.21185	Cript
732	ENSMUSG00000018567	2.80516e-06	-0.264643	0.224034	0.541224	0.323124	0.325746	0.441417	0.0987774	-0.468309	-0.124552	-0.454741	0.414005	-0.0656688	-0.0216899	0.0168145	Gabarap
733	ENSMUSG00000001472	7.75288e-10	-0.355671	-0.0716184	-0.120411	0.181157	0.151715	0.245904	-0.403758	-0.300198	-0.352241	-0.0824607	-0.449624	-0.420259	-0.0524378	0.0407381	Tcf25
735	ENSMUSG00000031683	2.99621e-14	0.0235748	-0.167317	0.43617	0.42187	0.392231	0.274221	0.0367409	0.0263346	0.12271	0.0549713	0.0504804	0.214452	-0.0473091	0.157443	Lsm6
738	ENSMUSG00000031839	2.49932e-05	0.222512	0.357364	0.288273	0.128783	0.231502	0.342087	0.29826	0.166443	0.292611	-0.351364	0.299111	0.301467	0.11193	0.201828	Hsbp1
745	ENSMUSG00000019132	5.01394e-09	-0.200674	-0.257426	-0.0415894	-0.394421	-0.271233	0.038986	-0.245815	-0.0115885	0.0451927	-0.120096	-0.344849	-0.255816	-0.271458	-0.240121	BC005537
746	ENSMUSG00000030879	1.34142e-09	-0.130804	-0.0947356	-0.151502	-0.0296411	0.20396	0.120819	-0.0712007	-0.0976911	-0.0920761	-0.194012	0.00952053	-0.0459896	-0.328863	-0.0438814	Mrpl17
748	ENSMUSG00000030002	9.76911e-09	-0.26213	-0.257229	-0.245139	-0.0779931	0.0102145	0.230797	-0.413719	-0.11565	-0.347792	-0.0676964	-0.185047	-0.230194	-0.300366	0.0436666	Dusp11
748	ENSMUSG00000025135	2.09269e-08	-0.0747146	-0.0441985	0.19807	-0.0745976	-0.316092	-0.274212	-0.00838601	-0.110675	-0.0864822	-0.276481	0.223361	0.164125	-0.0149964	0.215493	Anapc11
748	ENSMUSG00000061665	3.6874e-06	-0.236312	-0.101472	0.0175702	0.0738997	0.114583	0.414716	-0.203935	-0.206097	-0.279946	-0.113558	-0.154414	-0.130607	-0.0890212	0.0560024	Cd2ap
750	ENSMUSG00000026078	1.23941e-13	-0.0357531	0.0784618	-0.301157	-0.306136	-0.456691	-0.0880425	-0.0393678	-0.138363	0.0647614	0.20412	-0.196386	0.0766049	-0.0832382	0.229808	Pdcl3
750	ENSMUSG00000024072	2.08646e-12	-0.0541425	0.0773845	0.0716738	0.108537	-0.0152721	0.158524	0.0948846	-0.442067	-0.0880138	-0.0758771	0.197411	0.101227	-0.273035	-0.101597	Yipf4
752	ENSMUSG00000029465	2.19136e-12	-0.280942	-0.198683	-0.136858	0.20921	0.455891	0.314058	0.0306711	-0.397253	-0.101829	-0.101145	0.112687	-0.419973	-0.355631	0.0362757	Arpc3
754	ENSMUSG00000017188	4.45446e-15	-0.0373176	-0.1073	0.39492	0.428151	0.22445	0.102167	0.0996818	-0.288331	0.00658023	-0.0806498	0.28727	0.270756	-0.264478	0.0991704	Coa3
755	ENSMUSG00000060143	5.00235e-10	0.236641	0.0413037	0.176112	0.331345	0.321607	0.370932	-0.186491	0.196093	-0.293818	0.144778	0.11518	0.335241	0.0600066	-0.101474	Gm10076
757	ENSMUSG00000063870	9.71483e-09	-0.429258	-0.329199	-0.394934	-0.410584	-0.46305	-0.262871	-0.473092	-0.16597	-0.315724	-0.153766	-0.292656	-0.396006	-0.195165	0.0365498	Chd4
757	ENSMUSG00000025499	1.45485e-09	0.012807	0.103169	-0.242087	-0.230202	-0.369896	0.302296	0.00486194	0.121113	0.136247	-0.181326	-0.0222879	0.0937501	0.115911	0.232237	Hras
758	ENSMUSG00000030335	5.94825e-06	0.0912879	0.0136656	-0.0180735	0.263732	0.314858	0.0810306	0.179529	0.123444	0.098265	0.305836	0.22204	-0.0144336	-0.241885	-0.200587	Mrpl51
762	ENSMUSG00000025337	1.24452e-09	-0.231537	0.12497	-0.0816084	0.205876	0.135704	0.231717	-0.165316	-0.233162	-0.196117	0.108472	-0.174562	-0.365191	0.115652	0.198986	Sbds
763	ENSMUSG00000025260	8.75865e-08	0.0116186	-0.16763	-0.0363311	-0.531611	-0.32358	0.360607	0.0345676	-0.0212451	-0.0265955	0.0178584	0.27211	0.170034	-0.350216	0.200552	Hsd17b10
766	ENSMUSG00000079658	9.97528e-14	-0.197335	-0.00301899	-0.535051	-0.494364	-0.347394	0.0672627	-0.207566	-0.282214	-0.323353	-0.279002	-0.101373	-0.132759	-0.226727	-0.243893	Tceb1
772	ENSMUSG00000028470	1.65612e-08	-0.321503	-0.131134	0.299207	0.200514	0.0740605	0.343546	-0.124934	-0.321172	-0.179902	-0.188965	0.066013	-0.209272	-0.332387	-0.0458857	Hint2
772	ENSMUSG00000029472	1.99515e-06	0.0888019	-0.276618	-0.0912951	-0.352513	-0.270415	-0.404067	0.0332656	0.256204	0.134938	-0.00156534	-0.100371	-0.0433045	-0.314852	0.0777828	Anapc5
775	ENSMUSG00000033020	8.64316e-08	0.108761	-0.0380026	-0.0260369	0.359258	0.193151	0.422162	-0.00842465	-0.210532	-0.144297	0.058225	0.239059	0.261245	-0.00379577	0.0802457	Polr2f
778	ENSMUSG00000037072	3.33261e-07	0.037607	0.318969	0.348545	-0.0986929	0.295861	-0.452792	0.121137	-0.361062	-0.0488308	-0.251942	0.435113	0.287129	0.062196	0.0486806	Sep15
778	ENSMUSG00000041028	7.04301e-08	-0.230621	0.066241	0.166697	0.323922	0.307506	0.304663	-0.180321	-0.357209	-0.213308	0.0756918	0.0293704	0.0488502	-0.0554967	0.210522	Ghitm
779	ENSMUSG00000033940	1.72546e-11	-0.277569	-0.0291394	0.172766	0.179464	0.337734	0.150034	-0.120581	-0.413217	-0.25484	-0.21172	0.0648288	0.0471341	-0.195937	-6.26466e-05	Brk1
779	ENSMUSG00000038762	9.89779e-09	-0.0783309	-0.168623	-0.326762	0.00798788	0.130452	0.131545	-0.0586681	0.0108191	-0.0323121	0.0625347	-0.0485714	-0.105904	-0.327413	-0.0368841	Abcf1
784	ENSMUSG00000033184	8.38234e-06	-0.147243	0.0162262	-0.245042	-0.226744	0.0298934	0.0679068	-0.121756	-0.253166	-0.150474	-0.340038	-0.0672481	-0.0917707	-0.118507	-0.0381281	Tmed7
795	ENSMUSG00000006095	3.4818e-11	-0.11803	-0.0661226	0.082921	0.100545	-0.0413611	0.23772	-0.0336481	-0.38619	-0.0786585	-0.210052	0.0733231	0.0729454	-0.104958	0.0690133	Tbcb
797	ENSMUSG00000025609	1.19286e-05	-0.301361	-0.0818031	-0.0297126	-0.091501	0.0854612	0.137756	-0.290247	-0.210716	-0.235747	-0.337515	-0.13273	-0.20068	0.00790963	0.0541559	Mkln1
797	ENSMUSG00000036427	4.10064e-05	0.011926	-0.289117	0.0105683	-0.0962084	0.0347206	-0.129707	-0.134856	-0.0178002	-0.235285	-0.178731	0.118347	0.0285381	-0.258329	0.0923743	Gpi1
799	ENSMUSG00000020224	1.5363e-07	0.0629784	0.0980435	-0.296149	0.267032	0.307078	0.337874	-0.110917	0.13852	-0.11312	0.0239214	-0.242523	-0.0635507	0.0670355	0.0584735	Llph
800	ENSMUSG00000059355	2.99835e-08	-0.105403	-0.168729	0.0352198	0.0635981	0.21013	0.128727	-0.0403778	-0.172789	-0.0689662	0.0883225	0.0918449	0.00138644	-0.306055	-0.0472953	Wdr83os
804	ENSMUSG00000036275	4.65526e-06	-0.103948	0.0437565	-0.0638277	-0.279359	-0.11976	-0.0934193	-0.0898183	-0.184959	-0.158076	-0.339888	0.0251939	0.0409807	0.0983918	0.0502219	9530068E07Rik
805	ENSMUSG00000032199	1.05161e-06	-0.23781	-0.113013	-0.34148	-0.144677	-0.116057	-0.136176	-0.330793	-0.375096	-0.368274	-0.342016	-0.250691	-0.143224	-0.196055	0.0547172	Polr2m
806	ENSMUSG00000038646	2.58431e-06	-0.0529417	-0.0801709	0.0171371	0.179518	0.0929122	0.167019	-0.187791	-0.202376	-0.218344	-0.329429	-0.071262	0.0383071	-0.260897	-0.0229198	Fam103a1
806	ENSMUSG00000021413	1.86842e-08	0.0328494	-0.0397549	-0.381947	-0.206038	0.0808151	0.0291752	-0.071904	0.0697308	-0.0820682	0.109659	-0.107937	-0.0350572	0.0191865	0.217312	Prpf4b
809	ENSMUSG00000007815	3.15087e-06	-0.0683101	0.0608262	0.0199845	0.151363	0.135748	-0.429736	-0.000725523	-0.218219	-0.0729487	-0.354906	-0.0321203	-0.202361	0.00481707	0.161372	Rhoa
813	ENSMUSG00000040242	8.81701e-08	-0.262934	-0.0911121	-0.251328	-0.107468	-0.124044	-0.251873	-0.386903	-0.255712	-0.324157	-0.180039	-0.285809	-0.108913	0.0647116	0.0628737	Fgfr1op2
814	ENSMUSG00000078671	8.68147e-09	-0.0675961	-0.134306	-0.0513909	-0.360823	0.0661895	0.271844	-0.155741	0.0223238	-0.072636	0.00709833	-0.0531757	-0.0467904	-0.16955	0.204059	Chd2
817	ENSMUSG00000029076	1.63733e-10	-0.240186	0.195799	-0.034485	0.110364	0.0741516	0.0827187	-0.197816	-0.363166	-0.288873	-0.203204	0.0988856	0.0292658	0.216915	0.0409875	Sdf4
820	ENSMUSG00000040824	4.85755e-08	0.221729	-0.0625673	-0.0276279	0.304848	-0.192375	0.330351	-0.160433	-0.0202166	-0.378341	-0.237682	0.22798	0.400274	-0.0374574	-0.00301923	Snrpd2
825	ENSMUSG00000002102	0.0003588	0.06543	0.0641483	-0.00953101	0.253943	0.126708	0.184261	0.0955819	0.0644531	0.153995	0.362166	0.130184	0.0211142	-0.0810454	0.0718271	Psmc3
828	ENSMUSG00000005881	3.50675e-06	-0.217016	-0.115368	0.106183	-0.194305	0.0942106	0.390898	-0.193445	-0.330902	-0.251909	-0.32626	0.0408531	-0.0602995	-0.156997	0.0349335	Ergic3
828	ENSMUSG00000077450	8.40277e-11	-0.181838	0.0183117	-0.151374	-0.195586	-0.392672	-0.34595	-0.282183	-0.237656	-0.363811	-0.228668	-0.141504	-0.186221	-0.0100922	-0.102802	Rab11b
832	ENSMUSG00000005354	1.6821e-07	-0.100701	-0.153989	-0.013429	-0.0365546	0.088664	-0.0338555	-0.15826	-0.112304	-0.0812502	-0.243763	-0.116972	0.0294344	-0.310017	0.035787	Txn2
839	ENSMUSG00000047187	1.2353e-05	-0.236142	0.146691	0.0809734	-0.105639	0.223029	0.409294	-0.023632	-0.298278	-0.0207066	0.0492535	-0.0364573	-0.211619	-0.122758	0.0708021	Rab2a
854	ENSMUSG00000030629	4.99983e-09	-0.021065	0.193081	0.447571	0.38621	0.263708	0.305873	-0.0250514	-0.273773	-0.0771846	-0.216501	0.0822483	0.142475	-0.227939	0.108913	Zfand6
855	ENSMUSG00000045948	9.12192e-07	0.0447947	-0.181094	0.226038	0.283415	0.249806	0.171231	0.0375804	-0.0381533	0.026616	-0.24582	0.188924	0.0838466	-0.267341	-0.154935	Mrps12
856	ENSMUSG00000037373	1.17664e-07	-0.0936164	-0.198242	-0.340502	-0.188551	-0.0182939	-0.105353	-0.306276	-0.135231	-0.256309	-0.14477	-0.345934	-0.0474721	-0.189943	0.118559	Ctbp1
857	ENSMUSG00000025979	1.22237e-06	-0.161359	-0.0224849	-0.198154	-0.10147	0.0553475	0.144095	-0.199551	-0.341846	-0.280173	-0.107968	-0.0696324	-0.118129	-0.175109	0.133156	Mob4
857	ENSMUSG00000020368	1.34772e-05	0.00753425	-0.0818871	-0.153785	-0.332434	-0.106266	-0.182486	-0.0348499	-0.0979243	0.0412564	-0.206424	-0.024052	0.132704	-0.0975767	0.223602	Canx
858	ENSMUSG00000029131	5.58714e-06	-0.0400364	0.0140264	-0.366708	0.0359961	0.0371842	-0.029863	-0.25747	-0.0405414	-0.281983	-0.0161876	-0.294529	-0.0165391	-0.00272206	0.190647	Dnajb6
858	ENSMUSG00000025544	0.0465061	-0.0721297	0.0610559	0.0581682	0.123209	0.114322	0.151089	-0.0658217	-0.0356469	0.00469513	-0.282726	0.0382327	0.0503309	0.0384386	-0.0737288	Tm9sf2
859	ENSMUSG00000032959	7.85566e-06	0.0323418	-0.0024696	-0.311749	-0.122245	-0.0670766	0.222496	-0.212766	-0.076923	-0.388103	-0.32715	-0.0427011	0.2523	-0.154674	-0.135515	Pebp1
863	ENSMUSG00000014077	1.54474e-09	-0.166374	0.0332446	0.280121	0.354532	0.301584	0.0645691	-0.256361	-0.174702	-0.21655	-0.293685	-0.036812	0.00800852	-0.0249371	0.153396	Chp1
865	ENSMUSG00000078453	9.6932e-06	0.192021	-0.0603822	0.228794	0.173972	-0.121497	0.358867	0.0937825	0.086094	0.0561205	-0.143132	0.320545	0.275949	-0.148728	-0.102312	Abracl
869	ENSMUSG00000035478	1.1714e-08	-0.0462105	-0.233795	-0.331973	-0.111317	0.117001	0.208216	-0.0579384	0.00407739	0.0337875	-0.223249	0.0326726	0.120773	-0.194021	0.104851	Mbd3
871	ENSMUSG00000053453	3.21308e-05	0.139423	0.00768394	-0.155669	0.15179	0.240167	0.331179	0.179205	0.174765	0.139102	-0.0976509	0.162037	0.0649148	-0.00187117	0.109087	Thoc7
876	ENSMUSG00000029068	6.21085e-05	-0.261848	-0.042565	-0.000223667	-0.158184	0.0878022	0.122422	-0.22171	-0.171833	-0.26325	-0.33783	0.00183113	-0.171624	-0.0128027	-0.0701847	Ccnl2
880	ENSMUSG00000027806	3.73307e-11	-0.00143079	-0.0346285	0.234885	-0.451486	-0.127958	0.213331	0.0754357	0.243283	0.162085	0.234254	0.182249	0.0471702	0.0987842	-0.0420055	Tsc22d2
883	ENSMUSG00000022403	1.75655e-06	-0.110363	-0.150502	0.150025	0.133487	0.0906076	0.0927538	-0.222777	-0.186299	-0.379508	-0.251355	-0.0195918	0.0134569	-0.307218	0.103055	St13
885	ENSMUSG00000047721	8.78766e-09	-0.0780051	-0.0134033	-0.289216	0.232638	0.241592	0.255578	-0.330952	-0.0664385	-0.333315	0.0439782	-0.202545	0.029522	-0.0238298	-0.1286	Bola2
894	ENSMUSG00000019804	1.30108e-07	0.17795	0.183214	0.374831	0.283071	0.374569	0.138283	0.32879	0.208657	0.386671	-0.107785	0.320418	0.225654	-0.204431	-0.142689	Snx3
896	ENSMUSG00000042682	1.14017e-07	-0.113369	0.290495	0.400908	-0.00765032	0.362016	-0.114084	0.166907	-0.17816	0.165831	-0.283336	0.0277933	-0.0429089	0.0967187	-0.0128162	Selk
899	ENSMUSG00000020570	9.51994e-05	-0.0812974	0.160815	0.121572	0.157516	0.0849399	0.34818	0.0951169	-0.117047	0.0205493	0.184922	0.106898	0.0426714	-0.0680047	0.0523985	Sypl
902	ENSMUSG00000029203	9.07988e-10	-0.291746	-0.115045	-0.41614	-0.123474	0.0744455	-0.119821	-0.216435	-0.218199	-0.179192	-0.048514	-0.175969	-0.303045	-0.263202	-0.01472	Ube2k
906	ENSMUSG00000007656	5.80158e-05	0.102999	0.01317	-0.106667	0.30133	0.136618	0.373847	0.0665005	0.149485	0.0906399	0.0579804	-0.0597091	-0.0172758	-0.0182666	0.103991	Arpp19
909	ENSMUSG00000008763	1.18814e-10	-0.0850906	-0.00900502	-0.169905	-0.414421	-0.182333	0.304488	-0.140443	-0.0637778	-0.0777779	-0.160786	-0.123179	-0.0489338	-0.0340814	-0.0970792	Man1a2
915	ENSMUSG00000024387	2.78098e-06	-0.0664169	-0.0856201	0.0178854	0.189596	0.274606	0.274952	0.0927223	-0.0580801	0.0361214	0.0100979	0.202107	-0.0406082	-0.25988	0.0179286	Csnk2b
920	ENSMUSG00000009079	8.36371e-06	-0.116846	-0.153741	-0.313218	-0.225137	-0.163113	0.132791	-0.163501	-0.0800233	-0.088469	0.0053978	-0.181332	-0.135178	-0.199507	0.184362	Ewsr1
923	ENSMUSG00000047459	2.47164e-07	-0.0858301	0.0725426	0.179002	0.205113	-0.0307683	-0.251176	0.100948	-0.360616	-0.0218229	-0.357027	0.162535	0.1533	-0.147695	0.0190591	Dynlrb1
929	ENSMUSG00000006299	3.41592e-09	0.0332404	-0.0978288	-0.368081	-0.0454552	0.246998	0.205175	0.0455104	0.0409445	0.038464	-0.0606657	-0.0300776	-0.0133666	-0.223312	0.000293421	Aamp
931	ENSMUSG00000028452	1.15348e-06	-0.199606	0.0266005	-0.334122	-0.0505462	-0.00454179	0.161101	-0.240189	-0.146598	-0.224965	0.0427706	-0.205136	-0.258459	-0.173167	-0.180553	Vcp
931	ENSMUSG00000028603	1.07247e-06	-0.135901	0.130911	0.386121	0.360116	0.211918	0.105252	0.0463535	-0.291184	-0.148725	-0.152646	0.204728	0.0332925	0.0190495	0.141175	Scp2
936	ENSMUSG00000059518	2.28131e-06	0.0766727	0.0837997	0.200439	0.281419	0.0853622	0.185745	0.0423003	-0.0796206	-0.0881144	-0.255063	0.289839	0.232923	-0.00491984	-0.107153	Znhit1
939	ENSMUSG00000040459	5.19655e-05	-0.131925	-0.0689171	-0.100897	-0.203022	-0.0308256	0.0478726	-0.312379	-0.0362965	-0.201055	-0.300525	-0.2862	-0.118501	-0.0378536	0.180447	Arglu1
946	ENSMUSG00000026034	8.24246e-09	0.173349	-0.172843	0.403118	0.141086	0.304739	-0.0758001	0.0576581	0.15286	0.0122797	0.0271828	0.231352	0.231265	-0.0550129	0.161335	Clk1
948	ENSMUSG00000019710	1.48541e-07	-0.146188	-0.198938	0.357662	0.0896389	0.14286	0.244049	-0.0967965	-0.25047	-0.306629	-0.124976	0.180912	0.0493071	-0.181723	0.0666894	Mrpl24
952	ENSMUSG00000036309	0.000155572	0.123261	0.237048	-0.021733	0.146002	0.173494	0.249523	0.12118	-0.00909049	-0.0168644	-0.0949895	0.268018	0.236417	0.195581	0.146611	Skp1a
955	ENSMUSG00000087260	1.62073e-09	-0.014182	0.00176808	0.221195	0.360984	0.152992	0.100234	0.165988	-0.0165845	0.138835	-0.230254	0.212379	0.191779	-0.124884	0.0285289	Lamtor5
958	ENSMUSG00000020708	6.10882e-05	-0.0675601	0.0491927	-0.275335	0.188665	0.141706	0.303174	0.127356	-0.0429114	0.158267	0.0548958	-0.0210063	-0.0666874	-0.163511	0.0888683	Psmc5
961	ENSMUSG00000038615	9.97287e-06	-0.172796	-0.0337626	-0.00929541	0.152039	-0.0291572	-0.213238	-0.241543	-0.0863153	-0.0663777	-0.135724	-0.300694	-0.0677463	0.0265887	0.000307849	Nfe2l1
966	ENSMUSG00000031783	5.97305e-06	-0.176773	-0.101867	-0.292585	-0.0648647	-0.0842628	0.0593307	-0.119758	-0.130154	-0.0395199	-0.114289	-0.213896	-0.230178	-0.147869	0.160214	Polr2c
986	ENSMUSG00000011114	1.95018e-06	0.0216386	0.0964008	-0.0317853	0.124146	0.29723	0.192219	-0.0404229	-0.0123122	-0.0839269	0.292387	-0.0515468	-0.0290749	-0.0462302	0.0886293	Tbrg1
994	ENSMUSG00000021486	4.29823e-07	-0.00674845	-0.12699	0.0179664	0.0176569	0.305067	0.149672	-0.286107	-0.0453406	-0.188519	0.250227	-0.167152	0.0340249	-0.187912	-0.006649	Prelid1
1008	ENSMUSG00000002778	9.07355e-06	-0.173914	-0.183071	0.229682	0.0855718	0.181709	0.00177358	-0.13038	-0.269362	-0.294543	-0.230213	0.155233	-0.00913569	-0.221611	0.0411761	Kdelr1
1009	ENSMUSG00000034243	8.9729e-07	-0.050697	0.0112886	0.306701	0.210628	0.29075	0.207882	-0.234924	-0.0483128	-0.175935	0.260956	-0.133628	0.0807509	0.189365	0.085828	Golgb1
1013	ENSMUSG00000000346	6.31913e-06	-0.274742	-0.149548	0.302604	0.230195	0.155181	0.247054	-0.148867	-0.164074	-0.101663	-0.0839279	-0.0687076	-0.236563	-0.171362	0.0504588	Dazap2
[truncated: 12 more rows]
