# Supplementary material for: Differentiation dynamics of mammary epithelial cells revealed by single-cell RNA sequencing
Source: Nat Commun. 2017 Dec 11;8:2128. doi: 10.1038/s41467-017-02001-5 (PMC5723634; doi:10.1038/s41467-017-02001-5)
Supplement: Supplementary file 15 — Supplementary Data 12 [file 41467_2017_2001_MOESM15_ESM.xlsx]

## Sheet: C12
Supplementary Data 12
Top	Gene	FDR	logFC.vs.C1	logFC.vs.C10	logFC.vs.C11	logFC.vs.C13	logFC.vs.C14	logFC.vs.C15	logFC.vs.C2	logFC.vs.C3	logFC.vs.C4	logFC.vs.C5	logFC.vs.C6	logFC.vs.C7	logFC.vs.C8	logFC.vs.C9	Symbol
1	ENSMUSG00000061024	3.70501e-140	0.882577	0.933548	1.19206	0.63466	1.35845	1.41028	0.9747	1.2271	1.15991	1.38763	0.644896	0.452129	1.0489	1.14344	Rrs1
1	ENSMUSG00000026158	0	-0.453329	-2.25815	-0.926701	-0.0502249	-0.0352127	0.0170127	-0.271464	0.10743	0.0907491	-0.0122687	-0.644676	-0.820736	-2.21841	-1.10762	Ogfrl1
1	ENSMUSG00000026051	2.45998e-245	0.668155	0.666146	0.662274	-2.1844	0.380916	0.714582	0.71578	0.714854	0.715126	0.639381	0.716189	0.64531	0.68135	0.697006	1500015O10Rik
1	ENSMUSG00000026177	0	-0.000342516	0.00284574	0.00284574	0.00213621	-0.012891	-1.2674	0.00284574	0.00284574	0.00257042	0.00284574	0.00284574	0.00122168	0.00190977	-0.00921546	Slc11a1
1	ENSMUSG00000026258	7.85676e-08	0.0320563	-0.556921	-0.341795	0.088123	0.0929197	0.0748994	-1.00122	0.0937051	0.0515612	0.0826848	-1.69347	-0.0144322	0.0714844	0.0951701	3110079O15Rik
1	ENSMUSG00000049866	9.90743e-94	1.65632	1.34146	1.56532	0.363099	1.03131	1.97909	1.60663	1.79069	1.76322	2.04305	1.4626	1.48191	1.72753	1.92766	Arl4c
1	ENSMUSG00000020423	1.08552e-18	-0.577689	-1.20008	-3.44519	-0.953763	-3.31424	-2.05829	-1.06069	-0.387572	-0.964526	-0.69853	-0.734059	-0.595513	-1.31862	-2.78436	Btg2
1	ENSMUSG00000041801	1.26133e-71	1.85172	1.74875	1.26082	0.0362463	0.134416	0.586993	1.80821	1.8419	1.84309	1.92662	1.74111	1.85221	1.86206	1.59061	Phlda3
1	ENSMUSG00000026645	1.23716e-22	-0.0330201	-0.031765	-0.288835	-0.0123135	-0.0134545	-0.012863	-0.00441966	-0.00544338	-0.00947336	-0.102489	-0.0221766	-0.0555211	-0.673199	-1.81217	Olah
1	ENSMUSG00000042845	2.38261e-108	-0.321813	-0.330146	-0.368217	-0.0495561	0.00379101	-0.00551151	-0.0114486	-0.473565	-0.0201593	-7.38107	-0.0103381	-0.0407831	-0.14107	-0.379853	Wfdc12
2	ENSMUSG00000008136	2.07237e-62	0.958027	1.37641	0.93216	-0.046767	1.11487	1.51004	0.783692	1.08837	0.975703	1.48314	0.630358	0.920007	1.4437	1.34257	Fhl2
2	ENSMUSG00000026020	2.99332e-116	1.46704	1.51447	1.86149	0.510106	0.996293	1.93629	1.33831	1.77449	1.53952	1.86894	1.10255	1.06479	1.47547	1.90432	Nop58
2	ENSMUSG00000039323	0	0.741772	0.70907	0.309693	-1.84582	-2.00471	0.557294	0.736471	0.74753	0.737893	0.74753	0.739298	0.743648	0.710307	0.437604	Igfbp2
2	ENSMUSG00000026208	8.98903e-12	-4.36275e-06	0.0125403	0.0042393	-0.0154741	-0.0708049	-2.59432	0.0071837	0.00227426	0.00649724	0.0125403	0.0125403	0.00924661	0.0123825	-0.0138753	Des
2	ENSMUSG00000026385	3.36029e-27	-0.996178	-2.50239	-2.15453	-0.750923	-2.10056	-1.01679	-0.615786	-0.123069	-0.0264577	-0.416318	-1.55092	-1.65612	-3.77322	-3.19012	Dbi
2	ENSMUSG00000048096	0	1.59136	1.59401	1.21454	-0.311804	-0.68346	-0.10262	1.61393	1.62782	1.62123	1.57581	1.61065	1.60096	1.60511	1.41986	Lmod1
2	ENSMUSG00000033684	0	-1.74551	0.0370757	-0.00676634	0.00130188	0.104171	0.0565821	-0.907976	-1.83627	-1.2349	-0.589412	-0.11484	-1.46693	-0.139107	-1.18799	Qsox1
2	ENSMUSG00000026818	1.1292e-42	-0.267988	-0.0190271	-0.0835408	-0.000933936	-0.00290146	-0.00540831	-0.00653662	-0.00666829	0.00154988	-0.0257364	-0.0237537	-0.474267	-0.216687	-2.08673	Cel
2	ENSMUSG00000026832	1.9627e-30	-0.316981	-1.80951	-1.24548	-0.0164231	0.00607754	0.00291546	-0.153053	0.0201892	0.0167061	-0.000831646	-0.354312	-0.495135	-1.09377	-1.33881	Cytip
2	ENSMUSG00000012350	0	-0.611701	-2.02488	-1.85744	-0.00736883	0.0614377	0.0587628	-0.500725	-0.188155	-0.209332	-0.139361	-0.774068	-0.954633	-2.01278	-0.816365	Ehf
2	ENSMUSG00000028464	3.62322e-32	4.18401	4.02484	0.915959	-0.190834	-2.5619	-0.519935	3.92927	4.26244	4.00553	4.12491	3.86824	4.22826	4.12768	0.988286	Tpm2
3	ENSMUSG00000026185	4.82673e-24	-0.565881	0.795914	-0.926086	-2.07051	1.13543	0.511062	0.791877	2.11472	2.09837	-0.097549	-0.272339	-1.64121	0.758674	0.253831	Igfbp5
3	ENSMUSG00000026249	5.43805e-140	-0.272724	0.0139883	0.0622877	-0.134052	0.0137221	-1.41849	-0.101159	-0.426677	-0.149823	-0.697452	0.0271233	0.0569168	0.0278927	0.0713384	Serpine2
3	ENSMUSG00000026399	1.33984e-30	-0.704418	-0.299446	-0.338509	0.0171526	0.0197704	0.0399919	-0.315974	-0.1108	-0.0549119	-0.0343674	-0.73575	-1.13172	-0.225318	-0.293201	Cd55
3	ENSMUSG00000027186	0	-0.545153	-1.22953	-2.54162	-0.0449631	-0.00838453	0.000399296	-0.172069	-0.0312078	-0.00619959	-0.0501996	-0.411238	-0.924542	-2.12737	-2.59359	Elf5
3	ENSMUSG00000067818	0	1.835	1.77019	0.314762	-1.67692	-3.20968	-2.64292	1.85004	1.86766	1.8509	1.81144	1.85414	1.86055	1.80402	0.302301	Myl9
3	ENSMUSG00000044156	1.74703e-13	-0.166223	-0.0124905	-0.133279	-0.00170841	-0.00158936	0.00127409	-0.0140762	-0.252524	-0.0286954	-1.6213	-0.00884892	-0.0109297	-0.00569433	-0.171936	Hepacam2
4	ENSMUSG00000055322	8.06536e-19	0.219182	0.232521	-0.14269	-0.340881	-1.88343	-1.58157	0.248241	0.25997	0.2601	0.264855	0.221945	0.196627	0.254623	-0.167062	Tns1
4	ENSMUSG00000026234	1.28248e-297	1.42479	0.898797	2.20079	1.00048	2.16707	2.41256	1.47887	1.90037	1.75099	2.03818	0.993904	0.755388	0.958978	2.76709	Ncl
4	ENSMUSG00000026678	0	0.0281977	0.0227321	-0.0247386	-0.037697	-0.066119	-3.63933	0.0292552	0.0304637	0.0295998	0.0213366	0.0298709	0.0275054	0.0227348	-0.00894781	Rgs5
4	ENSMUSG00000050808	2.39935e-12	-0.77381	-2.6838	-3.9555	-0.198137	-0.165976	0.0573515	-0.350214	0.0829897	0.071608	-0.0670874	-0.848936	-1.37877	-3.95048	-3.70598	Muc15
4	ENSMUSG00000027276	7.83442e-155	1.21323	1.27694	1.26321	0.295695	0.837749	0.323702	1.21094	1.15382	1.15084	1.01185	1.29165	1.29647	1.29144	1.27594	Jag1
4	ENSMUSG00000017002	0	2.12017	2.42479	2.15962	2.12053	2.33804	2.48666	2.26931	2.46361	2.33969	-0.0860385	2.15587	1.99125	2.36724	1.90393	Slpi
4	ENSMUSG00000002985	0	4.59018	4.83082	3.57542	0.166377	0.826132	4.30337	4.29803	4.97759	4.7923	4.75353	3.90236	4.74469	4.43613	3.47649	Apoe
5	ENSMUSG00000038530	0	0.0223088	0.0284746	0.0195175	0.0137422	-0.0118476	-2.59575	0.0291349	0.0285146	0.0294286	0.0304306	0.029302	0.0262018	0.0288699	0.0248102	Rgs4
5	ENSMUSG00000016024	0	-0.321133	-0.0439393	-0.855296	-0.00688627	-0.00817795	-0.00626548	-0.0184134	0.00226253	0.00277685	0.00535666	-0.0745278	-0.636316	-0.334651	-1.87638	Lbp
5	ENSMUSG00000017723	6.3027e-09	-2.05977	0.312272	0.175763	0.575464	0.560386	0.638505	-2.2092	-3.16114	-3.15895	-0.362964	0.045393	-0.333845	0.603481	0.357531	Wfdc2
5	ENSMUSG00000030669	8.44667e-40	-0.0444102	-0.087213	0.0261339	-0.00218364	0.0258999	0.0261339	-0.310711	-0.12678	-0.281084	-5.57253	-0.00508643	0.0236807	-0.0272255	0.0261339	Calca
6	ENSMUSG00000038370	0	0.00359717	0.0110228	0.00223536	0.00851331	-0.0233645	-1.38125	0.00953753	0.00882674	0.0104983	-0.00530417	0.0110228	0.00447972	0.0103632	-0.0273682	Pcp4l1
6	ENSMUSG00000076434	0	-0.400642	-0.506186	-1.70117	0.0101107	-0.0412336	0.0113251	-0.0533504	0.00932167	-0.0123126	0.0229007	-0.154639	-0.620205	-0.326008	-3.47624	Wfdc3
6	ENSMUSG00000049775	2.5506e-242	-2.361	-1.50394	-0.963632	-0.0490629	-1.74239	-1.72775	-1.74199	-3.55411	-2.44225	-1.75616	-0.608941	-0.191497	-1.42103	-0.30598	Tmsb4x
6	ENSMUSG00000039131	0	-1.33156	0.149899	0.16484	0.158763	0.162429	0.1299	-1.32062	-2.22954	-1.88884	-0.345439	0.0525533	0.103332	0.166371	0.149305	Gipc2
6	ENSMUSG00000028967	0	-0.267888	0.347622	0.226651	-2.32741	-0.568781	-0.166509	-0.0948814	0.410377	0.579825	0.707617	-0.370926	-0.293939	-0.304338	-0.0372006	Errfi1
6	ENSMUSG00000000031	4.23378e-09	-0.00242243	-0.0528048	0.00325969	-0.00497846	0.00164182	-0.055786	-0.0122021	0.00252765	-0.0160772	-1.47131	0.00239787	0.00325969	-0.00388352	0.00325969	H19
7	ENSMUSG00000026421	4.44157e-115	1.19799	0.872453	-0.269209	-0.558471	-2.42244	-0.0694445	0.435018	1.44991	1.08804	2.33429	-0.186424	0.978078	0.729196	0.881027	Csrp1
7	ENSMUSG00000026655	7.11449e-08	-1.17327	-0.337287	0.185128	0.108053	0.0321917	-0.361245	-0.997852	-0.184057	-0.306052	0.103771	-1.48684	-1.49159	-0.106826	0.29425	Fam107b
7	ENSMUSG00000026728	1.8441e-84	0.883693	0.303757	0.354197	-0.103506	-1.94687	-3.35158	0.897885	0.925848	0.912232	0.877801	0.847709	0.893583	0.859579	0.414375	Vim
7	ENSMUSG00000028132	5.63703e-09	-1.58598	0.14889	0.16865	0.144408	0.141504	0.172458	-0.962577	-2.32296	-1.37338	-0.432858	0.0785727	0.0286625	0.0694021	0.0177788	Tmem56
7	ENSMUSG00000039196	0	-0.00312804	0.00307867	-0.026316	0.00136206	-0.0148723	-0.00292866	0.00307867	0.00307867	0.00307867	0.00307867	0.00307867	-0.0126002	0.00226679	-1.87328	Orm1
7	ENSMUSG00000070803	2.23948e-17	-0.121099	-1.11791	-1.9487	-0.03195	-0.190408	-0.0158728	-0.214729	-0.0409956	-0.0431564	-0.232109	-0.458091	-0.230766	-1.39334	-1.20531	Cited4
7	ENSMUSG00000028871	0	0.00129446	-1.72818	0.012998	-0.16437	-0.0457807	0.0201773	-0.0211631	0.0268259	0.0249197	-0.0528401	-0.12857	-0.0217574	-1.54735	0.0271139	Rspo1
7	ENSMUSG00000042453	3.7814e-44	0.236339	0.201932	0.183902	-1.12144	-0.0431868	0.237373	0.231345	0.237373	0.237047	0.225381	0.233319	0.236613	0.222017	0.200787	Reln
7	ENSMUSG00000048583	7.07132e-10	0.000985573	-0.100947	0.00281156	-0.00566687	-0.00564895	-0.405822	0.00102818	-0.00221311	-0.00873327	-3.95062	0.00281156	0.00281156	-0.0233072	-0.0038095	Igf2
8	ENSMUSG00000026393	5.20136e-13	-0.938658	0.103277	-0.148423	0.165458	-0.19862	-0.179878	-1.47908	-1.31038	-1.78221	-0.904784	-0.581904	-0.24313	0.13367	-0.272606	Nek7
8	ENSMUSG00000078202	0	-0.0909415	-0.151019	-0.118039	0.0186193	-0.0122588	-1.66831	-0.0826156	-0.0498131	-0.0197622	-0.00293131	-0.232983	-0.0991604	-0.0965276	-0.0650205	Nrarp
8	ENSMUSG00000050737	1.7004e-105	-0.733489	-0.187635	-0.185633	-0.0444044	0.15584	0.179109	-0.0775758	0.129789	0.129891	0.173763	-0.398939	-1.52087	-0.479294	-0.325382	Ptges
8	ENSMUSG00000024903	0	-0.00610359	-0.0015188	-0.451271	0	-0.0228436	0	0	0	0	0	0	-0.00720183	-0.0831989	-4.12695	Lao1
8	ENSMUSG00000042367	0	0.916794	1.21028	1.25073	0.579825	1.10491	1.26058	0.989234	0.719657	0.877364	1.26249	1.17389	1.24308	1.24978	1.27116	Gjb3
8	ENSMUSG00000005672	1.28809e-282	-0.191583	-1.15035	-0.782604	-0.0041627	0.0154444	0.00237408	-0.212673	0.0142902	0.00712246	0.00393503	-0.477472	-0.332776	-0.519982	-0.215184	Kit
8	ENSMUSG00000036256	0	1.91623	2.18733	1.85033	1.06823	0.870126	-3.34634	2.33394	2.44419	2.40207	2.32544	2.17639	1.57312	2.27913	1.71121	Igfbp7
8	ENSMUSG00000070702	0	-3.92332	-2.25885	-3.22115	-1.492	-0.912442	-0.520871	0.0122743	-0.218765	0.0391594	-1.40216	-0.0306091	-5.00631	-6.4633	-8.83099	Csn1s1
8	ENSMUSG00000063157	0	-1.97403	-2.28794	-5.61486	-1.98485	-1.50884	-0.97601	0.0308547	-0.0260971	0.0312537	-1.83421	0.00447218	-2.90629	-7.37818	-10.0876	Csn2
8	ENSMUSG00000047631	4.48796e-53	-0.232204	-0.00682867	0.00296776	0.00152491	0.0025561	0.00296776	-0.0442379	-0.37271	-0.0618119	-1.35546	-0.00168851	-0.00134384	-0.000881368	0.00296776	Apof
9	ENSMUSG00000026483	0	0.548575	0.548738	0.184511	-0.44262	-1.47362	-0.376283	0.547307	0.580284	0.573924	0.572019	0.533416	0.508961	0.565374	0.295736	Fam129a
9	ENSMUSG00000026473	0	-2.15265	-0.339711	-0.374497	0.224577	-0.25445	0.0209073	-1.93917	-3.13231	-2.57394	-0.573168	-0.387914	-0.430746	-0.248264	-0.196519	Glul
9	ENSMUSG00000056708	7.60757e-40	-0.879419	-0.953388	-1.44679	-0.385084	-0.111413	-0.3591	-0.879198	-0.287818	-0.528796	0.00867327	-1.21943	-1.23912	-1.46885	-0.870573	Ier5
9	ENSMUSG00000026822	1.24979e-74	-1.33847	1.39123	-0.325063	-0.106435	1.0932	3.42651	0.869573	3.29214	3.21027	3.49881	-0.776393	-2.68453	1.34847	-2.26091	Lcn2
9	ENSMUSG00000046623	0	0.663341	0.958743	0.973951	0.612025	0.954348	0.973951	0.688057	0.509186	0.546678	0.973951	0.884307	0.941528	0.968763	0.973951	Gjb4
9	ENSMUSG00000028773	3.10928e-28	0.0259562	-0.0612613	-0.353435	-0.077783	-0.326579	-0.0981724	0.0237248	0.0270079	0.0241318	-0.0281245	0.0250597	0.0197357	-1.63004	-4.47697	Fabp3
9	ENSMUSG00000029378	4.82908e-142	-1.35075	0.446136	0.548519	0.448894	0.592185	0.589306	-3.0664	-2.03216	-3.70365	-2.36291	-0.162968	0.467013	0.47496	0.594294	Areg
9	ENSMUSG00000070473	0	-1.92558	-2.42844	-2.85434	0.290815	0.396232	0.413342	-2.11261	-1.85003	-2.05859	-1.90964	-2.34501	-2.06112	-2.90233	-1.97768	Cldn3
9	ENSMUSG00000005667	0	1.04073	1.26437	1.36533	1.00724	1.38882	1.382	0.583613	1.21153	0.967655	1.27221	0.366032	0.87196	1.31171	1.37188	Mthfd2
9	ENSMUSG00000031891	0	-0.00223864	-0.010151	0.00234811	0.00182106	0.0020228	0.00234811	-7.55846e-05	-0.00173026	0.000323412	-1.38903	0.00234811	0.000497894	-0.00740731	0.00234811	Hsd11b2
10	ENSMUSG00000026628	1.03853e-220	-1.14449	-2.44388	-3.8164	-1.36874	-3.86118	-2.68717	-1.75312	-1.04701	-1.84004	-1.67908	-0.554125	-0.597326	-2.33193	-2.71222	Atf3
10	ENSMUSG00000026872	0	0.00665584	-0.00541364	0.00217001	-0.000954951	-0.0132051	-1.52951	0.0120193	0.0159493	0.0138696	0.0174934	0.00012448	0.00523652	0.00813011	-0.0233077	Zeb2
10	ENSMUSG00000002944	0	-0.103963	-0.0577392	-0.458598	-0.0701273	-0.0813237	-1.52445	0.00539441	0.0118838	0.0113247	-0.0353103	-0.00254639	-0.171521	-1.10993	-2.48006	Cd36
10	ENSMUSG00000061937	1.11927e-43	-1.43889	-1.48557	-4.42785	-1.67986	-1.49467	-0.895602	0.0334101	0.00957628	0.0319011	-1.59348	0.00375028	-2.13181	-6.74603	-10.7389	Csn1s2a
10	ENSMUSG00000047501	0	-2.39957	-1.09996	-1.36456	0.724033	0.922729	0.89658	-2.88553	-2.6424	-2.96598	-0.509577	-2.75567	-1.87222	-1.37013	-1.1997	Cldn4
10	ENSMUSG00000029761	6.85268e-182	3.32239	3.14426	1.97103	-0.719267	-1.94731	-1.22711	2.91442	3.49823	3.53287	3.53969	2.6145	3.38603	3.40398	2.3748	Cald1
10	ENSMUSG00000030717	4.05643e-86	-2.10991	0.8742	0.149691	1.71634	1.67833	1.27278	-2.63653	-3.2865	-3.4349	-0.126711	-0.464981	-0.153444	1.19726	-0.540452	Nupr1
10	ENSMUSG00000057913	8.10602e-07	-0.024157	-0.0136793	0	-0.000527047	-4.97509e-05	0	-0.0118031	-0.0307893	-0.0216282	-0.888145	0	-0.000505118	-0.00362964	0	Gm10032
11	ENSMUSG00000026664	9.65344e-188	-1.06161	0.0583758	0.0926564	0.0323672	0.0246439	-0.0446311	-0.913336	-1.78142	-1.37027	-0.623844	0.0295113	0.00272574	0.0890161	0.130631	Phyh
11	ENSMUSG00000023224	0	0.0368805	0.058128	-0.00427274	0.0299682	-0.0395458	-1.76155	0.041988	0.0513954	0.0513197	0.0362776	0.0452365	0.0471227	0.0538314	0.0219317	Serping1
11	ENSMUSG00000001622	1.02224e-14	-4.00788	-2.10686	-6.16152	-0.357348	-0.453005	-0.182673	-0.994449	-0.0121482	0.0789268	-0.0479486	-2.24103	-5.4406	-4.49801	-8.13926	Csn3
11	ENSMUSG00000019929	0	0.624266	0.645067	0.397351	-1.50138	-1.11702	0.55168	0.646986	0.670093	0.656818	0.644963	0.642913	0.678896	0.652073	0.446346	Dcn
11	ENSMUSG00000022015	4.45097e-08	0.00124436	-0.0445554	0.00124436	-0.00362056	0.00107139	0.00124436	-0.0155225	0.000771698	-0.0139666	-2.0142	-0.000921422	0.000847305	-0.00974086	0.00124436	Tnfsf11
12	ENSMUSG00000090394	0	-1.11769	0.302226	0.504385	-0.655959	-0.284007	-0.418951	-1.11747	-1.74206	-1.40801	0.447689	-0.199872	0.0626317	0.801125	1.05879	4930523C07Rik
12	ENSMUSG00000025781	2.14361e-11	-0.828163	-1.12977	-0.620304	-0.428199	-0.219172	-0.597091	-0.753979	-1.22881	-1.08238	-1.37772	-0.0554309	-0.378081	-1.4869	-0.65336	Atp5c1
12	ENSMUSG00000038900	0	-0.0643412	-0.594314	0.819269	-0.330071	1.24103	1.68028	-0.205254	0.165894	-0.261392	0.481259	-0.225511	-0.396152	-0.403832	1.04416	Rpl12
12	ENSMUSG00000087006	8.4719e-76	-0.584235	-0.0614495	-0.101739	-0.0109701	-0.0606789	-3.50629	-0.0619296	0.0319443	0.0392474	0.0500473	-0.102935	-0.834812	-0.00462771	-0.543873	Gm13889
12	ENSMUSG00000029375	8.50075e-08	-1.60762	0.102199	0.11049	0.108154	0.110401	0.11049	-0.92412	-2.61273	-1.32455	-0.916445	0.0553993	0.0713969	0.10682	0.11049	Cxcl15
12	ENSMUSG00000025492	4.78021e-68	2.682	2.96702	1.40005	-0.179077	0.0385276	1.08747	2.44667	2.16644	2.17376	2.94999	3.2249	3.63314	3.55953	2.76743	Ifitm3
12	ENSMUSG00000020218	1.51393e-49	0.294618	0.284125	0.291394	-0.635963	0.253794	0.292711	0.296978	0.298782	0.297193	0.299055	0.296478	0.295222	0.29121	0.299055	Wif1
12	ENSMUSG00000032085	0	3.89386	3.65833	2.12397	-0.694182	-2.36904	-1.48868	3.81961	3.97135	3.90819	3.79462	3.72286	3.90571	3.83922	2.28982	Tagln
13	ENSMUSG00000026879	1.71273e-43	0.75817	1.2755	0.842975	0.913856	0.0535241	-1.39174	0.401635	0.259146	0.238031	0.638404	0.789686	1.32297	1.51656	1.09142	Gsn
13	ENSMUSG00000048482	2.10033e-07	0.30528	0.31719	0.0727883	-0.666323	-1.55047	0.149961	0.257823	0.3097	0.260327	0.209956	0.321127	0.316036	0.313339	0.157364	Bdnf
13	ENSMUSG00000040152	3.56075e-192	1.70653	0.382257	0.37411	-2.08898	-1.13331	0.930209	1.29897	2.42243	2.30395	2.24198	0.601953	1.51067	0.58351	1.39076	Thbs1
13	ENSMUSG00000027333	1.53505e-15	-0.605393	0.0160659	-0.0664796	0.0395349	0.20167	0.23299	-0.340073	0.173352	0.130246	-0.116345	-0.90742	-1.29138	-0.0322815	-0.156964	Smox
13	ENSMUSG00000042745	6.41757e-48	-0.145883	0.0059865	-0.0831398	0.0452901	0.0157133	-1.29879	0.0210917	0.0572016	0.0605189	-0.118287	-0.00433073	-0.217606	0.0471631	-0.0643812	Id1
13	ENSMUSG00000006269	5.9988e-46	-0.457527	-0.410332	-1.38564	0.0132314	0.0170285	0.0126021	-0.235332	0.0143013	0.00844997	0.0234475	-0.574301	-0.809649	-0.189867	-0.378024	Atp6v1b1
13	ENSMUSG00000031502	2.16136e-215	0.984701	0.882958	0.785483	-2.03867	-0.444783	-1.5587	0.997114	1.02726	1.0354	0.971795	0.962037	0.991442	0.980528	0.925804	Col4a1
13	ENSMUSG00000031827	2.07752e-169	2.75451	2.93742	2.09412	0.335957	1.1732	3.05012	2.71937	3.14727	3.10416	3.11214	2.18875	2.41232	2.98581	2.4176	Cotl1
13	ENSMUSG00000069919	1.3673e-40	-0.0587389	-0.0277331	0.0133997	0.00893959	0.0107684	0.0133997	-0.106138	-0.127024	-0.134637	-1.76838	0.00761898	0.0126319	0.00704805	0.0133997	Hba-a1
14	ENSMUSG00000027405	1.87921e-108	0.837235	0.784334	1.01979	0.629259	1.12031	1.08688	0.751561	0.864942	0.758484	0.967482	0.710277	0.616607	0.86496	1.06285	Nop56
14	ENSMUSG00000027356	1.38913e-240	1.19092	1.08813	1.14621	0.650974	0.80164	1.28684	0.881785	1.29038	0.868484	1.28224	1.09682	1.049	1.07897	1.26337	Fermt1
14	ENSMUSG00000009876	0	-0.00846286	0.00822489	0.0108151	-0.0141279	-0.023918	-1.88382	0.00401669	0.0145825	0.0149996	0.0173139	-0.00346841	-0.0189605	0.0156418	0.00709715	Cox4i2
14	ENSMUSG00000061388	0	-0.0308137	-0.0425415	-0.958554	-0.00574304	-2.02245	-0.559863	-0.00374561	0.00348955	0.00210257	-0.0882304	-0.0135209	-0.0688664	-0.111297	-5.65303	Csn1s2b
14	ENSMUSG00000053522	0	3.02003	2.22511	1.52464	0.440034	-1.09597	2.7767	2.61128	3.27124	3.13993	2.93265	1.9936	2.85819	2.61601	1.95729	Lgals7
14	ENSMUSG00000031503	2.19325e-34	0.885733	0.824775	0.681466	-1.84137	-0.531201	-0.995345	0.891618	0.925632	0.914092	0.841809	0.879985	0.891042	0.877981	0.736329	Col4a2
14	ENSMUSG00000018339	2.11574e-121	-2.60648	0.746268	0.81041	0.824572	0.825157	0.437952	-2.52521	-3.64573	-2.92788	-3.97954	0.196469	0.49008	0.792267	0.751465	Gpx3
15	ENSMUSG00000042410	1.52274e-57	-1.02462	-0.017236	0.094285	0.0192406	0.132815	0.214318	-0.64554	-1.52379	-0.818326	-0.04144	0.00388509	-0.00816016	-0.00995183	0.129355	Agps
15	ENSMUSG00000015932	2.08793e-58	1.44985	1.82165	0.750895	0.165736	-1.85497	-0.107491	0.803211	1.07687	0.691505	1.44937	0.98327	1.71083	1.50644	0.973337	Dstn
15	ENSMUSG00000027611	9.00753e-09	0.0878831	0.127146	0.109373	0.0817628	0.0594492	-1.79877	0.116574	0.110957	0.117997	0.109512	0.112716	0.100629	0.120405	0.127146	Procr
15	ENSMUSG00000051397	3.98637e-20	-0.713425	-0.775757	-0.740705	0.425029	0.278425	0.519582	-1.57989	-0.577303	-1.39666	0.130034	-1.85947	-0.856498	-0.00978631	0.438445	Tacstd2
15	ENSMUSG00000047730	4.56063e-113	-0.74365	-1.81443	-2.39131	0.103072	0.10814	0.110336	-0.831364	0.0797929	0.0573634	0.0869508	-1.74477	-1.31101	-0.0964266	-0.1944	Fcgbp
15	ENSMUSG00000015134	0	-0.48969	-1.33965	-1.90919	0.212213	0.228085	0.232127	-1.87332	0.227994	0.083421	0.224808	-3.05743	-0.869891	0.0272879	0.0664812	Aldh1a3
15	ENSMUSG00000001349	5.99264e-112	1.76497	1.69732	-0.0474481	-1.11328	-3.65332	0.555566	1.76298	1.79014	1.76344	1.72178	1.76367	1.77564	1.73492	0.042511	Cnn1
15	ENSMUSG00000020473	0	2.26424	2.28172	2.15707	0.767877	0.869897	2.11316	2.20162	2.31637	2.30181	2.30865	2.13254	2.28304	2.31141	2.20235	Aebp1
15	ENSMUSG00000038216	0	0	-0.0298863	0	-0.00540747	-0.000537053	0	0	-0.000520763	0	-1.76473	0	-4.06359e-17	-0.00925876	0	Pnmt
16	ENSMUSG00000027215	1.01365e-101	-1.14515	-0.323241	-0.688716	0.181015	0.233754	0.0553509	-0.843927	-1.39948	-0.904171	-0.249034	-0.845222	-0.990984	-0.878414	-0.822202	Cd82
16	ENSMUSG00000074656	0	0.995453	1.1753	1.15741	0.790224	1.28637	1.43259	0.527852	1.14864	0.685461	1.15254	0.47041	0.721577	0.987795	1.10364	Eif2s2
16	ENSMUSG00000044349	4.38263e-183	-1.24273	0.0756101	0.0874907	0.0954091	0.0871167	0.102897	-1.01227	-1.91688	-1.23737	-1.2944	0.0611376	0.0672448	0.0975236	0.109946	Snhg11
16	ENSMUSG00000029304	7.1155e-281	-1.88682	0.000169311	-0.674774	-0.0073089	-0.177657	-0.103848	-0.00907727	-0.074591	0.000221844	0.00775166	-0.0368903	-2.15871	-0.222376	-6.99124	Spp1
16	ENSMUSG00000030170	1.1278e-31	-0.31889	-0.627262	0.0639671	0.113557	0.156982	0.256996	-0.423989	0.28963	0.262042	0.289457	-1.17992	-0.773064	-0.175517	-0.078146	Wnt5b
16	ENSMUSG00000036111	3.7227e-277	1.33378	1.30225	1.27922	0.326126	1.05855	1.24065	1.3059	1.35286	1.3297	1.35659	1.31646	1.35198	1.33145	1.31338	Lmo1
16	ENSMUSG00000020427	0	2.62096	2.53914	2.5267	0.315589	2.25693	2.57877	2.55377	2.63992	2.58353	2.57663	2.58479	2.62027	2.60134	2.53876	Igfbp3
16	ENSMUSG00000018593	0	3.02871	2.89104	1.8049	-1.37985	-1.55725	-1.8524	3.03532	3.0948	3.03694	2.67896	3.02743	3.06873	2.93295	1.85194	Sparc
16	ENSMUSG00000045545	6.83714e-199	4.22681	4.09082	2.28201	-0.117748	-1.04922	3.10733	4.07582	4.3457	4.14944	4.14962	4.12164	4.25163	4.11849	2.38147	Krt14
17	ENSMUSG00000027160	5.22813e-06	-0.164754	-0.783031	-0.167048	-0.316524	-0.062119	-0.183705	-0.0530829	-0.110668	-0.0678806	-0.53692	-0.00126506	-0.11686	-0.990909	-0.477747	Ccdc34
17	ENSMUSG00000027447	2.56635e-145	-1.51937	0.205541	-1.40712	-0.253834	-0.57231	-2.61614	-0.556265	0.274063	0.57804	-0.0656515	-1.52706	-2.01145	0.370362	-1.20469	Cst3
17	ENSMUSG00000027613	6.39695e-192	0.797779	1.18096	1.36694	0.827357	1.31127	1.53988	0.804793	1.05448	1.02049	1.64286	0.294029	0.28505	1.00757	1.30033	Eif6
17	ENSMUSG00000030208	7.3336e-31	-1.50767	-0.370718	-0.366178	0.493512	0.108247	0.475041	-1.7989	-1.0653	-1.17917	0.187369	-2.17514	-1.37628	0.47919	0.697748	Emp1
17	ENSMUSG00000035686	0	-0.00851433	-0.0316746	-0.243976	-0.0328636	-0.0579063	-0.0325856	0.00141558	-7.62583e-05	-0.00039757	-0.0872802	0.00179985	-0.0291246	-1.44723	-2.44905	Thrsp
17	ENSMUSG00000001827	3.25829e-183	-0.560494	-0.0963734	-1.82994	-0.000349667	0.00319589	0.00930214	-0.172184	-0.545726	-0.167789	-0.492969	-0.220677	-0.69602	-1.06696	-3.54031	Folr1
17	ENSMUSG00000035557	0	5.17295	4.93646	3.26601	0.939721	-0.24456	3.96913	4.8629	5.30466	4.92527	5.19314	4.8696	5.20227	5.13803	3.15446	Krt17
17	ENSMUSG00000021508	0	4.59248	4.6304	2.3813	1.12504	-1.5688	3.37858	4.52154	4.72305	4.58476	4.60334	4.55191	4.63154	4.68147	2.6675	Cxcl14
18	ENSMUSG00000062515	5.28261e-08	-0.0279267	0.0208819	-0.24722	-0.096606	-0.334894	-4.392	0.0287057	0.0380421	0.0254461	0.0478777	0.0256818	-0.00162361	-0.0114775	-0.405266	Fabp4
18	ENSMUSG00000030605	0	-2.44978	-1.22875	-2.20401	-1.20077	-0.772667	-1.2402	-0.802189	1.03599	1.02881	0.800361	-2.24899	-3.92703	0.171559	-2.80944	Mfge8
18	ENSMUSG00000030732	7.20589e-72	-0.0246125	0.00862508	-0.363472	0.0127363	0.0122613	0.0156832	0.0128549	0.0135798	0.0149997	0.0156832	0.0103664	-0.0742769	-0.271377	-1.44434	Chrdl2
18	ENSMUSG00000034127	1.09976e-45	-0.375148	-0.371667	-1.37653	0.0750894	0.102248	0.134944	-0.16286	0.127986	0.0974318	0.141317	-0.609939	-0.815742	-0.0674067	-0.720213	Tspan8
18	ENSMUSG00000000983	1.05008e-114	-1.48897	-5.59304	-7.73782	-0.666657	-0.506319	0.0124892	-2.72628	0.480305	0.160334	-0.752646	-4.49675	-2.51736	-6.29611	-7.71758	Wfdc18
18	ENSMUSG00000021614	2.37597e-15	0.156705	0.123647	0.125346	-0.986591	-0.157767	0.164926	0.154189	0.162578	0.159057	0.144048	0.15938	0.149375	0.142656	0.144428	Vcan
19	ENSMUSG00000060802	1.79628e-299	-0.718874	-0.778768	-0.177103	-0.780908	0.275995	0.19373	-0.658989	-1.56447	-1.22969	-3.67183	0.531908	0.194047	-1.82408	-0.622591	B2m
19	ENSMUSG00000056501	2.11016e-106	0.957022	1.15168	-0.189149	0.178537	-0.34666	0.571423	1.27855	1.76863	1.70177	1.83212	0.791076	0.345469	0.476956	-0.317075	Cebpb
19	ENSMUSG00000028005	2.22648e-67	0.020603	0.0102944	-0.0138978	-0.1914	-0.261251	-1.29954	0.0196818	0.0223961	0.0226741	0.02291	0.0179056	0.02213	0.0197874	-0.00614869	Gucy1b3
19	ENSMUSG00000054342	1.39817e-43	-0.50109	-0.466584	-1.16533	0.0601439	0.0684557	0.0739767	-0.614217	0.0676804	0.0400929	0.0615243	-1.34718	-0.880217	-1.00478	-0.800243	Kcnn4
19	ENSMUSG00000019818	3.44254e-129	-2.45732	0.119308	0.151582	0.380176	0.678122	0.681621	-2.26125	-3.4067	-2.78331	-1.36854	-0.052076	0.0145369	-0.0530306	0.206827	Cd164
19	ENSMUSG00000071076	0	-2.8905	-2.32812	-2.92689	-1.32973	-3.0089	-2.8083	-2.72082	-2.56493	-2.41397	-2.15228	-2.34643	-2.66392	-2.27629	-2.19961	Jund
19	ENSMUSG00000016942	4.54235e-92	-0.374273	-0.0167283	0.0076766	0.00249439	0.00697491	0.0076766	-0.0198455	-0.646254	-0.0460795	-2.21503	0.00169056	-0.00168884	-0.00494713	0.0076766	Tmprss6
19	ENSMUSG00000023043	0	-3.281	-1.66357	-1.78098	1.78101	1.73227	2.59082	-3.10667	-3.39353	-3.08873	-1.91866	-3.21998	-3.35805	-1.89941	-0.539034	Krt18
20	ENSMUSG00000017707	2.29195e-95	-1.15908	-0.356009	-1.61603	0.187069	0.037268	-0.220917	-1.09147	-0.969285	-1.21699	-1.09918	-0.992382	-1.43869	-0.670701	-1.41546	Serinc3
20	ENSMUSG00000047907	1.1829e-145	0.774602	0.734964	0.525072	-0.577795	-1.22066	0.0386066	0.79041	0.812254	0.801137	0.806502	0.769237	0.795803	0.803893	0.739971	Tshz2
20	ENSMUSG00000027495	2.65479e-06	-0.471149	-0.074089	-0.0293562	-0.0251822	0.0672479	-0.0071031	-0.681156	-0.65442	-0.976662	-0.307732	-0.000419264	-0.0907921	-0.64051	-0.326754	Fam210b
20	ENSMUSG00000033910	2.94605e-10	0.00335538	0.00676414	-0.0383779	-0.144429	-0.412872	-2.36308	0.0128438	0.011687	0.0128438	0.0128438	0.0120067	0.0080129	0.0100333	-0.0194445	Gucy1a3
20	ENSMUSG00000057454	7.28186e-93	-0.230965	0.405433	0.428253	0.681542	0.902084	0.990613	-0.554302	0.558657	0.489198	0.750594	-1.61406	-0.78748	0.517716	0.779313	Lypd3
20	ENSMUSG00000058056	3.32401e-120	2.00184	1.96314	1.62745	0.104669	-1.01174	1.2121	1.8817	2.15468	2.13879	2.15586	1.66401	1.9376	2.06157	1.89221	Palld
20	ENSMUSG00000015568	0	-0.121002	-0.178139	-0.122716	-0.0517869	-0.0252339	-1.28372	0.00321437	0.00931975	0.00907221	-0.243219	-0.0111203	-0.243488	-1.32538	-2.2638	Lpl
20	ENSMUSG00000018830	0	1.68487	1.6621	0.455147	-1.39657	-3.38881	-1.84663	1.70429	1.72251	1.71617	1.71192	1.70649	1.70216	1.67535	0.792634	Myh11
20	ENSMUSG00000035783	7.56895e-151	4.8299	4.40582	1.39439	-1.47356	-2.6498	-0.689718	4.57538	4.94669	4.65399	4.47658	4.71336	4.85573	4.48552	1.27635	Acta2
21	ENSMUSG00000038400	2.61612e-89	0.707387	2.13355	2.12209	0.547816	2.03018	2.39095	1.31296	1.60012	1.53875	2.42766	1.23611	0.478953	2.40486	2.16345	Pmepa1
21	ENSMUSG00000052684	0	-1.20644	-1.71072	-2.48455	-1.47374	-2.99803	-3.39234	-1.75314	-0.780781	-1.78529	-0.791663	-1.52837	-1.21092	-1.24419	-2.12125	Jun
21	ENSMUSG00000002265	4.59175e-57	-0.0180913	-0.255579	0.00742311	-0.040824	-0.0207701	-0.0376236	0.0165781	-0.0261361	0.0310381	-1.48765	0.0115546	0.0125883	-0.185822	-0.00486618	Peg3
21	ENSMUSG00000074272	6.05411e-306	-1.1568	-1.17876	-1.42317	0.0239176	0.171936	0.170099	-1.55357	-0.158839	-0.470835	-0.0282191	-2.33321	-1.68511	-1.33307	-0.723323	Ceacam1
21	ENSMUSG00000021795	0	-0.0183688	-0.0338812	-0.108687	-0.00212662	-0.00213854	-0.0108845	-0.00773144	-0.00383717	-0.000562306	-0.563596	-0.011213	-0.0651863	-0.0943553	-1.82942	Sftpd
21	ENSMUSG00000032496	1.831e-06	-2.26708	-0.475223	-5.75822	0.0801219	-0.156653	-0.0889874	-0.613688	-0.0385171	0.0293512	0.0638752	-1.27199	-3.75929	-0.114833	-4.64231	Ltf
21	ENSMUSG00000022836	0	1.70159	1.6488	0.196405	-2.18838	-3.93144	-1.97282	1.73061	1.7479	1.73346	1.66475	1.72697	1.73162	1.65952	0.240556	Mylk
22	ENSMUSG00000016319	2.37606e-50	0.368059	-0.1189	0.510967	0.331587	1.28304	0.744337	0.45708	0.152086	0.237801	-0.551164	0.97721	0.56651	-0.617797	0.354533	Slc25a5
22	ENSMUSG00000051159	2.75986e-292	-1.53389	0.118767	0.169575	0.15868	0.158203	0.164409	-1.27124	-2.26645	-1.79584	-2.80646	0.0534689	0.110741	0.149557	0.169575	Cited1
22	ENSMUSG00000048332	3.30742e-123	1.49035	1.50232	1.3704	-0.107828	-0.134811	0.306214	1.48732	1.47595	1.57917	1.13846	1.33257	1.56891	1.60849	1.39597	Lhfp
22	ENSMUSG00000050234	0	0.00675686	0.0093755	-0.00532749	-0.00127349	-0.0141291	-1.25798	0.00775854	0.00770947	0.00791997	0.0093755	0.00887912	0.00657233	0.00713729	-0.0315796	Gja4
22	ENSMUSG00000032554	8.9102e-214	-3.92828	-0.300604	-2.21908	0.00925786	0.563857	0.900436	-0.519306	0.72595	0.915226	0.843364	-1.57444	-5.21189	-2.54788	-6.25764	Trf
22	ENSMUSG00000021765	0	3.04106	3.04376	2.99731	-0.289067	2.0902	3.02477	3.0229	3.12451	3.07399	3.06765	3.00555	3.03269	3.07571	3.05831	Fst
22	ENSMUSG00000024578	1.71417e-224	0.842797	0.771168	0.796212	-2.1614	0.327632	0.836855	0.830898	0.850091	0.835479	0.801677	0.839815	0.846458	0.801469	0.777107	Il17b
23	ENSMUSG00000031375	1.93633e-25	0.970657	0.972466	0.588876	-0.253795	-1.26543	-1.838	0.987689	0.993232	0.985279	0.95687	0.97407	0.984881	0.979001	0.622966	Bgn
23	ENSMUSG00000027750	0	1.40027	1.28272	0.990774	-0.472146	-0.57471	0.318445	1.37093	1.41105	1.38385	1.39718	1.35784	1.39661	1.34049	1.08339	Postn
23	ENSMUSG00000047281	3.20152e-123	1.40005	2.71642	1.97842	1.18981	1.4996	4.24256	1.5287	1.60078	1.63501	3.53777	1.15758	1.25052	3.0362	2.35531	Sfn
23	ENSMUSG00000043681	6.47736e-21	-0.715806	0.203435	0.213401	0.213401	0.213077	0.213401	-1.60771	-1.11574	-2.2751	0.15129	0.0873753	0.190989	0.213401	0.213401	Fam25c
23	ENSMUSG00000061527	2.84016e-239	2.36692	2.35909	1.78526	0.485004	-0.616754	2.07294	2.32253	2.38345	2.33125	2.3687	2.33362	2.36366	2.35615	1.85685	Krt5
24	ENSMUSG00000026147	1.26691e-14	-0.0218393	-0.0459026	-0.212353	-0.628065	0.0428571	0.0523833	0.0369247	0.050913	0.0505366	0.0144372	-0.00200572	-0.111908	-0.426707	-1.06979	Col9a1
24	ENSMUSG00000031328	0	0.960716	0.808706	0.36443	-0.752511	-1.652	-1.09906	0.820445	1.06531	0.976147	0.9561	0.739185	1.00112	0.942135	0.672222	Flna
24	ENSMUSG00000027800	1.86369e-20	-1.31339	-0.115138	-0.15588	0.337156	-1.04599	0.385282	-1.07482	0.4852	0.597868	2.50504	-2.16846	-2.20773	1.82075	1.36897	Tm4sf1
24	ENSMUSG00000007872	1.65685e-70	-0.207132	0.248076	0.253102	0.200948	0.0161778	-2.78611	-0.19576	-0.540576	-0.461208	-1.18954	0.30095	0.33649	0.359047	0.213006	Id3
24	ENSMUSG00000050335	0	-2.13368	0.312518	0.0925738	1.16454	1.27422	1.13267	-2.18754	-2.50195	-2.36604	0.682904	-2.52395	-2.06184	1.01696	1.25387	Lgals3
24	ENSMUSG00000000381	4.45045e-34	-0.0306451	-0.0261881	-1.33006	-0.0173491	-1.58666	-0.805733	0.00248574	0.00646185	0.00625045	0.00686478	0.00318677	-0.0631736	-0.738818	-9.12045	Wap
24	ENSMUSG00000005268	1.1558e-35	-3.08274	0.258571	0.199205	0.466369	0.484764	0.480867	-3.08544	-4.08142	-3.65017	-2.42873	0.00927385	0.0518866	0.0450665	0.00165727	Prlr
25	ENSMUSG00000031246	1.15568e-33	0.616802	0.664238	0.492456	-0.655069	-1.32269	-1.00235	0.489624	0.414453	0.410473	0.228375	0.599647	0.79536	0.552701	0.548048	Sh3bgrl
25	ENSMUSG00000042784	0	-0.466279	-0.409396	-0.51225	0.0230843	0.0335191	0.0335923	-0.253272	-0.18658	-0.0109188	-0.385465	-0.552217	-0.766551	-0.330073	-1.44578	Muc1
25	ENSMUSG00000029283	1.18184e-216	-0.0131741	-0.0908473	0.0116747	-0.0335978	0.000125819	-0.0129717	-0.00268904	-0.0191353	-0.00637804	-0.916664	-0.0172279	-7.36702e-05	-0.0602453	-0.0300207	Cdc7
25	ENSMUSG00000000792	0	-1.07485	0.0469947	0.0571811	0.0613964	0.0609412	0.0245842	-0.359491	-1.66042	-0.547748	-0.0637611	0.037686	0.0163585	0.0517361	-0.070774	Slc5a5
25	ENSMUSG00000069792	0	-0.0135589	-0.0577115	-0.44681	0.00364951	-0.0420525	-0.0216626	-0.0247164	0.0074439	0.00756253	0.0120579	-0.0360124	-0.0133097	-0.0449629	-2.74591	Wfdc17
25	ENSMUSG00000017493	0	0.176524	0.218377	0.136055	-1.0327	-0.233152	-2.56871	0.174655	0.226718	0.223071	0.220334	0.140196	0.153509	0.203359	0.143439	Igfbp4
26	ENSMUSG00000008682	4.65468e-45	-0.478936	-0.879091	-0.495983	-0.354472	0.308275	0.560135	-0.485829	-0.36725	-0.596388	-0.288606	-0.48421	-0.771968	-0.975574	-0.0228508	Rpl10
26	ENSMUSG00000033860	3.87704e-52	-0.721863	0.335677	0.347057	0.1026	0.296971	0.354716	-1.16936	-1.22503	-1.60019	0.197158	0.218276	0.322014	0.34993	0.354716	Fgg
26	ENSMUSG00000029309	4.71594e-08	-0.0139411	0.0191753	0.00583983	-0.00108745	-0.0443693	-3.32586	0.0286419	0.0237542	0.0260066	0.0313581	0.0123089	0.00267718	0.0147786	-0.201346	Sparcl1
26	ENSMUSG00000039405	1.19935e-183	1.33636	2.03595	1.54938	0.183039	-0.716348	0.861173	1.60224	1.00287	1.41673	1.33928	1.99379	2.04876	2.04574	1.4245	Prss23
26	ENSMUSG00000031722	0	-3.41243	0.0837854	0.0973575	0.102352	0.104573	0.106	-0.303525	-2.80226	-0.511147	-0.958166	0.00704247	-3.45125	0.0988933	0.106	Hp
27	ENSMUSG00000031207	8.51554e-29	0.981687	0.913237	1.3506	0.535754	0.62696	-0.157122	0.250912	1.11363	0.773338	1.2555	0.0112271	1.00729	1.29663	1.29515	Msn
27	ENSMUSG00000027820	1.29372e-139	0.629908	0.116133	-0.412366	0.20375	-1.45679	0.641451	0.468373	0.748533	0.735901	0.726074	0.156248	0.489481	0.722039	0.398629	Mme
27	ENSMUSG00000033831	0	-0.671688	0.174577	0.180289	0.178714	0.180201	0.180289	-1.29745	-1.01528	-1.74025	0.160467	0.0545983	0.147095	0.180289	0.180289	Fgb
27	ENSMUSG00000028494	0	-1.6699	-0.348179	-1.29805	-0.443846	0.135677	-0.226766	-0.0305206	0.0315973	0.218047	-0.279902	-0.427527	-2.62947	-2.71044	-3.2207	Plin2
27	ENSMUSG00000029718	1.80228e-45	-0.0757817	0.0567751	0.0246042	-0.0226784	-0.0158671	-1.41732	0.0274924	-0.189841	0.0186814	-0.1372	0.0548882	0.054053	0.0556683	0.0373247	Pcolce
27	ENSMUSG00000059430	0	1.31167	1.25971	0.565716	-1.405	-2.27806	0.762001	1.30931	1.31756	1.30032	1.31814	1.30613	1.31634	1.27119	0.388602	Actg2
27	ENSMUSG00000046402	1.07983e-56	2.33881	1.90299	1.04809	-0.593077	1.13884	2.47964	2.32971	2.57288	2.5307	1.66471	2.00319	2.1973	1.35798	2.42795	Rbp1
27	ENSMUSG00000000706	1.89709e-305	-0.543829	-0.37096	-2.74626	0.0052485	-0.00702171	-0.00686068	-0.0733068	0.00626766	0.00822017	0.0122297	-0.210998	-0.916541	-0.680617	-3.00935	Btn1a1
27	ENSMUSG00000072949	7.47083e-51	-1.00296	-0.813753	-0.236937	-0.665859	0.109928	0.176481	-0.934781	-1.63032	-1.24509	-2.81545	0.0799193	-0.18288	-1.71452	-0.495149	Acot1
27	ENSMUSG00000010529	3.89536e-299	-0.00312962	-0.938736	-0.0450255	-0.0129839	0.0159609	0.0144851	-0.0980197	0.0171859	0.0131025	0.00164436	-0.292314	0.0058679	-0.665388	0.00903684	Gm266
28	ENSMUSG00000031320	8.66374e-132	-0.292931	-1.04092	0.0866708	-0.724995	0.397491	0.965154	-0.370042	-0.0988354	-0.279157	-0.102904	-0.458856	-0.537006	-0.929962	0.68955	Rps4x
28	ENSMUSG00000034640	0	-0.0522015	0.130032	-0.0781644	-0.232452	-1.81664	-0.286524	0.05735	0.218543	0.176478	0.0344784	0.0644454	-0.222559	0.167858	0.119647	Tiparp
28	ENSMUSG00000008601	0	-1.01563	-1.06646	-0.991271	0.145862	0.121584	0.198645	-0.885409	-1.27885	-1.09892	-0.544389	-0.441654	-0.82838	-0.97731	-0.491554	Rab25
28	ENSMUSG00000029641	1.42118e-07	0.108887	0.112534	0.116405	0.0840944	-0.0360648	-1.41645	0.101947	0.118679	0.117864	0.108905	0.103977	0.0793921	0.112859	0.0569174	Rasl11a
28	ENSMUSG00000030218	1.59629e-23	1.01963	1.05015	0.949318	-1.48748	0.35976	0.481887	0.901355	1.07426	0.779572	0.953352	1.07621	1.06182	0.914535	1.0083	Mgp
28	ENSMUSG00000022991	0	-0.230234	0.00461734	-1.07291	-0.00232149	-0.0384515	-0.0189279	-0.0137279	0.00440104	0.0048536	0.00711755	-0.0437814	-0.449473	-0.169	-5.08766	Lalba
29	ENSMUSG00000042613	6.27777e-18	0.211758	0.561117	0.122926	0.0561682	-1.693	-0.499665	0.269286	0.164145	0.216301	0.291268	0.465224	0.343208	0.61588	0.3114	Pbxip1
29	ENSMUSG00000001025	0	-0.802538	1.69905	0.628212	1.50652	-1.93742	-0.949037	-1.39792	-2.01815	-2.00737	2.44168	-1.03295	1.05863	3.34629	1.58818	S100a6
29	ENSMUSG00000032766	0	0.0533387	0.0514803	-0.0614242	-0.0719617	-0.32047	-2.69988	0.0599887	0.0646653	0.0604398	0.0661469	0.0508484	0.0571415	0.0533581	-0.0441394	Gng11
29	ENSMUSG00000006205	4.1588e-65	0.74699	0.738439	0.584314	-1.14686	-0.179517	-0.875365	0.712878	0.752862	0.725629	0.744318	0.738355	0.761689	0.740534	0.620045	Htra1
29	ENSMUSG00000019943	1.168e-61	-0.0930064	-1.22658	-0.598936	-0.457537	0.523138	0.530438	-0.605766	1.1875	1.06185	1.19812	-1.9493	-0.909977	-0.00237316	0.671788	Atp2b1
29	ENSMUSG00000022037	0	-2.49019	-1.85272	-1.82604	0.0880848	-0.568344	0.247436	-1.74621	-1.18122	-1.51485	0.141102	-2.29279	-3.27308	-2.61979	-2.64553	Clu
29	ENSMUSG00000032366	1.31084e-158	1.78732	1.72072	1.39228	-0.272262	-1.92235	-1.11489	1.06499	1.92643	1.61689	3.11411	0.542183	1.75708	2.719	1.89198	Tpm1
29	ENSMUSG00000003355	3.33229e-38	0.0776807	0.130541	-0.871605	0.00409326	0.254634	0.301364	0.205856	0.221088	0.23607	0.0927267	0.179679	-0.084851	-0.799261	-3.08201	Fkbp11
30	ENSMUSG00000027562	1.44564e-15	-0.53219	-0.373633	-0.559676	-0.0174357	0.0287833	-0.0796769	-0.364753	0.0345089	0.025638	-0.0284476	-0.92	-0.932655	-1.60392	-0.543963	Car2
30	ENSMUSG00000028583	0	1.05549	1.01494	0.967401	0.0739051	0.531644	1.07417	1.07162	1.08559	1.0742	1.07735	1.04026	1.06125	1.07913	0.990813	Pdpn
30	ENSMUSG00000009281	1.05829e-06	0.049728	0.059827	-0.00650437	0.0400221	-0.0577743	-2.2917	0.0539892	0.059006	0.0543237	0.0628072	0.050178	0.0564416	0.0570998	0.0525904	Rarres2
30	ENSMUSG00000022108	6.30289e-31	-2.15882	-0.935439	-1.76375	-0.666817	-0.479543	-1.24036	-0.611763	-0.921364	-0.157918	-0.769289	-1.43776	-3.06362	-1.24558	-1.44667	Itm2b
30	ENSMUSG00000021127	1.02969e-28	-0.0723175	-0.901032	-1.16655	-1.64008	-2.85956	-0.811271	-0.288824	0.189331	0.0987605	0.602383	-0.442785	0.123742	-0.8847	-0.223289	Zfp36l1
30	ENSMUSG00000022548	6.2075e-11	-0.109379	-0.116579	-4.26406	-0.0452053	-0.142812	-0.163288	-0.05217	0.00531307	0.00322425	-0.0972718	-0.180783	-0.187391	-0.0262145	-2.98636	Apod
31	ENSMUSG00000028128	1.70034e-11	-1.82918	0.486618	0.475613	-0.000933678	0.537924	0.755616	-1.79995	-2.61901	-1.95353	0.385778	-1.25819	-0.662504	0.321447	0.631543	F3
31	ENSMUSG00000050315	7.09591e-78	0.0701589	0.066601	-0.281407	-0.163472	-1.85744	-0.99461	0.0766819	0.0786379	0.0785814	0.0811792	0.0776302	0.0723428	0.0771847	-0.102451	Synpo2
31	ENSMUSG00000029134	0	-0.708635	-1.09261	-1.21175	0.00869572	0.0273733	0.00839591	-0.199903	0.0166405	0.0213068	0.0267714	-0.510488	-1.31403	-1.61592	-0.359012	Plb1
31	ENSMUSG00000030342	6.00592e-42	0.448398	1.34045	0.751892	0.363303	0.839034	2.77846	0.857988	0.0828487	0.646432	0.12687	0.596469	0.138074	0.931693	1.48316	Cd9
31	ENSMUSG00000049115	1.0653e-16	-0.535614	0.0834554	0.0810743	0.0964943	0.0973111	-0.302512	-0.842081	-1.01279	-1.17493	-1.85837	0.0489527	0.0919731	0.0957592	0.0791764	Agtr1a
31	ENSMUSG00000024526	2.57032e-78	-0.448853	-0.00742797	-0.518393	0.0151522	-0.0190866	0.00549631	-0.123767	-0.0278868	-0.0422233	0.0214334	-0.287642	-0.88738	-0.0443565	-3.18478	Cidea
31	ENSMUSG00000024781	0	-0.474595	-0.153799	-1.67639	-0.0890652	-0.0557949	-0.118078	-0.0304756	0.00192939	-0.00025205	-0.0239617	-0.0847593	-0.833701	-0.825325	-2.09956	Lipa
32	ENSMUSG00000039103	4.12035e-29	0.483859	0.487714	0.282013	-0.155027	-1.30296	-0.552294	0.488552	0.490422	0.488922	0.450984	0.48715	0.487523	0.488817	0.417494	Nexn
32	ENSMUSG00000001520	0	0.00212384	0.00730173	-0.00809434	-0.0150293	-0.0144092	-1.58947	0.00585598	0.00529227	0.00613093	0.00730173	0.00730173	0.00659101	0.00724351	0.00730173	Nrip2
32	ENSMUSG00000040046	1.51515e-103	-0.1677	-0.00427661	0.0286218	0.0274729	0.0276647	0.0286218	-0.175144	-0.319727	-0.22129	-1.33786	0.0238735	0.0262443	0.0256949	0.0225918	Tph1
32	ENSMUSG00000019997	6.69783e-15	0.276983	0.202959	0.255716	-1.18332	-0.255645	0.172965	0.332734	0.412933	0.406419	0.397752	0.298324	0.21753	0.310601	0.313121	Ctgf
32	ENSMUSG00000031762	0	2.67227	4.29798	2.48528	1.24183	-0.858864	2.45145	2.02929	3.10761	1.22858	2.87345	3.67985	2.39529	2.0097	1.57079	Mt2
32	ENSMUSG00000031765	0	1.80742	3.69878	0.939757	0.0446614	-2.38995	0.952671	1.31544	2.24457	0.513513	2.1256	3.01223	1.45072	1.20584	-0.0385364	Mt1
32	ENSMUSG00000059412	1.03979e-154	-3.28239	0.220988	0.271181	0.262666	0.26962	0.194789	-0.942791	-4.54192	-1.46866	-2.61027	0.102532	0.0712668	0.253977	0.25538	Fxyd2
32	ENSMUSG00000018569	0	-1.83782	-1.51495	-1.53269	0.259845	0.298615	0.308966	-2.05743	-1.52248	-1.74799	-1.06335	-2.56153	-2.16453	-1.57524	-1.42706	Cldn7
32	ENSMUSG00000021250	4.86876e-164	-2.09268	-2.49789	-3.79433	-0.723062	-4.07477	-3.75621	-2.32664	-1.63022	-2.2449	-1.48988	-1.94329	-1.89969	-1.75079	-3.04592	Fos
32	ENSMUSG00000037071	3.48194e-07	-1.38119	-0.539221	-0.324109	-0.146896	-0.197206	0.0941232	-0.408784	-0.380087	-0.195695	-0.447799	-0.621363	-2.02125	-1.79556	-3.65555	Scd1
33	ENSMUSG00000004885	9.05106e-26	-0.138534	-0.273938	-0.1727	0.122281	0.193956	0.213027	-0.149821	0.208702	0.185624	0.114035	-0.630885	-0.450179	-0.847861	-0.461137	Crabp2
33	ENSMUSG00000028214	1.43001e-76	0.621494	0.535383	0.131509	-0.734108	-1.79384	-0.560025	0.695958	0.718247	0.70756	0.411117	0.689998	0.55366	0.622176	0.455642	Gem
33	ENSMUSG00000041741	7.8275e-17	0.0172357	0.0216204	0.019502	-0.0903149	-0.0298146	-1.34045	0.0200375	0.0186866	0.0209694	0.0216204	0.0204867	0.017313	0.0202935	0.0128636	Pde3a
33	ENSMUSG00000034164	2.14691e-258	0.80619	0.705943	0.764431	-0.823777	0.526609	0.312858	0.759158	0.813492	0.807506	0.814514	0.698111	0.811976	0.457758	0.780035	Emid1
33	ENSMUSG00000061666	5.2637e-102	-0.178093	-0.720134	-0.523001	0.0373989	0.0438506	0.0360532	-0.349662	-0.296996	-0.367013	-1.49982	-0.248462	-0.0588278	-0.342731	0.0301301	Gdpd1
33	ENSMUSG00000022491	0	0.00145038	-0.34908	-0.377958	-0.376669	-0.27208	-0.0833339	0.000888553	0.00193843	0.00143452	-0.300355	0.000715532	0.00222647	-3.26797	-5.01675	Glycam1
34	ENSMUSG00000050931	5.61315e-08	-0.917271	0.113987	0.251119	0.24582	0.269106	0.328779	-0.849519	-1.16155	-0.85545	-0.0346441	-0.492238	-0.16616	0.147527	0.295652	Sgms2
34	ENSMUSG00000028699	4.28375e-08	-0.973686	0.100333	0.089251	0.103777	0.101901	0.103777	-0.802292	-1.68946	-1.21946	-0.324166	0.0555677	0.0834074	0.0828082	0.0701239	Tspan1
34	ENSMUSG00000032033	4.75609e-13	-0.335377	-1.58805	-1.59818	-0.0210997	-0.214897	0.025213	-0.263771	0.00144403	0.0235648	-0.00491594	-0.566466	-0.637281	-1.55937	-0.238417	Barx2
34	ENSMUSG00000032068	3.40755e-47	-2.94584	-0.645438	-1.51355	0.513119	1.74316	1.86067	-1.81877	0.262024	0.554855	0.294969	-3.43496	-4.22975	-1.24344	-0.879492	Plet1
34	ENSMUSG00000032532	0	-1.71799	-0.0768431	-2.13793	0.0123818	-0.198927	-0.423289	-0.167285	-0.0146763	0.00370937	-0.110365	-0.413799	-2.24288	-0.407563	-2.90887	Cck
34	ENSMUSG00000020911	0	-3.19106	-1.81286	-2.46344	1.28045	-0.165033	1.33939	-2.91136	-3.98956	-3.48358	-2.08065	-2.1474	-2.30509	-1.6011	-1.52123	Krt19
34	ENSMUSG00000045394	7.75206e-231	-1.50139	-0.862199	-1.01715	1.31368	2.36945	3.10071	-1.33972	-1.6092	-1.10334	-1.08126	-2.18709	-1.83039	-0.78654	-0.13584	Epcam
35	ENSMUSG00000062991	6.83568e-35	0.766107	0.757194	0.482789	-1.24357	-0.933529	0.748763	0.718495	0.798038	0.793922	0.763754	0.658292	0.73036	0.770814	0.627819	Nrg1
35	ENSMUSG00000032353	5.9274e-16	-2.4482	-0.321201	-0.493756	0.00974401	0.26348	0.324632	-1.32924	-3.45399	-1.79532	-0.669267	0.0432155	-0.569272	-0.371119	-1.00816	Tmed3
36	ENSMUSG00000027907	7.8417e-10	-0.09092	1.05671	0.329264	0.856114	-0.0567323	-0.451499	-0.470164	-0.9153	-1.08002	1.22555	-0.280259	0.100125	1.79926	1.72601	S100a11
36	ENSMUSG00000028447	1.04281e-10	-0.928599	-0.497927	-0.456492	0.0409069	0.0194052	0.00969125	-0.73886	-1.22705	-0.917983	-1.34486	-0.472072	-0.58057	-0.624069	-0.560883	Dctn3
36	ENSMUSG00000028525	0	-0.413553	-0.0150509	-0.146895	-0.517483	-1.85722	0.246595	0.189923	1.05626	0.881511	1.03306	-0.588831	-1.31663	-0.301737	0.160518	Pde4b
36	ENSMUSG00000028755	7.37543e-148	0.857285	1.12121	1.09169	0.297223	0.777055	1.18594	1.0415	1.0591	1.07596	1.01285	1.00894	0.668815	1.00901	0.921862	Cda
36	ENSMUSG00000008540	1.10362e-149	-1.25728	-2.00842	-1.41379	-0.551023	0.359617	0.576573	-0.195089	0.790306	0.638196	0.0236745	-1.17613	-2.2909	-2.43296	-1.65785	Mgst1
36	ENSMUSG00000037166	2.42121e-32	0.0626421	0.0502455	-0.3419	-0.433393	-2.38163	-2.50275	0.0576785	0.0651173	0.0603519	0.0451449	0.06579	0.060304	0.0599422	-0.397262	Ppp1r14a
36	ENSMUSG00000033022	7.33888e-09	-0.852938	0.0827802	0.126344	0.0962222	0.123578	0.124351	-0.960728	-1.56058	-1.46224	-2.02058	0.0468147	0.108759	0.103581	0.105053	Cdo1
37	ENSMUSG00000041959	6.3264e-85	0.925637	1.88327	1.36006	0.593436	0.876029	2.0184	0.573838	0.785431	0.563941	0.641047	0.173616	0.692044	2.22946	2.58507	S100a10
37	ENSMUSG00000028517	9.01288e-08	0.795678	0.644803	0.272236	-0.545116	-1.56962	0.0893543	0.831886	0.902555	0.889591	0.797946	0.762011	0.734966	0.774185	0.506645	Plpp3
37	ENSMUSG00000029359	5.63451e-62	-0.239871	0.017491	0.0156967	0.0217922	0.0153028	-0.771177	-0.15911	-0.414296	-0.229623	-1.18889	0.0171585	0.0153978	0.0156314	0.0242971	Tesc
37	ENSMUSG00000036570	0	0.00652532	0.00754797	0.00950394	0.00197498	-0.0339112	-2.0037	0.00456903	0.00630013	0.00684471	0.00950394	0.00487678	0.00230694	0.00584161	0.00950394	Fxyd1
37	ENSMUSG00000031586	0	0.916645	1.07221	0.301102	-1.06827	-2.16717	-0.22437	0.945155	0.980811	1.03097	1.14006	0.875741	0.911674	1.13291	0.663099	Rbpms
37	ENSMUSG00000021379	0	1.63897	1.6382	1.59448	0.379565	1.07025	0.937723	1.63058	1.65629	1.63907	1.64863	1.62904	1.62877	1.63765	1.61422	Id4
38	ENSMUSG00000026478	1.80676e-65	0.349109	0.396291	0.433474	-1.03031	-0.228241	-0.290906	0.311726	0.317384	0.301968	-0.0504248	0.446705	0.495001	0.463247	0.377614	Lamc1
38	ENSMUSG00000028889	4.5185e-13	0.122202	0.597815	0.862866	0.358722	1.09048	1.12897	0.302507	0.568841	0.605114	0.706359	-0.0361726	-0.188581	0.518333	0.791359	Yrdc
38	ENSMUSG00000006442	2.32652e-184	1.04216	1.07722	1.08501	0.361782	1.23048	1.2829	1.11824	1.31983	1.27085	1.26623	0.884983	0.775087	0.918129	0.637833	Srm
38	ENSMUSG00000057092	9.54159e-07	0.260115	0.220542	-0.598605	0.687255	0.347855	2.93554	0.460311	1.4668	1.19613	1.71419	-0.602033	-0.738512	0.210927	-0.0983104	Fxyd3
38	ENSMUSG00000032348	4.65033e-147	-0.486556	0.0172745	0.0206511	-0.0225979	0.012068	0.0406474	-0.175413	-0.920866	-0.345413	-1.64265	0.0236629	0.0205491	0.0176187	0.0340263	Gsta4
39	ENSMUSG00000027239	6.19413e-39	0.510623	0.626306	0.6895	-1.03621	0.131177	0.749525	0.624944	0.5604	0.658898	-0.359596	0.672023	0.526819	0.694229	0.759382	Mdk
39	ENSMUSG00000028478	4.24457e-09	-0.513988	-1.25755	-1.02238	0.0451341	0.352317	0.236813	-0.0327876	-0.10779	0.0619532	-0.0685613	-0.28176	-0.821371	-1.97436	-0.585222	Clta
39	ENSMUSG00000028673	0	-1.25305	-0.0803597	-0.192833	-0.0498195	0.0772908	0.0258713	-0.766351	-1.92215	-1.03507	-1.88146	-0.0641034	-0.218062	0.0341256	-0.0497372	Fuca1
39	ENSMUSG00000019577	1.8405e-72	-1.58676	-0.115041	-0.0740798	-1.19777	-0.525859	0.0675044	0.110617	-0.0960262	0.102536	-0.147213	0.100293	-2.17595	-0.622756	-0.685258	Pdk4
39	ENSMUSG00000030551	0	0.0194435	-0.0641122	-0.00224233	-0.0249281	-0.0506302	-1.22891	0.000251738	0.0350337	-0.0175717	0.00874403	0.0312968	0.0216673	-0.014834	-0.00680757	Nr2f2
39	ENSMUSG00000037095	4.61451e-160	-0.874483	0.0185525	-1.11151	0.0497586	0.0289359	0.0116942	-0.374604	-0.0528941	-0.152383	0.0480717	-0.683748	-1.45361	-0.0404961	-2.10213	Lrg1
40	ENSMUSG00000086503	2.55982e-49	-0.903192	-0.950097	-0.794921	-1.24445	-0.273226	-0.17794	-0.99149	-1.24654	-1.13253	-1.48763	-0.577847	-0.798496	-0.661674	-0.544967	Xist
40	ENSMUSG00000028392	2.22215e-55	-0.394579	-0.344155	-0.698572	0.0735794	0.0839243	0.0907184	-0.550161	-0.415297	-0.495354	-0.125326	-0.555703	-0.337284	-0.845485	-0.490324	Bspry
40	ENSMUSG00000043421	7.12329e-248	-1.6962	0.114415	0.142736	-0.449324	0.27762	0.265911	0.137666	-0.695843	0.122914	0.129077	0.094706	-2.28726	-0.394125	-0.395322	Hilpda
40	ENSMUSG00000070423	0	0	0	-0.0148515	0	-0.0110798	-1.31499	0	-0.000246219	0	0	0	-0.000536117	0	0	Olfr558
40	ENSMUSG00000018796	4.80601e-34	-0.117383	-0.196319	-0.635888	-0.0216798	-0.040666	-0.0689709	0.00867626	0.0371736	0.0415294	-0.0214859	-0.0415514	-0.231326	-0.83486	-1.74162	Acsl1
40	ENSMUSG00000020577	4.21073e-13	-2.02729	0.316823	0.187379	0.208637	0.286127	0.328089	-1.4611	-2.97577	-1.91266	-0.805706	0.193234	0.218493	0.266831	0.151957	Tspan13
41	ENSMUSG00000041559	2.56104e-07	0.139803	0.132634	0.0148142	-0.945771	-0.797518	0.0335259	0.142768	0.143917	0.143598	0.144598	0.144598	0.143639	0.130686	0.070574	Fmod
41	ENSMUSG00000028766	0	0.222691	0.227029	-0.364278	-0.155615	-1.04988	0.308394	0.271795	0.384039	0.378004	0.330082	0.116784	0.100233	0.315572	0.182068	Alpl
41	ENSMUSG00000040659	3.88593e-59	0.666659	1.01493	1.23858	0.813421	1.54597	1.36924	0.0426232	1.71164	1.43609	1.9337	-1.10732	0.0081619	0.815496	1.69955	Efhd2
41	ENSMUSG00000029322	1.15554e-104	-0.311538	0.0606555	0.0528925	0.0650247	0.0777769	0.0536695	-0.593974	-0.702868	-0.923352	-1.52707	0.0325943	0.0752747	0.0626012	-0.0502358	Plac8
41	ENSMUSG00000020186	1.5812e-08	0.0237693	-0.143497	0.0378333	-0.0569822	0.00144072	-1.40564	0.015574	0.0420376	0.0294641	-0.0506655	0.00500063	0.00207993	-0.0855709	-0.00758112	Csrp2
41	ENSMUSG00000032359	9.78994e-59	-0.90234	-1.56501	-1.69986	0.0763932	0.254346	0.254871	-0.640945	-0.308487	-0.298916	-0.0040746	-1.14203	-1.46147	-1.24573	-1.22124	Ctsh
42	ENSMUSG00000029777	6.89605e-28	0.570019	0.645675	0.748237	0.769437	0.833781	0.709096	0.327993	0.697536	0.536136	0.777791	-0.00289843	0.416458	0.61336	0.591879	Gars
42	ENSMUSG00000040280	0	-0.00098978	0.00368294	-0.0324534	-0.00696001	-0.0463383	-3.38279	0.00368294	0.00240204	0.00275667	-0.0226417	0.00368294	0.00168703	0.00332339	-0.0393024	Ndufa4l2
42	ENSMUSG00000021728	4.4124e-84	0.598592	0.721003	0.744024	-0.353169	0.50346	0.599272	0.767734	0.529915	0.760627	-1.68887	0.767394	0.772603	0.761843	0.77936	Emb
42	ENSMUSG00000045763	3.24338e-123	-1.87449	-1.29539	-0.989929	0.249842	0.277263	0.253012	-2.46962	-0.645537	-1.60532	0.0989741	-2.92128	-2.41158	-0.157664	-0.980814	Basp1
43	ENSMUSG00000037852	8.13396e-175	-0.16093	-0.0378322	-0.152008	0.000747309	-0.0128543	-1.36128	-0.0324768	0.0232	0.0241713	-0.0706225	-0.146919	-0.391204	0.026974	0.00632837	Cpe
43	ENSMUSG00000037573	7.65667e-15	-0.450618	-0.533699	-2.24118	-0.267134	-0.406492	-0.24361	-0.324924	-0.433635	-0.365231	-0.809808	-0.247343	-0.44457	-0.822539	-1.57035	Tob1
43	ENSMUSG00000025153	1.99826e-56	-0.00148653	-0.0807982	-0.00548159	-0.00102972	0.0316142	0.0970654	0.0280751	0.0615252	0.0629008	-0.137181	0.0831499	0.00304815	-0.24445	-1.50864	Fasn
43	ENSMUSG00000034634	0	-1.37271	-0.324459	-1.2384	0.643597	0.65162	0.659338	-2.60094	-1.45264	-3.40882	0.661559	-0.761937	-0.974863	0.48132	0.647721	Ly6d
44	ENSMUSG00000028780	7.76351e-12	0.37642	0.239097	0.0352029	-0.643604	-1.13719	0.387168	0.37081	0.384417	0.424902	-0.298924	0.363064	0.392685	0.297072	0.268448	Sema3c
44	ENSMUSG00000029086	0	-0.796373	0.0258383	0.0263898	0.0310117	0.0392575	0.0399042	-0.392894	-1.20512	-0.528132	-0.316764	0.00154398	-0.0124755	0.0381786	0.0399042	Prom1
44	ENSMUSG00000061353	0	1.07437	1.08994	1.03173	-0.0168474	0.528685	0.37373	1.0751	1.10067	1.09248	1.09502	1.04125	1.07135	1.09341	1.0068	Cxcl12
44	ENSMUSG00000035105	9.37814e-07	0.33796	-0.346537	0.185886	-0.757753	0.266983	0.420192	-0.100096	0.415837	0.392738	0.420192	-0.477909	0.323149	-0.0181537	0.30237	Egln3
44	ENSMUSG00000068220	0	2.23008	1.54251	1.209	0.449708	-1.92137	-2.04529	2.28499	2.25702	2.27503	1.94513	2.27457	2.2479	2.16233	1.06083	Lgals1
44	ENSMUSG00000024066	3.52334e-141	-0.234178	-0.114015	-1.26761	-0.0254591	-0.0596624	0.0404509	0.0300119	0.102229	0.104356	-0.147692	-0.0454887	-0.50306	-0.502919	-1.93215	Xdh
45	ENSMUSG00000026576	3.75197e-46	-0.829849	-0.707453	-0.906912	0.0875137	0.0737084	0.111822	-0.535371	-0.947956	-0.427916	-2.0455	-0.609296	-0.598789	-0.550154	-0.0910085	Atp1b1
45	ENSMUSG00000009633	5.65446e-06	0.00893142	-0.218623	-1.16262	-0.149472	-0.250761	-0.229102	0.0601452	0.0830723	0.0818583	0.0841044	0.0044009	-0.0815935	-0.552804	-2.50022	G0s2
45	ENSMUSG00000029622	8.32142e-09	-1.17544	-0.858579	-0.107755	0.481136	0.523839	0.326481	-1.1647	-1.61572	-1.44072	-0.327853	-0.525458	-0.87493	-0.668053	-0.557478	Arpc1b
45	ENSMUSG00000023039	1.76706e-30	-2.37389	-0.50015	-0.0863364	0.512655	-0.102185	0.538102	-2.12704	-3.51781	-2.69186	-1.32885	-1.36374	-0.330367	0.334697	0.165305	Krt7
45	ENSMUSG00000096215	0	-0.973003	-0.54514	-1.54928	0.0660602	0.0783152	0.0869374	-0.748316	-1.18627	-0.932676	-0.73246	-0.46693	-0.711209	-1.07018	-2.10048	Smim22
46	ENSMUSG00000067274	5.38897e-112	-0.482186	-0.986465	-0.0610538	-0.334281	1.03016	1.21815	-0.750328	-0.247319	-0.772862	-0.251805	-0.680579	-0.797116	-0.956605	0.496996	Rplp0
46	ENSMUSG00000021477	4.78783e-244	1.82168	2.50991	1.55496	0.513939	1.64334	2.51645	2.1362	2.2147	2.35715	1.74321	1.67902	1.14449	1.80408	0.528957	Ctsl
47	ENSMUSG00000008348	1.65134e-54	-0.314827	0.129676	-2.5065	-0.54384	-2.35471	-1.74327	-0.271209	-0.2363	-0.242921	-0.0384444	-0.318146	-0.439176	-0.489667	-1.80225	Ubc
47	ENSMUSG00000029838	1.677e-07	-1.26279	0.772735	1.56506	-0.10449	0.219354	1.73209	-2.66126	-2.5978	-3.6574	1.55487	1.01194	1.65668	1.72636	1.71927	Ptn
47	ENSMUSG00000029802	1.92024e-18	-0.0909465	-0.0750018	-0.0421284	-0.0712006	-0.0153592	-0.262319	0.0111184	0.0135897	0.00743624	-0.202873	0.0124762	-0.158432	-0.492155	-1.42472	Abcg2
47	ENSMUSG00000001930	1.26221e-174	-0.173421	0.0128381	0.0147527	-0.00218579	-0.00701348	-0.019358	-0.0914799	-0.337227	-0.149873	-0.964641	0.0126189	0.00735923	0.00598567	-0.020735	Vwf
47	ENSMUSG00000025351	2.12402e-32	0.669684	2.12311	1.812	0.361244	0.704079	1.517	1.02442	0.612769	1.11224	1.44854	0.683672	0.445013	2.49856	1.74373	Cd63
47	ENSMUSG00000031490	2.36442e-87	0.890172	1.38866	1.30374	1.20305	1.33187	1.17671	0.413965	1.06857	0.709819	1.64715	0.380841	0.797419	1.07988	0.809923	Eif4ebp1
47	ENSMUSG00000042485	0	-0.00203061	0.019707	0.00402195	0.0106029	-0.0281152	-2.66786	0.0146634	0.0138949	0.0130752	0.019707	0.0161067	0.00442546	0.0172379	-0.00563985	Mustn1
48	ENSMUSG00000038393	1.73385e-250	-0.329499	-0.695603	-2.39371	-0.172664	-0.862533	-2.34992	-0.235878	-0.507209	-0.283283	-0.362124	-0.130869	-0.173813	-1.12798	-1.99617	Txnip
48	ENSMUSG00000028832	8.94108e-09	0.0964189	-1.22292	-0.206914	-0.451268	-0.118313	0.0899183	0.0547878	0.146402	0.0795921	-0.707821	-0.00276548	0.0177721	-1.06414	-0.124194	Stmn1
48	ENSMUSG00000029430	4.91241e-78	1.12264	0.739549	1.55724	1.02445	1.64393	1.60914	1.01768	1.33973	1.2945	1.2992	0.674271	0.856124	0.574977	1.61494	Ran
48	ENSMUSG00000057060	8.67987e-22	-0.163261	0.0139463	0.0113731	0.0176081	0.0184092	0.0195178	-0.243692	-0.298082	-0.360266	-0.933231	0.0163451	0.0143935	0.0165975	0.0195178	Slc35f3
48	ENSMUSG00000023064	0	-0.00269223	-0.00390445	-0.0143148	0.0214698	-0.357411	-2.42501	0.0459789	0.063192	0.0700267	0.0760279	0.0313603	-0.0509095	0.0553417	-0.0183404	Sncg
48	ENSMUSG00000025650	1.14752e-188	0.353584	0.353043	0.292154	-0.64368	0.0312589	0.358817	0.336044	0.346201	0.329623	0.376959	0.365274	0.371912	0.359821	0.301819	Col7a1
49	ENSMUSG00000037242	2.0081e-146	0.844044	1.95623	1.99342	0.524711	1.04329	1.3545	0.806547	1.10433	0.965866	2.09407	1.04245	1.22896	1.98891	2.16373	Clic4
49	ENSMUSG00000004951	1.01743e-11	0.694593	-0.373826	-2.10223	-0.40562	-2.95953	-1.79116	0.289907	0.696284	0.450544	1.71471	-0.114223	0.635638	0.478055	-0.953001	Hspb1
49	ENSMUSG00000053907	8.62396e-83	0.997615	1.54583	1.27441	0.746544	1.27981	1.01253	1.01661	1.65165	1.47052	1.69172	0.628801	0.463513	1.68278	1.43231	Mat2a
49	ENSMUSG00000060126	2.65226e-149	0.30008	0.179984	0.696387	-0.0138066	0.503723	1.73423	0.324222	0.567953	0.574143	0.663746	0.0366815	-0.00414453	0.362629	1.00558	Tpt1
49	ENSMUSG00000032216	1.63532e-65	0.715727	-0.104741	0.66641	-1.21406	-0.561861	-0.0101846	0.70942	0.871779	0.746751	0.800372	0.929081	0.80405	0.0371959	1.06331	Nedd4
49	ENSMUSG00000039450	2.52334e-102	-0.396154	-0.508563	-1.34988	-0.0878576	-0.0491007	-0.00552988	-0.177521	-0.236213	-0.208452	-0.331414	-0.203586	-0.487949	-0.787158	-0.875349	Dcxr
50	ENSMUSG00000001089	1.88305e-106	0.726043	1.01932	1.30646	-0.294344	0.412254	0.888387	0.731213	0.756032	0.780948	1.25014	1.02179	0.996454	1.35725	1.46677	Luzp1
50	ENSMUSG00000029552	6.73588e-22	0.718893	1.18731	0.865588	-0.660933	-1.30867	1.33145	0.78294	0.890834	0.800177	0.485023	1.0422	0.911919	1.19207	0.937479	Tes
50	ENSMUSG00000038086	0	-0.000112614	-0.0358416	-0.0323199	-0.0162958	-0.203699	-1.38781	0.00609433	0.00839036	0.00605335	-0.00857814	-0.000893757	-0.00657515	0.00772371	-0.00638646	Hspb2
50	ENSMUSG00000004864	1.35661e-175	-0.62785	-0.334171	-0.223868	0.107598	0.126482	0.261448	-0.492244	-0.689943	-0.494908	-1.94094	-0.340462	-0.423366	-0.159247	-0.0627057	Mapk13
50	ENSMUSG00000046727	0	-2.06144	-0.407696	-0.164702	0.423438	0.442695	-0.759761	-1.71649	-2.23725	-1.80764	-1.22154	-1.71122	-1.95197	-0.178566	-0.0525108	Cystm1
50	ENSMUSG00000024587	5.8122e-131	1.04113	1.27252	1.20696	1.0756	1.41064	1.40105	0.758521	1.34541	1.16035	1.41403	0.2788	0.835501	1.0646	1.17669	Nars
51	ENSMUSG00000007655	1.51469e-40	0.937366	0.981215	0.391983	-0.513722	-1.9958	-1.1579	0.637333	0.966161	0.582641	1.00097	0.897701	0.998053	1.02053	0.520711	Cav1
51	ENSMUSG00000056895	6.07563e-39	-0.269049	-0.0232392	0.0242996	0.0288857	0.0293846	0.0315733	-0.172698	-0.549416	-0.265976	-1.09464	0.00643678	0.0236824	-0.00622495	0.0240081	Hist3h2ba
51	ENSMUSG00000021281	0	-0.287803	-0.635907	-0.277454	0.066446	0.0663698	-0.194893	-0.87715	-0.0726251	-0.000345572	0.0618465	-1.58388	-0.464897	-0.318968	0.0561123	Tnfaip2
51	ENSMUSG00000060036	1.29641e-59	-0.698585	-1.3452	-0.00359596	-0.692786	-0.00168441	0.698448	-0.857103	-0.687538	-0.961706	-0.41353	-0.624782	-0.807229	-1.10971	0.567138	Rpl3
51	ENSMUSG00000024597	0	-1.54776	0.234268	0.248021	0.467128	0.2312	0.478103	-2.08808	-2.17527	-2.52276	-0.185851	0.0266751	0.317028	0.195431	0.328962	Slc12a2
52	ENSMUSG00000041120	1.56812e-113	0.779447	0.903176	0.835627	0.338597	0.454869	-0.747913	0.787044	0.784077	0.774254	0.783623	0.804614	0.785181	0.904445	0.843855	Nbl1
52	ENSMUSG00000060032	1.44198e-51	-0.698766	-0.330329	-0.827922	0.2287	0.119504	0.265306	-1.16364	-0.882519	-1.44261	-0.663803	-0.621418	-0.557539	-0.764639	-1.63144	H2afj
52	ENSMUSG00000019960	2.09507e-12	0.0068594	-0.244185	-0.529961	-1.30749	-0.830592	0.626166	0.00838882	0.480098	0.458347	0.809191	-0.485372	-0.295833	-0.245492	0.339092	Dusp6
52	ENSMUSG00000075010	1.35433e-90	-1.5355	0.64913	0.663578	0.677772	0.676262	0.674005	-2.35965	-2.68105	-3.14567	0.0799754	0.121635	0.596305	0.624666	0.6236	AW112010
53	ENSMUSG00000070436	0	1.6082	0.794679	1.08857	-0.575901	-0.451633	-0.882131	1.58137	1.63654	1.706	0.859483	1.43107	1.61266	1.4544	1.37939	Serpinh1
53	ENSMUSG00000090841	0	1.33782	1.68961	0.732839	-0.259044	-1.71729	-0.875792	1.28264	1.24663	1.24516	1.8047	1.06133	1.20445	1.70181	0.8485	Myl6
53	ENSMUSG00000051439	1.03387e-213	-1.19775	-0.817931	-1.67465	0.0603516	0.0650176	0.0778757	-0.534855	-0.0655961	-0.118062	-0.0590216	-1.17914	-2.14675	-1.0284	-1.65549	Cd14
54	ENSMUSG00000036402	8.95933e-33	-1.25245	0.286803	0.434212	-0.12175	0.234464	0.310507	-0.64469	-1.8413	-0.757183	-0.203975	0.0567229	0.229687	0.260523	0.507828	Gng12
54	ENSMUSG00000032231	0	-0.626232	0.271201	0.133519	1.33821	0.230757	0.93362	-0.318533	-0.4378	-0.24357	1.37427	-0.864609	-1.04341	1.55154	1.70112	Anxa2
54	ENSMUSG00000057098	0	0.00883141	0.0210968	-0.00174231	0.000634188	-0.032518	-2.40987	0.0145373	0.0174262	0.0161668	0.0210968	0.0102321	0.0120326	0.0181862	-0.0134345	Ebf1
55	ENSMUSG00000030792	1.70499e-186	-0.862611	0.035763	-0.00166126	0.0667219	0.0686455	0.0692277	-0.647048	-1.06199	-0.872118	-0.260334	-0.164371	-0.563511	0.0376098	-0.118084	Dkkl1
55	ENSMUSG00000033917	5.59625e-188	-1.411	-0.139417	-0.59634	0.156039	0.147685	0.17324	-0.923902	-1.35461	-1.1416	-1.88029	-0.493575	-1.48539	-0.584605	-0.735171	Gde1
55	ENSMUSG00000032548	3.45802e-67	1.32628	1.91171	1.82217	0.506768	1.22966	2.02371	0.754833	1.30111	0.72673	1.98767	1.4401	1.62222	1.94784	1.79848	Slco2a1
55	ENSMUSG00000039952	5.93545e-38	0.307024	0.00466964	0.431529	-1.07571	-0.0869727	-0.151815	0.321531	0.372061	0.434938	0.452294	0.456091	0.463418	0.354408	0.580581	Dag1
55	ENSMUSG00000044217	0	-1.67418	-0.0906782	-1.51612	0.10388	0.100548	0.106127	-0.834828	-2.27962	-1.02814	-0.310228	-0.336291	-0.509866	-0.143993	-0.864828	Aqp5
55	ENSMUSG00000049382	4.46854e-34	-2.15173	-0.963019	-1.17443	0.793088	-0.0377848	2.70541	-1.98021	-2.19606	-1.96842	-0.703473	-2.29497	-2.28265	-0.963728	-0.186343	Krt8
55	ENSMUSG00000091971	3.22629e-212	-0.299499	-1.79337	-3.24721	-0.58657	-2.28815	-3.43641	-0.197691	-0.240404	-0.217864	-0.724028	-0.171139	-0.257944	-1.09708	-3.34457	Hspa1a
56	ENSMUSG00000031636	0	0.250538	-0.0496768	-0.818553	-1.05573	-1.72191	-0.0770655	0.339866	0.385082	0.3806	0.375751	0.190707	0.0698659	-0.0959353	-0.228849	Pdlim3
56	ENSMUSG00000017390	9.68423e-169	-0.902026	-0.480207	-1.22714	-0.0128008	-0.0242203	0.0499017	-0.230201	-0.347988	-0.112887	-0.861293	-0.502614	-1.32143	-0.865706	-1.88729	Aldoc
56	ENSMUSG00000020486	0	-0.0213112	0.0088481	-0.0240761	-0.00658154	-0.0210407	-1.54427	-0.0127253	-0.0281271	-0.0236252	-0.00957467	-0.0021961	-0.00353229	-0.0277733	-0.0371141	Sept4
57	ENSMUSG00000049112	3.3263e-12	0.322695	0.119238	-0.242207	-0.103112	-2.06849	0.097791	0.315918	0.326392	0.322239	0.313906	0.312376	0.321247	0.188336	-0.111125	Oxtr
57	ENSMUSG00000030659	5.7798e-165	-0.200243	-0.141888	-0.609862	-0.0111133	0.0240217	-0.0229531	-0.317269	-0.174934	-0.338989	-0.0973015	-0.210239	-0.243322	-0.392773	-1.58934	Nucb2
57	ENSMUSG00000037706	1.90075e-169	-1.09469	-1.07684	-2.10689	-0.0452695	-0.197602	-1.8939	-0.176516	-0.0658502	0.381588	-0.185192	-0.948699	-2.07186	-1.12783	-1.75697	Cd81
57	ENSMUSG00000024538	6.38904e-98	0.360771	0.305212	0.282949	-0.535949	0.136921	-0.372716	0.358769	0.367122	0.361261	0.294925	0.354765	0.364366	0.33979	0.343473	Ppic
58	ENSMUSG00000029287	2.13803e-25	0.379547	0.392414	0.209138	-0.908996	-0.760508	0.100174	0.429108	0.453174	0.452404	0.459069	0.379521	0.327783	0.366536	0.228861	Tgfbr3
58	ENSMUSG00000057841	9.52757e-250	-0.175135	-0.960829	0.0667935	-0.411273	0.954545	1.33161	-0.428138	-0.0288781	-0.543023	0.0269256	-0.302467	-0.419371	-0.838271	0.0169087	Rpl32
58	ENSMUSG00000050953	0	1.63647	1.26731	1.44122	-0.617137	0.105363	1.72296	1.56498	1.79265	1.6864	1.8013	1.4425	1.54793	1.61297	1.56936	Gja1
58	ENSMUSG00000092341	0	-0.644835	0.610751	-1.50691	-0.121733	-1.13853	-2.15041	-0.70843	-1.24343	-1.00609	-0.381853	-0.478623	-0.564502	0.374203	-1.62953	Malat1
59	ENSMUSG00000030122	2.79367e-69	0.755183	0.536492	-0.130794	-0.141867	-1.34883	-1.1458	0.571161	0.547766	0.49875	0.468651	0.782557	1.02439	0.697927	0.731851	Ptms
59	ENSMUSG00000030287	5.00501e-10	-0.352382	-0.200831	-0.61929	-0.0415929	0.0516559	0.0602372	-0.165412	-0.0627103	-0.00334537	-1.17028	-0.349132	-0.482022	-0.0801548	-0.28768	Itpr2
59	ENSMUSG00000050520	1.36434e-39	-0.269762	-0.181409	-0.384827	0.0056244	0.00808191	0.0117402	-0.0720191	-0.374864	-0.130559	-1.0486	-0.00786729	-0.107211	-0.345839	-1.17043	Cldn8
60	ENSMUSG00000000184	5.58645e-64	0.823313	0.810126	0.655273	-1.00127	-0.486442	-0.966267	0.819562	0.834181	0.829197	0.81998	0.822342	0.828046	0.816624	0.685379	Ccnd2
60	ENSMUSG00000041571	0	0.240022	-0.169403	-0.319101	-0.813965	-1.59563	-2.17097	0.190878	0.474743	0.272944	0.436833	0.210229	0.34336	0.292635	0.219911	Sepw1
60	ENSMUSG00000031451	7.67921e-108	-0.577999	-0.565991	-0.356888	-0.603335	-1.39827	0.307165	0.000853114	0.757071	0.855964	0.93884	-1.00595	-1.52628	0.772576	0.595021	Gas6
60	ENSMUSG00000022132	0	-0.584112	0.0376419	0.0435118	0.0526964	0.0551701	0.0564326	-0.462125	-1.00768	-0.668953	-1.21876	0.0353651	0.0398303	0.0426989	0.0153266	Cldn10
60	ENSMUSG00000037742	1.35797e-41	-0.5089	-1.14664	-0.534121	-0.481782	-0.249022	-0.102644	-1.25608	-0.726614	-1.42166	-0.364224	-0.833485	-0.358352	-0.839068	0.185334	Eef1a1
60	ENSMUSG00000034520	2.64967e-08	0.0491619	0.0526089	0.0491263	-0.0865027	0.016884	-1.0831	0.0493685	0.0523193	0.0519696	0.0526089	0.0516746	0.0495939	0.0494853	0.0526089	Gjc1
61	ENSMUSG00000074364	1.44958e-20	0.269954	0.266754	0.0256065	-0.111904	-1.22058	-1.07162	0.140284	0.325956	0.276361	0.297924	0.0180484	0.220533	0.352258	0.128534	Ehd2
61	ENSMUSG00000070348	1.62454e-166	-0.462521	-1.56298	-1.08657	-0.0150719	0.245701	-0.318579	-0.289739	-0.271695	-0.00380103	0.191328	-0.605529	-0.326771	-0.754139	-0.00803333	Ccnd1
61	ENSMUSG00000020928	0	-0.000939261	0	-0.00829888	-0.00182684	-0.0189094	-1.41259	-0.00123738	0	0	0	0	-0.000874562	-0.00054716	0	Higd1b
61	ENSMUSG00000075602	4.26235e-10	-0.480971	0.187065	-0.0686361	0.265842	0.226735	0.175641	-1.44594	-0.95588	-2.17316	0.105234	-0.0339153	0.237929	0.178543	-0.521718	Ly6a
61	ENSMUSG00000024486	1.00481e-192	-1.51585	-0.309938	0.0268878	0.273031	0.491529	-0.279844	-1.30529	-0.28287	-0.12624	0.288046	-1.9645	-1.76388	0.0669796	-0.0497391	Hbegf
62	ENSMUSG00000003545	1.08563e-71	-1.69836	-1.68969	-2.42283	-0.572868	-2.46514	-2.55236	-1.6381	-0.869358	-1.18137	-1.36669	-1.53488	-1.76843	-0.732049	-2.01496	Fosb
62	ENSMUSG00000047139	3.27945e-50	-1.50058	-1.90092	-1.41539	-0.469951	-1.109	1.25663	-1.8466	-1.7126	-2.41288	-1.97633	-0.689332	-1.37371	-1.96192	-0.957502	Cd24a
62	ENSMUSG00000090137	8.92082e-16	1.43642	0.097032	0.303314	0.580408	0.815407	0.87135	-0.534819	1.49712	-0.582745	0.473412	-0.351899	1.44946	0.0981768	0.0122838	Uba52
62	ENSMUSG00000021388	0	0.00157621	0.00304127	-0.0300449	-0.00783967	-0.0521534	-2.58404	0.00215499	0.00204271	0.00060188	0.00304127	0.00191337	0.000809291	0.00217765	-0.00950029	Aspn
62	ENSMUSG00000001270	2.76937e-53	0.315198	0.309451	-0.240469	-1.09612	-2.01164	-0.989575	0.326409	0.337559	0.33385	0.301034	0.28949	0.324825	0.303113	-0.395974	Ckb
63	ENSMUSG00000037379	6.26618e-21	0.36167	0.351679	0.216971	-0.814732	-0.609369	0.302079	0.356854	0.366448	0.357238	0.368041	0.357692	0.36234	0.342843	0.242375	Spon2
63	ENSMUSG00000046865	5.58979e-85	0.730029	0.395419	0.818992	0.641763	1.10598	1.07982	0.743774	0.970129	0.839959	1.09195	0.424519	0.425111	0.517122	1.02154	Fbl
63	ENSMUSG00000010307	4.01373e-57	-0.606182	0.0316608	0.0448234	0.0372156	0.0380016	0.0307303	-0.183373	-1.12612	-0.329103	-0.000705204	0.0174861	0.0259933	0.029508	0.0448234	Tmem86a
63	ENSMUSG00000031488	2.24598e-167	-0.743836	-0.428855	-0.253745	0.110116	0.132481	0.145734	-0.998938	-0.292233	-0.632277	-0.0155432	-1.08004	-0.80237	-0.402248	-0.0681833	Rab11fip1
63	ENSMUSG00000038732	7.33955e-104	-0.632077	-0.151316	-0.0239153	0.100567	0.101497	0.049341	-0.960034	-0.838835	-1.04976	-0.303511	-0.549865	-0.223132	-0.0486097	0.0434403	Mboat1
64	ENSMUSG00000028413	1.61553e-28	-0.352312	-0.139347	-0.153644	-0.011563	0.0233898	-0.0571708	-0.391627	-0.260223	-0.472816	-0.168884	-0.112368	-0.420788	-0.367089	-1.6799	B4galt1
64	ENSMUSG00000044786	0	-0.540868	-0.937353	-2.27563	-0.233045	-2.1962	-2.08421	-0.787445	-0.149742	-0.464975	-0.035464	-0.741883	-0.485365	-0.836378	-1.27855	Zfp36
64	ENSMUSG00000036764	2.57144e-10	-0.664465	0.00271809	0.0262858	0.051192	0.0510166	0.00143182	-0.627628	-1.11137	-0.926351	-0.401508	-0.0116824	-0.0122041	-0.0114011	0.0230627	Dnajc12
64	ENSMUSG00000005583	3.42924e-263	0.0614077	0.0524897	-0.0360967	-0.445713	-0.798316	-2.59588	0.0654354	0.0658598	0.0663689	0.0669915	0.0612513	0.0617534	0.0609131	-0.0108229	Mef2c
65	ENSMUSG00000029003	3.69491e-151	-0.244424	-0.0788298	-0.0461208	0.0426267	0.046578	0.0433336	-0.249583	-0.426238	-0.374768	-1.10262	0.00304399	-0.0116415	-0.0857058	-0.137751	Mad2l2
65	ENSMUSG00000034994	4.966e-14	-0.787951	-1.08835	-0.432486	-0.645339	-0.219342	-0.0947799	-1.28971	-1.07308	-1.62046	-0.938858	-0.796349	-0.621713	-0.983514	0.0149868	Eef2
65	ENSMUSG00000020205	0	-1.05366	-2.16868	-2.24795	-1.17981	0.163595	-1.3462	-1.08485	0.161421	0.217047	0.573373	-2.12024	-1.58305	-3.18333	-0.00842182	Phlda1
65	ENSMUSG00000022241	2.75872e-84	0.738933	0.684672	0.819048	0.649882	0.830144	0.874998	0.624796	0.863215	0.794831	0.72745	0.392586	0.563194	0.668568	0.769534	Tars
66	ENSMUSG00000036854	3.85424e-23	0.0740246	0.045901	-0.161029	-0.0805801	-1.09069	-0.507596	0.0593838	0.0702473	0.069611	0.0911561	0.041963	0.0636034	0.0522038	-0.0912496	Hspb6
66	ENSMUSG00000024659	9.55108e-318	-1.51194	-0.997606	-1.80622	0.63127	0.151623	-0.652683	-1.72769	-1.54005	-1.77665	0.0369636	-1.92013	-1.64662	-0.145791	0.331096	Anxa1
67	ENSMUSG00000038387	1.73003e-06	-0.185258	-0.215888	-0.0622272	-0.468284	-1.24149	-0.828269	-0.119725	-0.162392	-0.0225962	0.14319	0.0466323	0.122562	0.0154851	-0.030752	Rras
67	ENSMUSG00000093674	3.62731e-14	0.136624	-0.0415462	-0.350473	0.523173	0.240876	0.283218	-0.48157	-0.197591	-0.834055	0.0741372	-0.0207459	0.200998	-0.156225	-0.83815	Rpl41
67	ENSMUSG00000021268	8.45653e-72	0.384823	0.379908	0.341343	-0.0886041	0.0923184	-2.17724	0.392135	0.394054	0.388115	0.397143	0.387168	0.388425	0.388298	0.330178	Meg3
67	ENSMUSG00000006360	9.27113e-14	-1.64614	-1.1923	-2.38979	0.375117	0.240875	-5.69345	-1.23152	-1.37748	-1.54797	-0.150472	-0.786773	-2.01247	0.16752	0.0664216	Crip1
68	ENSMUSG00000046223	1.2679e-97	0.18682	1.22526	1.17998	0.882451	1.03025	1.25861	0.22355	0.697496	0.571089	1.09102	-0.190549	-0.19393	1.153	1.13283	Plaur
68	ENSMUSG00000050708	0	-0.443094	0.531028	0.522968	0.158039	1.30621	0.853669	0.355462	0.0715781	0.578656	-0.394546	0.189532	-0.829753	0.258124	-0.00919417	Ftl1
68	ENSMUSG00000031596	3.05264e-13	-0.92602	0.204121	0.206727	0.0794246	0.143282	0.0491675	-0.830269	-1.24855	-0.955877	-0.22241	0.128718	0.152956	0.20919	0.193346	Slc7a2
68	ENSMUSG00000005161	3.49294e-14	-1.07992	-1.14028	-0.505305	-0.320925	0.108885	-0.0181463	-0.747641	-1.70752	-1.22845	-2.28667	0.164361	-0.242758	-1.39406	-0.605652	Prdx2
68	ENSMUSG00000022899	1.35866e-185	-0.284634	-0.874788	-0.193175	-0.099034	0.0216776	0.0425243	-0.169178	-0.0661648	-0.0327697	-0.0634581	-0.352938	-0.480461	-0.495734	-0.220193	Slc15a2
69	ENSMUSG00000040690	4.93463e-46	0.542749	0.511473	0.533134	-0.555622	0.346747	0.487744	0.526412	0.543022	0.572388	0.527039	0.492076	0.567103	0.440498	0.529369	Col16a1
69	ENSMUSG00000040435	3.43655e-71	-0.879133	-0.5528	-1.38669	-0.565254	-1.6148	-1.83848	-0.82204	-0.408729	-0.48821	-0.25505	-0.976228	-0.963782	-0.304577	-0.820377	Ppp1r15a
69	ENSMUSG00000021553	5.63473e-67	-0.619981	-0.195303	-0.61559	0.0113374	0.00894567	0.0057044	-0.216176	0.000424559	0.00283517	0.0142789	-0.492215	-1.17165	-0.196818	-1.24701	Slc28a3
69	ENSMUSG00000059895	1.41835e-07	0.0191329	0.0822332	0.0761889	0.0369407	-0.00101775	-2.44728	-0.013291	-0.0093158	-0.0173398	-0.00680935	0.0819698	0.12261	0.0862931	0.0979991	Ptp4a3
70	ENSMUSG00000030554	2.39598e-07	0.151967	0.144033	-0.330735	-0.819246	-2.76605	-0.327385	0.160138	0.158919	0.155941	0.166136	0.165349	0.157742	0.155536	-0.107199	Synm
70	ENSMUSG00000020592	3.83759e-65	1.05774	0.940459	1.26681	0.788892	1.23323	1.08969	0.668791	1.00568	0.64725	1.17052	0.586321	1.11899	1.09894	1.32743	Sdc1
70	ENSMUSG00000022636	0	-0.61241	-0.301571	-0.0132858	-0.386509	0.0942477	0.255106	-1.15697	-0.983966	-1.41944	-0.575534	-0.0624409	0.0109149	0.0431354	0.15585	Alcam
71	ENSMUSG00000003051	5.06139e-18	-0.671781	-0.438211	-1.28638	0.0969708	0.0679805	0.117663	-0.515535	-0.447253	-0.413022	-0.142321	-0.641321	-0.890823	-0.199113	-0.242511	Elf3
71	ENSMUSG00000034226	1.73821e-69	-0.455688	-0.988572	-1.01228	0.0185876	0.0371412	0.0352352	-0.30791	-0.187251	-0.205547	-0.293175	-0.458384	-0.598648	-0.72111	-0.473199	Rhov
71	ENSMUSG00000020075	1.59003e-245	0.88655	0.994475	1.22282	0.664694	1.26937	1.18043	0.755327	1.18805	0.963235	1.24346	0.659678	0.656514	1.01296	1.12551	Ddx21
71	ENSMUSG00000034120	0	0.948606	0.97461	1.4341	1.07161	1.75706	1.599	0.993502	1.33548	1.13051	1.39216	0.459396	0.215402	0.917001	1.04192	Srsf2
72	ENSMUSG00000090862	1.47501e-12	0.139487	-0.359169	0.362237	0.175237	0.962977	1.29901	-0.209049	0.204718	-0.332211	0.278065	-0.189394	-0.128044	-0.249901	0.503675	Rps13
72	ENSMUSG00000048200	2.76964e-28	-0.500693	-0.865268	-1.2091	0.000575672	-0.0412745	0.02226	-0.194264	-0.24662	-0.195017	-0.141202	-0.270717	-0.71033	-1.03209	-1.22123	Cracr2b
72	ENSMUSG00000042354	8.14585e-197	1.06428	1.33238	1.43987	0.584521	1.53282	1.53155	1.04746	1.40659	1.23447	1.5036	0.790627	0.685254	1.33404	1.52955	Gnl3
72	ENSMUSG00000037601	3.41127e-08	0.407125	0.362495	0.89912	0.909642	1.86651	1.59744	0.580497	0.284548	0.51218	0.143426	0.590592	0.564391	-0.187159	0.492198	Nme1
72	ENSMUSG00000052560	7.42914e-41	1.08124	1.20081	1.09934	0.348622	0.305525	1.20944	1.06338	1.18257	1.0296	1.21074	1.15562	1.08156	1.21514	1.06401	Cpne8
73	ENSMUSG00000041782	2.69415e-73	-0.234076	-0.209256	-0.249635	0.225957	0.342835	0.36055	-0.509905	-0.206872	-0.288721	0.119386	-0.877222	-0.172985	0.0819065	0.203279	Lad1
73	ENSMUSG00000002980	0	0.437758	0.802851	0.975538	0.667713	0.656057	-0.383387	0.856863	0.797795	0.959529	1.00796	0.754242	0.210172	1.20006	0.999825	Bcam
73	ENSMUSG00000030738	3.19537e-25	0.499995	0.555418	1.36893	0.796212	1.26154	1.38653	0.548114	0.600435	0.68235	0.98667	0.459549	0.553527	0.594413	1.38357	Eif3c
73	ENSMUSG00000049422	1.29488e-276	-0.870568	-0.675574	-0.75626	0.0816867	0.10593	-0.127843	-0.683187	-1.16913	-0.934129	-1.19646	-0.330654	-0.464576	-1.71308	-1.0876	Chchd10
74	ENSMUSG00000058571	2.56906e-50	0.233623	0.163874	0.0315328	-0.687917	-0.171751	0.0849378	-0.0734805	0.376304	0.363132	0.349904	-0.548078	0.166517	0.354149	0.357789	Gpc6
74	ENSMUSG00000031995	4.69034e-11	-0.61111	-0.597098	-0.762054	0.180281	0.203538	0.248606	-0.819729	-0.401206	-0.644618	-0.297141	-1.00381	-0.889229	-0.374836	-0.386636	St14
74	ENSMUSG00000000594	2.47488e-11	-0.269799	-0.620397	-1.33901	-0.103618	-0.163338	0.00246642	-0.115373	-0.0575537	-0.0270979	-0.436887	-0.182393	-0.424515	-0.831475	-1.69854	Gm2a
74	ENSMUSG00000025610	0	-0.00063728	-0.00339395	-0.00121038	0.000562458	-0.00722591	-1.30474	0.00252013	0.00266225	0.00309981	0.00309981	0.00065674	0.00126972	0.00309981	-0.00402888	Map3k7cl
74	ENSMUSG00000035186	0	-0.0531799	-0.886124	-0.00674439	-0.0229353	0.0167489	0.0219668	-0.125499	-0.0395518	-0.140386	0.00455456	-0.116057	-0.0155084	-1.2662	0.00783538	Ubd
74	ENSMUSG00000024646	1.12899e-23	-0.440316	-0.250458	-1.59595	-0.218433	-0.358135	-0.897258	-0.114019	-0.256755	-0.186798	-0.53203	-0.0451154	-0.581752	-0.333699	-1.73897	Cyb5a
75	ENSMUSG00000038296	5.46284e-135	0.283922	0.0944639	0.294088	-0.771799	-0.300342	0.107588	0.255606	0.157514	0.254761	0.345224	0.302855	0.40468	0.230928	0.365887	Galnt18
75	ENSMUSG00000025508	1.6085e-20	0.271109	-0.230826	0.325143	0.134056	0.761603	0.627931	-0.109912	0.334922	-0.203525	0.581516	-0.142494	-0.0327138	-0.252671	0.319518	Rplp2
75	ENSMUSG00000031551	1.44245e-91	-1.00101	0.0417959	0.0417959	0.0412689	0.0412666	0.0417959	-0.322642	-1.85406	-0.566536	0.0417959	0.0178094	0.00853389	0.0416053	0.0417959	Ido1
75	ENSMUSG00000025809	6.89646e-99	1.09917	1.73622	1.42485	0.165474	0.034308	-0.604961	0.993712	1.11233	1.1237	1.2331	0.979021	1.18457	1.91374	1.44615	Itgb1
75	ENSMUSG00000033060	0	-0.991	0.0552587	-0.077791	-0.0957831	-0.0578708	0.00557558	-1.14507	-1.29638	-1.39928	-0.106596	0.00471394	0.0266271	0.0530598	0.116324	Lmo7
75	ENSMUSG00000038146	3.23762e-10	-0.141846	-0.207738	-0.122258	0.0238722	0.00826323	-1.98639	-0.154949	-0.11967	-0.163673	-0.164322	-0.119202	-0.0588248	-0.082964	-0.0564692	Notch3
76	ENSMUSG00000031870	8.44585e-19	-0.580327	0.067242	0.0465274	0.0121571	-0.061126	0.0673116	-0.648088	-1.01636	-0.849945	-0.620758	0.0539937	0.0623744	0.0756388	0.0752377	Pgr
76	ENSMUSG00000041012	3.37917e-305	-0.913985	-0.501675	-0.648373	0.0342334	0.0188113	0.0780613	-0.744359	-1.11652	-0.905087	-1.44744	-0.21555	-0.53175	-0.632837	-0.681306	Cmtm8
77	ENSMUSG00000015312	3.95134e-09	0.00491701	-0.100668	-1.37297	0.0819722	-2.06802	-1.59465	-0.282106	0.273403	-0.02922	0.0935307	-0.48029	-0.254362	0.46345	-0.635024	Gadd45b
77	ENSMUSG00000020388	1.09027e-30	1.26348	1.42659	0.918019	-0.101048	-0.617086	1.35727	1.11273	1.11228	1.02786	0.191318	1.38805	1.51368	1.52612	1.08026	Pdlim4
78	ENSMUSG00000027570	1.2716e-69	0.299002	0.24683	0.401555	-0.490989	0.281556	0.440239	0.379045	0.444496	0.438814	0.421	0.25999	0.206298	0.247616	0.399796	Col9a3
78	ENSMUSG00000019737	1.15118e-52	-0.444212	-0.765095	-0.482109	0.00107372	0.0322996	0.0409835	-0.356849	-0.406635	-0.399494	-0.0656462	-0.226729	-0.448177	-0.9431	-0.510142	Syne4
78	ENSMUSG00000019907	0	0.689538	0.814355	0.429796	-0.378468	-1.69374	-0.726627	0.612245	0.697282	0.641404	0.86114	0.562084	0.680095	0.834671	0.792339	Ppp1r12a
78	ENSMUSG00000032946	2.04468e-19	-0.00903393	0.00456864	-0.0442871	-0.00568772	-0.0915324	-1.67582	-0.00218716	0.00306897	0.00179899	0.00456864	-0.0148013	-0.0174488	-0.000982841	-0.00949203	Rasgrp2
78	ENSMUSG00000064341	1.27865e-37	0.541752	1.05366	1.39603	0.203535	-0.0879843	0.462146	0.18073	0.310596	0.130542	1.76011	0.260472	0.548475	0.333256	-0.28154	mt-Nd1
79	ENSMUSG00000025780	1.37982e-125	-0.278058	-0.0443768	-0.0917485	0.00566398	0.0410194	-0.75826	-0.435809	-0.37625	-0.606088	-0.959608	-0.0488767	-0.0435801	0.0316912	0.0101764	Itih5
79	ENSMUSG00000003429	4.5253e-66	-0.217031	-0.848651	0.0798707	-0.256421	0.616518	0.799209	-0.404923	-0.373554	-0.581971	-0.109547	-0.0991824	-0.267898	-0.829963	0.0806373	Rps11
79	ENSMUSG00000020484	2.17619e-72	-0.114579	0.247437	-0.944494	0.16896	0.47232	0.308729	-0.139734	0.00727303	-0.0729053	-0.0992908	-0.117882	-0.156822	-0.414192	-1.76098	Xbp1
80	ENSMUSG00000012848	3.02275e-173	-0.457225	-1.05512	0.451527	-0.518046	0.725435	1.14064	-0.410659	-0.279822	-0.457513	-0.0890752	-0.234642	-0.581151	-0.780548	0.637912	Rps5
80	ENSMUSG00000030538	4.59255e-36	-0.510333	-0.914127	-0.463415	-0.0174049	0.00711387	-0.0754947	-0.277092	-0.756676	-0.383676	-1.09161	-0.0972437	-0.285053	-1.62281	-0.838688	Cib1
80	ENSMUSG00000032307	0	-0.1018	0.362574	0.380141	0.307428	0.310476	0.380738	-0.758467	-0.263742	-0.982862	0.319358	0.237561	0.309307	0.400453	0.427579	Ube2q2
80	ENSMUSG00000024501	7.12776e-33	0.291948	0.224665	0.17762	-0.696369	-0.5871	0.149771	0.295744	0.297259	0.297182	0.26166	0.282604	0.290332	0.289108	0.165943	Dpysl3
81	ENSMUSG00000064373	3.93994e-06	-0.37554	-0.441204	-0.275667	-0.410473	-0.217546	-0.0756035	0.0272046	0.156152	0.28998	-1.85119	-0.183881	-0.644917	-1.42558	-1.26414	Sepp1
82	ENSMUSG00000028081	1.11332e-141	-0.0172511	-0.833606	0.320411	-0.595391	0.502052	1.12767	-0.19147	-0.0379348	-0.235446	-0.00186978	-0.173762	-0.146753	-0.637838	0.904786	Rps3a1
82	ENSMUSG00000029672	6.06251e-23	-0.459139	-0.126908	0.0715093	-0.359113	0.0768677	0.178554	-0.233701	-0.888469	-0.314766	-1.82515	0.0146144	0.157129	-0.713672	-0.124293	Fam3c
82	ENSMUSG00000030647	0	-0.45579	-0.756949	-0.770254	-0.135004	-0.106151	0.134697	-0.307823	-0.537239	-0.408935	-1.13086	0.00901215	-0.410139	-1.60403	-1.54064	Ndufc2
82	ENSMUSG00000054693	4.12811e-23	-0.685152	-0.00148157	0.0992058	-0.0490333	0.0779364	0.0716873	-0.909904	-0.95758	-1.14476	-0.870861	-0.0185313	-0.0350058	-0.047271	0.056449	Adam10
82	ENSMUSG00000022150	1.21763e-78	-0.182936	-0.0518422	-0.127532	-0.0942779	-0.081995	0.0174422	0.00751247	0.0431864	0.0443704	0.0353191	-0.0601924	-0.364693	-0.582142	-1.13246	Dab2
83	ENSMUSG00000025503	2.01346e-50	-0.702643	-1.17456	-1.72694	-0.131399	-0.174941	-0.000639801	-0.379118	-0.774926	-0.498662	-0.709222	-0.421223	-0.836845	-1.84938	-1.45593	Taldo1
83	ENSMUSG00000031633	6.78552e-49	0.748566	0.149866	0.707692	-0.963913	-1.09598	-1.04803	0.89148	0.531871	0.791753	0.393289	1.17579	1.07112	-0.0162276	1.08528	Slc25a4
83	ENSMUSG00000022661	2.79035e-16	-1.3168	0.207374	0.181447	-0.123603	-0.22996	-0.376308	-1.3287	-1.89965	-1.86517	-1.70029	0.134631	-0.374431	0.2681	0.248807	Cd200
84	ENSMUSG00000002014	1.93248e-09	-0.474836	-0.595181	-1.09839	-0.12813	0.318843	0.445457	-0.316216	-0.323195	-0.423614	-0.436038	-0.162728	-0.618632	-1.29451	-2.07284	Ssr4
84	ENSMUSG00000031274	3.11973e-12	0.295668	0.105228	0.17587	-0.772091	-0.605274	0.216407	0.297622	0.401513	0.317267	0.329185	0.266219	0.227447	0.326165	0.160994	Col4a5
85	ENSMUSG00000043336	4.01025e-10	0.352543	0.341362	0.309218	-0.0272987	-0.359541	-1.84813	0.251553	0.26314	0.232166	0.392378	0.405859	0.463426	0.429384	0.377173	Filip1l
86	ENSMUSG00000028195	3.32929e-25	-1.16719	-1.06496	-1.46245	-1.44227	-1.17294	-0.900226	-1.1998	0.172532	-0.22357	0.188164	-1.81183	-1.40499	-0.813378	-1.02042	Cyr61
86	ENSMUSG00000052837	4.89764e-15	-0.16359	0.193249	-1.45382	0.564776	-1.51653	-1.48814	-0.174891	-0.214077	-0.187756	1.10515	-0.442464	-0.344686	0.322375	-0.49467	Junb
86	ENSMUSG00000038872	1.07147e-12	-0.214656	-0.279207	-0.0553592	-0.119603	-0.103261	-1.40081	-0.232302	-0.174963	-0.219383	-0.0934936	-0.0472016	-0.10368	-0.339692	-0.214333	Zfhx3
86	ENSMUSG00000031825	6.92068e-32	1.40089	1.61326	1.45731	-0.50542	0.484467	0.0325343	0.994284	1.48655	0.997682	1.624	1.20247	1.44335	1.57908	1.26308	Crispld2
86	ENSMUSG00000000088	1.27344e-06	-0.529342	-0.353387	-0.00128847	0.343512	0.618964	0.472295	-0.250385	-1.01426	-0.5601	-1.97613	0.231594	-0.113705	-0.974719	-0.778495	Cox5a
86	ENSMUSG00000038067	0	-0.857352	0.282627	0.138056	0.263867	-0.230326	0.300249	-0.61471	0.22163	0.143791	0.300249	-1.09869	-1.73185	0.270188	0.212307	Csf3
86	ENSMUSG00000025150	2.76588e-10	0.010197	-0.0624345	-1.45072	-0.469873	-0.689704	0.158632	0.162114	0.196435	0.200702	0.208477	0.0590221	-0.192871	-0.087345	-0.47967	Cbr2
87	ENSMUSG00000029673	1.29152e-129	0.207215	0.137519	0.313936	-0.85905	-0.398738	0.691686	0.377795	0.763737	0.722187	0.715272	0.0259703	-0.0390367	0.284707	0.481119	Auts2
87	ENSMUSG00000030793	0	-0.175096	-0.660359	-0.458369	-0.127	-0.146042	-0.284327	-0.162737	-0.188453	-0.186649	-0.245461	-0.230001	-0.234165	-1.14587	-0.809944	Pycard
87	ENSMUSG00000031818	2.19986e-31	-0.804835	-0.582954	-0.0735362	-0.479127	0.0330719	-0.263681	-0.69554	-1.28092	-1.05914	-1.46902	3.9556e-05	-0.452096	-1.15488	-0.939151	Cox4i1
87	ENSMUSG00000019326	1.72516e-12	0.0705027	0.0739305	0.0364144	-0.148177	-0.285786	-1.15049	0.0721639	0.074347	0.0747298	0.0750641	0.0735532	0.0726062	0.0736292	0.0606531	Aoc3
87	ENSMUSG00000038679	1.16602e-64	-0.844737	-1.2226	-0.805135	-0.371615	-0.36864	0.292456	-0.553852	-0.733039	-0.463762	-1.97948	-0.289724	-0.748753	-1.27937	-0.581985	Trps1
87	ENSMUSG00000022952	1.44063e-193	0.962134	1.81751	1.8571	0.041015	0.44034	2.16578	0.738175	0.797889	0.686319	1.87229	1.22403	1.62838	1.99292	2.05879	Runx1
88	ENSMUSG00000052151	1.28104e-85	-0.598039	-0.564643	-0.280832	0.377531	0.436418	0.56677	-0.937387	-0.566184	-0.675796	-0.0743885	-1.18173	-0.627468	-0.562605	0.177831	Plpp2
88	ENSMUSG00000045128	1.03797e-73	-0.513459	-0.966052	0.0492105	-0.582259	0.439819	0.814524	-0.587546	-0.481078	-0.726512	0.0110093	-0.424423	-0.585899	-0.817969	0.319146	Rpl18a
88	ENSMUSG00000014846	5.14089e-07	-0.166837	0.364242	-0.641262	0.226732	-2.35564	-0.872585	0.252046	-0.353083	0.212828	-0.0423657	0.267645	-0.00576109	0.602885	0.122508	Tppp3
88	ENSMUSG00000022587	3.21733e-25	-1.4658	-0.975583	-1.58213	-0.132227	-0.305033	1.43159	-1.44698	-2.03727	-1.85787	-1.18369	-0.913568	-1.18152	-0.977678	-1.56728	Ly6e
88	ENSMUSG00000024140	2.92064e-275	0.121253	0.140384	-0.0162518	-0.149166	-0.965131	-1.77779	0.156522	0.180468	0.182627	0.201428	0.131433	0.114227	0.127299	-0.0539622	Epas1
89	ENSMUSG00000031917	1.89941e-99	0.562602	0.646698	0.80449	0.411924	0.870754	0.845765	0.584617	0.696158	0.693757	0.729567	0.50227	0.34087	0.630256	0.7648	Nip7
89	ENSMUSG00000032060	3.83609e-07	0.0148909	-1.23921	-0.876687	-0.71163	-1.3272	-2.28961	0.0351109	0.330886	0.329506	0.329407	-0.238534	-0.249047	0.0973703	-0.220123	Cryab
89	ENSMUSG00000033306	2.21933e-42	0.0228922	0.196349	0.252903	-0.987037	-1.19555	-0.905937	0.0421382	0.0183853	0.0797464	0.202898	0.442406	0.409971	0.226955	0.692184	Lpp
90	ENSMUSG00000030790	1.20897e-33	0.413015	0.418294	0.319099	-0.694968	0.123102	0.4132	0.417434	0.409178	0.376981	0.454903	0.405219	0.427595	0.410893	0.388542	Adm
90	ENSMUSG00000033577	2.68809e-55	-0.400511	-0.660892	-0.743333	-0.0664834	-0.0204765	-0.00175346	-0.505884	-0.0800803	-0.0946934	-0.0169071	-0.883486	-0.628513	-0.39895	-0.341497	Myo6
90	ENSMUSG00000021242	2.71175e-26	-0.657092	-0.461959	-0.173318	-0.125547	-0.0309429	-0.342101	-0.523955	-0.915354	-0.811292	-1.83702	0.0214384	-0.402105	-1.01805	-1.15208	Npc2
90	ENSMUSG00000052397	0	-1.58028	-0.647923	-0.400491	0.0358785	0.103001	0.719942	-1.04091	-1.5771	-1.21183	-1.69513	-0.833652	-1.61826	-0.427241	0.0918992	Ezr
90	ENSMUSG00000023905	9.61209e-08	-0.0672287	1.59467	1.91932	0.428818	1.47998	2.64759	0.0981496	-0.0369191	0.168816	1.83542	-0.288678	-0.423907	1.65908	2.06107	Tnfrsf12a
91	ENSMUSG00000026202	1.45511e-68	0.399189	0.987387	0.655645	0.782126	0.973178	1.20681	0.558372	0.55132	0.575523	0.982043	0.389821	0.131922	0.813962	0.438517	Tuba4a
91	ENSMUSG00000019851	0	1.03369	1.3128	1.05294	-0.584665	-0.854271	1.70769	0.968761	0.916248	1.00196	1.65474	1.00585	1.29332	1.47024	1.24702	Perp
91	ENSMUSG00000021843	1.21763e-21	-0.96066	0.402845	0.671709	-0.0472386	-0.170796	0.288605	-0.989649	-1.74759	-1.4399	-0.216474	0.0752744	0.339682	0.432468	0.768936	Ktn1
91	ENSMUSG00000038366	0	-0.780437	-0.145344	-0.150912	0.0638383	0.0322605	-0.235101	-0.775442	-1.04943	-0.894907	-0.22654	-0.187086	-0.104995	-0.172525	-0.0166443	Lasp1
92	ENSMUSG00000062098	3.10625e-14	-0.0666706	-0.0776243	-0.031224	0.0124538	0.0238224	-1.04109	-0.1114	-0.127588	-0.0968823	0.0438985	0.00224084	0.0379358	0.0151066	-0.021497	Btbd3
92	ENSMUSG00000039697	0	0.113584	-0.59126	-0.268752	-0.285745	-0.0480515	-0.0554455	-0.0556895	0.209565	0.183722	0.185369	-0.395999	0.0321044	-1.05225	-0.118706	Ncoa7
92	ENSMUSG00000022010	8.15387e-47	-0.554039	-0.473931	-1.36917	-0.218806	-3.75291	-2.0772	-0.91327	-1.2724	-1.14616	-1.00605	-0.266169	0.608854	-0.304529	-0.792941	Tsc22d1
92	ENSMUSG00000010663	6.7023e-48	-0.163134	-0.469207	-0.582227	-0.0464777	-0.128132	-0.0345851	-0.0219863	0.0261245	0.0396184	-0.258309	-0.104679	-0.286202	-0.671091	-1.06228	Fads1
93	ENSMUSG00000029380	1.64276e-94	-0.751935	0.214576	-0.368143	0.933268	0.785732	-1.33155	-1.06901	0.947851	0.486615	1.1371	-1.83494	-1.71188	0.883779	0.757776	Cxcl1
93	ENSMUSG00000030744	5.8727e-37	-0.1465	-0.789247	0.512317	-0.561767	0.626339	1.21999	-0.171261	-0.163797	-0.241609	-0.134465	-0.0518344	-0.210914	-0.72249	0.825465	Rps3
94	ENSMUSG00000032024	2.42582e-14	0.109663	0.107981	-0.0282452	-0.234788	-1.00242	0.078281	0.111143	0.112519	0.114913	0.115762	0.113427	0.109201	0.108265	0.0458169	Clmp
94	ENSMUSG00000020460	0	0.102755	-0.559221	0.34874	-0.170927	0.861448	1.35037	-0.095078	0.147596	-0.129329	0.371438	-0.126376	-0.149243	-0.642799	0.364313	Rps27a
94	ENSMUSG00000024608	3.6379e-73	-0.281423	-0.701495	0.278618	-0.534119	0.419616	0.979888	-0.335505	-0.221237	-0.417647	-0.214184	-0.269675	-0.381509	-0.599302	0.292103	Rps14
95	ENSMUSG00000001604	4.32687e-186	-0.257506	-0.0156421	-0.0710706	-0.00939372	-0.0331311	-0.137198	-0.288082	-0.46577	-0.409687	-0.872992	0.00584718	0.0241057	0.0294758	0.0202907	Tcea3
95	ENSMUSG00000018102	8.80319e-145	-1.4463	-0.276959	-0.712535	-0.20632	-0.371361	-0.361844	-1.20038	-2.46751	-1.7862	-2.03178	0.0238489	0.124871	-0.968393	-0.764441	Hist1h2bc
95	ENSMUSG00000023034	0	-0.248033	-0.959958	-2.00056	-0.875643	-1.64988	-1.21075	-0.0961114	0.0512458	0.0728312	-0.0452033	-0.128873	-0.277591	-0.825612	-0.935528	Nr4a1
95	ENSMUSG00000024975	4.95566e-17	-0.353024	-0.282192	-0.617736	-0.0661336	-0.396063	-0.0311371	-0.453324	-0.332205	-0.516701	-0.480216	-0.1358	-0.253421	-0.796997	-1.58339	Pdcd4
96	ENSMUSG00000034898	2.78504e-254	0.0164112	0.0194211	-0.0346457	-0.0972218	-0.498043	-1.25975	0.0194211	0.0186033	0.0188285	0.0194211	0.0173741	0.0157241	0.0181582	-0.00227646	Filip1
96	ENSMUSG00000032418	1.50652e-144	-0.348098	-0.0304261	-0.31296	0.0102804	0.0332551	0.0968224	-0.148648	-0.0221174	-0.0323774	-0.0531725	-0.295192	-0.568365	-0.342526	-1.15401	Me1
96	ENSMUSG00000002580	2.03384e-41	-1.30349	-0.545651	-0.775859	0.0617151	0.0184246	-0.00496174	-0.805241	-1.57054	-1.01136	-1.07346	-0.406644	-0.849284	-0.818825	-1.16951	Mien1
96	ENSMUSG00000015143	2.66916e-139	1.32994	1.34905	1.35779	0.232861	0.0425871	0.94486	0.625649	1.48812	1.15185	1.94723	0.479149	1.5213	1.68951	1.72931	Actn1
96	ENSMUSG00000047714	6.23776e-49	-0.688821	-1.02693	-1.34924	0.0667672	-0.00482079	-0.0406122	-0.746849	-0.0743141	-0.0565457	-0.613206	-1.41316	-1.09051	-0.660371	-0.55734	Ppp1r2
96	ENSMUSG00000043445	1.78719e-62	-0.152201	-0.0700817	-1.27156	0.0829731	0.266237	0.0780098	0.194224	0.267462	0.359465	0.143708	-0.0189445	-0.456128	-0.656193	-1.0352	Pgp
97	ENSMUSG00000021131	9.28254e-26	1.00228	0.606056	0.851813	0.789817	1.14939	1.28534	0.631654	1.0412	0.621673	0.818783	0.561443	0.901111	0.381095	0.900648	Erh
98	ENSMUSG00000028435	1.13199e-41	-0.10175	1.00982	1.02108	0.799398	0.980893	1.03089	0.365835	0.0612629	0.422666	0.676225	0.332901	-0.230399	0.913903	0.984018	Aqp3
98	ENSMUSG00000055723	4.01616e-27	-0.449926	-0.181101	0.111465	0.162597	0.282174	0.255233	-0.74098	-0.185346	-0.551611	-0.0824798	-0.95226	-0.639963	-0.257478	0.258713	Rras2
98	ENSMUSG00000007892	1.31078e-88	-0.323985	-0.387473	0.184058	0.0287528	0.873879	0.849289	-0.383373	-0.304981	-0.389375	-0.325767	-0.509853	-0.510357	-0.411483	0.336631	Rplp1
98	ENSMUSG00000020432	2.7976e-44	-0.0723362	0.0909445	-0.587274	-0.0805326	0.158127	0.0959877	-0.0296653	-0.0741289	-0.0874654	-1.16591	0.126996	-0.0856125	-0.0276524	-1.05623	Tcn2
98	ENSMUSG00000024843	6.30654e-19	-0.470154	-0.952077	-1.74763	-0.143394	-0.31275	0.0167418	-0.466593	-0.131428	-0.22211	-0.423849	-0.625408	-0.670052	-0.861712	-1.31476	Chka
98	ENSMUSG00000015176	2.80771e-87	0.915531	0.968856	1.0803	0.569736	1.19213	1.23515	1.03117	1.2503	1.1547	1.19268	0.782431	0.593832	0.863676	0.939582	Nolc1
99	ENSMUSG00000036856	3.06247e-244	-0.441516	-0.0856583	0.0224527	-0.0160595	-0.123395	0.0556581	-0.613873	-0.477072	-0.72922	-1.11243	-0.0410979	0.0226708	-0.043221	0.0252186	Wnt4
99	ENSMUSG00000006333	1.18711e-225	-0.40459	-0.89809	0.171083	-0.283965	0.676951	1.39317	-0.330631	-0.166553	-0.339049	-0.127633	-0.37446	-0.672349	-0.760472	0.557201	Rps9
99	ENSMUSG00000032350	3.59381e-11	-0.987601	0.310633	0.35729	0.0835842	0.335848	0.273281	-0.693626	-1.32403	-0.873312	-0.0253709	0.212445	0.180182	0.26274	0.308277	Gclc
99	ENSMUSG00000024921	3.06913e-17	0.203998	0.0341789	0.0929792	-0.761352	-0.806781	0.106656	0.225457	0.269779	0.258971	0.1599	0.231015	0.196863	0.0244995	0.192653	Smarca2
100	ENSMUSG00000049686	3.59097e-11	-0.170041	-0.0490114	-0.820813	-0.070302	0.0220973	0.0542386	-0.0811429	-0.0116554	-0.00885875	-0.1544	-0.166004	-0.292891	-0.239254	-1.03081	Orai1
101	ENSMUSG00000075702	8.37093e-65	0.703848	0.661255	0.0955929	-0.449153	-2.21503	-0.679878	0.696068	0.714112	0.688907	0.693862	0.710006	0.724813	0.702059	0.270434	Selm
101	ENSMUSG00000017778	1.70493e-32	-0.630721	-0.568256	-0.796885	0.067423	-0.238804	-0.75531	-1.06101	-1.10147	-1.41275	-1.72657	-0.340549	-0.0743981	-1.01066	-1.53225	Cox7c
101	ENSMUSG00000053559	5.44552e-59	-0.723376	-0.590949	-0.491051	0.0625605	0.0595092	0.00254024	-0.904685	-0.883328	-0.993179	-0.010967	-0.472288	-0.568095	-0.469115	-0.293431	Smagp
101	ENSMUSG00000022510	1.98317e-295	0.97335	0.985466	0.881375	0.18677	0.177489	0.971766	0.976489	0.987319	0.983499	0.996059	0.9657	0.978564	0.983982	0.924877	Trp63
102	ENSMUSG00000027315	3.38432e-24	-0.676429	-0.232189	-0.461998	0.153403	0.162179	0.172951	-0.926989	-0.79805	-0.904753	-0.368053	-0.838169	-0.478461	-0.228443	-0.260348	Spint1
102	ENSMUSG00000033863	1.81013e-15	-0.409445	-0.206037	-0.502436	-0.512588	-0.780684	-2.09349	-0.392529	-0.210385	-0.281981	-0.213755	-0.289904	-0.515849	-0.516868	-0.469413	Klf9
103	ENSMUSG00000029822	1.45403e-65	-0.237521	-0.0290914	0.035087	0.196873	0.214201	0.201937	-0.474222	-0.129541	-0.0438791	0.157098	-0.698485	-0.208525	0.196651	0.210181	Osbpl3
103	ENSMUSG00000037876	2.68087e-07	-0.212479	-0.254201	-0.0180599	-0.999591	-0.8163	0.378582	-0.146906	0.147978	0.172135	0.144263	-0.215627	-0.229623	-0.0847161	0.259294	Jmjd1c
104	ENSMUSG00000079620	6.45862e-93	-0.526834	-0.33379	-0.344569	-0.00463389	0.0198776	0.0161118	-0.224755	-0.0010044	0.00533061	-0.000113813	-0.489256	-1.051	-0.515326	-0.0717103	Muc4
105	ENSMUSG00000046718	4.27883e-66	-0.585307	-0.842595	-0.782287	-0.153702	-0.0484117	-0.313797	-0.362941	-0.68365	-0.444717	-0.410567	-0.231136	-0.481954	-1.326	-1.28844	Bst2
105	ENSMUSG00000057113	3.14719e-12	0.685242	-0.692991	1.19108	-0.09191	1.52771	1.97364	0.596793	0.835003	0.515388	0.817384	0.856239	0.554473	-0.609679	1.79299	Npm1
105	ENSMUSG00000022528	5.91681e-43	-0.397773	-0.553905	-1.71291	0.175602	-0.433756	-1.25429	-0.926935	-0.490854	-1.00638	-0.222421	-0.588051	-0.229426	-0.481863	-1.4895	Hes1
105	ENSMUSG00000008668	1.89964e-92	-0.429846	-0.838069	0.307867	-0.381036	0.809074	1.31492	-0.697626	-0.449996	-0.907105	-0.260607	-0.310047	-0.490412	-0.841887	0.380189	Rps18
105	ENSMUSG00000025190	0	-0.547562	0.114002	0.0674556	0.0860606	0.117099	-0.00513753	-0.168065	-0.839312	-0.268695	-1.0456	0.10344	-0.16059	-0.107574	-0.367255	Got1
106	ENSMUSG00000031807	9.36237e-08	-0.73445	-1.18193	-0.632544	-0.351114	0.0496041	-0.162198	-0.730818	-0.960277	-0.8991	-0.9703	-0.216041	-0.358395	-1.21976	-0.574134	Pgls
106	ENSMUSG00000091956	5.86248e-71	-0.385957	-0.654322	-1.81372	-0.0201493	-0.739269	0.149401	-0.241786	0.147573	0.140341	0.169639	-0.773252	-0.722819	-0.89559	-1.67024	C2cd4b
106	ENSMUSG00000020358	1.00075e-23	0.608543	0.348325	1.1791	0.407705	1.33012	1.75299	0.666357	0.961893	0.94977	0.712383	0.466356	0.332313	0.414254	1.36603	Hnrnpab
106	ENSMUSG00000020917	1.15871e-06	-0.320738	-0.252437	-0.220111	0.028055	-0.0665041	-0.12406	-0.128105	-0.299293	-0.134466	-0.33475	-0.0233321	-0.231439	-0.692497	-1.22617	Acly
106	ENSMUSG00000022270	2.50567e-12	-0.655742	-0.101559	-0.264943	-0.921346	-1.07983	0.266402	-0.4984	-0.750464	-0.548375	-0.422182	-0.146481	-0.4082	-0.524472	-0.737218	Fam134b
106	ENSMUSG00000096956	3.70845e-06	0.100629	0.0882662	0.049451	-0.363374	-0.342476	-1.16572	0.0990441	0.112165	0.110649	0.112821	0.0717825	0.0962306	0.0923036	-0.0064694	Snhg18
107	ENSMUSG00000036693	1.76556e-70	0.600539	0.597054	0.823658	0.611083	0.821127	0.805495	0.499199	0.752872	0.659931	0.90736	0.342845	0.380069	0.624222	0.827568	Nop14
107	ENSMUSG00000030282	3.19971e-46	-0.362963	-0.603087	-0.409244	0.103239	0.108308	0.12042	-0.380855	-0.00399012	-0.0277109	-0.0754993	-0.780263	-0.595973	-0.530227	-0.224942	Cmas
107	ENSMUSG00000031799	4.45712e-81	1.00396	1.24396	1.41947	0.0590788	0.451848	0.439449	0.540118	1.01244	0.877614	1.23929	0.445619	1.01407	1.70588	1.92088	Tpm4
107	ENSMUSG00000020303	2.72009e-12	-0.533104	0.294791	0.282184	0.262567	0.294543	0.278696	-0.211687	-0.883664	-0.494476	0.29694	0.203809	0.212359	0.285432	0.241851	Stc2
107	ENSMUSG00000001056	1.40845e-11	0.198234	0.0372284	0.775311	0.508641	1.27588	1.20692	0.164653	0.301433	0.145776	0.396727	0.37405	0.210742	-0.237709	0.579177	Nhp2
107	ENSMUSG00000034006	9.13867e-203	0.781556	1.48131	1.33459	-0.0533847	1.17496	1.6849	1.20886	1.08038	1.23584	1.59893	1.16768	0.526631	1.12621	1.40502	Pqlc1
108	ENSMUSG00000001473	0	0.599902	1.50184	1.56213	-0.0109658	0.691264	1.34344	0.835911	1.61011	1.51013	1.75137	0.144067	-0.10677	1.31173	1.4835	Tubb6
109	ENSMUSG00000018217	2.12646e-11	0.275473	0.286256	0.0564761	-0.274118	-1.12536	-0.876395	0.280633	0.304886	0.300531	0.309571	0.252862	0.242579	0.292271	0.131177	Pmp22
109	ENSMUSG00000004044	5.60409e-24	0.480418	0.583727	0.181453	0.00851397	-1.39348	-1.72623	0.463181	0.485339	0.460575	0.509791	0.557486	0.544861	0.5981	0.238417	Ptrf
109	ENSMUSG00000035356	7.96508e-74	-0.668779	-0.629944	-1.17031	0.0493094	-0.33182	-1.05555	-0.89964	-0.152848	-0.309605	0.0101464	-1.12737	-0.823154	-0.213438	-0.336051	Nfkbiz
110	ENSMUSG00000027111	2.60315e-12	0.230276	0.915486	1.05788	-0.947983	-0.214092	1.59636	0.241381	0.327076	0.396836	0.442627	0.531305	0.83212	0.559809	0.771345	Itga6
110	ENSMUSG00000054428	2.31971e-49	-0.58434	-0.297862	-0.77915	-0.256326	-0.657189	-0.410305	-0.532317	-1.17617	-0.984811	-1.63329	0.115057	-0.139185	-0.377408	-0.400225	Atpif1
110	ENSMUSG00000059796	2.55469e-24	0.817123	0.531743	0.99395	0.766492	1.7023	1.61945	0.808432	0.903238	0.804715	0.889114	0.498767	0.306043	0.354012	1.05104	Eif4a1
110	ENSMUSG00000000078	1.13262e-271	-1.57414	-1.53551	-1.52113	-0.705865	-1.43084	-0.987942	-1.68769	-1.03023	-1.4785	-0.733012	-1.52731	-1.58806	-1.92965	-0.77575	Klf6
110	ENSMUSG00000024511	0	-0.711048	0.0266372	0.0669504	0.071273	0.0280866	0.117106	-0.846837	-1.20327	-1.15548	0.054034	-0.0497399	0.0198426	0.0470957	0.108812	Rab27b
111	ENSMUSG00000056737	5.3354e-18	-0.486644	-0.455937	-1.22852	0.289243	0.278832	0.270906	-0.372025	-0.413813	-0.336382	0.167775	-0.622145	-0.592765	-0.209182	-0.505087	Capg
111	ENSMUSG00000078812	3.58453e-148	1.14182	1.09083	1.13521	0.759213	1.27583	1.6713	1.2442	1.0376	1.23914	1.51862	0.836678	0.884083	0.601259	1.40433	Eif5a
111	ENSMUSG00000053113	1.25873e-99	0.611543	1.41409	0.210361	0.951886	-2.66884	-0.936231	0.199294	0.45376	-0.000915414	1.33529	1.04256	0.916223	1.47856	0.357845	Socs3
111	ENSMUSG00000021025	3.54165e-89	-0.814688	-1.66922	-1.79506	1.03194	-0.052615	-0.618601	-1.4613	-0.384373	-0.878511	-0.0533011	-1.90064	-0.978818	-1.06375	0.093835	Nfkbia
112	ENSMUSG00000063480	5.47232e-105	0.821579	0.775716	0.865307	0.763542	1.01183	0.96145	0.665579	1.0415	0.696814	0.974923	0.641914	0.644744	0.799811	0.69327	Nhp2l1
113	ENSMUSG00000021957	8.95609e-79	-0.632439	-1.17082	-0.692341	-0.038835	-0.0577624	-0.00579651	-0.409538	-0.486111	-0.432064	-0.392103	-0.372946	-0.744386	-1.57857	-1.4614	Tkt
113	ENSMUSG00000054146	5.73593e-22	1.37323	1.3882	0.439164	0.508768	-1.87092	0.96834	1.30079	1.37127	1.25691	1.29573	1.3296	1.41019	1.37041	0.393987	Krt15
114	ENSMUSG00000025813	6.71812e-132	-0.558243	-0.253268	-0.146373	0.000171818	0.0233245	0.0506927	-0.451242	-0.448001	-0.479257	-0.935962	-0.229661	-0.453293	-0.190508	-0.335691	Homer2
114	ENSMUSG00000038418	1.94519e-13	-0.244565	-1.51807	-2.17044	-0.305519	-2.54539	-2.05845	-0.543796	0.308101	0.168233	-0.0253103	-0.795524	-0.298155	-0.578838	-1.14069	Egr1
115	ENSMUSG00000032135	3.99812e-30	0.216759	0.190568	0.253529	0.21062	0.0717341	-0.891629	0.240532	0.27231	0.266673	0.282101	0.221527	0.174329	0.234236	0.260137	Mcam
116	ENSMUSG00000017009	2.79166e-28	-0.00411516	0.875329	-0.00304203	0.539777	-0.19807	2.30786	-0.166554	0.446441	0.291459	1.58596	-0.72036	-0.524164	1.23743	1.36168	Sdc4
116	ENSMUSG00000031029	3.04292e-06	-0.517127	-1.13816	-0.0142676	-0.85467	0.151513	0.445158	-0.570035	-0.372755	-0.63788	-0.460669	-0.401322	-0.54778	-0.970482	0.243431	Eif3f
116	ENSMUSG00000030695	2.84154e-08	0.0649116	1.53666	-0.152653	0.577474	0.0132191	0.117592	0.510425	-0.350175	0.127642	0.729797	0.959955	0.444339	0.822166	0.379019	Aldoa
116	ENSMUSG00000000303	3.99989e-11	-0.543263	-0.256646	0.341044	0.234409	0.684355	0.948774	-0.913524	-0.259046	-0.572807	0.41126	-1.04156	-0.411939	-0.15287	0.59926	Cdh1
116	ENSMUSG00000044279	2.44926e-189	-0.677254	-0.320136	-0.176595	0.15215	0.167243	0.170685	-0.841771	-0.652711	-0.739532	-0.563058	-0.736968	-0.540123	-0.403021	-0.298825	Crb3
116	ENSMUSG00000024516	7.38209e-14	-0.417507	-0.153196	-0.988255	0.020621	0.040349	0.128283	-0.318204	-0.477592	-0.223446	-0.397482	-0.413501	-0.235918	-0.769315	-1.46877	Sec11c
117	ENSMUSG00000035530	2.42809e-46	0.173282	0.691252	0.642019	0.591217	0.22594	0.849521	0.251875	0.34834	0.58533	0.499074	-0.417476	-0.349766	0.762418	1.16569	Eif1
117	ENSMUSG00000016559	7.38577e-28	-0.506051	-0.543349	-1.2678	0.519214	0.203541	0.803612	-0.48798	-1.15529	-0.719921	-0.896424	-0.507201	-0.157956	-0.835848	-0.0140257	H3f3b
117	ENSMUSG00000037805	0	-0.321052	-1.05094	-0.0663351	-0.619464	0.0538987	0.783991	-0.700893	-0.160962	-0.886531	0.0943957	-0.344613	-0.462278	-0.994716	0.186385	Rpl10a
118	ENSMUSG00000040952	2.79151e-200	0.392579	-0.377464	0.16283	0.097329	0.627017	1.23806	-0.215674	0.609008	-0.105632	0.897582	-0.333516	0.139171	-0.192179	0.490114	Rps19
118	ENSMUSG00000021149	1.67603e-214	0.535609	0.631797	1.05613	0.326883	1.03583	1.01178	0.563133	0.882235	0.772768	0.83991	0.247494	0.221786	0.558269	1.10833	Gtpbp4
118	ENSMUSG00000061613	1.48841e-81	0.680359	0.713174	0.919657	0.802131	0.989502	1.16864	0.601805	0.972038	0.730989	0.940392	0.237923	0.223181	0.616261	0.95611	U2af1
119	ENSMUSG00000015837	1.02659e-57	-0.802095	0.746597	0.150927	0.695861	0.719551	0.589394	-0.0402411	0.0131033	0.238451	0.628243	-0.455904	-1.50309	0.572715	0.355841	Sqstm1
119	ENSMUSG00000036181	0	-1.35046	-0.592909	-1.49872	-0.46017	-0.0844494	-0.219881	-1.00102	-2.34268	-1.39202	-0.656122	-0.251824	0.140156	-0.718577	-0.228407	Hist1h1c
119	ENSMUSG00000049751	2.74449e-07	0.28879	0.22653	-0.292647	0.842901	1.12595	1.14916	-0.310117	0.0663001	-0.500393	0.196782	-0.0919277	0.350484	-0.0875417	-0.523538	Rpl36al
120	ENSMUSG00000076431	2.75896e-150	1.5748	0.0997763	1.41112	-0.615714	0.912064	2.31045	0.915505	2.16671	1.30631	0.882003	0.976279	1.30797	-0.204828	1.67117	Sox4
120	ENSMUSG00000021453	2.16231e-153	-1.27326	0.171744	-1.26811	-0.197371	-3.07641	-2.31257	-1.12225	-2.07369	-1.77445	-0.184129	0.128696	-0.223698	-0.371162	-2.19007	Gadd45g
120	ENSMUSG00000022676	2.63618e-213	0.591837	0.582546	0.554306	-0.44197	0.278675	0.520087	0.588188	0.595647	0.58835	0.583754	0.584959	0.591881	0.585326	0.527889	Snai2
121	ENSMUSG00000024164	1.09003e-08	-0.0114118	-0.643816	0.0641006	-0.126774	0.115299	0.130796	-0.247136	0.127894	0.105205	0.0570779	-0.597167	-0.060441	-1.25488	-0.0557381	C3
122	ENSMUSG00000066278	9.33425e-20	-0.861022	-0.246422	-0.799836	0.12432	0.229886	-0.282313	-0.579943	-0.804811	-0.540243	-0.313143	-0.671943	-1.09991	-0.382282	-0.568682	Vps37b
122	ENSMUSG00000052957	8.21097e-10	0.533397	0.395631	0.277239	-0.331113	-1.42999	0.102865	0.525453	0.541489	0.538821	0.543045	0.512729	0.533315	0.450135	0.354684	Gas1
122	ENSMUSG00000041881	3.81514e-32	-1.1753	-0.417472	-0.778768	-0.00946899	-0.387282	-0.374188	-1.27853	-1.85618	-1.80082	-1.41035	-0.294874	-0.465313	-0.944264	-1.24986	Ndufa7
123	ENSMUSG00000008683	9.2099e-113	0.382982	-0.525775	0.563114	-0.248352	0.680611	1.22091	-0.168721	0.511882	-0.117799	0.276284	-0.18864	0.102304	-0.486263	0.902971	Rps15a
123	ENSMUSG00000009585	4.27767e-39	-0.494323	-0.738207	-1.52344	-0.285775	-0.661036	0.306501	-0.652291	-0.233686	-0.60116	-0.0664161	-0.600123	-0.70587	-0.84321	-0.634463	Apobec3
123	ENSMUSG00000024772	2.64986e-75	-0.819385	0.275077	0.129211	0.170256	0.192179	-0.141691	-0.518745	-0.476922	-0.504317	0.419208	-0.633841	-1.22312	0.227679	0.200937	Ehd1
124	ENSMUSG00000041417	3.60108e-09	-0.423473	-0.072739	-0.682675	-0.270291	-1.75071	-0.241137	0.0759689	-0.288151	0.086674	-0.282104	0.00182485	-0.523981	-0.471819	-1.01355	Pik3r1
124	ENSMUSG00000001525	1.33255e-08	0.4887	-1.58698	0.382692	-0.460492	-0.0306044	0.305114	0.204827	0.355285	0.191336	-1.00047	0.543876	0.626021	-1.26864	0.673675	Tubb5
124	ENSMUSG00000036533	4.92223e-51	0.334098	-0.0200361	0.25535	0.00464799	0.503163	1.21515	0.0544519	1.50555	1.45181	1.49271	-1.06	-0.372314	0.620292	0.945991	Cdc42ep3
125	ENSMUSG00000026223	1.46275e-06	-0.180187	0.435919	0.211714	-0.832234	-0.505139	0.311594	0.0734746	-0.431725	-0.105221	-0.0222168	0.367231	0.213672	0.347834	0.16657	Itm2c
125	ENSMUSG00000024661	2.00475e-29	-0.225393	0.586065	0.126674	0.161329	-0.216933	-0.336623	0.549037	-0.0150435	0.443448	-0.173919	0.617332	-0.698687	-0.974934	-1.28799	Fth1
126	ENSMUSG00000042747	4.02113e-16	-0.415906	-0.541246	-0.880228	-0.25815	-0.0681943	-0.0642019	-0.440113	-0.341032	-0.446388	-0.48445	-0.269054	-0.352523	-0.785571	-1.67228	Krtcap2
127	ENSMUSG00000032399	2.4748e-46	-0.0547215	-0.729031	0.567008	-0.401785	0.475973	1.26142	-0.24179	-0.0977155	-0.35521	0.45639	-0.141777	-0.207157	-0.417552	0.768018	Rpl4
127	ENSMUSG00000066456	1.23222e-13	-0.138292	-0.831916	-0.456931	-0.752539	-0.817038	-1.05408	-0.125654	0.0231941	0.0576637	-0.626318	-0.333005	-0.216395	-0.246678	-0.0531446	Hmgn3
127	ENSMUSG00000001627	6.08677e-90	-1.28691	-0.773137	-1.89584	-0.759602	-1.37915	-0.386501	-0.634069	-0.234338	-0.262072	0.513349	-0.882246	-1.92706	-1.56242	-1.16483	Ifrd1
128	ENSMUSG00000022708	1.2961e-14	0.0622704	-0.0371889	-0.0224806	-0.909202	-0.90755	-0.359637	0.066872	0.338526	0.310656	0.627043	0.0815303	0.115201	0.26057	0.757193	Zbtb20
129	ENSMUSG00000047945	2.82286e-85	0.489358	-0.102273	0.627616	-0.960562	-0.737882	1.19365	0.633508	1.00296	0.813261	-0.339557	0.620001	0.366534	-0.014705	0.501769	Marcksl1
129	ENSMUSG00000074129	8.43916e-178	-0.245278	-0.652422	0.528954	-0.421365	0.629745	1.04651	-0.290301	-0.469282	-0.526045	-0.073402	0.00658879	-0.189801	-0.595754	0.582298	Rpl13a
129	ENSMUSG00000024038	3.65157e-22	-0.649473	-0.381012	-0.912049	-0.0376164	-0.385337	-0.680247	-0.533693	-0.807844	-0.806804	-1.07146	-0.0756627	-0.301555	-0.867057	-1.55359	Ndufv3
129	ENSMUSG00000035885	7.98033e-45	-0.60087	-0.317024	-0.423829	-0.105837	-0.339607	-1.31937	-0.571857	-1.14881	-1.00332	-1.38312	0.16759	-0.0400873	-1.03756	-1.19737	Cox8a
130	ENSMUSG00000020458	9.15404e-37	0.525976	1.07094	1.41757	0.410407	1.16143	1.56655	0.328946	0.48834	0.493882	0.822734	-0.0907476	0.386261	0.898798	1.80018	Rtn4
130	ENSMUSG00000021282	1.55437e-34	0.595061	0.952068	1.22364	0.676089	1.38352	1.71371	0.770711	0.85657	1.02509	1.4274	0.580035	0.286455	0.56044	1.31784	Eif5
130	ENSMUSG00000056201	3.89509e-70	0.730195	0.869904	1.47802	0.196162	0.637687	0.685611	0.66763	0.257172	0.496907	0.619308	0.797418	1.13293	0.890923	1.58546	Cfl1
131	ENSMUSG00000026547	7.01331e-13	-0.0334492	0.265817	0.542575	0.938352	1.04419	1.13015	-0.137577	-0.631438	-0.298261	0.317675	-0.113175	0.420233	1.10828	1.88546	Tagln2
131	ENSMUSG00000039676	7.57131e-96	-0.634961	-0.0321377	-0.134593	0.0236113	0.0168594	0.0743251	-0.493257	-1.12584	-0.745806	-0.450413	-0.120213	-0.0958587	0.0485949	0.0423461	Capsl
131	ENSMUSG00000022371	1.43119e-141	0.834489	0.83564	0.71859	-0.455106	0.0194934	0.770318	0.830505	0.84756	0.837655	0.829205	0.833217	0.845301	0.838332	0.744616	Col14a1
131	ENSMUSG00000022816	7.6279e-17	0.697651	0.689417	0.635923	-0.58475	-0.0502632	-1.22743	0.705893	0.717383	0.71204	0.701179	0.700604	0.714014	0.70136	0.589885	Fstl1
132	ENSMUSG00000021493	1.74313e-96	1.01907	1.27617	1.07736	0.154505	-0.182162	0.644584	0.775946	0.831868	0.784536	1.14617	0.842788	1.29049	1.35824	1.21191	Pdlim7
133	ENSMUSG00000021928	1.76798e-91	-0.236343	-0.049572	-0.057179	-0.29661	-0.439143	-0.0561454	-0.155084	-0.365367	-0.242164	-1.07932	0.000100324	-0.0389492	-0.0367678	-0.0301231	Ebpl
133	ENSMUSG00000020733	1.56417e-59	-0.858945	-0.994266	-0.645238	0.0361616	-0.00817968	0.0284053	-0.675135	-0.615158	-0.563028	-0.622774	-0.750022	-1.00563	-1.43729	-0.563568	Slc9a3r1
134	ENSMUSG00000025959	8.46e-38	-0.0967273	-0.284288	0.196955	-0.25999	-0.0654714	-0.135795	-0.592807	0.423956	0.181706	0.332773	-1.07029	-0.298935	-0.4946	0.383734	Klf7
134	ENSMUSG00000020027	1.90379e-07	-0.435067	0.155649	-0.0076874	-0.396948	-0.353856	0.325751	0.0784802	-0.821124	0.0317516	-1.51939	0.214127	0.216547	0.168706	0.288916	Socs2
134	ENSMUSG00000004558	1.6464e-171	0.00572954	0.0603064	0.00929294	-0.233295	-0.372511	-1.08403	0.0152507	-0.0716618	-0.022305	-0.946352	0.030123	0.0523073	0.0658976	0.052091	Ndrg2
134	ENSMUSG00000045136	3.95829e-20	-0.305153	-0.857497	-0.0152932	0.0748398	0.0790578	0.159075	-0.306018	-0.0344771	-0.120974	-0.975593	-0.451471	-0.507784	-0.422799	-0.0679322	Tubb2b
134	ENSMUSG00000039168	0	-0.645739	0.0148104	-0.294808	-0.11485	-0.28334	-0.097339	-0.582217	-1.32496	-0.95832	-0.873406	0.0345914	0.0795788	-0.282492	-0.632169	Dap
135	ENSMUSG00000057421	8.75482e-08	-0.431778	-0.313619	-0.142653	0.165008	0.22064	0.291609	-0.631654	-0.137944	-0.369904	0.234418	-0.969402	-0.687136	-0.542637	0.110668	Las1l
135	ENSMUSG00000028552	6.32882e-41	-0.182097	-0.011008	0.0604671	0.00800803	0.0304419	0.0594581	-0.278871	-0.248599	-0.283955	-0.921748	-0.105357	-0.0324827	0.0547294	0.0540595	Eps15
135	ENSMUSG00000022353	5.94119e-258	-1.18658	-0.0718231	-0.00603306	-0.503502	-1.27114	0.108649	-1.25826	-1.61124	-1.42397	-0.461575	0.0459846	-0.071858	-0.025428	-0.204251	Mtss1
135	ENSMUSG00000043091	7.29975e-163	0.643215	0.950243	0.51198	0.676417	0.677315	0.827421	0.643634	0.882298	0.817537	0.943476	0.271257	0.185188	0.844893	0.670065	Tuba1c
135	ENSMUSG00000041057	1.40078e-45	0.707417	0.843725	1.04641	0.546043	1.0458	1.11826	0.603755	1.01206	0.834442	1.11259	0.380817	0.424855	0.850351	1.03867	Wdr43
136	ENSMUSG00000041308	3.06439e-11	0.368184	0.439416	0.440373	-0.795342	-0.845147	0.450304	0.263025	0.249011	0.258772	0.478445	0.40493	0.524239	0.489413	0.55845	Sntb2
136	ENSMUSG00000005846	3.04277e-150	0.692674	0.558066	0.976522	0.637308	1.21847	1.28222	0.701329	0.83288	0.758259	0.910643	0.623342	0.419459	0.5453	1.05504	Rsl1d1
137	ENSMUSG00000028729	1.26906e-144	0.667105	0.636498	0.807401	0.631489	0.831201	0.936019	0.627899	0.663907	0.724672	0.846625	0.47899	0.471768	0.586818	0.771771	Ebna1bp2
137	ENSMUSG00000019734	4.14147e-105	-0.677358	-0.493886	-0.562779	0.0588577	0.0548715	0.0845785	-0.701521	-0.851512	-0.893711	-0.826543	-0.373976	-0.523093	-0.393002	-0.374561	Tmc4
138	ENSMUSG00000028776	1.50496e-10	0.11148	1.02805	0.479796	-0.886897	-1.30014	-1.76774	0.306984	0.101872	0.403532	0.247521	0.0941706	0.17371	0.353101	0.6552	Tinagl1
138	ENSMUSG00000036478	8.48742e-120	-0.506134	-0.698486	-1.40012	-0.0719356	-0.0486157	-1.65533	-1.35868	-0.475251	-1.53781	0.240809	-1.20327	-0.556854	-0.39685	-0.609085	Btg1
138	ENSMUSG00000024190	9.3012e-19	-0.899557	-0.888796	-1.89336	-0.476356	-2.08481	-2.02061	-0.999407	-0.179982	-0.532384	-0.31554	-1.24852	-1.05503	-0.53089	-0.99506	Dusp1
139	ENSMUSG00000059291	3.12276e-59	-0.426213	-0.954531	-0.196695	-0.208198	0.731225	0.876964	-0.62023	-0.550039	-0.872086	-0.315727	-0.366273	-0.520773	-0.914081	-0.206316	Rpl11
139	ENSMUSG00000023068	3.19671e-48	-0.407473	-0.00384713	0.191792	0.112964	0.44002	0.439304	-0.0115955	0.413986	0.361735	0.244759	-0.452343	-1.04206	-0.153247	0.26365	Nus1
139	ENSMUSG00000096210	5.0515e-36	-1.07849	-0.437483	-0.907804	-0.228346	-0.490371	-0.394108	-0.913112	-1.7437	-0.878506	-0.849948	-0.642817	0.180402	-0.36576	-0.282184	H1f0
139	ENSMUSG00000022893	0	0.452574	-0.435026	-0.271164	-0.641286	-2.29171	-1.53198	-0.234418	0.628078	0.574994	0.608555	-0.659891	0.462017	0.259453	0.0263753	Adamts1
140	ENSMUSG00000040666	0	0.0571433	0.0534034	-0.0996754	-0.126047	-1.16956	-0.132907	0.0607518	0.0732897	0.0705156	0.0743974	0.0534607	0.0484622	0.0591413	-0.0659728	Sh3bgr
142	ENSMUSG00000074457	1.19715e-18	-0.0408391	0.593045	0.675124	0.106155	0.281272	1.75231	-0.513732	0.205961	0.024869	1.41112	-1.22062	-0.135912	1.02508	1.23448	S100a16
142	ENSMUSG00000020349	2.28213e-60	-0.872079	-0.557722	-0.0922477	-0.00872394	0.364218	0.437474	-0.62223	0.126614	0.11413	0.188401	-1.02418	-1.32371	-0.343369	0.325899	Ppp2ca
142	ENSMUSG00000044533	5.15477e-171	-0.026383	-0.553841	0.466852	-0.0655982	0.775253	0.848425	-0.182374	-0.0789214	-0.363418	0.138236	0.0875565	-0.180146	-0.588797	0.627972	Rps2
143	ENSMUSG00000020566	4.21913e-14	0.0257283	-0.19751	0.025249	-0.0312254	0.0366966	0.0415765	0.0376071	0.0412093	0.0412783	0.0415765	0.0300914	0.0221364	-1.02513	0.0175271	Atp6v1c2
143	ENSMUSG00000075705	0	0.489074	0.775387	0.0333987	-0.592995	-1.36229	0.261075	0.730644	0.188314	0.565331	0.299307	0.975941	0.703979	0.303052	-0.366842	Msrb1
143	ENSMUSG00000034786	3.76102e-110	-0.621979	-0.086333	-0.0611524	0.0322874	0.0216584	-0.397085	-0.541071	-1.05553	-0.742629	-0.529693	-0.0690044	-0.0898922	-0.0435022	-0.131511	Gpsm3
144	ENSMUSG00000030224	3.08431e-73	0.650978	0.709658	1.30227	0.32759	1.11566	1.05966	0.600929	0.877193	0.814175	0.772211	0.361013	0.477425	0.728442	1.37935	Strap
144	ENSMUSG00000052727	8.11483e-33	-0.323309	0.820674	0.894061	0.726165	0.2966	0.129401	-0.438918	-0.640742	-0.283154	-1.62576	-0.568602	0.0173761	0.992361	1.02981	Map1b
144	ENSMUSG00000023048	0	-1.14333	-0.0671244	-0.249299	0.223952	-0.0285241	0.0764151	-0.800351	-1.44902	-0.991124	-0.294736	-0.552476	-0.629702	-0.143509	-0.0201859	Prr13
145	ENSMUSG00000020000	3.17273e-62	0.728325	0.717184	0.67496	-0.432343	0.121908	0.690182	0.724784	0.738591	0.73119	0.694211	0.723042	0.731475	0.725346	0.698194	Moxd1
146	ENSMUSG00000038489	5.78427e-47	0.493277	0.747308	0.475069	0.587249	0.569775	0.712314	0.247811	0.411377	0.153658	0.640092	0.491353	0.613113	0.715485	0.177096	Polr2l
146	ENSMUSG00000020372	1.13791e-102	-0.00846302	-0.631202	0.588909	-0.43419	1.15124	1.59009	-0.0457578	0.0526938	-0.20018	0.231536	0.0874914	-0.137015	-0.676482	0.496376	Gnb2l1
146	ENSMUSG00000090877	2.94661e-31	-0.0920282	-0.588575	-1.27995	-0.169395	-1.25553	-1.03017	-0.114806	-0.0400107	-0.0726209	-0.229707	-0.0240734	-0.0641286	-0.396031	-1.40583	Hspa1b
147	ENSMUSG00000078713	2.62508e-51	0.623616	0.570272	0.72829	0.627424	0.905627	0.774185	0.503968	0.802526	0.644945	0.821999	0.448396	0.467469	0.348346	0.649451	Tomm5
147	ENSMUSG00000020444	6.34509e-298	-0.702088	-0.173717	-0.0138909	0.059022	0.110481	0.0267854	-0.640709	-1.07891	-0.877425	-1.28399	0.0931895	0.0897614	-0.143739	-0.118463	Guk1
147	ENSMUSG00000024359	8.30502e-35	0.614438	0.778647	1.30922	0.650762	1.27249	1.23648	0.690366	0.871684	0.902852	1.17985	0.421653	0.361308	0.466917	1.16032	Hspa9
148	ENSMUSG00000027171	7.98759e-37	0.174224	0.130596	0.467288	0.253796	0.559005	0.584043	0.00482042	0.468843	0.454582	0.495419	-0.611793	-0.036294	0.24145	0.371527	Prrg4
148	ENSMUSG00000023951	6.69882e-41	0.0232055	0.639035	0.367964	-0.674521	0.28659	0.74498	0.466053	0.205541	0.42487	0.456847	0.574453	0.073558	0.5881	0.064768	Vegfa
149	ENSMUSG00000008575	3.02979e-35	0.420613	-0.642997	-0.403277	-0.80836	-0.421993	0.658498	0.241357	1.17576	0.711391	0.962287	-0.150499	-0.182616	-0.40483	0.237867	Nfib
149	ENSMUSG00000034880	1.76554e-276	-0.171127	-0.486037	-0.353962	-0.0391961	-0.0972173	-0.124999	-0.126046	-0.284075	-0.233975	-1.06554	0.0261803	-0.044544	-0.839346	-0.589594	Mrpl34
149	ENSMUSG00000005483	1.11643e-16	-0.661066	-1.22336	-2.17259	-0.694969	-1.86058	-1.4798	-0.38088	-0.468812	-0.450871	-0.0858243	-0.114457	-0.542889	-0.898067	-1.62045	Dnajb1
150	ENSMUSG00000047446	4.15899e-139	-0.347117	-0.851894	-0.592363	-0.159546	-0.045469	-0.219916	-0.185702	0.0242778	-0.0276068	-0.19939	-0.315462	-0.591502	-0.580417	-0.88077	Arl4a
151	ENSMUSG00000037563	7.71118e-09	-0.106101	-0.457656	0.290306	-0.166238	0.595195	1.03325	-0.250565	-0.0669448	-0.333374	0.238707	-0.211381	-0.265509	-0.362914	0.352345	Rps16
151	ENSMUSG00000031584	6.01439e-23	-0.204128	0.210319	0.235767	0.355205	0.397263	0.44231	-0.558275	-0.377596	-0.930158	0.0643199	-0.0342073	-0.0563462	0.179047	0.207972	Gsr
151	ENSMUSG00000023939	0	-1.13432	-1.04227	-1.08221	-0.0296218	-0.205686	-0.0659945	-0.828956	-1.37921	-0.952425	-0.97689	-0.676883	-0.871294	-1.06789	-0.68995	Mrpl14
151	ENSMUSG00000024081	6.1465e-79	0.458523	0.454901	0.711128	0.540153	0.738263	0.711284	0.40693	0.649415	0.54445	0.583838	0.241865	0.382017	0.479452	0.722414	Cebpz
152	ENSMUSG00000026238	2.69767e-29	0.266076	-0.428771	-0.305995	0.679662	0.210497	0.638442	0.0960167	-0.211865	-0.191771	0.0350067	0.237735	0.298492	-0.555454	0.853048	Ptma
152	ENSMUSG00000039195	3.18627e-46	-0.214005	-0.0515088	-0.650011	0.0936151	0.0960686	0.353198	-0.17832	-0.439941	-0.218537	-0.431543	-0.10824	0.0577101	-0.28772	-1.35796	1110008P14Rik
152	ENSMUSG00000035498	5.26927e-44	0.563958	1.21492	1.3806	-0.243685	0.723603	1.66342	0.419232	0.909447	0.67297	1.35941	0.395902	0.475091	1.16925	1.40008	Cdcp1
152	ENSMUSG00000022312	1.63343e-42	-0.703878	-1.26188	-0.3803	-0.554679	0.242912	0.404661	-0.830117	-0.824674	-0.938997	-0.585735	-0.564945	-0.591141	-0.993979	0.137718	Eif3h
152	ENSMUSG00000062328	8.26203e-14	-0.176441	-0.680387	0.0824644	-0.353863	0.343823	1.1772	-0.547449	-0.180362	-0.662323	0.2989	-0.557843	-0.454605	-0.507311	0.446433	Rpl17
153	ENSMUSG00000040564	2.51434e-11	0.490245	0.938307	0.69533	-1.00152	-0.504004	1.0495	0.46283	0.508278	0.41655	0.523627	0.648782	0.744551	0.403873	0.738223	Apoc1
153	ENSMUSG00000019590	1.99439e-21	-0.535163	-0.175812	-0.257218	0.119629	0.193782	0.24175	-0.658162	-0.810255	-0.827555	-0.276632	-0.277029	-0.2026	-0.0834896	-0.115933	Cyb561
154	ENSMUSG00000037960	1.22734e-48	-0.35151	0.312307	0.120505	0.287426	0.318466	0.171575	-0.590788	-0.377566	-0.358488	0.177739	-0.80371	-0.150195	0.248269	0.184727	Card19
154	ENSMUSG00000041731	1.60551e-17	0.112813	0.114311	-0.0879407	-0.273316	-1.23935	-0.090424	0.112693	0.121219	0.119905	0.121831	0.107959	0.096959	0.117803	-0.0839955	Pgm5
155	ENSMUSG00000044986	1.74113e-57	-0.309434	-0.38589	-0.146501	-0.00782236	0.0421473	0.0208142	-0.254445	-0.609403	-0.377496	-0.843944	-0.056471	-0.0847072	-0.301133	-0.0763366	Tst
155	ENSMUSG00000045027	8.83448e-277	-0.520684	0.0735742	0.104828	0.0164148	0.113726	0.115945	-0.554972	-0.989013	-0.803147	0.100298	-0.219641	-0.1432	0.000785559	0.115945	Prss22
156	ENSMUSG00000028211	2.4436e-20	-0.348194	-0.170832	-0.244584	-0.155095	-0.0819567	-0.0372834	-0.815639	-0.408602	-0.952427	-0.0963577	-0.0482255	-0.185321	-0.385083	-0.217823	Trp53inp1
156	ENSMUSG00000079523	3.50889e-262	1.30221	0.540477	1.37795	-0.142135	-0.30552	0.634683	0.430577	1.33046	0.628865	0.00451908	0.187304	1.21853	1.27553	1.66105	Tmsb10
156	ENSMUSG00000051495	2.7148e-17	-0.00383396	-0.188493	-0.340786	-0.581783	-0.0681456	0.162319	0.145342	0.231749	0.195102	0.102652	0.0624102	-0.0746741	-0.451847	-0.034667	Irf2bp2
156	ENSMUSG00000060938	1.39646e-53	-0.283629	-0.598496	0.0185939	-0.180821	0.428476	1.0277	-0.501427	-0.3624	-0.635424	-0.0868702	-0.419675	-0.428248	-0.462526	0.325503	Rpl26
156	ENSMUSG00000011179	5.34911e-213	1.11153	1.19063	1.19475	-0.103057	0.653938	1.15932	0.982177	1.20583	1.07761	1.23986	1.00179	1.13041	1.10617	0.934344	Odc1
156	ENSMUSG00000024158	2.84043e-70	-0.691961	-0.251102	-0.27945	0.0695156	0.0163139	-0.0121061	-0.539624	-1.10303	-0.644023	-0.729959	-0.358091	-0.198822	-0.438517	-0.328482	Hagh
157	ENSMUSG00000032518	4.93359e-22	-0.098831	-0.990851	0.304711	-0.341587	1.07667	1.35278	-0.280097	0.0301971	-0.315922	0.167805	-0.24748	-0.338111	-0.903125	0.580642	Rpsa
157	ENSMUSG00000018585	5.0757e-279	-0.759384	-0.317571	-0.355428	0.143958	0.12768	-0.0744419	-1.04579	-1.40326	-1.35096	-1.18208	-0.555201	-0.07132	-0.602951	-0.813351	Atox1
157	ENSMUSG00000025731	1.31778e-10	-0.702553	-0.486498	-0.331957	0.020822	0.0527506	0.0545073	-0.456766	-1.02695	-0.712206	-0.557932	-0.128764	-0.346398	-0.55981	-0.368441	0610011F06Rik
158	ENSMUSG00000051627	8.59527e-138	-0.206252	-0.944511	-0.82887	-0.244566	0.0916412	0.0445996	-0.221681	-0.261649	-0.115202	0.0205697	-0.389699	-0.020979	-0.649934	-0.0964662	Hist1h1e
158	ENSMUSG00000022892	1.6366e-14	0.356261	0.503716	0.210248	-0.288488	-0.931878	0.783238	0.568374	0.259599	0.9716	1.0962	0.103316	0.531833	1.29728	1.19072	App
158	ENSMUSG00000002477	5.94941e-15	0.528869	0.0914675	0.805765	0.543984	1.07385	1.05401	0.504924	0.60819	0.590687	0.671186	0.275951	0.248654	0.105551	0.845981	Snrpd1
159	ENSMUSG00000054766	2.18428e-50	0.859324	0.408275	1.26526	0.568431	1.17816	1.4362	0.656891	1.0212	0.847654	1.06789	0.69317	0.934384	0.567702	1.57157	Set
159	ENSMUSG00000022956	7.0646e-14	-0.376255	-0.505591	-0.315224	-0.0977747	0.333946	0.0391644	-0.198382	-0.650949	-0.400231	-1.0303	0.0479432	-0.0698193	-1.35984	-1.04247	Atp5o
159	ENSMUSG00000024338	3.25572e-13	-0.965923	-0.905777	-0.447553	-0.101061	0.194506	0.23042	-0.592623	-1.41385	-0.765283	-0.0779365	-0.126314	-0.358594	-1.16934	-0.222487	Psmb8
160	ENSMUSG00000025967	1.12152e-27	-0.0599412	-0.727456	0.549457	-0.292864	1.21381	1.55067	-0.22475	0.0668682	-0.380557	-0.191844	-0.0506644	-0.167033	-0.655419	0.433036	Eef1b2
160	ENSMUSG00000004451	3.75741e-07	-0.202848	-0.0593069	0.115207	0.159548	0.278082	0.150143	-0.29316	0.0532207	-0.0506313	0.203515	-0.780055	-0.508872	0.0572517	0.105925	Ralb
160	ENSMUSG00000028207	2.27554e-44	0.566153	0.520667	0.479497	-0.59104	-0.206316	0.245117	0.515883	0.569992	0.501446	0.503345	0.56382	0.596642	0.572153	0.516509	Asph
160	ENSMUSG00000047215	3.71885e-73	-0.263819	-0.746731	0.167899	-0.446998	0.523884	0.864493	-0.28737	-0.276826	-0.309584	-0.310747	-0.347497	-0.417632	-0.740335	0.584554	Rpl9
160	ENSMUSG00000004665	3.93296e-130	0.883576	0.988431	0.90637	-0.234628	-0.171837	-0.00396549	0.751288	0.807629	0.79176	1.13415	0.804163	1.07169	1.1107	0.99424	Cnn2
160	ENSMUSG00000025068	2.80787e-123	0.945815	1.06021	0.854135	0.0948409	0.650749	1.44249	1.08413	1.14023	1.12097	1.40905	0.901096	0.693347	0.848036	1.04469	Gsto1
161	ENSMUSG00000048706	2.30942e-132	-0.233727	-0.461283	-0.206065	0.0893131	0.22372	0.254825	-0.124116	0.430595	0.338602	0.379469	-0.720768	-0.63358	0.143274	0.170615	Lurap1l
161	ENSMUSG00000021109	1.75004e-10	0.349531	0.844807	0.747478	-0.818348	-0.546426	-0.397952	-0.135171	0.0663871	-0.38315	0.513959	0.758298	0.865604	0.760405	0.711614	Hif1a
162	ENSMUSG00000030432	5.3155e-282	0.0788816	-0.510885	0.123718	0.104603	0.863756	1.22111	-0.338293	0.049991	-0.48829	0.133207	-0.211893	-0.130969	-0.533493	0.107645	Rpl28
162	ENSMUSG00000021699	1.00558e-44	-0.16571	-0.5906	0.0819555	-0.00273087	0.215553	0.325996	-0.319679	0.174642	0.131452	0.347299	-0.707279	-0.357937	-0.353409	0.24446	Pde4d
163	ENSMUSG00000027953	2.24725e-06	-0.324166	-0.18206	-0.282706	-0.184232	-0.111205	-0.135427	-0.177875	-0.503	-0.318809	-0.707852	-0.017613	-0.119335	-0.324955	-1.05269	Slc50a1
163	ENSMUSG00000001911	8.16039e-20	0.635001	-0.00335612	0.426227	-0.707185	-0.839828	0.805412	0.622809	1.0303	0.939743	1.03029	0.465847	0.519122	0.156682	0.763891	Nfix
163	ENSMUSG00000018821	4.56243e-36	-0.828161	-0.193761	-0.295077	0.0417546	-0.179396	-0.0895081	-0.541082	-1.27937	-0.832535	-1.19662	-0.176145	-0.23488	-0.33296	-0.0897129	Avpi1
164	ENSMUSG00000071172	2.4116e-57	0.934869	0.42429	1.17447	0.568596	1.31608	1.26333	0.756195	1.04644	0.941451	1.07607	0.24712	0.630432	0.488039	1.41964	Srsf3
165	ENSMUSG00000045624	1.68187e-60	0.557797	0.663522	0.783505	0.492237	0.731342	0.750406	0.540231	0.756024	0.65178	0.881197	0.380243	0.390241	0.6168	0.814025	Esf1
165	ENSMUSG00000047675	1.85849e-21	0.232072	-0.193966	0.340192	0.0455375	0.753488	1.02474	-0.21237	0.209414	-0.295317	0.338178	-0.194047	-0.0492614	-0.28747	0.314359	Rps8
165	ENSMUSG00000005610	4.60699e-55	0.59127	0.776529	1.34523	0.331938	0.649781	1.03933	0.641546	0.813709	0.82473	0.502063	0.562746	0.442182	0.57375	1.55194	Eif4g2
165	ENSMUSG00000095677	6.25735e-24	-0.185272	-0.517831	-0.255989	-0.0927803	-0.0427763	-0.0839044	-0.28985	-0.313445	-0.41942	-0.785338	-0.0799973	-0.0929918	-0.600746	-0.252076	Dynlt1f
166	ENSMUSG00000076437	4.23168e-53	-0.279765	-0.805299	-0.192381	-0.278468	0.0650699	-0.115073	-0.26894	-0.35686	-0.365584	-0.737175	0.0676077	-0.134897	-0.695961	-0.112784	2700094K13Rik
166	ENSMUSG00000028495	2.55209e-33	-0.038604	-0.636116	0.123993	-0.0346266	0.493881	1.13841	-0.44482	0.120486	-0.454267	0.234289	-0.381957	-0.267625	-0.552553	0.482788	Rps6
166	ENSMUSG00000042079	2.86578e-142	0.881963	0.848371	1.09948	0.761158	1.16214	1.52632	0.822682	1.053	0.94281	1.46245	0.472989	0.467198	0.832836	1.38849	Hnrnpf
166	ENSMUSG00000052512	1.25569e-34	0.468138	1.01208	1.01384	0.0225725	0.562874	1.12425	0.0535805	1.06029	0.516767	1.42116	-0.196569	0.285008	1.15127	1.4145	Nav2
166	ENSMUSG00000031504	3.049e-42	-0.190551	-0.0883779	-0.17665	-0.548438	-1.19487	0.0201465	-0.0431005	-0.161998	-0.0400008	0.1676	-0.0373383	-0.226696	-0.0924553	-0.225889	Rab20
166	ENSMUSG00000022450	3.84774e-198	-0.746544	-0.511339	-1.00535	-0.327649	-0.615481	-0.756746	-0.889108	-1.08394	-1.29936	-1.02526	-0.367416	-0.457386	-0.697969	-1.20702	Ndufa6
167	ENSMUSG00000027397	6.31642e-33	-0.138429	0.0747297	0.132987	-0.54787	0.0382606	0.335846	0.121103	0.310218	0.268138	0.318666	-0.0543054	-0.352622	-0.304063	-0.110322	Slc20a1
167	ENSMUSG00000025289	3.53822e-39	-0.144158	-0.486971	-0.100976	-0.303266	0.178331	0.174938	0.128381	0.418467	0.366761	0.148445	-0.143598	-0.63293	-0.781181	-1.14526	Prdx4
167	ENSMUSG00000025856	3.56159e-144	0.0885387	0.331621	0.369553	-0.553203	-0.708972	-1.62426	0.118359	0.128469	0.172764	0.663113	0.140795	0.10989	0.57459	0.577505	Pdgfa
167	ENSMUSG00000031960	1.66258e-35	0.440685	0.541507	0.613113	0.467243	0.84681	0.887167	0.478779	0.73382	0.658921	0.61566	0.271722	0.0976925	0.449021	0.691414	Aars
168	ENSMUSG00000027236	1.49569e-16	0.514108	0.698594	0.531663	0.675931	0.881027	0.754809	0.289851	0.746709	0.423583	0.862192	0.248035	0.281737	0.462148	0.409808	Eif3j1
168	ENSMUSG00000028010	7.724e-20	0.505011	0.374146	0.69896	0.511135	0.872926	0.867868	0.345287	0.792341	0.569359	0.885516	0.0768189	0.261981	0.408802	0.776429	Gar1
168	ENSMUSG00000028412	2.87733e-57	-0.258685	-0.357974	0.0180362	-0.00128758	0.136347	0.107989	-0.458343	-0.08362	-0.220109	0.0141395	-0.640589	-0.243269	-0.345992	-0.0130227	Slc44a1
168	ENSMUSG00000049517	4.20387e-18	-0.00216759	-0.458383	0.224902	-0.116294	0.202522	0.94104	-0.266565	0.0702294	-0.272142	0.31577	-0.350465	-0.208518	-0.389439	0.409401	Rps23
169	ENSMUSG00000023106	9.28872e-28	0.230387	0.414778	0.628687	0.627534	0.877948	0.881695	-0.106641	0.328864	0.0219692	0.55948	-0.208486	0.158923	0.38279	0.591583	Denr
169	ENSMUSG00000007817	2.12824e-12	-0.844621	0.0171931	0.0781564	0.179267	0.193316	0.40144	-0.484699	-0.333055	-0.301821	0.159591	-0.49695	-0.983222	0.199975	0.246122	Zmiz1
169	ENSMUSG00000018446	7.94881e-25	0.417464	0.0494092	0.68788	0.53839	1.00339	0.947308	0.534274	0.65151	0.607134	0.482854	0.405992	0.313366	-0.115101	0.648021	C1qbp
170	ENSMUSG00000026970	9.4989e-306	0.628304	1.16876	1.17545	0.100411	0.580363	0.512524	0.32987	1.0486	0.861038	1.27122	0.0882282	0.601981	1.31953	1.49332	Rbms1
170	ENSMUSG00000030103	1.89173e-06	-0.368112	-0.0261441	-0.307941	-0.0427242	-1.38089	-0.0256651	-0.296427	-0.596537	-0.316206	0.250135	0.147962	0.147841	0.00142289	-0.32545	Bhlhe40
170	ENSMUSG00000030654	4.83602e-129	-0.549604	-0.331853	-0.191085	-0.138107	-0.0728897	-0.138114	-0.447296	-0.79473	-0.493241	-1.35026	-0.111763	-0.100573	-0.288592	0.117082	Arl6ip1
170	ENSMUSG00000054889	3.64602e-215	0.59019	1.04164	0.870822	0.0278278	0.0928312	1.16218	0.310135	0.349566	0.299084	0.522294	0.62808	1.0486	1.17558	1.1093	Dsp
171	ENSMUSG00000016921	3.4031e-19	0.533684	0.405983	0.842195	0.502367	1.09324	1.15525	0.50066	0.918414	0.681375	0.712868	0.231437	0.210486	0.274578	0.838508	Srsf6
171	ENSMUSG00000027673	1.26635e-26	-0.43024	-0.770119	-0.311231	-0.435285	0.000157457	-0.103744	-0.329347	-0.487742	-0.427348	-1.05105	-0.0969769	-0.327905	-1.30266	-0.79986	Ndufb5
171	ENSMUSG00000041697	6.0681e-46	-0.325073	0.0653369	-0.385003	-0.0136455	-0.326445	-0.677898	-0.262957	-0.832556	-0.644873	-1.46159	0.0313574	-0.127652	-0.800706	-1.47345	Cox6a1
171	ENSMUSG00000020773	1.92394e-09	-0.0712485	-0.167034	-0.0924038	0.176838	-0.0599566	-0.113094	-0.284907	0.117176	-0.00981692	0.279248	-0.696818	-0.267298	-0.075677	0.181445	Trim47
172	ENSMUSG00000028262	5.49485e-07	-0.173315	0.633983	-0.0306389	0.235749	0.907041	1.6542	0.644579	-0.206577	0.745839	1.59049	0.434681	-0.050244	1.5429	0.650999	Clca3a2
172	ENSMUSG00000028793	4.94275e-87	-0.582589	-0.187435	-0.170857	0.0111035	-0.0141521	0.182956	-0.465958	-0.0582215	-0.136161	0.0962118	-0.622939	-0.801455	-0.142538	0.0326588	Rnf19b
172	ENSMUSG00000061983	1.85764e-18	0.20331	-0.516743	0.341584	-0.112842	0.937122	1.23951	0.0805087	0.542205	0.236494	0.746051	-0.231123	-0.253309	-0.458982	0.622535	Rps12
172	ENSMUSG00000024736	8.99239e-07	0.107909	0.0617342	-0.0338608	-0.26921	-0.956074	0.0701463	0.0871108	0.0913678	0.0873768	-0.116981	0.149387	0.150324	0.021832	0.0507598	Tmem132a
173	ENSMUSG00000038612	1.12949e-50	-0.754317	-0.917652	-0.390019	-0.147301	0.270996	0.419186	-0.306639	0.0964158	0.103657	-0.0517738	-0.528092	-1.13655	-0.803931	-0.430866	Mcl1
173	ENSMUSG00000002602	5.70057e-17	0.649294	0.637919	0.559203	0.0293118	0.0630816	-0.56004	0.650292	0.662943	0.659113	0.673527	0.6376	0.661592	0.65782	0.545617	Axl
173	ENSMUSG00000023944	1.49848e-20	-0.183343	-0.925542	0.0452744	-0.149333	0.438236	0.560996	0.119638	-0.424369	-0.0810765	-0.504416	0.326684	-0.196008	-0.778751	0.337981	Hsp90ab1
174	ENSMUSG00000029247	2.60705e-127	-0.248289	-0.866965	-0.129877	-0.0791856	0.153196	0.122164	-0.256754	-0.29715	-0.379986	-0.224806	0.0315494	-0.0698472	-0.597032	0.0522574	Paics
174	ENSMUSG00000060591	2.46893e-17	0.576599	0.812539	0.157613	-0.271063	-0.457137	0.0778045	0.470964	0.123437	0.150329	0.816544	0.950096	1.20653	0.605739	0.898999	Ifitm2
174	ENSMUSG00000069769	1.57874e-32	-0.4312	-0.173899	-0.115356	0.00549751	0.0228851	0.165719	-0.254094	-0.511227	-0.243749	-1.08692	-0.139087	-0.106706	-0.113883	0.0100944	Msi2
174	ENSMUSG00000039640	2.87517e-119	0.497767	0.279155	0.668073	0.579233	0.939244	0.881341	0.580334	0.66209	0.66686	0.533223	0.487581	0.329076	-0.0035604	0.421328	Mrpl12
174	ENSMUSG00000046768	1.98962e-82	-0.0238183	-0.0192566	-1.31674	-0.515921	-0.844698	-1.23106	0.172626	0.58395	0.564778	0.595695	-0.28507	-0.426511	0.0525589	-0.283012	Rhoj
175	ENSMUSG00000051223	7.03669e-301	0.430879	0.636404	0.834432	0.395145	1.04385	1.03664	0.532834	0.744066	0.74976	0.493773	0.183775	0.121427	0.400857	0.877693	Bzw1
175	ENSMUSG00000053317	1.56652e-07	-0.286083	-0.369862	-0.845685	-0.0404282	0.30821	0.161093	-0.250265	-0.468041	-0.441909	-1.41019	0.162237	-0.0555346	-1.28471	-1.48729	Sec61b
175	ENSMUSG00000021823	2.976e-70	0.22844	0.35175	0.39737	-0.725317	-0.85895	-0.49151	0.0282171	0.406299	0.25753	0.699207	-0.0495225	0.28406	0.441816	0.441729	Vcl
175	ENSMUSG00000095041	5.30025e-09	-0.512046	-0.38258	-0.436693	-0.0155697	-0.119263	-0.286989	-0.701825	-0.744995	-0.938998	-0.65563	-0.201792	-0.216693	-0.477316	-0.45683	PISD
176	ENSMUSG00000025481	1.42616e-185	-0.520879	0.202339	0.139915	0.0708287	0.166282	0.605564	-0.644596	-0.904344	-1.09563	-0.640616	0.0509799	-0.0452506	-0.0515966	-0.0357849	Urah
176	ENSMUSG00000007891	6.72524e-56	-0.454426	0.162563	-0.560116	0.508345	0.632721	0.553832	-0.114766	-0.534163	-0.416388	-0.179455	0.132973	-0.612875	0.171173	-1.39829	Ctsd
177	ENSMUSG00000028063	3.14257e-163	-0.48056	0.682707	0.822606	0.775677	0.0729455	0.785606	-0.117651	0.306026	0.556683	1.32421	-1.00627	-1.27739	1.0403	1.22245	Lmna
177	ENSMUSG00000030057	1.13e-28	0.614111	0.801166	1.06043	0.420074	0.977689	1.35128	0.887839	0.858854	1.09631	1.49674	0.517793	0.0676161	0.647442	1.38799	Cnbp
177	ENSMUSG00000021876	1.58554e-109	0.511901	0.525416	0.392871	-0.485952	-0.127395	0.245089	0.519204	0.521326	0.515573	0.482901	0.525308	0.524285	0.527142	0.492492	Rnase4
178	ENSMUSG00000028640	5.26936e-79	0.949863	0.702866	0.389405	-0.314296	-0.0627268	1.0355	0.881588	1.11864	1.08869	1.03197	0.594698	0.855412	0.491188	0.583889	Tfap2c
178	ENSMUSG00000029810	4.31251e-56	-1.10159	-0.68184	-1.30122	-0.729644	-0.214775	0.660352	-0.143374	-1.52593	-0.419536	0.0904758	0.144864	-0.809928	-1.26966	-0.884077	Tmem176b
178	ENSMUSG00000053898	5.68064e-14	-0.737372	-0.396059	-0.599472	-0.293431	-0.657254	-1.02824	-0.193685	-0.320495	-0.224354	-0.332998	-0.239981	-1.08229	-0.62922	-0.606631	Ech1
178	ENSMUSG00000021892	3.36151e-19	-0.0263481	0.101622	-0.283339	-0.621398	-0.930366	0.178862	0.155776	0.132942	0.177712	-0.243635	0.0986104	-0.259172	-0.265243	-0.408581	Sh3bp5
178	ENSMUSG00000020644	1.12738e-12	-0.429447	-0.652852	-1.36468	-0.483815	-1.40582	-0.447317	0.0115243	0.0916456	0.113279	-0.233562	-0.219861	-0.720441	-0.681657	-1.305	Id2
179	ENSMUSG00000043716	5.90031e-13	0.312991	-0.346353	0.336568	-0.435841	0.162774	1.08512	-0.0481627	0.425854	-0.0875172	0.512987	-0.117412	0.0256892	-0.238821	1.01036	Rpl7
179	ENSMUSG00000070544	8.80385e-80	0.513082	1.05865	1.22442	0.10437	1.28383	1.40997	0.55455	1.32708	0.947773	1.05247	0.174015	-0.0690323	0.691835	1.31706	Top1
179	ENSMUSG00000028465	5.74135e-12	0.341748	0.334037	0.311544	-0.696402	-0.995988	-0.849966	0.260374	0.423337	0.383128	0.544178	0.128852	0.297136	0.40081	0.460156	Tln1
179	ENSMUSG00000032324	5.64475e-07	0.0963649	0.928851	1.04727	-0.20573	0.388277	0.408159	0.268052	-0.368252	-0.0507064	-0.419477	0.98207	0.73039	1.26363	0.863896	Tspan3
179	ENSMUSG00000041126	1.88116e-28	-0.564924	-1.17032	-0.268586	-0.701487	-0.235391	-0.144221	-0.581209	-0.836436	-0.737364	-1.22302	-0.0137304	-0.15033	-1.10754	-0.1158	H2afv
180	ENSMUSG00000029675	3.42676e-44	0.370706	0.345034	0.197804	-0.552812	-0.500892	-1.00351	0.365282	0.375291	0.37035	0.345137	0.363431	0.373286	0.347838	0.242234	Eln
180	ENSMUSG00000033307	1.35182e-67	1.03751	0.597508	0.149472	0.389558	0.200834	1.49665	0.991013	0.963974	0.707518	0.969764	1.05071	0.909322	0.110752	0.300704	Mif
180	ENSMUSG00000015656	2.35987e-186	-0.200078	-1.41394	-1.57807	-0.185824	-0.962896	-1.40853	0.0222052	-0.0457724	-0.271558	-1.06146	0.567788	-0.420141	-1.20925	-0.936317	Hspa8
180	ENSMUSG00000024985	4.44626e-126	-0.30354	-1.07238	-1.14134	-0.383535	-0.70672	-0.292114	-0.295924	-0.013574	-0.135206	-0.0250085	-0.383184	-0.480646	-0.800063	-0.948348	Tcf7l2
181	ENSMUSG00000054717	2.49792e-65	-0.168255	-1.13552	-0.238275	-0.20943	-0.0950657	-0.162401	-0.395376	-0.249252	-0.350924	-0.364647	-0.591778	-0.0788752	-1.15118	-0.0103539	Hmgb2
181	ENSMUSG00000020538	3.55704e-12	-0.101543	-0.0743959	-0.145578	-0.0243902	-0.044402	0.077879	-0.143974	-0.12181	-0.155984	-0.0593582	-0.0427417	-0.0527098	-0.430928	-0.875019	Srebf1
182	ENSMUSG00000064246	1.42701e-12	0.373091	1.20104	0.981956	-0.0389498	0.511082	1.24516	1.02707	1.24133	1.21293	1.24722	0.765933	-0.0717887	1.1467	0.73968	Chil1
182	ENSMUSG00000029632	4.58004e-61	0.0696216	0.480283	0.010269	0.332397	0.560544	1.62823	0.0529038	-0.31255	-0.191905	-0.859219	0.117207	0.0299693	-0.282184	-0.465631	Ndufa4
182	ENSMUSG00000023175	8.85208e-32	-1.00106	-0.0361713	-0.201069	0.0975384	0.48501	0.323108	-0.642957	-1.24792	-0.883392	-0.703701	-0.536107	-1.12912	-0.001746	0.166863	Bsg
182	ENSMUSG00000031681	2.32973e-27	0.400342	0.444733	0.523944	-0.637427	-0.312207	0.535354	0.324121	0.405233	0.385879	0.574213	0.396236	0.525185	0.473115	0.556572	Smad1
184	ENSMUSG00000028719	1.70728e-84	-0.851543	-0.421907	-0.358673	-0.0090192	0.118256	0.0267479	-0.8373	-1.14712	-1.03345	-0.627411	-0.687459	-0.623822	-0.79149	-0.335661	Cmpk1
184	ENSMUSG00000020048	4.84047e-31	-0.0614055	-0.181378	-0.870977	-0.836184	-0.0113822	0.12993	0.243917	-0.0316547	0.491787	-0.220087	0.0398099	0.0807501	-0.368916	-0.100542	Hsp90b1
184	ENSMUSG00000032381	2.9585e-06	-0.170228	-0.338143	-0.206385	0.109712	0.0928252	-0.0106674	-0.115909	-0.318659	-0.190745	-0.789639	-0.0370657	-0.0324874	-0.523652	-0.208899	Fam96a
185	ENSMUSG00000022354	3.24678e-79	-0.495817	-0.515731	-0.329452	-0.295195	-0.362405	-0.553547	-0.39031	-0.686125	-0.56013	-1.44162	-0.0926212	-0.339808	-1.28517	-1.43973	Ndufb9
186	ENSMUSG00000031734	7.19424e-83	-0.365049	-0.651848	-0.554919	-0.0523566	0.125402	0.400801	-0.357463	-0.110059	-0.114826	-0.49818	-0.814932	-0.609539	-0.692102	-0.238867	Irx3
186	ENSMUSG00000034295	2.2897e-09	0.231553	0.204161	0.0934521	-0.165927	-0.882226	0.210557	0.239691	0.248457	0.247723	0.218892	0.223989	0.228192	0.216285	0.110076	Fhod3
187	ENSMUSG00000063229	7.55215e-78	0.811216	1.13223	-0.530343	0.275564	1.33508	1.32977	1.12587	0.838117	1.18853	0.884937	0.944937	0.646938	0.715539	0.130512	Ldha
188	ENSMUSG00000068523	2.62031e-33	0.0448268	0.565053	-0.139633	0.740038	0.797406	0.00501818	-0.392019	0.269904	-0.217077	0.387198	-0.571301	-0.0543287	0.426926	-0.197264	Gng5
188	ENSMUSG00000023367	9.34302e-15	-1.11563	-0.455326	-1.3015	-0.337701	0.195499	0.209581	-0.249876	-1.38616	-0.518169	0.18915	0.0535704	-0.861882	-1.0778	-0.529458	Tmem176a
188	ENSMUSG00000022094	2.96237e-10	-0.352842	0.123338	-0.196227	-0.0502096	-0.108204	0.214813	0.0127582	0.133588	0.15524	0.17498	-0.133758	-0.765111	-0.0604577	-0.455463	Slc39a14
189	ENSMUSG00000028626	1.76017e-25	0.499513	0.472585	0.47573	-0.352097	0.279097	0.522921	0.450385	0.52256	0.515461	0.522921	0.367699	0.482473	0.445938	0.520324	Col9a2
189	ENSMUSG00000064181	1.53722e-27	-0.773394	-0.165452	-0.170877	-0.00884257	0.0948086	0.0617427	-0.458234	-0.893592	-0.512938	-0.366769	-0.47769	-0.659418	-0.253313	-0.180298	Rab3ip
190	ENSMUSG00000109324	1.75437e-66	0.803996	0.512251	1.16123	0.469783	1.00455	1.19577	0.897731	0.771391	0.844715	0.724725	0.836754	0.717794	0.572966	1.26045	Prmt1
190	ENSMUSG00000020224	1.68198e-10	0.359127	0.394192	0.296149	0.563181	0.603227	0.634023	0.185232	0.434669	0.183029	0.32007	0.0536261	0.232598	0.363184	0.354622	Llph
190	ENSMUSG00000022111	2.2348e-110	0.530014	0.554773	0.799593	0.498744	0.873661	1.07168	0.46816	0.765584	0.64584	0.767897	0.212491	0.307138	0.301429	0.687392	Uchl3
190	ENSMUSG00000020321	1.61296e-10	-0.34479	-0.421195	-0.849688	-0.164388	-0.106006	-0.131386	-0.131081	-0.591554	-0.266912	-0.384624	0.0840137	-0.335438	-1.20588	-1.19117	Mdh1
190	ENSMUSG00000071415	7.02929e-58	-0.257723	-0.669849	0.0208125	-0.186358	0.718514	1.0039	-0.537257	-0.367981	-0.695088	-0.170681	-0.467001	-0.4003	-0.592279	0.153527	Rpl23
190	ENSMUSG00000022433	4.56521e-39	-0.793844	-0.261889	0.0423988	-0.0429212	0.215758	-0.0794019	-0.848168	-0.812786	-0.749965	-0.435322	-0.49681	-0.376782	0.0138835	0.0814217	Csnk1e
191	ENSMUSG00000029614	2.64614e-67	0.091443	-0.473879	0.117374	-0.00370542	0.649089	1.11854	-0.293831	0.0320394	-0.457822	0.444105	-0.137068	-0.0748232	-0.343688	0.471452	Rpl6
191	ENSMUSG00000036390	1.30952e-299	-1.38015	0.124349	0.0951676	-0.21109	-1.1013	0.177431	-1.12193	-1.73661	-1.23962	-0.418801	-0.567738	-0.776462	-0.272139	-0.131459	Gadd45a
193	ENSMUSG00000070733	4.30535e-39	0.1901	0.303588	0.336166	-0.540396	-0.280567	0.31787	0.167136	0.282515	0.224237	0.421033	0.217395	0.213527	0.34548	0.379096	Fryl
194	ENSMUSG00000026688	5.20128e-16	-0.253636	0.0438494	-0.239368	-0.0702518	-0.179158	-1.21142	-0.229089	-0.393266	-0.418103	-0.272241	-0.0414278	-0.244274	-0.0541988	-0.211991	Mgst3
194	ENSMUSG00000019433	4.19365e-75	-0.334039	-0.298234	-0.190581	0.119882	0.101618	-0.241115	-0.703203	-0.550064	-0.692421	-0.414536	-0.578746	-0.136206	-0.448942	-0.192529	Gipc1
194	ENSMUSG00000032515	2.05662e-46	-0.290349	-0.286621	-0.916699	-0.586089	-1.14793	-0.397029	-0.367776	-0.0478226	-0.156716	0.0988438	-0.383943	-0.233835	-0.229436	-0.370188	Csrnp1
195	ENSMUSG00000066043	1.58945e-07	-0.449405	0.034704	0.0677995	0.15362	0.0936304	-0.016659	-0.584236	-0.656757	-0.789257	0.153979	-0.162188	-0.00552329	0.0325079	0.178921	Phactr4
195	ENSMUSG00000054808	3.04389e-32	0.49938	0.569215	0.636877	-0.335115	-0.481157	-0.0641769	0.159383	0.849199	0.655507	1.40872	-0.228317	0.456068	0.512627	0.7586	Actn4
195	ENSMUSG00000069833	2.40666e-95	-0.528481	0.560285	0.47098	0.741029	-0.261242	0.203767	-0.543705	0.306014	0.000666463	0.946097	-1.05246	-1.05026	1.24033	1.33407	Ahnak
196	ENSMUSG00000026864	3.88722e-126	0.387726	-0.0614276	-1.57318	0.233585	0.843669	0.575962	0.675686	1.06939	1.08881	0.575366	0.0376075	-0.257897	-0.0998391	-0.325298	Hspa5
196	ENSMUSG00000027806	2.29003e-64	-0.236316	-0.269514	-0.234885	-0.686371	-0.362844	-0.0215541	-0.15945	0.0083973	-0.0728002	-0.000631674	-0.0526362	-0.187715	-0.136101	-0.276891	Tsc22d2
197	ENSMUSG00000036752	1.48234e-64	-0.161837	0.176082	0.245191	0.702394	0.886519	0.718331	0.0887282	0.18631	0.374839	0.32536	-0.392312	-0.58854	0.15041	0.439959	Tubb4b
197	ENSMUSG00000053931	1.05487e-32	0.175308	0.794289	0.87946	-0.48828	0.132456	0.778525	0.173076	-0.303706	-0.0694585	0.50108	0.848988	1.09137	1.04759	1.07198	Cnn3
197	ENSMUSG00000039105	3.14602e-47	-0.893968	-0.227902	-0.734175	0.196681	-0.0719102	0.204568	-0.855384	-1.30493	-1.03532	-0.918967	-0.661635	-0.422883	-0.517531	-0.832239	Atp6v1g1
197	ENSMUSG00000025364	3.35458e-271	0.47071	0.385155	0.915268	0.490007	1.04694	1.143	0.659308	0.385224	0.546338	0.99691	0.735485	0.629607	0.294556	0.880823	Pa2g4
198	ENSMUSG00000028333	3.30823e-20	0.80582	0.0344664	1.0336	0.691258	1.21676	1.17077	0.494678	1.11339	1.02572	1.21188	-0.279094	0.361871	0.17175	1.32985	Anp32b
198	ENSMUSG00000060002	2.7841e-29	-0.456542	-0.265292	-0.978431	-0.146859	-0.297368	-0.233362	-0.224627	-0.242934	-0.190139	-0.342383	-0.19198	-0.515297	-0.682604	-1.145	Chpt1
199	ENSMUSG00000032679	1.26795e-11	-0.0614752	-0.0385421	-0.111291	-0.0617559	-0.927295	-0.134114	-0.0223863	0.0465365	0.0706592	-0.0852318	-0.120841	-0.210103	-0.0715909	-0.288367	Cd59a
199	ENSMUSG00000003617	9.86234e-15	-0.361706	-0.0840786	-1.06497	-0.560899	-0.22973	0.401017	0.00652433	0.543432	0.506731	0.535101	-0.566571	-0.969208	-0.055259	-1.08636	Cp
200	ENSMUSG00000028964	1.53352e-171	-1.01852	-0.934624	-0.916825	-0.459983	-0.787294	-0.367605	-0.730961	-1.33228	-1.04221	-0.942672	-0.354892	-0.68132	-1.1984	-0.912857	Park7
200	ENSMUSG00000061878	1.70756e-15	0.321701	0.337143	0.204032	-0.145745	-1.05295	0.325909	0.255465	0.260785	0.216566	0.460616	0.316057	0.348684	0.400545	0.254881	Sphk1
200	ENSMUSG00000005732	8.09482e-14	0.39744	-0.182472	0.79859	0.719695	0.965937	0.923532	0.372552	0.505043	0.616574	0.382863	0.0708957	0.196447	-0.00973698	1.00793	Ranbp1
201	ENSMUSG00000037820	4.30738e-07	-0.834424	-0.126216	-0.238772	0.0289067	-0.861864	-0.345607	-0.843693	-1.34662	-1.12978	0.079633	0.0708461	0.100088	-0.0760703	-0.0432683	Tgm2
201	ENSMUSG00000001794	1.52004e-12	0.516585	1.07846	1.04545	0.197741	0.297961	1.00425	0.403113	0.538306	0.765362	1.42332	-0.184617	0.378415	1.18275	1.4309	Capns1
201	ENSMUSG00000030541	5.14305e-17	-0.181238	-0.736443	-0.386175	-0.301062	-0.0547861	-0.420345	-0.0884714	-0.122617	-0.102842	-0.630419	-0.199376	-0.314301	-0.828975	-0.350482	Idh2
201	ENSMUSG00000032501	2.56236e-77	-0.601818	-0.793848	-0.962798	-0.375133	-0.955476	0.160188	-0.684398	0.222085	-0.146906	-0.127623	-1.06037	-0.788438	-0.51952	-0.12159	Trib1
201	ENSMUSG00000072235	2.16122e-09	0.483555	0.572438	0.670294	0.101503	-0.369037	-1.5303	0.325612	0.459787	0.303332	-1.08217	0.525476	0.616595	0.685036	0.795252	Tuba1a
202	ENSMUSG00000021870	3.38212e-268	-0.00415823	-0.420725	-0.303408	-0.415375	-1.16012	-0.241889	0.0183968	0.127006	0.0519089	0.203821	-0.00150705	-0.0926897	-0.42872	-0.128225	Slmap
203	ENSMUSG00000026994	9.45476e-62	-0.380495	-0.0672407	-0.0427589	0.0532307	0.25753	0.38382	-0.562676	-0.26311	-0.400508	-0.00655373	-0.632172	-0.421108	-0.0309059	0.0850221	Galnt3
203	ENSMUSG00000022255	3.87526e-18	0.609728	0.938268	1.23843	0.254672	1.08239	1.05968	0.566342	0.694591	0.727829	1.03906	0.553956	0.695998	0.940949	1.22978	Mtdh
204	ENSMUSG00000050212	5.76335e-36	-0.507715	-0.57134	-0.965669	-0.258478	-0.270621	-0.951117	-0.338083	-0.301992	-0.289577	-0.531212	-0.317278	-0.479604	-0.515274	-0.607982	Eva1b
204	ENSMUSG00000032026	7.22328e-14	0.26252	0.109577	-0.0627469	-0.0543032	-1.23111	-0.264112	0.363871	0.491304	0.569835	0.587918	0.162933	0.155662	-0.280536	-0.360935	Rexo2
204	ENSMUSG00000022186	2.38447e-45	0.348553	0.0241425	-0.0228756	-0.619499	-0.452177	-0.125089	0.371692	0.301661	0.344334	0.320804	0.391122	0.47132	-0.127732	-0.17333	Oxct1
204	ENSMUSG00000022895	2.24759e-13	-1.12827	-0.51219	-0.305182	-0.369885	0.153542	0.517673	-0.710132	-0.77696	-0.556038	-0.400974	-0.544704	-1.04961	-0.683979	-0.184776	Ets2
204	ENSMUSG00000024754	8.3663e-08	-0.626773	-0.0427999	0.0232798	-0.034794	0.107799	0.133916	-0.535916	-0.766421	-0.558984	-0.183894	-0.0622023	-0.0352832	-0.0290342	0.114742	Tmem2
205	ENSMUSG00000035268	3.79948e-195	-0.683621	-0.379931	-0.375015	0.0164027	-0.0178877	-1.02405	-0.631465	-0.748317	-0.771113	-0.933573	-0.305654	-0.385092	-0.300515	-0.123192	Pkig
205	ENSMUSG00000002043	7.28959e-18	-0.800285	-0.562393	-0.405949	-0.127394	-0.0794303	0.0797545	-0.608769	-1.04238	-0.838649	-0.983917	-0.17321	-0.370914	-0.629578	-0.719113	Trappc6a
205	ENSMUSG00000002984	7.73092e-63	0.416489	0.415881	0.656581	0.501723	0.770951	0.691837	0.402111	0.4518	0.516671	0.5773	0.312528	0.386842	0.246261	0.608365	Tomm40
205	ENSMUSG00000006519	1.98679e-86	-0.474696	-0.711506	-0.226258	-0.0358594	0.324467	0.0381484	-0.318443	-0.0698232	0.0203089	-0.214105	-0.800451	-0.894978	-1.06862	-0.621956	Cyba
205	ENSMUSG00000022283	5.80995e-09	0.51824	-0.0920288	0.858655	-0.0924247	1.00424	1.49647	0.14848	0.815559	0.357962	0.352625	-0.035142	0.220925	-0.0727534	1.41111	Pabpc1
205	ENSMUSG00000023904	5.17902e-40	-0.529768	-0.403661	-0.522948	-0.560956	-1.17458	-1.25742	-0.503069	-0.721741	-0.621984	-0.957445	-0.368376	-0.340902	-0.551609	-0.175478	Hcfc1r1
206	ENSMUSG00000040652	1.15483e-06	0.166695	0.517711	0.454258	0.13359	0.0834421	-1.28115	0.1744	-0.149185	0.0231437	0.161825	0.447731	0.475819	0.574559	0.497913	Oaz2
206	ENSMUSG00000032423	3.7663e-70	0.60889	0.55817	1.01141	0.333412	0.964902	1.04624	0.68064	1.03066	0.876577	0.926382	0.427774	0.348261	0.608612	1.05318	Syncrip
206	ENSMUSG00000024014	5.16833e-37	-0.593339	-0.244812	-0.545203	-0.412117	-0.193365	-0.103165	-0.317333	0.144293	0.103869	0.191632	-0.755016	-0.951361	-0.375871	-0.326767	Pim1
207	ENSMUSG00000079641	5.84632e-13	0.222917	-0.250832	-0.149361	0.062429	0.175842	0.355279	-0.494011	-0.122182	-0.88288	0.0234366	-0.226101	-0.0110365	-0.253739	-0.19907	Rpl39
207	ENSMUSG00000090733	3.75974e-25	0.510682	0.360015	0.436106	0.228747	0.408498	0.945168	-0.145402	0.587631	-0.234082	0.789374	-0.227067	0.153948	0.490144	0.665722	Rps27
207	ENSMUSG00000068739	3.50859e-62	0.411278	0.493434	0.271574	0.561048	0.699479	0.766568	0.289776	0.363648	0.252064	0.602091	0.28073	0.391631	0.366812	0.0105025	Sars
207	ENSMUSG00000031075	2.94713e-69	-0.680516	0.00236691	-0.362859	-0.235064	-0.602964	-0.0967402	-0.393959	-0.609634	-0.274943	-1.28453	-0.186199	-0.360073	-0.395312	-0.397342	Ano1
207	ENSMUSG00000039910	3.97159e-213	-0.427329	-0.725021	-1.04409	-0.238699	-1.21338	-0.391072	-0.313877	0.236852	0.179291	0.143204	-0.861648	-0.889907	-1.42108	-1.62669	Cited2
208	ENSMUSG00000001247	7.34479e-16	-0.0816418	0.0549604	0.424202	0.529842	0.720807	0.904418	-0.146905	-0.306737	-0.208376	0.292369	-0.0497008	0.024655	0.264396	0.497068	Lsr
208	ENSMUSG00000075706	7.55758e-236	-0.506297	-0.614581	-0.540956	0.373264	0.113352	0.209943	-0.227563	0.00430927	0.133764	0.202185	-0.70566	-1.05656	-1.13555	-0.243289	Gpx4
208	ENSMUSG00000000740	2.65484e-35	0.0221484	-0.525943	0.080519	-0.305568	0.35683	0.824437	-0.351383	0.188498	-0.326184	0.462801	-0.404348	-0.256013	-0.340046	0.53592	Rpl13
208	ENSMUSG00000056612	5.09218e-47	-0.128146	-0.0797852	0.469746	0.43914	0.840192	0.777837	-0.435211	-0.00869745	-0.253904	-0.1911	-0.135185	0.108655	-0.0216224	0.362978	Ppp1r14b
209	ENSMUSG00000061787	2.58684e-12	0.0807713	-0.458859	0.212425	-0.0575565	0.615989	1.03483	-0.221118	0.00411296	-0.348067	0.0188939	-0.212887	-0.184056	-0.476893	0.245614	Rps17
209	ENSMUSG00000046516	1.0794e-16	-0.532312	-0.199565	-0.680131	0.125607	-0.384397	-0.59847	-0.745452	-0.841683	-1.03922	-0.986793	-0.401525	-0.150742	-0.253652	-0.713892	Cox17
209	ENSMUSG00000073411	1.45878e-78	-0.864846	-0.347356	-0.480882	-0.115782	0.113797	0.665422	-0.374031	-1.37049	-0.648217	0.288479	-0.193211	-0.757315	-0.841746	-0.181108	H2-D1
210	ENSMUSG00000005087	3.28761e-24	0.390246	0.655165	0.540265	0.052349	0.194519	0.848298	0.319114	1.13691	1.02201	1.14222	-0.342399	0.0366984	0.9609	0.936442	Cd44
210	ENSMUSG00000025144	1.20535e-16	-0.317107	-0.481967	-0.37453	-0.190597	-0.144284	-0.520972	-0.196911	-0.343159	-0.32717	-0.495892	0.0290614	-0.245563	-0.877501	-0.454037	Stra13
210	ENSMUSG00000064326	3.13395e-23	0.0189094	-0.567639	-0.0015608	-0.563617	-0.234795	-0.0634063	0.0172254	0.0390046	0.00728776	-0.06973	0.166599	0.0869697	-0.314362	0.119397	Siva1
210	ENSMUSG00000003970	9.9346e-212	-0.137238	-0.696109	0.320826	-0.41725	0.50458	0.849748	-0.239672	-0.214574	-0.325545	0.254814	-0.208548	-0.24293	-0.67309	0.465899	Rpl8
211	ENSMUSG00000027533	6.58511e-46	0.901043	0.163072	0.402939	-0.702517	0.564792	0.503313	0.691977	1.13646	1.09658	1.08875	0.17923	0.729444	-0.503885	-0.228638	Fabp5
212	ENSMUSG00000028062	2.38657e-11	-0.8761	-0.561611	-0.870247	-0.248417	-0.512555	-0.409579	-0.632123	-1.1903	-0.891339	-0.581286	-0.160482	-0.426206	-0.733866	-1.19173	Lamtor2
212	ENSMUSG00000028945	6.6496e-22	0.417873	0.908261	0.909431	0.132102	0.623321	0.529131	0.532575	0.61198	0.691459	1.34085	0.42284	0.295274	0.767383	0.453152	Rheb
212	ENSMUSG00000067367	5.94011e-253	0.726715	0.505618	0.883165	0.526789	0.863525	0.924831	0.632023	0.908648	0.800917	0.98842	0.427703	0.516242	0.450501	0.776291	Lyar
213	ENSMUSG00000070319	1.24076e-23	0.719234	0.646824	0.856992	0.605392	1.06701	1.17921	0.732187	0.891258	0.817473	0.975912	0.563931	0.42264	0.414395	0.802764	Eif3g
213	ENSMUSG00000001833	5.34201e-09	0.336099	0.133263	0.407642	-0.0669232	-0.116701	-1.4647	0.322816	0.449436	0.478767	0.703343	0.13381	0.146497	0.196916	0.463568	Sept7
214	ENSMUSG00000026131	2.35141e-21	0.0217731	1.14291	0.868419	-0.355127	-1.16431	0.567055	-0.20958	0.0404071	-0.210016	0.582539	0.456985	0.424847	1.03993	0.683776	Dst
214	ENSMUSG00000034566	6.09895e-48	-0.734585	-0.597529	-0.536073	-0.177233	-0.106677	-0.395463	-0.524234	-1.21438	-0.85701	-1.20127	0.00502103	-0.421855	-1.03485	-0.601729	Atp5h
215	ENSMUSG00000026701	7.62872e-106	-0.512691	0.186096	0.220237	0.12835	0.663915	0.700723	-0.494355	-1.03856	-1.07329	-0.301226	0.494423	0.0625654	-0.0529878	0.153015	Prdx6
215	ENSMUSG00000029580	1.27931e-12	0.412197	0.549811	0.0690963	-0.261571	-1.25965	-1.12924	0.29413	0.134333	0.477489	1.22895	0.160791	0.681225	0.345735	-0.142177	Actb
215	ENSMUSG00000022890	7.94521e-16	-0.679916	-0.303501	-0.459281	-0.0142855	-0.222699	-0.386539	-0.472914	-1.25472	-0.859872	-0.979231	-0.0252707	-0.150359	-0.728823	-0.93123	Atp5j
216	ENSMUSG00000046432	2.5318e-10	-0.399221	-0.580694	0.069836	-0.702029	-0.588305	0.14775	-0.188906	-0.603314	-0.241585	-0.865591	-0.0127555	-0.0323251	-0.64402	-0.0584776	Ngfrap1
216	ENSMUSG00000017404	9.56545e-149	-0.190066	-0.566229	0.117918	-0.22403	0.540552	0.892069	-0.275588	-0.391475	-0.476258	0.0659087	-0.169245	-0.257099	-0.545552	0.342234	Rpl19
216	ENSMUSG00000024248	8.78426e-217	-0.248975	-0.661302	-0.447489	-0.403338	-0.261312	-0.108291	-0.996245	-0.398416	-1.2073	-0.618862	-0.383072	-0.000380817	-0.482158	-0.0130972	Cox7a2l
217	ENSMUSG00000030782	2.86366e-28	0.793998	0.796868	0.595318	-0.119188	-0.53815	0.0535398	0.740121	0.811064	0.79158	0.793605	0.722255	0.800614	0.802959	0.717407	Tgfb1i1
217	ENSMUSG00000036199	1.80132e-35	-0.895428	-0.257992	-0.864418	-0.1584	-0.55114	-0.922915	-0.782252	-1.24986	-1.17548	-1.06449	-0.125003	-0.531213	-0.650755	-1.28455	Ndufa13
217	ENSMUSG00000022452	1.22412e-73	-0.927537	-0.602499	-0.713946	0.0873488	-0.159572	-0.496281	-0.731846	-1.22445	-0.80447	-1.24379	-0.386863	-0.495294	-0.853799	-0.969305	Smdt1
217	ENSMUSG00000015575	8.86887e-48	-0.831609	0.0530327	-0.156238	0.184943	0.25213	0.096749	-0.509676	-1.19526	-0.823935	-1.2456	-0.0880233	-0.52991	-0.562593	-0.358947	Atp6v0e
217	ENSMUSG00000036438	5.43127e-22	0.176117	-0.0315253	-0.356537	-0.175007	-1.09434	-0.615782	0.285054	-0.147183	0.201316	-0.383376	0.356457	0.237459	-0.285765	0.383443	Calm2
218	ENSMUSG00000025794	7.52229e-93	-0.100434	-0.709867	0.0481562	-0.0100427	0.436182	0.786856	-0.237645	-0.0159097	-0.391364	0.132723	-0.322507	-0.433832	-0.722214	0.183985	Rpl14
218	ENSMUSG00000039218	3.42573e-55	0.230594	0.909887	1.08912	0.326202	1.03082	1.2527	0.339857	0.299177	0.300917	0.686987	0.253165	0.112893	1.14331	1.39482	Srrm2
218	ENSMUSG00000025064	4.66096e-61	0.681389	0.68986	0.512856	-0.13963	-0.56747	0.647107	0.673684	0.693539	0.685844	0.67976	0.692196	0.684611	0.688213	0.515071	Col17a1
219	ENSMUSG00000049550	3.91681e-29	-0.273399	-0.295428	-0.0430724	0.11344	0.0671944	0.00990396	-0.491607	-0.0731126	-0.260856	0.167325	-0.74179	-0.349237	0.187254	0.334527	Clip1
219	ENSMUSG00000020402	3.60979e-17	-0.577387	-0.483879	-0.274553	0.12235	0.0708634	-0.27176	-0.454417	-1.23079	-0.879378	-0.335478	0.154993	0.0283085	-0.528948	0.0557535	Vdac1
220	ENSMUSG00000026083	3.59496e-116	0.696939	0.716276	1.15142	0.608343	0.764249	0.98869	0.450478	1.23998	0.876988	1.33717	-0.0657833	0.179791	0.569244	0.799735	Eif5b
220	ENSMUSG00000018932	4.34171e-07	0.0471408	1.19159	0.775375	0.348369	0.181858	1.27555	-0.0532115	0.0595927	0.301741	1.32743	-0.346005	-0.034679	1.01919	1.05439	Map2k3
221	ENSMUSG00000028152	1.73702e-31	0.649924	0.624438	0.662157	-0.176128	0.251501	0.66769	0.620922	0.654702	0.680408	-0.0493958	0.560432	0.668426	0.66648	0.705798	Tspan5
221	ENSMUSG00000029484	2.58742e-34	0.301057	0.734545	0.720075	0.416274	0.523864	0.38085	-0.343608	0.106407	-0.245988	-0.471065	-0.216214	0.68469	0.96903	0.843834	Anxa3
221	ENSMUSG00000038695	4.70781e-24	0.0609085	-0.277169	-0.336992	-0.489054	-0.957125	-0.238878	0.0146305	0.0532303	0.0319068	0.038312	0.0339669	0.0785596	-0.301568	-0.25655	Josd2
222	ENSMUSG00000028383	8.20942e-46	-0.690523	-0.227112	-0.223692	-0.149608	-0.0825449	-0.0453883	-0.376578	-0.640044	-0.410897	-0.407638	-0.190811	-0.798977	-0.599595	-0.19017	Hsdl2
222	ENSMUSG00000038690	4.1293e-96	-0.338372	-0.172232	-0.537836	0.148968	-0.0857934	-0.350201	-0.399783	-0.808728	-0.777979	-1.21619	-0.00152499	-0.0371357	-0.727991	-1.38309	Atp5j2
222	ENSMUSG00000020846	7.74531e-20	0.692392	0.703794	0.717467	-0.316903	0.063985	0.767381	0.738905	0.880027	0.863652	0.879838	0.681325	0.649791	0.725485	0.707639	Fam101b
223	ENSMUSG00000059070	1.10268e-07	0.0255153	-0.286931	0.222729	0.0408209	0.866293	1.12246	-0.405119	-0.216905	-0.666073	0.01807	-0.111702	-0.0167201	-0.183312	0.496885	Rpl18
223	ENSMUSG00000020089	1.92915e-12	0.256727	0.336373	0.436441	0.469731	0.730107	0.793483	0.274906	0.156902	0.215392	-0.275	0.364807	0.34466	0.0554477	0.440293	Ppa1
223	ENSMUSG00000038274	1.50516e-69	-0.016257	-0.132343	0.204718	0.219245	0.503988	0.902037	-0.23929	-0.033067	-0.399526	0.360241	-0.2387	-0.261161	-0.120033	0.160738	Fau
223	ENSMUSG00000024953	1.41035e-19	-0.855573	-0.223559	-0.332089	-0.20342	-0.279066	-0.386294	-0.498571	-1.25203	-0.717567	-0.633909	-0.346396	-0.61598	-0.456004	-0.347819	Prdx5
224	ENSMUSG00000020044	1.02386e-88	0.862971	0.506745	0.317565	-0.271282	-0.62924	-1.1812	0.861732	1.10978	1.08805	1.05771	0.766977	0.827451	0.934916	0.809114	Timp3
224	ENSMUSG00000005417	3.15689e-24	-0.275597	0.0583644	0.163873	-0.00757969	0.0705946	-1.15244	-0.439412	-0.0902568	-0.257131	0.221622	-0.293182	-0.13892	0.19739	0.302239	Mprip
224	ENSMUSG00000060636	7.97581e-107	0.24103	-0.0534064	-0.0686259	0.323063	0.493622	0.929694	-0.281035	0.393866	-0.266069	0.868476	-0.41788	-0.00316613	-0.0119882	0.143071	Rpl35a
224	ENSMUSG00000061232	3.05955e-08	-0.632087	-0.42566	-0.428089	-0.151743	0.744893	0.951276	-0.147735	-0.957208	-0.36227	0.49501	0.0655598	-0.415809	-1.30439	-0.386265	H2-K1
225	ENSMUSG00000025509	5.00563e-43	-0.266323	-0.299144	-0.774906	0.109848	0.155001	-0.559102	-0.0844595	-0.221941	-0.114115	-0.210543	0.0283687	-0.336879	-0.477849	-0.670181	Pnpla2
226	ENSMUSG00000026360	1.17375e-15	0.101602	0.0288586	-0.203184	-0.32492	-1.06295	-0.0144771	0.0534538	0.0759186	0.044019	-0.420726	0.101656	0.142431	0.0204151	-0.135966	Rgs2
226	ENSMUSG00000029147	7.00771e-15	0.325979	0.324967	0.628603	0.516732	0.700827	0.729614	0.284059	0.347703	0.372801	0.4802	0.281198	0.226008	0.393695	0.642947	Ppm1g
226	ENSMUSG00000042659	9.06867e-08	-0.534977	-0.631078	-0.269838	0.0103257	-0.185758	0.101808	-0.376896	-0.00437548	-0.167153	-0.168034	-0.572721	-0.842274	-0.582895	-0.550989	Arrdc4
226	ENSMUSG00000036499	1.45101e-120	0.612616	0.818645	0.703535	0.359316	0.654013	0.604286	0.392139	0.844384	0.655142	0.757732	0.265204	0.492563	0.79074	0.90104	Eea1
226	ENSMUSG00000036372	9.61931e-39	-0.261859	-0.203461	-0.655653	-0.0948965	-0.153246	0.131975	-0.494965	-0.46875	-0.729215	-0.719357	-0.150812	-0.115826	-0.491041	-1.2734	Tmem258
226	ENSMUSG00000064370	1.85118e-10	0.263238	0.467679	0.945854	-0.229899	0.252571	0.182898	0.178184	-0.302587	-0.166456	0.218306	0.567256	0.48303	-0.349006	-0.860859	mt-Cytb
227	ENSMUSG00000034765	1.98861e-11	-0.48521	-0.256685	-0.960802	-0.455654	-0.338896	0.217088	-0.426943	0.218953	0.109602	0.239263	-0.815482	-0.610474	-0.291679	-0.332476	Dusp5
228	ENSMUSG00000020163	5.80192e-08	-0.306164	0.151537	-0.608979	0.36013	-0.265593	-0.665847	-0.625052	-0.748597	-1.05006	-0.674446	0.106472	0.142508	-0.597981	-1.37412	Uqcr11
228	ENSMUSG00000031848	4.31953e-09	-0.636448	-0.819488	-0.30606	-0.232693	0.0351992	0.141352	-0.384274	-0.830192	-0.511586	-0.832648	-0.169023	-0.233488	-1.11221	-0.257698	Lsm4
229	ENSMUSG00000009291	1.41025e-27	0.077948	1.00875	0.988865	0.43022	0.87113	0.884731	0.0308854	0.307852	0.445146	0.879101	-0.472356	-0.116061	1.06264	1.06263	Pttg1ip
230	ENSMUSG00000054871	3.86763e-184	0.26671	0.814285	0.882245	-0.0782032	0.62804	0.842166	-0.190618	-0.0936299	-0.49234	0.608738	0.671782	0.804638	0.819178	0.89242	Tmem158
230	ENSMUSG00000021458	7.08521e-13	0.297082	0.515635	0.453692	-0.617402	-0.401105	-0.138158	0.361022	0.411844	0.355356	0.510865	0.591351	0.428013	0.425628	0.127459	2010111I01Rik
231	ENSMUSG00000034109	9.38339e-156	0.768143	0.815748	0.677776	-0.467218	0.56453	0.692355	0.712065	0.992198	0.817804	1.04961	0.633448	0.555175	0.838908	0.973401	Golim4
231	ENSMUSG00000002233	4.27428e-07	-0.119796	0.819098	0.603266	-0.0645161	-0.37339	0.128046	-0.283617	-0.780378	-0.607177	0.322738	0.256682	0.572215	1.20754	0.618796	Rhoc
231	ENSMUSG00000042116	6.47792e-16	0.470287	0.432505	0.271961	-0.512961	-0.720333	0.392374	0.466961	0.4769	0.470995	0.481587	0.458459	0.460928	0.458143	0.352356	Vwa1
231	ENSMUSG00000005054	2.7398e-12	-0.200689	0.976884	1.02515	0.27236	1.09853	1.61711	-0.0169298	0.0874492	0.367741	0.958674	-0.874852	-0.771876	0.0272336	0.902364	Cstb
231	ENSMUSG00000035873	1.40779e-52	0.847788	0.942211	0.905059	-0.0242787	-0.11943	0.904218	0.839436	0.922573	0.929634	0.999558	0.658051	0.804771	0.950494	0.926829	Pawr
232	ENSMUSG00000062203	1.4865e-22	0.434503	0.435663	0.872134	0.480802	0.944462	0.993221	0.51293	0.572326	0.618423	0.783697	0.407911	0.28112	0.30124	0.733159	Gspt1
233	ENSMUSG00000030536	2.97851e-78	-0.532613	-0.368727	0.114759	0.106854	0.188022	-0.0139016	-0.636797	-0.048517	-0.189955	0.212369	-0.864757	-0.694067	-0.276741	0.120136	Iqgap1
234	ENSMUSG00000050732	6.06875e-07	-0.629589	-0.677357	-0.557307	6.58829e-05	-0.147886	0.416046	-0.27584	-0.612608	-0.321697	-0.567157	-0.232884	-0.700862	-1.15142	-0.471259	Vamp8
234	ENSMUSG00000029994	3.06241e-22	-0.269351	-0.278131	-0.0723908	0.00364257	-0.0325171	-0.0119633	-0.355252	-0.366983	-0.379654	-0.840528	-0.201486	-0.136576	-0.220261	0.0183597	Anxa4
234	ENSMUSG00000039361	1.32252e-35	-0.00225277	-0.0176845	0.0852573	-0.525883	-0.32775	-0.84985	-0.10266	0.0798513	-0.0212215	0.00414198	-0.115959	0.0678825	-0.0438187	0.0559608	Picalm
234	ENSMUSG00000019961	7.45686e-165	-0.0485765	-0.759695	-0.0376172	-0.138936	-0.0193398	-0.00136526	-0.202781	0.0924566	0.00296362	-0.125961	-0.390909	-0.119746	-0.690625	0.114147	Tmpo
235	ENSMUSG00000005148	6.53623e-10	-0.516254	-0.206209	0.0744396	-0.205733	0.347617	0.618574	-0.58442	-0.198597	-0.318099	0.386867	-0.779747	-0.61078	-0.305713	0.468645	Klf5
235	ENSMUSG00000035021	2.26403e-239	0.266547	0.374317	0.773174	0.00457356	0.787227	0.890945	0.388117	0.826291	0.765674	0.751476	-0.00838834	-0.0658583	0.431575	0.853134	Baz1a
236	ENSMUSG00000055320	9.19479e-12	0.295147	0.387107	0.40294	-0.538173	-0.190909	0.289339	-0.0583999	0.465359	0.360426	0.442029	-0.172047	0.36617	0.454475	0.555782	Tead1
236	ENSMUSG00000030849	5.59016e-18	-0.54458	0.360997	0.30102	-0.0292345	-0.0897194	0.371271	-0.631688	-0.821187	-0.834651	-0.0198051	0.30416	0.186417	0.376906	0.329147	Fgfr2
236	ENSMUSG00000055148	2.26145e-20	-0.23476	-0.444238	-0.551558	-0.183072	-1.17287	-1.50831	-0.188094	-0.133082	-0.156128	-1.21479	-0.117229	-0.312259	-0.256337	-0.578982	Klf2
236	ENSMUSG00000053716	1.4332e-10	0.223414	0.698911	0.659259	-0.0807077	0.488242	0.690427	0.182423	0.166576	0.144996	0.611512	0.56826	0.562957	0.669327	0.557036	Dusp7
236	ENSMUSG00000054364	3.88807e-10	-0.0949075	-0.608191	-0.481316	-0.160771	-0.226896	-1.51155	-0.514678	-0.0104378	-0.520302	-0.819002	-0.237176	0.0324845	-0.627698	-0.398764	Rhob
237	ENSMUSG00000054312	6.21321e-68	-0.356518	-0.343288	-0.759984	0.0155572	-0.207709	-0.419197	-0.439506	-0.531883	-0.622079	-0.828213	-0.108427	-0.0935832	-0.582162	-1.12398	Mrps21
238	ENSMUSG00000018417	2.42011e-21	-0.0976462	0.0121433	0.241121	-0.112949	0.207804	-0.901031	-0.196796	-0.191162	-0.226164	-0.10276	0.0109614	0.076462	0.172514	0.351377	Myo1b
238	ENSMUSG00000026568	9.99478e-37	-0.67431	-0.482482	-0.2363	0.00783386	-0.00275707	0.187817	-0.248326	-0.68485	-0.316352	-0.473921	-0.0558093	-0.518877	-0.809651	-1.26441	Mpc2
238	ENSMUSG00000029030	2.3269e-35	-0.0508907	0.0813934	-0.111314	-0.493087	-1.07564	-0.800481	-0.255942	-0.00814419	-0.152074	0.189511	-0.26847	0.0174581	0.076749	0.122662	Tprgl
238	ENSMUSG00000009013	2.16459e-52	0.414688	0.333028	0.34241	0.187659	-0.535236	-0.729704	0.437855	0.179738	0.302639	-0.135084	0.911217	0.752534	0.883087	0.725193	Dynll1
238	ENSMUSG00000084786	1.37044e-197	-0.624377	-0.172037	-0.528887	0.398493	0.262003	0.283391	-0.697357	-1.11263	-1.08164	-1.15118	-0.177069	-0.135673	-0.438865	-0.579393	Ubl5
238	ENSMUSG00000037405	5.48405e-118	0.920437	0.767835	0.942538	0.0203109	0.254425	1.03874	0.800469	1.03644	0.917564	1.10721	0.705385	0.775037	0.635901	1.02874	Icam1
238	ENSMUSG00000034892	3.40356e-13	0.501132	0.241246	-0.266368	0.59451	-0.00557153	0.432274	-0.254481	0.497952	-0.40151	0.425092	-0.249157	0.39609	0.221085	-0.481184	Rps29
239	ENSMUSG00000095098	9.64294e-43	0.577649	0.577967	0.497293	-0.575341	-0.501318	0.306068	0.453629	0.550055	0.441304	0.614432	0.522172	0.6313	0.596397	0.522841	Ccdc85b
240	ENSMUSG00000029467	1.64098e-55	0.262799	0.614559	0.403993	-0.683472	-0.911428	-0.13906	0.357287	0.333316	0.353427	0.385369	0.606395	0.591822	0.626288	0.63229	Atp2a2
240	ENSMUSG00000030759	2.64677e-20	-0.290643	-0.502753	-0.453398	0.00831968	0.109487	0.211396	-0.332014	0.168588	-0.000274983	0.226299	-0.660838	-0.657549	-0.0991121	-0.302315	Far1
240	ENSMUSG00000024360	3.39583e-87	0.30029	0.61809	0.964374	0.230698	0.969317	1.00705	0.469085	0.655264	0.647877	0.970666	0.35075	0.139295	0.595945	0.930529	Etf1
241	ENSMUSG00000036751	3.00532e-189	-0.379517	-0.362014	-0.594548	0.240795	0.180051	-0.256534	-0.526457	-0.935427	-0.991939	-1.21312	0.00270518	-0.144953	-1.00168	-1.11003	Cox6b1
241	ENSMUSG00000025290	1.69425e-141	0.151732	-0.470971	0.16684	-0.0754296	0.549016	0.920162	-0.157376	0.178703	-0.147911	0.297267	-0.458713	-0.25728	-0.404314	0.324603	Rps24
241	ENSMUSG00000032526	2.66653e-11	0.0770872	-0.310008	-0.502207	0.0730465	0.210375	0.183643	0.109195	0.129601	0.164673	-0.112935	0.0406387	0.0803216	-0.67406	-0.86173	Deb1
241	ENSMUSG00000060675	1.2298e-28	-0.674593	-0.379451	-0.129361	0.0898185	0.137381	-0.475486	-0.47305	-0.789387	-0.668749	-0.380575	-0.119303	-0.466566	-0.613494	-0.447747	Pla2g16
242	ENSMUSG00000068882	1.02781e-44	0.823987	0.719489	1.04825	0.565213	0.99612	1.32274	0.890144	0.862314	0.885611	0.915669	0.799778	0.689844	0.567153	1.26018	Ssb
242	ENSMUSG00000040462	5.82934e-18	-0.283301	-0.131719	-0.197873	-0.0494071	0.0664845	0.0184081	-0.223638	-0.271591	-0.225127	-0.770116	-0.223043	-0.386898	-0.176565	-0.257648	Os9
242	ENSMUSG00000020439	7.46529e-08	0.597565	0.61633	0.414633	-0.0765988	-0.904267	0.241617	0.489038	0.640721	0.57544	0.715042	0.482987	0.590902	0.624735	0.46446	Smtn
243	ENSMUSG00000030035	1.86489e-78	-0.244251	-0.129303	-0.069578	-0.0853971	-0.100135	-0.165792	-0.2619	-0.424346	-0.387344	-0.693048	0.00850665	-0.00802123	-0.125844	-0.0261045	Wbp1
243	ENSMUSG00000052997	4.24267e-15	0.151235	-0.0442632	0.156699	0.0512307	0.0962744	-0.846775	0.138945	0.190286	0.178577	0.074623	0.0882577	0.0602452	-0.0923723	0.102716	Uba2
244	ENSMUSG00000034751	6.44802e-17	-0.618263	0.0887179	0.115509	-0.419102	-0.618418	0.46233	-0.332338	0.306107	0.0379646	0.889228	-0.664686	-1.14957	-0.0209832	0.271789	Mast4
244	ENSMUSG00000061477	1.88418e-61	0.273269	-0.449638	0.223585	-0.20152	0.502001	0.933981	-0.290242	0.396508	-0.347481	0.292759	-0.292335	-0.0454451	-0.278691	0.519125	Rps7
244	ENSMUSG00000041645	2.18966e-54	0.570245	0.862649	0.992232	0.583271	0.902821	0.722225	0.578862	0.659403	0.682836	0.822681	0.464337	0.504427	0.822212	1.127	Ddx24
244	ENSMUSG00000010095	1.21314e-63	0.353225	1.01731	0.68126	0.263929	-0.155176	1.17384	0.756312	1.14393	1.17168	1.2112	0.256769	-0.335393	0.847988	0.455828	Slc3a2
246	ENSMUSG00000074227	6.36648e-128	-0.610612	-0.359337	-0.76038	0.246829	0.208428	1.38638	-0.616684	-0.954735	-0.89008	-0.222047	-0.523474	-0.614036	-0.337501	-0.614429	Spint2
246	ENSMUSG00000020225	2.05595e-15	-0.758382	-0.045127	-0.185052	0.0939963	0.162756	0.128675	-0.494227	-0.928517	-0.550837	-0.618614	-0.289921	-0.383984	-0.32038	-0.248809	Tmbim4
246	ENSMUSG00000033487	3.24716e-69	0.465653	0.693968	0.552672	0.18172	0.82164	0.911961	0.411296	0.681328	0.496247	0.681236	0.457754	0.384684	0.577462	0.54483	Fndc3a
247	ENSMUSG00000051391	7.63852e-99	0.155337	0.596979	0.916025	0.189232	0.833596	0.804328	0.141302	0.337286	0.185371	0.359789	0.226903	0.242771	0.595008	0.924383	Ywhag
247	ENSMUSG00000001847	1.07516e-15	-1.05092	-0.121894	0.21815	-0.110982	0.0935346	0.108334	-0.869241	-1.06355	-0.974212	0.271764	-0.583613	-0.857375	-0.28734	0.17886	Rac1
247	ENSMUSG00000025362	2.09727e-34	0.232994	-0.285539	-0.183125	0.197387	0.970122	1.07915	-0.401291	-0.0580027	-0.761548	-0.183636	-0.196045	-0.0345371	-0.388309	-0.102513	Rps26
248	ENSMUSG00000026003	4.57571e-09	-0.73354	-0.130611	-0.421519	-0.205054	0.13164	0.132896	-0.377388	-0.804026	-0.59851	-0.434434	-0.188818	-0.798892	-0.115765	-0.519504	Acadl
248	ENSMUSG00000033751	2.55982e-49	0.329561	0.28759	0.497475	0.491807	0.658997	0.734101	0.465518	0.474532	0.464754	0.431646	0.347905	0.146831	0.143316	0.188033	Gadd45gip1
249	ENSMUSG00000029616	1.45024e-16	-0.162464	-0.651015	-0.14424	-0.172465	0.153166	0.0422274	-0.167537	-0.269729	-0.259859	-1.03386	0.00515647	-0.00511274	-0.588659	-0.295527	Erp29
250	ENSMUSG00000042712	8.82515e-10	-0.237286	-0.493815	-0.0198089	-0.677704	-0.436124	0.617948	0.272124	-0.566389	0.0123717	-0.974159	0.714097	0.237354	-0.888027	-0.678201	Wbp5
250	ENSMUSG00000069662	6.48843e-20	0.470882	0.520184	0.823973	0.116468	-0.322086	-0.0483656	0.374202	0.275014	0.220218	-0.636197	0.892035	0.829638	0.474105	0.773962	Marcks
250	ENSMUSG00000047547	1.48615e-54	0.0207781	1.0136	0.638	0.628185	0.529896	0.967306	0.0638071	-0.0125389	0.219006	1.19084	-0.172566	0.0166511	1.15942	0.883138	Cltb
251	ENSMUSG00000032047	2.98038e-18	-0.15602	-0.574976	-0.171889	-0.267449	-0.0856707	-0.278224	-0.00229895	-0.00726127	0.00304312	-0.303051	-0.0294503	-0.256846	-0.818565	-0.175126	Acat1
252	ENSMUSG00000035642	9.93281e-28	-0.114295	-0.231838	-0.188995	-0.136186	-0.219166	-0.251746	-0.0368092	-0.109644	-0.0756457	-0.730926	-0.00863457	-0.0866402	-0.29441	-0.258889	Aamdc
252	ENSMUSG00000020869	6.99725e-35	0.203578	0.273737	0.608731	0.378766	0.76079	0.732367	0.229584	0.528979	0.482569	0.449093	-0.130661	-0.154432	0.14364	0.309228	Lrrc59
253	ENSMUSG00000026305	2.06031e-21	0.416168	1.05272	0.89901	0.280044	-0.0813684	0.70826	0.19188	0.47174	0.364674	1.20942	-0.0131937	0.425729	1.06581	1.22274	Lrrfip1
253	ENSMUSG00000026457	2.20715e-32	-0.616606	-0.33608	-0.140418	-0.0565435	-0.0325387	0.117618	-0.841447	-0.693221	-0.850745	-0.303866	-0.398976	-0.370158	-0.378293	-0.0493313	Adipor1
253	ENSMUSG00000040883	7.92686e-11	-0.580625	-0.302266	-0.273814	-0.00769499	-0.0515006	-0.104218	-0.375683	-0.78568	-0.505306	-0.726548	-0.111021	-0.351224	-0.346514	-0.555556	Tmem205
253	ENSMUSG00000092274	1.6401e-17	0.179244	1.16362	0.736499	-0.262183	-0.00983228	1.60663	0.327869	0.313299	0.261826	1.23398	0.718953	-0.106844	0.711406	0.977861	Neat1
254	ENSMUSG00000025980	1.25837e-19	0.789928	-0.295696	0.6358	0.523372	1.07695	0.939817	0.767427	0.883429	0.745553	0.732086	0.795249	0.725463	-0.309209	0.597457	Hspd1
254	ENSMUSG00000051154	1.33718e-110	-0.279882	-0.464602	-0.36676	-0.130245	-0.112531	-0.206586	-0.279698	-0.435683	-0.419085	-0.852235	-0.058324	-0.111516	-0.54826	-0.36641	Commd3
254	ENSMUSG00000002395	1.89805e-30	-0.506625	-0.471082	-0.0387552	-0.627117	-0.101721	0.291887	-0.419188	-0.410913	-0.478873	-0.0452092	-0.292392	-0.432945	-0.288344	-0.0444435	Use1
255	ENSMUSG00000041841	6.04715e-15	0.189183	-0.290743	-0.119693	0.0299495	0.322915	0.807516	-0.472996	0.168073	-0.617863	0.2244	-0.29359	0.0311748	-0.224842	-0.0114208	Rpl37
256	ENSMUSG00000001036	4.43069e-08	-0.356317	0.0410951	-0.0963858	0.0548589	-0.158465	-0.923765	-0.443614	-0.522328	-0.487715	0.0381827	-0.177428	-0.00277876	0.0786376	0.0454369	Epn2
257	ENSMUSG00000002881	4.63046e-23	-0.361492	-0.167825	-0.110595	-0.142644	-0.244223	-1.04438	-0.421335	-0.108256	-0.284815	-0.0931816	-0.327475	-0.428532	-0.213219	0.0460881	Nab1
257	ENSMUSG00000029713	1.97641e-24	-0.778207	-0.51326	-0.429258	-0.0483133	-0.188397	-0.402407	-0.55745	-0.939006	-0.66067	-0.4439	-0.571425	-0.947902	-0.585718	-0.25252	Gnb2
258	ENSMUSG00000004264	2.94139e-08	0.113961	-0.12941	0.604188	0.21321	0.946278	0.890546	0.202026	0.0389593	0.112958	0.358907	0.253331	0.171321	-0.229626	0.785251	Phb2
258	ENSMUSG00000023004	5.41461e-47	0.0911853	-0.976209	-0.375458	0.0181777	-0.0521538	-0.661534	0.125362	0.328876	0.270994	0.0960022	-0.196036	-0.10504	-0.878863	0.0870788	Tuba1b
259	ENSMUSG00000031505	8.04825e-22	-0.557063	-0.209917	-0.302323	-0.0362481	-0.0036675	0.165964	-0.396182	-0.883028	-0.636604	-0.517075	-0.132349	-0.287796	-0.51784	-0.213549	Carkd
259	ENSMUSG00000037712	2.08426e-20	0.474675	0.55875	0.606713	-0.618426	-0.805763	-0.602826	0.446062	0.757077	0.641593	0.811416	0.329341	0.504218	0.374772	0.420478	Fermt2
259	ENSMUSG00000021660	5.19415e-15	-0.0685523	-0.31886	0.181083	0.271324	0.72423	0.922198	-0.701426	-0.342635	-1.03453	0.10896	0.0134275	0.0893829	-0.266412	0.881595	Btf3
260	ENSMUSG00000037152	1.46738e-181	-0.546565	-0.189126	-0.540998	-0.0682271	-0.423933	-0.565886	-0.659011	-1.01367	-0.956719	-1.18002	-0.111216	-0.0465741	-0.563663	-0.998188	Ndufc1
260	ENSMUSG00000028234	2.80758e-07	0.107721	-0.751562	0.0321072	-0.308662	0.679139	0.940286	-0.250881	0.127576	-0.390181	0.258867	-0.260597	-0.145853	-0.710454	0.408554	Rps20
260	ENSMUSG00000028798	1.94581e-37	-0.467492	-0.833122	-0.0764267	-0.10708	0.510695	0.546887	-0.302533	-0.566112	-0.481111	-0.333581	0.0097775	-0.290482	-1.04323	-0.109158	Eif3i
260	ENSMUSG00000057278	1.58379e-67	0.652321	0.0585292	0.340351	0.601131	0.557632	0.756874	0.11447	0.686215	0.037174	0.251247	0.228969	0.684041	0.0406554	0.620538	Snrpg
260	ENSMUSG00000032434	2.32251e-16	-0.220062	0.0699304	-0.0833633	0.0502392	0.159554	0.128668	-0.1549	-0.348778	-0.187604	-0.246892	0.0098648	-0.043302	-0.064242	-0.770931	Cmtm6
260	ENSMUSG00000001175	1.33387e-06	0.107249	0.360613	-0.37505	0.0830667	-0.23632	-0.74777	0.648805	0.839854	1.18396	1.23256	0.00360104	-0.564098	0.167908	0.0249475	Calm1
260	ENSMUSG00000002289	2.64788e-22	-0.174272	1.01932	0.856372	-0.267532	-0.201085	0.156964	0.807968	0.0688461	0.631392	1.04494	1.04976	-0.334349	0.432915	0.119929	Angptl4
260	ENSMUSG00000071644	5.56122e-64	-0.0300661	-0.626493	0.330044	-0.369588	0.988798	1.04923	-0.239119	-0.220452	-0.396201	-0.463008	0.07994	0.0920824	-0.878203	0.35854	Eef1g
261	ENSMUSG00000028843	8.85539e-131	-0.396251	-0.741525	-0.985976	-0.318423	-0.243797	-0.294765	-0.376572	-0.321335	-0.452782	-0.234129	-0.356128	-0.354178	-0.761578	-0.463452	Sh3bgrl3
261	ENSMUSG00000038462	1.01978e-30	-0.411697	-0.565222	-0.0736498	-0.103311	0.350945	0.144711	-0.344865	-0.554141	-0.450823	-0.388029	-0.0677061	-0.115899	-1.02154	-0.213273	Uqcrfs1
261	ENSMUSG00000055447	4.78289e-179	-0.134289	-0.897174	0.0906745	-0.0430915	-0.00511952	-0.163818	-0.245198	0.148147	0.157144	0.152834	-0.683409	-0.354275	-0.892401	-0.0623596	Cd47
261	ENSMUSG00000057561	1.42983e-48	0.286755	0.904886	1.01505	0.041829	0.750717	1.07532	0.192866	0.241303	0.202121	0.839241	0.275641	0.32757	0.764177	1.2702	Eif1a
263	ENSMUSG00000032666	3.61395e-179	0.561887	0.204925	0.394132	-0.440646	-0.11622	0.644468	0.717447	0.79886	0.932831	0.50744	0.44267	0.384535	0.222075	0.506862	1700025G04Rik
263	ENSMUSG00000034686	1.50767e-18	0.381446	0.33642	0.189215	0.0820295	-0.827792	0.23707	0.351974	0.389359	0.384987	0.295791	0.330106	0.377004	0.460039	0.364905	Prr7
263	ENSMUSG00000023067	2.74876e-06	-0.374742	0.603018	0.1926	-0.718615	-1.02692	-0.694765	-0.354716	-0.00249679	-0.0737146	0.66284	-0.363661	-0.298078	0.694305	0.446047	Cdkn1a
264	ENSMUSG00000061518	6.69797e-20	-0.156566	0.0297273	0.0267514	0.302255	0.307241	-0.0282027	-0.154919	-0.553699	-0.445624	-1.20195	0.202952	0.0953328	-0.760788	-0.761131	Cox5b
264	ENSMUSG00000027637	2.75327e-145	0.53325	0.73765	0.66622	0.297128	0.928757	0.652511	0.767209	0.827369	0.928212	0.469808	0.657633	0.298245	0.254174	0.320389	1110008F13Rik
264	ENSMUSG00000021411	1.46494e-201	0.708397	0.721226	0.454802	-0.259888	-0.196865	0.921941	0.571762	1.02312	0.886718	1.0931	0.168859	0.491621	1.03211	0.793136	Pxdc1
265	ENSMUSG00000026510	5.29071e-68	-0.248671	-0.60601	-0.336451	-0.157623	0.0682356	0.292133	-0.346421	0.0806513	-0.0218135	0.109257	-0.590303	-0.407856	-0.31959	-0.0414049	Trp53bp2
265	ENSMUSG00000028419	3.4411e-35	-0.561583	-0.230211	-0.564802	-0.0224816	-0.338293	-0.185184	-0.347343	-1.00773	-0.608655	-0.861888	-0.0839452	-0.183284	-0.380119	-0.368041	Chmp5
265	ENSMUSG00000047721	3.42967e-19	0.211211	0.275813	0.289216	0.521855	0.530808	0.544795	-0.0417352	0.222778	-0.0440984	0.333195	0.0866711	0.318738	0.265387	0.160616	Bola2
265	ENSMUSG00000059534	2.92634e-21	-0.303501	-0.116454	-0.674575	0.0307903	-0.586234	-0.993203	-0.521089	-0.859715	-0.891658	-1.23233	0.102527	0.136001	-0.742768	-1.15476	Uqcr10
266	ENSMUSG00000028639	9.55518e-42	0.242617	-0.0601506	0.50692	0.0762388	0.187624	-0.0267011	0.293212	-0.0313831	0.279706	0.0583561	0.363069	0.482156	0.0574808	1.16635	Ybx1
266	ENSMUSG00000048490	2.77337e-59	0.0305347	0.823219	0.890579	-0.28026	0.462833	1.51266	0.295346	0.778629	0.553647	1.04613	0.364266	-0.407991	0.647275	0.98627	Nrip1
266	ENSMUSG00000007041	3.51445e-32	-0.700098	-0.356058	-0.0600969	0.49565	0.563948	0.7178	-0.603364	-0.997687	-0.729401	0.470694	-0.816386	-0.792243	-0.430409	0.419861	Clic1
266	ENSMUSG00000024997	3.18795e-20	-0.368748	-0.47046	-0.30468	0.0474856	0.0177685	-0.0623464	-0.349678	-0.554391	-0.469372	-0.663137	-0.0589506	-0.18855	-0.761839	-0.570679	Prdx3
267	ENSMUSG00000031245	8.62665e-08	-0.148184	-0.534748	-0.282514	-0.111052	-0.113865	-0.0488028	-0.176514	-0.132432	-0.142926	-0.149626	-0.151189	-0.113825	-0.763604	-0.33623	Hmgn5
267	ENSMUSG00000037894	2.1841e-199	0.853449	-0.266592	0.417285	0.521351	0.699134	0.695756	0.477684	0.950731	0.624079	0.651463	0.482107	0.813183	-0.286785	0.679623	H2afz
267	ENSMUSG00000028820	4.60165e-211	0.615621	0.234485	0.796175	0.413458	0.946999	0.892902	0.593697	0.90569	0.796145	0.617253	0.367824	0.332659	0.215798	1.02071	Sfpq
270	ENSMUSG00000027293	4.52991e-60	-0.739587	-0.0873527	-0.00200542	0.317492	0.381468	0.180503	-0.677798	-0.627369	-0.622822	0.336693	-0.498256	-0.643366	-0.309535	-0.070823	Ehd4
270	ENSMUSG00000020844	6.48696e-14	0.170877	-0.245776	-0.184206	-0.249875	-0.794132	0.181908	0.153793	0.216709	0.22729	0.207393	0.16953	0.182672	-0.137479	0.0875946	Nxn
270	ENSMUSG00000034868	1.5175e-25	-0.62807	-0.724117	-0.550985	0.0436762	0.0122971	-0.193825	-0.634556	-0.872808	-0.799597	-0.688048	-0.534764	-0.385518	-0.320242	-0.156635	Myl12b
271	ENSMUSG00000039607	2.21805e-48	0.156226	0.299567	0.297655	-0.51576	-0.694707	-0.197609	0.105884	0.0355073	0.101882	0.282333	0.38724	0.454401	0.471051	0.356218	Rbms3
272	ENSMUSG00000048100	2.24841e-40	0.549445	0.60781	0.480555	0.485023	0.371847	0.740989	0.59741	0.506982	0.607338	0.491646	0.581737	0.597647	0.559861	0.655916	Taf13
272	ENSMUSG00000036371	1.01055e-27	0.562488	0.0340492	0.783859	0.355632	0.685953	0.982455	0.582399	0.52697	0.521115	0.749648	0.479949	0.377706	-0.0675968	1.15456	Serbp1
272	ENSMUSG00000038650	3.10055e-40	-0.685835	0.0680215	0.0987025	0.328988	0.436957	0.545432	-0.683061	-1.07383	-0.926263	0.227667	-0.475333	-0.356922	-0.160429	0.339443	Rnh1
272	ENSMUSG00000031996	1.06232e-24	0.708564	0.450949	0.539206	-0.432074	-0.344708	0.25479	0.895201	0.845323	0.985008	0.824193	0.612773	0.694345	0.590457	1.07456	Aplp2
272	ENSMUSG00000058569	2.26729e-19	0.0380803	0.313028	0.322859	0.203338	0.963907	0.770172	0.300071	0.0605139	0.320782	0.0792447	0.122549	-0.137291	0.119569	0.423721	Tmed9
273	ENSMUSG00000026748	3.93109e-39	0.590487	0.487111	0.3534	-0.483505	-0.581003	0.510618	0.559694	0.652499	0.640679	0.654827	0.455835	0.59124	0.475295	0.55022	Plxdc2
273	ENSMUSG00000031231	8.18666e-117	-0.253898	-0.167082	-0.385048	0.0692532	0.145359	-0.0737121	-0.326144	-0.803544	-0.711134	-1.19167	0.159569	0.0707406	-0.818102	-1.18897	Cox7b
273	ENSMUSG00000001435	4.22277e-23	0.538176	0.552921	0.441562	-0.172481	-0.0841558	-0.847361	0.504742	0.551211	0.54136	0.522927	0.477565	0.543136	0.544989	0.42397	Col18a1
275	ENSMUSG00000062006	1.29823e-09	0.280864	-0.0329265	0.234432	0.180727	0.37509	0.913184	-0.289208	0.211005	-0.45528	0.191738	-0.108294	0.143452	0.00667258	0.403118	Rpl34
275	ENSMUSG00000036112	3.84678e-08	0.309425	0.350661	0.944525	0.556086	0.742283	0.73208	0.130965	0.534209	0.204807	0.727829	0.083126	0.279731	0.372361	1.23273	Metap2
275	ENSMUSG00000071528	1.60862e-47	0.129306	0.554969	0.011571	0.605086	0.318181	-0.00842644	-0.0543075	-0.012796	-0.29683	-0.638993	0.0788743	0.356619	0.157831	-0.356982	Usmg5
276	ENSMUSG00000032249	3.6537e-64	-0.472731	-0.906505	-0.457095	-0.311642	-0.411171	-0.327282	-0.37334	-0.565313	-0.475233	-0.606865	-0.282483	-0.394987	-0.850001	-0.291555	Anp32a
276	ENSMUSG00000032330	3.85215e-07	-0.498425	-0.24809	-0.587546	-0.0153393	-0.166725	-0.775031	-0.507745	-1.03708	-0.921108	-1.15313	-0.0186672	0.0363404	-0.830716	-1.09489	Cox7a2
276	ENSMUSG00000022500	1.13597e-11	-0.370738	0.127373	-0.346348	0.124106	-0.0165124	-0.150191	-0.106519	0.144896	-0.023279	0.164711	-0.336234	-0.926518	-0.0759123	-0.0714415	Litaf
276	ENSMUSG00000040785	4.98202e-11	-0.0110938	-0.157659	0.279279	-0.461676	0.0576975	0.251856	-0.0973915	-0.0607374	-0.0973718	-0.328523	0.127422	0.196272	-0.00041738	0.300158	Ttc3
277	ENSMUSG00000067995	4.39895e-133	0.649217	0.562228	0.604889	0.158428	0.433596	0.837539	0.61883	0.684934	0.668935	0.838387	0.582798	0.543905	0.549207	0.756331	Gtf2f2
277	ENSMUSG00000025066	9.60721e-09	0.320582	0.131272	0.723285	0.208089	0.144418	0.388291	0.425752	0.478944	0.571335	0.912986	0.339755	0.235753	0.284018	1.29776	Sfr1
278	ENSMUSG00000026502	4.82076e-12	0.0678038	0.467988	0.666038	0.423513	0.78491	0.633023	0.0480161	0.202571	0.0969417	0.307285	0.253461	0.176	0.145938	0.649534	Desi2
278	ENSMUSG00000058558	1.14207e-13	0.130457	-0.292242	0.327061	0.115926	0.79006	1.22412	-0.209425	0.128621	-0.266053	0.476229	-0.28954	-0.160044	-0.242039	0.725768	Rpl5
278	ENSMUSG00000000567	8.52871e-53	-0.636523	-0.912433	-0.794499	-0.487799	-0.461345	1.04433	-1.04481	-0.0921217	-0.682248	0.859638	-0.951249	-0.440737	-0.323474	-0.322482	Sox9
278	ENSMUSG00000025868	1.146e-212	-0.692648	-0.567851	-0.456967	-0.296094	-0.342005	-0.215717	-0.66186	-1.05652	-0.885406	-1.07676	-0.0613779	-0.310074	-0.720989	-0.469993	Higd2a
279	ENSMUSG00000063275	1.77455e-58	0.720542	0.612161	0.523636	-0.228142	-0.683688	0.118215	0.716093	0.764313	0.757094	0.743047	0.632431	0.700231	0.576796	0.453147	Hacd1
279	ENSMUSG00000062647	9.96439e-109	-0.256739	-0.803071	-0.0905164	-0.239861	0.629162	0.713191	-0.18086	-0.128784	-0.293685	-0.10077	0.00621215	-0.451939	-0.641155	0.241471	Rpl7a
279	ENSMUSG00000015839	5.87587e-63	0.57137	0.744194	0.638977	0.202931	0.288069	0.495342	0.615629	0.609609	0.706155	0.776574	0.663155	0.625454	0.725531	0.625701	Nfe2l2
279	ENSMUSG00000019947	8.12817e-14	0.603491	0.769878	0.545287	-0.0289422	-0.584388	0.33725	0.219035	0.481421	0.0345984	0.712614	0.78989	0.939318	0.590155	0.674546	Arid5b
280	ENSMUSG00000020376	2.87624e-09	-0.652828	-0.310081	-0.300631	-0.0853916	-0.0470022	0.145279	-0.482155	-0.56526	-0.489894	-0.868261	-0.339673	-0.601895	-0.322285	-0.319769	Rnf130
280	ENSMUSG00000040681	5.07587e-33	-0.0815466	-0.260119	0.558317	-0.128815	0.0444906	0.763447	-0.31417	-0.225654	-0.297146	0.0375868	-0.260616	0.10153	-0.0897349	1.16435	Hmgn1
280	ENSMUSG00000024571	2.40825e-20	0.288853	0.402026	0.83448	0.246179	0.872892	1.02145	0.485738	0.602006	0.608862	0.615939	0.378876	0.0990475	0.473502	1.00081	Gm16286
281	ENSMUSG00000028035	6.83736e-19	-0.139181	-0.173351	-0.489127	-0.225252	-0.288269	-1.01384	-0.184501	-0.323064	-0.230581	-0.305747	0.0734593	-0.012441	-0.0627111	-0.255304	Dnajb4
281	ENSMUSG00000023286	9.40365e-42	0.0741812	0.273142	0.522008	0.304229	0.78138	0.700822	0.130036	0.290336	0.225635	0.307003	0.066956	-0.0991748	0.211311	0.481634	Ube2j2
281	ENSMUSG00000006356	2.39443e-35	-0.511724	-0.317409	-0.263474	0.556966	0.635619	-0.249818	-0.364993	-0.351595	-0.420313	0.0111395	-0.500406	-0.944254	-0.216855	0.887018	Crip2
282	ENSMUSG00000053565	2.92598e-43	-0.65865	-0.946725	-0.235782	-0.545186	-0.0610034	0.379666	-0.629915	-0.72856	-0.78205	-0.161505	-0.248653	-0.430752	-0.889711	-0.0290718	Eif3k
282	ENSMUSG00000042675	2.00629e-126	-0.533494	-0.0115593	-0.286651	-0.202284	-0.241153	-0.324947	-0.55523	-0.973368	-0.771295	-0.259404	0.066254	0.154851	0.0390485	-0.118304	Ypel3
282	ENSMUSG00000025504	9.00753e-09	-0.27783	0.098206	0.0747083	0.161983	0.0535683	0.368912	-0.447354	-0.180369	-0.288961	0.230803	-0.569061	-0.367833	0.148011	0.180109	Eps8l2
282	ENSMUSG00000014301	4.05374e-22	-0.482553	-0.594414	-0.816505	0.0249493	0.000355851	-0.142948	-0.275747	-0.461856	-0.313792	-0.755285	-0.0908065	-0.369551	-0.616293	-0.776262	Pam16
283	ENSMUSG00000040128	1.9141e-57	-0.738502	-0.728941	-0.795772	-0.226682	-0.742797	-0.43077	-0.975596	-0.877914	-1.07822	-0.283207	-0.776654	-0.585894	-0.907422	-0.104069	Pnrc1
283	ENSMUSG00000057863	1.21246e-20	0.302838	0.0548018	-0.00593823	0.457502	0.458963	0.746393	-0.467152	0.431211	-0.617713	0.599519	-0.336482	0.0461761	0.104964	-0.076367	Rpl36
284	ENSMUSG00000030067	1.81677e-50	0.561133	0.674853	0.397584	-0.249486	-0.328789	0.981039	0.40074	0.631398	0.521087	0.780679	0.597482	0.736087	1.07252	1.04727	Foxp1
284	ENSMUSG00000030256	7.69022e-50	-0.41654	-0.142437	-0.282561	-0.0532097	-0.83979	0.306433	-0.966188	-0.593047	-1.08353	0.0739883	-0.408835	0.0310759	0.390378	0.215776	Bhlhe41
284	ENSMUSG00000006057	7.04645e-86	0.0478794	0.00644685	-0.0172282	0.603001	0.869936	0.633056	0.157163	0.116005	0.178139	-0.0721871	0.155085	0.117261	-0.698676	-0.557697	Atp5g1
284	ENSMUSG00000023010	5.48358e-28	-0.697418	-0.293281	-0.719917	0.0601136	0.419706	0.772346	-0.272226	-0.701516	-0.273285	-0.147059	-0.51158	-0.822415	-0.83402	-1.1968	Tmbim6
285	ENSMUSG00000063457	1.07157e-22	0.170122	-0.334759	0.359939	-0.270525	0.494743	0.823387	-0.0895608	0.10024	-0.209463	0.589015	-0.0842717	-0.0658042	-0.141489	0.459907	Rps15
285	ENSMUSG00000054452	2.11443e-16	-0.80771	-0.636583	-0.547294	-0.30401	-0.419716	-0.298612	-0.626689	-1.02099	-0.709487	-1.12201	-0.229045	-0.215174	-0.492928	-0.238993	Aes
285	ENSMUSG00000013076	5.88082e-27	0.617096	0.728448	0.728885	-0.440071	-0.459657	0.651759	0.678669	0.894624	0.957523	0.874397	0.464552	0.638314	0.780788	0.819571	Amotl1
286	ENSMUSG00000006304	1.03538e-09	0.0207108	0.636019	0.787129	0.33712	0.394881	0.337092	0.0316065	-0.0134603	0.234561	0.823713	-0.223086	0.127172	0.7959	1.23236	Arpc2
286	ENSMUSG00000041560	6.88112e-07	-0.0932293	-0.365797	-0.0747197	-0.611494	-0.299433	0.419709	-0.30996	-0.0450405	-0.409985	0.100759	-0.194897	-0.125129	-0.133376	0.60232	Gltscr2
287	ENSMUSG00000046447	1.26332e-56	-0.786827	0.132491	-0.129782	0.05934	-0.288903	-0.0515832	-0.780374	-0.838499	-0.750157	-0.928688	-0.597966	-0.616877	0.460289	0.377871	Camk2n1
287	ENSMUSG00000053253	6.2865e-61	-0.276364	0.406697	0.611778	0.231385	0.742533	0.726866	-0.221161	0.0632919	0.18754	0.612619	-0.696027	-0.548027	-0.0597016	0.331646	Ndfip2
287	ENSMUSG00000001552	9.01032e-20	-0.0588745	0.416156	0.629274	0.35711	0.409287	1.25446	-0.0833204	0.227957	0.11497	0.532091	-0.294778	-0.103438	0.427751	0.635126	Jup
287	ENSMUSG00000041488	1.61791e-44	-0.545808	-0.00629577	0.149053	-0.171695	0.234609	0.389319	-0.428191	-0.195684	-0.224151	-0.0536828	-0.544365	-0.646866	-0.0392456	0.0449385	Stx3
288	ENSMUSG00000026639	4.23598e-31	0.545797	0.506357	0.35037	-0.178005	-0.773065	0.598702	0.582477	0.608073	0.599557	0.613227	0.552495	0.545732	0.494158	0.413886	Lamb3
288	ENSMUSG00000027829	1.70897e-21	-0.496586	-0.595823	-0.617044	-0.442001	-0.811935	-0.694599	-0.529708	-0.0373877	-0.132143	0.187	-0.847712	-0.782092	-0.595364	0.0176581	Ccnl1
288	ENSMUSG00000032314	4.14144e-20	-0.36287	-0.498886	-0.189613	-0.222526	-0.00979307	-0.0936566	-0.078825	-0.253292	-0.0854984	-0.240992	-0.153574	-0.449547	-0.811448	-0.437122	Etfa
289	ENSMUSG00000027808	4.33805e-15	0.10187	0.173056	-0.218898	0.171758	0.580189	0.483779	0.168861	0.289407	0.251048	-0.296327	0.0837477	-0.14125	-0.473914	-1.10654	Serp1
289	ENSMUSG00000027763	1.91412e-24	0.349051	0.400195	0.420319	-0.420804	-0.952112	-0.348208	0.238646	0.429789	0.383124	0.725937	0.307401	0.459577	0.591204	0.593206	Mbnl1
289	ENSMUSG00000053007	2.29558e-23	0.0291581	-0.942171	-0.206275	-0.243184	-0.902564	-0.0925442	-0.367676	0.172517	-0.0193612	0.0817414	-0.462406	-0.0496865	-0.416705	0.0759616	Creb5
289	ENSMUSG00000018583	1.03072e-146	0.3139	0.265131	0.847031	0.537212	0.818177	1.02141	0.398785	0.848429	0.697893	1.05507	0.0165117	-0.189785	0.315255	0.861003	G3bp1
289	ENSMUSG00000022404	1.76235e-07	-0.302795	-0.36647	-0.158662	-0.127853	-0.0499175	-0.0780079	-0.325514	-0.395362	-0.438818	-0.756678	-0.0803006	-0.106142	-0.345546	-0.358914	Slc25a17
290	ENSMUSG00000029623	1.24273e-43	0.45575	0.193695	0.378094	0.575441	0.512199	0.484959	0.263274	0.387886	0.272598	0.322684	0.355077	0.640765	0.270402	0.345321	Pdap1
291	ENSMUSG00000028156	4.44358e-26	0.462617	0.841372	1.0126	0.0881599	0.628078	1.05874	0.393165	0.534315	0.456831	0.6976	0.349244	0.381788	0.722679	1.06622	Eif4e
291	ENSMUSG00000093904	4.16371e-24	0.437985	0.560331	0.692521	0.36016	0.798236	0.79186	0.200524	0.511225	0.186818	0.541019	0.294354	0.449829	0.552	0.758492	Tomm20
291	ENSMUSG00000032051	1.64737e-167	-0.75775	0.0559096	-0.131448	0.135431	0.221825	0.308055	-0.713978	-0.973091	-0.911053	-0.621975	-0.493665	-0.572943	-0.191057	-0.28906	Fdx1
291	ENSMUSG00000057322	4.77926e-12	0.264865	0.177814	-0.0325827	0.378499	0.465966	0.9304	-0.280648	0.184392	-0.496055	0.304037	-0.286703	0.00295531	0.149585	-0.23374	Rpl38
292	ENSMUSG00000028998	6.48408e-10	-0.369061	-0.212757	-0.507716	0.128508	-0.252608	0.0216552	-0.663069	-0.69028	-1.02892	-0.734194	-0.146987	-0.0329806	-0.418261	-0.65085	Tomm7
292	ENSMUSG00000006589	2.02001e-14	0.349366	0.359607	0.738835	0.262611	0.836419	0.901759	0.424598	0.231461	0.344587	0.660089	0.404711	0.421574	0.327728	0.773928	Aprt
293	ENSMUSG00000042462	1.3137e-15	0.120356	-0.521581	0.0100307	0.0477637	0.258076	0.29133	0.161625	0.137118	0.131281	-0.131067	0.212515	0.173939	-0.589113	-0.0658789	Dctpp1
293	ENSMUSG00000024339	7.80607e-09	-0.4764	-0.391436	-0.304904	0.0226871	0.0683887	0.0996463	-0.267474	-0.777141	-0.334396	-0.0235614	-0.118829	-0.156628	-0.528605	-0.101366	Tap2
293	ENSMUSG00000005873	8.5873e-186	-0.401943	-0.790294	-0.875872	-0.51935	-0.376261	0.344785	-0.242314	-0.0553041	0.0963318	-0.0926088	-0.784492	-0.606882	-1.04585	-1.15757	Reep5
294	ENSMUSG00000004268	7.88624e-12	0.325668	0.088821	0.396274	0.403742	0.801379	0.776762	0.336163	0.354821	0.34047	0.555623	0.38631	0.25539	0.0667126	0.430135	Emg1
294	ENSMUSG00000001504	3.24304e-29	-0.18222	-0.51227	-0.848196	-0.0697597	-0.0492672	0.473799	-0.0852899	0.0728408	0.0138478	0.107266	-0.207538	-0.298128	-0.66995	-1.02305	Irx2
295	ENSMUSG00000052146	7.08237e-11	0.213214	-0.272771	0.255236	0.220847	0.648747	1.00497	-0.467754	0.193052	-0.58757	0.267204	-0.365485	0.0444962	-0.186664	0.509695	Rps10
295	ENSMUSG00000097971	1.67069e-42	0.154879	-0.555359	-0.137362	-0.502909	0.299664	0.218176	-0.286034	0.237792	-0.156438	-0.421627	-0.171019	0.228326	-0.673682	-0.169243	Gm26917
295	ENSMUSG00000049760	9.5299e-15	-0.647342	-0.434342	-0.508768	-0.0500326	0.157799	0.114898	-0.604783	-0.836333	-0.910525	-0.552533	-0.0541113	-0.265827	-0.672601	-0.489857	2410015M20Rik
296	ENSMUSG00000032002	1.41319e-10	0.390016	0.490939	0.684997	0.407444	0.775045	0.809838	0.284518	0.535668	0.377161	0.31206	0.166372	0.185759	0.216212	0.402055	Dcun1d5
297	ENSMUSG00000019966	1.78931e-123	0.682284	0.880105	0.624586	-0.592002	-0.877558	0.318138	0.763038	0.836991	0.897514	0.658096	0.693655	0.608962	0.869115	0.824451	Kitl
299	ENSMUSG00000060152	2.59692e-15	-0.20247	-0.496685	-0.383647	0.0380168	0.0360076	-0.354811	-0.020007	-0.196199	-0.0600916	-0.587033	0.00959624	-0.204559	-0.703246	-0.465183	Pop5
299	ENSMUSG00000021134	2.85611e-11	0.279079	0.793393	0.876551	0.598841	0.932308	1.03815	0.376662	0.529138	0.492432	0.934485	0.0345491	-0.19027	0.789798	0.942181	Srsf5
299	ENSMUSG00000047407	7.43193e-81	-0.261437	0.152592	0.233943	0.0398142	0.757114	1.23647	-0.55263	-0.335596	-0.596031	0.587769	-0.310402	-0.0348001	-0.0106154	0.491864	Tgif1
300	ENSMUSG00000026469	8.19032e-23	-0.0690294	0.0604617	0.0639495	-0.178332	-0.223216	0.0818676	-0.0381236	-0.0552751	-0.0328555	-0.755908	0.0734158	0.0698091	0.0693141	0.161296	Xpr1
300	ENSMUSG00000005125	1.68945e-14	-0.0439237	0.489658	-0.17872	-0.00606701	0.853273	0.969498	0.118264	0.704944	0.259445	0.596584	0.155651	-0.477593	-0.35435	-0.809296	Ndrg1
301	ENSMUSG00000040225	1.09841e-44	0.313309	0.349426	0.958317	0.00750652	0.743434	0.938388	0.20847	0.394881	0.276642	0.202231	0.309521	0.172091	0.418046	1.16675	Prrc2c
301	ENSMUSG00000021877	1.03799e-13	0.351277	0.726425	0.438155	0.113628	0.954766	0.498062	0.632249	0.420481	0.61202	0.628661	0.460667	-0.00985034	0.473017	0.524522	Arf4
302	ENSMUSG00000038467	7.09525e-42	-0.403173	0.519498	0.341109	0.561509	0.820969	0.577962	-0.301543	-0.219999	-0.152451	0.385838	-0.383255	-0.361808	0.330911	0.577619	Chmp4b
302	ENSMUSG00000028082	5.14801e-12	-0.316945	-0.0212988	0.0278718	-0.209671	-0.802309	0.0915678	-0.188158	-0.598033	-0.349439	0.101362	0.107755	0.0635695	0.10707	0.0845044	Sh3d19
302	ENSMUSG00000000563	4.83995e-29	-0.27285	-0.407688	-0.0744981	-0.132531	0.370697	0.159204	-0.0313592	-0.378681	-0.153904	-0.55506	0.156147	-0.219572	-1.02462	-0.330726	Atp5f1
303	ENSMUSG00000000628	6.41071e-53	-0.364885	0.100344	0.100982	-0.0500053	-0.0490425	0.181434	-0.647104	-0.286539	-0.774644	0.200127	0.0603542	-0.215078	0.0254074	-0.254771	Hk2
303	ENSMUSG00000053560	5.93545e-38	0.154741	-0.340329	-1.32416	0.280501	-0.559842	-0.0246114	-0.0363242	0.276181	0.121182	0.674248	-0.197823	0.0425268	-0.217533	-0.6996	Ier2
304	ENSMUSG00000028266	5.8055e-27	0.699212	-0.639202	-0.403953	-0.447467	-0.248923	0.936382	0.56975	1.04108	0.969301	0.732838	0.198554	0.421961	-0.432832	0.412992	Lmo4
304	ENSMUSG00000007039	3.9637e-20	-0.370277	-0.710256	0.0801082	-0.0750339	-0.192734	-0.270428	-0.210487	-0.419217	-0.258162	-0.490786	-0.12724	-0.201365	-0.218863	0.10198	Ddah2
305	ENSMUSG00000101609	1.03732e-62	0.403165	0.739219	0.798209	0.179477	0.773566	0.908956	0.201514	0.61468	0.47396	0.698942	0.196281	0.24173	0.806928	0.825278	Kcnq1ot1
305	ENSMUSG00000060969	1.4027e-34	-0.376124	-0.691079	-0.712194	-0.0995519	-0.100046	0.397607	0.0130807	0.279514	0.255269	0.328301	-0.276679	-0.533195	-0.86435	-0.447076	Irx1
306	ENSMUSG00000058013	7.35329e-18	0.294469	0.212626	0.531447	0.299468	0.637089	-0.418045	0.220161	0.660219	0.548845	0.472956	-0.265424	0.081922	0.389696	0.615432	Sept11
307	ENSMUSG00000018965	4.98843e-56	0.037136	-0.0638211	0.11847	0.0473596	-0.374352	0.127312	-0.245643	0.333185	0.0806177	0.190796	-0.746487	-0.325119	-0.0574719	0.472303	Ywhah
307	ENSMUSG00000009927	2.79417e-141	0.516898	0.118868	0.445508	0.226542	0.642956	0.943118	0.120477	0.43961	-0.0152956	0.851328	0.118267	0.266444	0.131094	0.42682	Rps25
308	ENSMUSG00000023232	6.01914e-38	-0.282596	0.261909	0.0951232	0.205923	0.258864	0.489692	-0.423538	-0.332057	-0.377702	-0.103573	-0.517708	-0.166455	0.314938	0.243453	Serinc2
308	ENSMUSG00000024194	1.34281e-35	-0.554122	-0.588625	-0.507718	-0.240276	-0.205468	-0.248028	-0.349816	-0.707644	-0.4726	-0.646504	-0.0955778	-0.274845	-0.869118	-0.759829	Cuta
309	ENSMUSG00000026740	1.02409e-40	-0.0725982	0.141183	0.194123	-0.454458	0.0151982	0.21203	-0.0964992	-0.1355	-0.0985919	0.0596157	0.0592194	0.0792669	0.0939389	0.291201	Dnajc1
309	ENSMUSG00000048277	7.59703e-193	-0.506653	-0.454439	-0.364236	0.115634	0.0637955	-0.0153381	-0.448105	-0.728657	-0.537945	-0.319374	-0.207306	-0.220458	-0.276129	-0.22625	Syngr2
311	ENSMUSG00000040297	1.3124e-30	0.151011	0.416927	0.406976	-0.516097	-0.251688	0.431684	0.225135	0.393011	0.350982	0.398519	0.19334	0.0429074	0.370114	0.42866	Suco
311	ENSMUSG00000009549	1.33483e-24	-0.565329	-0.0692669	-0.254473	-0.162644	-0.330002	-0.119687	-0.379117	-1.02552	-0.67331	-0.774244	0.0971814	-0.00774038	-0.260258	-0.630812	Srp14
311	ENSMUSG00000006219	3.33386e-45	0.618975	0.628459	0.578031	-0.173979	-0.53266	0.303406	0.614342	0.594502	0.628616	0.205502	0.591319	0.663331	0.615949	0.513491	Fblim1
311	ENSMUSG00000022146	4.89182e-18	0.249432	0.805356	0.801368	0.0870564	0.161536	0.542199	0.166244	0.521239	0.363194	0.919762	0.117991	0.206324	0.888632	0.750142	Osmr
311	ENSMUSG00000067288	9.43905e-156	0.120052	0.0822781	0.0236512	0.554044	0.73185	1.02663	-0.732408	-0.0083563	-0.982969	0.228854	-0.401087	0.194226	-0.149219	-0.34821	Rps28
312	ENSMUSG00000027712	1.80697e-90	0.0887992	0.36651	0.577342	0.437337	0.338446	0.0136362	0.0812365	0.10104	0.234792	1.17355	-0.245762	-0.0701327	0.748753	0.901286	Anxa5
312	ENSMUSG00000032253	1.92623e-14	-0.195004	-0.753994	-0.336437	-0.264511	-0.174963	-0.189725	-0.228381	-0.0848387	-0.133894	-0.295788	-0.266751	-0.241854	-0.500928	-0.111828	Phip
312	ENSMUSG00000058756	7.42363e-33	-0.362222	-0.222937	-0.220453	-0.118938	-0.293071	-0.902968	-0.292369	-0.323488	-0.306276	-0.0550117	-0.105939	-0.21922	-0.0204556	-0.055841	Thra
313	ENSMUSG00000042737	1.85764e-18	-0.379838	-0.178465	-0.531658	-0.0290688	-0.26077	-0.414123	-0.407932	-0.418778	-0.542785	-0.399916	-0.182378	-0.179132	-0.338066	-0.928428	Dpm3
313	ENSMUSG00000028163	1.00656e-20	-0.427653	0.0508752	0.160371	-0.0150175	0.0636777	0.377875	-0.228431	0.294059	0.183104	0.477823	-0.376767	-0.717308	0.30586	0.376188	Nfkb1
314	ENSMUSG00000063856	4.17225e-07	-0.430927	-0.0540363	-0.362758	0.580585	0.370548	-0.0263329	-0.465482	-0.485313	-0.504275	-0.757612	-0.156053	-0.173331	-0.374134	-1.01605	Gpx1
314	ENSMUSG00000021576	4.67189e-20	0.132057	0.235342	0.510163	0.45518	0.750246	0.795068	0.203744	0.13046	0.281612	0.40169	0.178743	0.11637	0.148392	0.637634	Pdcd6
315	ENSMUSG00000063694	1.25432e-46	0.298913	0.419467	0.0876438	0.51231	0.439374	-0.0416406	-0.127946	0.218074	-0.0185535	0.0600193	-0.304342	0.270859	0.056035	-0.423294	Cycs
316	ENSMUSG00000074578	2.70946e-15	0.458365	-0.322744	0.564105	0.229938	0.9354	1.04767	-0.126143	0.612425	-0.298102	-0.0125652	0.425995	0.575076	-0.0111129	0.473114	Zfos1
316	ENSMUSG00000024236	8.25358e-07	-0.289174	0.0713083	0.0504266	-0.209119	-0.906118	0.400032	-0.834417	-0.220157	-0.904713	0.468823	-0.415618	-0.151367	0.297459	0.46557	Svil
317	ENSMUSG00000001416	3.14001e-36	0.601616	0.341971	0.779819	0.322963	0.723685	0.831508	0.672373	0.650531	0.654926	0.69782	0.659868	0.367629	0.17785	0.876415	Cct3
317	ENSMUSG00000020361	7.68804e-13	-0.562297	0.458387	0.728286	0.310693	0.713291	0.788801	-0.0205973	-0.229368	-0.0500957	0.713839	0.116661	-0.755283	0.364459	0.686837	Hspa4
317	ENSMUSG00000022564	2.51802e-31	-0.412978	0.0368766	0.00922027	0.0407346	0.104297	0.0324066	-0.468642	-0.709295	-0.604532	-0.375643	-0.0380203	-0.0690363	0.0191258	-0.138793	Grina
317	ENSMUSG00000037815	3.23301e-77	0.282569	0.652181	0.848753	0.19565	0.415446	0.741054	0.178687	0.385505	0.272026	0.827364	0.312282	0.481319	0.647482	1.11085	Ctnna1
319	ENSMUSG00000041736	4.92984e-160	-0.584406	-0.139704	-0.245349	0.515144	0.310674	0.0388668	-0.331503	-0.898393	-0.568692	-0.0791675	-0.271671	-0.501691	-0.0630318	-0.182101	Tspo
320	ENSMUSG00000015092	6.15178e-11	-0.5652	-0.622372	-0.454872	-0.209681	-0.39106	-0.168194	-0.359373	-1.00561	-0.572981	-0.583124	-0.18964	-0.15288	-1.02111	-0.729851	Edf1
320	ENSMUSG00000032220	5.68521e-19	0.0882457	0.750875	0.806908	0.308829	0.681641	0.733034	-0.0825337	0.287139	0.0240082	0.884268	0.0080189	-0.00176925	0.688454	0.803394	Myo1e
320	ENSMUSG00000017428	9.32977e-16	0.337388	0.460638	0.734132	0.410519	0.706509	0.859323	0.387225	0.490333	0.573122	0.584296	0.168452	0.199467	0.458809	0.986063	Psmd11
321	ENSMUSG00000031059	2.05768e-08	-0.661917	-0.38846	-0.363616	-0.235199	-0.0948284	-0.174169	-0.523254	-1.04537	-0.827899	-0.788251	0.090913	-0.324991	-0.811622	-0.751978	Ndufb11
322	ENSMUSG00000014313	1.31241e-08	0.299567	0.149535	-0.0450284	0.159868	-0.357869	-0.49641	-0.031722	-0.185709	-0.382396	-0.989803	0.350419	0.585871	-0.321251	-0.702661	Cox6c
324	ENSMUSG00000035828	4.28581e-32	-0.28892	-0.302326	-0.911018	-0.0769113	-0.452091	-0.252446	-0.36777	-0.391832	-0.371186	-0.23516	-0.198642	-0.142173	-0.429265	-0.625224	Pim3
325	ENSMUSG00000025132	1.67893e-07	0.0209692	0.226999	0.328127	0.47569	0.525247	0.100461	-0.0249061	0.163612	0.128474	0.278217	-0.210846	-0.20093	0.26039	0.497171	Arhgdia
326	ENSMUSG00000049327	2.84563e-20	-0.60268	-0.0252498	0.177989	0.0570606	0.10922	0.425163	-0.711438	-0.849793	-0.782339	0.184523	-0.0426094	-0.0057964	-0.282135	0.101817	Setd8
326	ENSMUSG00000006740	6.88381e-18	0.205896	0.740658	1.02328	0.140935	0.299544	0.52905	0.165118	0.169924	0.20378	0.377833	0.250904	0.362789	0.685538	1.00403	Kif5b
328	ENSMUSG00000030701	1.47041e-14	0.294982	0.0754179	0.035989	-0.387213	-0.0141914	0.545157	0.202763	0.461899	0.507547	0.466566	-0.0873145	0.206579	0.4333	0.375943	Plekhb1
328	ENSMUSG00000021270	8.4812e-22	0.819022	0.321447	0.110695	0.408151	0.64574	0.825675	1.07266	1.10499	1.25288	0.149828	0.810393	0.386306	0.34672	0.185556	Hsp90aa1
329	ENSMUSG00000028124	1.791e-27	0.297565	0.687521	0.620337	0.280414	0.588893	0.788149	0.393496	0.356979	0.332719	0.393102	0.592085	0.363453	0.423855	0.514807	Gclm
329	ENSMUSG00000030341	3.11247e-22	0.387483	0.808251	0.646234	-0.0803457	0.251054	0.313799	0.394255	0.368563	0.32356	0.706104	0.573301	0.431075	0.766132	0.736816	Tnfrsf1a
330	ENSMUSG00000035048	3.32239e-147	-0.678001	-0.432858	-0.810253	-0.0687211	-0.451181	-0.468129	-0.683726	-0.962599	-0.919531	-0.614529	-0.25656	-0.19448	-0.684756	-1.03602	Anapc13
331	ENSMUSG00000027566	1.64314e-13	0.368023	0.181334	0.299226	0.563242	0.732538	0.978279	0.583238	0.150312	0.391208	-0.115032	0.529961	0.289969	-0.165709	0.16098	Psma7
331	ENSMUSG00000028249	3.38071e-100	-0.578657	0.190903	-0.102633	-0.0562929	0.295614	0.949341	-0.29268	-0.316832	-0.112058	0.511805	-0.717292	-0.82915	-0.0539611	0.0179246	Sdcbp
332	ENSMUSG00000025927	1.07729e-18	0.11584	0.301527	0.212507	-0.22317	-0.352123	0.474975	0.0058211	-0.157113	-0.0868807	-0.872677	0.231894	0.472469	0.400458	0.38969	Tfap2b
332	ENSMUSG00000026991	2.68013e-56	0.598603	0.489894	0.465063	-0.246282	0.341521	0.611785	0.578173	0.646971	0.689689	0.568397	0.50651	0.544168	0.573238	0.696544	Pkp4
332	ENSMUSG00000035093	1.34725e-14	-0.108704	0.0484707	-0.295312	-0.046139	-0.227428	0.0386013	-0.0919019	0.0357012	-0.0168952	0.0446072	-0.105492	-0.225862	-0.241451	-0.82903	Secisbp2l
332	ENSMUSG00000019505	1.49617e-38	0.221251	0.54791	-0.82594	0.551794	-0.891227	-0.920533	0.222014	-0.0563286	-0.0839846	0.072451	0.299407	0.141416	0.20037	-0.437142	Ubb
333	ENSMUSG00000025630	2.79758e-25	0.39616	0.531545	0.613038	0.380932	0.438473	0.788083	0.465278	0.0483611	0.295619	0.591397	0.606815	0.565233	0.360455	0.634733	Hprt
333	ENSMUSG00000045690	1.28444e-45	0.364851	0.262962	0.296945	0.463183	0.401224	0.335202	-0.113777	0.455677	-0.200966	0.55769	-0.0742656	0.363655	0.276126	0.0525273	Wdr89
335	ENSMUSG00000041740	2.83728e-22	0.390061	0.753967	0.787376	0.39474	0.596805	0.694468	0.322935	0.352525	0.297876	0.658219	0.401805	0.427176	0.77676	1.04841	Rnf10
335	ENSMUSG00000020108	8.85854e-32	0.472926	0.241143	-0.570885	-0.113379	0.324668	0.286038	0.484249	0.449319	0.392347	0.469535	0.540562	0.47223	0.315453	-0.401249	Ddit4
335	ENSMUSG00000045193	5.43304e-30	-0.590621	-0.0346177	0.215673	-0.266388	-0.477494	0.20739	-0.644439	-1.02484	-0.845567	-0.238687	-0.398692	-0.237373	0.148601	0.413441	Cirbp
335	ENSMUSG00000071866	2.69651e-19	0.500309	0.0370232	-0.732696	0.330398	-0.441246	-0.172869	0.110808	0.173331	-0.113603	0.483482	0.267109	0.702911	-0.292813	-0.0504903	Ppia
336	ENSMUSG00000029328	1.01389e-19	0.503655	0.328037	0.917748	0.163997	0.846392	0.902747	0.496718	0.593639	0.568959	0.783165	0.366391	0.40309	0.39295	1.08695	Hnrnpdl
336	ENSMUSG00000037060	1.64418e-07	0.314558	0.636313	0.0800289	0.0628823	-0.994622	-1.33661	0.00546126	0.482114	-0.0346275	1.03694	0.0981142	0.371415	0.930951	0.620273	Prkcdbp
336	ENSMUSG00000017466	4.96025e-38	-0.14259	-0.145244	0.0489886	-0.51663	-0.61236	-0.569933	-0.00223534	0.174351	0.084708	0.353743	-0.0636385	-0.32618	-0.0495811	-0.224799	Timp2
336	ENSMUSG00000051483	2.23586e-10	-0.425666	-0.209746	-0.28561	-0.0672923	-0.0973371	-0.0691911	-0.222087	-0.649922	-0.429977	-0.68626	0.0192804	-0.0924663	-0.372752	-0.314918	Cbr1
337	ENSMUSG00000052033	4.35986e-153	0.49633	0.388962	0.628411	-0.0344022	0.582388	0.666134	0.504935	0.59078	0.517246	0.454217	0.410788	0.484638	0.254056	0.514181	Pfdn4
338	ENSMUSG00000045954	1.2653e-15	0.426765	-0.223605	0.132887	-0.278911	-0.723906	-0.00406485	0.161235	0.468641	0.453466	0.457275	-0.0631571	0.406649	0.33129	0.362915	Sdpr
338	ENSMUSG00000035674	2.90991e-13	-0.204838	-0.232983	-0.490556	0.110114	-0.357025	-0.575951	-0.422197	-0.44615	-0.748378	-0.882674	-0.0841153	0.0301841	-0.445948	-1.06554	Ndufa3
339	ENSMUSG00000004032	3.29329e-37	0.164095	-0.0483811	0.0235936	-0.42816	-0.248162	0.253167	0.233774	0.265227	0.290377	0.222155	0.168908	0.116456	0.0533425	0.0051251	Gstm5
340	ENSMUSG00000073481	1.40015e-07	-0.238965	-0.291399	-0.191576	-0.137005	-0.195953	-0.0339431	0.0529373	0.0338354	0.0834817	0.105108	-0.0438916	-0.433781	-0.751418	-0.386423	Marc2
340	ENSMUSG00000016427	1.22253e-30	0.0784805	0.510525	0.0338717	0.164773	-0.0881158	-0.118878	-0.0310377	-0.15278	-0.299491	-0.21643	0.350363	0.434862	0.0120173	-1.05557	Ndufa1
340	ENSMUSG00000030452	9.04596e-22	0.569959	0.641491	0.74768	0.0510744	0.539768	0.854713	0.394306	0.548999	0.45085	0.562704	0.418831	0.576519	0.656792	0.781502	Nipa2
341	ENSMUSG00000029108	3.03285e-49	0.39847	0.410904	0.248425	-0.0901005	-0.626449	0.366142	0.40965	0.410274	0.406992	0.396337	0.40309	0.402113	0.408422	0.328704	Pcdh7
342	ENSMUSG00000028936	1.23777e-15	-0.0882265	-0.720118	-0.0279375	-0.179792	0.367991	0.753905	-0.331896	-0.238977	-0.512207	0.133628	-0.234616	-0.237997	-0.618821	0.308234	Rpl22
342	ENSMUSG00000002064	6.24689e-35	-0.491439	-0.318605	-0.131915	0.0753771	0.300461	0.154979	-0.345979	-0.754237	-0.56028	-0.64166	0.0468335	-0.198361	-0.425437	-0.384332	Sdf2
343	ENSMUSG00000027797	6.63564e-144	0.519741	-0.543191	0.471517	-0.139532	0.235815	0.631614	0.432117	0.643511	0.637341	0.588297	0.0459423	0.431405	0.424264	0.632471	Dclk1
343	ENSMUSG00000023022	2.15592e-75	0.356471	0.341265	0.396531	-0.472267	0.219663	0.726008	0.205888	0.495112	0.274491	0.339348	0.516437	0.397622	0.566826	0.651077	Lima1
344	ENSMUSG00000062997	1.20208e-15	0.403881	-0.182987	0.0419913	0.34374	0.656764	0.798434	-0.332227	0.431161	-0.478659	0.369068	-0.27892	0.0730499	-0.182736	-0.142672	Rpl35
344	ENSMUSG00000004610	1.58695e-09	-0.56903	-0.110279	-0.330375	-0.168765	-0.114638	-0.326345	-0.273914	-0.830695	-0.50524	-0.551893	0.0398462	-0.128075	-0.428018	-0.278147	Etfb
344	ENSMUSG00000031565	6.76475e-09	0.269815	0.758461	0.487218	-0.411217	0.216174	0.727563	0.172522	0.441412	0.532568	0.758489	-0.135912	0.492535	0.859218	0.885576	Fgfr1
344	ENSMUSG00000098274	1.95263e-08	0.214508	-0.0125388	0.1399	0.187092	0.519695	0.813696	-0.214971	0.0211524	-0.475515	0.149316	-0.0772587	0.0801357	0.073523	0.286785	Rpl24
345	ENSMUSG00000027422	4.97602e-17	0.683693	0.76627	0.407062	-0.0281134	0.148454	0.520636	0.491123	0.841943	0.707164	1.09763	0.413075	0.594993	0.481829	0.230604	Rrbp1
345	ENSMUSG00000028173	2.14804e-24	0.0836221	0.406581	0.324676	-0.462585	-0.315909	0.0453654	0.136844	0.0153501	0.0495124	0.353827	0.415137	0.307231	0.323193	0.174451	Wls
345	ENSMUSG00000032803	4.54472e-149	0.209835	0.0857224	0.680412	-0.0536896	0.760244	0.942937	0.195791	0.87754	0.693664	0.829292	-0.0865115	-0.0468213	0.28561	0.848301	Cdv3
346	ENSMUSG00000044147	2.29619e-10	0.0899974	0.297398	0.449128	-0.0403749	0.552635	1.20397	0.0905226	0.74913	0.672187	0.807286	-0.553449	-0.380291	0.389391	0.852475	Arf6
347	ENSMUSG00000026566	5.33715e-22	-0.178806	-0.172592	-0.389067	-0.0632565	0.215906	0.33081	-0.0485002	0.128136	0.0968064	-0.231595	-0.329595	-0.566327	-0.472048	-0.320006	Mpzl1
347	ENSMUSG00000030201	1.1585e-63	0.461535	0.455225	0.648305	-0.221333	0.443836	0.663869	0.496745	0.556767	0.586438	0.49783	0.544264	0.559036	0.612931	0.586025	Lrp6
347	ENSMUSG00000020737	8.20949e-31	-0.0968837	-0.26906	0.320105	0.316047	0.735405	0.649704	-0.0729142	-0.357489	-0.254173	-0.892642	0.159163	0.0974835	-0.40645	0.437029	Hn1
348	ENSMUSG00000008475	6.60724e-13	0.35957	0.191548	0.224652	-0.552554	0.151056	0.571459	0.179071	0.226891	0.268067	0.0899223	0.019308	0.290386	0.0308884	0.444489	Arpc5
348	ENSMUSG00000029229	8.64073e-35	-0.455162	-0.265182	0.21063	-0.299181	0.433851	0.530226	-0.614204	-0.440478	-0.470707	0.0723051	-0.627004	-0.289479	-0.473661	0.301553	Chic2
348	ENSMUSG00000063316	2.59612e-21	0.455952	-0.0854166	-0.186003	0.399188	0.39631	0.824146	-0.559545	0.270719	-0.857285	0.113735	-0.110494	0.630519	0.0499261	-0.069618	Rpl27
348	ENSMUSG00000023020	2.03018e-17	-0.648413	-0.480922	-0.663656	-0.164201	-0.197138	-0.155239	-0.489155	-0.922422	-0.658065	-0.955179	-0.139174	-0.236193	-0.701425	-0.664815	Cox14
349	ENSMUSG00000022205	3.01563e-140	0.538571	0.343625	0.627895	0.022444	0.808266	1.17592	0.584318	0.914389	0.757043	0.948871	0.123289	0.115513	-0.0885228	0.564415	Sub1
349	ENSMUSG00000055044	4.37843e-94	0.0258562	-0.486759	-0.110791	0.367924	0.47538	-0.0823157	0.276381	0.35864	0.47883	0.299233	-0.00976929	-0.340968	-0.0980701	0.234052	Pdlim1
350	ENSMUSG00000063882	7.77044e-93	-0.350774	-0.336331	-0.0121694	-0.489095	0.16464	-0.282319	-0.356816	-0.745919	-0.707679	-0.970327	0.311548	0.0392586	-0.634213	-0.576392	Uqcrh
350	ENSMUSG00000025510	1.41949e-78	0.354025	0.647879	0.505612	0.366157	-0.0457106	-0.217962	0.402008	0.00617269	0.29176	0.0489672	0.647145	0.67638	0.687846	0.631136	Cd151
350	ENSMUSG00000018567	2.94295e-174	-0.805867	-0.31719	-0.541224	-0.2181	-0.215478	-0.0998078	-0.442447	-1.00953	-0.665777	-0.995965	-0.127219	-0.606893	-0.562914	-0.52441	Gabarap
351	ENSMUSG00000058672	1.78029e-135	-0.113906	0.253316	0.209361	0.450163	0.130407	0.931994	0.267639	0.949017	0.937028	1.04094	-0.609727	-0.786509	0.158478	0.364355	Tubb2a
351	ENSMUSG00000024912	1.61816e-123	0.087372	0.557135	0.62679	0.170931	0.530781	0.727411	0.177002	0.62591	0.58476	0.688183	-0.200561	-0.301675	0.595728	0.669064	Fosl1
352	ENSMUSG00000052534	2.00762e-21	0.468916	-0.363814	0.166351	-0.0696759	-0.208081	0.299692	0.523441	0.888623	0.869565	0.891529	0.147457	0.217129	0.254628	0.720845	Pbx1
352	ENSMUSG00000040731	8.72189e-21	0.579107	0.626324	0.871116	0.385003	0.823067	1.037	0.512845	0.603639	0.570089	0.682595	0.374003	0.343146	0.554785	0.952183	Eif4h
352	ENSMUSG00000020708	6.04102e-10	0.207775	0.324528	0.275335	0.464	0.417041	0.57851	0.402691	0.232424	0.433602	0.330231	0.254329	0.208648	0.111824	0.364204	Psmc5
353	ENSMUSG00000026479	2.73399e-38	0.536348	0.774801	0.625697	-0.199728	-0.461228	0.768621	0.318307	0.524027	0.272672	0.716129	0.52889	0.685845	0.829084	0.648858	Lamc2
353	ENSMUSG00000037580	1.86023e-64	0.0353649	0.568229	0.612974	-0.136552	0.375088	0.771096	0.252595	0.675316	0.587875	0.772988	-0.0942862	-0.482424	0.53099	0.524577	Gch1
353	ENSMUSG00000039680	3.56991e-14	0.0808574	0.0545932	-0.69484	0.0176828	-0.408425	-0.0645874	0.220994	0.243696	0.244444	-0.0820194	0.182729	-0.0396038	-0.148171	-0.928794	Mrps6
354	ENSMUSG00000106918	6.09614e-38	-0.314421	-0.399899	-0.629004	-0.0221267	-0.0214836	-0.332972	-0.653029	-0.434545	-0.727983	-0.549006	-0.630834	-0.299238	-0.535496	-0.759619	Mrpl33
354	ENSMUSG00000035011	1.85779e-53	0.304991	0.475343	0.716021	0.229575	0.621358	0.656311	0.102641	0.502942	0.381987	0.935031	-0.170617	0.148789	0.592799	0.813645	Zbtb7a
354	ENSMUSG00000022139	7.95048e-46	0.142311	0.877875	0.642301	0.169493	-0.111127	0.229879	0.145299	0.0331108	0.183707	0.525694	0.440931	0.558049	0.7936	0.938719	Mbnl2
354	ENSMUSG00000022884	4.69367e-06	-0.598194	-0.272027	-0.109419	0.0371292	-0.339049	-0.319584	-0.660623	-0.859294	-0.974975	-0.597538	0.0348799	-0.267021	-0.161758	-0.178501	Eif4a2
355	ENSMUSG00000018677	7.23075e-09	-0.385072	-0.0140544	0.0205616	0.0563834	0.127935	0.0222146	-0.445764	-0.655036	-0.548482	-0.280781	0.0107901	0.0463761	-0.112126	-0.0140117	Slc25a39
355	ENSMUSG00000003541	1.11087e-06	-0.111712	0.388057	-0.496719	-0.265292	-0.572081	0.218803	-0.344818	0.686472	0.0563461	1.23859	-0.872239	-0.721219	0.250373	0.273482	Ier3
355	ENSMUSG00000024991	9.13615e-10	0.425326	0.315727	0.94039	0.126578	0.834719	0.846597	0.31586	0.680812	0.445742	0.75993	0.154056	0.297424	0.188005	1.0271	Eif3a
355	ENSMUSG00000064351	9.51163e-35	0.442422	0.0318276	0.148948	-0.13408	-0.000927256	0.130737	-0.418968	0.677987	-0.41943	0.0869726	-0.0872971	0.473278	-0.130243	-1.05598	mt-Co1
356	ENSMUSG00000025666	5.03541e-143	0.440158	0.268215	0.225915	-0.361073	-0.659237	0.200466	0.416712	0.470819	0.469833	0.462848	0.338032	0.395975	0.118125	0.261106	Tmem47
356	ENSMUSG00000061904	2.04079e-22	-0.197025	-0.569477	0.267434	0.00692073	0.610055	0.323071	-0.00868784	-0.266191	-0.0903124	-0.390061	0.0312067	-0.359443	-0.910101	0.363826	Slc25a3
358	ENSMUSG00000014867	1.3482e-25	-0.224361	0.0180789	-0.184145	-0.0223532	0.256067	0.249932	-0.122135	-0.0175925	-0.0253786	-0.161077	-0.0242319	-0.245665	-0.155788	-0.756647	Surf4
358	ENSMUSG00000020029	7.08055e-23	-0.130928	-0.4961	-0.182097	-0.520295	0.247241	-0.524338	0.238091	0.401189	0.486317	0.23309	-0.044612	-0.373475	-0.79426	0.027436	Nudt4
360	ENSMUSG00000074884	1.84649e-65	0.152265	-0.0941035	-0.694543	0.043819	-0.208473	-1.13866	-0.476046	0.098134	-0.62894	-0.280164	-0.0886351	0.367408	-0.31363	-0.913806	Serf2
360	ENSMUSG00000079111	9.37814e-07	0.28495	0.354943	0.432139	0.144507	0.652054	0.527794	0.388948	0.479444	0.468444	0.461049	0.335998	0.0393571	0.197667	0.243971	Kdelr2
360	ENSMUSG00000024498	2.67694e-51	0.326112	0.359679	0.675629	0.103375	0.496028	0.674373	0.238526	0.570248	0.409565	0.602776	0.195356	0.159703	0.390935	0.696513	Tcerg1
361	ENSMUSG00000028618	5.29015e-28	-0.603904	-0.0595702	-0.292926	-0.276023	0.197442	0.392791	-0.150359	-0.808171	-0.26409	-0.972156	-0.125265	-0.776697	-0.443299	-0.456734	Tmem59
361	ENSMUSG00000020477	2.73016e-56	-0.186335	-0.430583	-0.354784	0.0660155	0.00133986	-0.0927459	-0.0506232	-0.123154	-0.0741079	-0.919259	-0.0411804	-0.0350393	-0.50094	-0.429488	Mrps24
361	ENSMUSG00000018340	5.51608e-10	0.0929973	-0.249257	0.00627629	-0.470498	-0.683831	-0.397281	0.199937	0.0388123	0.212356	0.18786	0.205273	0.109597	0.0597313	0.0039716	Anxa6
361	ENSMUSG00000024925	5.72233e-09	-0.226109	-0.600108	-0.344237	-0.152956	-0.0197612	-0.0535932	-0.108932	-0.219055	-0.151779	-0.559641	-0.0917562	-0.197211	-0.691112	-0.531364	Rnaseh2c
362	ENSMUSG00000037822	6.36145e-134	-0.61204	-0.339327	-0.642083	-0.191644	-0.307017	-0.352924	-0.584481	-0.900952	-0.852317	-0.812799	-0.117317	-0.20756	-0.66616	-0.481013	Smim14
362	ENSMUSG00000035133	3.71327e-90	0.466404	0.722452	0.483568	0.109405	-0.260503	1.03333	0.493205	0.788653	0.738977	1.01241	0.16362	0.317268	0.881221	0.943824	Arhgap5
363	ENSMUSG00000040616	1.4144e-26	0.317424	0.392144	0.320099	-0.423508	-0.207981	0.188656	0.306209	0.281153	0.253288	0.359683	0.314005	0.333941	0.277015	0.291659	Tmem51
364	ENSMUSG00000027433	8.2585e-35	0.402576	0.275316	0.653842	0.395209	0.616277	0.616571	0.252345	0.439177	0.284318	0.360508	0.270173	0.325985	0.28258	0.636386	Xrn2
364	ENSMUSG00000035569	4.25213e-56	0.370299	0.429134	0.871811	-0.0883369	0.619657	0.698374	0.175688	0.736305	0.554695	0.715537	0.0333344	0.28599	0.608009	0.90621	Ankrd11
364	ENSMUSG00000022961	4.14523e-18	0.459742	0.84495	0.74214	-0.0333649	0.137435	0.262188	0.248331	0.753789	0.460654	0.864759	0.174708	0.331119	0.876781	0.775862	Son
365	ENSMUSG00000031715	4.02843e-40	0.461255	0.212433	0.865892	0.3248	0.702711	0.680236	0.28487	0.731041	0.58262	0.763547	0.0771034	0.182166	0.387365	0.95701	Smarca5
366	ENSMUSG00000031299	4.47719e-07	-0.0833879	-0.268417	-0.173476	-0.0521778	-0.124781	0.0239725	-0.152162	-0.153685	-0.16993	-0.145914	0.0160547	0.0236049	-0.803695	-0.464811	Pdha1
366	ENSMUSG00000058546	8.89071e-34	0.312634	-0.110792	-0.146385	0.350137	0.2842	0.610174	-0.230288	0.423398	-0.279093	0.728893	-0.511732	-0.0816137	0.0323616	0.271298	Rpl23a
367	ENSMUSG00000033916	4.25766e-22	-0.659311	-0.134637	-0.442426	0.0940228	-0.152667	-0.045162	-0.442888	-0.973609	-0.710081	-0.308786	-0.41466	-0.530346	-0.333041	-0.359675	Chmp2a
367	ENSMUSG00000025647	6.87957e-23	-0.394411	-0.0228018	-0.691419	0.111644	0.0727068	0.0762489	-0.146505	-0.349708	-0.13378	-0.136147	-0.125814	-0.410953	0.12894	-0.262621	Shisa5
367	ENSMUSG00000044408	9.54384e-17	-0.0215598	-0.428658	-0.165594	-0.370918	-0.233232	-0.232475	0.044566	-0.0668407	-0.00155234	-0.127795	0.140036	0.0509458	-0.777551	-0.0917202	Sptssa
368	ENSMUSG00000073702	5.00652e-06	0.414316	-0.0428003	0.0379428	0.154417	0.380625	0.790538	-0.180265	0.216545	-0.386909	0.576791	-0.147101	0.197325	-0.0116701	0.221303	Rpl31
368	ENSMUSG00000027404	1.97916e-43	0.554982	0.328619	0.759204	0.333532	0.773833	0.914747	0.766839	0.654248	0.910483	0.804063	0.385549	0.255659	0.233913	0.999374	Snrpb
368	ENSMUSG00000001289	6.02307e-49	-0.713579	-0.446603	-0.224228	-0.363122	-0.343878	0.306052	-0.624928	-0.870652	-0.835261	-0.318055	-0.439647	-0.519255	-0.16407	0.0404389	Pfdn5
369	ENSMUSG00000067006	6.08056e-16	0.436621	0.33226	0.581635	0.138442	-0.489388	1.08634	0.298733	0.661931	0.37618	0.91528	0.188102	0.214953	0.950359	0.4879	Serpinb5
369	ENSMUSG00000022336	3.70689e-26	0.000954768	-0.767854	0.311424	-0.530068	0.262782	0.565316	-0.320296	0.0667827	-0.382578	0.137785	-0.048281	-0.124249	-0.529895	0.677361	Eif3e
371	ENSMUSG00000033998	1.3458e-13	-0.686738	-0.345961	-0.769322	-0.323086	-0.188133	0.456367	-0.388078	-0.686515	-0.481995	-0.411616	-0.2178	-0.681941	-0.64398	-0.710866	Kcnk1
372	ENSMUSG00000041025	9.10322e-158	0.487832	0.181671	0.189732	-0.360647	0.153319	0.549528	0.406184	0.676501	0.62164	0.658539	0.373381	0.486571	0.529161	0.53997	Iffo2
374	ENSMUSG00000026670	2.82726e-29	-0.150855	-0.0516757	0.169924	-0.0763956	-0.0292105	0.0786787	6.18607e-05	0.428575	0.292042	0.42072	-0.470604	-0.652478	-0.0968288	0.282966	Uap1
374	ENSMUSG00000053819	3.44392e-10	0.0464363	0.220656	0.367073	-0.461404	-0.105744	-0.201832	-0.152349	0.517912	0.193275	0.676836	-0.582373	-0.287387	0.305143	0.594521	Camk2d
374	ENSMUSG00000019738	3.01091e-06	0.0844338	-0.0955712	-0.242397	0.14728	-0.00934319	0.0332903	-0.00511582	0.0777307	0.00742412	-0.162948	0.071496	0.08908	-0.216169	-0.733205	Polr2i
374	ENSMUSG00000006728	1.88657e-11	-0.0284028	-0.677042	0.312275	-0.297009	0.395829	0.378697	-0.123834	-0.119327	-0.221863	-0.671419	0.182993	0.220078	-0.487919	0.400194	Cdk4
375	ENSMUSG00000026727	1.51757e-06	0.494044	0.501739	0.383768	-0.35429	-0.751466	-0.036524	0.533686	0.538348	0.565888	0.509595	0.532023	0.465145	0.516687	0.450896	Rsu1
375	ENSMUSG00000001964	6.80168e-118	0.647695	0.618642	0.617944	-0.0822528	-0.064256	0.293342	0.717964	0.791502	0.794248	0.778737	0.551428	0.525497	0.614435	0.770819	Emd
376	ENSMUSG00000028044	5.17568e-122	0.10491	-0.532518	0.0439578	-0.36975	0.247055	0.427669	0.13155	0.337152	0.273076	-0.224387	-0.0315926	-0.167436	-0.59477	-0.0138719	Cks1b
377	ENSMUSG00000042133	5.65707e-37	0.334511	0.368192	0.757643	0.203817	0.591474	0.823746	0.165978	0.446937	0.349886	0.54682	0.0694479	0.21924	0.138604	0.99971	Ppig
377	ENSMUSG00000059005	2.81115e-93	0.770095	-0.0436379	0.451661	0.313882	0.670777	0.712796	0.555959	0.723508	0.609513	0.80085	0.409568	0.720021	0.0224299	0.880369	Hnrnpa3
377	ENSMUSG00000044080	1.0771e-31	-0.587752	0.157282	-0.712293	-0.0145017	-0.0215449	0.215244	-0.390125	-0.968379	-0.670081	0.193881	-0.347946	-0.445175	-0.153919	-0.580636	S100a1
378	ENSMUSG00000039221	2.44552e-152	0.181098	-0.736054	0.1029	0.0205536	0.79369	0.176233	-0.303725	0.399849	-0.301096	0.145984	-0.356495	0.00503128	-0.94883	-0.00320407	Rpl22l1
378	ENSMUSG00000029642	5.89764e-08	0.154788	0.062418	0.276538	0.224638	0.787013	0.657684	-0.104952	0.221684	-0.126665	0.212003	-0.0613289	0.00539267	-0.0960098	0.303244	Polr1d
378	ENSMUSG00000020315	2.90494e-06	-0.0783918	-0.0947544	0.155121	-0.460586	-0.298127	-0.976702	0.0402893	-0.109275	0.0517458	-0.263854	0.21148	0.165954	0.100254	0.37841	Sptbn1
379	ENSMUSG00000025260	2.95345e-18	0.0479497	-0.131299	0.0363311	-0.49528	-0.287249	0.396938	0.0708987	0.015086	0.00973561	0.0541895	0.308441	0.206365	-0.313885	0.236883	Hsd17b10
379	ENSMUSG00000042312	2.8133e-20	-0.664335	0.250796	-0.0643583	0.226251	0.0734724	-0.0236724	-0.560159	-0.917853	-0.813355	0.202879	-0.410471	-0.67625	0.192948	0.0199659	S100a13
379	ENSMUSG00000050912	1.84496e-08	-0.0927971	0.2216	0.333804	-0.034291	0.0114768	0.0929892	-0.194195	-0.348631	-0.419926	-0.844898	0.359168	0.393076	0.131414	0.50807	Tmem123
379	ENSMUSG00000021361	1.09142e-11	-0.283962	-0.410927	-0.352046	-0.11432	-0.102405	0.0312923	-0.162607	-0.544527	-0.35835	-0.768948	0.102882	-0.11772	-0.837758	-0.568545	Tmem14c
380	ENSMUSG00000006005	2.22899e-32	0.50529	0.167921	0.843276	0.309641	0.468137	0.727406	0.24461	0.609971	0.438896	0.424149	0.0725393	0.370035	0.213423	1.0175	Tpr
381	ENSMUSG00000003380	1.07544e-10	-0.49936	-0.025424	-0.422354	0.0259539	-0.352156	-0.230112	-0.0767096	-0.18878	-0.0224249	0.209367	-0.283247	-0.754583	-0.238669	-0.600907	Rabac1
381	ENSMUSG00000025393	7.6992e-08	-0.204132	-0.224774	0.0442596	-0.060823	0.115007	-0.390965	0.181527	-0.593356	-0.110325	-0.559279	0.389532	-0.0847258	-0.98837	-0.239118	Atp5b
381	ENSMUSG00000044894	4.53036e-18	0.330613	0.630151	0.274995	0.520206	0.293084	-0.0844715	0.24019	-0.0548382	0.00753579	-0.402698	0.501688	0.715711	0.00484805	-0.751459	Uqcrq
382	ENSMUSG00000048285	5.63826e-122	0.580116	0.564246	0.430777	0.185005	-0.39103	0.647623	0.495171	0.711003	0.733101	0.813728	0.323515	0.614004	0.547747	0.634848	Frmd6
382	ENSMUSG00000090000	1.52181e-15	0.237542	0.435028	0.262614	0.356092	0.716979	0.60435	0.162416	0.254718	0.171587	0.0243063	0.088039	0.185156	0.242445	-0.290398	Ier3ip1
383	ENSMUSG00000028645	4.65357e-15	-0.0742585	0.676685	0.595851	0.00415245	0.578754	0.883101	0.274007	0.516294	0.59494	0.794709	-0.164594	-0.600873	0.517833	0.297914	Slc2a1
383	ENSMUSG00000021417	1.00957e-12	-0.400631	-0.5406	-0.202351	-0.401084	-0.0380754	0.0605212	-0.231731	-0.53233	-0.41004	-0.696555	-0.0120229	-0.196908	-0.553377	-0.183844	Eci2
384	ENSMUSG00000031007	8.35665e-27	-0.215475	0.0597574	-0.732086	0.0283465	0.295552	0.38251	0.0695444	-0.00735136	0.207716	-0.486859	-0.145498	-0.584384	-0.218324	-0.378031	Atp6ap2
384	ENSMUSG00000021290	4.08632e-10	-0.0880891	0.114456	-0.309208	0.239101	0.0641926	-0.479929	-0.367792	-0.530138	-0.783034	-0.761277	-0.118751	0.122135	-0.399361	-1.00452	2010107E04Rik
384	ENSMUSG00000024750	7.70246e-33	-0.313974	0.134621	0.0985787	-0.569715	0.540266	0.311225	-0.375839	-0.598271	-0.485248	0.482551	-0.231222	-0.207831	-0.781507	0.291228	Zfand5
385	ENSMUSG00000027523	2.15547e-06	-0.127718	-0.322633	0.207102	-0.454507	-0.0395236	-0.889023	0.149294	-0.156497	0.178015	0.158509	0.0421378	-0.202642	-0.104818	0.509946	Gnas
385	ENSMUSG00000039953	3.92579e-14	0.0766914	0.0693673	-0.0279963	-0.281646	-0.667665	-0.0543264	0.102309	0.0846741	0.142615	-0.0584273	0.219867	0.24003	0.0500508	-0.104034	Clstn1
385	ENSMUSG00000046876	1.17817e-29	0.559768	0.617659	0.607084	-0.342196	-0.11655	0.534416	0.475302	0.647339	0.623683	0.648871	0.443797	0.559412	0.678109	0.62883	Atxn1
386	ENSMUSG00000030403	7.28479e-17	0.456657	0.768939	0.785522	0.0505183	0.228455	0.0129419	0.288783	0.304802	0.294591	0.620317	0.251349	0.546669	0.725361	0.835341	Vasp
387	ENSMUSG00000063015	2.89964e-93	-0.18221	-0.3408	-0.178907	-0.480512	-0.653504	0.0297796	-0.220435	-0.101761	-0.128695	0.0100792	-0.194191	-0.183558	-0.246279	0.0449288	Ccni
389	ENSMUSG00000024097	6.89643e-31	0.515885	0.416013	0.441487	0.373658	0.680365	0.668013	0.468784	0.666169	0.588343	0.864052	0.25848	0.291885	0.630438	0.698878	Srsf7
390	ENSMUSG00000064345	1.59037e-19	0.672149	0.868159	0.679861	0.412942	0.0189807	0.244341	0.117725	0.573684	0.0405364	0.821151	0.223629	0.777013	0.410389	-0.172607	mt-Nd2
391	ENSMUSG00000026341	4.3938e-19	0.622886	0.687591	0.824941	0.219736	0.523426	0.578065	0.426839	0.721518	0.66912	0.948595	0.0732896	0.569302	0.519537	0.998701	Actr3
391	ENSMUSG00000028559	7.87385e-36	-0.249893	-0.105941	-0.133256	0.00607031	-0.0317412	0.0442805	-0.295568	-0.288591	-0.336444	-0.624589	-0.219122	-0.102375	-0.0247051	-0.00280288	Osbpl9
391	ENSMUSG00000022505	3.93994e-06	0.00148531	0.0753351	0.0768383	-0.100472	-0.75111	0.0698988	-0.0503269	-0.136064	0.0403185	0.445503	-0.210434	0.218848	0.243103	0.407766	Emp2
392	ENSMUSG00000030431	8.62944e-90	-0.0593223	-0.266358	-0.228705	0.371817	0.498152	0.68382	-0.143612	0.309284	0.140895	0.382631	-0.360742	-0.326449	-0.416961	-0.479824	Tmem238
392	ENSMUSG00000020250	2.53016e-50	0.232085	0.732366	0.861034	-0.054882	0.433957	0.957172	0.529373	0.646865	0.65021	0.733536	0.374301	0.021354	0.613023	0.860632	Txnrd1
392	ENSMUSG00000025381	3.96473e-09	-0.565963	-0.684772	-0.649733	-0.27575	0.0942813	0.219145	-0.249184	-0.6039	-0.354383	-0.567154	-0.0353189	-0.523261	-0.805196	-0.548716	Cnpy2
392	ENSMUSG00000025372	2.83354e-06	-0.164659	0.0634011	-0.332691	0.39003	-0.203851	0.732423	-0.252344	0.319673	0.198872	0.558505	-0.615687	-0.513912	0.429988	0.239992	Baiap2
392	ENSMUSG00000021377	8.82356e-13	0.655987	-0.0567323	0.632623	0.126523	0.0344448	0.47655	0.622753	0.733915	0.69543	0.722547	0.523221	0.602986	0.169101	1.02281	Dek
393	ENSMUSG00000036299	3.83716e-11	-0.559947	-0.0971496	-0.568998	-0.150775	-0.546597	-0.119681	-0.343677	-0.903568	-0.46775	-0.840357	-0.200215	-0.184273	-0.219167	-0.360022	BC031181
393	ENSMUSG00000025204	1.88151e-12	-0.318048	-0.310809	-0.29121	-0.0771645	-0.133846	-0.184487	-0.181637	-0.337425	-0.224407	-0.974498	-0.196646	-0.271073	-0.83131	-0.747598	Ndufb8
394	ENSMUSG00000026353	3.24401e-20	0.0813972	0.660255	0.911792	0.125605	0.322848	0.968796	0.163424	0.3735	0.317723	0.79779	0.0374335	-0.0213299	0.530746	0.892651	Ubxn4
394	ENSMUSG00000055681	1.01731e-21	-0.221069	-0.123672	-0.604603	-0.0908694	0.14919	0.127488	-0.045117	-0.322649	-0.0969557	-0.157962	0.109345	-0.241085	-0.508088	-0.868946	Cope
395	ENSMUSG00000022051	6.40182e-13	-0.310987	-0.225359	-0.189763	-0.243668	-0.0984402	-0.160828	-0.470308	-0.547436	-0.697298	-0.42677	0.0319865	0.0239638	-0.272958	0.047387	Bnip3l
395	ENSMUSG00000006058	1.19469e-16	-0.308646	-0.113579	-0.21325	0.0918028	0.0478862	-0.152245	-0.343774	-0.364813	-0.300169	-0.732348	-0.38444	-0.175598	-0.203352	-0.190627	Snf8
395	ENSMUSG00000020720	9.11687e-14	0.227122	0.446787	0.614035	0.363596	0.661325	0.764203	0.380884	0.29164	0.469089	0.640604	0.224154	0.123983	0.327517	0.638569	Psmd12
396	ENSMUSG00000052681	4.87914e-08	0.125422	0.389109	0.40332	-0.16362	0.209086	0.525438	0.185871	0.616936	0.59305	0.995765	-0.236644	-0.305935	0.107519	0.5893	Rap1b
396	ENSMUSG00000024067	1.75608e-07	-0.238604	-0.507288	-0.218408	-0.0884729	-0.118139	-0.0073217	-0.142627	-0.250445	-0.161884	-0.279524	-0.0807923	-0.155333	-0.686452	-0.184532	Dpy30
397	ENSMUSG00000071072	1.90989e-31	0.580416	0.52912	0.680796	0.497982	0.475353	0.801757	0.461187	0.66022	0.51362	0.899694	0.337638	0.354157	0.376327	0.918759	Ptges3
397	ENSMUSG00000025428	9.54812e-08	-0.00208997	-0.39383	0.228494	-0.331259	0.21158	0.0616601	0.123536	-0.121694	0.130006	0.278089	0.0766558	-0.0750523	-0.910623	-0.0723772	Atp5a1
398	ENSMUSG00000031532	1.20569e-88	0.319858	0.727858	0.615745	-0.131538	0.60559	0.62223	0.578454	0.29334	0.597599	0.318509	0.489563	0.292245	0.608049	0.544227	Saraf
399	ENSMUSG00000034160	3.49217e-12	-0.0484113	0.278422	0.13552	-0.210405	0.224338	0.353303	-0.358817	-0.206579	-0.448702	-0.790008	0.133018	0.132311	0.368101	-0.0513667	Ogt
399	ENSMUSG00000020483	1.56123e-10	-0.0823534	-0.42683	-0.0316472	-0.163889	-0.116516	0.223463	0.130526	0.174506	0.267608	-0.118267	0.112393	-0.0843148	-0.8248	-0.276129	Dynll2
400	ENSMUSG00000073676	1.42143e-59	0.510645	-0.605378	-0.0714083	-0.0933141	0.626203	0.636916	0.324141	0.334577	0.185604	0.135181	0.714595	0.714906	-0.802529	-0.609212	Hspe1
400	ENSMUSG00000015094	5.67136e-20	-0.579215	-0.271656	-0.511829	-0.0892065	0.00556466	-0.255023	-0.503306	-0.759094	-0.702703	-0.521143	-0.0786886	-0.294532	-0.34102	-0.664217	Npdc1
400	ENSMUSG00000023852	4.62439e-90	0.360245	0.397797	0.647583	-0.112626	0.648173	0.668647	0.262074	0.588633	0.447972	0.707467	0.273455	0.189303	0.435275	0.716403	Chd1
401	ENSMUSG00000000787	4.20776e-24	0.325713	0.767964	0.932457	-0.333823	0.0847811	0.716115	0.521768	0.772648	0.782235	0.807982	0.583793	0.254696	0.391735	0.67874	Ddx3x
402	ENSMUSG00000028161	1.7404e-25	0.306025	0.625816	0.797125	0.297306	0.299301	0.958909	0.0984888	0.374339	0.0637137	0.955533	0.471457	0.557277	0.661394	0.867809	Ppp3ca
402	ENSMUSG00000028691	4.26031e-50	0.3671	0.430271	0.015478	0.515562	0.335001	1.12168	0.776403	0.152454	0.592875	0.287103	0.404734	-0.154974	-0.245283	0.0178391	Prdx1
402	ENSMUSG00000032525	2.05261e-25	-0.495496	-0.463332	-0.696733	-0.438593	0.211756	-0.235957	-0.573358	-0.378955	-0.426469	-0.816255	-0.370899	-0.436312	-0.271819	-0.384548	Nktr
404	ENSMUSG00000025935	1.77796e-27	-0.320004	-0.157834	-0.470492	0.129258	0.231727	0.222014	-0.262947	-0.300749	-0.187093	-0.163581	-0.21546	-0.348073	-0.227416	-0.822832	Tram1
404	ENSMUSG00000031198	7.50918e-08	-0.252944	-0.698144	-0.112322	-0.302096	-0.047039	-0.422961	-0.0967186	-0.128992	-0.0930268	-0.189832	6.11929e-06	-0.183554	-0.702762	-0.287156	Fundc2
404	ENSMUSG00000083012	1.9824e-118	-0.528991	0.0686366	0.233625	0.0325383	0.150175	0.0228443	-0.548369	-0.609918	-0.651061	-0.373087	-0.12012	-0.335416	0.0164994	0.0465944	Fam220a
404	ENSMUSG00000022565	7.92553e-18	-0.113964	0.531287	0.733153	0.387246	0.257973	0.155641	-0.420903	-0.242694	-0.411322	0.624105	-0.0523696	0.427502	0.792452	0.838916	Plec
405	ENSMUSG00000090553	1.66946e-37	0.239724	-0.47035	0.338604	0.288164	0.725249	0.769117	0.0663608	0.115436	-0.0566218	-0.108341	0.192723	0.316177	-0.552166	0.424246	Snrpe
406	ENSMUSG00000043866	1.16558e-39	-0.513058	-0.524322	-0.106986	0.102035	0.297945	0.251852	-0.505603	-0.366289	-0.311566	-0.134636	-0.373437	-0.289665	-0.532466	-0.151733	Taf10
406	ENSMUSG00000019873	9.54595e-23	0.544586	0.663894	0.648023	-0.356593	0.259882	0.355528	0.543262	0.706194	0.747414	0.657367	0.394768	0.580747	0.745948	0.771568	Reep3
407	ENSMUSG00000054065	3.80219e-79	0.390719	0.646415	0.675907	0.341218	0.143146	0.890638	0.104092	0.359157	0.210724	0.783847	-0.109966	0.419051	0.565748	0.697262	Pkp3
408	ENSMUSG00000049470	1.93771e-06	-0.763772	0.371105	0.508097	0.00536935	0.241808	0.466984	-0.490559	-0.88375	-0.671616	0.133484	0.0677293	-0.233317	0.405601	0.491252	Aff4
409	ENSMUSG00000050565	6.97425e-07	0.0595672	0.0441665	0.172724	-0.40686	0.144006	0.319997	0.129882	0.136988	0.203873	0.157507	0.210431	0.0655362	-0.0353958	0.13617	Tor1aip2
409	ENSMUSG00000061315	4.20524e-17	-0.00253863	-0.508952	0.341641	-0.223572	0.492178	0.801801	-0.147066	-0.296836	-0.43556	0.140581	0.34802	0.133195	-0.328488	0.674853	Naca
409	ENSMUSG00000071662	2.26039e-14	-0.149389	-0.119169	-0.174545	0.0878636	0.0490397	-0.00108142	0.0272683	-0.324777	-0.0405175	-0.651639	0.0689641	0.0199162	-0.130452	-0.113063	Polr2g
410	ENSMUSG00000016308	9.12256e-60	0.326807	0.487916	0.555363	0.181325	0.6324	0.673029	0.450904	0.471552	0.511633	0.313249	0.357158	0.242164	0.151332	0.251206	Ube2a
410	ENSMUSG00000062604	1.05862e-29	-0.112481	-0.303772	-0.00897052	-0.482586	-0.683468	0.0442327	-0.0814026	-0.130519	-0.185245	-0.433785	0.174312	0.106585	-0.505237	0.183751	Srpk2
410	ENSMUSG00000029649	5.09891e-59	-0.388521	-0.155752	0.00354239	0.116566	0.342949	0.418588	-0.253109	-0.905112	-0.57968	-0.406205	0.0705221	-0.0192442	-0.565474	-0.305884	Pomp
411	ENSMUSG00000063406	1.50012e-13	0.402706	0.590747	0.7369	0.118608	0.733544	0.77063	0.409272	0.866333	0.607859	0.858452	0.286129	-0.0108148	0.241278	0.737155	Tmed5
411	ENSMUSG00000031708	3.12449e-09	-0.574483	-0.531389	-0.453481	-0.203949	-0.663679	-0.0856674	-0.325817	-0.79752	-0.494902	-0.876661	0.02238	-0.264915	-0.883202	-0.887183	Tecr
411	ENSMUSG00000021939	7.96906e-15	-0.301233	0.603167	0.0631028	0.0894595	0.0665342	0.593528	-0.00429465	-0.312917	0.0506213	0.797075	-0.0502963	-0.493479	0.0697575	-1.08299	Ctsb
412	ENSMUSG00000028788	2.61368e-32	-0.518941	-0.226479	0.108701	-0.136889	0.369571	0.410933	-0.504986	-0.0811576	-0.103888	-0.101539	-0.566656	-0.62311	-0.194075	0.332312	Ptp4a2
412	ENSMUSG00000029455	1.19478e-38	0.507803	0.473444	-0.0409017	-0.358992	-0.733635	-0.259286	0.66419	0.74594	0.756166	0.811888	0.438666	0.273152	0.289964	0.0209427	Aldh2
412	ENSMUSG00000020022	4.06736e-29	0.245389	0.231799	-0.175973	0.432966	-0.00462018	-0.0147221	-0.012443	0.122471	-0.0991063	0.0467553	0.0307232	0.289692	-0.0595735	-0.329007	Ndufa12
412	ENSMUSG00000062867	1.97013e-24	0.0734005	-0.631844	0.231818	0.34978	0.567481	0.348152	0.0313455	0.244247	0.0012653	0.502673	0.228802	0.00370016	-0.5196	0.440312	Impdh2
413	ENSMUSG00000026281	4.23953e-137	-0.0420328	-0.540509	0.0503579	-0.194027	0.0131473	0.0795292	-0.0253223	-0.00583948	-0.00423232	-0.255822	-0.00107141	-0.0197397	-0.616891	0.0141081	Dtymk
413	ENSMUSG00000058600	1.51042e-16	0.599964	0.04702	0.326346	0.30033	0.546011	0.89058	-0.15353	0.427232	-0.254729	0.458177	-0.214118	0.440209	0.0883897	0.320263	Rpl30
414	ENSMUSG00000020018	2.67921e-11	0.424844	0.0386753	0.387487	0.456755	0.722039	0.607849	0.0533965	0.39933	-0.024349	0.140856	0.122518	0.540112	0.0321757	0.669179	Snrpf
414	ENSMUSG00000012405	4.35257e-75	0.636788	-0.420364	0.166378	0.00173466	0.61779	0.929911	-0.428961	0.559542	-0.533833	0.026555	-0.11397	0.628324	-0.24555	0.517016	Rpl15
414	ENSMUSG00000039016	7.60404e-12	-0.0886616	0.0420476	0.00269714	0.144691	0.250538	0.185079	-0.112337	-0.337329	-0.230642	-0.803991	0.158253	0.227879	-0.023573	-0.611347	Timm8b
414	ENSMUSG00000062929	1.35715e-24	0.312458	0.334325	0.185886	-0.424895	-0.765644	-0.0291902	-0.0239084	0.249281	0.030119	0.41738	0.0366255	0.455697	0.304962	0.483144	Cfl2
414	ENSMUSG00000007867	5.03352e-12	-0.58153	-0.383489	-0.355475	-0.258895	-0.439207	-0.581738	-0.326859	-0.598865	-0.445644	-0.54328	-0.294416	-0.626233	-0.273122	-0.0804068	Ift43
414	ENSMUSG00000014294	8.86793e-28	-0.185007	-0.182535	-0.577322	0.176427	-0.289344	-0.721352	-0.273144	-0.430012	-0.482032	-0.469701	0.00722245	0.125712	-0.449065	-0.983282	Ndufa2
414	ENSMUSG00000071655	1.35363e-148	-0.503027	-0.12286	0.0747714	0.140641	0.0988184	-0.0698374	-0.310611	-0.917249	-0.586204	-0.0181801	0.0159561	-0.0161192	-0.115313	0.245085	Ubxn1
415	ENSMUSG00000026032	3.14215e-16	-0.483122	-0.384822	-0.567303	-0.172843	-0.356845	-0.341002	-0.365691	-0.632765	-0.559473	-0.712172	-0.220996	-0.306182	-0.797089	-0.778939	Ndufb3
415	ENSMUSG00000028837	9.26772e-11	0.178516	0.283159	0.558392	0.46269	0.730402	0.923916	0.437533	0.0284702	0.29352	0.414532	0.360406	0.0579585	-0.221446	0.189365	Psmb2
415	ENSMUSG00000076432	2.14759e-16	0.103625	0.395879	0.594002	0.359976	0.218136	0.302456	0.12242	-0.147531	0.169435	0.0220508	0.0591064	0.16553	0.554925	1.00899	Ywhaq
415	ENSMUSG00000043998	1.19942e-48	0.208911	0.405271	0.364915	0.26498	0.594428	0.542885	0.227781	0.503779	0.465288	0.678533	0.0351476	0.0229668	0.39	0.315774	Mgat2
416	ENSMUSG00000036432	7.08886e-12	0.111252	0.0854965	0.158805	-0.354308	0.0892239	0.340442	0.166251	0.362273	0.321389	0.268719	0.0798562	-0.0610532	0.0200821	0.309001	Siah2
417	ENSMUSG00000003032	1.2042e-06	-0.863582	-1.00761	-0.735418	-0.137221	-0.717079	-0.315016	-0.725618	-0.594434	-0.421123	-0.305704	-0.744289	-0.637288	-0.220636	0.109271	Klf4
417	ENSMUSG00000003161	1.13142e-118	-0.589836	-0.440677	-0.416865	-0.10316	-0.197325	-0.380028	-0.567952	-0.717981	-0.695027	-0.310293	-0.388647	-0.504837	-0.477353	-0.194855	Sri
418	ENSMUSG00000016252	1.77119e-92	-0.176319	0.0914956	-0.454784	0.169604	-0.256525	-0.410443	-0.429609	-0.702915	-0.8177	-0.696552	0.113874	0.315523	-0.376485	-0.83921	Atp5e
418	ENSMUSG00000036940	3.29154e-16	-0.0588408	0.224795	0.691205	0.157727	0.657107	0.726306	-0.227992	0.075734	-0.0447212	0.462573	-0.0293151	0.189885	0.335508	0.720265	Kdm1a
418	ENSMUSG00000056313	1.06175e-33	-0.118341	-0.186073	-0.856907	0.168063	-0.149107	0.19345	-0.0521191	0.285097	0.146961	0.675044	-0.312148	-0.415695	0.0335584	0.0302447	1810011O10Rik
419	ENSMUSG00000027304	1.07291e-70	0.386272	0.417846	0.730149	0.353011	0.525495	0.613747	0.304714	0.539659	0.354866	0.66782	0.391494	0.407808	0.558618	0.858881	Rtf1
419	ENSMUSG00000028382	2.36069e-38	-0.604472	-0.268479	0.101862	0.0931548	0.403494	0.420237	-0.632725	-0.53038	-0.645278	-0.553907	-0.389946	-0.390543	-0.450175	0.171375	Ptbp3
419	ENSMUSG00000020585	7.08521e-13	-0.15945	0.423656	0.211516	-0.480779	-0.282119	-0.0183232	-0.0265454	-0.657318	-0.348128	-0.108425	0.545254	0.278822	0.31425	0.630723	Laptm4a
420	ENSMUSG00000028809	5.38831e-10	-0.203787	0.0821676	0.526051	0.114198	0.281518	0.419888	-0.0913372	-0.152124	-0.122599	0.184009	-0.153355	-0.24755	0.122434	0.990248	Srrm1
420	ENSMUSG00000024012	1.14496e-10	-0.465625	-0.581656	-0.184692	-0.015867	-0.00185152	-0.309003	-0.40524	-0.524454	-0.447503	-0.656002	-0.222138	-0.185337	-0.593237	-0.0986013	Mtch1
421	ENSMUSG00000032883	4.14186e-19	0.116628	-0.00951344	0.302136	-0.307321	0.408439	0.542509	0.397228	0.383123	0.433323	0.37351	0.486115	0.141741	-0.358645	0.430608	Acsl3
422	ENSMUSG00000043154	3.97451e-15	0.193945	0.112713	0.238921	0.150501	0.063772	0.37853	-0.0588376	0.436294	0.385408	0.48048	-0.43235	0.0481016	0.0758086	0.305537	Ppp2r3a
422	ENSMUSG00000018171	8.88762e-15	-0.286266	0.480473	0.313824	0.0503117	0.342051	0.590523	-0.500045	-0.594583	-0.744801	0.137345	0.1303	0.18635	0.431845	0.38349	Vmp1
423	ENSMUSG00000031737	3.96801e-07	-0.0604493	-0.550603	-0.304868	-0.394494	-0.132262	0.46583	-0.0168974	0.153951	0.169099	-0.0272561	-0.222308	-0.120634	-0.491493	0.163692	Irx5
423	ENSMUSG00000004865	7.89846e-28	0.230806	0.207086	0.568702	0.325461	0.577894	0.673401	0.22918	0.300559	0.293926	0.240647	0.232102	0.268662	0.28459	0.502209	Srpk1
424	ENSMUSG00000031813	5.52229e-13	-0.443098	-0.332306	-0.19769	-0.056718	-0.078971	0.0491882	-0.286781	-0.664488	-0.443559	-0.491222	-0.0326146	-0.181481	-0.380557	-0.248813	Mvb12a
424	ENSMUSG00000010406	1.11459e-114	-0.319364	-0.00156011	-0.0301156	0.157537	0.367085	0.277871	-0.579452	-0.604418	-0.825242	0.15505	-0.166742	0.0981254	-0.0143995	-0.198176	Mrpl52
425	ENSMUSG00000026615	6.3746e-14	0.195296	0.339222	0.790779	0.121114	0.656348	0.651068	0.321634	0.698534	0.599551	0.541403	0.114657	-0.070542	0.237363	0.737715	Eprs
425	ENSMUSG00000014077	2.30588e-68	-0.446495	-0.246876	-0.280121	0.0744116	0.021463	-0.215552	-0.536481	-0.454823	-0.496671	-0.573806	-0.316933	-0.272112	-0.305058	-0.126725	Chp1
425	ENSMUSG00000050856	4.31614e-17	0.00882834	0.192675	-0.517326	0.29082	-0.374373	-0.8001	-0.184584	-0.251403	-0.393207	-0.490819	0.0693737	0.290756	-0.30668	-0.988546	Atp5k
426	ENSMUSG00000020390	1.30843e-12	-0.199472	-0.161201	0.240373	-0.480981	-0.0128008	0.53451	-0.2893	-0.231146	-0.275463	-0.0632515	-0.0983552	-0.155477	-0.207422	0.265004	Ube2b
426	ENSMUSG00000021102	2.16091e-119	0.0108856	0.309257	0.427151	0.250679	0.646162	0.706691	0.241858	0.251767	0.404857	0.177543	0.0300126	0.0664989	0.0987869	0.330922	Glrx5
427	ENSMUSG00000004285	4.74456e-144	-0.683558	-0.0772767	-0.123403	0.202207	0.176153	0.309358	-0.342375	-0.909867	-0.436536	-0.223886	-0.222735	-0.580499	-0.10262	-0.124021	Atp6v1f
427	ENSMUSG00000017188	1.09003e-08	-0.432238	-0.50222	-0.39492	0.0332315	-0.17047	-0.292753	-0.295238	-0.683251	-0.38834	-0.47557	-0.10765	-0.124164	-0.659398	-0.29575	Coa3
427	ENSMUSG00000025613	1.59166e-21	0.456788	0.0466123	0.705036	0.279516	0.663297	0.736201	0.527546	0.559288	0.528507	0.484054	0.422444	0.310639	0.0126889	0.642504	Cct8
428	ENSMUSG00000033161	1.02543e-82	0.0773763	0.614932	0.121468	-0.119696	-0.689947	1.08358	0.0915998	0.133615	0.164385	-0.197991	0.0471369	0.177254	0.672838	0.492442	Atp1a1
429	ENSMUSG00000019210	2.17348e-06	-0.436677	0.103842	-0.695248	0.15417	0.154838	0.167229	-0.234417	-0.728263	-0.484719	-0.51675	-0.0490899	-0.357244	-0.267363	-0.859511	Atp6v1e1
429	ENSMUSG00000050299	2.86514e-08	0.23194	0.21169	0.0298638	0.403121	0.322303	0.568921	-0.237849	0.307847	-0.352263	0.27257	-0.103302	0.184099	0.232523	-0.101478	Gm9843
430	ENSMUSG00000027506	1.73895e-18	-0.556594	-0.0630191	-0.45167	0.201493	0.320485	0.710812	-0.611741	-0.81189	-0.72589	-0.407233	-0.365841	-0.197464	-0.397178	-0.319814	Tpd52
430	ENSMUSG00000031701	3.65561e-21	0.116692	0.311785	0.58991	0.339283	0.687394	0.831772	0.330724	0.259203	0.413424	0.372791	0.200325	-0.0117221	0.0924673	0.442166	Dnaja2
431	ENSMUSG00000033685	6.32418e-09	-0.143795	0.16306	-0.863186	-0.408133	-0.573505	0.580116	0.212708	0.300921	0.239761	0.175467	0.282832	-0.332189	0.129768	-0.378719	Ucp2
432	ENSMUSG00000031422	2.89232e-09	0.409163	0.507143	0.0499039	0.0710145	0.755361	0.71022	0.412929	0.455462	0.529047	0.433927	0.226398	0.232509	0.374359	0.61017	Morf4l2
433	ENSMUSG00000027940	1.56982e-28	0.218052	0.558771	0.722305	0.433922	0.716809	0.748739	-0.0323777	0.121217	0.0347688	0.375835	-0.188502	0.0620505	0.739609	0.971029	Tpm3
434	ENSMUSG00000041355	9.47773e-10	0.296721	-0.0292176	0.0646348	0.0914541	0.700633	0.743706	0.37051	0.502006	0.459915	-0.121457	0.186195	0.0674788	-0.425014	-0.719332	Ssr2
434	ENSMUSG00000030265	5.17651e-10	-0.231051	0.289681	0.529623	0.225544	0.547259	0.528407	-0.215883	0.198135	0.0144933	0.220303	-0.340994	-0.378227	0.217085	0.811822	Kras
436	ENSMUSG00000039067	8.19856e-30	0.449689	0.408363	0.680297	0.289929	0.532582	0.732894	0.615206	0.642284	0.817626	0.788481	0.46777	0.254416	0.235274	0.615821	Psmd7
437	ENSMUSG00000028470	1.79325e-15	-0.62071	-0.430341	-0.299207	-0.0986935	-0.225147	0.0443386	-0.424141	-0.620379	-0.479109	-0.488172	-0.233194	-0.508479	-0.631594	-0.345093	Hint2
437	ENSMUSG00000057666	1.09697e-23	0.45475	0.41383	0.114875	0.474427	0.259891	0.223918	0.636313	0.369947	0.555452	0.575662	0.589251	0.459501	0.0529869	0.317651	Gapdh
437	ENSMUSG00000024042	7.73675e-35	-0.173066	-0.167106	-0.718305	-0.252922	-0.35804	0.0900223	-0.203778	0.0796078	-0.0621308	-0.00962115	-0.19279	-0.294361	-0.0139905	-0.222213	Sik1
438	ENSMUSG00000029131	1.63441e-32	0.326671	0.380734	0.366708	0.402704	0.403892	0.336845	0.109237	0.326166	0.0847249	0.35052	0.072179	0.350169	0.363986	0.557355	Dnajb6
438	ENSMUSG00000022443	1.73494e-07	0.108453	0.577546	0.760112	-0.420705	0.452254	0.315303	-0.219156	0.0925114	-0.0258781	0.695924	-0.020625	0.473639	0.584372	0.618512	Myh9
440	ENSMUSG00000029405	3.70378e-11	-0.132973	0.341744	0.388991	0.197333	0.210829	0.402214	-0.0169212	-0.467621	-0.215583	-0.195378	0.493275	0.363667	0.420424	0.440038	G3bp2
440	ENSMUSG00000071654	1.52338e-99	-0.375134	-0.452821	-0.427208	0.0565121	0.0662741	0.0768198	-0.39035	-0.550514	-0.596884	-0.300027	-0.0625576	-0.0547134	-0.599127	-0.331664	Uqcc3
441	ENSMUSG00000024048	2.08112e-08	0.062492	0.231352	0.505903	-0.241783	0.0480714	0.676145	-0.248399	-0.21761	0.0246044	0.704926	-0.592798	0.125241	0.752843	0.793325	Myl12a
442	ENSMUSG00000021585	2.01732e-34	-0.115788	0.109121	0.0656757	0.150726	0.146305	0.109156	-0.212006	0.0238618	-0.124492	0.42293	-0.436822	-0.27467	0.158029	0.350966	Cast
443	ENSMUSG00000030189	9.08598e-32	0.209902	0.176529	0.478606	0.182219	0.551012	0.580926	0.0833335	0.497714	0.323818	0.654926	0.0746233	0.198624	0.300339	0.615937	Ybx3
443	ENSMUSG00000020219	2.80051e-27	-0.228384	-0.219676	-0.270155	0.420248	0.442745	0.230147	-0.178082	-0.340673	-0.263305	-0.603531	-0.00907051	-0.0960346	-0.580099	-0.597324	Timm13
444	ENSMUSG00000035929	1.66304e-13	-0.166574	-0.139763	-0.109082	0.0183111	-0.902764	-0.205588	-0.589346	-0.321362	-0.75946	0.295409	0.00394688	0.0278322	-0.351124	-0.32427	H2-Q4
444	ENSMUSG00000024576	1.42639e-18	0.149303	0.375909	0.604568	-0.0983903	0.131044	0.759243	0.217131	0.175929	0.188513	0.422336	0.164744	0.0654785	0.286557	0.913087	Csnk1a1
445	ENSMUSG00000032212	5.49878e-10	0.304522	0.385606	0.710046	0.368332	0.663205	0.871117	0.350177	0.521447	0.429806	0.77973	0.348283	0.101469	0.424224	0.764902	Sltm
445	ENSMUSG00000034252	4.67766e-29	-0.00953205	0.197099	0.69616	-0.0573774	0.47346	0.671539	-0.0477707	0.246392	0.170482	0.527819	0.0190904	0.123088	0.409231	0.827169	Senp6
446	ENSMUSG00000031683	2.06143e-22	-0.412595	-0.603487	-0.43617	-0.0142998	-0.0439393	-0.161949	-0.399429	-0.409835	-0.31346	-0.381199	-0.38569	-0.221718	-0.483479	-0.278727	Lsm6
447	ENSMUSG00000091896	1.08581e-60	0.336918	0.511875	0.538428	0.393266	0.274495	0.387179	0.144184	0.390267	0.177223	0.4155	0.160224	0.349726	0.496818	0.64524	Ube2d2a
448	ENSMUSG00000050552	2.86328e-10	-0.470393	-0.371721	-0.519449	-0.0489672	-0.226802	-0.170847	-0.283575	-0.558152	-0.392588	-0.577634	-0.0407639	-0.364298	-0.636323	-0.771572	Lamtor4
449	ENSMUSG00000037361	1.39984e-07	0.139324	0.0781157	0.509285	0.392001	0.547192	0.59218	0.164139	-0.0497607	0.0551335	0.173207	0.131747	0.175124	0.0217856	0.510252	Sf3b6
449	ENSMUSG00000040048	1.68121e-26	-0.550945	-0.420472	-0.555166	-0.171681	-0.337988	-0.461599	-0.227176	-0.68125	-0.400439	-0.80506	0.0187373	-0.376571	-0.807363	-0.767692	Ndufb10
450	ENSMUSG00000013593	7.13331e-10	-0.426038	-0.625966	-0.167353	-0.352494	-0.245608	-0.499105	-0.323262	-0.782174	-0.545921	-0.674806	0.0115357	-0.0954407	-0.739472	-0.437353	Ndufs2
450	ENSMUSG00000051234	1.21997e-48	0.442605	0.520961	0.544424	0.222435	0.664614	0.649001	0.40007	0.353688	0.426638	0.424049	0.428974	0.495311	0.321319	0.719809	Rnf7
451	ENSMUSG00000037499	2.26541e-22	-0.307804	-0.169147	-0.0964838	-0.46388	-0.623283	-0.464528	-0.207118	-0.359181	-0.27693	-0.0511312	0.0252704	-0.0907532	0.220936	-0.139099	Nenf
452	ENSMUSG00000041453	2.43232e-18	-0.129835	-0.479902	0.117602	-0.233838	0.39201	0.303805	-0.287955	-0.243149	-0.400353	0.22189	-0.358401	-0.348165	-0.212401	0.633717	Rpl21
452	ENSMUSG00000037058	1.08706e-10	-0.342396	-0.235729	-0.179388	-0.362563	-0.305684	0.0142439	-0.184522	-0.630839	-0.338077	-0.894178	0.0837598	-0.000199162	-0.534288	0.0760818	Paip2
453	ENSMUSG00000027540	1.44841e-08	-0.0790286	0.591988	0.681286	0.00975704	0.439962	0.470444	0.0229866	-0.17062	-0.130935	0.429522	0.364467	0.335383	0.585303	0.736171	Ptpn1
453	ENSMUSG00000032667	1.00312e-33	-0.256084	0.0878163	0.00950432	0.135232	0.201484	0.0411665	-0.485295	-0.466844	-0.506734	-0.104905	-0.413744	-0.0258612	0.0369278	0.286241	Pon2
454	ENSMUSG00000028426	5.39401e-45	0.0394888	0.178379	0.668198	0.222324	0.680427	0.84345	0.0803579	0.0637643	0.148433	0.284549	0.183895	0.149817	0.330102	0.738708	Rad23b
455	ENSMUSG00000028792	1.46217e-06	-0.342204	-0.375001	0.0111707	-0.0614178	0.135107	0.33647	-0.0880463	-0.0164586	-0.0595539	0.100902	-0.0807691	-0.518592	-0.499397	-0.407357	Ak2
455	ENSMUSG00000046364	4.33713e-21	0.295028	-0.317837	-0.0645776	0.355095	0.404786	0.551683	-0.565304	0.310556	-0.717953	0.0695031	-0.408784	0.258208	-0.131105	0.119486	Rpl27a
456	ENSMUSG00000014956	1.68985e-82	-0.0395016	-0.398728	-0.504797	0.000564077	-0.658611	-0.768493	0.0593627	0.00517233	0.263173	-0.00890221	-0.32546	-0.263837	-0.837774	-0.112951	Ppp1cb
456	ENSMUSG00000055302	1.71817e-59	0.596545	0.581556	0.455002	0.397175	0.202466	0.383559	0.341608	0.479935	0.277269	0.452693	0.44184	0.649889	0.57268	0.768011	Mrfap1
456	ENSMUSG00000032575	3.39128e-09	0.130679	-0.0207346	-0.60235	0.242153	0.71145	0.671211	0.109783	0.225938	0.213036	-0.250867	-0.145932	-0.0325131	-0.0902296	-0.262154	Manf
456	ENSMUSG00000091537	4.18575e-25	0.311945	0.125017	-0.0135216	0.414612	0.306778	0.0738394	0.0139025	0.342477	0.0500078	-0.250097	-0.0932594	0.390103	0.0624687	0.0138129	Tma7
458	ENSMUSG00000002010	3.12281e-11	-0.164783	-0.360317	-0.07755	-0.110386	-0.0612911	-0.104643	-0.0245331	-0.198476	-0.124761	-0.0699975	0.0672787	-0.133143	-0.652706	-0.297651	Idh3g
458	ENSMUSG00000033545	1.32883e-09	-0.121132	0.134854	0.314552	-0.0219567	0.294426	0.439136	-0.491877	-0.219844	-0.543253	-0.101442	0.00813597	0.0749889	0.0919706	0.266294	Znrf1
458	ENSMUSG00000006932	2.92789e-25	-0.087937	-0.676922	-0.0767282	-0.137767	-0.0245666	0.187664	-0.125394	0.0206063	0.00707226	-0.161862	-0.100904	0.00558121	-0.320207	0.183983	Ctnnb1
458	ENSMUSG00000022744	1.41931e-15	0.360066	0.518769	0.655388	-0.00726716	0.205862	0.46642	0.438641	0.686401	0.740712	0.444795	0.170486	0.103957	0.539119	0.592595	Cldnd1
458	ENSMUSG00000022865	1.7757e-21	-0.274335	-0.376844	0.343891	-0.356277	0.49821	0.850465	-0.374889	0.00162939	-0.343903	-0.122663	-0.23422	-0.433487	-0.217209	0.459712	Cxadr
459	ENSMUSG00000021969	1.25981e-45	0.33387	0.43025	0.552814	-0.0367241	0.467002	0.661602	0.324196	0.420359	0.404381	0.489646	0.392429	0.403563	0.462971	0.645979	Zdhhc20
459	ENSMUSG00000036461	1.62753e-26	-0.14375	0.301944	0.75816	0.0145935	0.586301	0.916213	-0.36735	-0.257245	-0.32557	0.526585	-0.0507287	0.389144	0.174917	0.778854	Elf1
459	ENSMUSG00000056209	2.99651e-11	0.397035	-0.0430781	0.513098	0.0776693	0.514291	0.686184	0.337725	0.682409	0.449327	0.633738	0.215042	0.200455	-0.269199	0.65269	Npm3
460	ENSMUSG00000039041	4.30648e-13	0.12698	0.430175	0.450021	0.375234	0.563032	0.690832	0.261757	0.217271	0.366808	0.362087	0.117738	0.00118489	0.294709	0.481201	Adrm1
460	ENSMUSG00000042406	4.95175e-77	0.219054	0.481319	0.432454	0.00853934	0.465293	1.01529	0.422306	0.879215	0.728899	0.81388	-0.00850599	-0.403427	0.294045	0.628005	Atf4
461	ENSMUSG00000079435	1.62159e-85	0.0237506	-0.528267	0.0950897	-0.0496336	0.54652	0.779416	-0.425136	0.0522391	-0.590168	0.456692	-0.335845	-0.21804	-0.444698	0.175674	Rpl36a
462	ENSMUSG00000070493	8.08051e-11	-0.26714	0.0102974	0.0762747	0.323146	0.325736	-0.363269	0.0191018	-0.692627	-0.215659	-0.749698	0.405128	0.0282083	-0.467128	-0.179544	Chchd2
462	ENSMUSG00000006315	2.84129e-07	-0.140281	-0.356279	-0.296908	0.125267	0.2221	0.181953	-0.171748	-0.204909	-0.169968	-0.311168	-0.103774	0.0208915	-0.642551	-0.431011	Tmem147
463	ENSMUSG00000024290	2.08187e-10	0.321547	0.435369	0.726765	0.217883	0.305061	-0.525172	0.138976	0.318886	0.192143	0.590286	0.271085	0.350626	0.479355	0.740614	Rock1
464	ENSMUSG00000047260	1.24668e-108	-0.072235	-0.00611157	0.125838	0.200405	0.628638	0.752062	0.00307773	0.0626095	0.111331	0.196933	-0.00937366	-0.125348	-0.0759664	-0.144292	Emc6
465	ENSMUSG00000021963	8.87264e-10	0.377229	0.330722	0.260064	0.40524	0.407381	0.364884	0.303601	0.464837	0.337791	0.508672	0.180944	0.250341	0.255948	0.268229	Sap18
465	ENSMUSG00000022698	1.06647e-23	0.274904	0.0863484	0.477532	0.17179	0.605781	0.682094	0.500242	0.675293	0.723658	0.597611	0.230513	-0.0653695	-0.145599	0.645425	Naa50
466	ENSMUSG00000073639	2.14873e-06	0.180089	0.470361	-0.302795	0.0336921	-0.048578	0.396105	0.163934	-0.128582	-0.0163844	0.438789	0.29591	0.187499	0.235404	-0.910772	Rab18
466	ENSMUSG00000024583	5.27379e-06	-0.223097	0.0389089	0.50529	0.141159	0.673017	0.768825	0.0231827	-0.200738	0.043176	0.224478	-0.131457	-0.370902	-0.169453	0.150202	Txnl1
467	ENSMUSG00000045503	5.38257e-33	-0.431574	-0.149203	0.224324	0.17749	0.43753	0.375854	-0.528932	-0.603697	-0.615611	-0.0384455	-0.160251	-0.0528006	0.154748	0.206305	Sys1
468	ENSMUSG00000037072	8.70008e-16	-0.310938	-0.0295755	-0.348545	-0.447238	-0.0526835	-0.801336	-0.227408	-0.709606	-0.397376	-0.600486	0.0865685	-0.0614159	-0.286349	-0.299864	Sep15
469	ENSMUSG00000030417	4.45213e-19	0.232451	0.606813	0.474265	0.427402	0.0955256	0.0822682	0.0510995	0.0912019	0.0122205	-0.0842976	0.20674	0.462439	0.472737	0.461787	Pdcd5
469	ENSMUSG00000090258	4.10182e-13	-0.550849	-0.160535	-0.313401	-0.0277785	-0.203643	-0.137002	-0.423527	-0.719129	-0.600386	-0.643505	-0.0869685	-0.156391	-0.313678	-0.350325	Churc1
469	ENSMUSG00000004843	2.76529e-12	-0.337128	-0.53266	-0.123368	-0.0547253	0.0741998	0.430973	-0.319143	-0.239541	-0.232827	0.0914437	-0.524682	-0.513363	-0.364737	0.160912	Chmp2b
470	ENSMUSG00000079215	4.87318e-101	-0.384425	0.266976	0.37205	0.190711	0.304174	0.445359	-0.441323	-0.673205	-0.620106	-0.634422	0.165415	0.185624	0.265264	0.360365	Zfp664
471	ENSMUSG00000027108	3.51474e-22	-0.128348	-0.42958	0.00653411	-0.0371106	0.133277	0.214141	-0.140269	-0.255232	-0.242833	-0.228584	0.0174575	0.0607366	-0.57688	0.105234	Ola1
471	ENSMUSG00000028797	1.50865e-27	-0.539311	-0.463192	-0.466085	0.0861923	0.138504	-0.0575615	-0.598165	-0.805959	-0.730739	-0.595523	-0.242145	-0.279949	-0.493166	-0.342884	Tmem234
471	ENSMUSG00000028745	3.30438e-52	0.360435	0.593782	0.625171	-0.287508	-0.654831	0.358665	0.419652	0.2268	0.39946	0.49599	0.554379	0.579847	0.482191	0.605382	Capzb
472	ENSMUSG00000056076	2.27585e-81	0.335271	0.281641	0.531363	0.357875	0.525043	0.650784	0.242864	0.555538	0.486061	0.664204	0.0535135	0.164641	0.170855	0.574535	Eif3b
473	ENSMUSG00000061136	1.48861e-07	0.0631503	-0.0651896	0.30588	0.363267	0.531356	0.525829	0.0319326	0.135569	0.100092	-0.134467	-0.072756	0.0112411	-0.0674025	0.482707	Prpf40a
473	ENSMUSG00000041629	1.40168e-10	0.183716	0.444539	0.706063	0.0745846	0.443802	0.253971	0.191666	0.215401	0.242797	0.432948	0.244041	0.173836	0.463088	0.868982	Fam104a
474	ENSMUSG00000037266	1.39126e-06	-0.294736	-0.14651	-0.420698	-0.126281	-0.00310639	-0.307644	-0.514414	-0.625607	-0.676774	-0.834593	-0.121443	0.00123603	-0.0142879	-0.389695	Rsrp1
474	ENSMUSG00000020849	2.902e-14	-0.0736198	-0.213808	0.28039	0.274053	0.704675	0.924871	0.00446825	-0.108994	0.0681713	-0.185098	-0.130896	-0.287281	-0.401245	0.689223	Ywhae
476	ENSMUSG00000018770	7.40359e-15	0.0897997	-0.137651	0.205318	-0.0228564	0.531317	0.270479	0.152507	-0.0119964	0.152959	-0.309452	0.36739	0.175653	-0.784637	-0.297451	Atp5g3
476	ENSMUSG00000030774	9.29876e-12	-0.142193	0.282393	0.382145	0.256329	0.375146	0.755357	0.0130058	-0.232872	0.0181472	-0.0969614	0.108788	0.0345495	0.47552	0.473607	Pak1
476	ENSMUSG00000020859	6.85343e-28	-0.0152561	0.157494	0.692271	0.208871	0.664205	0.536071	0.085602	0.628984	0.500833	0.678193	-0.16778	-0.338331	0.373568	0.634771	Spag9
477	ENSMUSG00000006299	7.84404e-41	0.401321	0.270252	0.368081	0.322626	0.615079	0.573255	0.413591	0.409025	0.406545	0.307415	0.338003	0.354714	0.144769	0.368374	Aamp
477	ENSMUSG00000020671	1.28127e-12	-0.0162192	0.340004	0.799511	0.00539767	0.134968	0.458522	0.0742688	0.0949345	0.115	0.344336	0.0244441	0.0620561	0.338256	0.769366	Rab10
479	ENSMUSG00000058799	2.09296e-12	0.509968	-0.581002	0.492329	0.0716588	0.415495	0.409871	0.445888	0.775228	0.633885	0.784379	0.151179	0.429678	-0.283401	0.752075	Nap1l1
480	ENSMUSG00000062580	6.43391e-29	0.178698	0.30512	0.466611	0.334075	0.593929	0.516283	0.253616	0.269425	0.343291	0.344139	0.0503032	0.129278	0.301122	0.544132	Timm17a
480	ENSMUSG00000026509	9.00803e-14	0.101944	0.398574	0.616608	0.321178	0.329618	0.229859	-0.146834	0.0899562	-0.0560305	0.584633	-0.146032	0.225661	0.617513	0.61905	Capn2
481	ENSMUSG00000027091	2.71771e-16	0.14088	0.265927	0.534953	0.231998	0.671937	0.676085	0.073113	0.20074	0.159884	0.293863	0.0832549	0.00982957	0.274323	0.800048	Zc3h15
481	ENSMUSG00000033938	2.66443e-14	-0.395288	-0.142408	-0.346572	0.366723	0.00256048	-0.378054	-0.399266	-0.643509	-0.522715	-0.636957	-0.122421	-0.119892	-0.568658	-0.840322	Ndufb7
482	ENSMUSG00000027803	4.54498e-98	-0.0351937	-0.0730071	0.340111	-0.00403878	0.112807	0.416762	0.146632	0.623047	0.687951	0.537081	-0.333528	-0.335769	0.349767	0.490135	Wwtr1
482	ENSMUSG00000021546	2.19843e-14	0.4809	0.464767	0.75841	0.388007	0.740532	0.847279	0.606611	0.500725	0.6106	0.686321	0.268223	0.183176	0.348209	0.815219	Hnrnpk
483	ENSMUSG00000032320	2.05648e-12	0.165572	0.558384	0.307764	-0.110505	0.193036	0.393654	0.33704	0.0799507	0.290829	-0.144614	0.414693	0.260313	0.645726	0.383577	Rcn2
484	ENSMUSG00000019710	1.46211e-09	-0.50385	-0.5566	-0.357662	-0.268023	-0.214802	-0.113613	-0.454458	-0.608131	-0.66429	-0.482637	-0.17675	-0.308355	-0.539385	-0.290972	Mrpl24
484	ENSMUSG00000035086	5.38778e-12	-0.113876	-0.026463	0.081372	0.119167	0.0636878	0.0640268	-0.184275	-0.273825	-0.212386	-0.614542	-0.0744033	0.0443114	0.0528782	0.187648	Becn1
485	ENSMUSG00000003072	1.35788e-06	-0.363949	-0.331998	-0.107597	0.012571	0.299925	-0.0867229	-0.141742	-0.733655	-0.398648	-0.835731	0.298479	-0.167511	-0.714305	-0.399179	Atp5d
485	ENSMUSG00000014504	2.24239e-15	0.370934	0.302321	0.0884772	0.346126	0.550696	0.375861	0.296769	0.347999	0.257551	0.0412863	0.29844	0.338154	-0.0574628	0.267418	Srp19
486	ENSMUSG00000034024	1.15079e-33	-0.0189929	-0.433664	0.531241	0.0845168	0.651733	0.709286	0.0139505	-0.155396	-0.0774471	-0.155964	0.192652	0.0469521	-0.390154	0.39431	Cct2
486	ENSMUSG00000031812	9.82898e-07	0.076722	0.410484	-0.346642	0.117455	-0.357312	0.342502	0.431079	-0.0260098	0.188475	-0.277001	0.564366	0.00647964	-0.00628339	-0.8013	Map1lc3b
486	ENSMUSG00000000346	2.44386e-49	-0.577345	-0.452152	-0.302604	-0.0724085	-0.147423	-0.0555492	-0.451471	-0.466678	-0.404267	-0.386531	-0.371311	-0.539167	-0.473966	-0.252145	Dazap2
487	ENSMUSG00000028851	7.40609e-24	0.0627516	0.0428086	0.405304	0.413815	0.325018	0.465422	-0.0284225	-0.0855887	0.00662569	0.0814203	-0.0789928	0.143552	0.0922657	0.712905	Nudc
487	ENSMUSG00000000058	2.91749e-110	0.265596	0.591595	0.517615	0.250664	-0.101267	-0.142906	-0.0258721	0.0139026	-0.30899	0.557091	0.0555346	0.42165	0.686372	0.652102	Cav2
487	ENSMUSG00000021427	6.01642e-13	0.468541	0.38249	0.395022	0.0926896	0.544347	0.356829	0.301757	0.565691	0.447554	0.200931	0.252182	0.284377	0.263885	0.00260011	Ssr1
488	ENSMUSG00000046434	4.57279e-17	0.42169	-0.0563488	0.396619	0.241303	0.511429	0.417058	0.046078	0.396775	0.0443639	0.323799	0.161643	0.458337	0.053394	0.494357	Hnrnpa1
489	ENSMUSG00000066551	1.51042e-16	0.495121	-0.0758419	0.303549	0.138776	0.0480162	0.293135	0.413027	0.233612	0.202644	0.416494	0.422435	0.446092	-0.107337	0.951094	Hmgb1
489	ENSMUSG00000019362	2.81518e-06	-0.310691	-0.255751	-0.327371	0.426067	0.362768	-0.0479889	-0.110185	-0.0830269	0.017039	-0.381173	-0.189509	-0.410128	-0.361397	-0.316386	D8Ertd738e
491	ENSMUSG00000005103	2.61846e-16	0.405285	0.45156	0.478303	0.182787	0.279863	0.392505	0.0319422	0.381098	0.200852	0.619052	0.0354294	0.56712	0.623005	0.635255	Wdr1
491	ENSMUSG00000024181	1.37735e-10	-0.270161	-0.288999	-0.204974	-0.02652	0.0584028	-0.00749525	-0.161415	-0.332072	-0.221968	-0.567778	-0.0269033	-0.1768	-0.556395	-0.181898	Mrpl28
492	ENSMUSG00000026434	1.3571e-86	-0.126795	-0.688326	0.243396	-0.125184	0.100329	0.0453284	-0.191702	-0.137687	-0.0843258	0.198632	-0.0652995	0.0994152	-0.676068	0.375757	Nucks1
492	ENSMUSG00000020571	5.08747e-16	0.290708	0.135384	-0.0704318	0.152172	0.642082	0.776727	0.350752	0.0104458	0.299641	-0.403883	0.348807	0.410178	0.0447066	-0.141922	Pdia6
492	ENSMUSG00000014769	2.56657e-10	-0.444806	-0.586145	-0.209729	-0.123933	0.291924	0.487574	-0.286768	-0.690645	-0.600961	-0.774459	0.105754	-0.236093	-0.760953	-0.1305	Psmb1
493	ENSMUSG00000020949	5.0597e-07	-0.127659	-0.460114	-0.25747	0.0341929	0.0469236	0.0867335	-0.0547902	-0.13113	-0.079214	-0.479498	-0.0380924	-0.0509454	-0.548437	-0.13958	Fkbp3
495	ENSMUSG00000029390	4.95729e-09	0.233999	0.171587	-0.0296568	0.374157	0.495745	0.448914	-0.180544	0.25506	-0.19307	0.18642	-0.199664	0.12682	0.182217	-0.0717904	Tmed2
496	ENSMUSG00000032959	7.61685e-56	0.344091	0.30928	0.311749	0.189504	0.244673	0.534245	0.0989834	0.234826	-0.0763535	-0.0154011	0.269048	0.56405	0.157075	0.176234	Pebp1
496	ENSMUSG00000021807	8.94591e-32	-0.275564	-0.671303	-0.0691076	-0.421353	-0.127002	0.155375	-0.419972	-0.419377	-0.608464	-0.47044	-0.0224318	-0.0159755	-0.567047	-0.238405	2700060E02Rik
496	ENSMUSG00000057522	6.06897e-07	-0.144133	-0.0408823	-0.163092	-0.171065	-0.655962	-0.861416	-0.262456	-0.276741	-0.352641	0.0752063	0.00187703	0.0216206	-0.118795	0.112078	Spop
496	ENSMUSG00000021756	3.53171e-07	0.050981	0.219491	0.236631	0.00584489	-0.576087	0.00822157	-0.161227	0.156071	-0.094115	0.245568	0.0598594	0.186152	0.299579	0.267534	Il6st
497	ENSMUSG00000006412	3.6528e-14	0.133793	0.350399	0.497699	0.341301	0.647056	0.699521	0.223442	0.142867	0.261498	0.321005	0.17181	0.0873301	0.446611	0.593267	Pfdn2
498	ENSMUSG00000028868	2.0566e-30	-0.510008	-0.281654	-0.0553353	-0.123909	-0.228735	-0.269931	-0.592017	-0.468678	-0.450814	-0.121347	-0.49967	-0.302406	-0.20325	0.208449	Wasf2
498	ENSMUSG00000018920	3.59703e-36	-0.00904777	-0.140153	0.149517	0.191861	0.263842	0.668744	-0.0216475	0.324524	0.318839	0.676799	-0.368888	-0.256942	0.236688	0.332096	Cxcl16
499	ENSMUSG00000014226	6.38433e-23	0.383513	0.159169	0.493655	0.107632	0.472601	0.743579	0.479263	0.4316	0.554335	0.388549	0.348358	0.317917	0.0345366	0.727899	Cacybp
499	ENSMUSG00000030884	5.43866e-11	-0.180834	-0.425417	-0.158463	-0.156564	0.0745024	0.0156753	-0.0581911	-0.208743	-0.168712	0.154573	0.0508258	-0.169806	-0.665259	-0.0808383	Uqcrc2
499	ENSMUSG00000031939	1.27057e-06	0.533591	0.293549	-0.0497352	0.134961	0.392995	0.316981	0.437615	0.713472	0.502412	0.656907	0.289059	0.244631	0.282705	-0.399111	Taf1d
499	ENSMUSG00000032294	2.04212e-26	-0.0218596	0.752752	-0.449203	0.37177	0.149873	0.756032	0.189229	-0.546332	-0.168127	0.0910057	0.530641	0.412936	0.545957	-0.287333	Pkm
499	ENSMUSG00000015671	1.70062e-06	0.0437375	0.18133	0.250293	0.414336	0.656327	0.832865	0.310594	-0.216764	0.17717	-0.0690932	0.223753	0.0899937	-0.163558	0.33417	Psma2
500	ENSMUSG00000027184	7.63481e-26	0.261987	0.0857794	0.537372	0.192259	0.57494	0.628271	0.203921	0.313808	0.253875	-0.176086	0.300048	0.282539	0.00189915	0.531773	Caprin1
503	ENSMUSG00000016382	1.2609e-11	0.488233	0.293265	0.33914	-0.261958	0.0448481	-0.278525	0.321327	0.510985	0.500885	0.591282	0.0930384	0.405278	0.237912	0.51217	Pls3
503	ENSMUSG00000055839	3.5432e-37	-0.0416889	0.514671	0.15661	0.293351	-0.22381	0.0291334	-0.340723	-0.561888	-0.74187	-0.0884958	0.213037	0.47686	0.43959	0.128036	Tceb2
503	ENSMUSG00000024812	8.2667e-14	0.0471323	0.243075	0.378062	0.250602	0.348024	0.750604	-0.26487	0.227113	0.0323277	0.59701	-0.290998	0.0922612	0.258001	0.624807	Tjp2
504	ENSMUSG00000029860	1.11063e-96	0.0306737	0.140531	0.0648867	-0.35591	-0.628143	-0.102769	-0.412859	0.228996	-0.102431	0.435224	-0.421763	0.000266867	0.261558	0.0423759	Zyx
506	ENSMUSG00000026260	4.8746e-07	-0.18968	-0.495223	-0.193131	-0.155876	0.00775771	-0.151228	-0.239875	-0.338472	-0.31799	-0.232746	-0.0475299	-0.0648594	-0.653261	-0.309175	Ndufa10
506	ENSMUSG00000004085	3.95269e-15	0.214758	0.327318	0.327374	-0.198705	-0.581919	-0.71694	0.198189	0.329241	0.284903	0.488613	0.205814	0.252975	0.480539	0.457937	Zak
508	ENSMUSG00000035027	1.07507e-11	0.0700839	0.262422	0.446255	0.379961	0.553014	0.600793	0.0600277	-0.0882231	0.0356108	0.034593	0.292171	0.256751	0.178866	0.33116	Map2k2
509	ENSMUSG00000035227	2.42565e-35	-0.250707	-0.0435043	-0.453117	0.0888962	0.363947	0.389246	-0.204136	-0.412791	-0.280251	-0.517774	-0.129177	-0.221127	-0.703765	-0.7793	Spcs2
509	ENSMUSG00000030663	3.62315e-07	0.153007	0.206351	0.339945	0.387186	0.201161	0.119412	0.0113582	0.0381747	0.0273424	0.356365	-0.0855514	0.183567	0.0613491	0.335654	1110004F10Rik
510	ENSMUSG00000029169	3.30655e-13	0.292941	0.27124	0.571137	0.186357	0.443084	0.522319	0.235177	0.501316	0.405337	0.458505	0.184168	0.252882	0.300738	0.436584	Dhx15
510	ENSMUSG00000036781	5.0391e-18	-0.362554	-0.345956	-0.376465	0.269327	0.284429	0.650131	-0.352147	-0.51846	-0.424366	-0.317114	-0.220632	-0.232199	-0.750393	-0.787931	Rps27l
511	ENSMUSG00000053119	1.81217e-87	-0.455435	-0.222091	-0.409492	0.0988875	-0.230696	-0.376762	-0.539219	-0.614757	-0.641002	-0.478818	-0.197696	-0.124761	-0.171371	-0.0840492	Chmp3
512	ENSMUSG00000038235	5.26787e-07	-0.103698	0.318516	-0.0442413	0.278168	0.345273	0.783727	-0.0316435	-0.106314	-0.00314648	0.0233358	-0.0489636	-0.0852696	0.135324	0.105564	F11r
512	ENSMUSG00000007850	2.41204e-12	0.349312	0.0750983	0.703237	0.022382	0.41543	0.330577	0.426775	0.623378	0.637009	0.102048	0.325854	0.251575	0.152627	0.583923	Hnrnph1
512	ENSMUSG00000033020	2.3448e-22	0.134798	-0.0119656	0.0260369	0.385295	0.219188	0.448199	0.0176123	-0.184495	-0.11826	0.0842619	0.265096	0.287282	0.0222412	0.106283	Polr2f
513	ENSMUSG00000037197	5.27441e-08	0.247635	0.220941	0.554405	0.279665	0.432418	0.529596	0.100944	0.364229	0.18298	0.513528	0.00703816	0.213767	0.257739	0.73448	Rbm17
513	ENSMUSG00000029922	1.59083e-25	-0.161413	-0.0828571	0.238604	0.144888	0.357858	0.588083	-0.231327	-0.0512047	-0.0498348	-0.289112	-0.437487	-0.200001	-0.284775	0.406794	Mkrn1
513	ENSMUSG00000021360	3.34316e-19	-0.329827	0.311671	0.123382	0.157901	-0.249061	-0.467138	-0.383234	-0.512313	-0.579564	0.0123497	0.28355	0.237547	0.367335	0.229419	Gcnt2
513	ENSMUSG00000057130	1.02991e-38	0.249601	0.18275	0.464176	0.105638	0.519256	0.646404	0.271458	0.442685	0.37139	0.335303	0.106915	0.13021	0.170752	0.135744	Txnl4a
514	ENSMUSG00000015714	1.69486e-27	-0.309729	-0.00624455	-0.0653197	0.21654	0.262135	0.183674	-0.269775	-0.426916	-0.167893	-0.0788862	-0.360069	-0.192687	0.0569713	-0.0480143	Cers2
515	ENSMUSG00000028273	2.77803e-27	-0.0389911	0.117558	0.28483	0.0192698	0.34967	0.0730879	-0.359322	0.0400696	-0.151622	0.0432103	-0.373807	0.154323	0.034708	0.434264	Pdlim5
515	ENSMUSG00000021910	3.5882e-76	-0.295104	0.0743979	0.163818	-0.26569	-0.0244476	0.0573452	-0.557515	-0.312763	-0.613689	-0.476197	-0.170855	-0.0556393	0.132788	0.230632	Nisch
516	ENSMUSG00000034243	3.29603e-50	-0.357398	-0.295413	-0.306701	-0.0960736	-0.0159515	-0.0988189	-0.541625	-0.355014	-0.482636	-0.0457459	-0.440329	-0.225951	-0.117336	-0.220873	Golgb1
518	ENSMUSG00000067847	1.53233e-13	-0.122534	0.34289	-0.259853	0.407586	0.0910713	-0.00965644	-0.312646	-0.411441	-0.587441	-0.561119	0.065703	0.230377	0.104149	-0.764646	Romo1
520	ENSMUSG00000006050	3.00277e-98	-0.377435	-0.0619366	-0.28396	0.141181	0.230904	0.103219	-0.255336	-0.534065	-0.306537	-0.571395	-0.140102	-0.244856	-0.250731	-0.411527	Sra1
522	ENSMUSG00000046330	9.81861e-35	0.337867	0.0213356	-0.229497	0.239455	-0.0133911	0.534525	-0.242607	0.484665	-0.394381	0.535036	-0.257131	0.0547542	0.00296658	-0.280099	Rpl37a
522	ENSMUSG00000039001	8.34262e-10	0.145783	-0.103888	-0.0195885	0.275172	0.314789	0.626036	-0.379839	0.174716	-0.576613	0.0866809	-0.324203	-0.122386	-0.227559	-0.133597	Rps21
522	ENSMUSG00000004591	8.30249e-07	0.0366757	0.151033	0.642152	-0.018604	0.418432	0.582413	-0.16072	0.365511	0.121948	0.569933	-0.0510781	-0.0405358	0.240029	0.785663	Pkn2
522	ENSMUSG00000048076	1.19426e-92	-0.230229	0.131909	0.167859	0.340805	0.65691	0.471884	-0.04049	-0.268169	-0.0320669	0.13341	-0.221893	-0.414669	0.00664095	0.172612	Arf1
523	ENSMUSG00000025745	9.94076e-15	-0.0318619	-0.0938029	0.232427	-0.340286	0.0212403	0.0763974	0.170719	0.104344	0.205947	-0.0695526	0.205675	-0.0467482	-0.230243	0.215915	Hadha
523	ENSMUSG00000059734	1.06032e-10	-0.412278	-0.224857	-0.295652	-0.104672	-0.110642	-0.0284734	-0.159978	-0.693141	-0.376643	-0.697921	0.0958351	-0.0552781	-0.566997	-0.42046	Ndufs8
524	ENSMUSG00000000957	7.07695e-11	0.131684	0.328063	0.345508	-0.0362799	0.12942	0.23484	0.175011	-0.0267747	0.130843	-0.280179	0.239626	0.410501	0.51273	0.544299	Mmp14
524	ENSMUSG00000008859	9.57955e-09	-0.259726	-0.192269	0.052157	0.0247548	0.104924	0.205071	-0.32009	-0.141673	-0.17047	-0.254015	-0.440342	-0.196809	-0.144731	0.201857	Rala
525	ENSMUSG00000026821	1.84291e-47	-0.602433	-0.280795	-0.202646	-0.425688	-0.660339	0.33282	-0.394861	-0.531495	-0.352094	0.0730533	-0.357804	-0.572789	-0.216721	-0.0649747	Ralgds
525	ENSMUSG00000035478	9.20891e-08	0.285763	0.0981782	0.331973	0.220656	0.448975	0.540189	0.274035	0.336051	0.365761	0.108725	0.364646	0.452746	0.137952	0.436825	Mbd3
526	ENSMUSG00000056629	8.96346e-21	-0.532243	-0.358125	-0.654323	-0.0855553	-0.288046	-0.0330458	-0.254619	-0.728313	-0.31918	-0.619275	-0.0737987	-0.269749	-0.521079	-0.702434	Fkbp2
527	ENSMUSG00000073616	3.31547e-31	-0.143688	0.075985	-0.424499	-0.0339532	-0.247114	-0.343219	-0.389095	-0.418648	-0.619377	-0.623768	-0.0365658	0.164996	-0.161911	-0.830779	Myeov2
527	ENSMUSG00000040415	1.59855e-06	-0.107963	0.291868	0.154501	-0.0838955	-0.282843	-0.747583	-0.191908	-0.277384	-0.283266	0.132475	0.127259	0.199436	0.364749	0.286103	Dtx3
529	ENSMUSG00000022193	3.08615e-40	0.0330553	0.140311	-0.070418	0.351983	0.385385	0.37804	0.100615	-0.173155	-0.0181816	-0.21587	0.152803	0.0700971	-0.148906	-0.305745	Psmb5
529	ENSMUSG00000020612	1.36214e-50	0.251745	0.652092	0.53937	0.0750409	0.486878	-0.185282	0.399057	0.29721	0.491103	0.442542	0.201633	0.142779	0.392076	0.584417	Prkar1a
529	ENSMUSG00000020580	1.70408e-09	0.0390951	0.44126	0.613967	-0.0140999	0.190062	-0.198289	-0.247322	0.320978	-0.0180839	0.75774	-0.243282	0.0285899	0.525899	0.781729	Rock2
529	ENSMUSG00000005871	1.59623e-14	-0.404164	0.0513942	0.154942	0.0573025	0.188288	0.240047	-0.343241	-0.572783	-0.348097	-0.177813	-0.0860303	0.0340335	0.0435497	0.264306	Apc
531	ENSMUSG00000027087	2.39148e-06	-0.532061	0.316527	0.222219	-0.382883	-0.1028	0.350501	-0.450313	-0.160051	-0.23777	0.0859142	-0.415244	-0.537509	0.362153	0.27848	Itgav
531	ENSMUSG00000030704	8.9093e-18	0.447519	0.518999	0.59096	-0.196995	0.168221	0.623355	0.400875	0.521834	0.441686	0.741511	0.332951	0.37556	0.671721	0.825966	Rab6a
531	ENSMUSG00000048758	2.73882e-19	0.110105	-0.449982	0.220142	-0.10061	0.453924	0.569355	-0.375414	-0.0844737	-0.555213	0.0767044	-0.0731142	0.107852	-0.324205	0.376621	Rpl29
532	ENSMUSG00000064210	3.63083e-83	-0.0080096	0.395789	0.481615	0.21994	0.177218	0.396796	-0.476311	0.164635	-0.220407	0.45197	-0.379039	0.127517	0.57822	0.711175	Ano6
532	ENSMUSG00000040385	4.46728e-82	-0.366293	-0.606766	-0.208821	0.318566	0.611965	0.252314	-0.194787	-0.331703	-0.0979816	-0.235848	-0.394526	-0.354806	-0.610733	-0.177394	Ppp1ca
533	ENSMUSG00000028649	2.81256e-11	0.313581	0.352532	0.392589	0.120232	0.066208	0.0475366	0.112934	0.420064	0.18868	0.202257	0.187681	0.44705	0.657806	0.674827	Macf1
533	ENSMUSG00000018293	7.17799e-30	0.558898	0.629125	0.45109	0.207574	-0.379661	0.225334	0.255791	0.546081	0.276244	0.75523	0.213023	0.570418	0.552561	0.40038	Pfn1
533	ENSMUSG00000024208	7.14662e-11	-0.299209	-0.133347	-0.598567	0.00941249	-0.348998	0.0939256	-0.36118	-0.656543	-0.51231	-0.768753	-0.176895	0.241074	-0.1788	-0.382877	Uqcc2
537	ENSMUSG00000020922	1.09302e-19	0.106125	0.218676	0.474304	0.0974896	0.527278	0.674974	0.139523	0.286646	0.266638	0.0395719	0.167834	0.102191	0.168159	0.497723	Lsm12
537	ENSMUSG00000037916	4.8746e-07	-0.234284	-0.256232	-0.214937	-0.0594366	-0.137536	-0.268076	-0.0995741	-0.337811	-0.211474	-0.0627503	-0.0331971	-0.145313	-0.591855	-0.0609884	Ndufv1
538	ENSMUSG00000012422	4.8746e-07	0.0502848	-0.00595143	0.218669	0.261937	0.49705	0.255606	-0.0275512	0.0272485	-0.0215898	-0.25727	-0.0506139	0.0685294	-0.105219	-0.34393	Tmem167
539	ENSMUSG00000030629	3.06241e-102	-0.468636	-0.25449	-0.447571	-0.0613613	-0.183864	-0.141699	-0.472623	-0.721344	-0.524756	-0.664073	-0.365323	-0.305097	-0.67551	-0.338659	Zfand6
540	ENSMUSG00000007656	4.04175e-12	0.209666	0.119837	0.106667	0.407997	0.243285	0.480513	0.173167	0.256152	0.197307	0.164647	0.0469578	0.0893912	0.0884004	0.210658	Arpp19
541	ENSMUSG00000026796	4.44674e-15	-0.0582705	0.205288	0.0198632	0.290725	0.255386	0.427348	-0.148578	0.20734	0.0844692	0.416645	-0.364628	-0.162772	0.27709	0.241304	Fam129b
541	ENSMUSG00000060904	2.09762e-42	0.586947	0.617363	0.554005	0.0838271	0.426317	0.735377	0.56671	0.615202	0.590754	0.716248	0.355106	0.342743	0.401018	0.601529	Arl1
541	ENSMUSG00000003814	6.49593e-06	-0.0559834	-0.350077	-0.612238	-0.00569147	0.728496	0.688749	0.431739	0.178976	0.763855	-0.0398708	0.142605	-0.16209	-0.314774	0.170046	Calr
541	ENSMUSG00000022400	2.45442e-10	0.111331	-0.0666055	-0.120882	0.390383	0.389958	0.289084	0.0592822	-0.0455123	-0.0434537	0.130914	0.0214736	0.147988	-0.220771	-0.440182	Rbx1
542	ENSMUSG00000000568	1.15299e-52	0.352996	-0.00949626	0.520935	-0.156863	0.441948	0.54913	0.277032	0.621497	0.623848	0.684968	0.0305401	0.202361	0.145604	0.684961	Hnrnpd
542	ENSMUSG00000042682	4.83366e-10	-0.514277	-0.110413	-0.400908	-0.408558	-0.0388913	-0.514992	-0.234001	-0.579068	-0.235077	-0.684244	-0.373115	-0.443817	-0.304189	-0.413724	Selk
542	ENSMUSG00000032504	1.50836e-06	-0.210401	0.0185003	0.156746	0.129658	0.234221	0.410271	-0.210808	0.0997887	0.0869686	0.374844	-0.402221	-0.272449	0.0518211	0.0865135	Pdcd6ip
543	ENSMUSG00000042608	4.83824e-44	-0.18781	0.168459	0.237744	-0.0958637	0.352371	0.402922	-0.227473	0.213359	0.0907445	0.363714	-0.376227	-0.393393	0.0226977	0.30067	Stk40
543	ENSMUSG00000094483	9.69077e-11	0.312111	0.243474	0.644318	-0.289062	0.026702	0.472323	0.33336	0.66358	0.593262	0.304786	0.328218	0.307324	0.406158	0.678576	Purb
545	ENSMUSG00000026511	4.62939e-17	-0.0130178	0.011846	-0.0923486	0.286578	0.596595	0.50469	0.0176466	0.175621	0.101925	0.324498	-0.0592241	0.00324224	-0.159432	-0.153742	Srp9
545	ENSMUSG00000028603	1.04246e-28	-0.522022	-0.25521	-0.386121	-0.0260049	-0.174204	-0.280869	-0.339768	-0.677306	-0.534846	-0.538767	-0.181394	-0.352829	-0.367072	-0.244946	Scp2
545	ENSMUSG00000015733	7.34885e-41	0.480166	0.503178	0.556081	0.241539	0.0778094	0.239507	0.511566	0.493677	0.546025	0.657241	0.27332	0.17413	0.440216	0.841262	Capza2
545	ENSMUSG00000022185	2.24704e-49	0.223107	0.111669	0.364048	0.284248	0.512921	0.528248	0.161509	0.47015	0.351209	0.700618	0.260967	0.121064	0.135365	0.646249	Acin1
546	ENSMUSG00000028165	3.66742e-88	0.132075	0.163814	0.350575	0.0965053	0.524442	0.489277	0.0412553	0.155651	0.153573	0.076762	0.00558839	0.152603	0.0147081	0.136215	Cisd2
546	ENSMUSG00000019970	5.75896e-14	-0.350031	0.310011	0.341704	-0.535362	-0.71604	0.921394	-0.322352	-0.0761982	-0.376408	0.141439	-0.0500935	-0.160777	-0.157443	0.208409	Sgk1
547	ENSMUSG00000027602	4.64242e-88	-0.191436	0.51004	0.0944895	-0.170597	-0.691503	-0.47398	-0.0278765	-0.412763	-0.0888	-0.0871927	-0.202226	-0.0332691	0.431093	0.119849	Map1lc3a
547	ENSMUSG00000023915	1.12057e-82	-0.217413	0.275747	0.130963	-0.284582	-0.251755	-0.172954	-0.355578	-0.500625	-0.597097	-0.646925	0.149218	0.215692	0.241553	-0.156644	Tnfrsf21
547	ENSMUSG00000037236	1.4607e-22	0.293335	0.0291954	0.659393	-0.000795085	0.337102	0.471349	0.30069	0.335021	0.293605	0.056105	0.376462	0.235067	0.168519	0.670139	Matr3
549	ENSMUSG00000020267	7.93529e-12	-0.226311	-0.591155	-0.00922395	-0.0264529	0.0567108	0.463039	-0.171794	-0.666643	-0.498609	-0.685676	0.490545	0.261688	-0.663641	-0.296577	Hint1
550	ENSMUSG00000029198	3.86893e-49	-0.115543	0.204885	0.377789	0.322315	0.397789	0.463137	-0.0372931	0.0101598	-0.0762499	0.324845	0.0236766	-0.21904	-0.0934555	0.10728	Grpel1
551	ENSMUSG00000004897	8.10911e-10	-0.0031778	-0.355443	0.202313	0.315689	0.631822	0.459874	-0.130898	0.234614	0.219343	0.299017	-0.352754	-0.112656	-0.25348	0.587559	Hdgf
552	ENSMUSG00000022781	4.18364e-18	0.0176163	0.32178	0.581822	0.16084	0.232257	0.548606	-0.119844	0.0760529	0.0191771	0.417819	-0.0881334	-0.0358744	0.354389	0.779046	Pak2
553	ENSMUSG00000052738	1.82087e-95	-0.129107	-0.125717	-0.0133445	-0.0894497	-0.00362989	-0.0396393	0.0361296	-0.285478	-0.0728812	-0.186413	0.0940349	-0.0698929	-0.568685	-0.335055	Suclg1
553	ENSMUSG00000037710	2.35822e-47	0.0031142	0.212483	0.167457	-0.190233	-0.435011	0.097381	0.161829	-0.253166	0.0643441	-0.316854	0.437854	0.387461	0.0915271	0.0362406	Cisd1
553	ENSMUSG00000010608	1.21549e-10	0.125625	0.228534	0.535576	0.156987	0.664416	0.655308	0.0992918	0.298419	0.186558	-0.0502891	0.111876	-0.0482762	0.231765	0.641947	Rbm25
555	ENSMUSG00000039219	3.29088e-08	0.0684572	0.0124129	0.597757	-0.0633426	0.41465	0.646673	0.161957	0.223356	0.218667	0.111511	0.250871	-0.0371449	0.0828687	0.506525	Arid4b
556	ENSMUSG00000033004	3.69603e-43	0.442465	0.45332	0.572425	-0.181782	0.194588	0.188823	0.346552	0.593146	0.433222	0.627573	0.391071	0.47175	0.540507	0.661852	Mycbp2
556	ENSMUSG00000015536	1.71441e-14	0.234123	0.314921	0.2881	-0.355234	-0.136504	0.367333	0.37952	0.249741	0.344054	0.326943	0.435475	0.256386	-0.0604545	0.0880118	Mocs2
556	ENSMUSG00000064363	3.05484e-12	0.133668	0.25998	0.691253	-0.299426	0.0884877	0.266969	0.0010992	-0.109963	-0.120229	0.196168	0.364889	0.406424	-0.329421	-0.65384	mt-Nd4
557	ENSMUSG00000038762	2.94807e-59	0.248431	0.158139	0.326762	0.33475	0.457214	0.458307	0.268094	0.337581	0.29445	0.389297	0.278191	0.220858	-0.000650672	0.289878	Abcf1
559	ENSMUSG00000029817	1.04527e-34	-0.409963	-0.592995	-0.437281	-0.147013	0.0372089	-0.0312196	-0.486653	-0.249722	-0.417164	-0.643123	-0.318215	-0.382107	-0.41173	-0.28455	Tra2a
559	ENSMUSG00000020088	7.9482e-21	0.0992254	0.555217	0.563601	0.273981	0.568382	0.569872	0.356048	0.410639	0.515166	0.450091	0.154816	-0.0966722	0.370578	0.451157	Sar1a
559	ENSMUSG00000059323	2.58668e-13	-0.50739	-0.149437	-0.464024	0.00100771	-0.213133	-0.17817	-0.181743	-0.655432	-0.319397	-0.0978293	-0.147275	-0.391354	-0.316873	-0.109802	Tonsl
559	ENSMUSG00000022911	4.43105e-09	-0.0568909	-0.000188305	0.390858	-0.359758	-0.0787188	0.355841	0.0741309	0.281393	0.215476	0.383416	0.0480941	-0.2049	0.0826728	0.561732	Arl13b
561	ENSMUSG00000027479	8.44296e-13	0.252822	0.397907	0.662309	-0.121464	0.162351	0.512218	0.225184	0.539775	0.413576	0.525176	0.00625605	0.14795	0.422087	0.729287	Mapre1
561	ENSMUSG00000029066	5.0805e-45	0.206465	0.332962	0.438309	0.287473	0.40625	0.400404	0.370393	0.0859306	0.293909	-0.280114	0.416159	0.463027	0.0302517	0.131736	Mrpl20
561	ENSMUSG00000022174	7.64441e-07	-0.440314	0.116319	-0.211983	0.134659	0.30967	0.0847972	-0.0915866	-0.754959	-0.243327	-0.648992	0.236788	-0.0782565	-0.225969	-0.658852	Dad1
561	ENSMUSG00000022234	6.40856e-86	0.0712305	-0.382907	0.317401	0.031966	0.631855	0.64861	0.0574951	0.118403	0.00955052	0.292872	0.215841	0.0348784	-0.411774	0.566008	Cct5
562	ENSMUSG00000020440	6.61031e-14	-0.397184	-0.479254	-0.0468241	0.108418	0.469731	0.7299	-0.399073	-0.717559	-0.517178	-0.693669	-0.469814	-0.133526	-0.269116	0.233697	Arf5
562	ENSMUSG00000022635	8.92238e-12	0.34406	0.446432	0.546761	0.368995	0.335258	0.42265	0.28322	0.442636	0.44119	0.438089	0.12031	0.389049	0.433374	0.595492	Zcrb1
563	ENSMUSG00000030890	1.95438e-14	0.405468	0.247187	0.254343	-0.160512	-0.552932	-0.352042	0.358516	0.490393	0.443484	0.450575	0.305086	0.321191	0.217131	0.277897	Ilk
566	ENSMUSG00000020149	6.88756e-09	-0.300355	-0.16725	-0.134916	-0.134276	0.116438	0.146861	-0.108446	-0.0922468	0.012569	-0.0861897	-0.141717	-0.522931	-0.567185	-0.29783	Rab1a
567	ENSMUSG00000078578	8.94876e-08	-0.0353674	0.291956	0.562943	0.0631052	0.286864	0.80924	-0.0615869	0.114666	0.0452913	0.650041	-0.2	-0.352675	0.2674	0.702624	Ube2d3
568	ENSMUSG00000062981	8.09649e-11	-0.130863	-0.497666	-0.378664	-0.09996	-0.375559	-0.315144	-0.0184403	-0.164945	-0.054934	-0.319625	0.0779455	-0.0109836	-0.590492	-0.357827	Mrpl42
568	ENSMUSG00000038412	2.7885e-20	0.346868	0.521271	0.238269	0.348015	0.502268	0.688776	0.321283	0.242171	0.270571	-0.32923	0.352418	0.440553	0.256952	0.0955988	Higd1a
568	ENSMUSG00000025130	6.5653e-09	-0.318809	-0.353113	-0.238113	-0.251433	0.430188	0.3693	-0.211545	-0.00204817	-0.108334	-0.547252	0.0441148	-0.242477	-0.508764	-0.693494	P4hb
569	ENSMUSG00000025981	1.02697e-07	-0.106225	-0.197473	-0.016607	-0.285421	0.0514871	0.112156	-0.0119115	0.100532	0.201242	0.439563	-0.248364	-0.436177	-0.706897	-0.207509	Coq10b
569	ENSMUSG00000002379	1.12187e-64	-0.069274	-0.0845386	-0.283676	-0.192106	-0.581646	0.092372	0.115574	-0.177977	-0.0638692	-0.477065	0.153147	0.122614	-0.392821	-0.823871	Ndufa11
570	ENSMUSG00000000171	1.3666e-08	-0.0797911	-0.262667	-0.0321284	0.103082	0.256558	0.102119	0.0388579	-0.152088	-0.0428716	-0.160607	0.14138	-0.0872938	-0.513641	-0.139131	Sdhd
571	ENSMUSG00000015961	1.46437e-35	-0.149935	0.029689	0.539278	0.195194	0.467589	0.742458	-0.353908	-0.193139	-0.381435	0.636679	-0.175028	0.00465081	0.0231396	0.658571	Adss
572	ENSMUSG00000048874	2.42227e-15	-0.241063	-0.321395	0.142586	0.0517022	0.264253	0.324976	-0.471988	-0.235484	-0.327642	0.0622197	-0.202658	-0.0444435	0.0203539	0.381754	Phf3
573	ENSMUSG00000064215	4.89346e-13	-0.126593	-0.0409428	-0.704034	-0.32274	-0.386394	-0.409349	0.245101	-0.0236612	0.285025	0.0234506	0.184117	-0.397716	-0.290579	-0.737262	Ifi27
573	ENSMUSG00000034345	4.08042e-10	-0.311835	-0.106104	-0.0553493	0.00405854	0.149782	0.0705605	-0.349051	-0.541717	-0.566701	-0.687347	0.0659321	0.0600942	-0.356185	0.0802884	Gtf2h5
574	ENSMUSG00000037062	1.78832e-38	-0.48784	-0.278771	0.0894573	-0.164166	0.00367479	-0.239898	-0.541506	-0.35939	-0.488164	-0.103364	-0.467417	-0.456982	-0.449071	0.222351	Sh3glb1
574	ENSMUSG00000022800	2.57284e-14	0.229402	0.401693	0.547674	0.173696	0.439903	0.614874	0.186745	0.221013	0.192307	0.22194	0.239133	0.282867	0.347437	0.709467	Fyttd1
574	ENSMUSG00000024099	5.2038e-10	-0.298506	-0.251797	-0.207027	0.0254824	-0.0632008	-0.0422118	-0.187058	-0.519222	-0.366384	-0.663239	0.0165555	0.00146213	-0.571019	-0.272673	Ndufv2
575	ENSMUSG00000031353	4.50043e-19	0.404889	0.149368	0.500618	0.0840067	0.305752	0.437224	0.418311	0.553352	0.55788	0.571934	0.274765	0.302767	0.131833	0.63281	Rbbp7
575	ENSMUSG00000001016	6.01995e-27	0.251071	-0.155003	0.380377	0.0276714	0.496245	0.52212	0.261049	0.271775	0.311326	-0.0574205	0.292482	0.211187	0.00369755	0.555213	Ilf2
575	ENSMUSG00000032050	3.85018e-36	0.175729	0.271753	0.611364	0.171694	0.473337	0.518191	0.156352	0.415751	0.268775	0.46831	0.129009	0.139812	0.204987	0.401929	Rdx
576	ENSMUSG00000021701	1.03211e-40	-0.172716	0.144599	0.273258	0.0424816	-0.0255301	0.650816	-0.571949	-0.480952	-0.638116	0.262932	-0.245037	0.364045	0.279115	0.565091	Plk2
576	ENSMUSG00000098178	1.92852e-82	0.064527	-0.329266	0.175959	0.064179	0.782436	0.752035	0.181837	0.514137	0.435145	0.0532217	0.147725	-0.153441	-0.41116	-0.789492	Gm42418
577	ENSMUSG00000041133	4.34751e-15	0.248728	-0.181428	0.453635	-0.375657	0.0402435	0.278045	0.315283	0.269304	0.337045	0.228457	0.363226	0.291789	-0.197384	0.590706	Smc1a
577	ENSMUSG00000030795	2.92514e-16	-0.00303996	-0.0141471	0.382631	0.161372	0.29108	0.105952	-0.0929991	-0.00283389	-0.0896557	-0.0554241	-0.221324	-0.231426	0.18459	0.822507	Fus
578	ENSMUSG00000058267	2.78996e-09	-0.170973	-0.366715	-0.170344	0.0791885	0.131052	0.162136	-0.0866165	-0.295489	-0.212382	-0.153403	-0.0166973	-0.0440244	-0.607732	-0.0377049	Mrps14
578	ENSMUSG00000026977	5.55699e-24	-0.346312	-0.287967	-0.0409024	-0.260346	0.116273	0.207312	-0.47173	-0.270382	-0.341097	-0.188889	-0.362509	-0.319051	-0.41984	0.140757	March7
578	ENSMUSG00000065990	5.9024e-28	-0.495677	-0.147873	0.0619055	0.167433	0.242757	0.227654	-0.187646	-0.627542	-0.34404	-0.445965	0.0785043	-0.164498	-0.321958	-0.0232213	Aurkaip1
578	ENSMUSG00000021500	9.38893e-08	0.231167	0.0503904	0.573224	0.110217	0.406011	0.550713	0.157693	0.359652	0.278083	0.464791	0.0265763	0.135899	0.103901	0.487349	Ddx46
579	ENSMUSG00000034932	3.63048e-90	-0.348814	-0.317246	-0.072509	0.0715123	0.0668263	0.0654386	-0.501858	-0.521867	-0.54636	-0.487822	-0.384603	-0.168637	-0.622787	-0.301556	Mrpl54
580	ENSMUSG00000022285	3.64526e-07	-0.0681231	0.202755	0.394349	0.0293838	-0.175397	0.384606	-0.292671	0.113122	-0.0720187	0.349039	-0.403661	-0.0624	0.302946	0.806679	Ywhaz
581	ENSMUSG00000056342	1.77626e-11	0.268171	0.40163	0.562367	0.169408	0.392996	0.582489	0.158469	0.311053	0.206022	0.493291	0.266103	0.329794	0.471596	0.65791	Usp34
582	ENSMUSG00000027810	1.33806e-07	-0.135996	-0.487355	-0.104138	-0.0878301	0.0902887	0.0634066	-0.231657	-0.130616	-0.25678	-0.00259932	-0.0920134	-0.126002	-0.522112	0.0349071	Eif2a
583	ENSMUSG00000004535	1.41707e-24	-0.143624	0.326833	0.217027	-0.397885	-0.059797	0.711415	0.0871796	-0.33203	-0.0444078	0.244911	0.227226	-0.0601257	-0.169534	0.139961	Tax1bp1
584	ENSMUSG00000028648	1.5305e-74	-0.0781935	-0.00551514	-0.312662	0.0843212	-0.242618	-0.403446	-0.366772	-0.267962	-0.551072	-0.389859	-0.0876508	0.0833488	-0.131962	-0.613325	Ndufs5
584	ENSMUSG00000040028	3.22306e-26	0.234276	0.18868	0.551507	0.0879203	0.364596	0.459673	0.266132	0.310269	0.331656	0.367595	0.260333	0.161858	0.180464	0.409523	Elavl1
585	ENSMUSG00000038374	1.39762e-30	0.402287	0.140219	0.473033	0.259716	0.576594	0.688741	0.406788	0.415616	0.446634	0.519123	0.234309	0.186102	0.208071	0.555548	Rbm8a
587	ENSMUSG00000009907	4.31568e-64	0.0989659	0.203318	0.436867	0.301778	0.448706	0.491281	-0.0567349	0.172693	0.0281582	0.298637	-0.079692	0.0582302	0.21602	0.550493	Vps4b
587	ENSMUSG00000060743	2.17985e-29	-0.0734524	-0.598415	-0.257138	-0.230424	-0.378199	0.108342	-0.286078	-0.492869	-0.602681	-0.762863	0.13425	0.264826	-0.55542	0.229375	H3f3a
587	ENSMUSG00000004040	1.6255e-10	0.310819	0.452001	0.605822	-0.132624	0.346595	0.774719	0.390107	0.674658	0.576978	0.723363	0.428112	0.228206	0.456438	0.793968	Stat3
588	ENSMUSG00000019428	4.04453e-12	-0.447981	-0.300599	-0.157577	-0.111969	-0.21358	0.01761	-0.317404	-0.668579	-0.382314	-0.483198	-0.0702473	-0.174969	-0.23046	-0.089829	Fkbp8
588	ENSMUSG00000020485	6.03285e-14	-0.192988	-0.387929	-0.250799	0.169079	0.233396	0.213345	-0.117786	-0.21942	-0.189116	-0.202007	0.0526739	-0.112802	-0.508338	-0.130412	Supt4a
589	ENSMUSG00000022378	1.23716e-22	0.27256	0.348281	0.439458	-0.339423	-0.20381	0.581836	0.127103	0.210317	0.125921	0.337361	0.13597	0.349077	0.301708	0.475749	Fam49b
590	ENSMUSG00000024425	4.07501e-11	-0.124016	0.0278039	-0.00364491	-0.00600578	0.148989	0.173975	0.0129775	-0.0637118	0.00402505	-0.48888	-0.0477754	-0.137682	-0.0813218	-0.21446	Ndfip1
591	ENSMUSG00000019659	2.88135e-18	-0.370984	-0.312953	-0.229161	0.269833	-0.00116552	0.0324142	-0.413307	-0.370464	-0.368284	-0.305008	-0.398095	-0.195442	-0.253656	0.0619608	Ccdc12
591	ENSMUSG00000017781	6.75089e-58	0.0276779	0.261055	0.233426	0.331179	0.423447	0.563679	0.125968	0.506621	0.51345	0.194724	-0.189992	-0.209524	0.16834	0.401932	Pitpna
592	ENSMUSG00000054091	2.13858e-11	-0.391245	0.0613662	-0.415627	-0.294224	-0.639182	-0.0190654	-0.308261	-0.707923	-0.581354	-0.630993	0.156162	0.100301	-0.109891	-0.782986	1810037I17Rik
593	ENSMUSG00000033379	9.94839e-07	-0.418174	0.281334	-0.273045	0.116863	0.144833	0.0764819	-0.140651	-0.683951	-0.178226	-0.4797	0.0157001	-0.0546282	0.0031093	-0.284133	Atp6v0b
593	ENSMUSG00000032239	8.76739e-17	-0.366408	-0.475896	-0.436797	-0.0360661	0.0787549	0.144971	-0.469277	-0.163431	-0.473269	-0.265065	-0.183599	-0.312326	-0.415919	-0.336103	Rp9
595	ENSMUSG00000033228	8.07618e-08	0.0707701	0.168299	0.581014	0.139706	0.459035	0.593415	-0.00844024	0.183554	0.167059	0.367495	-0.100309	0.0933664	0.27619	0.728009	Scaf11
596	ENSMUSG00000039202	4.17611e-07	-0.339251	0.1497	0.279195	0.117563	0.231027	0.285381	-0.343024	-0.518227	-0.478436	-0.489219	-0.0179559	0.137726	0.216097	0.281494	Abhd2
596	ENSMUSG00000004667	8.96471e-76	0.0293604	-0.256651	-0.0169105	0.20001	0.44236	0.454574	0.174284	0.0723652	0.191431	0.0844127	0.185524	-0.0486805	-0.410919	0.0151179	Polr2e
596	ENSMUSG00000019132	7.91858e-12	-0.159084	-0.215836	0.0415894	-0.352831	-0.229644	0.0805754	-0.204226	0.0300009	0.0867821	-0.078507	-0.30326	-0.214227	-0.229868	-0.198531	BC005537
597	ENSMUSG00000030007	6.80741e-65	0.109155	0.00560586	0.419056	0.221137	0.552776	0.768903	0.25761	-0.000587422	0.189261	0.118486	0.32238	0.133639	-0.0482114	0.380342	Cct7
597	ENSMUSG00000060073	3.33552e-47	0.0102759	0.171839	0.389853	0.377696	0.485667	0.727643	0.114174	-0.0970127	0.145286	0.259363	-0.0202607	-0.0842585	0.0821668	0.373791	Psma3
598	ENSMUSG00000021114	1.10726e-07	-0.374734	-0.140444	-0.130403	0.151561	0.132385	0.00879568	-0.228391	-0.558474	-0.37407	-0.359635	-0.0665449	-0.0858676	-0.337839	-0.108466	Atp6v1d
600	ENSMUSG00000075701	1.48924e-75	0.147872	0.41665	-0.00585575	0.123006	0.488906	0.395113	0.191918	0.0834862	0.166352	-0.112754	0.170289	0.121333	0.0293892	-0.450191	Vimp
600	ENSMUSG00000004207	4.04754e-22	-0.0298453	-0.179587	-0.405212	-0.26289	-0.166455	-0.12405	0.200184	0.631044	0.552425	0.219969	-0.467064	-0.530631	-0.531208	-0.640333	Psap
601	ENSMUSG00000027706	5.37109e-12	0.208629	0.616435	0.163203	0.241079	0.357056	0.587853	0.306004	0.141556	0.215268	0.16843	0.332578	0.20165	0.244675	0.124009	Sec62
602	ENSMUSG00000032301	7.34584e-22	0.190932	0.0524691	0.31737	0.130573	0.338268	0.466178	0.299678	-0.00327189	0.2133	0.283805	0.416356	0.28904	-0.150617	0.307145	Psma4
602	ENSMUSG00000007739	1.47389e-06	-0.20723	-0.581061	0.407241	-0.0579206	0.511476	0.68703	-0.225262	-0.173927	-0.363894	0.169901	0.0352104	-0.133665	-0.530701	0.483406	Cct4
602	ENSMUSG00000021040	9.36633e-72	-0.178591	-0.154487	-0.124022	0.0810228	0.0268863	-0.20153	-0.350874	-0.405606	-0.539982	-0.574674	-0.117682	0.0424898	-0.270326	-0.312241	Slirp
603	ENSMUSG00000031513	2.31599e-08	-0.125177	0.178603	0.233586	0.0464359	0.197277	0.0755408	-0.0761521	-0.262246	-0.0882128	-0.445727	0.0302774	0.130786	0.149945	0.115662	Leprotl1
603	ENSMUSG00000022641	2.16194e-13	0.278267	0.0641371	0.235247	-0.303221	-0.0963149	0.229488	0.19138	0.294964	0.258706	0.265729	0.208918	0.296498	0.212121	0.376878	Bbx
603	ENSMUSG00000019579	4.68913e-75	-0.0198292	0.00220718	-0.0591674	0.146004	0.488535	0.441752	0.0554163	-0.0711335	0.016065	-0.148882	0.0944842	0.0148431	-0.189008	-0.503783	Mydgf
604	ENSMUSG00000005625	2.63444e-12	-0.0914441	0.160214	0.198811	0.35936	0.230392	0.412192	0.00717628	-0.299628	-0.01999	-0.119424	-0.0148596	0.00894889	0.00334151	0.357724	Psmd4
604	ENSMUSG00000055762	9.63103e-28	-0.126867	-0.385262	-0.151137	-0.111096	0.253132	0.775856	-0.0940862	-0.414612	-0.402738	-0.0204828	0.0972619	-0.166694	-0.497541	-0.0291828	Eef1d
605	ENSMUSG00000026034	2.68183e-28	-0.229769	-0.575962	-0.403118	-0.262033	-0.0983794	-0.478919	-0.34546	-0.250258	-0.390839	-0.375936	-0.171766	-0.171853	-0.458131	-0.241784	Clk1
605	ENSMUSG00000025135	2.26572e-19	-0.272785	-0.242269	-0.19807	-0.272668	-0.514162	-0.472282	-0.206457	-0.308745	-0.284553	-0.474552	0.0252907	-0.0339457	-0.213067	0.0174226	Anapc11
606	ENSMUSG00000028692	3.95374e-20	-0.456923	-0.390887	-0.181106	-0.144304	0.105074	0.11003	-0.321844	-0.714331	-0.53045	-0.380333	-0.113384	-0.351316	-0.384613	0.010069	Akr1a1
606	ENSMUSG00000020153	4.30106e-86	-0.194788	-0.198997	-0.414434	0.135929	-0.18614	-0.363096	-0.0593587	-0.255839	-0.111722	-0.196978	0.0112687	-0.0582795	-0.615173	-0.638269	Ndufs7
606	ENSMUSG00000020803	9.9032e-18	-0.0584094	0.0438521	0.040058	0.375259	0.146887	0.312796	0.0265648	-0.0158591	0.0249567	0.178311	0.126971	0.0215045	-0.110195	0.21625	Txndc17
606	ENSMUSG00000021709	1.41149e-19	-0.131206	0.00980819	0.0976543	-0.296251	0.0351812	0.751072	-0.125643	0.285344	0.17579	0.371839	-0.413015	-0.343192	0.117414	0.293015	Erbb2ip
609	ENSMUSG00000018326	5.63164e-08	0.228882	0.363975	0.604707	0.215455	0.417656	-0.134434	0.270799	0.323456	0.375517	0.481199	0.179582	0.198423	0.388161	0.428747	Ywhab
609	ENSMUSG00000045767	1.05312e-37	0.295227	0.466772	0.410846	0.00355775	-0.31769	-0.309778	0.184217	0.35364	0.236324	0.257741	0.411614	0.443981	0.570226	0.523208	B230219D22Rik
609	ENSMUSG00000024096	3.62555e-85	-0.523944	-0.426934	-0.438512	0.148123	-0.00111224	0.149752	-0.47899	-0.57225	-0.470259	-0.231114	-0.26917	-0.340076	-0.669235	-0.327165	Ralbp1
610	ENSMUSG00000016344	8.49957e-15	-0.362394	-0.382933	-0.560916	-0.139907	-0.247305	-0.260275	-0.3173	-0.591119	-0.456485	-0.515296	-0.0990228	0.00213194	-0.347792	-0.371521	Ppdpf
610	ENSMUSG00000079197	9.60893e-11	-0.307178	-0.173218	-0.0162595	0.150817	0.225007	0.344718	-0.150753	-0.633944	-0.347642	-0.271856	0.138503	0.150636	-0.317142	0.0286414	Psme2
611	ENSMUSG00000029465	1.20472e-71	-0.144085	-0.0618249	0.136858	0.346067	0.592748	0.450915	0.167529	-0.260395	0.0350283	0.0357123	0.249544	-0.283115	-0.218773	0.173133	Arpc3
613	ENSMUSG00000032562	1.46162e-07	-0.508096	0.00324729	0.216829	-0.301789	-0.477019	-0.509942	-0.296298	-0.61674	-0.347481	0.100344	0.0556083	0.0740852	0.2081	0.789526	Gnai2
614	ENSMUSG00000027881	2.73481e-71	0.0996924	-0.0790911	0.103205	0.0444315	0.532803	0.416169	0.0933779	0.373762	0.329481	0.446546	0.00825927	-0.0923604	0.0783898	0.342616	Prpf38b
614	ENSMUSG00000008393	3.0259e-10	0.228005	0.152216	0.142985	0.249081	0.0780167	-0.284542	0.0907232	0.219674	0.105185	-0.390085	0.115404	0.220668	0.163328	0.00108989	Carhsp1
614	ENSMUSG00000003955	9.9076e-08	0.158102	0.10924	0.188893	-0.269924	0.0299812	-0.525028	0.128459	0.0144142	0.0447209	-0.54772	0.371188	0.377826	0.113334	0.269918	Fam162a
615	ENSMUSG00000020994	1.81764e-09	0.380936	0.164266	0.550698	0.12797	0.507466	0.501128	0.286699	0.458036	0.338791	0.189476	0.203996	0.188142	0.285611	0.598607	Pnn
615	ENSMUSG00000068039	1.27165e-21	0.142633	-0.136397	0.496614	0.129018	0.543701	0.580719	0.0773386	0.118733	0.088606	0.194371	0.151543	0.119841	-0.139501	0.479522	Tcp1
616	ENSMUSG00000028759	5.80156e-07	0.0323088	0.0337998	0.33797	-0.0537926	0.121999	0.194992	-0.0802238	0.0071854	-0.0420914	0.160462	0.0933277	0.141459	0.209941	0.716262	Hp1bp3
616	ENSMUSG00000029621	1.27539e-08	-0.23491	-0.187932	0.0447916	0.213707	0.484027	0.389982	-0.32744	-0.449537	-0.458239	-0.569115	0.0291699	-0.024574	-0.334789	-0.0202403	Arpc1a
617	ENSMUSG00000068749	1.10864e-70	0.0813116	-0.0236861	0.342796	0.229138	0.516543	0.57436	0.131072	0.0713609	0.0125064	0.014102	0.344313	0.103299	-0.192511	0.33151	Psma5
617	ENSMUSG00000021917	1.18436e-46	-0.251316	0.219366	0.324261	0.0186572	0.443281	0.73284	-0.033312	-0.495214	-0.155965	-0.498551	0.328819	0.0402047	-0.140019	-0.033527	Spcs1
617	ENSMUSG00000022358	5.67189e-09	0.505872	0.404674	0.290944	-0.117965	-0.46396	0.169045	0.432889	0.570059	0.536127	0.618041	0.301032	0.435378	0.487626	0.413764	Fbxo32
618	ENSMUSG00000048234	2.00728e-17	-0.0262227	0.170543	0.209092	-0.254468	0.416931	0.518409	0.160886	0.187586	0.223765	0.104963	0.0404073	-0.13798	-0.0524713	-0.0900285	Rnf149
618	ENSMUSG00000053453	1.99149e-07	0.295092	0.163353	0.155669	0.307459	0.395836	0.486848	0.334874	0.330434	0.294771	0.0580182	0.317706	0.220584	0.153798	0.264756	Thoc7
619	ENSMUSG00000027170	4.45924e-11	-0.289815	-0.562425	0.0405514	-0.253574	0.275138	0.41159	-0.329732	-0.298616	-0.413474	-0.155129	-0.0150025	-0.190856	-0.515619	0.247984	Eif3m
620	ENSMUSG00000020260	3.07494e-09	0.0735702	0.315393	0.292638	-0.0698877	0.115197	-0.0241602	-0.122995	0.254641	0.0347117	0.237787	-0.329895	0.0271835	0.338063	0.247129	Pofut2
620	ENSMUSG00000062397	1.8672e-15	-0.224459	-0.104954	0.27884	0.164419	0.559101	0.42069	-0.22974	-0.240418	-0.283066	0.0411128	-0.0351366	-0.0597325	-0.427362	-0.0150937	Zfp706
621	ENSMUSG00000026895	1.11246e-19	-0.322804	-0.183509	-0.189713	-0.144291	-0.0455169	0.0320601	-0.152887	-0.502321	-0.302599	-0.591707	0.0985163	-0.0161217	-0.601413	-0.369521	Ndufa8
621	ENSMUSG00000023089	9.33883e-17	0.187407	0.273138	-0.187077	0.311188	-0.0700138	-0.262175	0.0757776	0.0846335	-0.0361738	-0.701582	0.174871	0.21766	-0.288644	-0.730327	Ndufa5
623	ENSMUSG00000035199	3.63061e-13	-0.271674	0.512782	0.370993	0.204082	0.401427	0.485499	-0.102941	-0.647438	-0.249898	0.643652	0.0954241	-0.0598945	0.423806	0.448386	Arl6ip5
623	ENSMUSG00000024758	2.40188e-22	-0.308323	-0.304345	-0.323174	0.12979	0.269455	-0.0961229	-0.245242	-0.239098	-0.207662	-0.374797	-0.177512	-0.346677	-0.556297	-0.524599	Rtn3
624	ENSMUSG00000035242	2.53896e-07	0.438213	0.377504	0.0904043	0.262965	-0.196116	0.254146	0.137474	0.614694	0.164121	0.699015	0.174592	0.32336	0.175359	0.19918	Oaz1
625	ENSMUSG00000033701	5.10433e-30	0.107108	0.0570628	0.298926	0.112899	0.275332	0.641671	0.0939842	0.0677882	0.0285525	-0.110589	0.286766	0.20184	0.122274	0.467488	Acbd6
626	ENSMUSG00000026021	7.61527e-20	0.184497	0.176438	0.356956	0.35131	0.57402	0.596152	0.167217	0.127932	0.131718	0.212277	0.0516921	0.0631408	-0.0983053	0.432056	Sumo1
627	ENSMUSG00000027620	1.01958e-22	-0.365186	-0.256651	0.230363	-0.320758	0.300115	0.0558684	-0.515464	-0.336785	-0.463374	0.152475	-0.33931	-0.321992	0.0500543	0.361051	Rbm39
627	ENSMUSG00000050608	2.31305e-20	0.171583	0.372765	0.272849	0.265191	0.387652	0.170373	0.362221	-0.100361	0.155725	-0.569897	0.446786	0.322876	-0.102916	0.138759	Minos1
628	ENSMUSG00000026155	7.08521e-13	0.31654	0.49747	0.561349	0.132628	0.183042	0.567987	0.292149	0.343115	0.3254	0.28391	0.383509	0.446158	0.443941	0.679667	Smap1
628	ENSMUSG00000006169	1.49252e-68	0.0241746	0.286331	0.356436	-0.0790632	0.473034	0.593759	-0.0120161	0.370546	0.141549	0.403024	-0.016353	-0.0830849	-0.0728335	0.215125	Clint1
628	ENSMUSG00000070394	1.04019e-14	-0.407525	-0.236694	-0.560544	-0.130895	-0.517186	-0.379134	-0.409363	-0.673031	-0.603037	-0.696452	-0.0832803	-0.0471185	-0.262343	-0.699828	Tmem256
628	ENSMUSG00000069744	4.29802e-17	-0.00387842	0.184097	0.0141888	0.351215	0.401816	0.508898	0.217947	-0.246113	-0.0049041	-0.162428	0.273219	0.0124263	-0.242887	0.00800772	Psmb3
630	ENSMUSG00000028034	2.82148e-68	-0.113369	-0.0418787	0.264617	-0.0220018	0.454864	0.349534	-0.042627	-0.167124	-0.0674091	-0.261467	0.0696592	0.0721885	0.160263	0.257334	Fubp1
631	ENSMUSG00000018286	6.65102e-08	-0.0228137	0.127424	0.143232	0.231273	0.495214	0.759636	0.30583	-0.0745681	0.231554	0.152772	0.114782	-0.161652	-0.297236	0.0200505	Psmb6
633	ENSMUSG00000028530	7.10127e-19	0.0507085	0.359066	0.537217	-0.111416	0.427387	0.50618	0.144015	0.346723	0.284869	0.61845	0.0725703	-0.045443	0.34234	0.596785	Jak1
634	ENSMUSG00000062963	1.07402e-43	-0.339533	-0.21817	-0.306884	0.080002	0.11803	-0.00317024	-0.204781	-0.465162	-0.395535	-0.559132	0.0341665	-0.166559	-0.379254	-0.339601	Ufc1
634	ENSMUSG00000056851	1.44204e-07	-0.283024	-0.595079	0.320972	-0.0970827	0.381004	0.631146	-0.252781	0.0642416	-0.140703	-0.229851	-0.153644	-0.233586	-0.491149	0.572466	Pcbp2
635	ENSMUSG00000026087	1.20535e-16	-0.159498	-0.558199	-0.0403705	-0.0883423	-0.050414	0.0711091	-0.267829	-0.143318	-0.322423	-0.284951	-0.124005	-0.0598689	-0.525934	-0.187517	Mrpl30
635	ENSMUSG00000030062	9.52809e-10	-0.0274025	-0.0389193	-0.19661	0.116208	0.260144	0.30019	-0.0998442	0.0083674	-0.0235227	-0.085178	-0.0246719	0.0275631	-0.110298	-0.546856	Rpn1
636	ENSMUSG00000040407	1.92301e-21	-0.268933	-0.0867626	0.169613	0.00446789	0.286661	0.232849	-0.434613	-0.438435	-0.568578	-0.08725	-0.00777487	-0.048247	-0.0716599	0.13879	Akap9
637	ENSMUSG00000028822	2.66526e-14	-0.351154	-0.0754057	-0.152378	-0.285109	-0.25459	-0.199314	-0.27061	-0.603705	-0.411544	-0.279764	0.0789513	-0.13005	-0.139662	-0.280055	Tmem50a
637	ENSMUSG00000078671	2.31449e-16	-0.0162052	-0.0829153	0.0513909	-0.309432	0.11758	0.323235	-0.10435	0.0737148	-0.0212451	0.0584893	-0.00178476	0.00460051	-0.118159	0.25545	Chd2
640	ENSMUSG00000030335	1.92558e-16	0.109361	0.0317391	0.0180735	0.281805	0.332932	0.0991041	0.197603	0.141518	0.116339	0.32391	0.240114	0.00363986	-0.223812	-0.182513	Mrpl51
641	ENSMUSG00000028609	2.60776e-14	0.316726	-0.0427911	0.309882	0.224838	0.449977	0.541412	0.410544	0.465845	0.471469	0.408214	0.24318	0.141161	-0.270915	0.41126	Magoh
644	ENSMUSG00000038717	2.04662e-58	0.283042	0.0893989	-0.16963	0.191986	-0.0674577	-0.0626518	-0.423183	0.286873	-0.542353	-0.24004	-0.116962	0.435422	-0.0156241	-0.223401	Atp5l
645	ENSMUSG00000079658	2.58863e-12	0.337716	0.532033	0.535051	0.0406876	0.187657	0.602314	0.327486	0.252838	0.211698	0.256049	0.433678	0.402292	0.308324	0.291158	Tceb1
645	ENSMUSG00000043962	8.73434e-65	0.160089	0.0878988	0.441491	0.220396	0.478729	0.37786	0.027761	0.308818	0.135123	0.295902	-0.0239876	0.0367855	0.107157	0.488899	Thrap3
647	ENSMUSG00000027248	3.89445e-09	-0.156333	0.050235	-0.494273	0.0144482	0.573078	0.579259	0.118417	-0.219552	0.179338	-0.119996	0.00568156	-0.218938	-0.0861046	0.348902	Pdia3
647	ENSMUSG00000032336	2.13887e-59	0.36903	0.368711	0.332357	0.0187173	-0.478904	-0.0908935	0.337312	0.412327	0.396012	0.374127	0.330274	0.427456	0.509874	0.388722	Nptn
648	ENSMUSG00000107002	8.4369e-07	-0.154943	-0.353216	-0.157011	0.0099803	0.127038	0.0480917	-0.170518	-0.0543227	-0.130741	-0.42905	-0.140831	-0.147811	-0.459686	-0.386354	0610012G03Rik
649	ENSMUSG00000029094	1.17904e-12	0.22912	0.445644	0.443317	-0.234625	-0.0655196	0.204243	0.122305	0.288866	0.202918	0.511298	0.144269	0.205141	0.539516	0.651411	Afap1
649	ENSMUSG00000062825	6.39464e-08	0.0609843	0.443969	-0.118223	-0.181219	-0.287536	0.853633	-0.417581	-0.409608	-0.497296	0.436702	-0.335366	0.453054	0.255193	0.203767	Actg1
650	ENSMUSG00000028416	3.89201e-07	-0.338437	-0.257818	-0.344647	0.337743	0.112908	-0.034747	-0.281587	-0.442511	-0.335041	-0.508395	-0.0412984	-0.176616	-0.288134	-0.280924	Bag1
650	ENSMUSG00000004771	1.11337e-06	-0.259897	0.0629709	0.030636	0.0765829	0.227176	0.356016	-0.21857	-0.167075	-0.155013	-0.0275699	-0.351636	-0.36112	-0.0183876	-0.00230505	Rab11a
652	ENSMUSG00000029038	7.67832e-28	-0.3266	-0.115571	-0.0722925	0.0794445	0.098653	0.0738716	-0.292814	-0.564487	-0.340972	-0.405067	-0.203418	0.0177578	-0.225448	-0.142091	Ssu72
653	ENSMUSG00000063787	2.77038e-15	-0.180236	-0.243435	-0.0813355	0.169805	0.167106	0.184514	-0.166876	-0.257728	-0.223995	-0.252854	-0.0162968	-0.0383916	-0.490322	-0.196594	Chchd1
656	ENSMUSG00000051695	1.99303e-09	-0.296079	-0.265517	0.0699024	-0.0203351	0.515091	0.364176	-0.155269	0.000299673	0.0357978	-0.158416	-0.166881	-0.407979	-0.371367	0.103022	Pcbp1
656	ENSMUSG00000020745	8.63951e-14	-0.211773	0.210647	0.468442	-0.0154665	0.273122	0.292571	-0.122282	0.0652392	0.026879	0.187821	-0.18121	-0.296518	0.212992	0.747112	Pafah1b1
657	ENSMUSG00000025326	9.7207e-16	0.247749	0.341993	0.527201	0.218468	0.399702	0.385913	0.173661	0.251811	0.245012	0.397952	0.151092	0.314469	0.367107	0.605723	Ube3a
658	ENSMUSG00000051510	1.92928e-18	-0.0742603	0.485014	0.47099	-0.134227	0.388327	0.494038	-0.10583	-0.0852394	-0.0764411	0.448851	0.0291007	-0.0120199	0.331015	0.532385	Mafg
658	ENSMUSG00000063200	2.41663e-09	-0.13015	-0.497243	-0.234054	-0.0195358	-0.123626	-0.0240732	-0.260115	-0.149198	-0.210945	0.0989086	-0.332263	-0.166207	-0.603507	0.00946589	Nol7
658	ENSMUSG00000045983	3.95486e-09	0.138125	0.229915	0.542122	0.223236	0.465499	0.566825	0.0179716	0.380695	0.203745	0.433391	-0.099637	0.109572	0.137701	0.325387	Eif4g1
659	ENSMUSG00000015937	2.55475e-08	-0.229746	-0.509669	0.102734	-0.108731	0.207739	0.160883	-0.208991	-0.169953	-0.0823285	-0.223674	-0.239785	-0.15851	-0.242471	0.371948	H2afy
660	ENSMUSG00000023087	4.09372e-16	-0.0740564	0.142696	0.342837	-0.205491	0.164352	0.527715	-0.380803	0.0171517	-0.131108	0.267995	-0.356255	0.000972688	0.217639	0.481983	Noct
661	ENSMUSG00000064367	4.86544e-26	0.203482	0.611172	0.29641	0.230292	0.382689	0.280733	-0.0770755	-0.102494	-0.244516	-0.0848853	0.307442	0.412743	0.0949004	-0.345971	mt-Nd5
662	ENSMUSG00000020362	1.77969e-13	-0.0527143	-0.191961	0.053207	-0.0845667	0.175311	0.129126	-0.17781	-0.0457599	-0.154341	-0.482183	-0.0305611	0.0673661	-0.186102	0.00299955	Cnot6
663	ENSMUSG00000027835	1.44907e-13	0.125804	0.436134	0.497776	0.212567	0.463449	0.409303	0.0833432	0.19906	0.0890842	0.512479	0.125971	0.0192204	0.348505	0.524197	Pdcd10
664	ENSMUSG00000023456	3.86299e-10	0.174658	0.134541	-0.105817	0.158164	0.305497	0.138602	0.375134	-0.121471	0.185452	0.218293	0.413921	0.240451	-0.0848679	0.0776752	Tpi1
665	ENSMUSG00000030842	5.6063e-06	-0.193669	0.0517043	0.097293	0.149038	0.139566	0.16787	-0.228772	-0.506147	-0.315241	-0.121973	-0.0239769	0.103559	-0.109979	-0.0181037	Lamtor1
666	ENSMUSG00000026755	1.60329e-09	-0.199029	0.0987981	0.186679	0.269469	0.332628	0.16941	-0.264229	-0.500746	-0.411302	-0.466731	0.0444411	0.191966	-0.0360302	0.177678	Arpc5l
666	ENSMUSG00000055436	5.12383e-16	0.0866776	0.0864233	0.501225	-0.216017	0.557093	0.544542	0.0498971	0.214168	0.0832669	-0.0556572	0.142643	-0.0762282	0.173927	0.667922	Srsf11
667	ENSMUSG00000024091	2.53116e-07	0.117145	0.349549	0.595906	0.20892	0.376217	0.467288	0.295564	0.130603	0.314576	0.649066	0.0726485	-0.0448217	0.179949	0.73689	Vapa
668	ENSMUSG00000027828	1.79596e-07	0.245682	0.239607	0.32394	-0.0468683	0.471137	0.231668	0.223135	0.286822	0.206144	-0.204128	0.363893	0.170589	-0.0111506	0.11989	Ssr3
668	ENSMUSG00000030779	3.22669e-11	-0.0340464	0.300029	0.522232	0.0587673	0.37076	0.385148	-0.0651944	0.0308267	0.0132507	0.161958	-0.00124576	0.0129451	0.234688	0.494744	Rbbp6
669	ENSMUSG00000027660	9.91738e-15	-0.150645	-0.039381	0.219255	-0.141248	0.466932	0.450323	-0.140637	0.148782	0.111531	0.426531	-0.311795	-0.373843	0.0879358	-0.116942	Skil
671	ENSMUSG00000028676	3.69153e-27	0.231605	0.206391	0.323993	0.0677406	0.302609	0.279711	0.2086	0.299052	0.255276	0.077207	0.202443	0.238804	0.249242	0.597242	Srsf10
671	ENSMUSG00000021774	1.61917e-06	0.257112	0.168322	0.45609	0.196555	0.418271	0.549813	0.273985	0.355051	0.368467	0.0218826	0.173273	0.232541	0.0703885	0.46184	Ube2e1
672	ENSMUSG00000045948	1.27744e-06	-0.181243	-0.407132	-0.226038	0.0573777	0.0237679	-0.0548067	-0.188457	-0.264191	-0.199422	-0.471858	-0.0371139	-0.142191	-0.493379	-0.380973	Mrps12
674	ENSMUSG00000078348	7.88018e-73	-0.141763	-0.361928	-0.0617102	0.0971967	0.127889	0.124886	-0.0740928	-0.288615	-0.139913	-0.412508	0.0280827	0.0105428	-0.546927	-0.0147789	Sf3b5
674	ENSMUSG00000074748	3.67564e-06	0.0328118	0.0537102	0.29706	0.132526	0.482837	0.36166	-0.0364796	0.0961599	0.131352	0.0482435	-0.130725	-0.00260918	0.131632	0.438056	Atxn7l3b
676	ENSMUSG00000070047	3.35415e-14	0.166889	0.283176	0.459335	-0.286074	-0.235889	0.266493	0.14624	0.310306	0.218181	0.608263	0.353634	0.294632	0.387727	0.469219	Fat1
676	ENSMUSG00000021024	2.6853e-72	0.0380434	-0.206696	0.14714	0.171037	0.346174	0.457061	0.156296	-0.0274814	0.199304	0.0535132	-0.00370847	-0.014676	-0.547149	0.200012	Psma6
677	ENSMUSG00000014856	5.59512e-08	-0.311169	-0.170143	-0.136424	0.0286437	0.197115	0.16503	-0.188627	-0.495429	-0.33176	-0.294601	0.0103669	-0.0734054	-0.389213	-0.435692	Tmem208
677	ENSMUSG00000020954	6.54313e-12	0.0397212	0.355536	0.506792	-0.0754057	0.198411	-0.00384808	-0.0493569	0.144243	0.0832752	0.213113	0.147169	0.248056	0.431171	0.581153	Strn3
680	ENSMUSG00000025337	2.3264e-10	-0.149928	0.206579	0.0816084	0.287485	0.217312	0.313326	-0.0837074	-0.151553	-0.114509	0.19008	-0.0929534	-0.283583	0.197261	0.280595	Sbds
681	ENSMUSG00000032966	7.08515e-11	0.163082	0.265657	0.60214	0.296284	0.222787	-0.551843	-0.0385221	-0.0478373	-0.23425	-0.0136723	0.148423	0.30836	0.338988	0.712	Fkbp1a
684	ENSMUSG00000031176	3.95913e-07	-0.388838	-0.18231	-0.463483	-0.127516	-0.333887	-0.352981	-0.370953	-0.552648	-0.425181	-0.52678	-0.230442	-0.203723	-0.25607	-0.0522065	Dynlt3
685	ENSMUSG00000028790	4.79073e-16	0.0674951	-0.00513981	0.452755	0.128618	0.428629	0.483003	-0.072585	0.144289	-0.00402904	0.155521	-0.104913	-0.0199807	0.159534	0.509486	Khdrbs1
685	ENSMUSG00000021606	9.07507e-44	-0.306344	-0.0737588	-0.302509	0.0661194	-0.230203	-0.116286	-0.191491	-0.502624	-0.411086	-0.680614	0.0294239	0.0460041	-0.588673	-0.643645	Ndufs6
686	ENSMUSG00000003873	4.24567e-06	-0.232595	-0.136912	0.0150842	0.0239195	-0.0379098	-0.059781	-0.18779	-0.597316	-0.267343	-0.514096	0.0665405	0.119249	-0.179142	0.109277	Bax
687	ENSMUSG00000035585	1.4451e-55	-0.0906308	-0.457385	-0.0439645	-0.101003	-0.094764	-0.0312775	-0.0273054	-0.181608	-0.0856872	-0.144936	0.0679782	-0.043351	-0.458693	0.0934081	Tsen34
688	ENSMUSG00000085438	7.09851e-18	-0.173354	-0.135235	-0.114067	0.0104273	-0.204759	-0.448416	-0.22789	-0.15105	-0.201795	-0.52256	-0.0198075	0.00569687	-0.0363549	0.0539731	1700020I14Rik
688	ENSMUSG00000019054	3.21911e-11	-0.314631	-0.1008	0.0126255	0.214332	0.231294	0.123633	-0.242968	-0.57099	-0.330578	-0.31258	0.0950961	0.14389	-0.0271082	0.176137	Fis1
688	ENSMUSG00000029767	5.77734e-15	0.325354	0.417173	0.418109	-0.100636	0.31813	0.200688	0.336249	0.435792	0.427206	0.412354	0.277255	0.238553	0.387287	0.304009	Calu
690	ENSMUSG00000071014	4.07433e-10	-0.00406854	0.00034306	-0.0103571	0.0271129	0.106976	0.0763856	0.080429	-0.132009	-0.0387635	-0.241965	0.156237	0.0765597	-0.571066	-0.618628	Ndufb6
691	ENSMUSG00000004980	2.38438e-41	0.408703	0.0900884	0.419339	0.155214	0.473272	0.5673	0.502603	0.340043	0.540064	0.176036	0.423259	0.381877	-0.169745	0.366837	Hnrnpa2b1
693	ENSMUSG00000040824	2.82514e-14	0.249357	-0.0349394	0.0276279	0.332476	-0.164747	0.357979	-0.132805	0.00741133	-0.350713	-0.210054	0.255608	0.427902	-0.00982951	0.0246087	Snrpd2
693	ENSMUSG00000021967	2.50594e-06	-0.238577	-0.205103	-0.286342	0.0916413	0.126963	0.0653282	-0.300406	-0.42694	-0.361986	-0.541336	-0.0807206	-0.00684179	-0.414961	-0.519585	Mrpl57
694	ENSMUSG00000033940	9.96587e-08	-0.450335	-0.201905	-0.172766	0.00669865	0.164968	-0.0227318	-0.293346	-0.585983	-0.427605	-0.384486	-0.107937	-0.125632	-0.368702	-0.172828	Brk1
695	ENSMUSG00000053768	4.02746e-06	-0.179979	-0.427165	-0.0533337	-0.134937	-0.159675	-0.2733	-0.168689	-0.257335	-0.228	-0.454941	-0.0538568	-0.0314733	-0.492326	0.0257814	Chchd3
695	ENSMUSG00000030591	4.21397e-10	-0.316085	-0.482186	0.0182327	0.0720176	0.509479	0.369081	-0.297968	-0.441375	-0.300261	-0.503196	-0.231389	-0.341957	-0.512416	-0.20841	Psmd8
695	ENSMUSG00000022462	1.88041e-70	0.298394	0.325894	0.535937	-0.131609	0.18025	0.504161	0.096377	0.596759	0.277383	0.350399	0.334962	0.287658	0.188032	0.156241	Slc38a2
695	ENSMUSG00000024346	9.46715e-42	-0.3134	-0.374491	-0.0224806	0.185111	0.208502	-0.0213821	-0.330417	-0.49702	-0.400301	-0.532133	-0.318495	-0.183184	-0.373047	-0.274039	Pfdn1
696	ENSMUSG00000008140	1.62748e-07	0.159912	0.177031	0.160981	-0.215914	0.0424884	0.179078	0.222829	0.0813285	0.161366	-0.0507931	0.376464	0.197105	-0.0425236	0.1882	Emc10
697	ENSMUSG00000023307	1.12969e-13	0.112236	0.0619554	0.47186	-0.00348292	0.476662	0.414602	0.0918345	0.1039	0.156612	0.22485	0.0812391	0.13898	0.0750325	0.577952	March5
699	ENSMUSG00000002778	1.31646e-13	-0.403597	-0.412753	-0.229682	-0.14411	-0.047973	-0.227909	-0.360062	-0.499044	-0.524226	-0.459895	-0.0744491	-0.238818	-0.451293	-0.188506	Kdelr1
699	ENSMUSG00000021832	2.45322e-10	0.322588	0.160243	0.413856	0.234927	0.44326	0.517612	0.288368	0.289661	0.258561	0.343613	0.304759	0.229454	0.0550006	0.341912	Psmc6
701	ENSMUSG00000027593	1.13692e-09	0.0281136	-0.313207	0.419869	0.182388	0.515978	0.41328	0.239241	0.300887	0.379915	0.0539804	-0.00321081	-0.114898	-0.140415	0.685533	Raly
701	ENSMUSG00000029203	1.44206e-56	0.124394	0.301095	0.41614	0.292667	0.490586	0.296319	0.199706	0.197941	0.236948	0.367626	0.240172	0.113095	0.152938	0.40142	Ube2k
705	ENSMUSG00000019188	8.37759e-56	-0.0571163	0.142148	0.0841442	0.224357	0.401879	0.399634	-0.162512	-0.0590257	-0.18107	-0.27549	-0.0171722	0.000274996	0.0330704	-0.231099	H13
706	ENSMUSG00000060143	1.21441e-07	0.0605293	-0.134808	-0.176112	0.155233	0.145496	0.19482	-0.362603	0.0199812	-0.46993	-0.0313332	-0.0609315	0.15913	-0.116105	-0.277585	Gm10076
707	ENSMUSG00000031622	1.35788e-06	0.0243449	0.217119	0.300265	0.0429495	0.385748	0.547376	0.208668	0.130811	0.145222	-0.0721168	0.0810174	-0.154064	-0.0346714	0.348537	Sin3b
707	ENSMUSG00000032112	1.10105e-11	-0.0342042	0.0572288	0.177305	0.18864	0.335717	0.339781	-0.0517566	-0.250181	-0.135957	-0.448425	0.126711	0.217023	0.163714	0.0760311	Trappc4
707	ENSMUSG00000024829	3.6286e-08	-0.00105174	-0.137101	0.0513043	0.164717	0.255894	0.273512	-0.000506149	-0.0237911	-0.0279344	-0.166012	-0.0362419	0.0279899	-0.442761	-0.00221048	Mrpl21
709	ENSMUSG00000005881	2.74854e-15	-0.323198	-0.221551	-0.106183	-0.300487	-0.011972	0.284715	-0.299628	-0.437084	-0.358091	-0.432443	-0.0653295	-0.166482	-0.263179	-0.0712491	Ergic3
709	ENSMUSG00000022427	5.66263e-07	-0.0325135	-0.283104	0.255957	0.200825	0.48218	0.387028	-0.00969709	-0.113736	-0.0204126	-0.315331	0.04665	0.0634958	-0.328172	0.380027	Tomm22
710	ENSMUSG00000005687	5.36676e-15	0.0641186	-0.17578	0.0360741	0.00882446	0.411008	0.588736	0.117446	0.247327	0.256228	0.0188153	0.0206902	-0.13106	-0.519425	0.170092	Bcas2
712	ENSMUSG00000006301	4.84933e-07	-0.119627	0.10255	0.108728	0.2021	0.284122	0.0891797	0.0205317	0.280983	0.248587	0.438935	-0.30652	-0.317102	0.139745	0.314847	Tmbim1
712	ENSMUSG00000060373	4.19854e-15	0.0942634	-0.0655976	0.427939	0.220571	0.398193	0.654046	0.143713	0.279464	0.166058	0.270981	0.222375	-0.0841635	-0.118045	0.527327	Hnrnpc
715	ENSMUSG00000063524	8.64431e-08	0.343358	0.251497	-0.53237	-0.238887	-0.0818793	0.396585	0.410076	0.297641	0.380106	0.686385	0.200362	0.230713	-0.172638	-0.514649	Eno1
715	ENSMUSG00000000326	6.13958e-54	0.0386436	-0.055329	0.087692	0.0901904	-0.479927	-0.0184576	0.00219438	-0.0283504	-0.0113992	-0.137095	0.092558	0.0396837	-0.0981283	0.107013	Comt
715	ENSMUSG00000024335	6.27969e-10	-0.220761	-0.0569201	-0.0672774	-0.0656578	-0.0224304	0.0779812	-0.111255	0.281928	0.233599	0.237976	-0.197693	-0.430619	-0.033913	0.219738	Brd2
716	ENSMUSG00000024811	3.51277e-10	-0.0186031	-0.0381237	0.355648	-0.273566	0.265979	0.332551	-0.0300744	0.0045692	-0.0301649	0.0367914	0.136695	0.0908016	0.0797204	0.578144	Tnks2
717	ENSMUSG00000034343	2.05347e-11	-0.346285	0.170364	0.0988773	0.0993223	0.321987	0.367754	-0.200622	-0.232457	-0.110384	0.266714	-0.32315	-0.314245	0.12011	-0.107702	Ube2f
719	ENSMUSG00000047843	3.30123e-10	0.00762276	0.4531	0.25498	0.207766	0.143576	0.411826	-0.0648402	0.0587821	0.090052	0.118241	-0.188226	0.0879002	0.434779	0.679664	Bri3
719	ENSMUSG00000038708	4.20241e-09	-0.179607	0.1551	0.278554	0.208474	0.424911	0.417194	-0.285612	0.000254841	-0.16365	0.0582411	-0.220714	-0.213392	0.202962	0.511234	Golga4
720	ENSMUSG00000018076	8.34769e-08	-0.162432	0.0566282	0.199335	-0.272613	-0.132276	0.249168	-0.226018	0.1753	0.0191762	0.310359	-0.150681	-0.119705	0.144149	0.290275	Med13l
720	ENSMUSG00000031078	3.62556e-12	-0.285575	0.0705797	0.210951	-0.104272	0.142226	0.284034	-0.314343	-0.310313	-0.27179	0.0590672	-0.317156	-0.213986	0.130936	0.231212	Cttn
723	ENSMUSG00000032383	1.03754e-06	0.243725	-0.0419926	-0.220099	-0.10796	0.438126	0.405511	0.275226	0.0527046	0.206919	-0.655426	0.29743	0.188845	-0.117516	-0.509819	Ppib
723	ENSMUSG00000021520	7.27986e-07	-0.191998	0.0965634	-0.200373	0.302873	0.154332	0.11925	-0.068783	-0.64515	-0.399105	-0.665435	0.0263326	0.0354738	-0.450385	-0.729053	Uqcrb
724	ENSMUSG00000022338	4.55202e-17	0.295409	0.167241	0.18768	0.1885	0.388856	0.508318	0.320402	0.208841	0.283694	0.267649	0.349466	0.265519	-0.046823	-0.0608669	Eny2
726	ENSMUSG00000025982	5.54094e-15	0.0716236	-0.0161738	0.24236	-0.0851917	0.517636	0.544122	0.153337	0.272357	0.247357	0.382249	-0.111557	-0.308332	-0.160215	0.546785	Sf3b1
726	ENSMUSG00000031839	1.18191e-06	-0.0657617	0.0690908	-0.288273	-0.15949	-0.0567713	0.0538138	0.00998637	-0.12183	0.00433811	-0.639637	0.0108375	0.0131936	-0.176343	-0.0864455	Hsbp1
726	ENSMUSG00000022533	8.60502e-23	-0.389769	0.344245	0.27239	0.113984	0.203445	0.576648	-0.422384	-0.535964	-0.448347	-0.00306503	0.10857	0.0850396	0.306546	0.111568	Atp13a3
728	ENSMUSG00000008036	2.53924e-10	-0.232677	-0.371917	-0.30005	0.0778006	0.126802	-0.192217	-0.225531	-0.468289	-0.360084	-0.395232	-0.0353953	-0.0108849	-0.448719	-0.563978	Ap2s1
729	ENSMUSG00000027133	2.31234e-28	0.0556491	-0.0771969	-0.288152	0.182001	-0.0214432	0.146285	-0.0400002	-0.26557	-0.343502	-0.304614	0.388372	0.432499	-0.369107	-0.511732	Nop10
729	ENSMUSG00000028522	4.49638e-09	-0.0595013	0.23265	0.467695	0.215755	0.284845	0.147295	-0.129479	0.0085203	-0.0694093	0.173268	-0.0340818	0.0410686	0.266923	0.575958	Mier1
729	ENSMUSG00000022812	2.03009e-06	-0.486702	-0.115674	-0.0352649	-0.130646	-0.153492	-0.153636	-0.314426	-0.393302	-0.250099	-0.241189	-0.0756037	-0.307686	-0.08197	0.244083	Gsk3b
731	ENSMUSG00000015619	5.12987e-28	-0.38834	-0.230448	-0.529074	-0.1336	-0.383421	0.485428	-0.255854	-0.247807	-0.376738	-0.554673	-0.0360455	-0.400896	-0.376815	-0.202934	Gata3
731	ENSMUSG00000028452	9.3081e-27	0.134516	0.360723	0.334122	0.283576	0.32958	0.495223	0.093933	0.187524	0.109157	0.376893	0.128986	0.0756636	0.160955	0.153569	Vcp
731	ENSMUSG00000021413	1.11185e-11	0.414796	0.342192	0.381947	0.175908	0.462762	0.411122	0.310043	0.451678	0.299879	0.491606	0.27401	0.34689	0.401133	0.599259	Prpf4b
732	ENSMUSG00000045962	2.2851e-17	-0.313374	-0.0156029	0.311261	-0.0289149	0.110599	0.15759	-0.42664	-0.128133	-0.31828	-0.0970175	-0.147054	-0.159191	0.0559472	0.37162	Wnk1
732	ENSMUSG00000031447	4.25287e-51	-0.0771006	0.350035	-0.0370592	-0.195042	-0.509915	-0.431187	-0.035438	-0.36499	-0.115646	-0.229486	0.00530788	0.0796078	0.192174	-0.0436936	Lamp1
733	ENSMUSG00000036835	6.57772e-11	-0.369466	-0.323474	-0.43865	0.120596	-0.0035925	-0.0873478	-0.310539	-0.355088	-0.32143	-0.29861	-0.263482	-0.32477	-0.505095	-0.504293	Psenen
734	ENSMUSG00000029422	9.87059e-10	-0.0966696	-0.0862113	0.0510887	-0.0522566	0.0586437	0.0726396	-0.34736	-0.21244	-0.299006	-0.198212	-0.386983	-0.0990307	0.0512974	0.368721	Rsrc2
734	ENSMUSG00000022200	2.57271e-09	-0.222682	-0.21013	-0.309483	-0.088396	0.161752	0.349655	-0.128386	-0.00547291	-0.045852	0.0623614	-0.0261677	-0.225217	-0.511556	-0.280267	Golph3
735	ENSMUSG00000031229	3.67079e-12	0.123537	-0.175104	0.499098	-0.302573	0.284039	0.329703	0.0771045	0.24722	0.181294	-0.072921	0.194077	0.109203	-0.247472	0.444252	Atrx
737	ENSMUSG00000015804	5.98278e-07	-0.150247	-0.0700138	0.0305977	0.0956799	-0.0163297	-0.00759163	-0.157389	-0.317745	-0.214942	-0.533839	0.0608178	0.102569	-0.0570233	0.0591199	Med28
737	ENSMUSG00000041028	4.54898e-63	-0.397318	-0.100456	-0.166697	0.157226	0.140809	0.137966	-0.347018	-0.523906	-0.380005	-0.0910048	-0.137326	-0.117846	-0.222193	0.043825	Ghitm
737	ENSMUSG00000042622	5.35692e-07	-0.171527	0.358385	0.20237	-0.286843	0.50106	0.513888	-0.0795737	0.104624	0.121166	0.55901	-0.0732492	0.004869	0.298756	0.649055	Maff
738	ENSMUSG00000019804	5.56179e-63	-0.196882	-0.191618	-0.374831	-0.0917603	-0.000262907	-0.236548	-0.0460417	-0.166174	0.0118397	-0.482616	-0.0544134	-0.149178	-0.579262	-0.51752	Snx3
738	ENSMUSG00000020232	1.09913e-14	-0.226002	-0.365516	-0.305266	-0.0867253	-0.174471	-0.436833	-0.318087	-0.469367	-0.481253	-0.488565	-0.0457863	-0.0068836	-0.319716	-0.0823001	Hmg20b
739	ENSMUSG00000027642	3.03925e-56	-0.266595	-0.239091	-0.414704	0.120861	0.144627	0.0394766	-0.123935	-0.379036	-0.210292	-0.344229	-0.0564688	-0.166588	-0.462985	-0.553413	Rpn2
739	ENSMUSG00000028291	2.30033e-20	-0.318044	-0.100181	0.25687	0.0271524	0.120887	0.307383	-0.372737	-0.379916	-0.367808	-0.22225	-0.320694	-0.101039	-0.277668	0.291762	Akirin2
742	ENSMUSG00000034088	4.79771e-12	0.0573904	0.158661	0.365851	0.0515234	0.414449	0.627971	0.147554	0.251073	0.190135	0.281586	0.195723	-0.124888	-0.125025	-0.0156975	Hdlbp
742	ENSMUSG00000068798	6.61031e-14	0.285753	0.373516	0.435528	0.0719056	-0.142318	-0.279201	0.20101	0.451313	0.270949	0.602191	0.033934	0.0742739	0.191211	0.420918	Rap1a
743	ENSMUSG00000016534	2.80749e-07	-0.0663364	0.464842	0.35678	-0.302586	0.0619186	0.29711	-0.0539886	-0.256476	-0.159613	-0.222454	0.324576	0.149151	0.416231	0.227004	Lamp2
743	ENSMUSG00000056429	6.25426e-08	-0.340874	0.135028	0.0863328	0.133823	0.157887	0.126083	-0.167779	-0.0316746	0.0295788	0.0307005	-0.125154	-0.353124	-0.0495124	-0.173244	Tgoln1
744	ENSMUSG00000037475	1.47124e-13	-0.0730515	0.101423	0.08537	-0.0221175	0.0257879	0.188493	-0.355632	-0.184405	-0.481856	-0.391375	0.0148023	0.0975013	0.105388	0.215977	Thoc2
745	ENSMUSG00000055204	9.23324e-14	-0.138398	-0.158951	0.308959	-0.256234	0.274664	0.382276	-0.176778	0.228994	0.0557563	-0.0832881	-0.0653212	-0.246635	-0.0458377	0.474506	Ankrd17
745	ENSMUSG00000003269	6.23879e-17	-0.337897	-0.240149	0.122692	0.0136823	0.103804	0.21361	-0.377658	-0.343802	-0.365203	-0.434681	-0.180141	-0.219533	-0.0604011	0.22257	Cyth2
747	ENSMUSG00000091086	3.73537e-15	0.0862847	0.00922202	-0.014163	0.224559	0.250615	0.401115	-0.369764	0.228863	-0.413498	0.391916	-0.179731	0.161228	0.0850519	0.0280578	Rpl6l
747	ENSMUSG00000022403	1.48158e-12	-0.260388	-0.300527	-0.150025	-0.0165372	-0.059417	-0.0572708	-0.372801	-0.336324	-0.529532	-0.401379	-0.169616	-0.136568	-0.457242	-0.0469697	St13
749	ENSMUSG00000001472	2.41321e-07	-0.23526	0.0487922	0.120411	0.301568	0.272125	0.366314	-0.283347	-0.179787	-0.23183	0.0379499	-0.329214	-0.299848	0.0679728	0.161149	Tcf25
749	ENSMUSG00000021218	1.05579e-09	-0.245301	-0.419806	-0.127223	0.0469095	0.167619	0.135631	-0.208967	-0.374123	-0.295096	-0.0388861	-0.0985735	-0.214055	-0.562033	-0.106743	Gdi2
750	ENSMUSG00000038502	5.17219e-10	-0.105754	-0.418302	0.135245	-0.280489	-0.221272	0.151815	-0.0653405	-0.236677	-0.149236	-0.5933	0.0943787	0.0623242	-0.250792	0.118715	Ptov1
751	ENSMUSG00000078974	4.41849e-12	0.317684	0.183733	-0.11387	0.259875	0.143546	0.0297188	-0.0736661	0.218354	-0.164141	-0.182255	-0.0457979	0.323855	-0.0354753	-0.419562	Sec61g
752	ENSMUSG00000029655	8.64387e-13	0.0937639	0.244298	0.387781	0.179071	0.424349	0.464072	0.0932306	0.0815388	0.0981228	0.282004	0.0168299	-0.072853	0.220728	0.39227	N4bp2l2
754	ENSMUSG00000040481	1.42578e-10	0.00495191	0.046255	0.439625	-0.0975217	0.138437	0.412418	-0.305209	0.151311	-0.036561	0.289309	-0.0735373	0.175962	0.226409	0.556774	Bptf
758	ENSMUSG00000028367	2.19076e-12	-0.213757	-0.147715	0.119745	0.313518	0.144599	0.0166849	-0.0899954	-0.396487	-0.330004	-0.421058	-0.0727395	-0.410735	-0.392121	0.162787	Txn1
759	ENSMUSG00000025724	4.23598e-07	0.102039	-0.0453039	0.214661	0.190154	0.430087	0.50473	0.273479	0.199095	0.266488	-0.403851	0.262031	-0.00125355	-0.274343	0.0364182	Sec11a
759	ENSMUSG00000022521	7.99129e-16	0.127884	0.177342	0.461366	-0.133973	0.0877481	0.384108	0.0327058	0.256339	0.13692	0.327195	0.092371	0.117731	0.158304	0.520707	Crebbp
761	ENSMUSG00000029472	1.52108e-09	0.180097	-0.185323	0.0912951	-0.261218	-0.17912	-0.312772	0.124561	0.347499	0.226234	0.0897298	-0.00907633	0.0479906	-0.223557	0.169078	Anapc5
762	ENSMUSG00000017677	5.74415e-11	0.209966	0.178833	0.327845	-0.270951	0.0496352	0.456761	0.232889	0.286231	0.225529	0.288004	0.194437	0.109167	0.20319	0.461121	Wsb1
762	ENSMUSG00000025871	1.55524e-07	-0.0698036	0.207071	0.0802659	0.142952	-0.0738212	-0.073441	-0.0740262	-0.15294	-0.0916992	-0.479391	0.0666397	0.170514	0.19814	0.0951237	4833439L19Rik
762	ENSMUSG00000022863	1.84777e-20	-0.0635551	0.363356	0.0958749	-0.0847488	0.205226	0.496718	0.0776433	-0.0894085	0.0803697	-0.394103	0.188028	0.0785902	0.165383	-0.0433014	Btg3
767	ENSMUSG00000034269	5.5279e-11	0.180015	0.303472	0.440739	-0.144915	0.248921	0.359884	-0.0153747	0.0841985	0.0192117	0.0875225	0.189659	0.322558	0.321212	0.462121	Setd5
769	ENSMUSG00000028053	3.64744e-14	-0.0858031	0.170875	0.462757	-0.0179514	0.245662	0.412382	-0.129186	0.0410636	-0.0254905	0.12334	-0.00806969	-0.0241696	0.295434	0.449751	Ash1l
771	ENSMUSG00000032288	1.25619e-24	-0.157499	-0.213171	0.0611957	0.129625	0.35354	0.300079	-0.131683	-0.337893	-0.329808	0.00419509	0.187031	0.125716	-0.266153	0.108986	Imp3
771	ENSMUSG00000024853	5.08907e-17	-0.153835	-0.455573	0.162535	0.0698468	0.0586976	0.168339	-0.0628919	-0.294164	-0.13786	-0.302093	0.0680977	-0.0746179	-0.545249	0.207115	Sf3b2
774	ENSMUSG00000037720	1.11292e-07	-0.0880114	0.00512392	0.0584896	0.0783697	0.131315	0.0444781	0.0227645	-0.168326	-0.0348386	-0.430478	0.152905	0.0439914	-0.109504	-0.165629	Tmem33
775	ENSMUSG00000026078	5.92784e-25	0.265404	0.379619	0.301157	-0.00497829	-0.155534	0.213115	0.26179	0.162794	0.365919	0.505278	0.104772	0.377762	0.217919	0.530965	Pdcl3
777	ENSMUSG00000025283	2.55056e-20	0.0552296	0.20206	-0.356565	-0.0635581	-0.384353	0.274512	0.0725439	0.1678	-0.00869066	0.0814606	0.213115	-0.0470683	-0.698696	-0.336103	Sat1
777	ENSMUSG00000005779	2.04044e-09	0.0233531	-0.130589	0.138097	-0.024452	0.419864	0.547823	0.1877	-0.101735	0.0909763	-0.209097	0.259367	0.0191718	-0.300202	0.161374	Psmb4
777	ENSMUSG00000063077	1.53881e-06	-0.230522	-0.0433457	0.124513	-0.028952	0.100287	0.0946053	-0.241735	-0.167719	-0.140701	-0.475154	-0.0856597	-0.0681604	-0.0359336	0.204388	Kif1b
777	ENSMUSG00000058655	3.96224e-27	-0.0756425	-0.419603	0.144364	-0.179138	0.309861	0.44433	-0.258166	-0.0330381	-0.310616	-0.0448458	0.0857089	0.0584717	-0.292654	0.232694	Eif4b
778	ENSMUSG00000025651	3.38858e-58	0.0159344	-0.101721	-0.00269788	-0.0151237	0.0942095	0.192672	0.0794848	-0.0842103	0.0314763	0.296982	0.0777895	0.0137729	-0.513982	-0.26745	Uqcrc1
778	ENSMUSG00000006818	9.26439e-36	-0.0488786	0.252918	0.123355	0.113847	0.267288	0.279973	0.288288	0.105179	0.296175	-0.0784134	0.0263272	-0.3902	-0.432564	-0.327425	Sod2
779	ENSMUSG00000028410	1.32609e-45	0.138439	-0.0704399	-0.308931	-0.0387771	-0.544704	-0.158119	0.134028	0.286847	0.143569	-0.126579	0.155061	0.101388	-0.142798	-0.248935	Dnaja1
779	ENSMUSG00000030120	3.55972e-09	0.182731	0.280416	0.314447	-0.0913143	-0.197921	-0.00308783	0.176075	0.127852	0.150637	0.190204	0.271353	0.377891	0.182129	0.362445	Mlf2
780	ENSMUSG00000061032	1.08e-10	0.1526	0.156108	0.408245	0.211239	0.304097	0.403771	0.233469	0.115576	0.251654	0.499618	0.0741643	-0.0484973	0.136329	0.594739	Rrp1
781	ENSMUSG00000002102	4.23477e-11	0.074961	0.0736793	0.00953101	0.263474	0.136239	0.193792	0.105113	0.0739841	0.163526	0.371697	0.139715	0.0306452	-0.0715144	0.0813581	Psmc3
781	ENSMUSG00000024844	1.40081e-10	0.0362782	-0.371647	0.00904076	-0.00103505	0.0465083	0.180212	0.0208638	0.100805	0.108568	-0.229523	-0.0159078	0.0445447	-0.450383	-0.00627275	Banf1
784	ENSMUSG00000020547	1.18914e-19	-0.156731	-0.0637389	-0.0253514	0.0946284	0.308737	0.498647	-0.28702	-0.346888	-0.425152	0.0522139	0.147838	0.0362274	-0.0882507	-0.0343214	Bzw2
788	ENSMUSG00000042323	1.76114e-13	-0.150352	-0.325811	0.284657	-0.192767	-0.10607	0.0489713	-0.400129	-0.0317917	-0.257846	-0.153007	-0.199135	0.00873418	-0.241621	0.339847	Pbrm1
789	ENSMUSG00000044627	2.31416e-06	-0.211262	-0.0259437	0.0339698	-0.00530085	0.207676	0.313239	-0.0672628	-0.56285	-0.218536	-0.10396	0.2033	0.0793579	-0.287513	-0.0724761	Swi5
789	ENSMUSG00000063511	2.0337e-09	0.259638	0.139179	0.29667	0.155829	0.254637	0.556008	0.230397	0.274483	0.209949	0.369351	0.306513	0.250969	0.295942	0.224245	Snrnp70
791	ENSMUSG00000027067	5.25528e-07	0.0236711	-0.397403	0.257684	0.162687	0.329232	0.391925	0.0311404	0.11986	0.155528	0.0235339	0.0268222	0.0647514	-0.292535	0.405929	Ssrp1
791	ENSMUSG00000055943	1.45191e-44	0.172813	0.372775	0.319219	0.192668	0.398967	0.430452	0.244061	0.138211	0.266019	0.134029	0.223596	0.142642	0.222625	0.0826463	Emc7
792	ENSMUSG00000025499	9.57636e-07	0.254894	0.345256	0.242087	0.0118853	-0.127808	0.544383	0.246949	0.3632	0.378334	0.0607614	0.219799	0.335837	0.357998	0.474324	Hras
792	ENSMUSG00000031954	3.54501e-08	0.249388	-0.0499058	0.446315	0.258121	0.238736	0.322268	0.225054	0.366847	0.298108	0.151594	0.145798	0.252444	0.0471742	0.524199	Cfdp1
794	ENSMUSG00000035851	3.91787e-07	-0.226015	0.00967309	0.175209	-0.147864	0.0226462	0.0128841	-0.144033	0.196629	0.0573026	0.213797	-0.134698	-0.371185	0.0254412	0.651397	Ythdc1
794	ENSMUSG00000022216	2.13832e-56	-0.271672	-0.295365	-0.0577302	0.101743	0.346545	0.365957	-0.180352	-0.520694	-0.470182	0.0330756	0.117583	-0.0282363	-0.46316	0.239367	Psme1
799	ENSMUSG00000054405	1.56924e-13	0.319572	0.283675	0.388061	0.222259	-0.121917	0.289217	0.280289	0.336098	0.268028	0.415438	0.276222	0.375687	0.375461	0.563186	Dnajc8
799	ENSMUSG00000021905	1.88471e-09	-0.140027	-0.000827455	0.263136	0.0838438	0.134636	0.287653	-0.376633	-0.173493	-0.382607	-0.0488773	-0.253642	-0.0246022	-0.00679816	0.0780211	Dph3
801	ENSMUSG00000022551	2.97313e-13	0.0316484	0.0660866	0.13051	0.147865	0.227314	0.184551	0.164474	-0.100945	0.132235	-0.143243	0.155992	0.134661	-0.50502	-0.164213	Cyc1
802	ENSMUSG00000041203	8.96696e-10	-0.0285776	-0.170975	0.0218135	0.25302	0.189271	0.305429	0.00154528	-0.0134247	0.0619044	-0.019594	-0.0156019	0.0538691	0.000699683	0.0534699	2310036O22Rik
803	ENSMUSG00000051579	8.80868e-14	0.00781354	-0.167221	0.0600891	-0.247001	0.313908	0.432959	0.247015	0.225287	0.289739	-0.266488	0.218822	-0.0876454	-0.355797	0.220332	Tceal8
806	ENSMUSG00000036241	5.93674e-20	-0.334591	-0.0245292	0.241408	0.00364152	0.207118	0.253851	-0.38372	-0.315963	-0.30786	-0.269523	-0.0173593	-0.016361	-6.63993e-05	0.293812	Ube2r2
808	ENSMUSG00000067194	4.87701e-43	0.158285	0.0760334	0.37604	0.132745	0.398871	0.269608	0.189776	0.258218	0.262626	0.132824	0.0443409	0.0836842	-0.0447215	0.432826	Eif1ax
808	ENSMUSG00000024974	1.01122e-12	0.245163	-0.287521	0.38557	-0.0217053	0.188625	0.303319	0.331838	0.422654	0.432472	0.29555	0.120219	0.056741	-0.367384	0.388459	Smc3
809	ENSMUSG00000019777	2.64939e-09	0.226796	-0.0307696	0.277967	-0.0330189	0.120828	0.169995	0.164337	0.166134	0.17296	-0.418358	0.231793	0.266254	-0.0108138	0.387925	Hdac2
809	ENSMUSG00000001105	1.74164e-10	0.107017	0.107414	-0.0772509	0.0802863	0.0483326	0.195752	0.0602862	0.0343348	0.0509306	0.0235321	0.294197	0.212223	-0.224767	-0.349458	Ift20
809	ENSMUSG00000020719	7.88201e-43	-0.184322	0.155518	0.00632678	-0.120057	-0.403573	0.397313	-0.0849878	-0.368059	-0.179128	-0.0202394	-0.101967	-0.314017	0.0897914	0.398619	Ddx5
810	ENSMUSG00000016256	1.12656e-10	-0.282202	0.00150213	0.228832	-0.248194	0.0320318	-0.0704047	-0.0885153	-0.446524	-0.169403	-0.291102	0.0583479	-0.0694028	-0.0509608	-0.49618	Ctsz
812	ENSMUSG00000030869	1.14575e-21	-0.0252667	0.00361005	-0.272269	0.254093	-0.0635313	-0.135496	-0.109084	-0.26931	-0.326255	-0.0587729	0.0923891	0.143794	-0.309493	-0.49556	Ndufab1
812	ENSMUSG00000022136	7.67312e-14	-0.378327	0.280906	-0.144543	-0.0507204	0.176942	0.0908069	-0.0580982	-0.524223	-0.174857	-0.203076	0.13304	-0.00105305	0.112651	-0.354778	Dnajc3
813	ENSMUSG00000028563	5.16045e-06	-0.296246	0.0463958	-0.0581909	0.0733696	0.115762	0.0147125	-0.26663	-0.41887	-0.264021	-0.422095	-0.212745	-0.133159	-0.0890798	-0.255244	Tm2d1
813	ENSMUSG00000024914	2.19916e-06	-0.436932	-0.00237933	0.119874	-0.0292392	-0.26762	-0.0269432	-0.391935	-0.365479	-0.169443	-0.164947	-0.334935	-0.140954	0.213909	0.487744	Drap1
814	ENSMUSG00000028029	2.20773e-54	-0.144955	-0.397649	-0.108993	0.0841988	0.038867	0.0137064	-0.256521	-0.144825	-0.320703	-0.227562	-0.0828481	-0.0548184	-0.477392	-0.122504	Aimp1
815	ENSMUSG00000047126	6.67311e-23	-0.227055	0.0578474	0.167555	-0.042032	0.291735	0.121711	-0.159229	0.0947378	0.067709	0.0594888	-0.201121	-0.314189	-0.0979973	-0.0557995	Cltc
815	ENSMUSG00000042043	1.41504e-08	-0.245545	-0.399836	0.06635	0.061309	0.0942857	0.284571	-0.308495	-0.377473	-0.391944	-0.51745	-0.336851	-0.167524	-0.381153	-0.136417	Tbca
821	ENSMUSG00000002416	1.02259e-08	0.0681118	0.399075	-0.0308368	0.270848	0.0555921	-0.126818	-0.0398793	-0.235201	-0.354291	-0.157323	0.172451	0.177668	-0.0962068	-0.590583	Ndufb2
821	ENSMUSG00000019998	6.57745e-20	0.195389	0.409029	0.0586335	-0.222576	-0.269876	0.0554229	0.181542	0.12745	0.174576	0.207159	0.179021	0.187818	0.292617	0.351474	Stx7
826	ENSMUSG00000038615	8.05533e-12	-0.163501	-0.0244672	0.00929541	0.161335	-0.0198618	-0.203943	-0.232247	-0.0770199	-0.0570823	-0.126429	-0.291398	-0.0584509	0.0358841	0.00960325	Nfe2l1
827	ENSMUSG00000046229	5.06077e-47	-0.335144	-0.344639	-0.277477	-0.129338	-0.200183	-0.33844	-0.369016	-0.464812	-0.4166	-0.402279	-0.164531	-0.138116	-0.445766	-0.360797	Scand1
827	ENSMUSG00000025016	1.76433e-26	-0.40655	0.0280467	0.104112	0.0739476	0.280748	0.390198	-0.340693	-0.526198	-0.380456	-0.268258	-0.217809	-0.0807741	-0.106873	0.00191978	Tm9sf3
832	ENSMUSG00000029048	5.80995e-09	-0.41551	-0.125494	-0.0262765	0.165381	0.260962	0.201653	-0.151306	-0.471713	-0.213528	-0.353499	-0.051733	-0.217132	-0.187355	-0.306545	Rer1
832	ENSMUSG00000042541	7.05637e-12	0.0173815	-0.233995	-0.122165	-0.06375	-0.181516	-0.213192	-0.0750444	2.68278e-05	-0.0765917	-0.402806	-0.307653	-0.132111	-0.229646	-0.00317559	Shfm1
833	ENSMUSG00000026254	9.41564e-40	0.0402178	-0.106078	0.214008	-0.0473165	0.346146	0.38994	-0.06853	0.0162049	-0.128633	-0.127229	0.0292016	0.0679995	-0.221081	0.217844	Eif4e2
835	ENSMUSG00000073155	9.25912e-14	-0.156418	0.0663197	0.157818	-0.0187784	0.0686374	0.167801	-0.373469	-0.310229	-0.451174	-0.284901	-0.165333	0.0908027	-0.0716399	0.302182	1810058I24Rik
835	ENSMUSG00000041408	4.76702e-07	-0.110765	0.0151719	0.376079	0.0864519	0.37292	0.30531	-0.240101	0.0202649	-0.0146272	0.25463	-0.109371	-0.149292	0.0504978	0.45523	Wapl
835	ENSMUSG00000036309	5.03352e-12	0.144994	0.258781	0.021733	0.167735	0.195227	0.271256	0.142913	0.0126425	0.00486864	-0.0732565	0.289751	0.25815	0.217314	0.168344	Skp1a
835	ENSMUSG00000024072	1.22424e-51	-0.125816	0.00571073	-0.0716738	0.0368633	-0.0869459	0.0868498	0.0232108	-0.513741	-0.159688	-0.147551	0.125737	0.0295529	-0.344709	-0.173271	Yipf4
836	ENSMUSG00000008763	9.30399e-15	0.0848148	0.1609	0.169905	-0.244516	-0.0124274	0.474394	0.029462	0.106128	0.0921275	0.00911904	0.0467267	0.120972	0.135824	0.0728262	Man1a2
837	ENSMUSG00000030879	8.47384e-07	0.0206979	0.056766	0.151502	0.121861	0.355461	0.272321	0.0803009	0.0538105	0.0594256	-0.04251	0.161022	0.105512	-0.177362	0.10762	Mrpl17
839	ENSMUSG00000006095	1.13326e-50	-0.200951	-0.149044	-0.082921	0.0176236	-0.124282	0.154799	-0.116569	-0.469111	-0.161579	-0.292973	-0.00959782	-0.00997557	-0.187879	-0.0139077	Tbcb
840	ENSMUSG00000026750	3.99845e-50	-0.0489347	-0.144053	0.133765	0.165751	0.329539	0.446899	0.172215	-0.142769	0.0571605	-0.0331675	0.151702	0.0192986	-0.476672	0.0535014	Psmb7
841	ENSMUSG00000031783	6.47912e-15	0.115812	0.190718	0.292585	0.22772	0.208322	0.351915	0.172826	0.16243	0.253065	0.178296	0.0786886	0.0624063	0.144715	0.452799	Polr2c
843	ENSMUSG00000047459	1.0489e-19	-0.264832	-0.10646	-0.179002	0.0261102	-0.209771	-0.430178	-0.0780541	-0.539619	-0.200825	-0.53603	-0.0164678	-0.0257022	-0.326698	-0.159943	Dynlrb1
844	ENSMUSG00000033047	1.94527e-10	-0.21903	-0.360599	0.211604	0.138896	0.347504	0.351683	-0.113599	-0.248665	-0.258458	-0.169046	0.103233	0.0320456	-0.261319	0.0896441	Eif3l
845	ENSMUSG00000036707	8.38601e-08	-0.210934	0.0912847	0.307791	0.09622	0.24935	0.44931	-0.237867	-0.0128799	-0.0148883	0.168001	-0.266602	-0.224832	0.0863754	0.278151	Cab39
850	ENSMUSG00000006373	4.49435e-32	-0.0440807	0.219206	0.372272	0.112232	0.369938	0.254994	0.160963	-0.0726205	0.0996936	0.00596386	0.130503	-0.0440585	0.355821	0.403531	Pgrmc1
853	ENSMUSG00000086290	7.51589e-10	0.329916	-0.366874	0.267761	0.161824	0.266824	0.349735	0.191613	0.416954	0.191454	0.243611	0.269764	0.284918	-0.0352386	0.295344	Snhg12
853	ENSMUSG00000036275	8.16309e-08	-0.0401207	0.107584	0.0638277	-0.215532	-0.055932	-0.0295916	-0.0259906	-0.121132	-0.0942483	-0.27606	0.0890216	0.104808	0.16222	0.11405	9530068E07Rik
854	ENSMUSG00000030751	3.42236e-48	-0.00114688	-0.21391	0.00487663	0.113012	0.213959	0.398956	0.0590582	-0.11638	-0.00545195	-0.137645	0.0944276	-0.00349081	-0.424742	0.0427088	Psma1
856	ENSMUSG00000059518	6.55141e-21	-0.123766	-0.116639	-0.200439	0.0809805	-0.115077	-0.0146941	-0.158139	-0.280059	-0.288553	-0.455502	0.0893998	0.0324839	-0.205359	-0.307592	Znhit1
856	ENSMUSG00000021996	1.98825e-37	0.0156482	-0.12905	0.365291	0.0288193	0.398711	0.416387	0.187477	-0.0340585	0.0942331	-0.0886127	0.190951	0.00568196	-0.0117784	0.420351	Esd
863	ENSMUSG00000037608	3.00338e-07	0.168422	0.0518556	0.424164	0.1247	0.345479	0.351463	0.0208934	0.152961	-0.0233927	0.0643574	0.22165	0.219473	0.113307	0.444448	Bclaf1
865	ENSMUSG00000020496	1.59086e-09	0.0592852	-0.0616743	0.256367	0.0320482	-0.0560124	-0.083164	0.179452	-0.0787036	0.135772	-0.167186	0.251164	0.306319	-0.0271034	0.166156	Rnf187
866	ENSMUSG00000041084	1.51422e-09	0.168636	-0.0763693	0.0822388	-0.0618305	0.316153	0.235743	0.0596787	0.0967535	0.055359	-0.376943	0.217906	0.248307	-0.257889	-0.104808	Ostc
870	ENSMUSG00000028191	4.22093e-12	-0.136264	-0.154656	0.214882	-0.150621	0.331364	0.366346	-0.146831	-0.104253	-0.143554	0.038001	-0.277569	-0.23884	-0.343245	0.263877	Bcl10
870	ENSMUSG00000030002	5.10256e-17	-0.0169907	-0.0120904	0.245139	0.167146	0.255353	0.475936	-0.168581	0.129489	-0.102653	0.177442	0.060092	0.0149453	-0.0552277	0.288805	Dusp11
871	ENSMUSG00000026878	5.218e-11	-0.0634764	0.329093	0.457674	0.0965382	0.240519	0.238825	-0.00444376	-0.117951	-0.0318223	-0.0674329	0.1601	0.043834	0.239013	0.437002	Rab14
871	ENSMUSG00000006024	4.0694e-09	-0.226053	0.175771	0.157686	0.219074	0.27721	0.336971	-0.0577367	-0.37359	-0.180895	0.0771911	-0.0385971	-0.183463	0.00931066	-0.0404873	Napa
872	ENSMUSG00000017776	1.24849e-35	0.0793374	0.164035	0.306691	0.0928621	0.331876	0.244447	-0.0563079	0.295413	0.184238	0.241452	-0.138965	-0.0315245	0.108026	0.400817	Crk
873	ENSMUSG00000009863	4.03402e-46	-0.0650081	-0.0287368	0.0622704	-0.10575	-0.0567905	0.152621	0.00626081	-0.256655	-0.098541	-0.147167	0.0156739	0.0332358	-0.478213	-0.309382	Sdhb
880	ENSMUSG00000024695	3.43109e-09	-0.0663702	-0.374125	0.269411	-0.217253	0.0503801	-0.0372158	-0.123446	0.124043	0.158676	-0.112397	-0.0501597	-0.0679761	-0.251025	0.267499	Zfp91
881	ENSMUSG00000035247	9.10728e-10	-0.288453	0.10206	0.386238	0.0516333	0.334258	0.420092	-0.268611	-0.23078	-0.141768	0.245567	-0.244628	-0.161357	-0.0455429	0.449347	Hectd1
881	ENSMUSG00000021264	3.20852e-08	0.071153	-0.23018	0.248912	-0.0862792	0.326146	0.317259	0.132961	0.195315	0.211265	0.200208	0.239735	0.072557	-0.113638	0.494329	Yy1
883	ENSMUSG00000087260	1.01855e-14	-0.235377	-0.219426	-0.221195	0.139789	-0.0682024	-0.12096	-0.0552065	-0.237779	-0.0823595	-0.451448	-0.00881537	-0.029416	-0.346078	-0.192666	Lamtor5
891	ENSMUSG00000030357	7.34906e-15	0.215677	-0.280181	0.193723	-0.0362027	-0.0442457	0.505571	0.282187	0.205818	0.293699	0.127878	0.1813	0.225015	-0.356534	0.105524	Fkbp4
891	ENSMUSG00000021764	5.41821e-43	-0.016217	-0.0430302	0.0961732	0.0305627	0.196565	0.283498	-0.0655454	-0.170733	-0.230494	-0.443963	0.118111	0.082223	-0.419973	-0.203857	Ndufs4
895	ENSMUSG00000057236	6.32682e-22	0.187833	0.0289834	0.251268	0.156939	0.266762	0.375987	0.233194	0.0128385	0.0911933	-0.171853	0.248033	0.215509	0.0411818	0.373055	Rbbp4
896	ENSMUSG00000068290	1.41124e-21	-0.373276	-0.119655	-0.193698	-0.0486659	-0.252579	-0.0394077	-0.226578	-0.442143	-0.323255	-0.310068	-0.108242	-0.240907	-0.27999	-0.303271	Ddrgk1
899	ENSMUSG00000062270	4.60265e-09	0.0643465	0.429788	0.050149	0.144918	-0.330844	-0.336114	-0.0753904	-0.077875	-0.11347	0.0474987	-0.182176	0.235051	0.259962	0.244556	Morf4l1
903	ENSMUSG00000010376	7.59412e-10	0.101373	-0.0886167	0.122176	0.0778267	0.00344914	0.0772487	0.22096	-0.14204	0.0964199	-0.345777	0.301692	0.333453	-0.142892	0.00886872	Nedd8
904	ENSMUSG00000019179	2.26335e-11	-0.0183154	-0.0506536	0.221244	0.0526208	0.136062	0.244591	0.115038	-0.250788	0.00422125	-0.302286	0.302418	0.157819	-0.369706	0.0953248	Mdh2
911	ENSMUSG00000038803	2.40967e-10	-0.310182	-0.0520934	-0.425836	0.00228575	-0.129548	-0.412862	-0.355543	-0.352212	-0.395642	-0.232282	-0.154807	-0.106866	-0.0233781	-0.381874	Ost4
913	ENSMUSG00000037373	1.09896e-27	0.246885	0.14226	0.340502	0.151951	0.322208	0.235148	0.0342259	0.205271	0.0841926	0.195732	-0.005432	0.29303	0.150558	0.45906	Ctbp1
916	ENSMUSG00000027011	1.24157e-12	0.0360187	-0.247932	-0.0778996	-0.194852	0.200335	0.247656	-0.020405	0.0585656	0.0328249	-0.18361	0.029015	0.0855629	-0.147264	0.16879	Ube2e3
919	ENSMUSG00000052040	2.37471e-39	0.0280323	0.2097	0.214717	0.00689843	0.263888	0.375181	-0.285801	0.169109	-0.0394523	0.195054	-0.253481	0.0730916	0.434899	0.402851	Klf13
919	ENSMUSG00000078453	8.51827e-07	-0.0367725	-0.289176	-0.228794	-0.0548212	-0.350291	0.130074	-0.135011	-0.1427	-0.172673	-0.371926	0.091751	0.0471557	-0.377522	-0.331106	Abracl
924	ENSMUSG00000005506	1.56155e-07	-0.137264	-0.0143469	0.259411	-0.201902	-0.0490415	0.10028	-0.260099	0.0240294	-0.112865	-0.30555	-0.0788565	0.0230289	0.00309058	0.203334	Celf1
931	ENSMUSG00000029064	8.42793e-07	-0.165515	0.0402626	0.22714	0.0315578	0.211507	-0.02383	-0.213646	0.108381	-0.00493709	-0.0311346	-0.220394	-0.0941808	0.121122	0.582137	Gnb1
932	ENSMUSG00000019494	1.38169e-26	-0.274021	-0.126142	-0.143366	-0.0320766	-0.0999338	-0.04509	-0.122238	-0.392198	-0.146954	-0.227594	-0.028358	-0.104735	-0.318323	-0.206426	Cops6
933	ENSMUSG00000004096	2.1487e-06	-0.103192	-0.299067	-0.0331968	0.146319	0.0904231	-0.0676032	0.0148682	-0.178669	-0.0537199	-0.269122	-0.0444452	-0.0157954	-0.390907	-0.121403	Cwc15
935	ENSMUSG00000028248	1.97013e-24	-0.0627444	0.221709	0.0682036	0.0312633	0.0742402	0.147722	-0.203389	-0.295981	-0.343886	-0.359555	0.173345	0.293478	0.379883	0.430103	Pnisr
935	ENSMUSG00000024002	2.06936e-09	-0.129408	-0.0471894	0.368184	-0.0548979	0.196936	0.15386	-0.218522	0.0409623	-0.0842038	0.112261	-0.205368	-0.100133	0.00322515	0.362505	Brd4
936	ENSMUSG00000028757	2.89625e-18	-0.0406257	-0.0959698	-0.360481	-0.0550923	0.24783	0.206767	0.0965314	0.0645695	0.092544	-0.133774	0.118693	-0.118526	-0.262292	-0.256402	Ddost
941	ENSMUSG00000021248	7.72457e-14	-0.249015	0.182824	-0.225248	0.229197	0.27579	0.444307	-0.169172	-0.445867	-0.277949	-0.190019	-0.0700355	-0.14411	-0.00317817	-0.15312	Tmed10
943	ENSMUSG00000009079	1.29613e-10	0.196371	0.159476	0.313218	0.0880806	0.150104	0.446009	0.149717	0.233194	0.224749	0.318615	0.131885	0.17804	0.11371	0.49758	Ewsr1
947	ENSMUSG00000054823	2.13823e-07	-0.233823	0.0488484	0.186842	-0.206113	0.1261	0.281958	-0.228558	-0.188938	-0.131111	-0.0255666	-0.0726147	-0.104781	0.0581002	0.342942	Whsc1l1
950	ENSMUSG00000032199	1.29459e-07	0.10367	0.228466	0.34148	0.196803	0.225423	0.205304	0.0106867	-0.0336164	-0.0267944	-0.000536328	0.0907886	0.198255	0.145425	0.396197	Polr2m
951	ENSMUSG00000079477	2.49048e-07	-0.118556	0.365729	0.253618	0.209708	0.237482	0.0597533	-0.0316933	-0.115716	0.0136541	0.195124	-0.155477	-0.246452	0.0754757	0.0466628	Rab7
952	ENSMUSG00000018042	1.38595e-20	-0.112392	0.129225	0.0919256	0.0851986	-0.324084	-0.465339	-0.0744018	-0.326305	-0.0906902	0.215573	-0.0151514	0.117673	-0.0140947	-0.0526531	Cyb5r3
970	ENSMUSG00000028580	7.72258e-12	-0.0686778	-0.0487954	0.251871	-0.0599402	0.293675	0.373145	-0.144382	0.0255125	-0.107191	-0.136478	0.102072	0.0419087	-0.00682564	0.33631	Pum1
972	ENSMUSG00000000827	1.72874e-25	-0.0990746	0.056707	0.130085	0.179658	0.276385	0.183085	-0.217105	-0.232688	-0.316692	0.235849	-0.0883216	-0.0646818	0.035115	0.255604	Tpd52l2
977	ENSMUSG00000010067	1.02512e-32	0.151677	0.306133	0.315246	-0.0935827	0.0939198	0.31729	0.220288	0.3872	0.331833	0.375682	0.107922	-0.0730192	0.195969	0.288842	Rassf1
982	ENSMUSG00000027282	1.13233e-33	-0.0980306	-0.0197597	0.136042	-0.0398057	0.119309	0.194243	-0.0450121	-0.0515624	-0.0498567	-0.308562	0.0496799	0.0606841	-0.347782	0.0186013	Mtch2
982	ENSMUSG00000011114	1.74462e-26	0.0534239	0.128186	0.0317853	0.155931	0.329015	0.224004	-0.00863759	0.0194731	-0.0521416	0.324172	-0.0197615	0.00271037	-0.0144449	0.120415	Tbrg1
987	ENSMUSG00000036323	1.33752e-26	-0.0683078	-0.173093	0.175877	0.0322888	0.293698	0.28891	-0.141093	-0.237763	-0.210887	-0.198382	0.0373326	-0.0239087	-0.334704	0.114274	Srp72
987	ENSMUSG00000031556	1.25497e-05	-0.0232999	0.0435525	0.0207118	-0.0159731	0.0174895	0.201029	0.0552425	-0.132584	0.00139308	-0.361219	0.162255	0.125564	-0.0350843	-0.0313977	Tm2d2
998	ENSMUSG00000032745	7.07709e-06	0.0149606	-0.129394	0.0664587	0.00701567	0.298542	0.164911	-0.0634167	0.00950836	-0.0107999	-0.207327	-0.152608	-0.155512	-0.0246218	0.442066	Gpbp1
999	ENSMUSG00000006699	3.46462e-10	-0.0848802	0.0440129	-0.0181579	-0.00868182	0.13001	0.0542443	0.0269602	-0.0704236	0.0261575	-0.0170156	-0.0768241	-0.303128	-0.233061	0.380476	Cdc42
1006	ENSMUSG00000059355	5.09292e-12	-0.140623	-0.203949	-0.0352198	0.0283783	0.17491	0.0935074	-0.0755976	-0.208009	-0.104186	0.0531027	0.0566252	-0.0338333	-0.341275	-0.0825151	Wdr83os
1006	ENSMUSG00000061665	8.82067e-08	-0.253882	-0.119042	-0.0175702	0.0563295	0.0970133	0.397146	-0.221506	-0.223667	-0.297516	-0.131128	-0.171984	-0.148177	-0.106591	0.0384322	Cd2ap
1007	ENSMUSG00000021771	8.82386e-12	-0.132766	-0.132687	0.306967	-0.0571705	0.318316	0.259085	0.0644099	-0.112278	0.0170108	0.0463594	-0.025678	-0.258743	-0.408178	0.200338	Vdac2
1007	ENSMUSG00000021486	1.24872e-09	-0.0247148	-0.144956	-0.0179664	-0.00030945	0.2871	0.131706	-0.304074	-0.063307	-0.206485	0.23226	-0.185118	0.0160586	-0.205878	-0.0246154	Prelid1
1009	ENSMUSG00000024387	3.95713e-06	-0.0843023	-0.103505	-0.0178854	0.171711	0.25672	0.257066	0.0748369	-0.0759655	0.0182359	-0.0077875	0.184221	-0.0584936	-0.277765	4.31421e-05	Csnk2b
1011	ENSMUSG00000025544	0.00161628	-0.130298	0.00288774	-0.0581682	0.0650405	0.0561541	0.0929205	-0.12399	-0.0938151	-0.053473	-0.340894	-0.0199355	-0.00783726	-0.0197295	-0.131897	Tm9sf2
1013	ENSMUSG00000042520	3.68132e-24	0.0393648	0.0766882	0.245568	0.150986	0.268483	0.197088	-0.0853057	0.111714	-0.0318098	-0.129965	0.00205059	0.0937537	0.172936	0.33727	Ubap2l
1014	ENSMUSG00000007815	1.50273e-10	-0.0882946	0.0408417	-0.0199845	0.131379	0.115763	-0.44972	-0.02071	-0.238204	-0.0929332	-0.374891	-0.0521048	-0.222345	-0.0151674	0.141387	Rhoa
1018	ENSMUSG00000033184	5.63808e-24	0.0977991	0.261269	0.245042	0.0182985	0.274936	0.312949	0.123287	-0.00812378	0.0945683	-0.0949959	0.177794	0.153272	0.126536	0.206914	Tmed7
1020	ENSMUSG00000047187	7.35405e-14	-0.317115	0.0657177	-0.0809734	-0.186612	0.142056	0.328321	-0.104605	-0.379251	-0.10168	-0.0317199	-0.117431	-0.292592	-0.203731	-0.0101713	Rab2a
1022	ENSMUSG00000021111	1.61714e-07	0.101111	0.0153305	0.351355	-0.106485	0.0744897	0.183174	-0.0223572	0.139477	0.0805029	-0.0596207	0.0161898	0.123155	-0.0305422	0.367106	Papola
1023	ENSMUSG00000061111	2.30475e-12	-0.14452	-0.204429	-0.216916	-0.071443	-0.0344471	-0.130765	-0.214755	-0.209381	-0.229008	-0.34727	-0.200996	0.0111007	-0.291389	-0.193906	Fam195b
1027	ENSMUSG00000031879	9.0895e-06	-0.0814148	0.00642852	0.196954	0.0484892	0.030994	-0.256644	-0.0884731	-0.119964	-0.0310808	-0.36134	-0.0490456	0.0440172	-0.0329728	0.26623	Fam96b
1028	ENSMUSG00000029840	9.13232e-06	-0.181912	-0.105634	0.305258	-0.19622	-0.116827	-0.0236083	-0.217517	-0.0800726	-0.121031	-0.404265	-0.0391245	0.00475739	-0.0621809	0.331458	Mtpn
1030	ENSMUSG00000024146	5.40134e-07	-0.0792508	-0.0804344	-0.0903849	0.100701	-0.0225124	-0.0279001	-0.152186	-0.153234	-0.161234	-0.367669	-0.0305724	-0.0750987	-0.221475	0.121465	Cript
1033	ENSMUSG00000017421	2.99357e-11	-0.0208349	-0.237434	0.106604	0.0201157	0.206955	0.129114	-0.0259079	-0.0280132	-0.107784	-0.335811	0.16384	0.140988	-0.179744	0.222813	Zfp207
1033	ENSMUSG00000022858	2.25225e-22	0.23631	0.0627235	0.0147132	-0.0741728	-0.339861	-0.21801	0.0271388	0.419087	0.164204	0.287327	-0.0716263	0.236649	0.275936	0.293892	Tra2b
1040	ENSMUSG00000038646	7.37988e-15	-0.0700788	-0.097308	-0.0171371	0.162381	0.0757751	0.149882	-0.204928	-0.219513	-0.235481	-0.346566	-0.0883991	0.02117	-0.278034	-0.0400569	Fam103a1
1041	ENSMUSG00000063870	1.41594e-07	-0.0343238	0.0657349	0.394934	-0.0156501	-0.0681158	0.132063	-0.0781582	0.228964	0.0792106	0.241168	0.102278	-0.00107162	0.199769	0.431484	Chd4
1042	ENSMUSG00000002015	1.20786e-07	-0.0645046	0.144653	-0.113999	-0.0873062	0.115195	0.392858	0.0910441	-0.184278	0.0405502	0.0707414	0.221272	0.0546415	-0.108754	-0.0783431	Bcap31
1044	ENSMUSG00000020368	1.23436e-12	0.161319	0.0718977	0.153785	-0.17865	0.0475188	-0.0287016	0.118935	0.0558605	0.195041	-0.0526389	0.129733	0.286489	0.0562081	0.377387	Canx
1053	ENSMUSG00000019471	1.09078e-29	0.0395469	-0.290621	-0.0314239	0.0853384	0.139548	0.236856	0.0336611	-0.00856263	-0.0583792	-0.0490964	0.126045	0.100586	-0.370938	0.298296	Cdc37
1055	ENSMUSG00000025609	5.64184e-11	-0.271648	-0.0520905	0.0297126	-0.0617883	0.115174	0.167469	-0.260534	-0.181003	-0.206035	-0.307802	-0.103017	-0.170967	0.0376223	0.0838685	Mkln1
1062	ENSMUSG00000029076	6.44802e-17	-0.205701	0.230284	0.034485	0.144849	0.108637	0.117204	-0.163331	-0.328681	-0.254388	-0.168719	0.133371	0.0637509	0.2514	0.0754726	Sdf4
1075	ENSMUSG00000036427	4.16036e-06	0.00135772	-0.299686	-0.0105683	-0.106777	0.0241524	-0.140275	-0.145424	-0.0283685	-0.245853	-0.189299	0.107779	0.0179699	-0.268898	0.0818061	Gpi1
1084	ENSMUSG00000054604	1.62907e-20	-0.177027	-0.115369	0.278452	0.0238503	0.281387	0.195453	-0.196542	0.101974	-0.0531442	0.122221	-0.0972356	-0.157904	-0.0488352	0.394699	Cggbp1
1086	ENSMUSG00000025979	6.66759e-06	0.0367944	0.175669	0.198154	0.0966841	0.253501	0.342249	-0.00139728	-0.143692	-0.0820196	0.0901859	0.128521	0.0800253	0.0230451	0.33131	Mob4
1089	ENSMUSG00000039630	1.02216e-13	0.031052	-0.288189	0.13663	-0.00374953	0.178873	0.152422	0.070598	0.293665	0.257207	-0.0893805	-0.0113008	-0.0386788	-0.229971	0.133934	Hnrnpu
1091	ENSMUSG00000068823	0.000161505	-0.0935967	-0.0554918	0.243569	-0.0270884	0.00434419	0.0438238	-0.210028	0.0582131	-0.156777	-0.418965	-0.0289927	-0.00830391	0.0131264	0.454614	Csde1
1116	ENSMUSG00000018666	4.96862e-07	0.200902	-0.221689	0.05782	0.11888	0.158238	0.337601	0.129522	0.0918894	0.115393	-0.306793	0.137472	0.185661	-0.334003	0.0369349	Cbx1
1121	ENSMUSG00000039615	1.9342e-22	-0.190032	-0.155737	-0.0640498	0.11324	0.0743817	-0.0503242	-0.144046	-0.30626	-0.0952188	-0.251329	-0.169589	-0.0943977	-0.0633241	0.0750584	Stub1
1131	ENSMUSG00000040242	1.33163e-23	-0.0116055	0.160216	0.251328	0.14386	0.127284	-0.000544928	-0.135575	-0.00438339	-0.0728286	0.0712895	-0.0344804	0.142415	0.31604	0.314202	Fgfr1op2
[truncated: 12 more rows]
