# Supplementary material for: Differentiation dynamics of mammary epithelial cells revealed by single-cell RNA sequencing
Source: Nat Commun. 2017 Dec 11;8:2128. doi: 10.1038/s41467-017-02001-5 (PMC5723634; doi:10.1038/s41467-017-02001-5)
Supplement: Supplementary file 16 — Supplementary Data 13 [file 41467_2017_2001_MOESM16_ESM.xlsx]

## Sheet: C13
Supplementary Data 13
Top	Gene	FDR	logFC.vs.C1	logFC.vs.C10	logFC.vs.C11	logFC.vs.C12	logFC.vs.C14	logFC.vs.C15	logFC.vs.C2	logFC.vs.C3	logFC.vs.C4	logFC.vs.C5	logFC.vs.C6	logFC.vs.C7	logFC.vs.C8	logFC.vs.C9	Symbol
1	ENSMUSG00000026158	0	-0.403104	-2.20793	-0.876476	0.0502249	0.0150122	0.0672376	-0.221239	0.157655	0.140974	0.0379563	-0.594451	-0.770511	-2.16819	-1.05739	Ogfrl1
1	ENSMUSG00000026147	0	0.606226	0.582162	0.415712	0.628065	0.670922	0.680448	0.66499	0.678978	0.678601	0.642502	0.626059	0.516157	0.201358	-0.44173	Col9a1
1	ENSMUSG00000026051	0	2.85255	2.85054	2.84667	2.1844	2.56531	2.89898	2.90018	2.89925	2.89952	2.82378	2.90058	2.82971	2.86575	2.8814	1500015O10Rik
2	ENSMUSG00000026131	6.76778e-102	0.3769	1.49803	1.22355	0.355127	-0.809185	0.922181	0.145546	0.395534	0.14511	0.937665	0.812112	0.779974	1.39505	1.0389	Dst
2	ENSMUSG00000008136	0	1.00479	1.42318	0.978927	0.046767	1.16163	1.55681	0.830459	1.13514	1.02247	1.52991	0.677125	0.966774	1.49047	1.38934	Fhl2
2	ENSMUSG00000039323	2.03919e-122	2.5876	2.55489	2.15552	1.84582	-0.158883	2.40312	2.58229	2.59335	2.58372	2.59335	2.58512	2.58947	2.55613	2.28343	Igfbp2
2	ENSMUSG00000026645	0	-0.0207065	-0.0194514	-0.276522	0.0123135	-0.00114091	-0.000549451	0.00789389	0.00687017	0.00284019	-0.0901754	-0.0098631	-0.0432075	-0.660885	-1.79986	Olah
2	ENSMUSG00000012350	0	-0.604332	-2.01751	-1.85008	0.00736883	0.0688066	0.0661317	-0.493356	-0.180786	-0.201963	-0.131992	-0.766699	-0.947264	-2.00542	-0.808996	Ehf
2	ENSMUSG00000067818	2.81058e-170	3.51192	3.44711	1.99168	1.67692	-1.53276	-0.965999	3.52696	3.54458	3.52783	3.48836	3.53106	3.53747	3.48094	1.97922	Myl9
3	ENSMUSG00000026185	0	1.50463	2.86642	1.14442	2.07051	3.20594	2.58157	2.86239	4.18523	4.16888	1.97296	1.79817	0.429296	2.82918	2.32434	Igfbp5
3	ENSMUSG00000026177	0	-0.00247872	0.000709539	0.000709539	-0.00213621	-0.0150272	-1.26954	0.000709539	0.000709539	0.000434216	0.000709539	0.000709539	-0.000914529	-0.000226437	-0.0113517	Slc11a1
3	ENSMUSG00000026258	5.71092e-14	-0.0560667	-0.645044	-0.429918	-0.088123	0.00479669	-0.0132236	-1.08934	0.00558207	-0.0365618	-0.0054382	-1.78159	-0.102555	-0.0166386	0.00704713	3110079O15Rik
3	ENSMUSG00000026399	1.02225e-14	-0.721571	-0.316599	-0.355662	-0.0171526	0.00261771	0.0228393	-0.333127	-0.127952	-0.0720645	-0.05152	-0.752903	-1.14887	-0.242471	-0.310353	Cd55
3	ENSMUSG00000048096	3.07919e-85	1.90316	1.90582	1.52635	0.311804	-0.371656	0.209183	1.92573	1.93963	1.93303	1.88762	1.92245	1.91277	1.91691	1.73166	Lmod1
3	ENSMUSG00000026818	1.19624e-74	-0.267054	-0.0180932	-0.0826068	0.000933936	-0.00196752	-0.00447437	-0.00560268	-0.00573436	0.00248382	-0.0248025	-0.0228198	-0.473333	-0.215753	-2.0858	Cel
3	ENSMUSG00000027186	0	-0.50019	-1.18456	-2.49665	0.0449631	0.0365785	0.0453624	-0.127106	0.0137553	0.0387635	-0.00523651	-0.366275	-0.879579	-2.0824	-2.54862	Elf5
3	ENSMUSG00000042845	3.8659e-19	-0.272257	-0.28059	-0.318661	0.0495561	0.0533471	0.0440446	0.0381075	-0.424008	0.0293968	-7.33152	0.039218	0.00877302	-0.0915143	-0.330297	Wfdc12
4	ENSMUSG00000025967	1.04528e-202	0.232923	-0.434593	0.842321	0.292864	1.50667	1.84354	0.0681137	0.359732	-0.0876933	0.101019	0.242199	0.125831	-0.362555	0.7259	Eef1b2
4	ENSMUSG00000026208	4.16586e-09	0.0154697	0.0280144	0.0197134	0.0154741	-0.0553308	-2.57884	0.0226578	0.0177484	0.0219713	0.0280144	0.0280144	0.0247207	0.0278566	0.00159876	Des
4	ENSMUSG00000041559	6.32843e-44	1.08557	1.0784	0.960585	0.945771	0.148252	0.979296	1.08854	1.08969	1.08937	1.09037	1.09037	1.08941	1.07646	1.01634	Fmod
4	ENSMUSG00000041801	1.30613e-74	1.81547	1.71251	1.22458	-0.0362463	0.0981696	0.550747	1.77196	1.80565	1.80684	1.89038	1.70486	1.81597	1.82581	1.55436	Phlda3
4	ENSMUSG00000026832	9.95758e-07	-0.300558	-1.79309	-1.22906	0.0164231	0.0225006	0.0193385	-0.13663	0.0366123	0.0331292	0.0155914	-0.337889	-0.478712	-1.07734	-1.32238	Cytip
4	ENSMUSG00000050808	1.21344e-33	-0.575672	-2.48566	-3.75737	0.198137	0.0321619	0.255489	-0.152076	0.281127	0.269745	0.13105	-0.650799	-1.18064	-3.75235	-3.50784	Muc15
4	ENSMUSG00000028464	0	4.37484	4.21568	1.10679	0.190834	-2.37106	-0.329101	4.1201	4.45327	4.19637	4.31575	4.05907	4.41909	4.31852	1.17912	Tpm2
5	ENSMUSG00000026249	6.45743e-23	-0.138672	0.148041	0.19634	0.134052	0.147774	-1.28444	0.0328935	-0.292624	-0.0157703	-0.563399	0.161176	0.190969	0.161945	0.205391	Serpine2
5	ENSMUSG00000049866	1.30891e-269	1.29322	0.97836	1.20223	-0.363099	0.668212	1.61599	1.24353	1.42759	1.40012	1.67995	1.0995	1.11881	1.36443	1.56456	Arl4c
5	ENSMUSG00000003051	5.51839e-07	-0.768752	-0.535182	-1.38335	-0.0969708	-0.0289903	0.0206919	-0.612506	-0.544223	-0.509993	-0.239292	-0.738292	-0.987794	-0.296083	-0.339482	Elf3
5	ENSMUSG00000026473	2.06164e-37	-2.37723	-0.564287	-0.599073	-0.224577	-0.479027	-0.203669	-2.16375	-3.35688	-2.79852	-0.797744	-0.612491	-0.655322	-0.47284	-0.421095	Glul
5	ENSMUSG00000017002	3.00578e-22	-0.00035852	0.304259	0.0390872	-2.12053	0.21751	0.366129	0.148783	0.343077	0.219156	-2.20657	0.0353388	-0.129284	0.246712	-0.2166	Slpi
5	ENSMUSG00000044156	9.61573e-14	-0.164515	-0.0107821	-0.131571	0.00170841	0.00011905	0.00298249	-0.0123677	-0.250815	-0.026987	-1.61959	-0.00714052	-0.00922125	-0.00398592	-0.170228	Hepacam2
6	ENSMUSG00000055322	4.43096e-25	0.560063	0.573402	0.19819	0.340881	-1.54255	-1.24069	0.589122	0.600851	0.60098	0.605736	0.562825	0.537508	0.595503	0.173818	Tns1
6	ENSMUSG00000041782	2.01246e-89	-0.460033	-0.435213	-0.475592	-0.225957	0.116878	0.134593	-0.735862	-0.432829	-0.514678	-0.106571	-1.10318	-0.398942	-0.14405	-0.0226784	Lad1
6	ENSMUSG00000033684	2.56783e-53	-1.74681	0.0357738	-0.00806822	-0.00130188	0.10287	0.0552803	-0.909278	-1.83757	-1.2362	-0.590713	-0.116141	-1.46824	-0.140409	-1.18929	Qsox1
6	ENSMUSG00000026678	0	0.0658947	0.0604292	0.0129584	0.037697	-0.0284219	-3.60164	0.0669522	0.0681608	0.0672968	0.0590337	0.067568	0.0652024	0.0604318	0.0287492	Rgs5
6	ENSMUSG00000016024	1.80369e-143	-0.314247	-0.037053	-0.84841	0.00688627	-0.00129168	0.000620791	-0.0115271	0.0091488	0.00966312	0.0122429	-0.0676415	-0.62943	-0.327764	-1.8695	Lbp
6	ENSMUSG00000076434	2.52232e-50	-0.410753	-0.516297	-1.71128	-0.0101107	-0.0513443	0.00121442	-0.0634611	-0.000788999	-0.0224233	0.01279	-0.164749	-0.630316	-0.336119	-3.48636	Wfdc3
6	ENSMUSG00000028967	0	2.05952	2.67503	2.55406	2.32741	1.75863	2.1609	2.23253	2.73779	2.90724	3.03503	1.95648	2.03347	2.02307	2.29021	Errfi1
6	ENSMUSG00000029761	0	4.04165	3.86353	2.6903	0.719267	-1.22804	-0.507841	3.63368	4.2175	4.25214	4.25896	3.33377	4.1053	4.12325	3.09407	Cald1
7	ENSMUSG00000026234	0	0.424317	-0.101679	1.20032	-1.00048	1.1666	1.41209	0.478398	0.899893	0.750516	1.0377	-0.00657114	-0.245088	-0.0414976	1.76661	Ncl
7	ENSMUSG00000026238	5.61125e-10	-0.413586	-1.10843	-0.985657	-0.679662	-0.469165	-0.0412204	-0.583645	-0.891527	-0.871433	-0.644655	-0.441927	-0.38117	-1.23512	0.173386	Ptma
7	ENSMUSG00000026421	0	1.75646	1.43092	0.289262	0.558471	-1.86397	0.489026	0.993489	2.00838	1.64651	2.89276	0.372047	1.53655	1.28767	1.4395	Csrp1
7	ENSMUSG00000026478	0	1.37942	1.42661	1.46379	1.03031	0.802073	0.739408	1.34204	1.3477	1.33228	0.979889	1.47702	1.52532	1.49356	1.40793	Lamc1
7	ENSMUSG00000038530	0	0.00856663	0.0147324	0.00577533	-0.0137422	-0.0255897	-2.60949	0.0153927	0.0147725	0.0156865	0.0166884	0.0155598	0.0124596	0.0151277	0.011068	Rgs4
7	ENSMUSG00000027239	0	1.54683	1.66251	1.72571	1.03621	1.16739	1.78573	1.66115	1.59661	1.69511	0.676612	1.70823	1.56303	1.73044	1.79559	Mdk
7	ENSMUSG00000070803	0	-0.0891489	-1.08596	-1.91675	0.03195	-0.158458	0.0160772	-0.182779	-0.00904556	-0.0112064	-0.200159	-0.426141	-0.198816	-1.36139	-1.17336	Cited4
7	ENSMUSG00000042453	0	1.35778	1.32337	1.30534	1.12144	1.07826	1.35881	1.35279	1.35881	1.35849	1.34682	1.35476	1.35805	1.34346	1.32223	Reln
7	ENSMUSG00000002985	0	4.42381	4.66445	3.40904	-0.166377	0.659755	4.13699	4.13166	4.81122	4.62592	4.58715	3.73598	4.57831	4.26976	3.31011	Apoe
8	ENSMUSG00000026385	5.73957e-88	-0.245254	-1.75147	-1.4036	0.750923	-1.34964	-0.265863	0.135138	0.627854	0.724466	0.334605	-0.799995	-0.905198	-3.02229	-2.4392	Dbi
8	ENSMUSG00000064246	5.35731e-91	0.412041	1.23999	1.02091	0.0389498	0.550032	1.28411	1.06602	1.28028	1.25188	1.28617	0.804883	-0.0328389	1.18565	0.77863	Chil1
8	ENSMUSG00000038370	0	-0.00491614	0.00250945	-0.00627795	-0.00851331	-0.0318778	-1.38977	0.00102422	0.000313433	0.00198497	-0.0138175	0.00250945	-0.00403359	0.00184985	-0.0358815	Pcp4l1
8	ENSMUSG00000040152	3.01993e-160	3.79551	2.47124	2.46309	2.08898	0.95567	3.01919	3.38795	4.51141	4.39293	4.33095	2.69093	3.59965	2.67249	3.47974	Thbs1
8	ENSMUSG00000039196	0	-0.0044901	0.00171662	-0.0276781	-0.00136206	-0.0162344	-0.00429072	0.00171662	0.00171662	0.00171662	0.00171662	0.00171662	-0.0139622	0.000904736	-1.87465	Orm1
8	ENSMUSG00000063157	2.13727e-306	0.0108241	-0.303093	-3.63001	1.98485	0.476006	1.00884	2.0157	1.95875	2.0161	0.150645	1.98932	-0.921444	-5.39333	-8.10271	Csn2
8	ENSMUSG00000030669	0	-0.0422265	-0.0850293	0.0283175	0.00218364	0.0280836	0.0283175	-0.308527	-0.124597	-0.278901	-5.57035	-0.00290279	0.0258644	-0.0250419	0.0283175	Calca
9	ENSMUSG00000020423	2.77386e-191	0.376074	-0.24632	-2.49143	0.953763	-2.36048	-1.10453	-0.10693	0.566191	-0.0107636	0.255233	0.219704	0.35825	-0.364855	-1.8306	Btg2
9	ENSMUSG00000026728	6.21901e-21	0.987199	0.407262	0.457703	0.103506	-1.84337	-3.24808	1.00139	1.02935	1.01574	0.981306	0.951215	0.997089	0.963084	0.51788	Vim
9	ENSMUSG00000024903	3.2225e-25	-0.00610359	-0.0015188	-0.451271	0	-0.0228436	0	0	0	0	0	0	-0.00720183	-0.0831989	-4.12695	Lao1
9	ENSMUSG00000028871	3.31759e-15	0.165665	-1.56381	0.177368	0.16437	0.118589	0.184547	0.143207	0.191196	0.18929	0.11153	0.0357999	0.142613	-1.38298	0.191484	Rspo1
9	ENSMUSG00000005667	2.44612e-20	0.0334911	0.257129	0.358089	-1.00724	0.381579	0.374758	-0.42363	0.204286	-0.0395879	0.264969	-0.641211	-0.135283	0.304469	0.36464	Mthfd2
9	ENSMUSG00000000031	1.61506e-06	0.00255603	-0.0478263	0.00823816	0.00497846	0.00662028	-0.0508075	-0.00722362	0.00750612	-0.0110987	-1.46633	0.00737633	0.00823816	0.00109495	0.00823816	H19
10	ENSMUSG00000026393	8.95528e-10	-1.10412	-0.0621811	-0.313881	-0.165458	-0.364078	-0.345336	-1.64454	-1.47583	-1.94766	-1.07024	-0.747362	-0.408588	-0.0317882	-0.438064	Nek7
10	ENSMUSG00000078202	1.93923e-07	-0.109561	-0.169638	-0.136658	-0.0186193	-0.0308781	-1.68693	-0.101235	-0.0684324	-0.0383815	-0.0215506	-0.251602	-0.11778	-0.115147	-0.0836398	Nrarp
10	ENSMUSG00000044349	0	-1.33813	-0.0197989	-0.00791837	-0.0954091	-0.00829239	0.00748762	-1.10768	-2.01229	-1.33278	-1.38981	-0.0342714	-0.0281642	0.00211456	0.0145367	Snhg11
10	ENSMUSG00000017723	5.6733e-07	-2.63524	-0.263192	-0.399701	-0.575464	-0.0150776	0.0630414	-2.78467	-3.73661	-3.73442	-0.938428	-0.530071	-0.909309	0.0280176	-0.217933	Wfdc2
10	ENSMUSG00000028773	1.14011e-20	0.103739	0.0165217	-0.275652	0.077783	-0.248796	-0.0203894	0.101508	0.104791	0.101915	0.0496585	0.102843	0.0975187	-1.55226	-4.39919	Fabp3
10	ENSMUSG00000001622	9.1468e-15	-3.65053	-1.74952	-5.80417	0.357348	-0.095657	0.174676	-0.6371	0.3452	0.436275	0.3094	-1.88368	-5.08325	-4.14066	-7.78192	Csn3
10	ENSMUSG00000030717	0	-3.82625	-0.842136	-1.56665	-1.71634	-0.0380069	-0.443559	-4.35287	-5.00283	-5.15123	-1.84305	-2.18132	-1.86978	-0.519073	-2.25679	Nupr1
10	ENSMUSG00000048583	0	0.00665244	-0.0952802	0.00847843	0.00566687	1.79145e-05	-0.400155	0.00669504	0.00345376	-0.0030664	-3.94496	0.00847843	0.00847843	-0.0176403	0.00185737	Igf2
11	ENSMUSG00000026483	2.58975e-317	0.991196	0.991358	0.627131	0.44262	-1.031	0.0663377	0.989927	1.0229	1.01654	1.01464	0.976037	0.951581	1.00799	0.738357	Fam129a
11	ENSMUSG00000032666	0	1.00253	0.645571	0.834777	0.440646	0.324426	1.08511	1.15809	1.23951	1.37348	0.948086	0.883316	0.82518	0.66272	0.947508	1700025G04Rik
11	ENSMUSG00000026655	0	-1.28132	-0.44534	0.0770755	-0.108053	-0.075861	-0.469298	-1.1059	-0.29211	-0.414104	-0.00428151	-1.59489	-1.59965	-0.214878	0.186198	Fam107b
11	ENSMUSG00000026822	8.06142e-248	-1.23204	1.49767	-0.218627	0.106435	1.19964	3.53294	0.976008	3.39858	3.3167	3.60524	-0.669958	-2.5781	1.45491	-2.15448	Lcn2
11	ENSMUSG00000027750	0	1.87242	1.75487	1.46292	0.472146	-0.102563	0.790592	1.84307	1.88319	1.856	1.86932	1.82999	1.86875	1.81264	1.55553	Postn
11	ENSMUSG00000001025	3.72054e-14	-2.30906	0.19253	-0.878311	-1.50652	-3.44394	-2.45556	-2.90444	-3.52468	-3.51389	0.935161	-2.53947	-0.447892	1.83977	0.081657	S100a6
11	ENSMUSG00000005672	6.40794e-22	-0.18742	-1.14619	-0.778441	0.0041627	0.0196071	0.00653678	-0.20851	0.0184529	0.0112852	0.00809773	-0.473309	-0.328614	-0.515819	-0.211021	Kit
11	ENSMUSG00000070702	3.24411e-233	-2.43132	-0.766848	-1.72914	1.492	0.57956	0.971131	1.50428	1.27324	1.53116	0.0898443	1.46139	-3.5143	-4.97129	-7.33899	Csn1s1
11	ENSMUSG00000070473	0	-2.2164	-2.71925	-3.14515	-0.290815	0.105417	0.122527	-2.40342	-2.14085	-2.34941	-2.20045	-2.63582	-2.35194	-3.19315	-2.26849	Cldn3
11	ENSMUSG00000019929	0	2.12565	2.14645	1.89873	1.50138	0.384365	2.05306	2.14837	2.17147	2.1582	2.14634	2.14429	2.18028	2.15345	1.94773	Dcn
11	ENSMUSG00000047631	0	-0.233729	-0.00835358	0.00144286	-0.00152491	0.0010312	0.00144286	-0.0457628	-0.374235	-0.0633368	-1.35698	-0.00321342	-0.00286875	-0.00240628	0.00144286	Apof
12	ENSMUSG00000026628	5.62942e-84	0.224256	-1.07514	-2.44766	1.36874	-2.49243	-1.31843	-0.384372	0.321737	-0.471294	-0.31034	0.814618	0.771418	-0.963186	-1.34348	Atf3
12	ENSMUSG00000026748	0	1.07399	0.970616	0.836905	0.483505	-0.0974975	0.994123	1.0432	1.136	1.12418	1.13833	0.93934	1.07475	0.9588	1.03373	Plxdc2
12	ENSMUSG00000038900	2.13499e-16	0.26573	-0.264243	1.14934	0.330071	1.5711	2.01035	0.124817	0.495965	0.0686785	0.81133	0.10456	-0.0660816	-0.0737614	1.37423	Rpl12
12	ENSMUSG00000031328	0	1.71323	1.56122	1.11694	0.752511	-0.899489	-0.346545	1.57296	1.81783	1.72866	1.70861	1.4917	1.75364	1.69465	1.42473	Flna
12	ENSMUSG00000027800	7.34905e-08	-1.65054	-0.452293	-0.493035	-0.337156	-1.38314	0.0481264	-1.41198	0.148044	0.260712	2.16788	-2.50562	-2.54489	1.48359	1.03182	Tm4sf1
12	ENSMUSG00000039131	0	-1.49032	-0.00886346	0.00607722	-0.158763	0.00366625	-0.0288628	-1.47939	-2.38831	-2.0476	-0.504201	-0.106209	-0.0554308	0.00760822	-0.00945756	Gipc2
12	ENSMUSG00000020218	0	0.930581	0.920088	0.927357	0.635963	0.889757	0.928674	0.932941	0.934745	0.933156	0.935018	0.932441	0.931184	0.927173	0.935018	Wif1
12	ENSMUSG00000031891	0	-0.0040597	-0.011972	0.000527047	-0.00182106	0.000201741	0.000527047	-0.00189664	-0.00355132	-0.00149765	-1.39085	0.000527047	-0.00132317	-0.00922837	0.000527047	Hsd11b2
13	ENSMUSG00000050737	9.14707e-37	-0.689085	-0.14323	-0.141229	0.0444044	0.200245	0.223513	-0.0331715	0.174193	0.174295	0.218167	-0.354535	-1.47646	-0.434889	-0.280978	Ptges
13	ENSMUSG00000026872	0	0.00761079	-0.00445869	0.00312496	0.000954951	-0.0122502	-1.52856	0.0129742	0.0169042	0.0148246	0.0184483	0.00107943	0.00619147	0.00908506	-0.0223527	Zeb2
13	ENSMUSG00000051159	3.59718e-06	-1.69257	-0.039913	0.0108948	-0.15868	-0.000477394	0.00572865	-1.42992	-2.42513	-1.95452	-2.96514	-0.105211	-0.0479391	-0.00912292	0.0108948	Cited1
13	ENSMUSG00000061937	6.22508e-235	0.240969	0.194282	-2.748	1.67986	0.185187	0.784253	1.71327	1.68943	1.71176	0.0863767	1.68361	-0.451959	-5.06618	-9.059	Csn1s2a
13	ENSMUSG00000006269	2.29408e-54	-0.470758	-0.423563	-1.39887	-0.0132314	0.0037971	-0.000629294	-0.248563	0.00106991	-0.00478139	0.0102162	-0.587533	-0.82288	-0.203098	-0.391256	Atp6v1b1
13	ENSMUSG00000031502	0	3.02337	2.92162	2.82415	2.03867	1.59388	0.479969	3.03578	3.06592	3.07407	3.01046	3.0007	3.03011	3.01919	2.96447	Col4a1
13	ENSMUSG00000057913	1.34143e-07	-0.02363	-0.0131523	0.000527047	0.000527047	0.000477296	0.000527047	-0.0112761	-0.0302622	-0.0211012	-0.887618	0.000527047	2.19288e-05	-0.00310259	0.000527047	Gm10032
14	ENSMUSG00000023224	5.55562e-12	0.00691229	0.0281598	-0.034241	-0.0299682	-0.0695141	-1.79152	0.0120197	0.0214272	0.0213515	0.00630935	0.0152683	0.0171545	0.0238632	-0.0080365	Serping1
14	ENSMUSG00000049775	9.11456e-110	-2.31194	-1.45488	-0.914569	0.0490629	-1.69333	-1.67869	-1.69293	-3.50505	-2.39319	-1.7071	-0.559878	-0.142434	-1.37197	-0.256917	Tmsb4x
14	ENSMUSG00000040690	0	1.09837	1.0671	1.08876	0.555622	0.902369	1.04337	1.08203	1.09864	1.12801	1.08266	1.0477	1.12273	0.996121	1.08499	Col16a1
14	ENSMUSG00000061388	2.17011e-18	-0.0250706	-0.0367985	-0.952811	0.00574304	-2.01671	-0.55412	0.00199743	0.00923259	0.00784561	-0.0824873	-0.00777781	-0.0631234	-0.105554	-5.64729	Csn1s2b
14	ENSMUSG00000059430	9.81885e-289	2.71667	2.66471	1.97072	1.405	-0.87306	2.167	2.71431	2.72256	2.70532	2.72314	2.71113	2.72134	2.67619	1.7936	Actg2
14	ENSMUSG00000031503	0	2.72711	2.66615	2.52284	1.84137	1.31017	0.846028	2.73299	2.767	2.75546	2.68318	2.72136	2.73242	2.71935	2.5777	Col4a2
14	ENSMUSG00000022015	0	0.00486491	-0.0409349	0.00486491	0.00362056	0.00469195	0.00486491	-0.011902	0.00439225	-0.0103461	-2.01058	0.00269913	0.00446786	-0.0061203	0.00486491	Tnfsf11
15	ENSMUSG00000026701	1.90658e-38	-0.641042	0.0577455	0.0918865	-0.12835	0.535564	0.572373	-0.622705	-1.16691	-1.20164	-0.429576	0.366073	-0.0657848	-0.181338	0.0246645	Prdx6
15	ENSMUSG00000027111	0	1.17826	1.86347	2.00587	0.947983	0.733891	2.54434	1.18936	1.27506	1.34482	1.39061	1.47929	1.7801	1.50779	1.71933	Itga6
15	ENSMUSG00000087006	2.05151e-17	-0.573265	-0.0504795	-0.0907685	0.0109701	-0.0497088	-3.49532	-0.0509596	0.0429144	0.0502175	0.0610174	-0.0919652	-0.823842	0.00634234	-0.532903	Gm13889
15	ENSMUSG00000047730	0	-0.846722	-1.9175	-2.49438	-0.103072	0.00506821	0.00726409	-0.934436	-0.0232793	-0.0457089	-0.0161215	-1.84784	-1.41408	-0.199499	-0.297472	Fcgbp
15	ENSMUSG00000001349	0	2.87825	2.81059	1.06583	1.11328	-2.54004	1.66884	2.87626	2.90341	2.87672	2.83505	2.87695	2.88892	2.84819	1.15579	Cnn1
15	ENSMUSG00000032085	3.15725e-106	4.58804	4.35251	2.81816	0.694182	-1.67485	-0.794499	4.51379	4.66553	4.60237	4.4888	4.41704	4.59989	4.5334	2.984	Tagln
16	ENSMUSG00000090394	0	-0.461727	0.958185	1.16034	0.655959	0.371952	0.237008	-0.461513	-1.0861	-0.752048	1.10365	0.456087	0.718591	1.45708	1.71475	4930523C07Rik
16	ENSMUSG00000026664	0	-1.09398	0.0260085	0.0602892	-0.0323672	-0.00772334	-0.0769983	-0.945703	-1.81379	-1.40264	-0.656211	-0.00285598	-0.0296415	0.0566488	0.098264	Phyh
16	ENSMUSG00000015932	0	1.28411	1.65591	0.58516	-0.165736	-2.02071	-0.273227	0.637476	0.911135	0.525769	1.28363	0.817534	1.5451	1.3407	0.807602	Dstn
16	ENSMUSG00000042745	3.18939e-06	-0.191173	-0.0393036	-0.12843	-0.0452901	-0.0295768	-1.34408	-0.0241984	0.0119115	0.0152288	-0.163577	-0.0496208	-0.262896	0.00187302	-0.109671	Id1
16	ENSMUSG00000040659	4.25889e-15	-0.146763	0.20151	0.425159	-0.813421	0.732547	0.555816	-0.770798	0.898217	0.622671	1.12028	-1.92074	-0.80526	0.00207424	0.886127	Efhd2
16	ENSMUSG00000029378	7.5326e-117	-1.79964	-0.00275818	0.0996242	-0.448894	0.143291	0.140412	-3.51529	-2.48106	-4.15254	-2.81181	-0.611862	0.0181183	0.0260654	0.1454	Areg
16	ENSMUSG00000029304	0	-1.87951	0.00747821	-0.667465	0.0073089	-0.170349	-0.0965387	-0.00176837	-0.0672821	0.00753074	0.0150606	-0.0295814	-2.1514	-0.215067	-6.98393	Spp1
16	ENSMUSG00000015134	0	-0.701903	-1.55186	-2.1214	-0.212213	0.0158712	0.0199134	-2.08553	0.0157805	-0.128792	0.0125942	-3.26965	-1.0821	-0.184925	-0.145732	Aldh1a3
16	ENSMUSG00000069919	1.5558e-54	-0.0676785	-0.0366727	0.00446015	-0.00893959	0.00182885	0.00446015	-0.115078	-0.135964	-0.143577	-1.77732	-0.00132061	0.0036923	-0.00189155	0.00446015	Hba-a1
16	ENSMUSG00000018593	0	4.40855	4.27088	3.18475	1.37985	-0.177399	-0.472548	4.41516	4.47465	4.41679	4.05881	4.40728	4.44858	4.3128	3.23179	Sparc
17	ENSMUSG00000025780	2.74838e-163	-0.283722	-0.0500408	-0.0974125	-0.00566398	0.0353554	-0.763924	-0.441473	-0.381914	-0.611752	-0.965272	-0.0545407	-0.0492441	0.0260272	0.00451241	Itih5
17	ENSMUSG00000027215	7.53292e-222	-1.32616	-0.504256	-0.869731	-0.181015	0.0527394	-0.125664	-1.02494	-1.58049	-1.08519	-0.430049	-1.02624	-1.172	-1.05943	-1.00322	Cd82
17	ENSMUSG00000009876	0	0.00566501	0.0223528	0.024943	0.0141279	-0.00979015	-1.8697	0.0181446	0.0287104	0.0291275	0.0314418	0.0106595	-0.00483263	0.0297696	0.021225	Cox4i2
17	ENSMUSG00000028132	2.20933e-08	-1.73039	0.00448227	0.0242419	-0.144408	-0.00290451	0.0280496	-1.10699	-2.46737	-1.51779	-0.577266	-0.0658354	-0.115746	-0.075006	-0.126629	Tmem56
17	ENSMUSG00000047501	2.21874e-163	-3.1236	-1.82399	-2.0886	-0.724033	0.198696	0.172547	-3.60956	-3.36643	-3.69001	-1.23361	-3.47971	-2.59626	-2.09416	-1.92373	Cldn4
17	ENSMUSG00000035686	0	0.0243493	0.00118903	-0.211113	0.0328636	-0.0250427	0.000278028	0.0342792	0.0327873	0.032466	-0.0544166	0.0346634	0.00373897	-1.41436	-2.41619	Thrsp
17	ENSMUSG00000001827	0	-0.560144	-0.0960237	-1.82959	0.000349667	0.00354555	0.00965181	-0.171834	-0.545376	-0.167439	-0.492619	-0.220327	-0.695671	-1.06661	-3.53996	Folr1
17	ENSMUSG00000025492	0	2.86108	3.1461	1.57912	0.179077	0.217605	1.26655	2.62574	2.34552	2.35284	3.12907	3.40397	3.81222	3.73861	2.94651	Ifitm3
17	ENSMUSG00000018339	2.47731e-121	-3.43106	-0.0783045	-0.0141622	-0.824572	0.00058453	-0.38662	-3.34978	-4.4703	-3.75245	-4.80411	-0.628103	-0.334493	-0.0323052	-0.0731068	Gpx3
17	ENSMUSG00000021508	0	3.46744	3.50537	1.25626	-1.12504	-2.69384	2.25355	3.3965	3.59801	3.45972	3.47831	3.42687	3.5065	3.55643	1.54246	Cxcl14
18	ENSMUSG00000026576	2.74824e-114	-0.917363	-0.794966	-0.994426	-0.0875137	-0.0138054	0.0243079	-0.622885	-1.03547	-0.515429	-2.13301	-0.69681	-0.686302	-0.637667	-0.178522	Atp1b1
18	ENSMUSG00000027611	0	0.00612028	0.0453836	0.0276103	-0.0817628	-0.0223135	-1.88054	0.0348111	0.0291943	0.0362345	0.0277492	0.0309532	0.0188667	0.0386421	0.0453836	Procr
18	ENSMUSG00000038400	2.16751e-111	0.159571	1.58573	1.57428	-0.547816	1.48236	1.84314	0.76514	1.0523	0.990929	1.87984	0.688296	-0.0688631	1.85704	1.61564	Pmepa1
18	ENSMUSG00000029380	0	-1.6852	-0.718692	-1.30141	-0.933268	-0.147536	-2.26482	-2.00228	0.0145826	-0.446653	0.203832	-2.76821	-2.64515	-0.0494891	-0.175492	Cxcl1
18	ENSMUSG00000030732	1.53129e-80	-0.0373487	-0.00411118	-0.376208	-0.0127363	-0.000474967	0.00294698	0.000118606	0.000843526	0.0022634	0.00294698	-0.00236981	-0.0870131	-0.284114	-1.45707	Chrdl2
18	ENSMUSG00000034127	4.42601e-20	-0.450238	-0.446756	-1.45162	-0.0750894	0.0271589	0.0598541	-0.23795	0.0528961	0.0223423	0.066228	-0.685028	-0.890832	-0.142496	-0.795302	Tspan8
18	ENSMUSG00000021614	0	1.1433	1.11024	1.11194	0.986591	0.828825	1.15152	1.14078	1.14917	1.14565	1.13064	1.14597	1.13597	1.12925	1.13102	Vcan
19	ENSMUSG00000026547	1.48094e-18	-0.971801	-0.672535	-0.395777	-0.938352	0.105839	0.191797	-1.07593	-1.56979	-1.23661	-0.620677	-1.05153	-0.518119	0.169928	0.94711	Tagln2
19	ENSMUSG00000027570	3.07341e-73	0.789992	0.737819	0.892545	0.490989	0.772545	0.931228	0.870034	0.935485	0.929803	0.911989	0.750979	0.697287	0.738606	0.890785	Col9a3
19	ENSMUSG00000031320	1.03298e-28	0.432064	-0.315925	0.811665	0.724995	1.12249	1.69015	0.354953	0.626159	0.445838	0.62209	0.266138	0.187988	-0.204968	1.41454	Rps4x
19	ENSMUSG00000038216	0	0.00540747	-0.0244789	0.00540747	0.00540747	0.00487042	0.00540747	0.00540747	0.00488671	0.00540747	-1.75933	0.00540747	0.00540747	-0.00385129	0.00540747	Pnmt
19	ENSMUSG00000023043	0	-5.06201	-3.44458	-3.56199	-1.78101	-0.0487403	0.809815	-4.88768	-5.17454	-4.86974	-3.69967	-5.00099	-5.13906	-3.68042	-2.32004	Krt18
20	ENSMUSG00000031375	1.03644e-106	1.22445	1.22626	0.842671	0.253795	-1.01164	-1.5842	1.24148	1.24703	1.23907	1.21067	1.22787	1.23868	1.2328	0.876761	Bgn
20	ENSMUSG00000062515	8.66554e-09	0.0686793	0.117488	-0.150614	0.096606	-0.238288	-4.29539	0.125312	0.134648	0.122052	0.144484	0.122288	0.0949824	0.0851285	-0.30866	Fabp4
20	ENSMUSG00000028699	0	-1.07746	-0.00344373	-0.014526	-0.103777	-0.00187617	0	-0.906069	-1.79324	-1.32323	-0.427943	-0.0482092	-0.0203696	-0.0209688	-0.033653	Tspan1
20	ENSMUSG00000051397	0	-1.13845	-1.20079	-1.16573	-0.425029	-0.146603	0.0945531	-2.00492	-1.00233	-1.82169	-0.294995	-2.2845	-1.28153	-0.434815	0.0134168	Tacstd2
20	ENSMUSG00000015568	7.22288e-316	-0.0692147	-0.126352	-0.0709293	0.0517869	0.026553	-1.23193	0.0550012	0.0611066	0.0608591	-0.191432	0.0406665	-0.191702	-1.27359	-2.21202	Lpl
20	ENSMUSG00000045545	0	4.34456	4.20856	2.39975	0.117748	-0.931472	3.22508	4.19356	4.46345	4.26719	4.26736	4.23939	4.36938	4.23624	2.49922	Krt14
20	ENSMUSG00000018830	0	3.08144	3.05866	1.85171	1.39657	-1.99224	-0.450067	3.10085	3.11908	3.11273	3.10849	3.10305	3.09873	3.07191	2.1892	Myh11
21	ENSMUSG00000033910	4.57121e-11	0.147784	0.151193	0.106051	0.144429	-0.268443	-2.21865	0.157272	0.156116	0.157272	0.157272	0.156435	0.152441	0.154462	0.124984	Gucy1a3
21	ENSMUSG00000029552	0	1.37983	1.84824	1.52652	0.660933	-0.647736	1.99239	1.44387	1.55177	1.46111	1.14596	1.70313	1.57285	1.853	1.59841	Tes
21	ENSMUSG00000031586	2.6066e-120	1.98492	2.14048	1.36937	1.06827	-1.09889	0.843903	2.01343	2.04908	2.09924	2.20834	1.94401	1.97995	2.20119	1.73137	Rbpms
21	ENSMUSG00000021795	2.21987e-13	-0.0162422	-0.0317546	-0.106561	0.00212662	-1.19198e-05	-0.00875792	-0.00560482	-0.00171055	0.00156431	-0.561469	-0.00908641	-0.0630596	-0.0922286	-1.82729	Sftpd
21	ENSMUSG00000035557	0	4.23323	3.99674	2.32629	-0.939721	-1.18428	3.02941	3.92318	4.36494	3.98555	4.25342	3.92988	4.26255	4.1983	2.21474	Krt17
21	ENSMUSG00000022836	0	3.88997	3.83718	2.38478	2.18838	-1.74306	0.215561	3.91899	3.93628	3.92184	3.85313	3.91535	3.92	3.8479	2.42893	Mylk
22	ENSMUSG00000028081	3.46206e-115	0.57814	-0.238214	0.915803	0.595391	1.09744	1.72306	0.403921	0.557457	0.359945	0.593522	0.421629	0.448638	-0.0424462	1.50018	Rps3a1
22	ENSMUSG00000000184	0	1.82459	1.8114	1.65655	1.00127	0.51483	0.035005	1.82083	1.83545	1.83047	1.82125	1.82361	1.82932	1.8179	1.68665	Ccnd2
22	ENSMUSG00000031827	0	2.41855	2.60147	1.75816	-0.335957	0.837246	2.71417	2.38341	2.81131	2.76821	2.77619	1.8528	2.07636	2.64986	2.08164	Cotl1
22	ENSMUSG00000032554	3.41272e-261	-3.93754	-0.309862	-2.22834	-0.00925786	0.554599	0.891178	-0.528564	0.716692	0.905968	0.834106	-1.5837	-5.22115	-2.55714	-6.2669	Trf
22	ENSMUSG00000024578	0	3.0042	2.93257	2.95762	2.1614	2.48904	2.99826	2.9923	3.0115	2.99688	2.96308	3.00122	3.00786	2.96287	2.93851	Il17b
23	ENSMUSG00000042410	1.52987e-241	-1.04386	-0.0364766	0.0750444	-0.0192406	0.113574	0.195077	-0.66478	-1.54303	-0.837567	-0.0606806	-0.0153555	-0.0274008	-0.0291924	0.110114	Agps
23	ENSMUSG00000027315	1.72604e-78	-0.829831	-0.385592	-0.615401	-0.153403	0.00877594	0.0195484	-1.08039	-0.951453	-1.05816	-0.521455	-0.991572	-0.631864	-0.381846	-0.413751	Spint1
23	ENSMUSG00000027333	3.16979e-33	-0.644928	-0.023469	-0.106014	-0.0395349	0.162135	0.193455	-0.379608	0.133817	0.0907114	-0.15588	-0.946955	-1.33092	-0.0718164	-0.196499	Smox
23	ENSMUSG00000027533	1.82046e-61	1.60356	0.865589	1.10546	0.702517	1.26731	1.20583	1.39449	1.83898	1.79909	1.79127	0.881747	1.43196	0.198631	0.473879	Fabp5
23	ENSMUSG00000050234	0	0.00803035	0.010649	-0.00405401	0.00127349	-0.0128557	-1.25671	0.00903203	0.00898296	0.00919346	0.010649	0.0101526	0.00784582	0.00841078	-0.0303061	Gja4
23	ENSMUSG00000029822	5.06531e-115	-0.434394	-0.225964	-0.161786	-0.196873	0.0173281	0.00506437	-0.671094	-0.326413	-0.240752	-0.0397744	-0.895357	-0.405398	-0.000221686	0.0133083	Osbpl3
23	ENSMUSG00000030218	0	2.50712	2.53763	2.4368	1.48748	1.84724	1.96937	2.38884	2.56175	2.26705	2.44083	2.56369	2.54931	2.40202	2.49578	Mgp
23	ENSMUSG00000032496	3.7324e-10	-2.3472	-0.555345	-5.83835	-0.0801219	-0.236775	-0.169109	-0.69381	-0.118639	-0.0507707	-0.0162468	-1.35211	-3.83941	-0.194955	-4.72243	Ltf
23	ENSMUSG00000005268	2.33426e-07	-3.54911	-0.207798	-0.267165	-0.466369	0.0183952	0.0144973	-3.55181	-4.54779	-4.11654	-2.8951	-0.457095	-0.414483	-0.421303	-0.464712	Prlr
23	ENSMUSG00000035783	0	6.30346	5.87938	2.86795	1.47356	-1.17624	0.783844	6.04895	6.42025	6.12756	5.95014	6.18692	6.32929	5.95908	2.74991	Acta2
24	ENSMUSG00000027276	1.86767e-141	0.917535	0.981246	0.967519	-0.295695	0.542053	0.0280068	0.915244	0.858129	0.855141	0.716153	0.995956	1.00078	0.995741	0.980244	Jag1
24	ENSMUSG00000027820	7.93345e-23	0.426158	-0.0876169	-0.616116	-0.20375	-1.66054	0.437701	0.264622	0.544783	0.532151	0.522324	-0.047502	0.285731	0.518289	0.194879	Mme
24	ENSMUSG00000047281	1.58516e-07	0.210242	1.5266	0.788609	-1.18981	0.309792	3.05275	0.338885	0.410964	0.445199	2.34796	-0.0322334	0.0607064	1.84639	1.1655	Sfn
24	ENSMUSG00000034164	5.41354e-166	1.62997	1.52972	1.58821	0.823777	1.35039	1.13664	1.58293	1.63727	1.63128	1.63829	1.52189	1.63575	1.28153	1.60381	Emid1
24	ENSMUSG00000000381	5.98056e-83	-0.013296	-0.00883896	-1.31271	0.0173491	-1.56931	-0.788384	0.0198349	0.023811	0.0235996	0.0242139	0.0205359	-0.0458244	-0.721469	-9.1031	Wap
24	ENSMUSG00000016942	3.89719e-101	-0.376767	-0.0192227	0.00518221	-0.00249439	0.00448052	0.00518221	-0.0223399	-0.648749	-0.0485739	-2.21753	-0.000803828	-0.00418323	-0.00744152	0.00518221	Tmprss6
25	ENSMUSG00000034640	4.56385e-30	0.18025	0.362484	0.154287	0.232452	-1.58419	-0.0540718	0.289802	0.450995	0.40893	0.26693	0.296897	0.00989267	0.40031	0.352099	Tiparp
25	ENSMUSG00000007872	6.1188e-42	-0.40808	0.0471283	0.0521539	-0.200948	-0.18477	-2.98705	-0.396707	-0.741524	-0.662156	-1.39049	0.100002	0.135542	0.158099	0.0120583	Id3
25	ENSMUSG00000029375	0	-1.71577	-0.00595507	0.00233649	-0.108154	0.00224751	0.00233649	-1.03227	-2.72089	-1.43271	-1.0246	-0.0527545	-0.036757	-0.00133366	0.00233649	Cxcl15
25	ENSMUSG00000074272	0	-1.18072	-1.20268	-1.44709	-0.0239176	0.148018	0.146181	-1.57749	-0.182756	-0.494753	-0.0521367	-2.35713	-1.70903	-1.35699	-0.747241	Ceacam1
25	ENSMUSG00000020427	0	2.30537	2.22355	2.21111	-0.315589	1.94134	2.26318	2.23818	2.32433	2.26794	2.26105	2.2692	2.30468	2.28575	2.22317	Igfbp3
25	ENSMUSG00000017493	1.4707e-69	1.20923	1.25108	1.16876	1.0327	0.799552	-1.53601	1.20736	1.25942	1.25577	1.25304	1.1729	1.18621	1.23606	1.17614	Igfbp4
26	ENSMUSG00000034226	8.9876e-155	-0.474276	-1.00716	-1.03087	-0.0185876	0.0185536	0.0166477	-0.326498	-0.205838	-0.224135	-0.311763	-0.476972	-0.617236	-0.739698	-0.491786	Rhov
26	ENSMUSG00000027447	4.44963e-87	-1.26553	0.459375	-1.15329	0.253834	-0.318476	-2.3623	-0.302431	0.527897	0.831874	0.188183	-1.27322	-1.75762	0.624196	-0.950855	Cst3
26	ENSMUSG00000017707	5.22069e-182	-1.34615	-0.543079	-1.8031	-0.187069	-0.149801	-0.407986	-1.27854	-1.15635	-1.40406	-1.28625	-1.17945	-1.62576	-0.85777	-1.60253	Serinc3
26	ENSMUSG00000034109	2.06139e-161	1.23536	1.28297	1.14499	0.467218	1.03175	1.15957	1.17928	1.45942	1.28502	1.51683	1.10067	1.02239	1.30613	1.44062	Golim4
26	ENSMUSG00000030170	0	-0.432447	-0.740819	-0.0495896	-0.113557	0.043425	0.143439	-0.537546	0.176074	0.148486	0.1759	-1.29348	-0.886621	-0.289074	-0.191703	Wnt5b
26	ENSMUSG00000053522	0	2.57999	1.78508	1.0846	-0.440034	-1.536	2.33667	2.17124	2.83121	2.69989	2.49262	1.55357	2.41815	2.17598	1.51725	Lgals7
26	ENSMUSG00000069792	1.93636e-76	-0.0172084	-0.061361	-0.45046	-0.00364951	-0.045702	-0.0253121	-0.0283659	0.0037944	0.00391302	0.00840838	-0.0396619	-0.0169592	-0.0486124	-2.74956	Wfdc17
27	ENSMUSG00000036256	6.24837e-150	0.848	1.1191	0.782101	-1.06823	-0.198105	-4.41457	1.26571	1.37596	1.33384	1.25721	1.10816	0.504891	1.2109	0.642976	Igfbp7
27	ENSMUSG00000000983	0	-0.822316	-4.92638	-7.07117	0.666657	0.160337	0.679146	-2.05962	1.14696	0.826991	-0.085989	-3.83009	-1.8507	-5.62945	-7.05092	Wfdc18
28	ENSMUSG00000056501	6.14947e-61	0.778485	0.973147	-0.367686	-0.178537	-0.525196	0.392887	1.10002	1.59009	1.52323	1.65359	0.61254	0.166932	0.29842	-0.495612	Cebpb
28	ENSMUSG00000042613	2.72998e-81	0.15559	0.504949	0.0667579	-0.0561682	-1.74917	-0.555833	0.213118	0.107977	0.160133	0.2351	0.409055	0.28704	0.559712	0.255232	Pbxip1
28	ENSMUSG00000029309	0	-0.0128536	0.0202627	0.00692728	0.00108745	-0.0432818	-3.32478	0.0297294	0.0248417	0.027094	0.0324455	0.0133964	0.00376463	0.0158661	-0.200259	Sparcl1
28	ENSMUSG00000030208	1.09244e-27	-2.00119	-0.86423	-0.85969	-0.493512	-0.385265	-0.018471	-2.29241	-1.55881	-1.67268	-0.306143	-2.66865	-1.86979	-0.0143222	0.204235	Emp1
28	ENSMUSG00000070436	0	2.1841	1.37058	1.66447	0.575901	0.124268	-0.30623	2.15727	2.21244	2.2819	1.43538	2.00697	2.18856	2.0303	1.95529	Serpinh1
28	ENSMUSG00000020911	1.32269e-111	-4.47151	-3.09331	-3.74389	-1.28045	-1.44549	0.0589359	-4.19181	-5.27002	-4.76404	-3.3611	-3.42786	-3.58554	-2.88155	-2.80169	Krt19
28	ENSMUSG00000000706	0	-0.549077	-0.376208	-2.75151	-0.0052485	-0.0122702	-0.0121092	-0.0785553	0.00101916	0.00297167	0.00698117	-0.216246	-0.921789	-0.685866	-3.0146	Btn1a1
29	ENSMUSG00000037820	1.29412e-59	-0.863331	-0.155123	-0.267679	-0.0289067	-0.890771	-0.374514	-0.872599	-1.37553	-1.15869	0.0507263	0.0419393	0.0711813	-0.104977	-0.0721751	Tgm2
29	ENSMUSG00000047907	3.69102e-56	1.3524	1.31276	1.10287	0.577795	-0.64287	0.616401	1.36821	1.39005	1.37893	1.3843	1.34703	1.3736	1.38169	1.31777	Tshz2
29	ENSMUSG00000029718	1.08512e-10	-0.0531034	0.0794535	0.0472826	0.0226784	0.00681128	-1.39464	0.0501708	-0.167163	0.0413597	-0.114522	0.0775666	0.0767314	0.0783467	0.060003	Pcolce
29	ENSMUSG00000002265	5.16075e-10	0.0227328	-0.214755	0.0482471	0.040824	0.020054	0.00320042	0.0574021	0.0146879	0.0718621	-1.44683	0.0523787	0.0534123	-0.144998	0.0359579	Peg3
29	ENSMUSG00000006205	2.02257e-92	1.89385	1.8853	1.73117	1.14686	0.96734	0.271492	1.85974	1.89972	1.87249	1.89118	1.88521	1.90855	1.88739	1.7669	Htra1
29	ENSMUSG00000022991	0	-0.227912	0.00693883	-1.07059	0.00232149	-0.03613	-0.0166064	-0.0114064	0.00672253	0.00717509	0.00943904	-0.0414599	-0.447152	-0.166678	-5.08534	Lalba
30	ENSMUSG00000027495	9.60329e-82	-0.445966	-0.0489067	-0.00417395	0.0251822	0.0924301	0.0180791	-0.655973	-0.629238	-0.95148	-0.28255	0.024763	-0.0656099	-0.615328	-0.301572	Fam210b
30	ENSMUSG00000050315	3.05973e-18	0.233631	0.230073	-0.117934	0.163472	-1.69397	-0.831138	0.240154	0.24211	0.242054	0.244651	0.241102	0.235815	0.240657	0.0610214	Synpo2
30	ENSMUSG00000029641	4.22197e-22	0.0247923	0.0284397	0.0323104	-0.0840944	-0.120159	-1.50055	0.0178521	0.0345848	0.0337698	0.0248102	0.0198825	-0.00470234	0.0287643	-0.027177	Rasl11a
30	ENSMUSG00000021127	8.43435e-130	1.56776	0.73905	0.473528	1.64008	-1.21948	0.828811	1.35126	1.82941	1.73884	2.24247	1.1973	1.76382	0.755382	1.41679	Zfp36l1
30	ENSMUSG00000003355	4.61145e-15	0.0735875	0.126448	-0.875698	-0.00409326	0.250541	0.297271	0.201763	0.216995	0.231977	0.0886335	0.175586	-0.0889443	-0.803355	-3.0861	Fkbp11
31	ENSMUSG00000028640	2.32044e-24	1.26416	1.01716	0.703701	0.314296	0.251569	1.3498	1.19588	1.43293	1.40299	1.34627	0.908994	1.16971	0.805484	0.898185	Tfap2c
31	ENSMUSG00000039103	3.93457e-118	0.638887	0.642741	0.43704	0.155027	-1.14793	-0.397267	0.643579	0.645449	0.64395	0.606012	0.642178	0.642551	0.643844	0.572521	Nexn
31	ENSMUSG00000032766	0	0.1253	0.123442	0.0105374	0.0719617	-0.248508	-2.62792	0.13195	0.136627	0.132401	0.138109	0.12281	0.129103	0.12532	0.0278223	Gng11
31	ENSMUSG00000054342	0	-0.561234	-0.526728	-1.22548	-0.0601439	0.00831176	0.0138327	-0.674361	0.0075365	-0.020051	0.00138033	-1.40733	-0.940361	-1.06493	-0.860387	Kcnn4
31	ENSMUSG00000022548	0	-0.0641736	-0.0713738	-4.21886	0.0452053	-0.0976062	-0.118082	-0.00696467	0.0505184	0.0484296	-0.0520664	-0.135578	-0.142186	0.0189908	-2.94116	Apod
32	ENSMUSG00000028234	3.24111e-10	0.416383	-0.4429	0.34077	0.308662	0.987802	1.24895	0.0577812	0.436238	-0.081519	0.56753	0.0480653	0.162809	-0.401791	0.717217	Rps20
32	ENSMUSG00000029283	2.09557e-204	0.0204237	-0.0572495	0.0452725	0.0335978	0.0337236	0.0206261	0.0309088	0.0144625	0.0272198	-0.883066	0.0163699	0.0335241	-0.0266475	0.00357708	Cdc7
32	ENSMUSG00000009281	4.18069e-22	0.00970591	0.0198049	-0.0465265	-0.0400221	-0.0977964	-2.33172	0.0139671	0.0189838	0.0143016	0.0227851	0.0101559	0.0164195	0.0170777	0.0125683	Rarres2
32	ENSMUSG00000057454	1.23353e-07	-0.912507	-0.276109	-0.253289	-0.681542	0.220542	0.309071	-1.23584	-0.122885	-0.192344	0.0690525	-2.2956	-1.46902	-0.163826	0.0977716	Lypd3
32	ENSMUSG00000019997	1.93823e-262	1.46031	1.38628	1.43904	1.18332	0.92768	1.35629	1.51606	1.59626	1.58974	1.58108	1.48165	1.40086	1.49393	1.49645	Ctgf
32	ENSMUSG00000019818	0	-2.8375	-0.260868	-0.228594	-0.380176	0.297946	0.301445	-2.64143	-3.78687	-3.16348	-1.74871	-0.432252	-0.365639	-0.433206	-0.173349	Cd164
32	ENSMUSG00000021765	0	3.33013	3.33283	3.28638	0.289067	2.37926	3.31383	3.31196	3.41358	3.36306	3.35672	3.29462	3.32176	3.36478	3.34738	Fst
33	ENSMUSG00000057841	3.06994e-111	0.236138	-0.549556	0.478067	0.411273	1.36582	1.74289	-0.0168643	0.382395	-0.131749	0.438199	0.108806	-0.0080978	-0.426998	0.428182	Rpl32
33	ENSMUSG00000050953	0	2.2536	1.88445	2.05836	0.617137	0.722499	2.34009	2.18211	2.40979	2.30354	2.41844	2.05964	2.16507	2.23011	2.1865	Gja1
33	ENSMUSG00000032366	4.74167e-204	2.05958	1.99298	1.66454	0.272262	-1.65009	-0.842627	1.33726	2.19869	1.88915	3.38637	0.814444	2.02934	2.99126	2.16424	Tpm1
33	ENSMUSG00000024526	1.56018e-50	-0.464005	-0.0225802	-0.533546	-0.0151522	-0.0342389	-0.00965594	-0.138919	-0.043039	-0.0573756	0.00628116	-0.302794	-0.902532	-0.0595087	-3.19993	Cidea
34	ENSMUSG00000052684	3.02081e-58	0.267305	-0.236978	-1.01081	1.47374	-1.52428	-1.9186	-0.279397	0.692963	-0.311548	0.682081	-0.0546283	0.262828	0.229553	-0.647506	Jun
34	ENSMUSG00000002944	0	-0.0338357	0.0123881	-0.388471	0.0701273	-0.0111964	-1.45432	0.0755217	0.082011	0.0814519	0.0348169	0.0675809	-0.101394	-1.0398	-2.40993	Cd36
34	ENSMUSG00000001520	0	0.0171532	0.022331	0.00693497	0.0150293	0.000620156	-1.57444	0.0208853	0.0203216	0.0211602	0.022331	0.022331	0.0216203	0.0222728	0.022331	Nrip2
34	ENSMUSG00000045394	8.68465e-205	-2.81507	-2.17587	-2.33083	-1.31368	1.05578	1.78704	-2.6534	-2.92287	-2.41701	-2.39494	-3.50076	-3.14407	-2.10021	-1.44951	Epcam
35	ENSMUSG00000031246	1.58062e-185	1.27187	1.31931	1.14753	0.655069	-0.667622	-0.347285	1.14469	1.06952	1.06554	0.883443	1.25472	1.45043	1.20777	1.20312	Sh3bgrl
35	ENSMUSG00000028525	2.32281e-38	0.10393	0.502432	0.370587	0.517483	-1.33973	0.764078	0.707406	1.57375	1.39899	1.55054	-0.0713486	-0.799143	0.215746	0.678001	Pde4b
35	ENSMUSG00000041741	0	0.107551	0.111935	0.109817	0.0903149	0.0605003	-1.25014	0.110352	0.109002	0.111284	0.111935	0.110802	0.107628	0.110608	0.103178	Pde3a
35	ENSMUSG00000062991	0	2.00967	2.00076	1.72636	1.24357	0.310038	1.99233	1.96206	2.04161	2.03749	2.00732	1.90186	1.97393	2.01438	1.87139	Nrg1
36	ENSMUSG00000031274	1.16619e-31	1.06776	0.877319	0.947961	0.772091	0.166817	0.988498	1.06971	1.1736	1.08936	1.10128	1.03831	0.999538	1.09826	0.933085	Col4a5
36	ENSMUSG00000047675	9.7246e-16	0.186534	-0.239504	0.294655	-0.0455375	0.70795	0.979205	-0.257908	0.163876	-0.340854	0.292641	-0.239585	-0.0947989	-0.333008	0.268821	Rps8
36	ENSMUSG00000006333	1.58756e-26	-0.120625	-0.614126	0.455048	0.283965	0.960915	1.67714	-0.0466664	0.117412	-0.0550841	0.156332	-0.090495	-0.388384	-0.476508	0.841165	Rps9
36	ENSMUSG00000039405	0	1.15332	1.85291	1.36634	-0.183039	-0.899387	0.678134	1.41921	0.819831	1.23369	1.15624	1.81075	1.86572	1.8627	1.24146	Prss23
36	ENSMUSG00000059412	0	-3.54506	-0.0416779	0.00851426	-0.262666	0.00695357	-0.0678776	-1.20546	-4.80459	-1.73133	-2.87294	-0.160135	-0.1914	-0.00868897	-0.00728668	Fxyd2
37	ENSMUSG00000027562	7.08307e-211	-0.514755	-0.356197	-0.542241	0.0174357	0.046219	-0.0622412	-0.347317	0.0519446	0.0430737	-0.0110119	-0.902564	-0.915219	-1.58648	-0.526527	Car2
37	ENSMUSG00000028626	6.65796e-139	0.85161	0.824682	0.827827	0.352097	0.631194	0.875018	0.802482	0.874658	0.867558	0.875018	0.719796	0.83457	0.798035	0.872422	Col9a2
37	ENSMUSG00000012848	8.12451e-25	0.0608209	-0.537074	0.969573	0.518046	1.24348	1.65868	0.107386	0.238224	0.0605323	0.428971	0.283404	-0.0631055	-0.262502	1.15596	Rps5
37	ENSMUSG00000037071	0	-1.23429	-0.392325	-0.177214	0.146896	-0.0503103	0.241019	-0.261889	-0.233192	-0.0487989	-0.300903	-0.474467	-1.87436	-1.64867	-3.50865	Scd1
38	ENSMUSG00000048332	1.48326e-149	1.59818	1.61015	1.47823	0.107828	-0.0269831	0.414042	1.59515	1.58378	1.687	1.24629	1.4404	1.67674	1.71632	1.50379	Lhfp
38	ENSMUSG00000036111	2.31053e-278	1.00765	0.976125	0.95309	-0.326126	0.732424	0.914523	0.979772	1.02673	1.00358	1.03047	0.990338	1.02586	1.00532	0.987253	Lmo1
38	ENSMUSG00000049115	1.3712e-29	-0.632108	-0.0130389	-0.01542	-0.0964943	0.00081679	-0.399006	-0.938575	-1.10929	-1.27142	-1.95486	-0.0475415	-0.00452116	-0.000735094	-0.0173179	Agtr1a
39	ENSMUSG00000059291	5.78711e-37	-0.218015	-0.746333	0.0115026	0.208198	0.939423	1.08516	-0.412032	-0.341841	-0.663888	-0.107529	-0.158075	-0.312575	-0.705883	0.0018818	Rpl11
39	ENSMUSG00000036570	0	0.00455034	0.00557299	0.00752897	-0.00197498	-0.0358862	-2.00567	0.00259406	0.00432515	0.00486974	0.00752897	0.0029018	0.000331965	0.00386663	0.00752897	Fxyd1
39	ENSMUSG00000046402	0	2.93189	2.49607	1.64117	0.593077	1.73192	3.07272	2.92279	3.16596	3.12378	2.25778	2.59627	2.79037	1.95106	3.02102	Rbp1
39	ENSMUSG00000022491	1.71743e-08	0.378119	0.0275882	-0.00128915	0.376669	0.104588	0.293335	0.377557	0.378607	0.378103	0.0763133	0.377384	0.378895	-2.8913	-4.64008	Glycam1
39	ENSMUSG00000033022	8.35823e-194	-0.94916	-0.013442	0.0301222	-0.0962222	0.0273558	0.0281292	-1.05695	-1.6568	-1.55846	-2.11681	-0.0494075	0.0125368	0.00735886	0.00883092	Cdo1
39	ENSMUSG00000024781	0	-0.38553	-0.0647341	-1.58733	0.0890652	0.0332703	-0.0290129	0.0585896	0.0909946	0.0888132	0.0651035	0.00430591	-0.744636	-0.73626	-2.0105	Lipa
40	ENSMUSG00000086503	1.72022e-270	0.341256	0.294351	0.449527	1.24445	0.971222	1.06651	0.252957	-0.00209258	0.111917	-0.243181	0.6666	0.445952	0.582774	0.699481	Xist
40	ENSMUSG00000006442	1.55745e-92	0.680377	0.715441	0.723223	-0.361782	0.868695	0.921114	0.756456	0.958051	0.909066	0.90445	0.523201	0.413305	0.556348	0.276051	Srm
40	ENSMUSG00000074129	5.62967e-32	0.176088	-0.231057	0.950319	0.421365	1.05111	1.46788	0.131065	-0.0479164	-0.104679	0.347963	0.427954	0.231564	-0.174389	1.00366	Rpl13a
40	ENSMUSG00000058056	1.8896e-262	1.89717	1.85847	1.52278	-0.104669	-1.11641	1.10743	1.77703	2.05001	2.03412	2.05119	1.55934	1.83293	1.9569	1.78754	Palld
40	ENSMUSG00000032532	4.21737e-17	-1.73037	-0.0892249	-2.15032	-0.0123818	-0.211309	-0.435671	-0.179667	-0.0270581	-0.00867244	-0.122746	-0.426181	-2.25526	-0.419945	-2.92125	Cck
40	ENSMUSG00000061666	3.15692e-09	-0.215492	-0.757533	-0.5604	-0.0373989	0.00645166	-0.00134571	-0.387061	-0.334395	-0.404412	-1.53722	-0.285861	-0.0962267	-0.38013	-0.00726888	Gdpd1
40	ENSMUSG00000010529	8.46772e-68	0.00985428	-0.925752	-0.0320416	0.0129839	0.0289448	0.027469	-0.0850358	0.0301698	0.0260864	0.0146283	-0.27933	0.0188518	-0.652404	0.0220207	Gm266
41	ENSMUSG00000028063	5.4173e-104	-1.25624	-0.0929705	0.0469284	-0.775677	-0.702732	0.00992929	-0.893328	-0.469651	-0.218995	0.548532	-1.78194	-2.05306	0.264621	0.446775	Lmna
41	ENSMUSG00000040046	6.39206e-71	-0.195173	-0.0317495	0.00114894	-0.0274729	0.000191831	0.00114894	-0.202617	-0.347199	-0.248762	-1.36534	-0.00359938	-0.0012286	-0.00177801	-0.00488103	Tph1
41	ENSMUSG00000030551	0	0.0443716	-0.0391841	0.0226858	0.0249281	-0.0257021	-1.20398	0.0251798	0.0599618	0.00735637	0.0336721	0.0562249	0.0465954	0.0100942	0.0181205	Nr2f2
42	ENSMUSG00000033860	2.15516e-158	-0.824463	0.233077	0.244457	-0.1026	0.194371	0.252116	-1.27196	-1.32763	-1.70279	0.0945586	0.115676	0.219414	0.247331	0.252116	Fgg
42	ENSMUSG00000004885	8.08917e-21	-0.260815	-0.39622	-0.294981	-0.122281	0.0716741	0.0907452	-0.272102	0.0864206	0.0633427	-0.00824671	-0.753166	-0.57246	-0.970142	-0.583419	Crabp2
42	ENSMUSG00000008601	0	-1.1615	-1.21232	-1.13713	-0.145862	-0.0242784	0.0527829	-1.03127	-1.42472	-1.24478	-0.690251	-0.587516	-0.974242	-1.12317	-0.637417	Rab25
42	ENSMUSG00000029777	7.74619e-47	-0.199418	-0.123762	-0.0212004	-0.769437	0.0643435	-0.060341	-0.441444	-0.0719016	-0.233302	0.00835408	-0.772336	-0.352979	-0.156078	-0.177558	Gars
42	ENSMUSG00000030744	4.78803e-116	0.415267	-0.227479	1.07408	0.561767	1.18811	1.78176	0.390506	0.39797	0.320158	0.427302	0.509933	0.350853	-0.160723	1.38723	Rps3
42	ENSMUSG00000020000	1.44567e-59	1.16067	1.14953	1.1073	0.432343	0.554251	1.12252	1.15713	1.17093	1.16353	1.12655	1.15538	1.16382	1.15769	1.13054	Moxd1
42	ENSMUSG00000043681	5.24648e-162	-0.929207	-0.00996666	0	-0.213401	-0.00032392	0	-1.82111	-1.32914	-2.4885	-0.0621109	-0.126026	-0.0224123	0	0	Fam25c
42	ENSMUSG00000037095	1.05252e-266	-0.924242	-0.0312061	-1.16127	-0.0497586	-0.0208226	-0.0380644	-0.424363	-0.102653	-0.202142	-0.00168689	-0.733507	-1.50337	-0.0902546	-2.15189	Lrg1
43	ENSMUSG00000033831	0	-0.850402	-0.00413704	0.00157507	-0.178714	0.00148716	0.00157507	-1.47616	-1.19399	-1.91897	-0.0182471	-0.124116	-0.0316186	0.00157507	0.00157507	Fgb
43	ENSMUSG00000042784	7.69588e-155	-0.489363	-0.43248	-0.535334	-0.0230843	0.0104348	0.010508	-0.276356	-0.209665	-0.0340032	-0.40855	-0.575301	-0.789635	-0.353158	-1.46886	Muc1
43	ENSMUSG00000047215	3.91531e-65	0.183178	-0.299734	0.614897	0.446998	0.970882	1.31149	0.159627	0.170171	0.137414	0.136251	0.0995001	0.0293651	-0.293337	1.03155	Rpl9
43	ENSMUSG00000070423	0	0	0	-0.0148515	0	-0.0110798	-1.31499	0	-0.000246219	0	0	0	-0.000536117	0	0	Olfr558
43	ENSMUSG00000071076	5.89315e-149	-1.56076	-0.99839	-1.59716	1.32973	-1.67917	-1.47856	-1.39109	-1.23519	-1.08424	-0.822545	-1.0167	-1.33418	-0.946557	-0.869875	Jund
43	ENSMUSG00000050335	4.69135e-193	-3.29822	-0.852018	-1.07196	-1.16454	0.10968	-0.031867	-3.35208	-3.66649	-3.53058	-0.481631	-3.68849	-3.22637	-0.147576	0.0893316	Lgals3
43	ENSMUSG00000032359	2.09805e-305	-0.978733	-1.6414	-1.77625	-0.0763932	0.177953	0.178478	-0.717339	-0.38488	-0.375309	-0.0804678	-1.21843	-1.53786	-1.32213	-1.29763	Ctsh
44	ENSMUSG00000053931	1.18314e-31	0.663588	1.28257	1.36774	0.48828	0.620736	1.26681	0.661356	0.184575	0.418822	0.98936	1.33727	1.57965	1.53587	1.56026	Cnn3
44	ENSMUSG00000020186	3.14903e-06	0.0807515	-0.0865148	0.0948155	0.0569822	0.0584229	-1.34866	0.0725562	0.0990197	0.0864463	0.00631669	0.0619828	0.0590621	-0.0285887	0.0494011	Csrp2
44	ENSMUSG00000018569	0	-2.09766	-1.77479	-1.79253	-0.259845	0.0387703	0.049121	-2.31727	-1.78233	-2.00784	-1.3232	-2.82138	-2.42438	-1.83508	-1.6869	Cldn7
44	ENSMUSG00000035105	3.25777e-123	1.09571	0.411217	0.94364	0.757753	1.02474	1.17795	0.657657	1.17359	1.15049	1.17795	0.279844	1.0809	0.7396	1.06012	Egln3
44	ENSMUSG00000061527	0	1.88191	1.87409	1.30026	-0.485004	-1.10176	1.58793	1.83753	1.89845	1.84625	1.88369	1.84861	1.87865	1.87114	1.37184	Krt5
45	ENSMUSG00000041959	4.49176e-17	0.332202	1.28983	0.766626	-0.593436	0.282593	1.42497	-0.019598	0.191996	-0.029495	0.0476115	-0.419819	0.0986085	1.63602	1.99164	S100a10
45	ENSMUSG00000028207	1.18175e-74	1.15719	1.11171	1.07054	0.59104	0.384724	0.836157	1.10692	1.16103	1.09249	1.09438	1.15486	1.18768	1.16319	1.10755	Asph
45	ENSMUSG00000046623	5.33389e-84	0.0513161	0.346718	0.361925	-0.612025	0.342323	0.361925	0.076032	-0.10284	-0.0653471	0.361925	0.272282	0.329502	0.356738	0.361925	Gjb4
45	ENSMUSG00000067274	5.79383e-89	-0.147905	-0.652184	0.273227	0.334281	1.36444	1.55243	-0.416047	0.0869623	-0.438581	0.0824763	-0.346298	-0.462835	-0.622324	0.831277	Rplp0
45	ENSMUSG00000029359	9.34256e-275	-0.261664	-0.00430122	-0.00609549	-0.0217922	-0.00648939	-0.79297	-0.180903	-0.436088	-0.251415	-1.21068	-0.00463366	-0.00639444	-0.00616075	0.00250493	Tesc
45	ENSMUSG00000052151	4.76061e-29	-0.97557	-0.942174	-0.658363	-0.377531	0.058887	0.189239	-1.31492	-0.943715	-1.05333	-0.45192	-1.55926	-1.005	-0.940136	-0.1997	Plpp2
45	ENSMUSG00000096215	0	-1.03906	-0.6112	-1.61534	-0.0660602	0.012255	0.0208772	-0.814377	-1.25233	-0.998736	-0.798521	-0.532991	-0.777269	-1.13624	-2.16654	Smim22
46	ENSMUSG00000027907	4.05706e-217	-0.947034	0.2006	-0.52685	-0.856114	-0.912846	-1.30761	-1.32628	-1.77141	-1.93613	0.36944	-1.13637	-0.755989	0.943148	0.869894	S100a11
46	ENSMUSG00000002233	2.56547e-36	-0.05528	0.883614	0.667782	0.0645161	-0.308874	0.192562	-0.219101	-0.715862	-0.542661	0.387254	0.321198	0.636732	1.27205	0.683312	Rhoc
46	ENSMUSG00000008348	1.49332e-18	0.229014	0.673516	-1.96266	0.54384	-1.81087	-1.19943	0.272631	0.30754	0.300919	0.505396	0.225694	0.104664	0.0541733	-1.25841	Ubc
46	ENSMUSG00000040280	3.49494e-06	0.00597023	0.0106429	-0.0254934	0.00696001	-0.0393783	-3.37583	0.0106429	0.00936204	0.00971668	-0.0156817	0.0106429	0.00864704	0.0102834	-0.0323424	Ndufa4l2
46	ENSMUSG00000032033	5.04229e-12	-0.314277	-1.56695	-1.57708	0.0210997	-0.193797	0.0463127	-0.242671	0.0225437	0.0446645	0.0161838	-0.545366	-0.616182	-1.53827	-0.217317	Barx2
46	ENSMUSG00000032068	0	-3.45896	-1.15856	-2.02666	-0.513119	1.23004	1.34756	-2.33189	-0.251094	0.0417362	-0.218149	-3.94808	-4.74287	-1.75656	-1.39261	Plet1
47	ENSMUSG00000028494	9.0762e-96	-1.22605	0.0956676	-0.854207	0.443846	0.579523	0.21708	0.413326	0.475444	0.661893	0.163944	0.0163189	-2.18562	-2.2666	-2.77685	Plin2
47	ENSMUSG00000029322	1.72584e-151	-0.376563	-0.00436921	-0.0121322	-0.0650247	0.0127522	-0.0113552	-0.658999	-0.767893	-0.988376	-1.5921	-0.0324305	0.0102499	-0.00242353	-0.115261	Plac8
47	ENSMUSG00000004951	3.40056e-06	1.10021	0.031794	-1.69661	0.40562	-2.55391	-1.38554	0.695527	1.1019	0.856163	2.12032	0.291397	1.04126	0.883675	-0.547381	Hspb1
47	ENSMUSG00000031490	7.8843e-81	-0.312876	0.185608	0.100689	-1.20305	0.128826	-0.0263373	-0.789082	-0.134474	-0.493229	0.444103	-0.822207	-0.405629	-0.123166	-0.393125	Eif4ebp1
47	ENSMUSG00000018796	6.34896e-07	-0.0957033	-0.174639	-0.614208	0.0216798	-0.0189862	-0.0472911	0.030356	0.0588534	0.0632091	0.000193831	-0.0198716	-0.209646	-0.81318	-1.71994	Acsl1
47	ENSMUSG00000037852	0	-0.161677	-0.0385795	-0.152756	-0.000747309	-0.0136017	-1.36202	-0.0332241	0.0224527	0.023424	-0.0713698	-0.147666	-0.391951	0.0262267	0.00558106	Cpe
47	ENSMUSG00000000792	3.44787e-54	-1.13625	-0.0144017	-0.00421528	-0.0613964	-0.000455152	-0.0368122	-0.420887	-1.72181	-0.609145	-0.125157	-0.0237104	-0.0450378	-0.00966025	-0.13217	Slc5a5
48	ENSMUSG00000028128	4.49752e-31	-1.82825	0.487552	0.476546	0.000933678	0.538858	0.756549	-1.79902	-2.61807	-1.95259	0.386712	-1.25725	-0.66157	0.322381	0.632477	F3
48	ENSMUSG00000028152	4.23265e-73	0.826052	0.800566	0.838285	0.176128	0.427629	0.843817	0.79705	0.83083	0.856536	0.126732	0.73656	0.844553	0.842607	0.881926	Tspan5
48	ENSMUSG00000028517	3.76442e-34	1.34079	1.18992	0.817352	0.545116	-1.02451	0.63447	1.377	1.44767	1.43471	1.34306	1.30713	1.28008	1.3193	1.05176	Plpp3
48	ENSMUSG00000007655	1.71977e-137	1.45109	1.49494	0.905704	0.513722	-1.48208	-0.644182	1.15105	1.47988	1.09636	1.5147	1.41142	1.51177	1.53425	1.03443	Cav1
48	ENSMUSG00000031722	2.21849e-18	-3.51478	-0.0185664	-0.00499441	-0.102352	0.00222125	0.00364826	-0.405877	-2.90461	-0.613498	-1.06052	-0.0953094	-3.5536	-0.00345856	0.00364826	Hp
48	ENSMUSG00000032348	2.75791e-74	-0.463958	0.0398724	0.043249	0.0225979	0.0346659	0.0632453	-0.152815	-0.898268	-0.322815	-1.62005	0.0462609	0.043147	0.0402167	0.0566242	Gsta4
48	ENSMUSG00000025650	0	0.997265	0.996723	0.935835	0.64368	0.674939	1.0025	0.979725	0.989882	0.973303	1.02064	1.00895	1.01559	1.0035	0.9455	Col7a1
48	ENSMUSG00000025153	3.42942e-241	-0.000456815	-0.0797685	-0.00445187	0.00102972	0.0326439	0.0980951	0.0291048	0.0625549	0.0639305	-0.136151	0.0841796	0.00407786	-0.24342	-1.50761	Fasn
48	ENSMUSG00000006360	0	-2.02125	-1.56741	-2.7649	-0.375117	-0.134243	-6.06856	-1.60664	-1.7526	-1.92308	-0.525589	-1.16189	-2.38759	-0.207598	-0.308696	Crip1
49	ENSMUSG00000050931	7.89927e-136	-1.16309	-0.131833	0.0052989	-0.24582	0.023286	0.0829595	-1.09534	-1.40737	-1.10127	-0.280464	-0.738058	-0.41198	-0.0982927	0.0498323	Sgms2
49	ENSMUSG00000031765	0	1.76275	3.65412	0.895095	-0.0446614	-2.43461	0.90801	1.27078	2.19991	0.468852	2.08094	2.96757	1.40606	1.16118	-0.0831978	Mt1
49	ENSMUSG00000042485	0	-0.0126335	0.00910409	-0.00658096	-0.0106029	-0.0387181	-2.67846	0.00406051	0.00329199	0.00247228	0.00910409	0.00550374	-0.00617745	0.00663499	-0.0162428	Mustn1
49	ENSMUSG00000032216	7.63302e-187	1.92979	1.10932	1.88047	1.21406	0.6522	1.20388	1.92348	2.08584	1.96081	2.01443	2.14314	2.01811	1.25126	2.27737	Nedd4
49	ENSMUSG00000024066	5.65645e-229	-0.208719	-0.0885555	-1.24216	0.0254591	-0.0342033	0.06591	0.055471	0.127688	0.129815	-0.122233	-0.0200296	-0.477601	-0.47746	-1.9067	Xdh
50	ENSMUSG00000028214	0	1.3556	1.26949	0.865617	0.734108	-1.05973	0.174083	1.43007	1.45235	1.44167	1.14522	1.42411	1.28777	1.35628	1.18975	Gem
50	ENSMUSG00000030103	2.55566e-52	-0.325387	0.0165801	-0.265217	0.0427242	-1.33817	0.0170591	-0.253703	-0.553813	-0.273482	0.292859	0.190686	0.190565	0.0441471	-0.282726	Bhlhe40
50	ENSMUSG00000031488	6.53247e-150	-0.853952	-0.538971	-0.363861	-0.110116	0.0223644	0.0356177	-1.10905	-0.402349	-0.742393	-0.125659	-1.19016	-0.912486	-0.512365	-0.1783	Rab11fip1
50	ENSMUSG00000023064	1.48253e-89	-0.024162	-0.0253742	-0.0357846	-0.0214698	-0.378881	-2.44648	0.0245091	0.0417222	0.048557	0.0545581	0.00989046	-0.0723793	0.0338719	-0.0398102	Sncg
50	ENSMUSG00000024587	1.38505e-14	-0.0344709	0.196925	0.131362	-1.0756	0.335039	0.325455	-0.317077	0.26981	0.0847533	0.338434	-0.796797	-0.240097	-0.0109957	0.101096	Nars
51	ENSMUSG00000028266	9.62537e-24	1.14668	-0.191736	0.0435144	0.447467	0.198544	1.38385	1.01722	1.48855	1.41677	1.18031	0.646021	0.869428	0.0146346	0.860459	Lmo4
51	ENSMUSG00000028583	1.06001e-39	0.981588	0.941038	0.893496	-0.0739051	0.457739	1.00026	0.997715	1.01169	1.00029	1.00345	0.966358	0.987346	1.00522	0.916908	Pdpn
51	ENSMUSG00000019577	3.56675e-251	-0.388986	1.08273	1.12369	1.19777	0.671911	1.26528	1.30839	1.10174	1.30031	1.05056	1.29806	-0.978177	0.575015	0.512513	Pdk4
51	ENSMUSG00000049112	1.87178e-24	0.425807	0.22235	-0.139095	0.103112	-1.96538	0.200903	0.41903	0.429503	0.42535	0.417018	0.415488	0.424358	0.291448	-0.00801293	Oxtr
51	ENSMUSG00000090841	0	1.59686	1.94866	0.991883	0.259044	-1.45825	-0.616748	1.54168	1.50567	1.5042	2.06375	1.32037	1.46349	1.96086	1.10754	Myl6
51	ENSMUSG00000022037	6.20665e-244	-2.57828	-1.94081	-1.91412	-0.0880848	-0.656429	0.159351	-1.8343	-1.26931	-1.60294	0.0530176	-2.38088	-3.36117	-2.70787	-2.73362	Clu
51	ENSMUSG00000060126	2.09494e-62	0.313887	0.193791	0.710194	0.0138066	0.51753	1.74804	0.338028	0.58176	0.58795	0.677553	0.0504881	0.00966211	0.376435	1.01939	Tpt1
51	ENSMUSG00000004864	1.44595e-21	-0.735448	-0.441769	-0.331466	-0.107598	0.0188841	0.153851	-0.599842	-0.797541	-0.602506	-2.04854	-0.44806	-0.530963	-0.266845	-0.170303	Mapk13
52	ENSMUSG00000028478	1.90264e-09	-0.559122	-1.30269	-1.06751	-0.0451341	0.307183	0.191679	-0.0779217	-0.152924	0.0168191	-0.113695	-0.326894	-0.866505	-2.01949	-0.630356	Clta
52	ENSMUSG00000019960	1.55306e-127	1.31435	1.0633	0.777527	1.30749	0.476896	1.93365	1.31588	1.78758	1.76583	2.11668	0.822115	1.01165	1.062	1.64658	Dusp6
53	ENSMUSG00000053317	1.81923e-06	-0.245655	-0.329434	-0.805257	0.0404282	0.348638	0.201521	-0.209836	-0.427613	-0.401481	-1.36976	0.202665	-0.0151064	-1.24428	-1.44686	Sec61b
53	ENSMUSG00000030122	6.36746e-62	0.897049	0.678359	0.0110729	0.141867	-1.20697	-1.00393	0.713028	0.689632	0.640617	0.610517	0.924423	1.16625	0.839794	0.873718	Ptms
53	ENSMUSG00000031633	1.27992e-63	1.71248	1.11378	1.6716	0.963913	-0.132066	-0.0841161	1.85539	1.49578	1.75567	1.3572	2.1397	2.03503	0.947685	2.0492	Slc25a4
53	ENSMUSG00000032135	0	0.00613909	-0.0200525	0.042909	-0.21062	-0.138886	-1.10225	0.0299123	0.0616902	0.0560526	0.0714805	0.0109071	-0.0362915	0.0236162	0.0495166	Mcam
53	ENSMUSG00000051439	4.9297e-103	-1.2581	-0.878282	-1.73501	-0.0603516	0.00466602	0.0175241	-0.595207	-0.125948	-0.178413	-0.119373	-1.2395	-2.2071	-1.08875	-1.71584	Cd14
54	ENSMUSG00000028392	3.62131e-22	-0.468158	-0.417734	-0.772152	-0.0735794	0.0103449	0.017139	-0.62374	-0.488877	-0.568934	-0.198906	-0.629283	-0.410863	-0.919065	-0.563903	Bspry
54	ENSMUSG00000029134	8.04647e-09	-0.717331	-1.10131	-1.22045	-0.00869572	0.0186776	-0.00029981	-0.208599	0.00794481	0.012611	0.0180756	-0.519184	-1.32272	-1.62461	-0.367707	Plb1
54	ENSMUSG00000038086	2.07269e-55	0.0161832	-0.0195457	-0.016024	0.0162958	-0.187403	-1.37152	0.0223901	0.0246862	0.0223492	0.00771768	0.0154021	0.00972067	0.0240195	0.00990936	Hspb2
54	ENSMUSG00000032231	9.70452e-175	-1.96444	-1.06701	-1.20469	-1.33821	-1.10745	-0.404587	-1.65674	-1.77601	-1.58178	0.0360648	-2.20282	-2.38162	0.213329	0.362914	Anxa2
55	ENSMUSG00000037379	8.74552e-204	1.1764	1.16641	1.0317	0.814732	0.205363	1.11681	1.17159	1.18118	1.17197	1.18277	1.17242	1.17707	1.15757	1.05711	Spon2
55	ENSMUSG00000057060	5.81114e-54	-0.180869	-0.00366179	-0.00623497	-0.0176081	0.000801141	0.00190976	-0.2613	-0.31569	-0.377874	-0.950839	-0.00126296	-0.00321455	-0.00101051	0.00190976	Slc35f3
55	ENSMUSG00000032399	0	0.347064	-0.327245	0.968794	0.401785	0.877758	1.66321	0.159996	0.30407	0.0465753	0.858176	0.260008	0.194628	-0.0157663	1.1698	Rpl4
55	ENSMUSG00000039952	0	1.38273	1.08038	1.50724	1.07571	0.988735	0.923893	1.39724	1.44777	1.51065	1.528	1.5318	1.53913	1.43011	1.65629	Dag1
56	ENSMUSG00000009633	5.70241e-199	0.158404	-0.0691501	-1.01314	0.149472	-0.101289	-0.0796297	0.209618	0.232545	0.231331	0.233577	0.153873	0.067879	-0.403332	-2.35074	G0s2
56	ENSMUSG00000008575	9.73853e-69	1.22897	0.165363	0.405083	0.80836	0.386367	1.46686	1.04972	1.98412	1.51975	1.77065	0.657861	0.625744	0.403531	1.04623	Nfib
56	ENSMUSG00000001930	6.48144e-07	-0.171235	0.0150239	0.0169385	0.00218579	-0.00482768	-0.0171722	-0.0892941	-0.335041	-0.147687	-0.962455	0.0148047	0.00954502	0.00817146	-0.0185492	Vwf
56	ENSMUSG00000031636	2.42519e-183	1.30627	1.00605	0.237177	1.05573	-0.666177	0.978665	1.3956	1.44081	1.43633	1.43148	1.24644	1.1256	0.959795	0.826881	Pdlim3
57	ENSMUSG00000074364	5.34591e-75	0.381858	0.378659	0.137511	0.111904	-1.10867	-0.959718	0.252188	0.437861	0.388265	0.409828	0.129953	0.332437	0.464163	0.240438	Ehd2
57	ENSMUSG00000032353	1.17656e-34	-2.45794	-0.330945	-0.5035	-0.00974401	0.253736	0.314888	-1.33899	-3.46374	-1.80507	-0.679011	0.0334715	-0.579016	-0.380863	-1.0179	Tmed3
57	ENSMUSG00000016559	0	-1.02526	-1.06256	-1.78701	-0.519214	-0.315673	0.284399	-1.00719	-1.67451	-1.23913	-1.41564	-1.02641	-0.67717	-1.35506	-0.533239	H3f3b
57	ENSMUSG00000024538	0	0.89672	0.84116	0.818898	0.535949	0.672869	0.163232	0.894717	0.903071	0.89721	0.830874	0.890714	0.900314	0.875739	0.879422	Ppic
58	ENSMUSG00000028447	6.18014e-71	-0.969506	-0.538834	-0.497399	-0.0409069	-0.0215017	-0.0312156	-0.779767	-1.26795	-0.95889	-1.38576	-0.512979	-0.621477	-0.664976	-0.60179	Dctn3
58	ENSMUSG00000029287	0	1.28854	1.30141	1.11813	0.908996	0.148489	1.00917	1.3381	1.36217	1.3614	1.36806	1.28852	1.23678	1.27553	1.13786	Tgfbr3
58	ENSMUSG00000003545	7.49066e-140	-1.12549	-1.11682	-1.84997	0.572868	-1.89227	-1.9795	-1.06523	-0.29649	-0.608501	-0.793821	-0.962017	-1.19556	-0.159182	-1.44209	Fosb
58	ENSMUSG00000020460	1.49611e-11	0.273682	-0.388294	0.519666	0.170927	1.03237	1.5213	0.0758487	0.318523	0.0415976	0.542365	0.0445505	0.0216837	-0.471872	0.53524	Rps27a
59	ENSMUSG00000037563	2.24348e-11	0.0601367	-0.291418	0.456543	0.166238	0.761433	1.19949	-0.0843271	0.0992931	-0.167136	0.404945	-0.0451428	-0.099271	-0.196676	0.518583	Rps16
59	ENSMUSG00000030605	0	-1.24901	-0.0279867	-1.00325	1.20077	0.428101	-0.0394313	0.398579	2.23675	2.22957	2.00113	-1.04823	-2.72626	1.37233	-1.60867	Mfge8
59	ENSMUSG00000057098	0	0.00819722	0.0204626	-0.00237649	-0.000634188	-0.0331522	-2.4105	0.0139032	0.016792	0.0155326	0.0204626	0.00959793	0.0113984	0.017552	-0.0140686	Ebf1
59	ENSMUSG00000056895	2.85613e-109	-0.297935	-0.0521249	-0.00458606	-0.0288857	0.000498896	0.00268768	-0.201584	-0.578302	-0.294862	-1.12353	-0.0224489	-0.00520331	-0.0351106	-0.00487755	Hist3h2ba
59	ENSMUSG00000020577	6.52776e-41	-2.23593	0.108186	-0.0212574	-0.208637	0.0774906	0.119452	-1.66974	-3.18441	-2.1213	-1.01434	-0.0154026	0.00985645	0.0581941	-0.0566794	Tspan13
59	ENSMUSG00000024659	1.27475e-71	-2.1432	-1.62888	-2.43749	-0.63127	-0.479647	-1.28395	-2.35896	-2.17132	-2.40792	-0.594306	-2.5514	-2.27789	-0.77706	-0.300174	Anxa1
60	ENSMUSG00000039105	7.72173e-87	-1.09065	-0.424583	-0.930855	-0.196681	-0.268591	0.00788777	-1.05206	-1.50161	-1.232	-1.11565	-0.858316	-0.619563	-0.714212	-1.02892	Atp6v1g1
60	ENSMUSG00000029802	8.26027e-188	-0.0197459	-0.00380123	0.0290722	0.0712006	0.0558414	-0.191119	0.082319	0.0847903	0.0786368	-0.131673	0.0836768	-0.0872317	-0.420955	-1.35352	Abcg2
60	ENSMUSG00000044786	2.4745e-18	-0.307824	-0.704308	-2.04259	0.233045	-1.96315	-1.85116	-0.554401	0.0833023	-0.23193	0.197581	-0.508838	-0.252321	-0.603333	-1.04551	Zfp36
60	ENSMUSG00000031995	0	-0.791391	-0.777379	-0.942335	-0.180281	0.0232562	0.0683243	-1.00001	-0.581487	-0.824899	-0.477422	-1.18409	-1.06951	-0.555118	-0.566917	St14
60	ENSMUSG00000020486	0	-0.0147297	0.0154296	-0.0174945	0.00658154	-0.0144592	-1.53769	-0.00614376	-0.0215456	-0.0170436	-0.00299313	0.00438544	0.00304926	-0.0211917	-0.0305326	Sept4
61	ENSMUSG00000047945	8.16241e-91	1.44992	0.858289	1.58818	0.960562	0.22268	2.15421	1.59407	1.96352	1.77382	0.621005	1.58056	1.3271	0.945857	1.46233	Marcksl1
61	ENSMUSG00000066278	3.57911e-146	-0.985342	-0.370742	-0.924156	-0.12432	0.105566	-0.406633	-0.704263	-0.929131	-0.664563	-0.437463	-0.796263	-1.22423	-0.506602	-0.693002	Vps37b
61	ENSMUSG00000045763	0	-2.12433	-1.54523	-1.23977	-0.249842	0.027421	0.00317053	-2.71946	-0.895379	-1.85516	-0.150868	-3.17112	-2.66142	-0.407506	-1.23066	Basp1
61	ENSMUSG00000044217	0	-1.77806	-0.194559	-1.62	-0.10388	-0.00333234	0.00224686	-0.938708	-2.3835	-1.13202	-0.414108	-0.440171	-0.613746	-0.247873	-0.968708	Aqp5
62	ENSMUSG00000037166	5.39101e-30	0.496035	0.483639	0.0914927	0.433393	-1.94824	-2.06936	0.491072	0.49851	0.493745	0.478538	0.499183	0.493697	0.493335	0.0361313	Ppp1r14a
62	ENSMUSG00000031825	0	1.90631	2.11868	1.96273	0.50542	0.989886	0.537954	1.4997	1.99197	1.5031	2.12942	1.70789	1.94877	2.0845	1.7685	Crispld2
62	ENSMUSG00000017390	6.25727e-166	-0.889225	-0.467406	-1.21434	0.0128008	-0.0114195	0.0627025	-0.2174	-0.335188	-0.100086	-0.848492	-0.489813	-1.30863	-0.852905	-1.87449	Aldoc
62	ENSMUSG00000001270	3.42596e-12	1.41132	1.40557	0.855653	1.09612	-0.915521	0.106547	1.42253	1.43368	1.42997	1.39716	1.38561	1.42095	1.39923	0.700148	Ckb
62	ENSMUSG00000034634	1.7865e-253	-2.01631	-0.968056	-1.882	-0.643597	0.00802269	0.0157412	-3.24454	-2.09623	-4.05241	0.0179617	-1.40553	-1.61846	-0.162277	0.00412404	Ly6d
63	ENSMUSG00000066043	2.23281e-08	-0.603025	-0.118916	-0.0858208	-0.15362	-0.0599899	-0.170279	-0.737856	-0.810378	-0.942877	0.000359197	-0.315808	-0.159144	-0.121112	0.025301	Phactr4
63	ENSMUSG00000037242	3.22662e-56	0.319332	1.43152	1.46871	-0.524711	0.518582	0.829786	0.281836	0.579617	0.441155	1.56936	0.51774	0.704251	1.46419	1.63902	Clic4
63	ENSMUSG00000036854	1.85066e-17	0.154605	0.126481	-0.0804489	0.0805801	-1.01011	-0.427016	0.139964	0.150827	0.150191	0.171736	0.122543	0.144184	0.132784	-0.0106695	Hspb6
63	ENSMUSG00000034520	1.53983e-31	0.135665	0.139112	0.135629	0.0865027	0.103387	-0.996601	0.135871	0.138822	0.138472	0.139112	0.138177	0.136097	0.135988	0.139112	Gjc1
63	ENSMUSG00000075602	0	-0.746813	-0.078777	-0.334478	-0.265842	-0.0391077	-0.0902008	-1.71179	-1.22172	-2.439	-0.160609	-0.299758	-0.0279131	-0.0872994	-0.787561	Ly6a
64	ENSMUSG00000028719	1.33544e-277	-0.842523	-0.412888	-0.349653	0.0090192	0.127275	0.0357671	-0.82828	-1.1381	-1.02443	-0.618392	-0.67844	-0.614803	-0.78247	-0.326641	Cmpk1
64	ENSMUSG00000028673	1.41624e-227	-1.20323	-0.0305401	-0.143014	0.0498195	0.12711	0.0756908	-0.716532	-1.87233	-0.985251	-1.83164	-0.0142839	-0.168242	0.0839451	8.22552e-05	Fuca1
64	ENSMUSG00000001089	1.28627e-83	1.02039	1.31367	1.6008	0.294344	0.706598	1.18273	1.02556	1.05038	1.07529	1.54448	1.31613	1.2908	1.6516	1.76111	Luzp1
64	ENSMUSG00000029622	0	-1.65658	-1.33971	-0.588891	-0.481136	0.0427033	-0.154655	-1.64584	-2.09686	-1.92185	-0.808988	-1.00659	-1.35607	-1.14919	-1.03861	Arpc1b
64	ENSMUSG00000003429	5.12257e-09	0.0393896	-0.592231	0.336291	0.256421	0.872939	1.05563	-0.148503	-0.117133	-0.32555	0.146873	0.157238	-0.0114771	-0.573543	0.337058	Rps11
64	ENSMUSG00000030659	4.5957e-103	-0.189129	-0.130775	-0.598749	0.0111133	0.035135	-0.0118398	-0.306156	-0.16382	-0.327876	-0.0861881	-0.199126	-0.232209	-0.381659	-1.57823	Nucb2
64	ENSMUSG00000020928	0	0.000887584	0.00182684	-0.00647204	0.00182684	-0.0170826	-1.41076	0.00058946	0.00182684	0.00182684	0.00182684	0.00182684	0.000952282	0.00127968	0.00182684	Higd1b
64	ENSMUSG00000039450	2.34744e-81	-0.308296	-0.420706	-1.26203	0.0878576	0.0387569	0.0823278	-0.0896629	-0.148355	-0.120594	-0.243556	-0.115728	-0.400091	-0.6993	-0.787491	Dcxr
64	ENSMUSG00000072949	2.66917e-16	-0.337105	-0.147894	0.428922	0.665859	0.775786	0.842339	-0.268922	-0.964463	-0.579228	-2.14959	0.745778	0.482979	-1.04866	0.170709	Acot1
64	ENSMUSG00000068220	5.34104e-43	1.78037	1.0928	0.759295	-0.449708	-2.37107	-2.495	1.83528	1.80731	1.82532	1.49542	1.82486	1.79819	1.71262	0.611119	Lgals1
64	ENSMUSG00000022676	0	1.03381	1.02452	0.996275	0.44197	0.720645	0.962057	1.03016	1.03762	1.03032	1.02572	1.02693	1.03385	1.0273	0.969859	Snai2
65	ENSMUSG00000041025	1.36107e-133	0.848479	0.542318	0.550379	0.360647	0.513966	0.910175	0.766831	1.03715	0.982287	1.01919	0.734028	0.847218	0.889808	0.900617	Iffo2
65	ENSMUSG00000021388	4.61304e-08	0.00941588	0.0108809	-0.0222052	0.00783967	-0.0443137	-2.5762	0.00999466	0.00988238	0.00844155	0.0108809	0.00975304	0.00864896	0.0100173	-0.00166062	Aspn
65	ENSMUSG00000022241	3.69144e-24	0.0890513	0.0347901	0.169166	-0.649882	0.180262	0.225116	-0.0250853	0.213333	0.144949	0.0775687	-0.257296	-0.0866881	0.0186864	0.119653	Tars
65	ENSMUSG00000023039	0	-2.88654	-1.0128	-0.598991	-0.512655	-0.614839	0.0254471	-2.63969	-4.03047	-3.20452	-1.8415	-1.87639	-0.843022	-0.177957	-0.34735	Krt7
66	ENSMUSG00000030554	1.32207e-298	0.971212	0.963279	0.48851	0.819246	-1.9468	0.491861	0.979383	0.978165	0.975187	0.985382	0.984595	0.976988	0.974782	0.712046	Synm
66	ENSMUSG00000019851	8.36941e-77	1.61835	1.89747	1.6376	0.584665	-0.269606	2.29235	1.55343	1.50091	1.58663	2.2394	1.59051	1.87798	2.0549	1.83169	Perp
67	ENSMUSG00000043421	0	-1.24688	0.563739	0.59206	0.449324	0.726944	0.715235	0.58699	-0.246519	0.572238	0.578401	0.54403	-1.83793	0.0551992	0.0540015	Hilpda
67	ENSMUSG00000005583	1.06143e-18	0.507121	0.498203	0.409617	0.445713	-0.352603	-2.15017	0.511149	0.511573	0.512082	0.512705	0.506965	0.507467	0.506626	0.43489	Mef2c
67	ENSMUSG00000049382	0	-2.94481	-1.75611	-1.96752	-0.793088	-0.830873	1.91232	-2.7733	-2.98915	-2.76151	-1.49656	-3.08806	-3.07574	-1.75682	-0.979431	Krt8
67	ENSMUSG00000050520	1.14335e-10	-0.275387	-0.187033	-0.390451	-0.0056244	0.00245752	0.00611578	-0.0776435	-0.380488	-0.136183	-1.05423	-0.0134917	-0.112836	-0.351464	-1.17605	Cldn8
68	ENSMUSG00000042116	3.80488e-27	0.983248	0.945466	0.784923	0.512961	-0.207372	0.905335	0.979922	0.989861	0.983956	0.994548	0.97142	0.973889	0.971104	0.865317	Vwa1
68	ENSMUSG00000046223	3.33707e-29	-0.69563	0.342809	0.297534	-0.882451	0.147795	0.376157	-0.658901	-0.184954	-0.311361	0.208571	-1.073	-1.07638	0.270548	0.250378	Plaur
68	ENSMUSG00000022132	0	-0.636808	-0.0150544	-0.00918453	-0.0526964	0.00247371	0.00373625	-0.514822	-1.06038	-0.721649	-1.27146	-0.0173313	-0.012866	-0.00999749	-0.0373698	Cldn10
68	ENSMUSG00000021250	1.00617e-97	-1.36961	-1.77482	-3.07126	0.723062	-3.35171	-3.03315	-1.60357	-0.907155	-1.52184	-0.766822	-1.22023	-1.17663	-1.02772	-2.32286	Fos
69	ENSMUSG00000038393	3.9571e-227	-0.156834	-0.522939	-2.22105	0.172664	-0.689868	-2.17725	-0.0632134	-0.334544	-0.110618	-0.189459	0.0417956	-0.00114802	-0.955311	-1.8235	Txnip
69	ENSMUSG00000029838	1.29595e-44	-1.1583	0.877225	1.66955	0.10449	0.323844	1.83658	-2.55677	-2.49331	-3.55291	1.65936	1.11643	1.76117	1.83085	1.82376	Ptn
69	ENSMUSG00000008683	0	0.631334	-0.277423	0.811466	0.248352	0.928963	1.46926	0.0796316	0.760234	0.130553	0.524637	0.0597117	0.350656	-0.237911	1.15132	Rps15a
69	ENSMUSG00000021728	0	0.951761	1.07417	1.09719	0.353169	0.856629	0.952441	1.1209	0.883084	1.1138	-1.3357	1.12056	1.12577	1.11501	1.13253	Emb
69	ENSMUSG00000021268	8.54895e-117	0.473427	0.468512	0.429947	0.0886041	0.180922	-2.08864	0.480739	0.482658	0.476719	0.485747	0.475772	0.477029	0.476902	0.418782	Meg3
70	ENSMUSG00000020592	7.46191e-91	0.268846	0.151568	0.477918	-0.788892	0.444334	0.300795	-0.120101	0.216787	-0.141641	0.381632	-0.202571	0.330094	0.310044	0.538542	Sdc1
71	ENSMUSG00000061983	3.56654e-42	0.316152	-0.403901	0.454426	0.112842	1.04996	1.35235	0.19335	0.655046	0.349335	0.858892	-0.118281	-0.140468	-0.34614	0.735377	Rps12
71	ENSMUSG00000037573	2.80052e-06	-0.183484	-0.266566	-1.97405	0.267134	-0.139358	0.0235238	-0.0577898	-0.166501	-0.0980976	-0.542675	0.0197909	-0.177436	-0.555405	-1.30322	Tob1
71	ENSMUSG00000034120	1.57982e-06	-0.123003	-0.0969987	0.362486	-1.07161	0.685453	0.527396	-0.0781067	0.263876	0.0588972	0.320548	-0.612213	-0.856207	-0.154608	-0.0296856	Srsf2
71	ENSMUSG00000059895	2.75437e-07	-0.0178078	0.0452925	0.0392482	-0.0369407	-0.0379585	-2.48422	-0.0502318	-0.0462565	-0.0542805	-0.0437501	0.0450291	0.0856692	0.0493523	0.0610584	Ptp4a3
72	ENSMUSG00000028413	3.4087e-31	-0.340749	-0.127784	-0.142081	0.011563	0.0349528	-0.0456078	-0.380064	-0.24866	-0.461253	-0.157321	-0.100805	-0.409225	-0.355526	-1.66833	B4galt1
72	ENSMUSG00000056737	6.2076e-20	-0.775886	-0.745179	-1.51776	-0.289243	-0.0104109	-0.0183364	-0.661268	-0.703056	-0.625624	-0.121468	-0.911387	-0.882007	-0.498424	-0.79433	Capg
72	ENSMUSG00000063457	3.31789e-41	0.440648	-0.0642334	0.630464	0.270525	0.765269	1.09391	0.180965	0.370766	0.0610627	0.859541	0.186254	0.204721	0.129037	0.730433	Rps15
72	ENSMUSG00000037601	2.16126e-299	-0.502517	-0.547147	-0.0105222	-0.909642	0.956868	0.687801	-0.329145	-0.625094	-0.397462	-0.766216	-0.31905	-0.345251	-1.0968	-0.417444	Nme1
72	ENSMUSG00000046727	6.17251e-163	-2.48488	-0.831134	-0.58814	-0.423438	0.0192573	-1.1832	-2.13993	-2.66069	-2.23107	-1.64498	-2.13466	-2.3754	-0.602004	-0.475949	Cystm1
73	ENSMUSG00000029003	1.57715e-97	-0.287051	-0.121456	-0.0887475	-0.0426267	0.00395125	0.000706916	-0.292209	-0.468865	-0.417395	-1.14525	-0.0395827	-0.0542682	-0.128333	-0.180378	Mad2l2
73	ENSMUSG00000061353	1.74519e-111	1.09122	1.10679	1.04858	0.0168474	0.545533	0.390577	1.09195	1.11751	1.10933	1.11187	1.05809	1.08819	1.11025	1.02365	Cxcl12
73	ENSMUSG00000015312	4.48826e-82	-0.0770552	-0.182641	-1.45494	-0.0819722	-2.15	-1.67662	-0.364079	0.191431	-0.111192	0.0115585	-0.562262	-0.336334	0.381478	-0.716996	Gadd45b
73	ENSMUSG00000060036	9.07927e-270	-0.00579883	-0.652418	0.68919	0.692786	0.691102	1.39123	-0.164316	0.00524871	-0.268919	0.279256	0.068004	-0.114443	-0.416921	1.25992	Rpl3
73	ENSMUSG00000025610	0	-0.00119974	-0.0039564	-0.00177284	-0.000562458	-0.00778837	-1.3053	0.00195767	0.00209979	0.00253735	0.00253735	9.42817e-05	0.000707258	0.00253735	-0.00459134	Map3k7cl
73	ENSMUSG00000024597	0	-2.01489	-0.23286	-0.219107	-0.467128	-0.235928	0.0109756	-2.55521	-2.64239	-2.98989	-0.652979	-0.440453	-0.1501	-0.271697	-0.138166	Slc12a2
74	ENSMUSG00000019907	0	1.06801	1.19282	0.808264	0.378468	-1.31527	-0.34816	0.990713	1.07575	1.01987	1.23961	0.940551	1.05856	1.21314	1.17081	Ppp1r12a
74	ENSMUSG00000058571	1.81218e-80	0.92154	0.851791	0.719449	0.687917	0.516165	0.772854	0.614436	1.06422	1.05105	1.03782	0.139839	0.854434	1.04207	1.04571	Gpc6
74	ENSMUSG00000038146	3.54114e-10	-0.165718	-0.23161	-0.14613	-0.0238722	-0.015609	-2.01026	-0.178822	-0.143542	-0.187545	-0.188194	-0.143074	-0.082697	-0.106836	-0.0803414	Notch3
75	ENSMUSG00000038296	0	1.05572	0.866263	1.06589	0.771799	0.471458	0.879387	1.02741	0.929313	1.02656	1.11702	1.07465	1.17648	1.00273	1.13769	Galnt18
75	ENSMUSG00000037706	1.16249e-33	-1.04942	-1.03157	-2.06162	0.0452695	-0.152333	-1.84863	-0.131246	-0.0205806	0.426858	-0.139922	-0.903429	-2.02659	-1.08256	-1.71171	Cd81
75	ENSMUSG00000070348	2.42934e-180	-0.447449	-1.54791	-1.0715	0.0150719	0.260773	-0.303507	-0.274667	-0.256623	0.0112709	0.206399	-0.590457	-0.3117	-0.739067	0.00703858	Ccnd1
75	ENSMUSG00000020484	5.93273e-32	-0.283539	0.0784769	-1.11345	-0.16896	0.303361	0.139769	-0.308694	-0.161687	-0.241865	-0.26825	-0.286842	-0.325781	-0.583151	-1.92994	Xbp1
75	ENSMUSG00000008668	3.08541e-49	-0.0488106	-0.457033	0.688903	0.381036	1.19011	1.69595	-0.316591	-0.0689608	-0.526069	0.120428	0.0709884	-0.109376	-0.460851	0.761225	Rps18
75	ENSMUSG00000075010	0	-2.21327	-0.0286423	-0.0141941	-0.677772	-0.00151054	-0.00376755	-3.03743	-3.35882	-3.82345	-0.597797	-0.556137	-0.0814675	-0.0531067	-0.0541728	AW112010
76	ENSMUSG00000021379	0	1.25941	1.25863	1.21492	-0.379565	0.690683	0.558159	1.25101	1.27673	1.25951	1.26907	1.24947	1.2492	1.25808	1.23466	Id4
76	ENSMUSG00000021553	1.09385e-72	-0.631318	-0.206641	-0.626928	-0.0113374	-0.00239171	-0.00563298	-0.227513	-0.0109128	-0.00850222	0.00294154	-0.503553	-1.18298	-0.208155	-1.25835	Slc28a3
76	ENSMUSG00000024608	1.10084e-26	0.252696	-0.167376	0.812737	0.534119	0.953736	1.51401	0.198614	0.312882	0.116472	0.319935	0.264444	0.152611	-0.0651826	0.826222	Rps14
77	ENSMUSG00000029086	4.86183e-09	-0.827385	-0.00517345	-0.0046219	-0.0310117	0.00824575	0.00889249	-0.423906	-1.23613	-0.559144	-0.347776	-0.0294677	-0.0434872	0.00716689	0.00889249	Prom1
77	ENSMUSG00000029430	4.59315e-15	0.0981885	-0.284905	0.53279	-1.02445	0.619472	0.584682	-0.00677491	0.315277	0.270041	0.274746	-0.350183	-0.16833	-0.449477	0.590481	Ran
77	ENSMUSG00000029673	3.48036e-70	1.06626	0.996569	1.17299	0.85905	0.460312	1.55074	1.23685	1.62279	1.58124	1.57432	0.88502	0.820013	1.14376	1.34017	Auts2
78	ENSMUSG00000008540	3.39734e-52	-0.706261	-1.4574	-0.862771	0.551023	0.91064	1.1276	0.355934	1.34133	1.18922	0.574698	-0.625105	-1.73988	-1.88194	-1.10683	Mgst1
78	ENSMUSG00000093674	8.89739e-304	-0.386549	-0.564719	-0.873646	-0.523173	-0.282297	-0.239955	-1.00474	-0.720764	-1.35723	-0.449036	-0.543919	-0.322175	-0.679398	-1.36132	Rpl41
78	ENSMUSG00000092341	7.49276e-106	-0.523102	0.732484	-1.38517	0.121733	-1.01679	-2.02868	-0.586697	-1.1217	-0.884353	-0.26012	-0.356891	-0.442769	0.495936	-1.50779	Malat1
79	ENSMUSG00000060802	3.47284e-125	0.0620338	0.00213994	0.603805	0.780908	1.0569	0.974638	0.121919	-0.783557	-0.448783	-2.89093	1.31282	0.974955	-1.04317	0.158317	B2m
79	ENSMUSG00000040564	1.15259e-233	1.49176	1.93983	1.69685	1.00152	0.497515	2.05102	1.46435	1.5098	1.41807	1.52515	1.6503	1.74607	1.40539	1.73974	Apoc1
79	ENSMUSG00000032946	3.46573e-21	-0.00334621	0.0102564	-0.0385994	0.00568772	-0.0858447	-1.67013	0.00350056	0.00875669	0.00748671	0.0102564	-0.00911355	-0.0117611	0.00470488	-0.00380431	Rasgrp2
80	ENSMUSG00000028005	2.55211e-41	0.212003	0.201694	0.177502	0.1914	-0.0698512	-1.10814	0.211082	0.213796	0.214074	0.21431	0.209306	0.21353	0.211187	0.185251	Gucy1b3
80	ENSMUSG00000029467	3.82416e-191	0.946271	1.29803	1.08746	0.683472	-0.227956	0.544412	1.04076	1.01679	1.0369	1.06884	1.28987	1.27529	1.30976	1.31576	Atp2a2
80	ENSMUSG00000030287	4.18007e-07	-0.310789	-0.159238	-0.577697	0.0415929	0.0932488	0.10183	-0.123819	-0.0211175	0.0382475	-1.12869	-0.307539	-0.440429	-0.0385619	-0.246087	Itpr2
80	ENSMUSG00000048200	1.92581e-20	-0.501268	-0.865844	-1.20968	-0.000575672	-0.0418501	0.0216843	-0.19484	-0.247196	-0.195593	-0.141778	-0.271292	-0.710905	-1.03267	-1.22181	Cracr2b
80	ENSMUSG00000024501	5.20675e-223	0.988317	0.921034	0.87399	0.696369	0.109269	0.84614	0.992113	0.993628	0.993551	0.958029	0.978973	0.986701	0.985478	0.862312	Dpysl3
81	ENSMUSG00000021025	4.5693e-298	-1.84663	-2.70116	-2.827	-1.03194	-1.08456	-1.65055	-2.49324	-1.41632	-1.91046	-1.08525	-2.93258	-2.01076	-2.09569	-0.93811	Nfkbia
81	ENSMUSG00000022816	9.46896e-54	1.2824	1.27417	1.22067	0.58475	0.534487	-0.642684	1.29064	1.30213	1.29679	1.28593	1.28535	1.29876	1.28611	1.17464	Fstl1
82	ENSMUSG00000045128	4.94992e-21	0.0687999	-0.383792	0.63147	0.582259	1.02208	1.39678	-0.00528641	0.101181	-0.144252	0.593269	0.157836	-0.00364011	-0.235709	0.901405	Rpl18a
82	ENSMUSG00000000088	7.37878e-08	-0.872855	-0.6969	-0.344801	-0.343512	0.275452	0.128783	-0.593897	-1.35777	-0.903612	-2.31964	-0.111918	-0.457217	-1.31823	-1.12201	Cox5a
82	ENSMUSG00000021281	1.29233e-10	-0.354249	-0.702353	-0.3439	-0.066446	-7.61819e-05	-0.261339	-0.943596	-0.139071	-0.0667916	-0.00459951	-1.65032	-0.531344	-0.385414	-0.0103337	Tnfaip2
83	ENSMUSG00000052837	3.95525e-148	-0.728367	-0.371528	-2.01859	-0.564776	-2.08131	-2.05292	-0.739668	-0.778853	-0.752532	0.540375	-1.00724	-0.909462	-0.242401	-1.05945	Junb
83	ENSMUSG00000022371	0	1.28959	1.29075	1.1737	0.455106	0.474599	1.22542	1.28561	1.30267	1.29276	1.28431	1.28832	1.30041	1.29344	1.19972	Col14a1
84	ENSMUSG00000038732	0	-0.732643	-0.251883	-0.124482	-0.100567	0.000929953	-0.0512256	-1.0606	-0.939402	-1.15033	-0.404078	-0.650431	-0.323699	-0.149176	-0.0571263	Mboat1
85	ENSMUSG00000014846	0	-0.393569	0.137511	-0.867994	-0.226732	-2.58237	-1.09932	0.025314	-0.579814	-0.0139034	-0.269097	0.0409129	-0.232493	0.376154	-0.104223	Tppp3
85	ENSMUSG00000020473	3.39482e-295	1.49636	1.51384	1.38919	-0.767877	0.10202	1.34528	1.43375	1.54849	1.53394	1.54078	1.36466	1.51516	1.54353	1.43447	Aebp1
86	ENSMUSG00000028195	1.13253e-08	0.275082	0.377309	-0.0201844	1.44227	0.269327	0.542042	0.242463	1.6148	1.2187	1.63043	-0.369567	0.0372798	0.628889	0.421846	Cyr61
86	ENSMUSG00000057092	6.00546e-17	-0.427139	-0.466713	-1.28586	-0.687255	-0.3394	2.24828	-0.226944	0.779548	0.508874	1.02694	-1.28929	-1.42577	-0.476328	-0.785565	Fxyd3
86	ENSMUSG00000000740	1.58079e-31	0.327717	-0.220375	0.386087	0.305568	0.662398	1.13001	-0.0458151	0.494067	-0.0206153	0.76837	-0.0987796	0.0495555	-0.0344773	0.841488	Rpl13
87	ENSMUSG00000042354	2.87267e-71	0.479764	0.747857	0.855348	-0.584521	0.948298	0.947027	0.46294	0.822072	0.649945	0.919081	0.206106	0.100733	0.749521	0.945028	Gnl3
88	ENSMUSG00000022010	0	-0.335233	-0.255126	-1.15036	0.218806	-3.53411	-1.8584	-0.694465	-1.0536	-0.927353	-0.787243	-0.0473636	0.827659	-0.0857229	-0.574135	Tsc22d1
89	ENSMUSG00000079523	3.06429e-101	1.44435	0.682612	1.52008	0.142135	-0.163386	0.776818	0.572712	1.4726	0.770999	0.146654	0.329439	1.36067	1.41767	1.80319	Tmsb10
89	ENSMUSG00000052727	3.56206e-65	-1.04947	0.0945097	0.167896	-0.726165	-0.429565	-0.596764	-1.16508	-1.36691	-1.00932	-2.35193	-1.29477	-0.708789	0.266196	0.303643	Map1b
89	ENSMUSG00000033306	0	1.00993	1.18339	1.23994	0.987037	-0.208518	0.0810997	1.02917	1.00542	1.06678	1.18993	1.42944	1.39701	1.21399	1.67922	Lpp
90	ENSMUSG00000060032	1.96126e-08	-0.927466	-0.559029	-1.05662	-0.2287	-0.109196	0.0366058	-1.39234	-1.11122	-1.67131	-0.892503	-0.850118	-0.786239	-0.993339	-1.86014	H2afj
90	ENSMUSG00000030790	0	1.10798	1.11326	1.01407	0.694968	0.81807	1.10817	1.1124	1.10415	1.07195	1.14987	1.10019	1.12256	1.10586	1.08351	Adm
90	ENSMUSG00000041012	3.54769e-136	-0.948218	-0.535908	-0.682606	-0.0342334	-0.0154221	0.0438279	-0.778592	-1.15076	-0.93932	-1.48167	-0.249783	-0.565983	-0.667071	-0.71554	Cmtm8
91	ENSMUSG00000026202	1.63252e-07	-0.382937	0.205261	-0.12648	-0.782126	0.191052	0.424688	-0.223754	-0.230806	-0.206603	0.199917	-0.392305	-0.650204	0.0318357	-0.343609	Tuba4a
91	ENSMUSG00000030067	9.45058e-114	0.810619	0.924339	0.64707	0.249486	-0.0793024	1.23053	0.650226	0.880885	0.770574	1.03017	0.846969	0.985573	1.32201	1.29676	Foxp1
92	ENSMUSG00000028776	4.57067e-150	0.998376	1.91494	1.36669	0.886897	-0.413247	-0.880841	1.19388	0.988769	1.29043	1.13442	0.981068	1.06061	1.24	1.5421	Tinagl1
92	ENSMUSG00000036402	8.23719e-12	-1.1307	0.408552	0.555962	0.12175	0.356214	0.432257	-0.522941	-1.71955	-0.635433	-0.0822249	0.178473	0.351437	0.382273	0.629577	Gng12
92	ENSMUSG00000033917	2.38825e-06	-1.56704	-0.295456	-0.752379	-0.156039	-0.00835447	0.0172009	-1.07994	-1.51065	-1.29764	-2.03633	-0.649615	-1.64143	-0.740644	-0.89121	Gde1
92	ENSMUSG00000007892	3.80451e-07	-0.352738	-0.416226	0.155306	-0.0287528	0.845126	0.820536	-0.412126	-0.333734	-0.418128	-0.35452	-0.538606	-0.53911	-0.440236	0.307878	Rplp1
93	ENSMUSG00000019734	2.54915e-11	-0.736215	-0.552744	-0.621636	-0.0588577	-0.00398625	0.0257208	-0.760378	-0.91037	-0.952569	-0.885401	-0.432834	-0.581951	-0.45186	-0.433419	Tmc4
93	ENSMUSG00000043336	1.39162e-10	0.379842	0.368661	0.336517	0.0272987	-0.332242	-1.82083	0.278852	0.290438	0.259465	0.419677	0.433158	0.490724	0.456683	0.404472	Filip1l
93	ENSMUSG00000043445	1.17663e-10	-0.235174	-0.153055	-1.35453	-0.0829731	0.183264	-0.00496326	0.111251	0.184489	0.276492	0.0607351	-0.101918	-0.539101	-0.739167	-1.11818	Pgp
94	ENSMUSG00000025351	9.71534e-75	0.30844	1.76187	1.45075	-0.361244	0.342835	1.15576	0.663173	0.251525	0.750992	1.0873	0.322428	0.0837687	2.13732	1.38249	Cd63
94	ENSMUSG00000022528	5.40794e-171	-0.573375	-0.729507	-1.88851	-0.175602	-0.609359	-1.42989	-1.10254	-0.666456	-1.18198	-0.398023	-0.763653	-0.405028	-0.657465	-1.66511	Hes1
95	ENSMUSG00000042367	1.8478e-38	0.336969	0.630453	0.67091	-0.579825	0.525089	0.680752	0.409409	0.139832	0.297538	0.682661	0.59406	0.663259	0.669954	0.691331	Gjb3
96	ENSMUSG00000062098	5.78404e-07	-0.0791244	-0.0900781	-0.0436778	-0.0124538	0.0113686	-1.05354	-0.123853	-0.140042	-0.109336	0.0314448	-0.0102129	0.025482	0.00265284	-0.0339508	Btbd3
96	ENSMUSG00000030792	2.3641e-129	-0.929332	-0.0309589	-0.0683832	-0.0667219	0.00192356	0.0025058	-0.713769	-1.12871	-0.93884	-0.327056	-0.231093	-0.630233	-0.0291121	-0.184806	Dkkl1
96	ENSMUSG00000020205	6.70884e-242	0.126146	-0.988871	-1.06815	1.17981	1.3434	-0.166387	0.09496	1.34123	1.39686	1.75318	-0.940433	-0.403238	-2.00352	1.17139	Phlda1
96	ENSMUSG00000024486	6.33026e-19	-1.78888	-0.582969	-0.246143	-0.273031	0.218498	-0.552876	-1.57832	-0.555901	-0.399272	0.0150142	-2.23753	-2.03691	-0.206052	-0.32277	Hbegf
97	ENSMUSG00000030342	1.1154e-09	0.0850944	0.977148	0.388588	-0.363303	0.475731	2.41516	0.494685	-0.280455	0.283129	-0.236433	0.233166	-0.225229	0.56839	1.11986	Cd9
97	ENSMUSG00000060591	2.20978e-61	0.847662	1.0836	0.428675	0.271063	-0.186074	0.348867	0.742027	0.3945	0.421392	1.08761	1.22116	1.4776	0.876802	1.17006	Ifitm2
97	ENSMUSG00000032518	5.77528e-07	0.242756	-0.649265	0.646298	0.341587	1.41826	1.69436	0.0614894	0.371784	0.0256651	0.509392	0.0941065	0.00347544	-0.561538	0.922229	Rpsa
97	ENSMUSG00000021131	2.2599e-113	0.212467	-0.183761	0.0619963	-0.789817	0.359574	0.495524	-0.158163	0.251384	-0.168144	0.0289659	-0.228374	0.111294	-0.408722	0.110831	Erh
98	ENSMUSG00000028435	2.73184e-39	-0.901149	0.210423	0.221679	-0.799398	0.181494	0.231489	-0.433564	-0.738136	-0.376732	-0.123174	-0.466498	-1.0298	0.114504	0.18462	Aqp3
98	ENSMUSG00000075702	3.09503e-33	1.153	1.11041	0.544746	0.449153	-1.76587	-0.230725	1.14522	1.16327	1.13806	1.14301	1.15916	1.17397	1.15121	0.719587	Selm
98	ENSMUSG00000000594	6.04382e-25	-0.166181	-0.516778	-1.2354	0.103618	-0.0597194	0.106085	-0.0117545	0.0460648	0.0765206	-0.333268	-0.0787745	-0.320896	-0.727857	-1.59492	Gm2a
99	ENSMUSG00000024921	3.35369e-46	0.96535	0.795531	0.854331	0.761352	-0.0454287	0.868008	0.986809	1.03113	1.02032	0.921252	0.992367	0.958216	0.785852	0.954005	Smarca2
100	ENSMUSG00000061024	6.65968e-13	0.247917	0.298888	0.557395	-0.63466	0.723786	0.775623	0.34004	0.592442	0.525254	0.752974	0.0102361	-0.182531	0.414243	0.508781	Rrs1
100	ENSMUSG00000019737	2.28476e-118	-0.445286	-0.766169	-0.483183	-0.00107372	0.0312259	0.0399097	-0.357923	-0.407709	-0.400568	-0.06672	-0.227803	-0.449251	-0.944173	-0.511216	Syne4
100	ENSMUSG00000062328	4.17362e-15	0.177422	-0.326524	0.436328	0.353863	0.697686	1.53106	-0.193586	0.173501	-0.30846	0.652763	-0.20398	-0.100742	-0.153448	0.800296	Rpl17
101	ENSMUSG00000043716	2.33039e-52	0.748832	0.0894882	0.772409	0.435841	0.598615	1.52096	0.387678	0.861695	0.348324	0.948828	0.318429	0.46153	0.19702	1.4462	Rpl7
101	ENSMUSG00000041571	4.32436e-154	1.05399	0.644562	0.494864	0.813965	-0.781664	-1.357	1.00484	1.28871	1.08691	1.2508	1.02419	1.15733	1.1066	1.03388	Sepw1
101	ENSMUSG00000036751	8.44217e-30	-0.620312	-0.602809	-0.835343	-0.240795	-0.0607432	-0.497328	-0.767252	-1.17622	-1.23273	-1.45392	-0.238089	-0.385748	-1.24247	-1.35082	Cox6b1
101	ENSMUSG00000035186	6.14637e-138	-0.0302446	-0.863189	0.0161909	0.0229353	0.0396842	0.0449022	-0.102564	-0.0166165	-0.117451	0.0274899	-0.0931216	0.00742694	-1.24326	0.0307707	Ubd
102	ENSMUSG00000027356	3.252e-81	0.539949	0.437156	0.495231	-0.650974	0.150666	0.635863	0.23081	0.639409	0.21751	0.631261	0.445843	0.398024	0.427995	0.612396	Fermt1
102	ENSMUSG00000021477	0	1.30774	1.99597	1.04102	-0.513939	1.1294	2.00251	1.62226	1.70076	1.84321	1.22927	1.16508	0.63055	1.29014	0.0150178	Ctsl
103	ENSMUSG00000030538	1.739e-35	-0.492928	-0.896722	-0.44601	0.0174049	0.0245188	-0.0580898	-0.259687	-0.739271	-0.366271	-1.0742	-0.0798389	-0.267648	-1.60541	-0.821283	Cib1
103	ENSMUSG00000023068	0	-0.520437	-0.116812	0.0788275	-0.112964	0.327056	0.326339	-0.12456	0.301022	0.24877	0.131795	-0.565308	-1.15503	-0.266211	0.150686	Nus1
103	ENSMUSG00000037876	1.22412e-29	0.787111	0.745389	0.981531	0.999591	0.183291	1.37817	0.852685	1.14757	1.17173	1.14385	0.783964	0.769968	0.914875	1.25888	Jmjd1c
103	ENSMUSG00000005161	3.20242e-169	-0.758992	-0.819359	-0.18438	0.320925	0.42981	0.302778	-0.426716	-1.3866	-0.907526	-1.96575	0.485286	0.0781667	-1.07313	-0.284727	Prdx2
103	ENSMUSG00000057113	3.16096e-244	0.777152	-0.601081	1.28299	0.09191	1.61962	2.06555	0.688703	0.926913	0.607298	0.909294	0.948149	0.646383	-0.517769	1.8849	Npm1
103	ENSMUSG00000020372	7.89572e-64	0.425727	-0.197012	1.0231	0.43419	1.58543	2.02428	0.388432	0.486884	0.23401	0.665726	0.521682	0.297176	-0.242292	0.930566	Gnb2l1
104	ENSMUSG00000020388	1.79765e-195	1.36453	1.52763	1.01907	0.101048	-0.516038	1.45832	1.21378	1.21333	1.12891	0.292366	1.4891	1.61473	1.62717	1.18131	Pdlim4
105	ENSMUSG00000010307	1.79249e-83	-0.643398	-0.00555475	0.00760786	-0.0372156	0.000785991	-0.00648532	-0.220588	-1.16333	-0.366319	-0.0379208	-0.0197295	-0.0112223	-0.00770758	0.00760786	Tmem86a
105	ENSMUSG00000030647	0	-0.320786	-0.621945	-0.63525	0.135004	0.0288531	0.269701	-0.172819	-0.402235	-0.273931	-0.99586	0.144016	-0.275135	-1.46903	-1.40564	Ndufc2
105	ENSMUSG00000025481	1.78519e-11	-0.591707	0.13151	0.0690865	-0.0708287	0.0954531	0.534735	-0.715425	-0.975173	-1.16646	-0.711445	-0.0198489	-0.116079	-0.122425	-0.106614	Urah
105	ENSMUSG00000004665	1.8873e-82	1.1182	1.22306	1.141	0.234628	0.0627908	0.230663	0.985916	1.04226	1.02639	1.36877	1.03879	1.30632	1.34533	1.22887	Cnn2
105	ENSMUSG00000019505	8.19729e-11	-0.330542	-0.00388349	-1.37773	-0.551794	-1.44302	-1.47233	-0.329779	-0.608122	-0.635778	-0.479343	-0.252387	-0.410378	-0.351424	-0.988936	Ubb
106	ENSMUSG00000075706	0	-0.879561	-0.987845	-0.914221	-0.373264	-0.259912	-0.163322	-0.600827	-0.368955	-0.2395	-0.171079	-1.07892	-1.42982	-1.50881	-0.616554	Gpx4
106	ENSMUSG00000071415	2.35309e-07	-0.0713649	-0.483491	0.20717	0.186358	0.904872	1.19025	-0.350899	-0.181623	-0.50873	0.0156766	-0.280643	-0.213943	-0.405922	0.339884	Rpl23
106	ENSMUSG00000022270	6.37394e-22	0.265604	0.819786	0.656403	0.921346	-0.15848	1.18775	0.422946	0.170882	0.372971	0.499163	0.774865	0.513146	0.396874	0.184128	Fam134b
107	ENSMUSG00000036693	2.82017e-10	-0.0105439	-0.0140288	0.212574	-0.611083	0.210044	0.194412	-0.111884	0.141789	0.0488484	0.296277	-0.268238	-0.231014	0.0131391	0.216485	Nop14
107	ENSMUSG00000038650	2.3273e-60	-1.01482	-0.260967	-0.230286	-0.328988	0.107969	0.216443	-1.01205	-1.40282	-1.25525	-0.101321	-0.804322	-0.68591	-0.489417	0.0104547	Rnh1
107	ENSMUSG00000017404	1.3198e-186	0.0339645	-0.342199	0.341948	0.22403	0.764582	1.1161	-0.0515575	-0.167444	-0.252227	0.289939	0.0547848	-0.0330687	-0.321522	0.566264	Rpl19
108	ENSMUSG00000026879	9.19116e-168	-0.155686	0.361648	-0.0708808	-0.913856	-0.860332	-2.3056	-0.51222	-0.654709	-0.675825	-0.275451	-0.124169	0.409119	0.602709	0.177568	Gsn
108	ENSMUSG00000031762	2.72851e-25	1.43044	3.05615	1.24345	-1.24183	-2.1007	1.20962	0.78746	1.86578	-0.0132525	1.63162	2.43802	1.15346	0.767871	0.328956	Mt2
108	ENSMUSG00000022150	2.19112e-51	-0.0886585	0.0424357	-0.0332543	0.0942779	0.0122829	0.11172	0.10179	0.137464	0.138648	0.129597	0.0340855	-0.270415	-0.487864	-1.03818	Dab2
108	ENSMUSG00000025190	7.60823e-61	-0.633623	0.0279417	-0.018605	-0.0860606	0.0310384	-0.0911982	-0.254125	-0.925373	-0.354755	-1.13166	0.0173795	-0.246651	-0.193635	-0.453315	Got1
109	ENSMUSG00000007891	1.57321e-09	-0.96277	-0.345781	-1.06846	-0.508345	0.124377	0.0454873	-0.623111	-1.04251	-0.924733	-0.6878	-0.375372	-1.12122	-0.337172	-1.90663	Ctsd
109	ENSMUSG00000038872	2.5995e-31	-0.0950527	-0.159604	0.0642438	0.119603	0.0163423	-1.28121	-0.112699	-0.0553599	-0.0997799	0.0261094	0.0724015	0.0159232	-0.220089	-0.0947297	Zfhx3
109	ENSMUSG00000054146	1.40886e-119	0.864461	0.87943	-0.0696033	-0.508768	-2.37969	0.459572	0.792022	0.862507	0.748143	0.786958	0.820832	0.901417	0.861643	-0.11478	Krt15
109	ENSMUSG00000069833	1.05982e-07	-1.26951	-0.180744	-0.270049	-0.741029	-1.00227	-0.537262	-1.28473	-0.435015	-0.740363	0.205068	-1.79348	-1.79129	0.499297	0.59304	Ahnak
110	ENSMUSG00000002014	2.11514e-20	-0.346706	-0.467051	-0.970262	0.12813	0.446973	0.573587	-0.188086	-0.195065	-0.295483	-0.307908	-0.0345972	-0.490501	-1.16638	-1.94471	Ssr4
110	ENSMUSG00000076431	3.39241e-20	2.19051	0.715491	2.02684	0.615714	1.52778	2.92616	1.53122	2.78242	1.92202	1.49772	1.59199	1.92369	0.410886	2.28688	Sox4
111	ENSMUSG00000053113	2.44188e-54	-0.340342	0.462199	-0.741525	-0.951886	-3.62072	-1.88812	-0.752592	-0.498126	-0.952801	0.383408	0.0906786	-0.035663	0.526669	-0.594041	Socs3
112	ENSMUSG00000030793	1.25723e-19	-0.0480962	-0.533359	-0.331369	0.127	-0.0190413	-0.157327	-0.0357366	-0.0614528	-0.0596488	-0.118461	-0.103	-0.107164	-1.01887	-0.682944	Pycard
112	ENSMUSG00000047139	0	-1.03063	-1.43097	-0.945439	0.469951	-0.639045	1.72658	-1.37664	-1.24265	-1.94293	-1.50638	-0.219381	-0.903755	-1.49197	-0.487551	Cd24a
112	ENSMUSG00000032418	4.62036e-81	-0.358378	-0.0407066	-0.32324	-0.0102804	0.0229747	0.086542	-0.158928	-0.0323978	-0.0426578	-0.0634529	-0.305473	-0.578645	-0.352807	-1.16429	Me1
112	ENSMUSG00000063480	2.69387e-97	0.0580376	0.0121738	0.101765	-0.763542	0.248291	0.197908	-0.0979625	0.27796	-0.066728	0.211382	-0.121628	-0.118798	0.036269	-0.070272	Nhp2l1
112	ENSMUSG00000024140	1.80002e-37	0.270419	0.289549	0.132914	0.149166	-0.815965	-1.62862	0.305687	0.329633	0.331792	0.350593	0.280598	0.263393	0.276464	0.0952033	Epas1
113	ENSMUSG00000004044	5.45637e-235	0.471904	0.575213	0.172939	-0.00851397	-1.402	-1.73474	0.454667	0.476825	0.452061	0.501277	0.548972	0.536347	0.589586	0.229903	Ptrf
113	ENSMUSG00000022952	1.7717e-42	0.921119	1.7765	1.81608	-0.041015	0.399325	2.12477	0.69716	0.756874	0.645304	1.83127	1.18301	1.58736	1.9519	2.01777	Runx1
113	ENSMUSG00000091971	7.86098e-13	0.287071	-1.2068	-2.66064	0.58657	-1.70158	-2.84984	0.388879	0.346166	0.368707	-0.137457	0.415432	0.328627	-0.510507	-2.758	Hspa1a
114	ENSMUSG00000036764	7.11295e-141	-0.715657	-0.0484739	-0.0249063	-0.051192	-0.000175409	-0.0497602	-0.67882	-1.16256	-0.977543	-0.4527	-0.0628745	-0.0633961	-0.0625931	-0.0281294	Dnajc12
114	ENSMUSG00000022899	3.91951e-145	-0.1856	-0.775754	-0.0941409	0.099034	0.120712	0.141558	-0.0701439	0.0328692	0.0662643	0.0355759	-0.253904	-0.381427	-0.3967	-0.121159	Slc15a2
114	ENSMUSG00000010663	4.17018e-81	-0.116656	-0.422729	-0.535749	0.0464777	-0.0816544	0.0118925	0.0244914	0.0726022	0.086096	-0.211831	-0.0582009	-0.239724	-0.624613	-1.0158	Fads1
115	ENSMUSG00000001604	5.01333e-58	-0.248112	-0.0062484	-0.0616768	0.00939372	-0.0237373	-0.127804	-0.278688	-0.456376	-0.400294	-0.863598	0.0152409	0.0334994	0.0388695	0.0296844	Tcea3
115	ENSMUSG00000055723	2.72322e-71	-0.612524	-0.343698	-0.0511321	-0.162597	0.119576	0.092636	-0.903578	-0.347944	-0.714208	-0.245077	-1.11486	-0.802561	-0.420075	0.0961154	Rras2
115	ENSMUSG00000025503	1.0867e-139	-0.571244	-1.04316	-1.59554	0.131399	-0.043542	0.130759	-0.247719	-0.643527	-0.367263	-0.577823	-0.289824	-0.705446	-1.71799	-1.32453	Taldo1
115	ENSMUSG00000049422	4.80029e-157	-0.952255	-0.757261	-0.837947	-0.0816867	0.0242438	-0.20953	-0.764873	-1.25081	-1.01582	-1.27815	-0.412341	-0.546263	-1.79476	-1.16928	Chchd10
115	ENSMUSG00000021453	1.7559e-32	-1.07589	0.369115	-1.07074	0.197371	-2.87904	-2.1152	-0.924876	-1.87632	-1.57708	0.0132418	0.326067	-0.0263266	-0.173791	-1.9927	Gadd45g
116	ENSMUSG00000031029	8.9343e-12	0.337543	-0.283487	0.840403	0.85467	1.00618	1.29983	0.284635	0.481915	0.21679	0.394001	0.453348	0.30689	-0.115812	1.0981	Eif3f
116	ENSMUSG00000020163	3.61904e-45	-0.666295	-0.208593	-0.969109	-0.36013	-0.625723	-1.02598	-0.985182	-1.10873	-1.41019	-1.03458	-0.253659	-0.217622	-0.958112	-1.73425	Uqcr11
116	ENSMUSG00000064341	4.92514e-34	0.338217	0.85013	1.19249	-0.203535	-0.29152	0.258611	-0.0228052	0.107061	-0.0729933	1.55657	0.0569365	0.344939	0.129721	-0.485075	mt-Nd1
117	ENSMUSG00000020044	8.21008e-134	1.13425	0.778027	0.588847	0.271282	-0.357958	-0.909914	1.13301	1.38106	1.35933	1.329	1.03826	1.09873	1.2062	1.0804	Timp3
117	ENSMUSG00000035530	2.6939e-09	-0.417935	0.100035	0.0508021	-0.591217	-0.365277	0.258304	-0.339342	-0.242877	-0.00588669	-0.0921429	-1.00869	-0.940983	0.171201	0.574473	Eif1
117	ENSMUSG00000052957	2.63978e-158	0.86451	0.726744	0.608352	0.331113	-1.09888	0.433978	0.856566	0.872602	0.869934	0.874158	0.843842	0.864428	0.781248	0.685797	Gas1
118	ENSMUSG00000036478	1.13713e-109	-0.434199	-0.62655	-1.32819	0.0719356	0.0233199	-1.5834	-1.28674	-0.403316	-1.46587	0.312745	-1.13134	-0.484918	-0.324914	-0.53715	Btg1
118	ENSMUSG00000041308	3.03643e-87	1.16353	1.23476	1.23571	0.795342	-0.0498057	1.24565	1.05837	1.04435	1.05411	1.27379	1.20027	1.31958	1.28475	1.35379	Sntb2
118	ENSMUSG00000061613	8.26021e-10	-0.121771	-0.0889571	0.117526	-0.802131	0.187371	0.366511	-0.200326	0.169907	-0.0711414	0.138262	-0.564208	-0.578949	-0.185869	0.153979	U2af1
118	ENSMUSG00000024661	4.44203e-13	-0.386722	0.424735	-0.0346555	-0.161329	-0.378262	-0.497952	0.387707	-0.176373	0.282119	-0.335248	0.456003	-0.860017	-1.13626	-1.44932	Fth1
119	ENSMUSG00000025809	2.56425e-34	0.933699	1.57075	1.25938	-0.165474	-0.131166	-0.770435	0.828238	0.946853	0.958228	1.06763	0.813547	1.01909	1.74827	1.28067	Itgb1
119	ENSMUSG00000034898	1.75522e-08	0.113633	0.116643	0.0625761	0.0972218	-0.400822	-1.16253	0.116643	0.115825	0.11605	0.116643	0.114596	0.112946	0.11538	0.0949454	Filip1
119	ENSMUSG00000041417	2.0268e-08	-0.153182	0.197552	-0.412384	0.270291	-1.48042	0.0291537	0.34626	-0.0178603	0.356965	-0.0118133	0.272116	-0.25369	-0.201528	-0.743255	Pik3r1
119	ENSMUSG00000049751	7.06117e-114	-0.554111	-0.616371	-1.13555	-0.842901	0.283047	0.306258	-1.15302	-0.776601	-1.34329	-0.646119	-0.934829	-0.492418	-0.930443	-1.36644	Rpl36al
120	ENSMUSG00000019943	0	0.364531	-0.769045	-0.141398	0.457537	0.980676	0.987975	-0.148228	1.64504	1.51939	1.65566	-1.49176	-0.45244	0.455164	1.12933	Atp2b1
120	ENSMUSG00000020917	6.49668e-79	-0.348793	-0.280492	-0.248166	-0.028055	-0.0945591	-0.152115	-0.15616	-0.327348	-0.162521	-0.362805	-0.0513871	-0.259494	-0.720552	-1.25422	Acly
121	ENSMUSG00000019873	6.69063e-306	0.901178	1.02049	1.00462	0.356593	0.616474	0.712121	0.899854	1.06279	1.10401	1.01396	0.75136	0.93734	1.10254	1.12816	Reep3
121	ENSMUSG00000031596	0	-1.00544	0.124697	0.127302	-0.0794246	0.0638572	-0.0302572	-0.909693	-1.32798	-1.0353	-0.301834	0.0492932	0.0735315	0.129766	0.113921	Slc7a2
121	ENSMUSG00000019326	2.22366e-24	0.21868	0.222108	0.184592	0.148177	-0.137609	-1.00231	0.220341	0.222524	0.222907	0.223241	0.22173	0.220783	0.221806	0.20883	Aoc3
121	ENSMUSG00000021109	0	1.16788	1.66316	1.56583	0.818348	0.271922	0.420396	0.683177	0.884736	0.435199	1.33231	1.57665	1.68395	1.57875	1.52996	Hif1a
122	ENSMUSG00000020075	1.79917e-26	0.221855	0.329781	0.558128	-0.664694	0.604674	0.515732	0.0906327	0.523355	0.29854	0.578762	-0.0050165	-0.00818022	0.348262	0.460816	Ddx21
122	ENSMUSG00000023175	0	-1.0986	-0.13371	-0.298607	-0.0975384	0.387472	0.22557	-0.740496	-1.34546	-0.98093	-0.80124	-0.633645	-1.22666	-0.0992844	0.0693248	Bsg
122	ENSMUSG00000019966	4.11453e-134	1.27429	1.47211	1.21659	0.592002	-0.285556	0.91014	1.35504	1.42899	1.48952	1.2501	1.28566	1.20096	1.46112	1.41645	Kitl
122	ENSMUSG00000007817	2.92974e-76	-1.02389	-0.162074	-0.10111	-0.179267	0.0140491	0.222173	-0.663966	-0.512321	-0.481087	-0.019676	-0.676216	-1.16249	0.0207087	0.066855	Zmiz1
122	ENSMUSG00000003970	0	0.280011	-0.27886	0.738076	0.41725	0.92183	1.267	0.177578	0.202676	0.091705	0.672064	0.208702	0.17432	-0.25584	0.883148	Rpl8
122	ENSMUSG00000034006	1.76123e-63	0.834941	1.53469	1.38797	0.0533847	1.22835	1.73828	1.26225	1.13377	1.28923	1.65231	1.22107	0.580015	1.17959	1.4584	Pqlc1
123	ENSMUSG00000027171	2.87802e-33	-0.0795721	-0.1232	0.213491	-0.253796	0.305209	0.330247	-0.248976	0.215046	0.200785	0.241622	-0.865589	-0.29009	-0.0123467	0.11773	Prrg4
123	ENSMUSG00000027405	2.57713e-22	0.207976	0.155075	0.390528	-0.629259	0.49105	0.45762	0.122302	0.235684	0.129226	0.338223	0.0810183	-0.0126513	0.235701	0.433591	Nop56
123	ENSMUSG00000021876	0	0.997852	1.01137	0.878823	0.485952	0.358557	0.73104	1.00516	1.00728	1.00152	0.968853	1.01126	1.01024	1.01309	0.978443	Rnase4
123	ENSMUSG00000021242	1.62371e-155	-0.531546	-0.336412	-0.047771	0.125547	0.0946037	-0.216554	-0.398409	-0.789808	-0.685746	-1.71148	0.146985	-0.276558	-0.8925	-1.02653	Npc2
124	ENSMUSG00000023951	1.27792e-151	0.697726	1.31356	1.04248	0.674521	0.961111	1.4195	1.14057	0.880062	1.09939	1.13137	1.24897	0.748079	1.26262	0.739289	Vegfa
124	ENSMUSG00000024975	2.05404e-24	-0.286891	-0.216059	-0.551603	0.0661336	-0.329929	0.0349964	-0.38719	-0.266071	-0.450567	-0.414083	-0.0696664	-0.187287	-0.730864	-1.51726	Pdcd4
125	ENSMUSG00000026223	7.90939e-107	0.652047	1.26815	1.04395	0.832234	0.327095	1.14383	0.905709	0.400509	0.727013	0.810017	1.19946	1.04591	1.18007	0.998804	Itm2c
125	ENSMUSG00000001911	8.27325e-29	1.34219	0.703829	1.13341	0.707185	-0.132643	1.5126	1.32999	1.73749	1.64693	1.73747	1.17303	1.22631	0.863867	1.47108	Nfix
126	ENSMUSG00000027613	5.91092e-09	-0.0295788	0.353607	0.539582	-0.827357	0.483915	0.712518	-0.0225642	0.227124	0.193134	0.815505	-0.533329	-0.542307	0.18021	0.472975	Eif6
126	ENSMUSG00000022108	5.7491e-71	-1.492	-0.268622	-1.09694	0.666817	0.187274	-0.573541	0.0550538	-0.254547	0.508899	-0.102472	-0.77094	-2.3968	-0.578762	-0.779853	Itm2b
126	ENSMUSG00000022661	2.77319e-17	-1.1932	0.330977	0.305051	0.123603	-0.106356	-0.252705	-1.2051	-1.77605	-1.74157	-1.57668	0.258234	-0.250827	0.391703	0.37241	Cd200
127	ENSMUSG00000036856	1.98288e-126	-0.425457	-0.0695989	0.0385122	0.0160595	-0.107336	0.0717176	-0.597814	-0.461012	-0.71316	-1.09637	-0.0250384	0.0387303	-0.0271616	0.041278	Wnt4
127	ENSMUSG00000066456	5.57615e-159	0.614247	-0.079377	0.295608	0.752539	-0.0644985	-0.301536	0.626885	0.775733	0.810203	0.126221	0.419534	0.536144	0.505861	0.699394	Hmgn3
127	ENSMUSG00000060938	2.2095e-20	-0.102808	-0.417675	0.199414	0.180821	0.609297	1.20852	-0.320607	-0.18158	-0.454604	0.0939503	-0.238854	-0.247427	-0.281705	0.506324	Rpl26
128	ENSMUSG00000064181	5.22358e-171	-0.764551	-0.15661	-0.162035	0.00884257	0.103651	0.0705853	-0.449391	-0.884749	-0.504095	-0.357926	-0.468847	-0.650575	-0.244471	-0.171455	Rab3ip
128	ENSMUSG00000031451	5.22358e-171	0.0253363	0.0373438	0.246447	0.603335	-0.794932	0.9105	0.604188	1.36041	1.4593	1.54218	-0.402618	-0.922946	1.37591	1.19836	Gas6
128	ENSMUSG00000022708	8.31918e-52	0.971472	0.872013	0.886721	0.909202	0.00165135	0.549565	0.976074	1.24773	1.21986	1.53624	0.990732	1.0244	1.16977	1.66639	Zbtb20
129	ENSMUSG00000020225	3.76157e-14	-0.852378	-0.139123	-0.279048	-0.0939963	0.0687597	0.0346788	-0.588223	-1.02251	-0.644834	-0.71261	-0.383917	-0.47798	-0.414377	-0.342805	Tmbim4
129	ENSMUSG00000044279	0	-0.829404	-0.472287	-0.328745	-0.15215	0.0150928	0.0185346	-0.993922	-0.804862	-0.891683	-0.715208	-0.889118	-0.692273	-0.555171	-0.450976	Crb3
130	ENSMUSG00000031584	0	-0.559333	-0.144886	-0.119438	-0.355205	0.0420576	0.0871054	-0.913479	-0.732801	-1.28536	-0.290885	-0.389412	-0.411551	-0.176158	-0.147233	Gsr
130	ENSMUSG00000022893	3.50501e-19	1.09386	0.206259	0.370122	0.641286	-1.65042	-0.890697	0.406868	1.26936	1.21628	1.24984	-0.0186053	1.1033	0.900738	0.667661	Adamts1
131	ENSMUSG00000032307	1.21075e-148	-0.409228	0.0551455	0.0727127	-0.307428	0.00304777	0.07331	-1.0659	-0.571171	-1.29029	0.0119303	-0.0698668	0.00187869	0.0930244	0.120151	Ube2q2
131	ENSMUSG00000091956	4.05529e-51	-0.365808	-0.634173	-1.79357	0.0201493	-0.71912	0.16955	-0.221637	0.167722	0.16049	0.189789	-0.753103	-0.702669	-0.875441	-1.65009	C2cd4b
131	ENSMUSG00000035498	9.32047e-208	0.807643	1.4586	1.62429	0.243685	0.967288	1.90711	0.662917	1.15313	0.916656	1.60309	0.639587	0.718776	1.41294	1.64376	Cdcp1
131	ENSMUSG00000040666	8.32661e-15	0.18319	0.17945	0.0263716	0.126047	-1.04351	-0.00685981	0.186799	0.199337	0.196563	0.200444	0.179508	0.174509	0.185188	0.0600742	Sh3bgr
132	ENSMUSG00000017778	2.46729e-290	-0.698144	-0.635679	-0.864308	-0.067423	-0.306227	-0.822733	-1.12843	-1.16889	-1.48017	-1.794	-0.407972	-0.141821	-1.07808	-1.59968	Cox7c
132	ENSMUSG00000044533	2.2925e-32	0.0392152	-0.488243	0.53245	0.0655982	0.840852	0.914023	-0.116776	-0.0133232	-0.29782	0.203835	0.153155	-0.114548	-0.523198	0.69357	Rps2
132	ENSMUSG00000037805	3.48176e-17	0.298412	-0.43148	0.553129	0.619464	0.673363	1.40345	-0.0814287	0.458502	-0.267067	0.71386	0.274851	0.157186	-0.375251	0.805849	Rpl10a
132	ENSMUSG00000001473	6.29632e-122	0.610867	1.51281	1.5731	0.0109658	0.702229	1.35441	0.846877	1.62108	1.52109	1.76234	0.155033	-0.0958045	1.32269	1.49447	Tubb6
133	ENSMUSG00000002580	8.83547e-229	-1.3652	-0.607366	-0.837574	-0.0617151	-0.0432905	-0.0666768	-0.866956	-1.63226	-1.07308	-1.13517	-0.468359	-0.910999	-0.88054	-1.23123	Mien1
133	ENSMUSG00000024190	8.623e-38	-0.4232	-0.412439	-1.41701	0.476356	-1.60845	-1.54426	-0.523051	0.296374	-0.0560281	0.160816	-0.772168	-0.578674	-0.0545337	-0.518704	Dusp1
134	ENSMUSG00000000303	7.6544e-75	-0.777672	-0.491054	0.106636	-0.234409	0.449946	0.714365	-1.14793	-0.493455	-0.807216	0.176851	-1.27597	-0.646348	-0.387279	0.364851	Cdh1
134	ENSMUSG00000024646	5.04968e-37	-0.221883	-0.032025	-1.37751	0.218433	-0.139702	-0.678825	0.104413	-0.0383223	0.0316349	-0.313597	0.173317	-0.36332	-0.115266	-1.52053	Cyb5a
135	ENSMUSG00000032548	3.25682e-105	0.819515	1.40494	1.3154	-0.506768	0.72289	1.51694	0.248065	0.794342	0.219962	1.4809	0.933327	1.11545	1.44107	1.29171	Slco2a1
135	ENSMUSG00000043091	5.43769e-07	-0.0332026	0.273826	-0.164437	-0.676417	0.000897588	0.151004	-0.0327828	0.205881	0.14112	0.267059	-0.40516	-0.491229	0.168476	-0.00635205	Tuba1c
135	ENSMUSG00000052397	0	-1.61616	-0.683801	-0.436369	-0.0358785	0.0671224	0.684064	-1.07678	-1.61298	-1.24771	-1.73101	-0.869531	-1.65414	-0.463119	0.0560207	Ezr
135	ENSMUSG00000075705	9.60028e-13	1.08207	1.36838	0.626393	0.592995	-0.769293	0.85407	1.32364	0.781308	1.15833	0.892302	1.56894	1.29697	0.896047	0.226153	Msrb1
136	ENSMUSG00000049686	4.19179e-70	-0.099739	0.0212906	-0.750511	0.070302	0.0923993	0.124541	-0.0108408	0.0586466	0.0614433	-0.0840983	-0.095702	-0.222589	-0.168952	-0.960505	Orai1
136	ENSMUSG00000031551	8.56367e-20	-1.04228	0.000527047	0.000527047	-0.0412689	-2.2977e-06	0.000527047	-0.363911	-1.89533	-0.607805	0.000527047	-0.0234595	-0.032735	0.000336452	0.000527047	Ido1
136	ENSMUSG00000031565	2.08197e-124	0.681031	1.16968	0.898435	0.411217	0.627391	1.13878	0.583739	0.852629	0.943784	1.16971	0.275305	0.903752	1.27044	1.29679	Fgfr1
136	ENSMUSG00000045136	3.30705e-79	-0.379993	-0.932337	-0.090133	-0.0748398	0.00421802	0.0842351	-0.380858	-0.109317	-0.195814	-1.05043	-0.526311	-0.582624	-0.497639	-0.142772	Tubb2b
136	ENSMUSG00000023905	1.13087e-17	-0.496047	1.16585	1.4905	-0.428818	1.05116	2.21877	-0.330669	-0.465737	-0.260002	1.40661	-0.717496	-0.852725	1.23027	1.63225	Tnfrsf12a
136	ENSMUSG00000038418	8.11874e-08	0.0609536	-1.21255	-1.86492	0.305519	-2.23987	-1.75293	-0.238277	0.61362	0.473752	0.280209	-0.490005	0.00736347	-0.273319	-0.835167	Egr1
137	ENSMUSG00000028729	7.9199e-18	0.035616	0.00500905	0.175913	-0.631489	0.199712	0.304531	-0.00358993	0.0324188	0.0931836	0.215136	-0.152499	-0.159721	-0.0446705	0.140283	Ebna1bp2
139	ENSMUSG00000053559	6.28548e-138	-0.785937	-0.65351	-0.553611	-0.0625605	-0.00305135	-0.0600203	-0.967246	-0.945889	-1.05574	-0.0735275	-0.534849	-0.630656	-0.531675	-0.355992	Smagp
140	ENSMUSG00000030738	5.23366e-18	-0.296217	-0.240794	0.572723	-0.796212	0.465333	0.590315	-0.248098	-0.195777	-0.113862	0.190458	-0.336663	-0.242685	-0.201799	0.587356	Eif3c
141	ENSMUSG00000046865	3.89235e-18	0.0882654	-0.246344	0.177228	-0.641763	0.464216	0.438055	0.102011	0.328366	0.198195	0.450191	-0.217245	-0.216653	-0.124641	0.379775	Fbl
141	ENSMUSG00000021843	2.21697e-07	-0.913421	0.450084	0.718947	0.0472386	-0.123557	0.335844	-0.94241	-1.70035	-1.39266	-0.169235	0.122513	0.38692	0.479706	0.816175	Ktn1
141	ENSMUSG00000037960	9.53875e-65	-0.638935	0.0248808	-0.16692	-0.287426	0.0310398	-0.115851	-0.878214	-0.664992	-0.645913	-0.109687	-1.09114	-0.437621	-0.0391566	-0.102699	Card19
142	ENSMUSG00000074656	2.79464e-07	0.205229	0.385076	0.367183	-0.790224	0.496151	0.642367	-0.262372	0.358417	-0.104763	0.362317	-0.319814	-0.068647	0.197571	0.313414	Eif2s2
142	ENSMUSG00000046718	0	-0.431605	-0.688893	-0.628585	0.153702	0.10529	-0.160095	-0.20924	-0.529948	-0.291015	-0.256866	-0.0774341	-0.328252	-1.1723	-1.13474	Bst2
142	ENSMUSG00000032350	4.35383e-09	-1.07119	0.227049	0.273706	-0.0835842	0.252264	0.189697	-0.77721	-1.40762	-0.956897	-0.108955	0.128861	0.0965982	0.179156	0.224692	Gclc
142	ENSMUSG00000020432	1.94538e-39	0.00819633	0.171477	-0.506742	0.0805326	0.23866	0.17652	0.0508672	0.00640369	-0.00693284	-1.08537	0.207528	-0.00507996	0.0528802	-0.975701	Tcn2
142	ENSMUSG00000047714	3.19728e-241	-0.755589	-1.0937	-1.41601	-0.0667672	-0.071588	-0.107379	-0.813616	-0.141081	-0.123313	-0.679974	-1.47993	-1.15728	-0.727139	-0.624107	Ppp1r2
142	ENSMUSG00000024516	3.09651e-32	-0.438128	-0.173817	-1.00888	-0.020621	0.019728	0.107662	-0.338825	-0.498213	-0.244067	-0.418102	-0.434122	-0.256539	-0.789936	-1.48939	Sec11c
142	ENSMUSG00000071644	1.73552e-06	0.339522	-0.256905	0.699632	0.369588	1.35839	1.41881	0.130468	0.149135	-0.0266132	-0.0934205	0.449528	0.46167	-0.508615	0.728128	Eef1g
143	ENSMUSG00000031799	2.73971e-08	0.94488	1.18488	1.36039	-0.0590788	0.392769	0.38037	0.481039	0.95336	0.818535	1.18021	0.38654	0.954991	1.6468	1.8618	Tpm4
143	ENSMUSG00000023048	3.37293e-89	-1.36728	-0.291077	-0.473251	-0.223952	-0.252476	-0.147537	-1.0243	-1.67297	-1.21508	-0.518688	-0.776429	-0.853654	-0.367462	-0.244138	Prr13
143	ENSMUSG00000005846	4.2776e-83	0.0553659	-0.0792417	0.339214	-0.637308	0.581167	0.644912	0.0640207	0.195572	0.120951	0.273335	-0.0139658	-0.217849	-0.0920084	0.417733	Rsl1d1
143	ENSMUSG00000041731	3.50343e-18	0.386129	0.387628	0.185375	0.273316	-0.966036	0.182892	0.386009	0.394535	0.393222	0.395147	0.381275	0.370275	0.391119	0.189321	Pgm5
144	ENSMUSG00000031681	2.15759e-41	1.03777	1.08216	1.16137	0.637427	0.325219	1.17278	0.961548	1.04266	1.02331	1.21164	1.03366	1.16261	1.11054	1.194	Smad1
144	ENSMUSG00000033060	3.01993e-160	-0.895217	0.151042	0.017992	0.0957831	0.0379123	0.101359	-1.04928	-1.2006	-1.30349	-0.0108134	0.100497	0.12241	0.148843	0.212107	Lmo7
144	ENSMUSG00000049517	2.31169e-10	0.114127	-0.342089	0.341196	0.116294	0.318816	1.05733	-0.15027	0.186524	-0.155848	0.432064	-0.23417	-0.092224	-0.273145	0.525696	Rps23
144	ENSMUSG00000015176	8.45645e-12	0.345795	0.399121	0.510563	-0.569736	0.622394	0.665417	0.461436	0.680564	0.584967	0.62294	0.212695	0.0240967	0.293941	0.369846	Nolc1
145	ENSMUSG00000002980	2.50463e-56	-0.229955	0.135138	0.307825	-0.667713	-0.0116558	-1.0511	0.18915	0.130082	0.291815	0.340243	0.0865287	-0.457542	0.532345	0.332112	Bcam
145	ENSMUSG00000015837	0	-1.49796	0.0507363	-0.544934	-0.695861	0.0236901	-0.106467	-0.736102	-0.682757	-0.45741	-0.0676176	-1.15176	-2.19895	-0.123145	-0.34002	Sqstm1
145	ENSMUSG00000024511	0	-0.782321	-0.0446358	-0.0043226	-0.071273	-0.0431864	0.0458331	-0.91811	-1.27454	-1.22675	-0.017239	-0.121013	-0.0514303	-0.0241772	0.037539	Rab27b
146	ENSMUSG00000030282	1.3661e-07	-0.466203	-0.706326	-0.512483	-0.103239	0.00506861	0.0171802	-0.484094	-0.10723	-0.13095	-0.178739	-0.883503	-0.699212	-0.633466	-0.328182	Cmas
146	ENSMUSG00000025813	7.11514e-30	-0.558415	-0.253439	-0.146544	-0.000171818	0.0231527	0.0505209	-0.451414	-0.448173	-0.479429	-0.936134	-0.229833	-0.453465	-0.19068	-0.335863	Homer2
146	ENSMUSG00000038489	2.88267e-68	-0.0939726	0.160059	-0.11218	-0.587249	-0.017474	0.125065	-0.339438	-0.175872	-0.433591	0.0528429	-0.095896	0.0258633	0.128236	-0.410153	Polr2l
147	ENSMUSG00000078713	6.04388e-80	-0.00380839	-0.0571521	0.100865	-0.627424	0.278202	0.14676	-0.123457	0.175102	0.0175202	0.194575	-0.179029	-0.159955	-0.279079	0.0220269	Tomm5
147	ENSMUSG00000031870	3.29126e-94	-0.592485	0.0550848	0.0343702	-0.0121571	-0.0732831	0.0551545	-0.660245	-1.02852	-0.862102	-0.632915	0.0418366	0.0502173	0.0634816	0.0630806	Pgr
147	ENSMUSG00000024843	1.17662e-09	-0.32676	-0.808683	-1.60423	0.143394	-0.169356	0.160136	-0.323199	0.0119661	-0.0787162	-0.280455	-0.482014	-0.526657	-0.718318	-1.17137	Chka
148	ENSMUSG00000040952	3.58323e-180	0.29525	-0.474793	0.0655014	-0.097329	0.529688	1.14073	-0.313003	0.511679	-0.202961	0.800253	-0.430845	0.0418418	-0.289508	0.392785	Rps19
148	ENSMUSG00000013076	7.79204e-107	1.05717	1.16852	1.16896	0.440071	-0.0195859	1.09183	1.11874	1.3347	1.39759	1.31447	0.904623	1.07839	1.22086	1.25964	Amotl1
148	ENSMUSG00000034686	1.82327e-31	0.299417	0.254391	0.107185	-0.0820295	-0.909821	0.15504	0.269945	0.30733	0.302958	0.213762	0.248076	0.294974	0.37801	0.282875	Prr7
149	ENSMUSG00000021957	2.22518e-15	-0.593605	-1.13198	-0.653506	0.038835	-0.0189275	0.0330384	-0.370703	-0.447276	-0.393229	-0.353268	-0.334111	-0.705551	-1.53974	-1.42256	Tkt
149	ENSMUSG00000084786	1.43919e-22	-1.02287	-0.570531	-0.92738	-0.398493	-0.13649	-0.115102	-1.09585	-1.51113	-1.48013	-1.54967	-0.575562	-0.534167	-0.837358	-0.977886	Ubl5
151	ENSMUSG00000050708	1.28719e-168	-0.601133	0.372989	0.364929	-0.158039	1.14817	0.69563	0.197423	-0.0864608	0.420618	-0.552585	0.0314935	-0.987792	0.100085	-0.167233	Ftl1
151	ENSMUSG00000037712	6.96871e-103	1.0931	1.17718	1.22514	0.618426	-0.187337	0.0155997	1.06449	1.3755	1.26002	1.42984	0.947767	1.12264	0.993198	1.0389	Fermt2
151	ENSMUSG00000031996	0	1.14064	0.883023	0.97128	0.432074	0.0873659	0.686864	1.32727	1.2774	1.41708	1.25627	1.04485	1.12642	1.02253	1.50664	Aplp2
151	ENSMUSG00000038067	1.53919e-188	-1.12122	0.0187594	-0.125812	-0.263867	-0.494193	0.0363818	-0.878577	-0.0422368	-0.120077	0.0363818	-1.36256	-1.99571	0.00632038	-0.0515603	Csf3
151	ENSMUSG00000011179	4.95915e-95	1.21459	1.29368	1.2978	0.103057	0.756995	1.26238	1.08523	1.30889	1.18066	1.34292	1.10484	1.23347	1.20923	1.0374	Odc1
151	ENSMUSG00000024081	2.33478e-06	-0.08163	-0.0852518	0.170974	-0.540153	0.198109	0.171131	-0.133223	0.109262	0.00429647	0.0436844	-0.298288	-0.158136	-0.0607014	0.18226	Cebpz
153	ENSMUSG00000070544	1.73941e-29	0.408712	0.954277	1.12005	-0.10437	1.17946	1.3056	0.45018	1.22271	0.843403	0.948102	0.0696443	-0.173403	0.587465	1.21269	Top1
154	ENSMUSG00000053907	9.20168e-78	0.251071	0.799291	0.527862	-0.746544	0.533264	0.26599	0.270063	0.905104	0.723977	0.945172	-0.117743	-0.283031	0.936238	0.685767	Mat2a
154	ENSMUSG00000020846	0	1.00929	1.0207	1.03437	0.316903	0.380888	1.08428	1.05581	1.19693	1.18055	1.19674	0.998227	0.966693	1.04239	1.02454	Fam101b
155	ENSMUSG00000054808	3.1472e-15	0.834496	0.90433	0.971992	0.335115	-0.146042	0.270939	0.494499	1.18431	0.990622	1.74384	0.106799	0.791183	0.847742	1.09371	Actn4
155	ENSMUSG00000023034	7.31278e-52	0.62761	-0.0843153	-1.12491	0.875643	-0.774237	-0.335107	0.779532	0.926889	0.948474	0.83044	0.74677	0.598052	0.0500309	-0.0598848	Nr4a1
155	ENSMUSG00000090877	1.02102e-43	0.0773671	-0.419179	-1.11055	0.169395	-1.08613	-0.86078	0.054589	0.129385	0.0967744	-0.0603113	0.145322	0.105267	-0.226635	-1.23644	Hspa1b
156	ENSMUSG00000051495	9.10573e-238	0.577949	0.39329	0.240997	0.581783	0.513638	0.744103	0.727125	0.813533	0.776885	0.684436	0.644193	0.507109	0.129936	0.547116	Irf2bp2
156	ENSMUSG00000032026	3.63971e-303	0.316823	0.16388	-0.00844374	0.0543032	-1.17681	-0.209809	0.418174	0.545607	0.624138	0.642221	0.217236	0.209966	-0.226233	-0.306631	Rexo2
156	ENSMUSG00000020733	8.9379e-13	-0.895106	-1.03043	-0.681399	-0.0361616	-0.0443413	-0.00775628	-0.711297	-0.651319	-0.599189	-0.658936	-0.786184	-1.04179	-1.47345	-0.59973	Slc9a3r1
156	ENSMUSG00000022587	0	-1.33357	-0.843356	-1.4499	0.132227	-0.172806	1.56382	-1.31475	-1.90504	-1.72564	-1.05147	-0.781341	-1.04929	-0.845451	-1.43505	Ly6e
157	ENSMUSG00000029672	4.84159e-23	-0.100026	0.232206	0.430623	0.359113	0.435981	0.537667	0.125413	-0.529356	0.0443475	-1.46604	0.373728	0.516243	-0.354559	0.23482	Fam3c
157	ENSMUSG00000054693	3.72413e-69	-0.636119	0.0475517	0.148239	0.0490333	0.12697	0.120721	-0.860871	-0.908546	-1.09572	-0.821827	0.030502	0.0140275	0.00176233	0.105482	Adam10
157	ENSMUSG00000041057	1.62861e-89	0.161373	0.297682	0.500365	-0.546043	0.499761	0.572212	0.057712	0.466012	0.288399	0.566549	-0.165226	-0.121188	0.304307	0.492623	Wdr43
158	ENSMUSG00000032324	2.39596e-163	0.302095	1.13458	1.253	0.20573	0.594007	0.613889	0.473783	-0.162522	0.155024	-0.213746	1.1878	0.936121	1.46936	1.06963	Tspan3
158	ENSMUSG00000078812	1.93216e-14	0.382612	0.331614	0.375997	-0.759213	0.516619	0.912089	0.484989	0.27839	0.47993	0.759405	0.0774644	0.12487	-0.157954	0.645117	Eif5a
158	ENSMUSG00000015143	1.41977e-103	1.09708	1.11619	1.12493	-0.232861	-0.190274	0.711999	0.392788	1.25526	0.918986	1.71437	0.246288	1.28844	1.45665	1.49645	Actn1
158	ENSMUSG00000022283	1.90445e-298	0.610664	0.000395925	0.951079	0.0924247	1.09667	1.58889	0.240905	0.907984	0.450387	0.44505	0.0572827	0.313349	0.0196713	1.50353	Pabpc1
158	ENSMUSG00000095098	0	1.15299	1.15331	1.07263	0.575341	0.0740229	0.881409	1.02897	1.1254	1.01665	1.18977	1.09751	1.20664	1.17174	1.09818	Ccdc85b
159	ENSMUSG00000028766	4.43739e-14	0.378306	0.382644	-0.208663	0.155615	-0.894264	0.464009	0.42741	0.539654	0.533619	0.485697	0.272399	0.255848	0.471187	0.337683	Alpl
159	ENSMUSG00000059796	7.24529e-217	0.0506312	-0.234749	0.227458	-0.766492	0.935808	0.852961	0.0419401	0.136747	0.0382231	0.122622	-0.267724	-0.460448	-0.41248	0.284549	Eif4a1
160	ENSMUSG00000032679	8.34864e-293	0.00028072	0.0232138	-0.0495351	0.0617559	-0.865539	-0.0723582	0.0393696	0.108292	0.132415	-0.0234759	-0.0590854	-0.148347	-0.00983494	-0.226611	Cd59a
160	ENSMUSG00000037742	2.94732e-60	-0.0271175	-0.664858	-0.0523386	0.481782	0.23276	0.379138	-0.774301	-0.244831	-0.939877	0.117558	-0.351703	0.123431	-0.357286	0.667116	Eef1a1
160	ENSMUSG00000018102	4.85671e-12	-1.23998	-0.0706393	-0.506215	0.20632	-0.165041	-0.155525	-0.994056	-2.26119	-1.57988	-1.82546	0.230169	0.331191	-0.762073	-0.558121	Hist1h2bc
161	ENSMUSG00000035021	3.28103e-13	0.261973	0.369744	0.7686	-0.00457356	0.782653	0.886371	0.383544	0.821718	0.7611	0.746902	-0.0129619	-0.0704319	0.427002	0.848561	Baz1a
161	ENSMUSG00000064373	2.35378e-22	0.0349325	-0.0307313	0.134805	0.410473	0.192927	0.334869	0.437677	0.566625	0.700453	-1.44072	0.226591	-0.234444	-1.01511	-0.853671	Sepp1
162	ENSMUSG00000064370	4.6201e-23	0.493136	0.697578	1.17575	0.229899	0.48247	0.412796	0.408082	-0.0726885	0.0634425	0.448205	0.797155	0.712929	-0.119107	-0.630961	mt-Cytb
163	ENSMUSG00000038679	1.04091e-194	-0.473122	-0.850987	-0.433519	0.371615	0.00297573	0.664071	-0.182237	-0.361424	-0.0921463	-1.60786	0.0818912	-0.377138	-0.907756	-0.210369	Trps1
165	ENSMUSG00000026864	6.15355e-30	0.154141	-0.295013	-1.80677	-0.233585	0.610084	0.342376	0.442101	0.835808	0.855223	0.341781	-0.195978	-0.491482	-0.333424	-0.558883	Hspa5
165	ENSMUSG00000045624	7.46233e-35	0.0655599	0.171285	0.291268	-0.492237	0.239105	0.258169	0.0479944	0.263787	0.159543	0.38896	-0.111994	-0.101996	0.124563	0.321788	Esf1
165	ENSMUSG00000008682	2.26786e-36	-0.124464	-0.524618	-0.14151	0.354472	0.662747	0.914608	-0.131357	-0.0127772	-0.241916	0.0658668	-0.129737	-0.417496	-0.621102	0.331622	Rpl10
166	ENSMUSG00000057421	3.40127e-206	-0.596786	-0.478627	-0.30766	-0.165008	0.0556319	0.126602	-0.796662	-0.302952	-0.534912	0.0694107	-1.13441	-0.852144	-0.707645	-0.0543399	Las1l
166	ENSMUSG00000042079	1.00057e-08	0.120805	0.0872132	0.338327	-0.761158	0.400987	0.765163	0.0615246	0.291838	0.181652	0.701293	-0.288169	-0.29396	0.0716781	0.627331	Hnrnpf
166	ENSMUSG00000059070	5.63036e-10	-0.0153056	-0.327752	0.181908	-0.0408209	0.825472	1.08164	-0.44594	-0.257726	-0.706894	-0.022751	-0.152523	-0.057541	-0.224133	0.456064	Rpl18
166	ENSMUSG00000020444	3.82643e-61	-0.76111	-0.232739	-0.0729129	-0.059022	0.0514589	-0.0322366	-0.699731	-1.13794	-0.936447	-1.34302	0.0341674	0.0307394	-0.202761	-0.177485	Guk1
167	ENSMUSG00000027397	2.13319e-29	0.409441	0.622599	0.680857	0.54787	0.58613	0.883715	0.668972	0.858088	0.816008	0.866535	0.493564	0.195247	0.243807	0.437547	Slc20a1
167	ENSMUSG00000033577	4.71276e-47	-0.334027	-0.594409	-0.67685	0.0664834	0.0460068	0.0647299	-0.4394	-0.013597	-0.02821	0.0495762	-0.817002	-0.56203	-0.332467	-0.275014	Myo6
168	ENSMUSG00000027236	2.97138e-16	-0.161822	0.0226635	-0.144268	-0.675931	0.205096	0.078878	-0.38608	0.0707786	-0.252347	0.186261	-0.427895	-0.394194	-0.213783	-0.266123	Eif3j1
168	ENSMUSG00000028552	4.05076e-11	-0.190105	-0.019016	0.0524591	-0.00800803	0.0224339	0.0514501	-0.286879	-0.256607	-0.291963	-0.929756	-0.113365	-0.0404908	0.0467213	0.0460515	Eps15
168	ENSMUSG00000032024	5.7687e-12	0.344451	0.342769	0.206543	0.234788	-0.767627	0.313069	0.345931	0.347307	0.349702	0.35055	0.348215	0.343989	0.343053	0.280605	Clmp
169	ENSMUSG00000039195	1.43575e-07	-0.30762	-0.145124	-0.743626	-0.0936151	0.00245357	0.259583	-0.271935	-0.533556	-0.312152	-0.525158	-0.201855	-0.035905	-0.381335	-1.45158	1110008P14Rik
169	ENSMUSG00000028495	3.108e-12	-0.00397739	-0.601489	0.158619	0.0346266	0.528507	1.17304	-0.410193	0.155113	-0.41964	0.268916	-0.34733	-0.232999	-0.517926	0.517415	Rps6
169	ENSMUSG00000023106	4.66233e-21	-0.397147	-0.212756	0.00115266	-0.627534	0.250413	0.25416	-0.734175	-0.29867	-0.605565	-0.0680542	-0.836021	-0.468611	-0.244744	-0.0359511	Denr
169	ENSMUSG00000090862	6.02528e-29	-0.0357503	-0.534406	0.186999	-0.175237	0.78774	1.12377	-0.384286	0.029481	-0.507448	0.102828	-0.364631	-0.303281	-0.425138	0.328438	Rps13
170	ENSMUSG00000038366	6.58654e-15	-0.844275	-0.209182	-0.214751	-0.0638383	-0.0315778	-0.29894	-0.83928	-1.11327	-0.958745	-0.290378	-0.250924	-0.168833	-0.236363	-0.0804827	Lasp1
170	ENSMUSG00000006356	7.75285e-33	-1.06869	-0.874375	-0.82044	-0.556966	0.0786536	-0.806784	-0.921958	-0.908561	-0.977279	-0.545826	-1.05737	-1.50122	-0.77382	0.330052	Crip2
171	ENSMUSG00000025508	1.54619e-277	0.137053	-0.364882	0.191087	-0.134056	0.627546	0.493875	-0.243968	0.200865	-0.337581	0.44746	-0.27655	-0.16677	-0.386727	0.185462	Rplp2
172	ENSMUSG00000018585	6.53926e-20	-0.903341	-0.461528	-0.499385	-0.143958	-0.0162776	-0.2184	-1.18974	-1.54722	-1.49492	-1.32604	-0.699159	-0.215278	-0.746909	-0.957308	Atox1
172	ENSMUSG00000018217	3.64587e-32	0.549591	0.560374	0.330594	0.274118	-0.851237	-0.602277	0.55475	0.579004	0.574648	0.583689	0.52698	0.516697	0.566388	0.405295	Pmp22
172	ENSMUSG00000061477	4.9872e-157	0.474789	-0.248117	0.425105	0.20152	0.703522	1.1355	-0.0887219	0.598029	-0.14596	0.494279	-0.090815	0.156075	-0.0771702	0.720645	Rps7
173	ENSMUSG00000031917	1.25105e-35	0.150678	0.234774	0.392566	-0.411924	0.45883	0.433841	0.172693	0.284234	0.281833	0.317643	0.0903457	-0.0710543	0.218332	0.352876	Nip7
173	ENSMUSG00000032381	2.76239e-13	-0.27994	-0.447855	-0.316097	-0.109712	-0.0168867	-0.120379	-0.225621	-0.428371	-0.300457	-0.89935	-0.146778	-0.142199	-0.633364	-0.318611	Fam96a
174	ENSMUSG00000039640	3.14699e-123	-0.0814661	-0.300078	0.0888393	-0.579233	0.360011	0.302108	0.00110118	0.0828566	0.0876263	-0.04601	-0.0916524	-0.250157	-0.582794	-0.157905	Mrpl12
174	ENSMUSG00000035356	3.6628e-29	-0.718088	-0.679253	-1.21962	-0.0493094	-0.381129	-1.10485	-0.948949	-0.202158	-0.358914	-0.039163	-1.17668	-0.872463	-0.262748	-0.385361	Nfkbiz
175	ENSMUSG00000030432	8.33118e-36	-0.0257214	-0.615487	0.0191148	-0.104603	0.759153	1.1165	-0.442896	-0.054612	-0.592893	0.028604	-0.316496	-0.235572	-0.638096	0.00304223	Rpl28
175	ENSMUSG00000021823	2.86347e-194	0.953757	1.07707	1.12269	0.725317	-0.133633	0.233807	0.753534	1.13162	0.982847	1.42452	0.675795	1.00938	1.16713	1.16705	Vcl
175	ENSMUSG00000040652	1.18091e-60	0.0331054	0.384122	0.320668	-0.13359	-0.0501475	-1.41474	0.0408106	-0.282775	-0.110446	0.0282352	0.314141	0.342229	0.440969	0.364324	Oaz2
176	ENSMUSG00000028780	1.32117e-31	1.02002	0.882702	0.678807	0.643604	-0.493589	1.03077	1.01441	1.02802	1.06851	0.344681	1.00667	1.03629	0.940676	0.912052	Sema3c
178	ENSMUSG00000062647	8.7908e-12	-0.0168782	-0.563209	0.149345	0.239861	0.869024	0.953052	0.0590012	0.111077	-0.0538238	0.139091	0.246073	-0.212078	-0.401294	0.481332	Rpl7a
178	ENSMUSG00000021892	7.49575e-84	0.59505	0.72302	0.338059	0.621398	-0.308968	0.800261	0.777174	0.754341	0.79911	0.377763	0.720009	0.362226	0.356155	0.212817	Sh3bp5
178	ENSMUSG00000021458	2.16456e-191	0.914484	1.13304	1.07109	0.617402	0.216296	0.479244	0.978424	1.02925	0.972758	1.12827	1.20875	1.04541	1.04303	0.744861	2010111I01Rik
178	ENSMUSG00000024038	2.35424e-25	-0.611856	-0.343396	-0.874433	0.0376164	-0.347721	-0.64263	-0.496077	-0.770228	-0.769187	-1.03384	-0.0380463	-0.263938	-0.82944	-1.51597	Ndufv3
179	ENSMUSG00000028465	2.32811e-58	1.03815	1.03044	1.00795	0.696402	-0.299587	-0.153564	0.956776	1.11974	1.07953	1.24058	0.825254	0.993538	1.09721	1.15656	Tln1
179	ENSMUSG00000020303	5.58163e-25	-0.795671	0.0322236	0.0196173	-0.262567	0.0319756	0.0161288	-0.474254	-1.14623	-0.757043	0.0343728	-0.0587579	-0.0502082	0.0228648	-0.0207158	Stc2
179	ENSMUSG00000007041	1.66008e-16	-1.19575	-0.851708	-0.555747	-0.49565	0.0682985	0.22215	-1.09901	-1.49334	-1.22505	-0.0249557	-1.31204	-1.28789	-0.926059	-0.0757887	Clic1
180	ENSMUSG00000029675	1.2728e-69	0.923518	0.897846	0.750617	0.552812	0.0519204	-0.450697	0.918094	0.928104	0.923163	0.897949	0.916243	0.926098	0.90065	0.795046	Eln
180	ENSMUSG00000020402	5.30164e-29	-0.699737	-0.606229	-0.396902	-0.12235	-0.0514862	-0.39411	-0.576766	-1.35314	-1.00173	-0.457828	0.0326435	-0.0940411	-0.651298	-0.0665961	Vdac1
180	ENSMUSG00000006057	4.76479e-17	-0.555121	-0.596554	-0.620229	-0.603001	0.266935	0.0300554	-0.445838	-0.486996	-0.424862	-0.675188	-0.447916	-0.48574	-1.30168	-1.1607	Atp5g1
180	ENSMUSG00000063316	3.16979e-33	0.0567646	-0.484604	-0.585191	-0.399188	-0.00287757	0.424958	-0.958732	-0.128469	-1.25647	-0.285452	-0.509681	0.231331	-0.349262	-0.468806	Rpl27
180	ENSMUSG00000046876	0	0.901964	0.959855	0.94928	0.342196	0.225646	0.876613	0.817499	0.989535	0.965879	0.991067	0.785993	0.901608	1.02031	0.971026	Atxn1
181	ENSMUSG00000042712	4.78587e-20	0.440418	0.183888	0.657895	0.677704	0.24158	1.29565	0.949828	0.111315	0.690075	-0.296455	1.3918	0.915058	-0.210323	-0.000497416	Wbp5
181	ENSMUSG00000041120	6.05043e-39	0.44085	0.564579	0.49703	-0.338597	0.116272	-1.08651	0.448447	0.44548	0.435657	0.445026	0.466017	0.446584	0.565848	0.505258	Nbl1
181	ENSMUSG00000019590	4.24512e-130	-0.654792	-0.295441	-0.376847	-0.119629	0.0741526	0.122122	-0.777791	-0.929884	-0.947184	-0.396261	-0.396658	-0.322229	-0.203119	-0.235562	Cyb561
182	ENSMUSG00000079620	5.26433e-99	-0.5222	-0.329156	-0.339936	0.00463389	0.0245115	0.0207457	-0.220121	0.00362948	0.0099645	0.00452007	-0.484622	-1.04637	-0.510692	-0.0670764	Muc4
183	ENSMUSG00000048482	1.09944e-209	0.971603	0.983513	0.739111	0.666323	-0.884145	0.816284	0.924146	0.976023	0.92665	0.876279	0.98745	0.982359	0.979662	0.823687	Bdnf
183	ENSMUSG00000027293	7.99748e-15	-1.05708	-0.404844	-0.319497	-0.317492	0.0639762	-0.136989	-0.99529	-0.944861	-0.940314	0.0192015	-0.815747	-0.960858	-0.627027	-0.388315	Ehd4
183	ENSMUSG00000068523	2.63045e-101	-0.695211	-0.174985	-0.879671	-0.740038	0.0573679	-0.735019	-1.13206	-0.470133	-0.957114	-0.352839	-1.31134	-0.794366	-0.313112	-0.937301	Gng5
183	ENSMUSG00000033863	6.77211e-21	0.103143	0.30655	0.0101515	0.512588	-0.268097	-1.58091	0.120059	0.302202	0.230607	0.298832	0.222684	-0.0032616	-0.00428075	0.0431748	Klf9
183	ENSMUSG00000018821	5.79104e-21	-0.869916	-0.235516	-0.336831	-0.0417546	-0.22115	-0.131263	-0.582837	-1.32112	-0.874289	-1.23838	-0.2179	-0.276635	-0.374715	-0.131468	Avpi1
184	ENSMUSG00000020048	6.22867e-06	0.774778	0.654806	-0.0347933	0.836184	0.824801	0.966113	1.0801	0.804529	1.32797	0.616096	0.875994	0.916934	0.467267	0.735641	Hsp90b1
184	ENSMUSG00000072235	1.84553e-27	0.382051	0.470935	0.568791	-0.101503	-0.47054	-1.6318	0.224108	0.358283	0.201828	-1.18368	0.423973	0.515091	0.583533	0.693749	Tuba1a
185	ENSMUSG00000034994	5.11444e-50	-0.142612	-0.443013	0.212852	0.645339	0.425996	0.550559	-0.64437	-0.427738	-0.975118	-0.293519	-0.15101	0.0236261	-0.338175	0.660326	Eef2
185	ENSMUSG00000055044	3.78271e-186	-0.342068	-0.854683	-0.478715	-0.367924	0.107456	-0.45024	-0.0915432	-0.00928344	0.110906	-0.0686912	-0.377693	-0.708892	-0.465994	-0.133872	Pdlim1
186	ENSMUSG00000004451	9.21119e-32	-0.362396	-0.218855	-0.0443406	-0.159548	0.118534	-0.00940532	-0.452708	-0.106327	-0.210179	0.0439666	-0.939603	-0.66842	-0.102296	-0.0536234	Ralb
186	ENSMUSG00000061878	1.63116e-81	0.467445	0.482887	0.349777	0.145745	-0.907202	0.471654	0.40121	0.40653	0.362311	0.606361	0.461802	0.494428	0.54629	0.400626	Sphk1
186	ENSMUSG00000035885	2.81567e-119	-0.495034	-0.211188	-0.317993	0.105837	-0.233771	-1.21353	-0.46602	-1.04298	-0.897483	-1.27729	0.273427	0.0657494	-0.93172	-1.09153	Cox8a
187	ENSMUSG00000028010	1.67167e-15	-0.00612388	-0.136989	0.187825	-0.511135	0.361791	0.356733	-0.165848	0.281206	0.0582238	0.374381	-0.434316	-0.249154	-0.102333	0.265294	Gar1
187	ENSMUSG00000020773	5.12257e-09	-0.248086	-0.343872	-0.269242	-0.176838	-0.236794	-0.289932	-0.461745	-0.0596624	-0.186655	0.10241	-0.873656	-0.444136	-0.252515	0.00460666	Trim47
187	ENSMUSG00000044986	4.62744e-91	-0.301611	-0.378068	-0.138679	0.00782236	0.0499697	0.0286366	-0.246623	-0.60158	-0.369674	-0.836122	-0.0486486	-0.0768849	-0.293311	-0.0685143	Tst
188	ENSMUSG00000021411	6.38504e-28	0.968284	0.981114	0.714689	0.259888	0.063023	1.18183	0.831649	1.283	1.14661	1.35299	0.428747	0.751509	1.292	1.05302	Pxdc1
189	ENSMUSG00000054889	5.65233e-46	0.562362	1.01381	0.842995	-0.0278278	0.0650034	1.13436	0.282307	0.321739	0.271256	0.494466	0.600252	1.02077	1.14775	1.08147	Dsp
190	ENSMUSG00000020224	4.47481e-07	-0.204054	-0.168988	-0.267032	-0.563181	0.0400465	0.0708424	-0.377949	-0.128512	-0.380152	-0.243111	-0.509555	-0.330583	-0.199996	-0.208559	Llph
191	ENSMUSG00000061787	3.52419e-237	0.138328	-0.401303	0.269982	0.0575565	0.673546	1.09239	-0.163562	0.0616694	-0.290511	0.0764504	-0.155331	-0.126499	-0.419336	0.303171	Rps17
191	ENSMUSG00000020439	2.15551e-38	0.674163	0.692928	0.491232	0.0765988	-0.827668	0.318216	0.565637	0.71732	0.652038	0.791641	0.559586	0.6675	0.701334	0.541059	Smtn
192	ENSMUSG00000025509	4.30035e-32	-0.37617	-0.408992	-0.884754	-0.109848	0.0451532	-0.668949	-0.194307	-0.331789	-0.223962	-0.320391	-0.0814789	-0.446726	-0.587697	-0.780028	Pnpla2
192	ENSMUSG00000034880	3.68288e-36	-0.131931	-0.446841	-0.314766	0.0391961	-0.0580212	-0.0858032	-0.08685	-0.244878	-0.194779	-1.02635	0.0653764	-0.00534785	-0.80015	-0.550397	Mrpl34
192	ENSMUSG00000032060	1.5762e-47	0.726521	-0.52758	-0.165057	0.71163	-0.615573	-1.57798	0.746741	1.04252	1.04114	1.04104	0.473096	0.462582	0.809	0.491506	Cryab
192	ENSMUSG00000041126	6.5306e-59	0.136563	-0.468836	0.432901	0.701487	0.466096	0.557266	0.120278	-0.134949	-0.0358769	-0.521528	0.687756	0.551157	-0.406054	0.585687	H2afv
192	ENSMUSG00000021493	7.93763e-76	0.864565	1.12166	0.922858	-0.154505	-0.336667	0.490079	0.621441	0.677363	0.630031	0.991663	0.688283	1.13598	1.20374	1.05741	Pdlim7
192	ENSMUSG00000021660	7.34905e-08	-0.339876	-0.590184	-0.0902409	-0.271324	0.452906	0.650874	-0.97275	-0.61396	-1.30585	-0.162364	-0.257897	-0.181941	-0.537736	0.610271	Btf3
193	ENSMUSG00000070733	8.75227e-244	0.730497	0.843984	0.876562	0.540396	0.25983	0.858266	0.707533	0.822911	0.764633	0.96143	0.757791	0.753923	0.885876	0.919493	Fryl
193	ENSMUSG00000062867	1.70183e-36	-0.27638	-0.981624	-0.117963	-0.34978	0.2177	-0.00162854	-0.318435	-0.105533	-0.348515	0.152893	-0.120979	-0.34608	-0.86938	0.090532	Impdh2
193	ENSMUSG00000092274	6.6255e-13	0.441428	1.4258	0.998683	0.262183	0.252351	1.86881	0.590053	0.575482	0.524009	1.49616	0.981136	0.155339	0.973589	1.24004	Neat1
193	ENSMUSG00000024750	4.011e-09	0.255741	0.704336	0.668294	0.569715	1.10998	0.88094	0.193876	-0.0285565	0.084467	1.05227	0.338493	0.361884	-0.211792	0.860943	Zfand5
194	ENSMUSG00000034295	1.1256e-235	0.39748	0.370088	0.259379	0.165927	-0.716299	0.376484	0.405618	0.414383	0.41365	0.384818	0.389915	0.394119	0.382212	0.276003	Fhod3
195	ENSMUSG00000054428	7.98839e-09	-0.328013	-0.0415359	-0.522823	0.256326	-0.400863	-0.153978	-0.27599	-0.919847	-0.728485	-1.37696	0.371383	0.117141	-0.121081	-0.143898	Atpif1
195	ENSMUSG00000048490	7.42326e-46	0.310795	1.10348	1.17084	0.28026	0.743094	1.79292	0.575607	1.05889	0.833908	1.32639	0.644527	-0.127731	0.927536	1.26653	Nrip1
195	ENSMUSG00000024359	1.49753e-06	-0.0363241	0.127884	0.658459	-0.650762	0.621724	0.585714	0.0396035	0.220922	0.25209	0.529083	-0.229109	-0.289454	-0.183845	0.509559	Hspa9
196	ENSMUSG00000027806	1.63059e-27	0.450055	0.416858	0.451486	0.686371	0.323528	0.664817	0.526922	0.694769	0.613571	0.68574	0.633735	0.498656	0.55027	0.409481	Tsc22d2
196	ENSMUSG00000029614	2.83204e-07	0.0951484	-0.470174	0.121079	0.00370542	0.652794	1.12225	-0.290125	0.0357448	-0.454117	0.447811	-0.133363	-0.0711178	-0.339982	0.475158	Rpl6
197	ENSMUSG00000036752	2.67634e-138	-0.864231	-0.526311	-0.457202	-0.702394	0.184125	0.0159377	-0.613666	-0.516084	-0.327554	-0.377034	-1.09471	-1.29093	-0.551983	-0.262435	Tubb4b
197	ENSMUSG00000020566	0	0.0569537	-0.166285	0.0564744	0.0312254	0.067922	0.0728019	0.0688324	0.0724347	0.0725037	0.0728019	0.0613168	0.0533618	-0.993909	0.0487525	Atp6v1c2
197	ENSMUSG00000022892	0	0.644749	0.792205	0.498737	0.288488	-0.64339	1.07173	0.856862	0.548088	1.26009	1.38469	0.391804	0.820321	1.58577	1.47921	App
197	ENSMUSG00000024772	1.22599e-08	-0.989641	0.104821	-0.0410451	-0.170256	0.021923	-0.311947	-0.689001	-0.647178	-0.674573	0.248952	-0.804097	-1.39338	0.057423	0.0306813	Ehd1
198	ENSMUSG00000061518	1.46707e-148	-0.45882	-0.272527	-0.275503	-0.302255	0.00498659	-0.330457	-0.457173	-0.855954	-0.747879	-1.50421	-0.099303	-0.206922	-1.06304	-1.06339	Cox5b
198	ENSMUSG00000074457	2.55238e-28	-0.146994	0.48689	0.568969	-0.106155	0.175118	1.64615	-0.619887	0.0998067	-0.0812855	1.30497	-1.32677	-0.242067	0.918929	1.12833	S100a16
198	ENSMUSG00000036181	1.55219e-44	-0.890292	-0.13274	-1.03855	0.46017	0.37572	0.240289	-0.540846	-1.88251	-0.931853	-0.195952	0.208345	0.600326	-0.258407	0.231763	Hist1h1c
198	ENSMUSG00000022865	1.61918e-31	0.0819417	-0.0205674	0.700168	0.356277	0.854487	1.20674	-0.0186117	0.357907	0.0123745	0.233614	0.122057	-0.0772103	0.139068	0.815989	Cxadr
199	ENSMUSG00000017009	2.35912e-32	-0.543892	0.335553	-0.542819	-0.539777	-0.737846	1.76808	-0.706331	-0.0933359	-0.248317	1.04618	-1.26014	-1.06394	0.697651	0.821906	Sdc4
200	ENSMUSG00000025290	2.22448e-15	0.227161	-0.395542	0.24227	0.0754296	0.624446	0.995592	-0.0819463	0.254133	-0.0724812	0.372696	-0.383283	-0.18185	-0.328884	0.400033	Rps24
200	ENSMUSG00000005732	4.09672e-39	-0.322254	-0.902167	0.0788951	-0.719695	0.246242	0.203838	-0.347143	-0.214652	-0.10312	-0.336832	-0.648799	-0.523248	-0.729432	0.288237	Ranbp1
201	ENSMUSG00000063229	7.85915e-22	0.535652	0.856665	-0.805907	-0.275564	1.05951	1.0542	0.850303	0.562553	0.912963	0.609373	0.669373	0.371374	0.439975	-0.145052	Ldha
201	ENSMUSG00000039676	1.23177e-111	-0.658573	-0.0557491	-0.158205	-0.0236113	-0.00675194	0.0507138	-0.516869	-1.14945	-0.769417	-0.474025	-0.143825	-0.11947	0.0249836	0.0187348	Capsl
202	ENSMUSG00000015575	4.18398e-98	-1.01655	-0.13191	-0.341181	-0.184943	0.0671875	-0.0881938	-0.694619	-1.3802	-1.00888	-1.43054	-0.272966	-0.714853	-0.747535	-0.54389	Atp6v0e
202	ENSMUSG00000036438	2.16436e-08	0.351124	0.143482	-0.18153	0.175007	-0.919334	-0.440775	0.460062	0.027824	0.376323	-0.208369	0.531464	0.412467	-0.110757	0.558451	Calm2
203	ENSMUSG00000048234	1.45695e-66	0.228245	0.425011	0.46356	0.254468	0.671399	0.772877	0.415354	0.442054	0.478233	0.359431	0.294875	0.116488	0.201997	0.164439	Rnf149
203	ENSMUSG00000028755	7.69569e-67	0.560063	0.823991	0.794466	-0.297223	0.479832	0.88872	0.744272	0.761882	0.778739	0.715628	0.711715	0.371593	0.711788	0.624639	Cda
204	ENSMUSG00000053716	5.23782e-30	0.304121	0.779619	0.739967	0.0807077	0.56895	0.771135	0.263131	0.247283	0.225703	0.69222	0.648968	0.643665	0.750035	0.637744	Dusp7
204	ENSMUSG00000022186	9.94875e-104	0.968053	0.643642	0.596624	0.619499	0.167323	0.49441	0.991191	0.92116	0.963834	0.940303	1.01062	1.09082	0.491767	0.446169	Oxct1
205	ENSMUSG00000028889	4.21496e-08	-0.23652	0.239093	0.504145	-0.358722	0.731756	0.770246	-0.0562149	0.21012	0.246392	0.347638	-0.394894	-0.547302	0.159612	0.432637	Yrdc
205	ENSMUSG00000002984	3.98959e-29	-0.0852344	-0.0858423	0.154858	-0.501723	0.269228	0.190114	-0.0996122	-0.0499232	0.0149483	0.0755771	-0.189195	-0.114881	-0.255462	0.106642	Tomm40
205	ENSMUSG00000067288	3.40251e-103	-0.433992	-0.471766	-0.530393	-0.554044	0.177806	0.472588	-1.28645	-0.5624	-1.53701	-0.32519	-0.955131	-0.359818	-0.703263	-0.902254	Rps28
206	ENSMUSG00000016319	5.42754e-223	0.0364712	-0.450488	0.17938	-0.331587	0.951453	0.41275	0.125493	-0.179502	-0.0937861	-0.882751	0.645623	0.234923	-0.949384	0.0229459	Slc25a5
206	ENSMUSG00000041881	6.07896e-31	-1.16583	-0.408003	-0.769299	0.00946899	-0.377813	-0.364719	-1.26907	-1.84671	-1.79136	-1.40088	-0.285405	-0.455844	-0.934795	-1.24039	Ndufa7
206	ENSMUSG00000056201	4.2117e-28	0.534033	0.673742	1.28186	-0.196162	0.441525	0.489449	0.471468	0.0610097	0.300745	0.423146	0.601256	0.936769	0.694761	1.3893	Cfl1
207	ENSMUSG00000068739	1.5903e-10	-0.14977	-0.0676134	-0.289473	-0.561048	0.138431	0.20552	-0.271271	-0.197399	-0.308984	0.0410432	-0.280318	-0.169417	-0.194236	-0.550545	Sars
207	ENSMUSG00000022443	5.79767e-23	0.529158	0.998251	1.18082	0.420705	0.872959	0.736008	0.201549	0.513216	0.394827	1.11663	0.40008	0.894344	1.00508	1.03922	Myh9
208	ENSMUSG00000001247	1.01499e-247	-0.611484	-0.474882	-0.10564	-0.529842	0.190965	0.374576	-0.676747	-0.836579	-0.738218	-0.237474	-0.579543	-0.505187	-0.265446	-0.0327739	Lsr
208	ENSMUSG00000030782	4.58518e-66	0.913187	0.916056	0.714506	0.119188	-0.418962	0.172728	0.859309	0.930252	0.910769	0.912793	0.841444	0.919802	0.922147	0.836596	Tgfb1i1
208	ENSMUSG00000063856	6.55951e-84	-1.01151	-0.634621	-0.943343	-0.580585	-0.210037	-0.606918	-1.04607	-1.0659	-1.08486	-1.3382	-0.736638	-0.753916	-0.954719	-1.59664	Gpx1
208	ENSMUSG00000036533	1.40854e-26	0.32945	-0.0246841	0.250702	-0.00464799	0.498515	1.2105	0.0498039	1.50091	1.44716	1.48807	-1.06465	-0.376962	0.615644	0.941343	Cdc42ep3
209	ENSMUSG00000052512	4.24232e-301	0.445566	0.989511	0.991263	-0.0225725	0.540302	1.10168	0.031008	1.03772	0.494195	1.39859	-0.219141	0.262436	1.1287	1.39193	Nav2
209	ENSMUSG00000005125	1.85206e-15	-0.0378567	0.495725	-0.172653	0.00606701	0.85934	0.975565	0.124331	0.711011	0.265512	0.602651	0.161718	-0.471526	-0.348283	-0.803229	Ndrg1
210	ENSMUSG00000064326	1.87675e-16	0.582526	-0.00402246	0.562056	0.563617	0.328821	0.50021	0.580842	0.602621	0.570904	0.493887	0.730216	0.650586	0.249254	0.683014	Siva1
211	ENSMUSG00000020349	8.30504e-113	-0.863355	-0.548998	-0.0835237	0.00872394	0.372942	0.446198	-0.613506	0.135338	0.122854	0.197125	-1.01545	-1.31498	-0.334645	0.334623	Ppp2ca
211	ENSMUSG00000069769	6.51305e-11	-0.436697	-0.179397	-0.120853	-0.00549751	0.0173876	0.160222	-0.259592	-0.516724	-0.249247	-1.09241	-0.144584	-0.112204	-0.11938	0.00459692	Msi2
212	ENSMUSG00000035268	8.48564e-17	-0.700024	-0.396334	-0.391417	-0.0164027	-0.0342904	-1.04045	-0.647868	-0.76472	-0.787516	-0.949976	-0.322056	-0.401495	-0.316917	-0.139595	Pkig
212	ENSMUSG00000067367	6.90459e-12	0.199926	-0.0211708	0.356376	-0.526789	0.336736	0.398042	0.105234	0.381859	0.274128	0.461631	-0.0990857	-0.0105475	-0.0762884	0.249502	Lyar
212	ENSMUSG00000001056	5.75973e-39	-0.310407	-0.471412	0.26667	-0.508641	0.767244	0.698278	-0.343987	-0.207208	-0.362865	-0.111914	-0.134591	-0.297898	-0.74635	0.0705363	Nhp2
213	ENSMUSG00000041697	8.99409e-137	-0.311427	0.0789824	-0.371358	0.0136455	-0.312799	-0.664253	-0.249312	-0.81891	-0.631228	-1.44794	0.045003	-0.114006	-0.78706	-1.4598	Cox6a1
213	ENSMUSG00000031960	1.15438e-10	-0.0265588	0.0742635	0.14587	-0.467243	0.379566	0.419924	0.0115352	0.266576	0.191678	0.148416	-0.195521	-0.369551	-0.0182225	0.22417	Aars
213	ENSMUSG00000023852	7.7273e-92	0.472871	0.510423	0.760209	0.112626	0.760799	0.781273	0.3747	0.701259	0.560598	0.820093	0.386081	0.301929	0.547901	0.829029	Chd1
214	ENSMUSG00000038690	5.27171e-25	-0.48734	-0.3212	-0.686804	-0.148968	-0.234761	-0.499169	-0.54875	-0.957695	-0.926947	-1.36516	-0.150493	-0.186103	-0.876959	-1.53206	Atp5j2
214	ENSMUSG00000052997	3.32468e-13	0.100005	-0.0954939	0.105468	-0.0512307	0.0450437	-0.898006	0.0877145	0.139055	0.127346	0.0233923	0.037027	0.00901452	-0.143603	0.0514855	Uba2
214	ENSMUSG00000037060	1.58761e-214	0.251675	0.57343	0.0171466	-0.0628823	-1.0575	-1.39949	-0.057421	0.419232	-0.0975098	0.974057	0.0352319	0.308533	0.868068	0.557391	Prkcdbp
215	ENSMUSG00000023939	9.74975e-297	-1.10469	-1.01265	-1.05259	0.0296218	-0.176065	-0.0363726	-0.799334	-1.34959	-0.922804	-0.947269	-0.647262	-0.841673	-1.03827	-0.660328	Mrpl14
216	ENSMUSG00000046432	8.00796e-29	0.302808	0.121334	0.771865	0.702029	0.113724	0.849779	0.513122	0.0987142	0.460444	-0.163563	0.689273	0.669704	0.0580083	0.643551	Ngfrap1
216	ENSMUSG00000048706	6.41428e-21	-0.32304	-0.550597	-0.295378	-0.0893131	0.134407	0.165512	-0.213429	0.341282	0.249288	0.290156	-0.810081	-0.722893	0.0539613	0.0813024	Lurap1l
216	ENSMUSG00000019433	5.60493e-11	-0.453922	-0.418117	-0.310463	-0.119882	-0.0182644	-0.360998	-0.823085	-0.669946	-0.812303	-0.534418	-0.698628	-0.256089	-0.568825	-0.312411	Gipc1
217	ENSMUSG00000040435	4.74792e-70	-0.313879	0.0124538	-0.821437	0.565254	-1.04955	-1.27323	-0.256786	0.156525	0.0770436	0.310204	-0.410975	-0.398528	0.260677	-0.255123	Ppp1r15a
217	ENSMUSG00000022510	1.38142e-139	0.78658	0.798696	0.694605	-0.18677	-0.00928081	0.784997	0.789719	0.800549	0.79673	0.809289	0.77893	0.791794	0.797212	0.738107	Trp63
218	ENSMUSG00000055148	1.03289e-84	-0.0516873	-0.261165	-0.368485	0.183072	-0.989795	-1.32524	-0.00502162	0.0499908	0.0269442	-1.03172	0.0658436	-0.129186	-0.0732643	-0.39591	Klf2
218	ENSMUSG00000052560	3.44027e-131	0.732618	0.852186	0.75072	-0.348622	-0.0430971	0.860821	0.714761	0.833947	0.680978	0.862119	0.806999	0.732939	0.866522	0.715389	Cpne8
219	ENSMUSG00000052033	9.43484e-10	0.530733	0.423365	0.662813	0.0344022	0.61679	0.700536	0.539337	0.625182	0.551649	0.488619	0.445191	0.519041	0.288458	0.548583	Pfdn4
219	ENSMUSG00000055320	2.57331e-47	0.83332	0.92528	0.941113	0.538173	0.347265	0.827512	0.479773	1.00353	0.898599	0.980202	0.366127	0.904343	0.992648	1.09396	Tead1
219	ENSMUSG00000005417	2.072e-11	-0.268017	0.0659441	0.171453	0.00757969	0.0781743	-1.14486	-0.431833	-0.0826771	-0.249551	0.229202	-0.285603	-0.13134	0.204969	0.309819	Mprip
219	ENSMUSG00000022956	9.11318e-16	-0.278481	-0.407817	-0.21745	0.0977747	0.43172	0.136939	-0.100607	-0.553175	-0.302456	-0.932527	0.145718	0.0279554	-1.26207	-0.944695	Atp5o
220	ENSMUSG00000061315	1.18555e-29	0.221034	-0.28538	0.565214	0.223572	0.715751	1.02537	0.076506	-0.0732636	-0.211988	0.364153	0.571593	0.356767	-0.104916	0.898426	Naca
220	ENSMUSG00000039168	3.41646e-10	-0.530889	0.12966	-0.179958	0.11485	-0.168491	0.0175109	-0.467367	-1.21011	-0.84347	-0.758556	0.149441	0.194429	-0.167642	-0.517319	Dap
220	ENSMUSG00000023067	3.29738e-19	0.343873	1.32163	0.911214	0.718615	-0.308308	0.02385	0.363899	0.716118	0.6449	1.38145	0.354954	0.420536	1.41292	1.16466	Cdkn1a
221	ENSMUSG00000026688	2.22548e-115	-0.183384	0.114101	-0.169116	0.0702518	-0.108906	-1.14117	-0.158838	-0.323014	-0.347851	-0.201989	0.0288241	-0.174022	0.0160531	-0.141739	Mgst3
221	ENSMUSG00000020358	9.32891e-07	0.200838	-0.0593793	0.771398	-0.407705	0.922419	1.34529	0.258652	0.554188	0.542066	0.304679	0.0586511	-0.0753914	0.00654966	0.958326	Hnrnpab
221	ENSMUSG00000046516	1.3434e-42	-0.657919	-0.325172	-0.805738	-0.125607	-0.510004	-0.724077	-0.871059	-0.96729	-1.16483	-1.1124	-0.527132	-0.276348	-0.379258	-0.839499	Cox17
221	ENSMUSG00000024338	0	-0.864862	-0.804716	-0.346492	0.101061	0.295567	0.331481	-0.491562	-1.31279	-0.664222	0.0231246	-0.025253	-0.257533	-1.06828	-0.121426	Psmb8
222	ENSMUSG00000022111	2.19664e-65	0.0312699	0.0560283	0.300849	-0.498744	0.374917	0.57294	-0.0305845	0.266839	0.147095	0.269153	-0.286253	-0.191607	-0.197316	0.188648	Uchl3
222	ENSMUSG00000032803	6.90537e-08	0.263525	0.139412	0.734102	0.0536896	0.813933	0.996627	0.24948	0.93123	0.747353	0.882981	-0.0328219	0.00686827	0.3393	0.901991	Cdv3
222	ENSMUSG00000056612	5.06937e-39	-0.567286	-0.518926	0.0306056	-0.43914	0.401051	0.338696	-0.874351	-0.447838	-0.693045	-0.63024	-0.574326	-0.330485	-0.460763	-0.0761626	Ppp1r14b
223	ENSMUSG00000020089	9.78011e-08	-0.213003	-0.133357	-0.0332892	-0.469731	0.260376	0.323752	-0.194824	-0.312828	-0.254339	-0.74473	-0.104924	-0.125071	-0.414283	-0.029438	Ppa1
223	ENSMUSG00000022636	9.0373e-42	-0.225901	0.0849383	0.373223	0.386509	0.480757	0.641615	-0.770462	-0.597457	-1.03293	-0.189025	0.324068	0.397424	0.429645	0.542359	Alcam
224	ENSMUSG00000097971	7.08534e-10	0.657788	-0.0524502	0.365547	0.502909	0.802573	0.721085	0.216875	0.740701	0.346471	0.0812819	0.331889	0.731235	-0.170773	0.333666	Gm26917
224	ENSMUSG00000024164	1.16771e-08	0.115363	-0.517041	0.190875	0.126774	0.242073	0.25757	-0.120362	0.254669	0.23198	0.183852	-0.470392	0.0663335	-1.12811	0.0710363	C3
225	ENSMUSG00000096956	1.22173e-12	0.464003	0.451641	0.412825	0.363374	0.0208981	-0.80235	0.462418	0.47554	0.474023	0.476196	0.435157	0.459605	0.455678	0.356905	Snhg18
225	ENSMUSG00000045027	6.93346e-69	-0.537099	0.0571594	0.0884136	-0.0164148	0.0973107	0.0995304	-0.571387	-1.00543	-0.819562	0.0838834	-0.236056	-0.159615	-0.0156293	0.0995304	Prss22
226	ENSMUSG00000029147	1.12049e-11	-0.190753	-0.191765	0.11187	-0.516732	0.184095	0.212881	-0.232674	-0.169029	-0.143931	-0.0365326	-0.235534	-0.290724	-0.123037	0.126215	Ppm1g
226	ENSMUSG00000001435	1.00781e-264	0.710656	0.725402	0.614042	0.172481	0.0883248	-0.67488	0.677222	0.723692	0.71384	0.695407	0.650046	0.715617	0.717469	0.596451	Col18a1
226	ENSMUSG00000025068	4.51693e-52	0.850974	0.965366	0.759294	-0.0948409	0.555908	1.34765	0.989291	1.04539	1.02613	1.31421	0.806255	0.598506	0.753195	0.949846	Gsto1
227	ENSMUSG00000004558	1.19037e-15	0.239024	0.293601	0.242588	0.233295	-0.139217	-0.850735	0.248545	0.161633	0.21099	-0.713057	0.263418	0.285602	0.299192	0.285386	Ndrg2
227	ENSMUSG00000058546	1.68773e-27	-0.0375033	-0.460929	-0.496522	-0.350137	-0.0659373	0.260037	-0.580425	0.0732605	-0.62923	0.378756	-0.86187	-0.431751	-0.317776	-0.0788388	Rpl23a
227	ENSMUSG00000020737	1.87235e-18	-0.412931	-0.585107	0.00405744	-0.316047	0.419357	0.333657	-0.388961	-0.673536	-0.57022	-1.20869	-0.156885	-0.218564	-0.722497	0.120982	Hn1
227	ENSMUSG00000096210	5.37106e-20	-0.850146	-0.209137	-0.679458	0.228346	-0.262025	-0.165762	-0.684767	-1.51536	-0.65016	-0.621602	-0.414471	0.408748	-0.137414	-0.0538378	H1f0
227	ENSMUSG00000034786	7.69452e-11	-0.654266	-0.11862	-0.0934398	-0.0322874	-0.010629	-0.429373	-0.573359	-1.08781	-0.774917	-0.56198	-0.101292	-0.12218	-0.0757896	-0.163798	Gpsm3
227	ENSMUSG00000057863	3.20646e-119	-0.154664	-0.4027	-0.46344	-0.457502	0.00146095	0.288891	-0.924653	-0.0262911	-1.07521	0.142017	-0.793983	-0.411325	-0.352537	-0.533869	Rpl36
228	ENSMUSG00000028832	1.26271e-112	0.547687	-0.771654	0.244354	0.451268	0.332955	0.541186	0.506056	0.59767	0.53086	-0.256553	0.448502	0.46904	-0.612877	0.327074	Stmn1
228	ENSMUSG00000022452	2.30247e-25	-1.01489	-0.689848	-0.801295	-0.0873488	-0.246921	-0.58363	-0.819195	-1.3118	-0.891818	-1.33114	-0.474212	-0.582643	-0.941148	-1.05665	Smdt1
228	ENSMUSG00000023022	1.52698e-141	0.828739	0.813532	0.868798	0.472267	0.69193	1.19827	0.678155	0.967379	0.746758	0.811616	0.988704	0.869889	1.03909	1.12334	Lima1
229	ENSMUSG00000029580	7.1582e-68	0.673768	0.811382	0.330667	0.261571	-0.998076	-0.867673	0.555701	0.395904	0.73906	1.49052	0.422362	0.942796	0.607306	0.119394	Actb
229	ENSMUSG00000018446	2.45567e-57	-0.120926	-0.488981	0.149489	-0.53839	0.464997	0.408918	-0.0041166	0.11312	0.0687441	-0.0555367	-0.132398	-0.225024	-0.653491	0.109631	C1qbp
229	ENSMUSG00000041736	2.10744e-68	-1.09955	-0.654849	-0.760494	-0.515144	-0.20447	-0.476277	-0.846647	-1.41354	-1.08384	-0.594312	-0.786815	-1.01684	-0.578176	-0.697246	Tspo
230	ENSMUSG00000001036	6.08587e-112	-0.411176	-0.0137639	-0.151245	-0.0548589	-0.213324	-0.978624	-0.498473	-0.577187	-0.542574	-0.0166762	-0.232287	-0.0576377	0.0237787	-0.00942206	Epn2
230	ENSMUSG00000021149	1.61188e-201	0.208725	0.304913	0.729249	-0.326883	0.708949	0.6849	0.236249	0.555351	0.445884	0.513026	-0.0793893	-0.105097	0.231385	0.781451	Gtpbp4
231	ENSMUSG00000029247	1.37942e-116	-0.169104	-0.78778	-0.0506909	0.0791856	0.232382	0.201349	-0.177568	-0.217965	-0.3008	-0.14562	0.110735	0.00933839	-0.517847	0.131443	Paics
231	ENSMUSG00000090137	3.00904e-74	0.85601	-0.483376	-0.277094	-0.580408	0.234999	0.290942	-1.11523	0.916712	-1.16315	-0.106996	-0.932307	0.869055	-0.482231	-0.568124	Uba52
231	ENSMUSG00000001833	5.58782e-10	0.403022	0.200186	0.474565	0.0669232	-0.0497779	-1.39778	0.38974	0.516359	0.54569	0.770266	0.200733	0.21342	0.263839	0.530491	Sept7
231	ENSMUSG00000009585	4.22666e-21	-0.208548	-0.452432	-1.23767	0.285775	-0.375261	0.592276	-0.366516	0.0520886	-0.315385	0.219359	-0.314348	-0.420095	-0.557435	-0.348688	Apobec3
232	ENSMUSG00000028333	4.31824e-13	0.114562	-0.656791	0.342339	-0.691258	0.525502	0.47951	-0.19658	0.422136	0.334462	0.520626	-0.970352	-0.329387	-0.519507	0.638593	Anp32b
232	ENSMUSG00000041453	3.04608e-12	0.104003	-0.246064	0.35144	0.233838	0.625848	0.537643	-0.054117	-0.009311	-0.166515	0.455728	-0.124563	-0.114327	0.0214372	0.867555	Rpl21
233	ENSMUSG00000024736	2.48519e-22	0.377119	0.330944	0.235349	0.26921	-0.686864	0.339356	0.356321	0.360578	0.356587	0.152229	0.418596	0.419534	0.291042	0.31997	Tmem132a
234	ENSMUSG00000039361	1.54036e-79	0.52363	0.508198	0.61114	0.525883	0.198132	-0.323967	0.423222	0.605734	0.504661	0.530025	0.409923	0.593765	0.482064	0.581843	Picalm
235	ENSMUSG00000026020	3.96e-70	0.956932	1.00436	1.35138	-0.510106	0.486187	1.42618	0.828206	1.26438	1.02941	1.35883	0.592447	0.554686	0.965368	1.39421	Nop58
235	ENSMUSG00000042747	2.42811e-65	-0.157756	-0.283095	-0.622078	0.25815	0.189956	0.193949	-0.181963	-0.0828819	-0.188238	-0.226299	-0.0109031	-0.0943725	-0.527421	-1.41413	Krtcap2
235	ENSMUSG00000054871	9.93668e-32	0.344913	0.892488	0.960448	0.0782032	0.706244	0.920369	-0.112415	-0.0154267	-0.414137	0.686941	0.749986	0.882841	0.897381	0.970623	Tmem158
235	ENSMUSG00000071866	3.37669e-73	0.169911	-0.293374	-1.06309	-0.330398	-0.771643	-0.503267	-0.21959	-0.157067	-0.444001	0.153084	-0.0632888	0.372514	-0.623211	-0.380888	Ppia
235	ENSMUSG00000021282	1.10304e-57	-0.0810274	0.275979	0.547553	-0.676089	0.707435	1.03762	0.094622	0.180481	0.349006	0.75131	-0.096054	-0.389634	-0.115649	0.641754	Eif5
236	ENSMUSG00000030224	4.05849e-45	0.323388	0.382068	0.974681	-0.32759	0.788073	0.732067	0.27334	0.549603	0.486585	0.444622	0.0334234	0.149835	0.400852	1.05176	Strap
237	ENSMUSG00000032883	1.50501e-28	0.423949	0.297808	0.609457	0.307321	0.71576	0.84983	0.704549	0.690444	0.740644	0.680831	0.793436	0.449062	-0.051324	0.737929	Acsl3
237	ENSMUSG00000029810	1.6381e-14	-0.371945	0.047804	-0.571581	0.729644	0.514869	1.39	0.58627	-0.796282	0.310108	0.82012	0.874508	-0.0802836	-0.540014	-0.154433	Tmem176b
237	ENSMUSG00000025150	2.58942e-144	0.48007	0.407438	-0.980843	0.469873	-0.219831	0.628505	0.631986	0.666308	0.670575	0.67835	0.528895	0.277001	0.382528	-0.00979711	Cbr2
237	ENSMUSG00000025064	2.74429e-228	0.821018	0.829489	0.652486	0.13963	-0.427841	0.786737	0.813314	0.833169	0.825473	0.81939	0.831826	0.824241	0.827843	0.654701	Col17a1
238	ENSMUSG00000058672	4.7601e-50	-0.564068	-0.196846	-0.240801	-0.450163	-0.319755	0.481832	-0.182523	0.498855	0.486865	0.590774	-1.05989	-1.23667	-0.291684	-0.0858079	Tubb2a
238	ENSMUSG00000034892	7.66328e-46	-0.0933782	-0.353264	-0.860878	-0.59451	-0.600082	-0.162236	-0.848991	-0.0965583	-0.99602	-0.169418	-0.843667	-0.19842	-0.373425	-1.07569	Rps29
239	ENSMUSG00000028793	1.89597e-258	-0.593692	-0.198539	-0.181961	-0.0111035	-0.0252556	0.171853	-0.477061	-0.0693251	-0.147264	0.0851083	-0.634043	-0.812559	-0.153642	0.0215552	Rnf19b
239	ENSMUSG00000053560	3.22179e-33	-0.12576	-0.62083	-1.60466	-0.280501	-0.840343	-0.305112	-0.316825	-0.00431978	-0.159319	0.393747	-0.478324	-0.237974	-0.498034	-0.980101	Ier2
240	ENSMUSG00000026970	1.83801e-46	0.527893	1.06835	1.07504	-0.100411	0.479952	0.412113	0.229459	0.94819	0.760627	1.17081	-0.0121829	0.50157	1.21912	1.39291	Rbms1
240	ENSMUSG00000020538	1.35131e-06	-0.0771531	-0.0500057	-0.121188	0.0243902	-0.0200118	0.102269	-0.119584	-0.0974199	-0.131593	-0.034968	-0.0183515	-0.0283196	-0.406537	-0.850629	Srebf1
240	ENSMUSG00000060636	5.05075e-30	-0.0820337	-0.37647	-0.391689	-0.323063	0.170559	0.60663	-0.604098	0.0708021	-0.589133	0.545413	-0.740943	-0.32623	-0.335052	-0.179993	Rpl35a
242	ENSMUSG00000035873	6.27221e-55	0.872067	0.96649	0.929338	0.0242787	-0.0951516	0.928497	0.863714	0.946852	0.953912	1.02384	0.68233	0.82905	0.974773	0.951108	Pawr
242	ENSMUSG00000070319	1.02078e-20	0.113842	0.0414318	0.2516	-0.605392	0.461616	0.573816	0.126795	0.285866	0.212081	0.370519	-0.0414612	-0.182753	-0.190997	0.197372	Eif3g
243	ENSMUSG00000025794	4.57436e-265	-0.0903909	-0.699825	0.058199	0.0100427	0.446224	0.796898	-0.227602	-0.00586702	-0.381321	0.142766	-0.312465	-0.423789	-0.712171	0.194027	Rpl14
244	ENSMUSG00000041645	3.24715e-11	-0.0130264	0.279378	0.408961	-0.583271	0.31955	0.138954	-0.00440898	0.0761317	0.0995648	0.23941	-0.118934	-0.0788443	0.238941	0.54373	Ddx24
245	ENSMUSG00000025362	2.05133e-36	0.0356065	-0.482926	-0.380512	-0.197387	0.772735	0.881766	-0.598678	-0.25539	-0.958935	-0.381024	-0.393433	-0.231924	-0.585697	-0.2999	Rps26
245	ENSMUSG00000024158	2.86681e-10	-0.761476	-0.320618	-0.348966	-0.0695156	-0.0532017	-0.0816216	-0.60914	-1.17255	-0.713539	-0.799475	-0.427606	-0.268337	-0.508033	-0.397997	Hagh
246	ENSMUSG00000026991	4.15126e-278	0.844885	0.736176	0.711346	0.246282	0.587804	0.858067	0.824455	0.893253	0.935971	0.81468	0.752792	0.79045	0.819521	0.942826	Pkp4
246	ENSMUSG00000028044	3.01011e-67	0.47466	-0.162768	0.413708	0.36975	0.616805	0.797419	0.5013	0.706902	0.642826	0.145363	0.338157	0.202314	-0.22502	0.355878	Cks1b
246	ENSMUSG00000025731	2.1255e-06	-0.723375	-0.50732	-0.352779	-0.020822	0.0319286	0.0336852	-0.477588	-1.04777	-0.733028	-0.578754	-0.149586	-0.36722	-0.580632	-0.389263	0610011F06Rik
246	ENSMUSG00000002477	9.33309e-13	-0.0151155	-0.452517	0.261781	-0.543984	0.529863	0.510025	-0.0390607	0.0642061	0.0467031	0.127202	-0.268033	-0.29533	-0.438434	0.301997	Snrpd1
247	ENSMUSG00000026479	1.78504e-53	0.736076	0.974529	0.825425	0.199728	-0.2615	0.968349	0.518034	0.723755	0.472399	0.915856	0.728618	0.885573	1.02881	0.848586	Lamc2
247	ENSMUSG00000038387	1.08056e-24	0.283026	0.252396	0.406057	0.468284	-0.773203	-0.359986	0.348558	0.305892	0.445688	0.611473	0.514916	0.590846	0.483769	0.437532	Rras
247	ENSMUSG00000039607	1.01499e-45	0.671985	0.815327	0.813414	0.51576	-0.178947	0.318151	0.621644	0.551267	0.617641	0.798092	0.902999	0.970161	0.986811	0.871977	Rbms3
247	ENSMUSG00000032526	1.54619e-277	0.00404065	-0.383055	-0.575254	-0.0730465	0.137329	0.110596	0.0361488	0.0565544	0.091626	-0.185982	-0.0324078	0.00727503	-0.747107	-0.934776	Deb1
248	ENSMUSG00000063275	2.10477e-229	0.948685	0.840303	0.751778	0.228142	-0.455546	0.346358	0.944235	0.992455	0.985237	0.971189	0.860573	0.928373	0.804938	0.681289	Hacd1
248	ENSMUSG00000033751	3.84993e-13	-0.162247	-0.204217	0.00566735	-0.491807	0.16719	0.242294	-0.0262896	-0.0172751	-0.0270532	-0.0601611	-0.143902	-0.344976	-0.348491	-0.303775	Gadd45gip1
249	ENSMUSG00000006728	2.20159e-13	0.268606	-0.380032	0.609284	0.297009	0.692839	0.675706	0.173175	0.177682	0.0751465	-0.37441	0.480002	0.517087	-0.19091	0.697203	Cdk4
250	ENSMUSG00000030654	3.12177e-106	-0.411498	-0.193746	-0.0529785	0.138107	0.0652169	-7.07395e-06	-0.30919	-0.656623	-0.355134	-1.21216	0.0263435	0.0375333	-0.150485	0.255189	Arl6ip1
250	ENSMUSG00000006519	7.14719e-10	-0.438837	-0.675646	-0.190399	0.0358594	0.360326	0.0740077	-0.282584	-0.0339638	0.0561683	-0.178245	-0.764592	-0.859119	-1.03276	-0.586097	Cyba
250	ENSMUSG00000022255	3.63691e-42	0.355056	0.683595	0.983756	-0.254672	0.82772	0.805003	0.311669	0.439918	0.473157	0.784389	0.299284	0.441326	0.686277	0.975108	Mtdh
251	ENSMUSG00000030201	1.16355e-65	0.682867	0.676558	0.869638	0.221333	0.665169	0.885201	0.718078	0.778099	0.807771	0.719162	0.765597	0.780368	0.834264	0.807357	Lrp6
252	ENSMUSG00000033487	5.94757e-16	0.283933	0.512248	0.370951	-0.18172	0.63992	0.730241	0.229576	0.499608	0.314527	0.499516	0.276034	0.202964	0.395742	0.36311	Fndc3a
253	ENSMUSG00000079641	3.69105e-07	0.160488	-0.313261	-0.21179	-0.062429	0.113413	0.29285	-0.55644	-0.184611	-0.945309	-0.0389924	-0.28853	-0.0734655	-0.316168	-0.261499	Rpl39
253	ENSMUSG00000020361	1.29564e-241	-0.872991	0.147694	0.417593	-0.310693	0.402598	0.478108	-0.331291	-0.540061	-0.360789	0.403146	-0.194032	-1.06598	0.0537659	0.376144	Hspa4
253	ENSMUSG00000095677	6.40532e-06	-0.0924915	-0.425051	-0.163209	0.0927803	0.050004	0.00887595	-0.19707	-0.220665	-0.32664	-0.692558	0.012783	-0.00021146	-0.507965	-0.159295	Dynlt1f
253	ENSMUSG00000024360	5.7549e-43	0.0695924	0.387392	0.733676	-0.230698	0.738619	0.776357	0.238387	0.424566	0.417179	0.739968	0.120052	-0.0914029	0.365247	0.699831	Etf1
254	ENSMUSG00000049550	6.83462e-42	-0.38684	-0.408869	-0.156513	-0.11344	-0.0462458	-0.103536	-0.605047	-0.186553	-0.374296	0.0538847	-0.85523	-0.462678	0.0738135	0.221087	Clip1
254	ENSMUSG00000030701	9.81969e-129	0.682195	0.46263	0.423202	0.387213	0.373021	0.932369	0.589975	0.849111	0.894759	0.853779	0.299898	0.593792	0.820512	0.763156	Plekhb1
254	ENSMUSG00000039910	1.2709e-06	-0.18863	-0.486322	-0.805394	0.238699	-0.974681	-0.152373	-0.0751777	0.475551	0.41799	0.381903	-0.622948	-0.651208	-1.18238	-1.38799	Cited2
254	ENSMUSG00000002395	8.87233e-27	0.120492	0.156035	0.588362	0.627117	0.525396	0.919004	0.207929	0.216204	0.148244	0.581908	0.334725	0.194172	0.338773	0.582673	Use1
254	ENSMUSG00000047446	7.4468e-78	-0.187571	-0.692348	-0.432817	0.159546	0.114077	-0.0603701	-0.0261557	0.183824	0.131939	-0.0398439	-0.155916	-0.431956	-0.420871	-0.721224	Arl4a
255	ENSMUSG00000003617	7.75118e-09	0.199193	0.47682	-0.504072	0.560899	0.331169	0.961915	0.567423	1.10433	1.06763	1.096	-0.00567178	-0.408309	0.50564	-0.525464	Cp
255	ENSMUSG00000060675	8.30709e-26	-0.764412	-0.469269	-0.219179	-0.0898185	0.0475622	-0.565304	-0.562868	-0.879206	-0.758567	-0.470394	-0.209122	-0.556385	-0.703312	-0.537566	Pla2g16
256	ENSMUSG00000021699	6.03099e-61	-0.162979	-0.587869	0.0846863	0.00273087	0.218284	0.328727	-0.316948	0.177373	0.134183	0.35003	-0.704548	-0.355206	-0.350678	0.247191	Pde4d
256	ENSMUSG00000041841	2.54312e-223	0.159234	-0.320692	-0.149643	-0.0299495	0.292965	0.777566	-0.502946	0.138123	-0.647813	0.194451	-0.32354	0.00122525	-0.254792	-0.0413703	Rpl37
257	ENSMUSG00000021877	2.09007e-18	0.23765	0.612797	0.324527	-0.113628	0.841139	0.384434	0.518621	0.306853	0.498392	0.515033	0.347039	-0.123478	0.35939	0.410895	Arf4
259	ENSMUSG00000061232	1.34566e-06	-0.480344	-0.273917	-0.276346	0.151743	0.896636	1.10302	0.00400837	-0.805465	-0.210527	0.646753	0.217303	-0.264066	-1.15265	-0.234522	H2-K1
259	ENSMUSG00000023944	4.57923e-52	-0.0340096	-0.776209	0.194608	0.149333	0.587569	0.710329	0.268972	-0.275036	0.0682568	-0.355083	0.476017	-0.0466749	-0.629418	0.487314	Hsp90ab1
260	ENSMUSG00000027808	1.93658e-21	-0.0698883	0.00129737	-0.390656	-0.171758	0.408431	0.312021	-0.00289744	0.117649	0.0792901	-0.468085	-0.0880105	-0.313008	-0.645673	-1.27829	Serp1
260	ENSMUSG00000057278	3.5584e-74	0.0511903	-0.542602	-0.26078	-0.601131	-0.0434985	0.155743	-0.486661	0.085084	-0.563957	-0.349884	-0.372162	0.0829103	-0.560475	0.0194069	Snrpg
260	ENSMUSG00000002289	7.28032e-16	0.0932602	1.28686	1.1239	0.267532	0.0664472	0.424497	1.0755	0.336378	0.898924	1.31247	1.3173	-0.0668163	0.700448	0.387461	Angptl4
261	ENSMUSG00000023232	1.79068e-122	-0.488519	0.0559862	-0.1108	-0.205923	0.0529414	0.283769	-0.629461	-0.53798	-0.583626	-0.309496	-0.723631	-0.372378	0.109015	0.0375297	Serinc2
261	ENSMUSG00000015656	1.10125e-162	-0.0142542	-1.22812	-1.39224	0.185824	-0.777072	-1.22271	0.208029	0.140052	-0.0857343	-0.875635	0.753612	-0.234317	-1.02342	-0.750493	Hspa8
261	ENSMUSG00000022312	9.07204e-12	-0.149199	-0.707201	0.17438	0.554679	0.797591	0.95934	-0.275438	-0.269995	-0.384318	-0.0310559	-0.0102653	-0.0364619	-0.439299	0.692397	Eif3h
262	ENSMUSG00000004264	6.75026e-163	-0.0992491	-0.34262	0.390978	-0.21321	0.733068	0.677336	-0.0111841	-0.174251	-0.100251	0.145697	0.0401214	-0.0418894	-0.442836	0.572041	Phb2
263	ENSMUSG00000023004	2.71619e-09	0.0730076	-0.994387	-0.393635	-0.0181777	-0.0703315	-0.679712	0.107184	0.310699	0.252816	0.0778244	-0.214213	-0.123218	-0.897041	0.068901	Tuba1b
264	ENSMUSG00000028412	7.1818e-45	-0.257397	-0.356686	0.0193238	0.00128758	0.137635	0.109276	-0.457055	-0.0823324	-0.218821	0.0154271	-0.639301	-0.241981	-0.344704	-0.0117351	Slc44a1
264	ENSMUSG00000024997	1.15255e-27	-0.416233	-0.517945	-0.352166	-0.0474856	-0.0297171	-0.109832	-0.397164	-0.601876	-0.516857	-0.710623	-0.106436	-0.236036	-0.809325	-0.618165	Prdx3
265	ENSMUSG00000025856	1.55544e-67	0.641741	0.884824	0.922756	0.553203	-0.155769	-1.07105	0.671562	0.681672	0.725967	1.21632	0.693998	0.663093	1.12779	1.13071	Pdgfa
265	ENSMUSG00000047721	3.50889e-13	-0.310643	-0.246042	-0.232638	-0.521855	0.00895335	0.0229399	-0.56359	-0.299077	-0.565953	-0.18866	-0.435184	-0.203116	-0.256468	-0.361239	Bola2
265	ENSMUSG00000031532	4.3419e-46	0.451395	0.859396	0.747282	0.131538	0.737128	0.753768	0.709992	0.424878	0.729136	0.450047	0.621101	0.423783	0.739587	0.675765	Saraf
266	ENSMUSG00000032434	2.12714e-30	-0.270301	0.0196912	-0.133602	-0.0502392	0.109315	0.0784289	-0.20514	-0.399017	-0.237843	-0.297131	-0.0403744	-0.0935412	-0.114481	-0.82117	Cmtm6
266	ENSMUSG00000020644	5.66617e-30	0.0543674	-0.169037	-0.88086	0.483815	-0.922001	0.0364972	0.495339	0.57546	0.597094	0.250252	0.263954	-0.236626	-0.197843	-0.821182	Id2
267	ENSMUSG00000000787	1.08731e-67	0.659536	1.10179	1.26628	0.333823	0.418604	1.04994	0.855591	1.10647	1.11606	1.14181	0.917616	0.588519	0.725558	1.01256	Ddx3x
267	ENSMUSG00000029229	1.94373e-15	-0.155981	0.0339988	0.509811	0.299181	0.733032	0.829407	-0.315023	-0.141297	-0.171526	0.371486	-0.327823	0.00970132	-0.174481	0.600733	Chic2
267	ENSMUSG00000050732	1.4701e-07	-0.629654	-0.677423	-0.557373	-6.58829e-05	-0.147952	0.41598	-0.275906	-0.612674	-0.321762	-0.567223	-0.23295	-0.700928	-1.15148	-0.471325	Vamp8
267	ENSMUSG00000095041	5.29815e-13	-0.496477	-0.36701	-0.421123	0.0155697	-0.103693	-0.271419	-0.686255	-0.729425	-0.923428	-0.640061	-0.186222	-0.201123	-0.461746	-0.44126	PISD
268	ENSMUSG00000051391	1.25357e-18	-0.0338955	0.407746	0.726792	-0.189232	0.644363	0.615096	-0.04793	0.148053	-0.0038615	0.170557	0.0376707	0.0535385	0.405776	0.735151	Ywhag
268	ENSMUSG00000053253	5.07161e-10	-0.507749	0.175312	0.380392	-0.231385	0.511148	0.495481	-0.452546	-0.168093	-0.043845	0.381234	-0.927412	-0.779412	-0.291087	0.100261	Ndfip2
268	ENSMUSG00000000567	3.74517e-07	-0.148724	-0.424634	-0.3067	0.487799	0.0264544	1.53212	-0.557016	0.395677	-0.194449	1.34744	-0.46345	0.047062	0.164325	0.165317	Sox9
269	ENSMUSG00000040297	1.17718e-171	0.667108	0.933024	0.923073	0.516097	0.264409	0.947781	0.741232	0.909107	0.867079	0.914616	0.709437	0.559004	0.886211	0.944757	Suco
269	ENSMUSG00000058569	9.51893e-07	-0.165258	0.10969	0.119521	-0.203338	0.760569	0.566834	0.0967327	-0.142824	0.117444	-0.124093	-0.0807894	-0.340629	-0.0837686	0.220383	Tmed9
269	ENSMUSG00000040681	8.58078e-26	0.0472681	-0.131305	0.687131	0.128815	0.173305	0.892262	-0.185355	-0.0968388	-0.168332	0.166401	-0.131801	0.230345	0.0390798	1.29316	Hmgn1
270	ENSMUSG00000026994	9.32529e-15	-0.433726	-0.120471	-0.0959896	-0.0532307	0.2043	0.330589	-0.615907	-0.316341	-0.453739	-0.0597844	-0.685403	-0.474339	-0.0841365	0.0317914	Galnt3
270	ENSMUSG00000054312	6.24723e-10	-0.372076	-0.358845	-0.775541	-0.0155572	-0.223266	-0.434754	-0.455063	-0.54744	-0.637636	-0.84377	-0.123984	-0.10914	-0.597719	-1.13953	Mrps21
270	ENSMUSG00000031818	1.14235e-16	-0.325707	-0.103827	0.405591	0.479127	0.512199	0.215447	-0.216412	-0.801795	-0.580013	-0.989897	0.479167	0.0270316	-0.675753	-0.460023	Cox4i1
271	ENSMUSG00000025372	7.49378e-118	-0.554689	-0.326629	-0.722721	-0.39003	-0.59388	0.342393	-0.642374	-0.0703573	-0.191158	0.168476	-1.00572	-0.903941	0.0399579	-0.150038	Baiap2
271	ENSMUSG00000025130	2.84036e-18	-0.0673762	-0.10168	0.0133191	0.251433	0.681621	0.620732	0.0398878	0.249384	0.143099	-0.29582	0.295547	0.00895576	-0.257332	-0.442062	P4hb
271	ENSMUSG00000040385	6.30388e-17	-0.684858	-0.925331	-0.527387	-0.318566	0.2934	-0.0662521	-0.513353	-0.650268	-0.416547	-0.554414	-0.713091	-0.673372	-0.929298	-0.495959	Ppp1ca
272	ENSMUSG00000048100	7.31809e-48	0.0644222	0.122787	-0.00446783	-0.485023	-0.113176	0.255967	0.112387	0.0219595	0.122315	0.00662282	0.0967148	0.112624	0.0748387	0.170894	Taf13
272	ENSMUSG00000028262	5.96137e-32	-0.409063	0.398234	-0.266387	-0.235749	0.671293	1.41845	0.408831	-0.442326	0.510091	1.35474	0.198932	-0.285993	1.30716	0.415251	Clca3a2
272	ENSMUSG00000029632	4.33195e-17	-0.262776	0.147886	-0.322128	-0.332397	0.228146	1.29583	-0.279494	-0.644948	-0.524302	-1.19162	-0.21519	-0.302428	-0.614582	-0.798028	Ndufa4
272	ENSMUSG00000014313	1.45482e-62	0.139699	-0.010333	-0.204897	-0.159868	-0.517737	-0.656278	-0.19159	-0.345577	-0.542264	-1.14967	0.190551	0.426003	-0.481119	-0.86253	Cox6c
273	ENSMUSG00000029455	5.37403e-20	0.866795	0.832435	0.31809	0.358992	-0.374643	0.0997053	1.02318	1.10493	1.11516	1.17088	0.797658	0.632144	0.648956	0.379934	Aldh2
273	ENSMUSG00000029994	1.71833e-24	-0.272994	-0.281773	-0.0760334	-0.00364257	-0.0361597	-0.0156058	-0.358895	-0.370625	-0.383297	-0.844171	-0.205128	-0.140218	-0.223903	0.0147171	Anxa4
273	ENSMUSG00000005054	7.93576e-12	-0.473049	0.704524	0.752788	-0.27236	0.826165	1.34475	-0.28929	-0.184911	0.0953811	0.686314	-1.14721	-1.04424	-0.245127	0.630004	Cstb
274	ENSMUSG00000042462	1.8589e-06	0.0725924	-0.569345	-0.0377331	-0.0477637	0.210312	0.243567	0.113862	0.0893543	0.0835176	-0.17883	0.164751	0.126176	-0.636877	-0.113643	Dctpp1
274	ENSMUSG00000047547	2.46731e-69	-0.607407	0.385418	0.00981456	-0.628185	-0.0982888	0.339121	-0.564378	-0.640724	-0.40918	0.562658	-0.800751	-0.611534	0.531231	0.254953	Cltb
275	ENSMUSG00000053819	5.59784e-11	0.50784	0.682059	0.828476	0.461404	0.35566	0.259572	0.309054	0.979315	0.654678	1.13824	-0.120969	0.174016	0.766546	1.05592	Camk2d
275	ENSMUSG00000054364	6.8216e-10	0.0658637	-0.44742	-0.320545	0.160771	-0.066125	-1.35078	-0.353907	0.150333	-0.359531	-0.65823	-0.076405	0.193256	-0.466927	-0.237993	Rhob
275	ENSMUSG00000042622	1.2423e-19	0.115316	0.645228	0.489213	0.286843	0.787904	0.800731	0.207269	0.391467	0.408009	0.845853	0.213594	0.291712	0.585599	0.935898	Maff
275	ENSMUSG00000071528	1.03333e-21	-0.475781	-0.0501169	-0.593515	-0.605086	-0.286905	-0.613513	-0.659394	-0.617882	-0.901916	-1.24408	-0.526212	-0.248467	-0.447255	-0.962068	Usmg5
276	ENSMUSG00000026568	3.54232e-23	-0.682144	-0.490316	-0.244134	-0.00783386	-0.0105909	0.179983	-0.25616	-0.692684	-0.324185	-0.481755	-0.0636432	-0.526711	-0.817485	-1.27224	Mpc2
276	ENSMUSG00000028173	1.04001e-41	0.546207	0.869166	0.787261	0.462585	0.146676	0.50795	0.599429	0.477935	0.512097	0.816411	0.877722	0.769816	0.785778	0.637036	Wls
276	ENSMUSG00000040785	1.20977e-22	0.450582	0.304018	0.740955	0.461676	0.519374	0.713532	0.364285	0.400939	0.364304	0.133153	0.589098	0.657948	0.461259	0.761834	Ttc3
277	ENSMUSG00000070493	1.82869e-188	-0.590286	-0.312848	-0.246871	-0.323146	0.00259073	-0.686414	-0.304044	-1.01577	-0.538804	-1.07284	0.0819827	-0.294937	-0.790274	-0.50269	Chchd2
278	ENSMUSG00000020458	6.37745e-66	0.11557	0.660537	1.00717	-0.410407	0.751027	1.15615	-0.0814607	0.0779339	0.0834752	0.412327	-0.501154	-0.0241455	0.488391	1.38977	Rtn4
279	ENSMUSG00000032515	1.07798e-83	0.29574	0.299468	-0.33061	0.586089	-0.561839	0.18906	0.218313	0.538266	0.429373	0.684933	0.202146	0.352254	0.356653	0.215901	Csrnp1
279	ENSMUSG00000034868	2.52419e-64	-0.671746	-0.767793	-0.594661	-0.0436762	-0.0313791	-0.237501	-0.678232	-0.916484	-0.843273	-0.731724	-0.57844	-0.429194	-0.363918	-0.200312	Myl12b
280	ENSMUSG00000026360	3.89141e-19	0.426522	0.353779	0.121736	0.32492	-0.738025	0.310443	0.378374	0.400839	0.368939	-0.0958059	0.426576	0.467351	0.345335	0.188954	Rgs2
280	ENSMUSG00000039697	2.5337e-274	0.399329	-0.305515	0.0169934	0.285745	0.237693	0.230299	0.230055	0.49531	0.469467	0.471114	-0.110254	0.317849	-0.766502	0.167039	Ncoa7
280	ENSMUSG00000020585	9.92851e-39	0.32133	0.904436	0.692295	0.480779	0.19866	0.462456	0.454234	-0.176538	0.132652	0.372355	1.02603	0.759601	0.79503	1.1115	Laptm4a
281	ENSMUSG00000022205	4.76823e-160	0.516127	0.321181	0.605451	-0.022444	0.785822	1.15348	0.561874	0.891945	0.734599	0.926427	0.100845	0.093069	-0.110967	0.541971	Sub1
281	ENSMUSG00000022890	4.40769e-09	-0.66563	-0.289216	-0.444995	0.0142855	-0.208413	-0.372253	-0.458628	-1.24043	-0.845586	-0.964945	-0.0109852	-0.136074	-0.714538	-0.916944	Atp5j
282	ENSMUSG00000037894	1.86702e-39	0.332097	-0.787944	-0.104066	-0.521351	0.177782	0.174404	-0.0436678	0.42938	0.102727	0.130111	-0.0392442	0.291831	-0.808136	0.158271	H2afz
282	ENSMUSG00000006219	1.08909e-210	0.792954	0.802438	0.75201	0.173979	-0.358681	0.477385	0.788321	0.768481	0.802595	0.379481	0.765298	0.83731	0.789928	0.68747	Fblim1
283	ENSMUSG00000040616	8.99874e-66	0.740933	0.815652	0.743607	0.423508	0.215527	0.612164	0.729717	0.704662	0.676796	0.783191	0.737513	0.75745	0.700524	0.715167	Tmem51
283	ENSMUSG00000020321	1.16647e-43	-0.180401	-0.256806	-0.6853	0.164388	0.0583829	0.0330022	0.0333078	-0.427165	-0.102523	-0.220235	0.248402	-0.171049	-1.04149	-1.02678	Mdh1
284	ENSMUSG00000020029	1.64496e-148	0.389367	0.0241943	0.338198	0.520295	0.767535	-0.00404336	0.758386	0.921484	1.00661	0.753385	0.475683	0.146819	-0.273966	0.547731	Nudt4
285	ENSMUSG00000046364	5.39176e-86	-0.0600674	-0.672932	-0.419673	-0.355095	0.0496909	0.196588	-0.920399	-0.0445398	-1.07305	-0.285592	-0.763879	-0.0968872	-0.486201	-0.23561	Rpl27a
285	ENSMUSG00000001525	6.23244e-62	0.949192	-1.12649	0.843183	0.460492	0.429887	0.765606	0.665318	0.815777	0.651828	-0.53998	1.00437	1.08651	-0.808146	1.13417	Tubb5
286	ENSMUSG00000018417	2.52516e-07	0.0153033	0.125093	0.354071	0.112949	0.320754	-0.788081	-0.0838469	-0.0782124	-0.113215	0.0101893	0.123911	0.189411	0.285464	0.464327	Myo1b
286	ENSMUSG00000031231	2.00954e-13	-0.323152	-0.236335	-0.454301	-0.0692532	0.0761055	-0.142965	-0.395397	-0.872797	-0.780387	-1.26092	0.0903161	0.00148733	-0.887355	-1.25823	Cox7b
286	ENSMUSG00000055436	1.01855e-38	0.302695	0.302441	0.717242	0.216017	0.773111	0.760559	0.265914	0.430185	0.299284	0.16036	0.35866	0.139789	0.389944	0.883939	Srsf11
286	ENSMUSG00000041560	1.28926e-47	0.518264	0.245696	0.536774	0.611494	0.312061	1.0312	0.301534	0.566453	0.201508	0.712253	0.416597	0.486365	0.478118	1.21381	Gltscr2
286	ENSMUSG00000032051	5.25698e-88	-0.893181	-0.079521	-0.266879	-0.135431	0.0863944	0.172624	-0.849409	-1.10852	-1.04648	-0.757405	-0.629096	-0.708374	-0.326488	-0.42449	Fdx1
287	ENSMUSG00000026083	4.19526e-77	0.0885967	0.107933	0.54308	-0.608343	0.155906	0.380347	-0.157864	0.631639	0.268645	0.728829	-0.674126	-0.428552	-0.0390987	0.191392	Eif5b
287	ENSMUSG00000051223	4.63503e-35	0.0357344	0.24126	0.439287	-0.395145	0.648706	0.641497	0.137689	0.348921	0.354615	0.0986284	-0.21137	-0.273717	0.0057119	0.482548	Bzw1
288	ENSMUSG00000068882	3.24461e-12	0.258775	0.154276	0.483034	-0.565213	0.430908	0.757527	0.324931	0.297101	0.320398	0.350457	0.234565	0.124631	0.00194028	0.694968	Ssb
288	ENSMUSG00000030341	5.43179e-192	0.467829	0.888596	0.72658	0.0803457	0.3314	0.394144	0.474601	0.448909	0.403906	0.78645	0.653647	0.511421	0.846477	0.817161	Tnfrsf1a
288	ENSMUSG00000025504	2.82647e-95	-0.439813	-0.0637774	-0.087275	-0.161983	-0.108415	0.206928	-0.609337	-0.342352	-0.450944	0.0688192	-0.731045	-0.529816	-0.0139726	0.0181258	Eps8l2
288	ENSMUSG00000037405	4.55023e-107	0.900126	0.747525	0.922227	-0.0203109	0.234114	1.01843	0.780158	1.01613	0.897253	1.0869	0.685074	0.754726	0.61559	1.00843	Icam1
288	ENSMUSG00000022336	8.84877e-08	0.531022	-0.237786	0.841491	0.530068	0.792849	1.09538	0.209771	0.59685	0.147489	0.667853	0.481787	0.405819	0.000172514	1.20743	Eif3e
289	ENSMUSG00000005087	1.7498e-23	0.337897	0.602816	0.487916	-0.052349	0.14217	0.795949	0.266765	1.08456	0.969665	1.08987	-0.394748	-0.0156505	0.908551	0.884093	Cd44
289	ENSMUSG00000018583	3.01007e-37	-0.223312	-0.272081	0.309819	-0.537212	0.280965	0.484197	-0.138427	0.311218	0.160681	0.517856	-0.5207	-0.726997	-0.221957	0.323791	G3bp1
289	ENSMUSG00000035929	9.41526e-18	-0.184886	-0.158075	-0.127393	-0.0183111	-0.921075	-0.2239	-0.607657	-0.339673	-0.777771	0.277098	-0.0143642	0.00952113	-0.369436	-0.342581	H2-Q4
290	ENSMUSG00000029623	4.16586e-09	-0.119691	-0.381746	-0.197347	-0.575441	-0.0632418	-0.0904821	-0.312167	-0.187555	-0.302843	-0.252757	-0.220364	0.0653242	-0.305039	-0.23012	Pdap1
290	ENSMUSG00000005483	5.38938e-09	0.0339024	-0.528387	-1.47762	0.694969	-1.16561	-0.784829	0.314089	0.226157	0.244098	0.609145	0.580511	0.15208	-0.203098	-0.925485	Dnajb1
290	ENSMUSG00000057322	7.15614e-16	-0.113633	-0.200685	-0.411082	-0.378499	0.0874671	0.551901	-0.659147	-0.194107	-0.874554	-0.0744618	-0.665202	-0.375544	-0.228914	-0.612239	Rpl38
291	ENSMUSG00000022094	1.63215e-09	-0.302632	0.173548	-0.146017	0.0502096	-0.0579939	0.265022	0.0629678	0.183797	0.205449	0.225189	-0.0835481	-0.714901	-0.0102481	-0.405254	Slc39a14
291	ENSMUSG00000024754	6.7176e-59	-0.591979	-0.00800585	0.0580739	0.034794	0.142593	0.16871	-0.501122	-0.731627	-0.52419	-0.1491	-0.0274083	-0.000489175	0.00575979	0.149536	Tmem2
292	ENSMUSG00000032423	3.59379e-17	0.275478	0.224758	0.677997	-0.333412	0.63149	0.712824	0.347228	0.697243	0.543165	0.59297	0.0943626	0.0148493	0.2752	0.719765	Syncrip
292	ENSMUSG00000059534	5.37736e-90	-0.334291	-0.147245	-0.705365	-0.0307903	-0.617025	-1.02399	-0.551879	-0.890505	-0.922448	-1.26312	0.0717368	0.105211	-0.773558	-1.18555	Uqcr10
293	ENSMUSG00000020027	4.05361e-24	-0.0381188	0.552597	0.389261	0.396948	0.043092	0.722699	0.475428	-0.424176	0.4287	-1.12244	0.611075	0.613495	0.565654	0.685864	Socs2
293	ENSMUSG00000048277	1.79827e-307	-0.622287	-0.570073	-0.47987	-0.115634	-0.0518385	-0.130972	-0.563739	-0.844291	-0.653579	-0.435008	-0.32294	-0.336092	-0.391763	-0.341884	Syngr2
293	ENSMUSG00000000078	2.92854e-78	-0.868278	-0.82965	-0.815269	0.705865	-0.724978	-0.282077	-0.981827	-0.32437	-0.772632	-0.027147	-0.821442	-0.882197	-1.22379	-0.0698849	Klf6
294	ENSMUSG00000026639	3.72664e-74	0.723802	0.684362	0.528374	0.178005	-0.595061	0.776707	0.760481	0.786077	0.777562	0.791232	0.7305	0.723736	0.672162	0.59189	Lamb3
294	ENSMUSG00000038695	4.77333e-30	0.549963	0.211886	0.152063	0.489054	-0.468071	0.250177	0.503685	0.542285	0.520961	0.527366	0.523021	0.567614	0.187486	0.232505	Josd2
294	ENSMUSG00000030536	2.13045e-12	-0.639466	-0.47558	0.00790516	-0.106854	0.0811687	-0.120755	-0.743651	-0.155371	-0.296808	0.105515	-0.971611	-0.80092	-0.383594	0.0132826	Iqgap1
294	ENSMUSG00000054717	8.13803e-213	0.0411747	-0.926086	-0.0288453	0.20943	0.114364	0.0470287	-0.185946	-0.0398219	-0.141494	-0.155217	-0.382348	0.130555	-0.941746	0.199076	Hmgb2
294	ENSMUSG00000044147	3.76159e-84	0.130372	0.337773	0.489503	0.0403749	0.59301	1.24434	0.130897	0.789504	0.712562	0.847661	-0.513074	-0.339916	0.429766	0.89285	Arf6
295	ENSMUSG00000039221	5.92236e-20	0.160544	-0.756608	0.0823462	-0.0205536	0.773136	0.155679	-0.324279	0.379295	-0.32165	0.12543	-0.377049	-0.0155223	-0.969383	-0.0237577	Rpl22l1
295	ENSMUSG00000060152	1.91905e-12	-0.240487	-0.534702	-0.421664	-0.0380168	-0.00200913	-0.392828	-0.0580238	-0.234216	-0.0981083	-0.62505	-0.0284205	-0.242576	-0.741262	-0.5032	Pop5
296	ENSMUSG00000031207	1.40078e-10	0.445932	0.377483	0.814846	-0.535754	0.091206	-0.692877	-0.284843	0.577876	0.237583	0.719748	-0.524527	0.471539	0.760874	0.759398	Msn
296	ENSMUSG00000038612	1.4291e-48	-0.607015	-0.77035	-0.242718	0.147301	0.418297	0.566487	-0.159338	0.243717	0.250958	0.0955275	-0.380791	-0.989246	-0.65663	-0.283565	Mcl1
296	ENSMUSG00000021870	4.78314e-23	0.411217	-0.00535047	0.111967	0.415375	-0.744744	0.173486	0.433772	0.542381	0.467284	0.619196	0.413868	0.322685	-0.0133449	0.28715	Slmap
296	ENSMUSG00000037580	3.95042e-173	0.171917	0.704781	0.749525	0.136552	0.51164	0.907648	0.389146	0.811868	0.724427	0.90954	0.0422657	-0.345872	0.667542	0.661129	Gch1
297	ENSMUSG00000029108	3.74583e-106	0.48857	0.501005	0.338525	0.0901005	-0.536349	0.456243	0.499751	0.500374	0.497093	0.486437	0.49319	0.492213	0.498522	0.418804	Pcdh7
297	ENSMUSG00000030431	7.44746e-29	-0.431139	-0.638175	-0.600522	-0.371817	0.126335	0.312003	-0.515429	-0.0625333	-0.230922	0.0108137	-0.732559	-0.698266	-0.788778	-0.851641	Tmem238
297	ENSMUSG00000020219	3.21662e-27	-0.648632	-0.639924	-0.690404	-0.420248	0.0224971	-0.190101	-0.59833	-0.760921	-0.683554	-1.02378	-0.429319	-0.516283	-1.00035	-1.01757	Timm13
297	ENSMUSG00000022500	2.43137e-11	-0.494844	0.00326704	-0.470455	-0.124106	-0.140619	-0.274297	-0.230626	0.0207895	-0.147385	0.0406042	-0.460341	-1.05062	-0.200019	-0.195548	Litaf
297	ENSMUSG00000047407	1.11737e-30	-0.301251	0.112777	0.194129	-0.0398142	0.7173	1.19666	-0.592444	-0.37541	-0.635845	0.547955	-0.350216	-0.0746143	-0.0504296	0.45205	Tgif1
298	ENSMUSG00000027953	7.86011e-08	-0.139934	0.002172	-0.0984742	0.184232	0.0730263	0.0488049	0.00635657	-0.318768	-0.134578	-0.523621	0.166619	0.0648968	-0.140724	-0.86846	Slc50a1
298	ENSMUSG00000035569	1.07577e-88	0.458636	0.51747	0.960148	0.0883369	0.707994	0.786711	0.264025	0.824642	0.643031	0.803874	0.121671	0.374327	0.696345	0.994547	Ankrd11
298	ENSMUSG00000014301	1.16099e-13	-0.507502	-0.619364	-0.841454	-0.0249493	-0.0245934	-0.167897	-0.300696	-0.486805	-0.338742	-0.780235	-0.115756	-0.3945	-0.641242	-0.801211	Pam16
299	ENSMUSG00000042312	5.46637e-52	-0.890586	0.0245457	-0.290609	-0.226251	-0.152778	-0.249923	-0.78641	-1.1441	-1.03961	-0.0233715	-0.636721	-0.902501	-0.0333027	-0.206285	S100a13
299	ENSMUSG00000002602	4.17307e-49	0.619982	0.608607	0.529891	-0.0293118	0.0337698	-0.589351	0.62098	0.633631	0.629801	0.644215	0.608288	0.63228	0.628508	0.516305	Axl
299	ENSMUSG00000033938	3.12996e-56	-0.762011	-0.509131	-0.713295	-0.366723	-0.364162	-0.744777	-0.765989	-1.01023	-0.889438	-1.00368	-0.489144	-0.486614	-0.935381	-1.20704	Ndufb7
299	ENSMUSG00000021134	7.29967e-11	-0.319763	0.194551	0.27771	-0.598841	0.333467	0.439308	-0.222179	-0.0697029	-0.10641	0.335643	-0.564292	-0.789111	0.190957	0.34334	Srsf5
300	ENSMUSG00000026727	2.48023e-15	0.848334	0.856029	0.738058	0.35429	-0.397177	0.317766	0.887976	0.892638	0.920177	0.863884	0.886312	0.819434	0.870976	0.805185	Rsu1
300	ENSMUSG00000031504	6.05456e-24	0.357887	0.46006	0.371787	0.548438	-0.646429	0.568584	0.505337	0.38644	0.508437	0.716038	0.5111	0.321742	0.455983	0.322549	Rab20
300	ENSMUSG00000031807	2.45743e-18	-0.383336	-0.830818	-0.28143	0.351114	0.400718	0.188916	-0.379704	-0.609163	-0.547986	-0.619185	0.135073	-0.00728051	-0.868642	-0.22302	Pgls
300	ENSMUSG00000023010	5.2792e-23	-0.757531	-0.353395	-0.78003	-0.0601136	0.359593	0.712233	-0.33234	-0.761629	-0.333399	-0.207173	-0.571694	-0.882528	-0.894133	-1.25691	Tmbim6
301	ENSMUSG00000055447	1.98994e-44	-0.0911971	-0.854082	0.133766	0.0430915	0.037972	-0.120727	-0.202106	0.191238	0.200235	0.195926	-0.640318	-0.311183	-0.849309	-0.0192681	Cd47
302	ENSMUSG00000038467	2.36034e-104	-0.964682	-0.0420111	-0.2204	-0.561509	0.25946	0.0164528	-0.863052	-0.781508	-0.71396	-0.175671	-0.944764	-0.923318	-0.230598	0.0161097	Chmp4b
302	ENSMUSG00000042659	1.00586e-37	-0.545302	-0.641404	-0.280164	-0.0103257	-0.196083	0.0914825	-0.387222	-0.0147012	-0.177479	-0.17836	-0.583047	-0.8526	-0.593221	-0.561315	Arrdc4
303	ENSMUSG00000025781	1.41055e-15	-0.399964	-0.701574	-0.192106	0.428199	0.209027	-0.168893	-0.325781	-0.800608	-0.654182	-0.949525	0.372768	0.0501175	-1.0587	-0.225162	Atp5c1
303	ENSMUSG00000016921	4.68624e-42	0.0313163	-0.0963846	0.339827	-0.502367	0.590871	0.652884	-0.00170747	0.416047	0.179008	0.2105	-0.27093	-0.291882	-0.22779	0.336141	Srsf6
303	ENSMUSG00000060002	4.95275e-54	-0.309683	-0.118432	-0.831572	0.146859	-0.150508	-0.0865028	-0.0777678	-0.0960744	-0.0432795	-0.195524	-0.0451205	-0.368437	-0.535744	-0.99814	Chpt1
304	ENSMUSG00000021290	2.94969e-09	-0.32719	-0.124644	-0.548309	-0.239101	-0.174908	-0.71903	-0.606893	-0.769238	-1.02213	-1.00038	-0.357852	-0.116966	-0.638461	-1.24362	2010107E04Rik
305	ENSMUSG00000079435	3.13874e-07	0.0733841	-0.478634	0.144723	0.0496336	0.596153	0.82905	-0.375502	0.101873	-0.540535	0.506326	-0.286212	-0.168406	-0.395065	0.225308	Rpl36a
306	ENSMUSG00000027797	3.45877e-19	0.659272	-0.40366	0.611048	0.139532	0.375347	0.771145	0.571649	0.783043	0.776873	0.727829	0.185474	0.570937	0.563796	0.772003	Dclk1
306	ENSMUSG00000074227	1.21005e-67	-0.857441	-0.606166	-1.00721	-0.246829	-0.038401	1.13955	-0.863514	-1.20156	-1.13691	-0.468877	-0.770303	-0.860866	-0.58433	-0.861258	Spint2
306	ENSMUSG00000021928	3.78107e-23	0.0602664	0.247038	0.239431	0.29661	-0.142534	0.240464	0.141526	-0.068757	0.0544457	-0.782714	0.29671	0.257661	0.259842	0.266487	Ebpl
306	ENSMUSG00000036372	1.12019e-87	-0.166963	-0.108565	-0.560757	0.0948965	-0.0583494	0.226872	-0.400068	-0.373854	-0.634318	-0.624461	-0.0559159	-0.0209291	-0.396144	-1.17851	Tmem258
307	ENSMUSG00000028998	9.43924e-21	-0.497569	-0.341265	-0.636223	-0.128508	-0.381116	-0.106852	-0.791577	-0.818788	-1.15743	-0.862702	-0.275495	-0.161488	-0.546769	-0.779358	Tomm7
308	ENSMUSG00000048758	5.74377e-10	0.210715	-0.349372	0.320752	0.10061	0.554534	0.669965	-0.274804	0.0161364	-0.454603	0.177314	0.0274959	0.208462	-0.223595	0.477231	Rpl29
308	ENSMUSG00000051627	1.51565e-09	0.0383143	-0.699945	-0.584304	0.244566	0.336207	0.289166	0.022885	-0.0170834	0.129364	0.265136	-0.145133	0.223587	-0.405368	0.1481	Hist1h1e
308	ENSMUSG00000062203	1.97395e-11	-0.0462993	-0.0451387	0.391332	-0.480802	0.46366	0.512419	0.0321274	0.091524	0.137621	0.302895	-0.0728915	-0.199682	-0.179562	0.252357	Gspt1
309	ENSMUSG00000026740	6.19933e-39	0.38186	0.595641	0.648582	0.454458	0.469657	0.666488	0.357959	0.318959	0.355867	0.514074	0.513678	0.533725	0.548397	0.745659	Dnajc1
309	ENSMUSG00000025647	1.16622e-10	-0.506056	-0.134446	-0.803064	-0.111644	-0.0389375	-0.0353955	-0.25815	-0.461352	-0.245424	-0.247791	-0.237459	-0.522597	0.0172954	-0.374266	Shisa5
310	ENSMUSG00000016427	1.33925e-22	-0.0862924	0.345752	-0.130901	-0.164773	-0.252889	-0.283651	-0.195811	-0.317553	-0.464264	-0.381203	0.18559	0.270089	-0.152756	-1.22034	Ndufa1
311	ENSMUSG00000040225	8.34677e-130	0.305803	0.34192	0.950811	-0.00750652	0.735927	0.930882	0.200964	0.387374	0.269135	0.194724	0.302014	0.164585	0.41054	1.15924	Prrc2c
311	ENSMUSG00000009291	6.873e-16	-0.352272	0.578531	0.558645	-0.43022	0.44091	0.454511	-0.399335	-0.122368	0.0149261	0.448881	-0.902576	-0.546281	0.632425	0.632412	Pttg1ip
312	ENSMUSG00000056708	8.49228e-19	-0.494336	-0.568304	-1.06171	0.385084	0.27367	0.0259841	-0.494114	0.0972654	-0.143712	0.393757	-0.834346	-0.854036	-1.08377	-0.485489	Ier5
312	ENSMUSG00000025666	3.18804e-91	0.801231	0.629287	0.586988	0.361073	-0.298164	0.561538	0.777785	0.831891	0.830906	0.823921	0.699105	0.757048	0.479198	0.622179	Tmem47
312	ENSMUSG00000058558	4.87338e-10	0.0145316	-0.408168	0.211135	-0.115926	0.674134	1.10819	-0.325351	0.0126956	-0.381979	0.360303	-0.405465	-0.27597	-0.357964	0.609843	Rpl5
313	ENSMUSG00000002881	2.12212e-11	-0.218848	-0.0251801	0.032049	0.142644	-0.101579	-0.901735	-0.27869	0.0343881	-0.14217	0.0494628	-0.184831	-0.285888	-0.0705741	0.188733	Nab1
313	ENSMUSG00000028945	9.1845e-10	0.285772	0.776159	0.777329	-0.132102	0.49122	0.397029	0.400473	0.479878	0.559358	1.20875	0.290738	0.163172	0.635281	0.32105	Rheb
313	ENSMUSG00000050856	4.28182e-10	-0.281992	-0.0981454	-0.808147	-0.29082	-0.665194	-1.09092	-0.475405	-0.542223	-0.684027	-0.781639	-0.221447	-6.46174e-05	-0.5975	-1.27937	Atp5k
313	ENSMUSG00000032525	2.62946e-30	-0.056903	-0.0247389	-0.258141	0.438593	0.650349	0.202636	-0.134765	0.0596374	0.0121239	-0.377662	0.0676942	0.00228102	0.166774	0.0540451	Nktr
314	ENSMUSG00000074884	2.4448e-22	0.108446	-0.137923	-0.738362	-0.043819	-0.252292	-1.18248	-0.519865	0.0543149	-0.672759	-0.323983	-0.132454	0.323589	-0.357449	-0.957625	Serf2
314	ENSMUSG00000016382	1.65924e-28	0.750191	0.555222	0.601098	0.261958	0.306806	-0.0165669	0.583285	0.772943	0.762842	0.85324	0.354996	0.667235	0.49987	0.774128	Pls3
314	ENSMUSG00000022433	8.83302e-184	-0.750923	-0.218967	0.08532	0.0429212	0.258679	-0.0364807	-0.805247	-0.769865	-0.707044	-0.392401	-0.453889	-0.33386	0.0568047	0.124343	Csnk1e
314	ENSMUSG00000071172	2.61544e-38	0.366274	-0.144306	0.605879	-0.568596	0.747485	0.694737	0.1876	0.477845	0.372855	0.507477	-0.321475	0.0618368	-0.0805571	0.851041	Srsf3
315	ENSMUSG00000027660	7.85266e-15	-0.00939687	0.101867	0.360503	0.141248	0.60818	0.591571	0.00061104	0.290029	0.252778	0.567779	-0.170547	-0.232595	0.229184	0.024306	Skil
315	ENSMUSG00000063694	2.7916e-65	-0.213398	-0.0928434	-0.424667	-0.51231	-0.0729367	-0.553951	-0.640256	-0.294236	-0.530864	-0.452291	-0.816653	-0.241451	-0.456275	-0.935605	Cycs
315	ENSMUSG00000036781	1.83507e-96	-0.631881	-0.615282	-0.645792	-0.269327	0.015102	0.380805	-0.621474	-0.787787	-0.693693	-0.586441	-0.489959	-0.501526	-1.01972	-1.05726	Rps27l
315	ENSMUSG00000044894	3.75524e-33	-0.189593	0.109945	-0.245211	-0.520206	-0.227122	-0.604678	-0.280016	-0.575044	-0.51267	-0.922904	-0.0185177	0.195505	-0.515358	-1.27167	Uqcrq
316	ENSMUSG00000054766	8.00278e-90	0.290892	-0.160156	0.696825	-0.568431	0.60973	0.86777	0.08846	0.452766	0.279223	0.49946	0.124738	0.365953	-0.000729891	1.00314	Set
316	ENSMUSG00000019738	2.0139e-57	-0.0628457	-0.242851	-0.389676	-0.14728	-0.156623	-0.113989	-0.152395	-0.0695489	-0.139855	-0.310228	-0.0757835	-0.0581996	-0.363449	-0.880484	Polr2i
316	ENSMUSG00000024571	3.61463e-23	0.0426742	0.155847	0.588301	-0.246179	0.626713	0.775271	0.239559	0.355828	0.362683	0.369761	0.132697	-0.147131	0.227323	0.754629	Gm16286
317	ENSMUSG00000027763	7.17298e-35	0.769856	0.821	0.841124	0.420804	-0.531308	0.0725962	0.659451	0.850594	0.803929	1.14674	0.728206	0.880382	1.01201	1.01401	Mbnl1
317	ENSMUSG00000073411	2.43896e-49	-0.749064	-0.231574	-0.3651	0.115782	0.229579	0.781204	-0.258249	-1.2547	-0.532435	0.404261	-0.0774284	-0.641532	-0.725964	-0.0653254	H2-D1
318	ENSMUSG00000028211	9.60335e-70	-0.193098	-0.0157362	-0.0894883	0.155095	0.0731386	0.117812	-0.660543	-0.253506	-0.797332	0.0587377	0.10687	-0.0302258	-0.229988	-0.0627272	Trp53inp1
318	ENSMUSG00000101609	6.16662e-125	0.223687	0.559742	0.618732	-0.179477	0.594088	0.729479	0.0220368	0.435203	0.294483	0.519464	0.0168035	0.0622532	0.627451	0.6458	Kcnq1ot1
320	ENSMUSG00000023904	2.32257e-92	0.0311879	0.157295	0.0380076	0.560956	-0.613623	-0.696461	0.0578862	-0.160785	-0.0610288	-0.396489	0.19258	0.220053	0.00934664	0.385478	Hcfc1r1
320	ENSMUSG00000057561	1.2668e-06	0.244926	0.863057	0.973217	-0.041829	0.708888	1.03349	0.151037	0.199474	0.160292	0.797412	0.233812	0.285741	0.722348	1.22837	Eif1a
321	ENSMUSG00000053565	1.80088e-11	-0.113464	-0.401539	0.309404	0.545186	0.484182	0.924852	-0.0847296	-0.183374	-0.236864	0.383681	0.296532	0.114433	-0.344526	0.516114	Eif3k
322	ENSMUSG00000090733	1.36309e-105	0.281935	0.131268	0.207359	-0.228747	0.179752	0.716421	-0.374148	0.358884	-0.462829	0.560627	-0.455814	-0.0747981	0.261398	0.436975	Rps27
322	ENSMUSG00000036390	2.23876e-117	-1.16906	0.335439	0.306258	0.21109	-0.890211	0.388522	-0.910836	-1.52552	-1.02853	-0.207711	-0.356648	-0.565372	-0.0610493	0.0796308	Gadd45a
322	ENSMUSG00000001627	2.2249e-14	-0.527308	-0.0135343	-1.13624	0.759602	-0.619548	0.373101	0.125533	0.525264	0.49753	1.27295	-0.122644	-1.16746	-0.802813	-0.405225	Ifrd1
323	ENSMUSG00000003541	4.55111e-36	0.153579	0.653349	-0.231427	0.265292	-0.30679	0.484095	-0.0795261	0.951764	0.321638	1.50388	-0.606948	-0.455927	0.515664	0.538773	Ier3
324	ENSMUSG00000027160	1.65506e-26	0.15177	-0.466508	0.149476	0.316524	0.254405	0.132819	0.263441	0.205856	0.248643	-0.220396	0.315259	0.199664	-0.674385	-0.161223	Ccdc34
324	ENSMUSG00000001794	2.34062e-191	0.318843	0.880722	0.84771	-0.197741	0.10022	0.80651	0.205372	0.340565	0.56762	1.22558	-0.382358	0.180674	0.985011	1.23316	Capns1
324	ENSMUSG00000040883	2.22907e-108	-0.57293	-0.294571	-0.266119	0.00769499	-0.0438056	-0.0965228	-0.367988	-0.777985	-0.497611	-0.718853	-0.103326	-0.343529	-0.338819	-0.547861	Tmem205
325	ENSMUSG00000030256	1.0987e-124	-0.36333	-0.0892274	-0.229351	0.0532097	-0.786581	0.359643	-0.912979	-0.539837	-1.03032	0.127198	-0.355626	0.0842855	0.443587	0.268986	Bhlhe41
325	ENSMUSG00000005610	5.8623e-47	0.259332	0.444592	1.01329	-0.331938	0.317843	0.707392	0.309608	0.481772	0.492793	0.170125	0.230808	0.110244	0.241812	1.22	Eif4g2
325	ENSMUSG00000030695	3.54871e-35	-0.512563	0.959182	-0.730128	-0.577474	-0.564255	-0.459882	-0.0670494	-0.927649	-0.449832	0.152323	0.38248	-0.133135	0.244692	-0.198455	Aldoa
325	ENSMUSG00000025132	1.69845e-39	-0.454721	-0.248691	-0.147563	-0.47569	0.0495568	-0.375228	-0.500596	-0.312078	-0.347216	-0.197473	-0.686536	-0.676619	-0.2153	0.0214813	Arhgdia
326	ENSMUSG00000031734	2.02801e-17	-0.312692	-0.599492	-0.502562	0.0523566	0.177759	0.453158	-0.305106	-0.0577028	-0.0624691	-0.445823	-0.762576	-0.557182	-0.639746	-0.18651	Irx3
326	ENSMUSG00000021576	1.08769e-14	-0.323122	-0.219837	0.054984	-0.45518	0.295066	0.339888	-0.251435	-0.32472	-0.173567	-0.0534894	-0.276437	-0.338809	-0.306788	0.182454	Pdcd6
327	ENSMUSG00000067847	3.46254e-27	-0.53012	-0.0646967	-0.667439	-0.407586	-0.316515	-0.417243	-0.720232	-0.819027	-0.995027	-0.968705	-0.341883	-0.17721	-0.303438	-1.17223	Romo1
327	ENSMUSG00000036112	1.31047e-08	-0.246661	-0.205425	0.388439	-0.556086	0.186198	0.175994	-0.425121	-0.0218764	-0.351279	0.171743	-0.47296	-0.276355	-0.183725	0.676649	Metap2
327	ENSMUSG00000021756	6.12731e-124	0.0451361	0.213646	0.230786	-0.00584489	-0.581932	0.00237668	-0.167072	0.150227	-0.0999599	0.239723	0.0540145	0.180307	0.293735	0.261689	Il6st
328	ENSMUSG00000043866	3.13812e-57	-0.615092	-0.626357	-0.209021	-0.102035	0.195911	0.149817	-0.607637	-0.468323	-0.413601	-0.236671	-0.475472	-0.3917	-0.6345	-0.253768	Taf10
328	ENSMUSG00000038462	6.97738e-07	-0.308385	-0.461911	0.0296616	0.103311	0.454256	0.248023	-0.241554	-0.45083	-0.347511	-0.284718	0.0356053	-0.012588	-0.918225	-0.109961	Uqcrfs1
328	ENSMUSG00000046768	5.67383e-231	0.492103	0.496665	-0.800816	0.515921	-0.328776	-0.715142	0.688547	1.09987	1.0807	1.11162	0.230851	0.0894106	0.56848	0.232909	Rhoj
329	ENSMUSG00000025364	9.79558e-12	-0.0192966	-0.104852	0.425261	-0.490007	0.556934	0.652995	0.169301	-0.104783	0.0563307	0.506903	0.245478	0.1396	-0.195451	0.390816	Pa2g4
330	ENSMUSG00000028798	7.32837e-110	-0.360412	-0.726042	0.0306532	0.10708	0.617775	0.653967	-0.195453	-0.459032	-0.374031	-0.226501	0.116857	-0.183402	-0.936146	-0.00207804	Eif3i
330	ENSMUSG00000035674	4.00158e-70	-0.314952	-0.343097	-0.60067	-0.110114	-0.467139	-0.686065	-0.532311	-0.556264	-0.858492	-0.992787	-0.194229	-0.0799295	-0.556062	-1.17565	Ndufa3
330	ENSMUSG00000040462	1.73504e-21	-0.233894	-0.0823124	-0.148466	0.0494071	0.115892	0.0678152	-0.174231	-0.222184	-0.17572	-0.720709	-0.173636	-0.337491	-0.127158	-0.208241	Os9
330	ENSMUSG00000021969	3.74266e-85	0.370594	0.466974	0.589538	0.0367241	0.503726	0.698326	0.36092	0.457083	0.441105	0.52637	0.429153	0.440287	0.499695	0.682703	Zdhhc20
331	ENSMUSG00000027566	5.11168e-10	-0.195219	-0.381908	-0.264016	-0.563242	0.169297	0.415037	0.0199964	-0.41293	-0.172033	-0.678274	-0.0332805	-0.273272	-0.728951	-0.402261	Psma7
332	ENSMUSG00000028936	4.95635e-63	0.0915656	-0.540326	0.151855	0.179792	0.547783	0.933697	-0.152104	-0.0591846	-0.332415	0.313421	-0.054824	-0.0582047	-0.439029	0.488026	Rpl22
333	ENSMUSG00000027637	9.60558e-73	0.236123	0.440523	0.369092	-0.297128	0.63163	0.355383	0.470082	0.530241	0.631084	0.17268	0.360506	0.0011171	-0.0429537	0.0232618	1110008F13Rik
333	ENSMUSG00000094483	1.2346e-175	0.601173	0.532536	0.93338	0.289062	0.315764	0.761385	0.622422	0.952642	0.882324	0.593848	0.61728	0.596386	0.69522	0.967638	Purb
333	ENSMUSG00000045690	4.44449e-06	-0.0983323	-0.200221	-0.166238	-0.463183	-0.0619594	-0.127981	-0.57696	-0.00750637	-0.66415	0.0945073	-0.537449	-0.0995279	-0.187057	-0.410656	Wdr89
334	ENSMUSG00000039218	5.59368e-29	-0.0956077	0.583685	0.762916	-0.326202	0.704614	0.926494	0.0136553	-0.0270249	-0.0252842	0.360786	-0.0730369	-0.213308	0.817111	1.06862	Srrm2
335	ENSMUSG00000063882	9.99203e-17	0.138321	0.152765	0.476926	0.489095	0.653735	0.206777	0.132279	-0.256824	-0.218583	-0.481232	0.800643	0.528354	-0.145118	-0.087297	Uqcrh
335	ENSMUSG00000028745	3.92658e-35	0.647943	0.881291	0.912679	0.287508	-0.367322	0.646173	0.70716	0.514308	0.686968	0.783498	0.841887	0.867355	0.769699	0.89289	Capzb
335	ENSMUSG00000029484	1.15248e-127	-0.115217	0.318271	0.303801	-0.416274	0.10759	-0.0354245	-0.759882	-0.309867	-0.662262	-0.887339	-0.632488	0.268416	0.552756	0.42756	Anxa3
335	ENSMUSG00000032330	4.14642e-161	-0.483086	-0.23275	-0.572207	0.0153393	-0.151386	-0.759692	-0.492406	-1.02174	-0.905769	-1.13779	-0.00332787	0.0516797	-0.815377	-1.07955	Cox7a2
336	ENSMUSG00000026796	3.63908e-70	-0.348996	-0.0854375	-0.270862	-0.290725	-0.0353394	0.136623	-0.439304	-0.0833851	-0.206256	0.125919	-0.655353	-0.453497	-0.0136352	-0.0494212	Fam129b
336	ENSMUSG00000056313	5.54228e-07	-0.286403	-0.354135	-1.02497	-0.168063	-0.31717	0.0253875	-0.220182	0.117034	-0.0211021	0.506981	-0.480211	-0.583758	-0.134504	-0.137818	1810011O10Rik
336	ENSMUSG00000017466	1.0318e-08	0.37404	0.371386	0.565619	0.51663	-0.09573	-0.0533032	0.514395	0.690981	0.601338	0.870373	0.452991	0.19045	0.467049	0.291831	Timp2
337	ENSMUSG00000026502	7.16579e-20	-0.355709	0.0444744	0.242525	-0.423513	0.361397	0.20951	-0.375497	-0.220942	-0.326572	-0.116228	-0.170053	-0.247513	-0.277575	0.226021	Desi2
337	ENSMUSG00000022961	1.27825e-37	0.493107	0.878315	0.775504	0.0333649	0.1708	0.295553	0.281696	0.787154	0.494019	0.898124	0.208073	0.364484	0.910146	0.809227	Son
337	ENSMUSG00000024991	8.09378e-09	0.298748	0.189149	0.813812	-0.126578	0.708141	0.720019	0.189282	0.554234	0.319164	0.633352	0.0274782	0.170846	0.0614273	0.900517	Eif3a
338	ENSMUSG00000033161	6.07385e-15	0.197073	0.734629	0.241164	0.119696	-0.570251	1.20327	0.211296	0.253311	0.284082	-0.0782941	0.166833	0.29695	0.792534	0.612139	Atp1a1
339	ENSMUSG00000027506	7.02098e-47	-0.758087	-0.264512	-0.653162	-0.201493	0.118992	0.509319	-0.813234	-1.01338	-0.927383	-0.608726	-0.567334	-0.398957	-0.598671	-0.521307	Tpd52
339	ENSMUSG00000004032	1.61871e-57	0.592255	0.379779	0.451754	0.42816	0.179998	0.681327	0.661934	0.693387	0.718537	0.650315	0.597068	0.544616	0.481502	0.433285	Gstm5
339	ENSMUSG00000028639	1.62795e-11	0.166378	-0.136389	0.430682	-0.0762388	0.111386	-0.10294	0.216974	-0.107622	0.203467	-0.0178827	0.286831	0.405917	-0.018758	1.09011	Ybx1
339	ENSMUSG00000020844	1.537e-72	0.420752	0.00409903	0.0656686	0.249875	-0.544257	0.431783	0.403668	0.466584	0.477165	0.457268	0.419405	0.432547	0.112396	0.33747	Nxn
340	ENSMUSG00000002043	4.50926e-30	-0.672891	-0.434998	-0.278555	0.127394	0.047964	0.207149	-0.481374	-0.914984	-0.711255	-0.856523	-0.0458159	-0.243519	-0.502184	-0.591718	Trappc6a
340	ENSMUSG00000022505	3.18293e-07	0.101957	0.175807	0.17731	0.100472	-0.650639	0.17037	0.0501447	-0.0355925	0.14079	0.545974	-0.109963	0.319319	0.343574	0.508238	Emp2
340	ENSMUSG00000038274	2.41471e-68	-0.235503	-0.351589	-0.0145276	-0.219245	0.284743	0.682792	-0.458536	-0.252312	-0.618771	0.140995	-0.457946	-0.480406	-0.339279	-0.0585079	Fau
341	ENSMUSG00000025959	9.46271e-46	0.163262	-0.0242986	0.456945	0.25999	0.194518	0.124194	-0.332817	0.683946	0.441696	0.592762	-0.810296	-0.038945	-0.234611	0.643724	Klf7
341	ENSMUSG00000002064	1.87774e-259	-0.566816	-0.393982	-0.207292	-0.0753771	0.225084	0.0796021	-0.421356	-0.829614	-0.635657	-0.717037	-0.0285437	-0.273738	-0.500814	-0.459709	Sdf2
341	ENSMUSG00000022354	3.73179e-207	-0.200621	-0.220535	-0.0342565	0.295195	-0.0672095	-0.258351	-0.0951147	-0.39093	-0.264935	-1.14642	0.202574	-0.0446125	-0.989975	-1.14454	Ndufb9
341	ENSMUSG00000024236	1.05032e-10	-0.0800555	0.280427	0.259545	0.209119	-0.696999	0.609151	-0.625299	-0.0110382	-0.695594	0.677942	-0.206499	0.0577519	0.506578	0.674689	Svil
342	ENSMUSG00000062997	4.38342e-27	0.0601404	-0.526727	-0.301749	-0.34374	0.313023	0.454694	-0.675967	0.0874212	-0.822399	0.0253276	-0.62266	-0.27069	-0.526476	-0.486412	Rpl35
342	ENSMUSG00000037152	5.05249e-22	-0.478338	-0.120899	-0.472771	0.0682271	-0.355706	-0.497659	-0.590784	-0.945444	-0.888492	-1.11179	-0.0429894	0.0216529	-0.495436	-0.929961	Ndufc1
342	ENSMUSG00000024339	9.76817e-258	-0.499087	-0.414123	-0.327592	-0.0226871	0.0457016	0.0769592	-0.290161	-0.799828	-0.357083	-0.0462485	-0.141516	-0.179315	-0.551292	-0.124053	Tap2
343	ENSMUSG00000039001	5.01264e-90	-0.129389	-0.37906	-0.29476	-0.275172	0.0396171	0.350864	-0.65501	-0.100455	-0.851784	-0.188491	-0.599374	-0.397558	-0.50273	-0.408769	Rps21
343	ENSMUSG00000031422	2.51093e-119	0.338148	0.436128	-0.0211106	-0.0710145	0.684347	0.639205	0.341914	0.384448	0.458032	0.362912	0.155383	0.161495	0.303344	0.539155	Morf4l2
343	ENSMUSG00000028419	1.78064e-07	-0.539102	-0.20773	-0.542321	0.0224816	-0.315811	-0.162702	-0.324862	-0.985244	-0.586173	-0.839407	-0.0614636	-0.160803	-0.357638	-0.34556	Chmp5
343	ENSMUSG00000046447	1.53368e-44	-0.846167	0.0731514	-0.189122	-0.05934	-0.348243	-0.110923	-0.839714	-0.897839	-0.809497	-0.988028	-0.657306	-0.676217	0.400949	0.318531	Camk2n1
343	ENSMUSG00000015536	9.02468e-88	0.589357	0.670155	0.643334	0.355234	0.21873	0.722567	0.734754	0.604975	0.699288	0.682177	0.790709	0.61162	0.294779	0.443246	Mocs2
343	ENSMUSG00000024048	8.87725e-23	0.304275	0.473135	0.747686	0.241783	0.289855	0.917928	-0.006616	0.024173	0.266388	0.946709	-0.351015	0.367024	0.994626	1.03511	Myl12a
344	ENSMUSG00000019961	4.34082e-08	0.090359	-0.620759	0.101318	0.138936	0.119596	0.13757	-0.0638457	0.231392	0.141899	0.012975	-0.251973	0.0191898	-0.55169	0.253083	Tmpo
345	ENSMUSG00000028645	6.49214e-10	-0.078411	0.672532	0.591699	-0.00415245	0.574602	0.878948	0.269855	0.512142	0.590787	0.790557	-0.168747	-0.605026	0.513681	0.293762	Slc2a1
345	ENSMUSG00000019970	1.2854e-15	0.185331	0.845373	0.877066	0.535362	-0.180678	1.45676	0.21301	0.459164	0.158955	0.676801	0.485269	0.374585	0.377919	0.743771	Sgk1
346	ENSMUSG00000004285	9.35658e-81	-0.885765	-0.279484	-0.32561	-0.202207	-0.0260543	0.107151	-0.544582	-1.11207	-0.638743	-0.426092	-0.424942	-0.782706	-0.304827	-0.326228	Atp6v1f
346	ENSMUSG00000030849	8.85417e-228	-0.515346	0.390232	0.330254	0.0292345	-0.0604849	0.400506	-0.602453	-0.791953	-0.805417	0.00942938	0.333395	0.215651	0.406141	0.358382	Fgfr2
346	ENSMUSG00000022353	1.15748e-08	-0.683075	0.431679	0.497469	0.503502	-0.767639	0.612152	-0.754762	-1.10774	-0.920472	0.0419272	0.549487	0.431644	0.478074	0.299252	Mtss1
347	ENSMUSG00000028082	6.19075e-31	-0.107274	0.188372	0.237543	0.209671	-0.592638	0.301239	0.021513	-0.388362	-0.139768	0.311032	0.317426	0.27324	0.316741	0.294175	Sh3d19
347	ENSMUSG00000052681	7.18667e-104	0.289042	0.552728	0.566939	0.16362	0.372706	0.689057	0.349491	0.780555	0.756669	1.15939	-0.0730242	-0.142315	0.271139	0.75292	Rap1b
347	ENSMUSG00000031505	8.7303e-255	-0.520815	-0.173669	-0.266075	0.0362481	0.0325806	0.202212	-0.359934	-0.846779	-0.600355	-0.480826	-0.0961013	-0.251548	-0.481592	-0.177301	Carkd
347	ENSMUSG00000021709	3.42936e-09	0.165045	0.306059	0.393905	0.296251	0.331432	1.04732	0.170608	0.581595	0.472041	0.66809	-0.116764	-0.0469412	0.413665	0.589266	Erbb2ip
348	ENSMUSG00000008475	8.06172e-65	0.912124	0.744101	0.777205	0.552554	0.70361	1.12401	0.731625	0.779445	0.820621	0.642476	0.571862	0.842939	0.583442	0.997043	Arpc5
348	ENSMUSG00000000568	2.25464e-118	0.509859	0.147366	0.677797	0.156863	0.59881	0.705993	0.433894	0.778359	0.78071	0.841831	0.187403	0.359224	0.302466	0.841824	Hnrnpd
348	ENSMUSG00000014294	1.104e-07	-0.361434	-0.358962	-0.753749	-0.176427	-0.465771	-0.897779	-0.449571	-0.606439	-0.658459	-0.646128	-0.169205	-0.0507145	-0.625492	-1.15971	Ndufa2
350	ENSMUSG00000020869	3.02815e-36	-0.175189	-0.10503	0.229964	-0.378766	0.382024	0.353601	-0.149182	0.150213	0.103803	0.0703263	-0.509427	-0.533198	-0.235126	-0.0695378	Lrrc59
351	ENSMUSG00000006315	7.33254e-15	-0.265548	-0.481546	-0.422175	-0.125267	0.0968326	0.0566856	-0.297014	-0.330176	-0.295235	-0.436435	-0.229041	-0.104375	-0.767818	-0.556278	Tmem147
351	ENSMUSG00000019947	1.47902e-49	0.632433	0.798821	0.57423	0.0289422	-0.555446	0.366192	0.247978	0.510363	0.0635406	0.741556	0.818832	0.96826	0.619097	0.703489	Arid5b
352	ENSMUSG00000074578	1.9329e-51	0.228427	-0.552682	0.334166	-0.229938	0.705462	0.817732	-0.356081	0.382487	-0.52804	-0.242503	0.196057	0.345138	-0.241051	0.243176	Zfos1
352	ENSMUSG00000039016	1.33814e-66	-0.233353	-0.102644	-0.141994	-0.144691	0.105847	0.0403882	-0.257028	-0.48202	-0.375334	-0.948682	0.0135618	0.0831878	-0.168264	-0.756038	Timm8b
352	ENSMUSG00000020708	3.28027e-16	-0.256225	-0.139473	-0.188665	-0.464	-0.0469596	0.114509	-0.0613091	-0.231577	-0.0303981	-0.133769	-0.209672	-0.255353	-0.352176	-0.0997969	Psmc5
353	ENSMUSG00000030759	6.45214e-17	-0.298962	-0.511073	-0.461718	-0.00831968	0.101167	0.203077	-0.340334	0.160268	-0.00859466	0.217979	-0.669157	-0.665869	-0.107432	-0.310635	Far1
353	ENSMUSG00000022564	4.5155e-47	-0.453712	-0.00385804	-0.0315143	-0.0407346	0.0635626	-0.00832797	-0.509376	-0.75003	-0.645267	-0.416377	-0.0787549	-0.109771	-0.0216087	-0.179527	Grina
354	ENSMUSG00000064363	1.56809e-07	0.433094	0.559406	0.990679	0.299426	0.387913	0.566395	0.300525	0.189462	0.179196	0.495594	0.664315	0.70585	-0.0299955	-0.354414	mt-Nd4
355	ENSMUSG00000025935	4.77492e-29	-0.449262	-0.287092	-0.599749	-0.129258	0.102469	0.0927567	-0.392204	-0.430007	-0.31635	-0.292838	-0.344717	-0.477331	-0.356673	-0.952089	Tram1
355	ENSMUSG00000109324	4.46433e-35	0.334213	0.0424676	0.691446	-0.469783	0.534764	0.725983	0.427948	0.301608	0.374932	0.254942	0.366971	0.248011	0.103183	0.790667	Prmt1
356	ENSMUSG00000055839	5.86558e-70	-0.33504	0.22132	-0.136741	-0.293351	-0.517162	-0.264218	-0.634074	-0.85524	-1.03522	-0.381847	-0.080314	0.183509	0.146239	-0.165315	Tceb2
357	ENSMUSG00000012405	7.41349e-69	0.635053	-0.422099	0.164644	-0.00173466	0.616055	0.928176	-0.430696	0.557807	-0.535568	0.0248203	-0.115705	0.626589	-0.247285	0.515282	Rpl15
357	ENSMUSG00000058756	1.093e-10	-0.243284	-0.104	-0.101515	0.118938	-0.174133	-0.78403	-0.173431	-0.20455	-0.187338	0.063926	0.0129984	-0.100282	0.0984821	0.0630967	Thra
357	ENSMUSG00000034751	8.22536e-30	-0.199162	0.507819	0.534611	0.419102	-0.199316	0.881432	0.0867639	0.725208	0.457066	1.30833	-0.245584	-0.730468	0.398118	0.69089	Mast4
358	ENSMUSG00000061904	1.42026e-197	-0.203946	-0.576397	0.260513	-0.00692073	0.603134	0.316151	-0.0156086	-0.273111	-0.0972332	-0.396981	0.024286	-0.366364	-0.917021	0.356905	Slc25a3
359	ENSMUSG00000004535	5.32006e-12	0.25426	0.724718	0.614911	0.397885	0.338088	1.1093	0.485064	0.0658542	0.353477	0.642795	0.62511	0.337759	0.22835	0.537845	Tax1bp1
359	ENSMUSG00000006058	3.87253e-24	-0.400449	-0.205382	-0.305053	-0.0918028	-0.0439166	-0.244048	-0.435576	-0.456616	-0.391972	-0.824151	-0.476243	-0.2674	-0.295155	-0.28243	Snf8
359	ENSMUSG00000062929	4.96262e-122	0.737353	0.75922	0.610781	0.424895	-0.340749	0.395705	0.400987	0.674177	0.455014	0.842276	0.461521	0.880592	0.729857	0.908039	Cfl2
359	ENSMUSG00000048285	2.76852e-116	0.395111	0.37924	0.245771	-0.185005	-0.576035	0.462618	0.310165	0.525998	0.548096	0.628723	0.13851	0.428998	0.362742	0.449842	Frmd6
360	ENSMUSG00000009013	2.34706e-95	0.227029	0.145369	0.15475	-0.187659	-0.722895	-0.917363	0.250196	-0.00792181	0.11498	-0.322744	0.723558	0.564874	0.695427	0.537534	Dynll1
360	ENSMUSG00000022565	1.11104e-45	-0.50121	0.144041	0.345907	-0.387246	-0.129272	-0.231604	-0.808149	-0.62994	-0.798568	0.23686	-0.439615	0.0402564	0.405206	0.451671	Plec
361	ENSMUSG00000079215	5.00643e-53	-0.575137	0.0762643	0.181338	-0.190711	0.113463	0.254648	-0.632035	-0.863916	-0.810818	-0.825134	-0.0252964	-0.00508709	0.074553	0.169654	Zfp664
361	ENSMUSG00000029713	3.07232e-64	-0.729894	-0.464946	-0.380945	0.0483133	-0.140084	-0.354094	-0.509136	-0.890693	-0.612356	-0.395586	-0.523112	-0.899589	-0.537405	-0.204207	Gnb2
361	ENSMUSG00000018340	2.52475e-15	0.563495	0.221241	0.476775	0.470498	-0.213333	0.0732169	0.670435	0.509311	0.682854	0.658358	0.675771	0.580095	0.53023	0.47447	Anxa6
362	ENSMUSG00000020477	3.92444e-87	-0.252351	-0.496598	-0.420799	-0.0660155	-0.0646756	-0.158761	-0.116639	-0.18917	-0.140123	-0.985275	-0.107196	-0.101055	-0.566956	-0.495503	Mrps24
362	ENSMUSG00000007039	3.81323e-34	-0.295243	-0.635222	0.155142	0.0750339	-0.1177	-0.195394	-0.135453	-0.344183	-0.183128	-0.415752	-0.0522062	-0.126331	-0.143829	0.177014	Ddah2
363	ENSMUSG00000025144	4.61492e-12	-0.12651	-0.29137	-0.183932	0.190597	0.0463133	-0.330374	-0.00631376	-0.152562	-0.136573	-0.305295	0.219659	-0.0549655	-0.686904	-0.26344	Stra13
364	ENSMUSG00000027433	9.72346e-22	0.00736665	-0.119893	0.258633	-0.395209	0.221068	0.221362	-0.142864	0.0439683	-0.110891	-0.034701	-0.125036	-0.0692239	-0.112629	0.241177	Xrn2
364	ENSMUSG00000006169	1.78156e-38	0.103238	0.365394	0.435499	0.0790632	0.552097	0.672822	0.0670471	0.44961	0.220612	0.482087	0.0627102	-0.00402168	0.00622966	0.294188	Clint1
365	ENSMUSG00000029328	1.30467e-28	0.339658	0.16404	0.753751	-0.163997	0.682395	0.73875	0.332721	0.429642	0.404962	0.619168	0.202395	0.239093	0.228953	0.922951	Hnrnpdl
366	ENSMUSG00000090553	1.24834e-08	-0.0484399	-0.758514	0.05044	-0.288164	0.437085	0.480953	-0.221804	-0.172728	-0.344786	-0.396506	-0.0954413	0.0280123	-0.840331	0.136082	Snrpe
366	ENSMUSG00000030035	6.02913e-19	-0.158854	-0.0439059	0.0158191	0.0853971	-0.0147374	-0.0803947	-0.176503	-0.338949	-0.301947	-0.607651	0.0939038	0.0773759	-0.0404466	0.0592926	Wbp1
366	ENSMUSG00000020108	3.67501e-105	0.586304	0.354522	-0.457507	0.113379	0.438047	0.399417	0.597627	0.562697	0.505725	0.582913	0.65394	0.585608	0.428832	-0.287871	Ddit4
366	ENSMUSG00000033307	2.31382e-34	0.647949	0.20795	-0.240087	-0.389558	-0.188725	1.10709	0.601454	0.574416	0.31796	0.580205	0.661156	0.519763	-0.278806	-0.0888544	Mif
367	ENSMUSG00000031075	1.34446e-08	-0.445452	0.237431	-0.127794	0.235064	-0.3679	0.138324	-0.158895	-0.37457	-0.0398788	-1.04947	0.0488652	-0.125009	-0.160248	-0.162277	Ano1
367	ENSMUSG00000022146	3.38961e-16	0.162375	0.718299	0.714312	-0.0870564	0.0744799	0.455143	0.0791875	0.434182	0.276138	0.832706	0.0309344	0.119268	0.801576	0.663086	Osmr
369	ENSMUSG00000019210	4.24447e-07	-0.590847	-0.0503282	-0.849418	-0.15417	0.000667872	0.0130585	-0.388587	-0.882433	-0.638889	-0.670921	-0.20326	-0.511415	-0.421533	-1.01368	Atp6v1e1
369	ENSMUSG00000018677	5.37056e-41	-0.441456	-0.0704378	-0.0358218	-0.0563834	0.0715518	-0.0341688	-0.502148	-0.71142	-0.604865	-0.337165	-0.0455933	-0.0100073	-0.168509	-0.0703951	Slc25a39
370	ENSMUSG00000025980	1.68151e-08	0.266557	-0.819068	0.112428	-0.523372	0.553578	0.416445	0.244056	0.360057	0.222181	0.208715	0.271877	0.202092	-0.832581	0.0740852	Hspd1
370	ENSMUSG00000016252	8.86563e-14	-0.345923	-0.0781088	-0.624388	-0.169604	-0.426129	-0.580048	-0.599213	-0.872519	-0.987304	-0.866157	-0.0557301	0.145919	-0.54609	-1.00881	Atp5e
370	ENSMUSG00000058013	4.70247e-76	-0.00499927	-0.0868424	0.231979	-0.299468	0.337621	-0.717513	-0.0793066	0.360751	0.249377	0.173488	-0.564892	-0.217546	0.0902278	0.315964	Sept11
370	ENSMUSG00000033916	1.00549e-240	-0.753334	-0.228659	-0.536449	-0.0940228	-0.24669	-0.139185	-0.536911	-1.06763	-0.804103	-0.402809	-0.508683	-0.624369	-0.427064	-0.453698	Chmp2a
370	ENSMUSG00000071662	2.56444e-08	-0.237253	-0.207033	-0.262408	-0.0878636	-0.0388239	-0.088945	-0.0605953	-0.412641	-0.128381	-0.739503	-0.0188995	-0.0679474	-0.218315	-0.200926	Polr2g
371	ENSMUSG00000062006	4.56981e-37	0.100137	-0.213653	0.0537049	-0.180727	0.194363	0.732457	-0.469935	0.0302786	-0.636007	0.011011	-0.28902	-0.037275	-0.174054	0.222392	Rpl34
371	ENSMUSG00000031848	6.34349e-84	-0.403755	-0.586796	-0.073367	0.232693	0.267892	0.374045	-0.151581	-0.597499	-0.278893	-0.599955	0.0636692	-0.000795736	-0.879521	-0.0250049	Lsm4
371	ENSMUSG00000003814	5.85885e-113	-0.0502919	-0.344385	-0.606546	0.00569147	0.734188	0.69444	0.437431	0.184667	0.769547	-0.0341793	0.148297	-0.156399	-0.309083	0.175738	Calr
372	ENSMUSG00000049327	8.10846e-64	-0.659741	-0.0823104	0.120928	-0.0570606	0.0521592	0.368102	-0.768498	-0.906853	-0.8394	0.127462	-0.09967	-0.062857	-0.339196	0.0447566	Setd8
373	ENSMUSG00000076437	5.8591e-09	-0.00129692	-0.526831	0.0860872	0.278468	0.343538	0.163394	0.00952795	-0.0783918	-0.0871157	-0.458707	0.346075	0.143571	-0.417493	0.165684	2700094K13Rik
373	ENSMUSG00000031245	3.56875e-189	-0.0371319	-0.423696	-0.171461	0.111052	-0.0028131	0.0622493	-0.065462	-0.0213801	-0.0318742	-0.0385743	-0.0401367	-0.00277314	-0.652552	-0.225178	Hmgn5
373	ENSMUSG00000001847	2.07769e-137	-0.939939	-0.0109115	0.329132	0.110982	0.204517	0.219316	-0.758259	-0.952568	-0.86323	0.382746	-0.472631	-0.746394	-0.176358	0.289842	Rac1
374	ENSMUSG00000053007	6.80811e-25	0.272342	-0.698987	0.0369095	0.243184	-0.659379	0.15064	-0.124492	0.415701	0.223823	0.324926	-0.219221	0.193498	-0.173521	0.319146	Creb5
374	ENSMUSG00000036199	4.68732e-32	-0.737028	-0.0995918	-0.706018	0.1584	-0.39274	-0.764515	-0.623852	-1.09146	-1.01708	-0.906094	0.0333973	-0.372812	-0.492355	-1.12615	Ndufa13
375	ENSMUSG00000028156	1.29523e-44	0.374457	0.753212	0.924436	-0.0881599	0.539918	0.970584	0.305005	0.446155	0.368671	0.60944	0.261084	0.293628	0.634519	0.978063	Eif4e
375	ENSMUSG00000020485	4.04884e-188	-0.362067	-0.557008	-0.419878	-0.169079	0.0643171	0.0442665	-0.286865	-0.388499	-0.358195	-0.371086	-0.116405	-0.281881	-0.677417	-0.299491	Supt4a
376	ENSMUSG00000025289	2.24092e-88	0.159108	-0.183705	0.20229	0.303266	0.481597	0.478204	0.431647	0.721734	0.670027	0.451711	0.159668	-0.329664	-0.477915	-0.841996	Prdx4
376	ENSMUSG00000032320	4.60871e-09	0.276076	0.668888	0.418268	0.110505	0.30354	0.504159	0.447545	0.190455	0.401333	-0.0341098	0.525197	0.370818	0.756231	0.494082	Rcn2
378	ENSMUSG00000041355	3.84092e-32	0.205267	-0.120672	-0.0268194	-0.0914541	0.609179	0.652251	0.279055	0.410552	0.368461	-0.212911	0.0947405	-0.0239753	-0.516469	-0.810786	Ssr2
378	ENSMUSG00000020250	5.71755e-09	0.286967	0.787248	0.915916	0.054882	0.488839	1.01205	0.584255	0.701747	0.705092	0.788418	0.429183	0.076236	0.667905	0.915514	Txnrd1
378	ENSMUSG00000020315	1.84079e-19	0.382194	0.365832	0.615707	0.460586	0.162459	-0.516116	0.500875	0.351311	0.512332	0.196732	0.672066	0.62654	0.56084	0.838996	Sptbn1
379	ENSMUSG00000045503	1.93579e-50	-0.609063	-0.326692	0.046834	-0.17749	0.260041	0.198365	-0.706421	-0.781187	-0.793101	-0.215935	-0.337741	-0.23029	-0.0227419	0.0288152	Sys1
379	ENSMUSG00000025260	3.60884e-76	0.543229	0.363981	0.531611	0.49528	0.208031	0.892218	0.566178	0.510366	0.505015	0.549469	0.803721	0.701645	0.181395	0.732163	Hsd17b10
380	ENSMUSG00000027422	1.5121e-08	0.711807	0.794383	0.435175	0.0281134	0.176567	0.54875	0.519236	0.870057	0.735277	1.12575	0.441188	0.623106	0.509943	0.258717	Rrbp1
380	ENSMUSG00000034566	2.03981e-30	-0.557351	-0.420296	-0.358839	0.177233	0.0705559	-0.21823	-0.347001	-1.03714	-0.679776	-1.02404	0.182254	-0.244622	-0.85762	-0.424496	Atp5h
380	ENSMUSG00000005873	2.53962e-09	0.117407	-0.270943	-0.356522	0.51935	0.14309	0.864135	0.277037	0.464046	0.615682	0.426742	-0.265142	-0.0875314	-0.526496	-0.638221	Reep5
381	ENSMUSG00000025927	9.4199e-08	0.33901	0.524697	0.435677	0.22317	-0.128953	0.698144	0.228991	0.0660572	0.136289	-0.649507	0.455064	0.695639	0.623628	0.61286	Tfap2b
381	ENSMUSG00000071655	2.46685e-235	-0.643668	-0.263501	-0.06587	-0.140641	-0.041823	-0.210479	-0.451252	-1.05789	-0.726846	-0.158822	-0.124685	-0.156761	-0.255954	0.104443	Ubxn1
382	ENSMUSG00000029030	4.15698e-19	0.442197	0.574481	0.381774	0.493087	-0.582553	-0.307393	0.237145	0.484943	0.341013	0.682598	0.224618	0.510545	0.569836	0.615749	Tprgl
382	ENSMUSG00000006589	1.64547e-12	0.0867549	0.0969954	0.476224	-0.262611	0.573808	0.639147	0.161987	-0.0311503	0.0819755	0.397477	0.142099	0.158963	0.065117	0.511317	Aprt
382	ENSMUSG00000022378	2.3777e-23	0.611983	0.687703	0.778881	0.339423	0.135613	0.921259	0.466525	0.54974	0.465344	0.676784	0.475393	0.688499	0.64113	0.815172	Fam49b
382	ENSMUSG00000052146	7.89229e-61	-0.0076331	-0.493618	0.0343891	-0.220847	0.4279	0.784119	-0.688601	-0.0277949	-0.808417	0.0463573	-0.586332	-0.176351	-0.407511	0.288848	Rps10
383	ENSMUSG00000052534	5.85118e-10	0.538592	-0.294138	0.236027	0.0696759	-0.138405	0.369368	0.593117	0.958299	0.939241	0.961205	0.217133	0.286805	0.324304	0.790521	Pbx1
383	ENSMUSG00000015714	8.19378e-40	-0.526269	-0.222784	-0.28186	-0.21654	0.0455951	-0.0328661	-0.486314	-0.643456	-0.384433	-0.295426	-0.576609	-0.409227	-0.159569	-0.264554	Cers2
383	ENSMUSG00000031737	2.88456e-15	0.334045	-0.156109	0.0896258	0.394494	0.262232	0.860324	0.377597	0.548445	0.563593	0.367238	0.172186	0.27386	-0.0969991	0.558186	Irx5
383	ENSMUSG00000021417	1.34955e-32	0.000453161	-0.139516	0.198733	0.401084	0.363009	0.461605	0.169353	-0.131246	-0.00895568	-0.295471	0.389061	0.204176	-0.152293	0.21724	Eci2
385	ENSMUSG00000026457	1.24133e-28	-0.560062	-0.279537	-0.083874	0.0565435	0.0240048	0.174161	-0.784903	-0.636677	-0.794202	-0.247323	-0.342432	-0.313615	-0.321749	0.00721218	Adipor1
385	ENSMUSG00000027523	2.89383e-25	0.326789	0.131874	0.661609	0.454507	0.414983	-0.434517	0.6038	0.298009	0.632522	0.613016	0.496645	0.251865	0.349689	0.964453	Gnas
385	ENSMUSG00000063406	2.44917e-13	0.284098	0.472139	0.618292	-0.118608	0.614936	0.652023	0.290664	0.747725	0.489251	0.739844	0.167521	-0.129423	0.12267	0.618547	Tmed5
385	ENSMUSG00000023367	4.49151e-210	-0.777929	-0.117624	-0.9638	0.337701	0.5332	0.547282	0.0878251	-1.04846	-0.180468	0.526851	0.391272	-0.524181	-0.740099	-0.191757	Tmem176a
385	ENSMUSG00000053898	1.44442e-06	-0.443942	-0.102628	-0.306042	0.293431	-0.363823	-0.734813	0.0997456	-0.0270642	0.0690771	-0.0395672	0.0534496	-0.788856	-0.33579	-0.313201	Ech1
386	ENSMUSG00000030452	1.76099e-39	0.518885	0.590416	0.696605	-0.0510744	0.488693	0.803639	0.343232	0.497924	0.399776	0.511629	0.367757	0.525444	0.605718	0.730428	Nipa2
386	ENSMUSG00000010406	1.53023e-191	-0.476901	-0.159097	-0.187653	-0.157537	0.209548	0.120334	-0.736989	-0.761955	-0.982779	-0.00248703	-0.324279	-0.0594116	-0.171937	-0.355713	Mrpl52
386	ENSMUSG00000001504	1.51051e-13	-0.112461	-0.442511	-0.778436	0.0697597	0.0204925	0.543559	-0.0155302	0.142601	0.0836076	0.177026	-0.137778	-0.228368	-0.600191	-0.95329	Irx2
386	ENSMUSG00000034765	5.81173e-114	-0.029556	0.198969	-0.505148	0.455654	0.116758	0.672742	0.0287104	0.674606	0.565255	0.694917	-0.359828	-0.15482	0.163974	0.123178	Dusp5
387	ENSMUSG00000063015	6.63497e-27	0.298302	0.139711	0.301604	0.480512	-0.172992	0.510292	0.260077	0.37875	0.351817	0.490591	0.286321	0.296954	0.234233	0.525441	Ccni
387	ENSMUSG00000079111	1.52464e-39	0.140443	0.210436	0.287632	-0.144507	0.507547	0.383287	0.244441	0.334937	0.323937	0.316542	0.191491	-0.10515	0.0531596	0.0994636	Kdelr2
388	ENSMUSG00000042737	2.24534e-18	-0.350769	-0.149396	-0.502589	0.0290688	-0.231701	-0.385054	-0.378863	-0.389709	-0.513716	-0.370847	-0.153309	-0.150063	-0.308997	-0.899359	Dpm3
388	ENSMUSG00000019362	4.33788e-24	-0.736757	-0.681817	-0.753438	-0.426067	-0.0632982	-0.474055	-0.536251	-0.509093	-0.409028	-0.807239	-0.615576	-0.836195	-0.787463	-0.742453	D8Ertd738e
389	ENSMUSG00000027620	9.05185e-10	-0.0444279	0.0641072	0.551121	0.320758	0.620873	0.376627	-0.194705	-0.0160266	-0.142616	0.473233	-0.0185522	-0.00123404	0.370813	0.68181	Rbm39
389	ENSMUSG00000029649	9.75906e-227	-0.505087	-0.272318	-0.113024	-0.116566	0.226382	0.302021	-0.369675	-1.02168	-0.696247	-0.522772	-0.0460443	-0.135811	-0.68204	-0.42245	Pomp
389	ENSMUSG00000032002	2.54581e-13	-0.0174282	0.0834952	0.277552	-0.407444	0.367601	0.402394	-0.122926	0.128224	-0.0302835	-0.0953846	-0.241072	-0.221685	-0.191232	-0.00538899	Dcun1d5
390	ENSMUSG00000031007	7.99991e-21	-0.243821	0.0314109	-0.760432	-0.0283465	0.267205	0.354163	0.0411979	-0.0356979	0.17937	-0.515206	-0.173844	-0.612731	-0.246671	-0.406377	Atp6ap2
390	ENSMUSG00000032667	2.2386e-26	-0.391317	-0.0474161	-0.125728	-0.135232	0.0662516	-0.0940659	-0.620528	-0.602077	-0.641966	-0.240137	-0.548976	-0.161093	-0.0983046	0.151009	Pon2
390	ENSMUSG00000043154	9.45102e-33	0.0434433	-0.0377888	0.0884198	-0.150501	-0.0867294	0.228029	-0.209339	0.285792	0.234907	0.329978	-0.582851	-0.1024	-0.0746928	0.155036	Ppp2r3a
391	ENSMUSG00000060969	1.49258e-20	-0.276572	-0.591527	-0.612642	0.0995519	-0.000493601	0.497159	0.112633	0.379066	0.354821	0.427853	-0.177128	-0.433643	-0.764798	-0.347524	Irx1
392	ENSMUSG00000023089	5.0565e-26	-0.123781	-0.0380503	-0.498266	-0.311188	-0.381202	-0.573363	-0.235411	-0.226555	-0.347362	-1.01277	-0.136317	-0.0935284	-0.599832	-1.04152	Ndufa5
392	ENSMUSG00000001175	4.46893e-22	0.0241826	0.277547	-0.458116	-0.0830667	-0.319387	-0.830837	0.565738	0.756787	1.10089	1.14949	-0.0794657	-0.647165	0.084841	-0.0581192	Calm1
393	ENSMUSG00000050565	2.57686e-43	0.466428	0.451027	0.579585	0.40686	0.550867	0.726858	0.536743	0.543848	0.610734	0.564368	0.617291	0.472397	0.371465	0.54303	Tor1aip2
393	ENSMUSG00000020376	4.14028e-18	-0.567436	-0.22469	-0.21524	0.0853916	0.0383894	0.230671	-0.396763	-0.479869	-0.404502	-0.78287	-0.254281	-0.516503	-0.236893	-0.234377	Rnf130
394	ENSMUSG00000028383	1.36615e-81	-0.540915	-0.0775036	-0.0740836	0.149608	0.0670634	0.10422	-0.22697	-0.490435	-0.261288	-0.25803	-0.0412023	-0.649369	-0.449986	-0.0405619	Hsdl2
395	ENSMUSG00000045954	4.44624e-14	0.705676	0.0553061	0.411798	0.278911	-0.444995	0.274846	0.440145	0.747552	0.732377	0.736186	0.215754	0.68556	0.6102	0.641826	Sdpr
395	ENSMUSG00000050212	9.82663e-42	-0.249237	-0.312862	-0.707191	0.258478	-0.0121425	-0.692639	-0.0796048	-0.043514	-0.0310991	-0.272734	-0.0587997	-0.221126	-0.256796	-0.349504	Eva1b
396	ENSMUSG00000028035	2.95792e-11	0.086071	0.0519017	-0.263875	0.225252	-0.0630164	-0.788586	0.0407514	-0.0978122	-0.00532827	-0.0804943	0.298712	0.212811	0.162541	-0.0300517	Dnajb4
397	ENSMUSG00000018965	3.83639e-70	-0.0102236	-0.111181	0.0711105	-0.0473596	-0.421711	0.0799527	-0.293002	0.285825	0.0332581	0.143436	-0.793846	-0.372478	-0.104831	0.424944	Ywhah
397	ENSMUSG00000071072	5.39936e-06	0.0824335	0.0311382	0.182814	-0.497982	-0.0226294	0.303775	-0.0367945	0.162238	0.0156379	0.401712	-0.160344	-0.143825	-0.121655	0.420777	Ptges3
397	ENSMUSG00000024953	1.33354e-220	-0.652153	-0.0201393	-0.128669	0.20342	-0.075646	-0.182874	-0.295151	-1.04861	-0.514147	-0.430489	-0.142976	-0.41256	-0.252584	-0.144399	Prdx5
397	ENSMUSG00000071654	1.84655e-144	-0.431646	-0.509333	-0.48372	-0.0565121	0.00976202	0.0203077	-0.446862	-0.607026	-0.653396	-0.356539	-0.11907	-0.111225	-0.655639	-0.388176	Uqcc3
398	ENSMUSG00000001964	7.22681e-14	0.729948	0.700895	0.700197	0.0822528	0.0179968	0.375595	0.800217	0.873755	0.876501	0.86099	0.63368	0.60775	0.696688	0.853071	Emd
398	ENSMUSG00000051579	4.15799e-34	0.254815	0.07978	0.30709	0.247001	0.560909	0.67996	0.494016	0.472288	0.53674	-0.019487	0.465823	0.159356	-0.108796	0.467333	Tceal8
398	ENSMUSG00000018932	4.61813e-41	-0.301228	0.843222	0.427006	-0.348369	-0.166512	0.927183	-0.401581	-0.288777	-0.0466285	0.979062	-0.694374	-0.383048	0.670821	0.706016	Map2k3
398	ENSMUSG00000039680	1.2714e-14	0.0631746	0.0369104	-0.712522	-0.0176828	-0.426107	-0.0822702	0.203311	0.226014	0.226761	-0.0997022	0.165046	-0.0572866	-0.165854	-0.946477	Mrps6
399	ENSMUSG00000000563	2.00968e-65	-0.140319	-0.275157	0.0580327	0.132531	0.503227	0.291735	0.101172	-0.24615	-0.021373	-0.422529	0.288678	-0.0870413	-0.89209	-0.198196	Atp5f1
399	ENSMUSG00000014956	9.27819e-145	-0.0400657	-0.399293	-0.505361	-0.000564077	-0.659175	-0.769057	0.0587987	0.00460825	0.262609	-0.00946628	-0.326024	-0.264401	-0.838338	-0.113516	Ppp1cb
399	ENSMUSG00000022450	2.50294e-26	-0.418895	-0.18369	-0.6777	0.327649	-0.287832	-0.429098	-0.56146	-0.756296	-0.971709	-0.697609	-0.0397669	-0.129737	-0.37032	-0.879371	Ndufa6
400	ENSMUSG00000020390	9.07228e-54	0.281509	0.31978	0.721353	0.480981	0.46818	1.01549	0.191681	0.249834	0.205518	0.417729	0.382626	0.325504	0.273559	0.745985	Ube2b
401	ENSMUSG00000016534	2.08751e-07	0.23625	0.767428	0.659367	0.302586	0.364505	0.599696	0.248598	0.0461107	0.142973	0.0801328	0.627163	0.451737	0.718817	0.52959	Lamp2
401	ENSMUSG00000028163	4.23957e-31	-0.412636	0.0658927	0.175389	0.0150175	0.0786952	0.392893	-0.213414	0.309076	0.198121	0.492841	-0.36175	-0.70229	0.320878	0.391206	Nfkb1
402	ENSMUSG00000028249	1.40142e-14	-0.522364	0.247196	-0.0463401	0.0562929	0.351907	1.00563	-0.236387	-0.260539	-0.0557649	0.568098	-0.660999	-0.772857	0.00233177	0.0742175	Sdcbp
402	ENSMUSG00000055204	2.5238e-23	0.117836	0.0972826	0.565193	0.256234	0.530897	0.63851	0.0794553	0.485228	0.31199	0.172946	0.190912	0.00959853	0.210396	0.73074	Ankrd17
402	ENSMUSG00000030057	6.27589e-22	0.194037	0.381092	0.640356	-0.420074	0.557615	0.931211	0.467765	0.43878	0.676234	1.07666	0.0977192	-0.352458	0.227368	0.967912	Cnbp
403	ENSMUSG00000021939	1.53737e-07	-0.390692	0.513708	-0.0263568	-0.0894595	-0.0229253	0.504069	-0.0937542	-0.402376	-0.0388382	0.707616	-0.139756	-0.582939	-0.019702	-1.17245	Ctsb
404	ENSMUSG00000027673	2.08784e-51	0.00504512	-0.334834	0.124054	0.435285	0.435442	0.33154	0.105937	-0.0524572	0.00793631	-0.61577	0.338308	0.10738	-0.867371	-0.364576	Ndufb5
404	ENSMUSG00000004268	7.74371e-12	-0.0780743	-0.314921	-0.00746824	-0.403742	0.397636	0.373019	-0.0675789	-0.048921	-0.063272	0.151881	-0.0174319	-0.148353	-0.33703	0.0263923	Emg1
404	ENSMUSG00000021585	2.94022e-06	-0.266514	-0.0416053	-0.0850501	-0.150726	-0.0044207	-0.0415702	-0.362732	-0.126864	-0.275218	0.272204	-0.587547	-0.425396	0.00730291	0.20024	Cast
404	ENSMUSG00000022884	2.53931e-16	-0.635323	-0.309156	-0.146548	-0.0371292	-0.376178	-0.356713	-0.697752	-0.896423	-1.0121	-0.634668	-0.00224933	-0.30415	-0.198887	-0.21563	Eif4a2
404	ENSMUSG00000024985	2.11108e-36	0.0799957	-0.688842	-0.7578	0.383535	-0.323185	0.0914218	0.0876113	0.369961	0.248329	0.358527	0.000351522	-0.0971104	-0.416528	-0.564812	Tcf7l2
405	ENSMUSG00000003955	1.4045e-68	0.428027	0.379164	0.458817	0.269924	0.299906	-0.255104	0.398383	0.284339	0.314645	-0.277795	0.641112	0.64775	0.383258	0.539842	Fam162a
405	ENSMUSG00000024811	1.05279e-26	0.254963	0.235442	0.629214	0.273566	0.539544	0.606117	0.243491	0.278135	0.243401	0.310357	0.410261	0.364367	0.353286	0.85171	Tnks2
406	ENSMUSG00000028691	1.01755e-24	-0.148463	-0.0852914	-0.500084	-0.515562	-0.180561	0.606122	0.260841	-0.363108	0.0773131	-0.22846	-0.110828	-0.670536	-0.760845	-0.497723	Prdx1
406	ENSMUSG00000035828	1.25043e-40	-0.212008	-0.225414	-0.834107	0.0769113	-0.37518	-0.175535	-0.290859	-0.31492	-0.294275	-0.158249	-0.121731	-0.0652621	-0.352354	-0.548312	Pim3
407	ENSMUSG00000028530	1.83589e-15	0.162125	0.470482	0.648634	0.111416	0.538803	0.617596	0.255432	0.458139	0.396286	0.729866	0.183987	0.0659734	0.453756	0.708201	Jak1
407	ENSMUSG00000032562	4.19291e-12	-0.206307	0.305037	0.518619	0.301789	-0.175229	-0.208153	0.00549154	-0.31495	-0.0456912	0.402133	0.357398	0.375875	0.509889	1.09132	Gnai2
407	ENSMUSG00000098274	1.41045e-58	0.0274158	-0.199631	-0.0471922	-0.187092	0.332603	0.626604	-0.402062	-0.16594	-0.662607	-0.0377758	-0.264351	-0.106956	-0.113569	0.0996928	Rpl24
408	ENSMUSG00000073676	9.93554e-89	0.603959	-0.512064	0.0219058	0.0933141	0.719518	0.73023	0.417455	0.427892	0.278918	0.228496	0.807909	0.80822	-0.709215	-0.515898	Hspe1
408	ENSMUSG00000051154	3.37558e-17	-0.149637	-0.334357	-0.236515	0.130245	0.0177139	-0.0763416	-0.149453	-0.305438	-0.28884	-0.721991	0.0719208	0.0187291	-0.418015	-0.236166	Commd3
408	ENSMUSG00000029094	1.47504e-22	0.463745	0.680269	0.677942	0.234625	0.169105	0.438868	0.35693	0.523491	0.437543	0.745923	0.378894	0.439765	0.774141	0.886036	Afap1
409	ENSMUSG00000046330	7.79355e-18	0.0984121	-0.21812	-0.468952	-0.239455	-0.252846	0.29507	-0.482063	0.245209	-0.633836	0.295581	-0.496586	-0.184701	-0.236489	-0.519555	Rpl37a
409	ENSMUSG00000017188	2.52286e-172	-0.465469	-0.535452	-0.428151	-0.0332315	-0.203702	-0.325984	-0.32847	-0.716483	-0.421571	-0.508801	-0.140882	-0.157396	-0.692629	-0.328981	Coa3
409	ENSMUSG00000035086	1.3296e-15	-0.233043	-0.14563	-0.0377945	-0.119167	-0.0554787	-0.0551397	-0.303442	-0.392991	-0.331553	-0.733708	-0.19357	-0.0748551	-0.0662884	0.0684814	Becn1
410	ENSMUSG00000062604	5.23567e-62	0.370104	0.178814	0.473615	0.482586	-0.200882	0.526819	0.401183	0.352067	0.29734	0.0488006	0.656898	0.589171	-0.0226507	0.666337	Srpk2
410	ENSMUSG00000019659	3.52138e-23	-0.640818	-0.582786	-0.498994	-0.269833	-0.270999	-0.237419	-0.68314	-0.640297	-0.638117	-0.574841	-0.667928	-0.465275	-0.523489	-0.207872	Ccdc12
411	ENSMUSG00000022234	2.93335e-96	0.0392645	-0.414873	0.285435	-0.031966	0.599889	0.616644	0.0255291	0.086437	-0.0224155	0.260906	0.183875	0.00291238	-0.44374	0.534042	Cct5
411	ENSMUSG00000049760	6.89237e-32	-0.597309	-0.384309	-0.458735	0.0500326	0.207832	0.164931	-0.55475	-0.7863	-0.860492	-0.502501	-0.00407865	-0.215795	-0.622568	-0.439825	2410015M20Rik
412	ENSMUSG00000020022	7.74372e-21	-0.187577	-0.201167	-0.608939	-0.432966	-0.437586	-0.447688	-0.445409	-0.310495	-0.532072	-0.386211	-0.402243	-0.143274	-0.492539	-0.761973	Ndufa12
412	ENSMUSG00000005148	5.19507e-08	-0.310521	-0.000476614	0.280172	0.205733	0.553349	0.824307	-0.378687	0.00713544	-0.112367	0.5926	-0.574014	-0.405047	-0.0999806	0.674378	Klf5
413	ENSMUSG00000033685	8.05982e-08	0.264338	0.571193	-0.455053	0.408133	-0.165372	0.988249	0.620841	0.709054	0.647895	0.5836	0.690966	0.0759438	0.537901	0.0294141	Ucp2
413	ENSMUSG00000034024	2.36738e-15	-0.10351	-0.518181	0.446724	-0.0845168	0.567216	0.624769	-0.0705663	-0.239913	-0.161964	-0.240481	0.108135	-0.0375647	-0.474671	0.309793	Cct2
413	ENSMUSG00000033004	1.38693e-32	0.624246	0.635102	0.754207	0.181782	0.37637	0.370604	0.528333	0.774928	0.615004	0.809355	0.572852	0.653531	0.722288	0.843633	Mycbp2
414	ENSMUSG00000029616	1.95863e-06	0.0100014	-0.478549	0.0282249	0.172465	0.325631	0.214692	0.00492781	-0.0972637	-0.0873941	-0.861398	0.177622	0.167352	-0.416193	-0.123062	Erp29
414	ENSMUSG00000020018	7.1092e-15	-0.0319109	-0.41808	-0.0692684	-0.456755	0.265284	0.151094	-0.403359	-0.0574254	-0.481104	-0.315899	-0.334237	0.0833564	-0.424579	0.212424	Snrpf
415	ENSMUSG00000028837	1.43182e-29	-0.284174	-0.179532	0.0957019	-0.46269	0.267712	0.461226	-0.0251578	-0.43422	-0.169171	-0.0481585	-0.102284	-0.404732	-0.684136	-0.273326	Psmb2
415	ENSMUSG00000063787	2.14716e-06	-0.35004	-0.413239	-0.25114	-0.169805	-0.00269872	0.0147092	-0.33668	-0.427533	-0.393799	-0.422659	-0.186101	-0.208196	-0.660127	-0.366398	Chchd1
416	ENSMUSG00000036432	9.9374e-189	0.465561	0.439805	0.513113	0.354308	0.443532	0.69475	0.520559	0.716582	0.675698	0.623027	0.434165	0.293255	0.374391	0.663309	Siah2
416	ENSMUSG00000028062	3.46646e-10	-0.627683	-0.313194	-0.62183	0.248417	-0.264138	-0.161162	-0.383706	-0.941879	-0.642922	-0.332869	0.0879346	-0.177788	-0.485449	-0.943318	Lamtor2
416	ENSMUSG00000030704	3.58973e-15	0.644514	0.715993	0.787955	0.196995	0.365215	0.820349	0.597869	0.718828	0.638681	0.938505	0.529945	0.572555	0.868716	1.02296	Rab6a
416	ENSMUSG00000064210	1.79236e-09	-0.227949	0.175849	0.261676	-0.21994	-0.0427214	0.176857	-0.696251	-0.0553051	-0.440347	0.23203	-0.598979	-0.0924232	0.35828	0.491235	Ano6
417	ENSMUSG00000031299	5.97289e-167	-0.0312101	-0.216239	-0.121298	0.0521778	-0.0726035	0.0761503	-0.099984	-0.101507	-0.117752	-0.0937359	0.0682325	0.0757828	-0.751517	-0.412633	Pdha1
417	ENSMUSG00000051510	2.6588e-26	0.0599665	0.619241	0.605217	0.134227	0.522553	0.628265	0.0283969	0.0489874	0.0577857	0.583078	0.163327	0.122207	0.465241	0.666612	Mafg
418	ENSMUSG00000042406	3.82945e-10	0.210515	0.472779	0.423914	-0.00853934	0.456754	1.00675	0.413767	0.870675	0.72036	0.80534	-0.0170453	-0.411967	0.285505	0.619466	Atf4
419	ENSMUSG00000067006	7.34143e-48	0.298179	0.193818	0.443194	-0.138442	-0.62783	0.947896	0.160291	0.523489	0.237738	0.776838	0.04966	0.0765107	0.811917	0.349458	Serpinb5
419	ENSMUSG00000032575	8.57995e-39	-0.111474	-0.262887	-0.844503	-0.242153	0.469297	0.429059	-0.13237	-0.0162152	-0.0291164	-0.49302	-0.388085	-0.274666	-0.332382	-0.504307	Manf
420	ENSMUSG00000036461	1.48762e-25	-0.158344	0.287351	0.743566	-0.0145935	0.571707	0.90162	-0.381943	-0.271839	-0.340164	0.511991	-0.0653222	0.374551	0.160323	0.76426	Elf1
420	ENSMUSG00000000326	8.60372e-10	-0.0515468	-0.145519	-0.00249845	-0.0901904	-0.570118	-0.108648	-0.087996	-0.118541	-0.10159	-0.227286	0.00236756	-0.0505067	-0.188319	0.0168225	Comt
420	ENSMUSG00000006050	3.69422e-19	-0.518616	-0.203117	-0.42514	-0.141181	0.0897232	-0.0379613	-0.396517	-0.675246	-0.447717	-0.712576	-0.281282	-0.386036	-0.391911	-0.552707	Sra1
421	ENSMUSG00000036499	2.70041e-84	0.2533	0.459329	0.344219	-0.359316	0.294697	0.24497	0.0328234	0.485068	0.295826	0.398416	-0.0941116	0.133248	0.431424	0.541724	Eea1
422	ENSMUSG00000028034	6.513e-13	-0.0913672	-0.0198768	0.286619	0.0220018	0.476866	0.371536	-0.0206251	-0.145122	-0.0454072	-0.239465	0.091661	0.0941904	0.182264	0.279336	Fubp1
422	ENSMUSG00000021360	1.13035e-39	-0.487727	0.153771	-0.0345181	-0.157901	-0.406961	-0.625039	-0.541134	-0.670214	-0.737464	-0.145551	0.125649	0.0796463	0.209434	0.0715183	Gcnt2
424	ENSMUSG00000041133	2.59802e-20	0.624385	0.19423	0.829292	0.375657	0.415901	0.653702	0.69094	0.644962	0.712702	0.604114	0.738883	0.667446	0.178273	0.966363	Smc1a
424	ENSMUSG00000028382	3.71896e-09	-0.697627	-0.361634	0.00870746	-0.0931548	0.310339	0.327082	-0.72588	-0.623535	-0.738433	-0.647062	-0.483101	-0.483698	-0.543329	0.0782198	Ptbp3
424	ENSMUSG00000009927	3.759e-17	0.290356	-0.107674	0.218966	-0.226542	0.416413	0.716576	-0.106065	0.213068	-0.241838	0.624786	-0.108275	0.039902	-0.095448	0.200278	Rps25
425	ENSMUSG00000023286	2.43137e-11	-0.230048	-0.0310868	0.217779	-0.304229	0.477151	0.396593	-0.174193	-0.0138929	-0.0785943	0.00277384	-0.237273	-0.403404	-0.0929183	0.177406	Ube2j2
425	ENSMUSG00000000628	2.31303e-09	-0.314879	0.150349	0.150987	0.0500053	0.000962749	0.231439	-0.597099	-0.236534	-0.724639	0.250132	0.110359	-0.165073	0.0754127	-0.204766	Hk2
425	ENSMUSG00000030403	5.6002e-30	0.406139	0.71842	0.735003	-0.0505183	0.177937	-0.0375764	0.238265	0.254284	0.244073	0.569798	0.200831	0.49615	0.674843	0.784823	Vasp
425	ENSMUSG00000070047	1.13605e-62	0.452963	0.56925	0.745409	0.286074	0.050185	0.552567	0.432314	0.59638	0.504255	0.894337	0.639708	0.580706	0.673801	0.755293	Fat1
426	ENSMUSG00000035227	2.73112e-07	-0.339603	-0.132401	-0.542014	-0.0888962	0.275051	0.30035	-0.293032	-0.501688	-0.369147	-0.60667	-0.218073	-0.310023	-0.792661	-0.868197	Spcs2
426	ENSMUSG00000048076	6.02011e-14	-0.571034	-0.208897	-0.172946	-0.340805	0.316104	0.131079	-0.381296	-0.608975	-0.372872	-0.207395	-0.562698	-0.755474	-0.334165	-0.168193	Arf1
427	ENSMUSG00000035133	1.02114e-12	0.356999	0.613047	0.374163	-0.109405	-0.369908	0.923923	0.3838	0.679248	0.629572	0.903008	0.0542147	0.207863	0.771816	0.834419	Arhgap5
427	ENSMUSG00000024012	6.5764e-129	-0.449758	-0.565789	-0.168825	0.015867	0.0140155	-0.293136	-0.389373	-0.508587	-0.431636	-0.640135	-0.206271	-0.16947	-0.57737	-0.0827343	Mtch1
428	ENSMUSG00000001016	2.79749e-14	0.223399	-0.182674	0.352705	-0.0276714	0.468574	0.494448	0.233378	0.244103	0.283654	-0.0850918	0.26481	0.183516	-0.0239738	0.527541	Ilf2
428	ENSMUSG00000025393	1.12464e-07	-0.143309	-0.163951	0.105083	0.060823	0.17583	-0.330142	0.24235	-0.532533	-0.0495021	-0.498456	0.450355	-0.0239028	-0.927547	-0.178295	Atp5b
429	ENSMUSG00000050299	2.9281e-45	-0.171181	-0.191431	-0.373257	-0.403121	-0.080818	0.165799	-0.64097	-0.0952737	-0.755385	-0.130551	-0.506423	-0.219022	-0.170599	-0.504599	Gm9843
430	ENSMUSG00000031229	6.88265e-34	0.42611	0.127469	0.80167	0.302573	0.586612	0.632276	0.379677	0.549793	0.483866	0.229652	0.49665	0.411775	0.0551005	0.746824	Atrx
430	ENSMUSG00000024576	6.29901e-26	0.247693	0.474299	0.702959	0.0983903	0.229434	0.857633	0.315522	0.274319	0.286903	0.520727	0.263134	0.163869	0.384947	1.01148	Csnk1a1
431	ENSMUSG00000035093	2.52843e-06	-0.0625649	0.0946097	-0.249173	0.046139	-0.181289	0.0847403	-0.045763	0.0818402	0.0292438	0.0907462	-0.0593528	-0.179723	-0.195312	-0.782891	Secisbp2l
431	ENSMUSG00000000171	3.99151e-09	-0.182873	-0.365749	-0.13521	-0.103082	0.153476	-0.000962806	-0.0642239	-0.25517	-0.145953	-0.263689	0.0382978	-0.190376	-0.616723	-0.242213	Sdhd
432	ENSMUSG00000026305	1.85159e-08	0.136125	0.772678	0.618967	-0.280044	-0.361412	0.428216	-0.0881638	0.191697	0.0846298	0.929373	-0.293238	0.145685	0.785765	0.942693	Lrrfip1
432	ENSMUSG00000025066	1.60369e-12	0.112493	-0.0768173	0.515196	-0.208089	-0.0636713	0.180202	0.217663	0.270855	0.363246	0.704897	0.131666	0.0276643	0.0759291	1.08967	Sfr1
433	ENSMUSG00000027087	3.81367e-27	-0.149178	0.69941	0.605102	0.382883	0.280083	0.733385	-0.0674294	0.222833	0.145113	0.468797	-0.0323605	-0.154626	0.745036	0.661364	Itgav
433	ENSMUSG00000014077	8.65767e-99	-0.520906	-0.321288	-0.354532	-0.0744116	-0.0529486	-0.289963	-0.610893	-0.529234	-0.571082	-0.648217	-0.391344	-0.346524	-0.37947	-0.201137	Chp1
433	ENSMUSG00000035642	2.09185e-07	0.0218908	-0.0956517	-0.0528093	0.136186	-0.0829805	-0.115561	0.0993767	0.0265423	0.0605401	-0.59474	0.127551	0.0495456	-0.158225	-0.122703	Aamdc
433	ENSMUSG00000024014	2.58159e-28	-0.181223	0.167305	-0.133087	0.412117	0.218751	0.308952	0.0947832	0.556409	0.515985	0.603748	-0.3429	-0.539245	0.0362454	0.0853493	Pim1
434	ENSMUSG00000026755	2.1222e-14	-0.468498	-0.170671	-0.0827898	-0.269469	0.0631589	-0.100059	-0.533698	-0.770215	-0.680771	-0.7362	-0.225028	-0.0775029	-0.305499	-0.0917914	Arpc5l
434	ENSMUSG00000067995	9.30393e-63	0.49079	0.4038	0.446462	-0.158428	0.275168	0.679111	0.460402	0.526506	0.510507	0.67996	0.42437	0.385478	0.39078	0.597904	Gtf2f2
435	ENSMUSG00000017428	7.81301e-08	-0.0731307	0.0501196	0.323613	-0.410519	0.29599	0.448804	-0.023294	0.0798141	0.162603	0.173777	-0.242067	-0.211052	0.0482897	0.575544	Psmd11
436	ENSMUSG00000007739	1.46166e-54	-0.149309	-0.52314	0.465161	0.0579206	0.569397	0.744951	-0.167342	-0.116007	-0.305974	0.227821	0.0931311	-0.0757443	-0.47278	0.541326	Cct4
437	ENSMUSG00000028559	9.84394e-56	-0.255963	-0.112011	-0.139326	-0.00607031	-0.0378115	0.0382102	-0.301638	-0.294661	-0.342515	-0.63066	-0.225192	-0.108445	-0.0307754	-0.00887319	Osbpl9
437	ENSMUSG00000057666	6.6022e-12	-0.019677	-0.0605964	-0.359551	-0.474427	-0.214536	-0.250509	0.161886	-0.10448	0.0810251	0.101235	0.114825	-0.0149254	-0.42144	-0.156776	Gapdh
438	ENSMUSG00000029131	3.18835e-10	-0.0760325	-0.0219697	-0.0359961	-0.402704	0.00118812	-0.0658591	-0.293466	-0.0765374	-0.317979	-0.0521836	-0.330525	-0.0525352	-0.0387181	0.154651	Dnajb6
440	ENSMUSG00000003380	3.59769e-11	-0.525313	-0.0513779	-0.448308	-0.0259539	-0.37811	-0.256066	-0.102663	-0.214734	-0.0483788	0.183413	-0.309201	-0.780537	-0.264623	-0.626861	Rabac1
440	ENSMUSG00000004667	4.84796e-29	-0.17065	-0.456661	-0.216921	-0.20001	0.24235	0.254563	-0.025726	-0.127645	-0.00857931	-0.115597	-0.0144866	-0.248691	-0.610929	-0.184892	Polr2e
441	ENSMUSG00000014867	1.32824e-08	-0.202008	0.0404321	-0.161792	0.0223532	0.278421	0.272286	-0.0997813	0.00476074	-0.00302532	-0.138724	-0.00187861	-0.223311	-0.133435	-0.734294	Surf4
441	ENSMUSG00000036940	5.27599e-18	-0.216568	0.0670676	0.533478	-0.157727	0.49938	0.568579	-0.385719	-0.0819933	-0.202449	0.304846	-0.187042	0.032158	0.17778	0.562537	Kdm1a
441	ENSMUSG00000069662	4.6526e-09	0.354414	0.403716	0.707505	-0.116468	-0.438554	-0.164833	0.257734	0.158546	0.10375	-0.752665	0.775568	0.713171	0.357637	0.657494	Marcks
441	ENSMUSG00000001552	1.45663e-16	-0.415985	0.0590456	0.272164	-0.35711	0.0521768	0.897347	-0.440431	-0.129154	-0.24214	0.174981	-0.651888	-0.460548	0.0706409	0.278016	Jup
441	ENSMUSG00000006740	8.61144e-09	0.0649613	0.599723	0.882348	-0.140935	0.158609	0.388115	0.0241833	0.0289894	0.0628446	0.236898	0.10997	0.221854	0.544603	0.863093	Kif5b
442	ENSMUSG00000044080	3.6735e-25	-0.57325	0.171783	-0.697791	0.0145017	-0.00704322	0.229745	-0.375623	-0.953877	-0.655579	0.208383	-0.333444	-0.430673	-0.139417	-0.566134	S100a1
442	ENSMUSG00000042608	9.01172e-11	-0.0919462	0.264323	0.333607	0.0958637	0.448235	0.498786	-0.131609	0.309223	0.186608	0.459577	-0.280363	-0.29753	0.118561	0.396534	Stk40
442	ENSMUSG00000031683	3.45935e-75	-0.398295	-0.589187	-0.42187	0.0142998	-0.0296395	-0.147649	-0.385129	-0.395536	-0.29916	-0.366899	-0.37139	-0.207418	-0.469179	-0.264427	Lsm6
443	ENSMUSG00000022911	1.61916e-77	0.302867	0.35957	0.750616	0.359758	0.281039	0.715599	0.433889	0.641151	0.575234	0.743174	0.407852	0.154858	0.442431	0.92149	Arl13b
444	ENSMUSG00000020153	3.08528e-18	-0.330717	-0.334926	-0.550363	-0.135929	-0.322069	-0.499025	-0.195288	-0.391768	-0.247651	-0.332908	-0.12466	-0.194209	-0.751102	-0.774199	Ndufs7
444	ENSMUSG00000034252	1.23608e-21	0.0478453	0.254476	0.753537	0.0573774	0.530838	0.728916	0.0096067	0.303769	0.227859	0.585196	0.0764678	0.180465	0.466608	0.884547	Senp6
446	ENSMUSG00000025982	2.24992e-87	0.156815	0.069018	0.327552	0.0851917	0.602828	0.629314	0.238529	0.357549	0.332548	0.467441	-0.0263656	-0.223141	-0.0750236	0.631977	Sf3b1
446	ENSMUSG00000035048	3.17596e-08	-0.609279	-0.364137	-0.741532	0.0687211	-0.38246	-0.399408	-0.615004	-0.893878	-0.850809	-0.545808	-0.187839	-0.125759	-0.616035	-0.967297	Anapc13
447	ENSMUSG00000027828	5.62712e-09	0.29255	0.286475	0.370809	0.0468683	0.518006	0.278536	0.270003	0.333691	0.253013	-0.15726	0.410761	0.217457	0.0357177	0.166758	Ssr3
447	ENSMUSG00000091896	3.78274e-09	-0.056348	0.118609	0.145162	-0.393266	-0.118771	-0.00608724	-0.249082	-0.00299847	-0.216043	0.0222336	-0.233042	-0.0435402	0.103552	0.251974	Ube2d2a
448	ENSMUSG00000018171	1.53442e-28	-0.336577	0.430161	0.263512	-0.0503117	0.29174	0.540211	-0.550357	-0.644895	-0.795113	0.0870334	0.0799888	0.136038	0.381533	0.333178	Vmp1
448	ENSMUSG00000021427	6.40589e-87	0.375851	0.289801	0.302333	-0.0926896	0.451657	0.264139	0.209068	0.473002	0.354864	0.108242	0.159493	0.191688	0.171195	-0.0900895	Ssr1
448	ENSMUSG00000024096	6.42462e-18	-0.672067	-0.575057	-0.586635	-0.148123	-0.149236	0.00162827	-0.627114	-0.720373	-0.618383	-0.379237	-0.417294	-0.4882	-0.817358	-0.475289	Ralbp1
449	ENSMUSG00000029642	2.98243e-08	-0.0698501	-0.16222	0.0518999	-0.224638	0.562375	0.433046	-0.329589	-0.00295374	-0.351303	-0.0126349	-0.285967	-0.219245	-0.320647	0.0786066	Polr1d
449	ENSMUSG00000004040	2.0945e-24	0.443443	0.584625	0.738446	0.132624	0.479219	0.907343	0.52273	0.807282	0.709602	0.855987	0.560736	0.360829	0.589062	0.926592	Stat3
449	ENSMUSG00000037361	4.50593e-07	-0.252677	-0.313885	0.117284	-0.392001	0.155191	0.200179	-0.227862	-0.441762	-0.336868	-0.218794	-0.260254	-0.216877	-0.370215	0.118251	Sf3b6
450	ENSMUSG00000028797	1.29096e-28	-0.625503	-0.549385	-0.552278	-0.0861923	0.0523113	-0.143754	-0.684357	-0.892151	-0.816931	-0.681715	-0.328337	-0.366141	-0.579358	-0.429076	Tmem234
450	ENSMUSG00000083012	1.6497e-48	-0.561529	0.0360984	0.201087	-0.0325383	0.117637	-0.00969395	-0.580907	-0.642456	-0.6836	-0.405625	-0.152659	-0.367955	-0.0160389	0.0140561	Fam220a
450	ENSMUSG00000051483	8.74097e-07	-0.358373	-0.142453	-0.218318	0.0672923	-0.0300448	-0.00189884	-0.154795	-0.582629	-0.362685	-0.618968	0.0865727	-0.025174	-0.305459	-0.247626	Cbr1
450	ENSMUSG00000098178	4.25756e-34	0.000348063	-0.393445	0.11178	-0.064179	0.718257	0.687856	0.117658	0.449958	0.370966	-0.0109572	0.0835456	-0.21762	-0.475339	-0.853671	Gm42418
451	ENSMUSG00000037499	1.98385e-06	0.156076	0.294733	0.367396	0.46388	-0.159403	-0.000648308	0.256762	0.104699	0.18695	0.412749	0.48915	0.373127	0.684816	0.324781	Nenf
452	ENSMUSG00000028964	2.42482e-11	-0.558534	-0.474641	-0.456842	0.459983	-0.327311	0.092379	-0.270978	-0.872292	-0.582231	-0.482689	0.105091	-0.221336	-0.73842	-0.452874	Park7
452	ENSMUSG00000029621	2.28808e-15	-0.448617	-0.40164	-0.168916	-0.213707	0.270319	0.176275	-0.541147	-0.663244	-0.671947	-0.782822	-0.184537	-0.238281	-0.548496	-0.233948	Arpc1a
452	ENSMUSG00000019998	5.97617e-07	0.417966	0.631605	0.28121	0.222576	-0.047299	0.277999	0.404119	0.350026	0.397152	0.429736	0.401597	0.410394	0.515194	0.574051	Stx7
452	ENSMUSG00000018293	1.26215e-06	0.351325	0.421551	0.243516	-0.207574	-0.587235	0.0177606	0.0482171	0.338508	0.0686707	0.547656	0.0054499	0.362844	0.344988	0.192807	Pfn1
452	ENSMUSG00000055762	8.51313e-18	-0.0157715	-0.274167	-0.0400409	0.111096	0.364228	0.886952	0.0170095	-0.303516	-0.291642	0.090613	0.208358	-0.0555979	-0.386445	0.0819129	Eef1d
452	ENSMUSG00000024829	2.45528e-14	-0.165769	-0.301818	-0.113413	-0.164717	0.0911771	0.108794	-0.165223	-0.188508	-0.192652	-0.33073	-0.200959	-0.136727	-0.607479	-0.166928	Mrpl21
453	ENSMUSG00000024758	3.76287e-42	-0.438113	-0.434135	-0.452964	-0.12979	0.139665	-0.225913	-0.375032	-0.368888	-0.337452	-0.504588	-0.307302	-0.476467	-0.686087	-0.654389	Rtn3
454	ENSMUSG00000022895	4.84312e-44	-0.758386	-0.142305	0.0647038	0.369885	0.523427	0.887559	-0.340247	-0.407075	-0.186152	-0.0310881	-0.174818	-0.679728	-0.314094	0.185109	Ets2
455	ENSMUSG00000051695	4.35932e-33	-0.275744	-0.245182	0.0902375	0.0203351	0.535426	0.384512	-0.134934	0.0206348	0.0561329	-0.138081	-0.146546	-0.387644	-0.351032	0.123357	Pcbp1
455	ENSMUSG00000030541	2.22455e-18	0.119824	-0.435381	-0.0851127	0.301062	0.246276	-0.119283	0.212591	0.178445	0.19822	-0.329357	0.101686	-0.013239	-0.527913	-0.0494202	Idh2
455	ENSMUSG00000022404	1.72033e-07	-0.174942	-0.238617	-0.0308095	0.127853	0.0779354	0.049845	-0.197661	-0.267509	-0.310965	-0.628825	0.0475524	0.0217114	-0.217693	-0.231061	Slc25a17
456	ENSMUSG00000091537	3.70311e-35	-0.102667	-0.289594	-0.428133	-0.414612	-0.107834	-0.340772	-0.400709	-0.0721348	-0.364604	-0.664708	-0.507871	-0.0245087	-0.352143	-0.400799	Tma7
456	ENSMUSG00000021024	4.05013e-06	-0.132994	-0.377733	-0.0238975	-0.171037	0.175137	0.286023	-0.0147416	-0.198519	0.0282668	-0.117524	-0.174746	-0.185713	-0.718187	0.028975	Psma6
457	ENSMUSG00000028820	7.89597e-10	0.202164	-0.178972	0.382717	-0.413458	0.533542	0.479444	0.18024	0.492233	0.382687	0.203796	-0.0456334	-0.0807986	-0.197659	0.607248	Sfpq
457	ENSMUSG00000062825	9.08479e-15	0.242204	0.625188	0.0629964	0.181219	-0.106317	1.03485	-0.236361	-0.228389	-0.316077	0.617921	-0.154147	0.634274	0.436412	0.384986	Actg1
457	ENSMUSG00000022641	6.7706e-31	0.581487	0.367358	0.538468	0.303221	0.206906	0.532708	0.4946	0.598185	0.561927	0.56895	0.512139	0.599718	0.515342	0.680099	Bbx
458	ENSMUSG00000024583	4.6608e-15	-0.364256	-0.10225	0.364131	-0.141159	0.531858	0.627666	-0.117976	-0.341897	-0.097983	0.0833187	-0.272616	-0.512061	-0.310612	0.00904282	Txnl1
459	ENSMUSG00000073702	1.2542e-18	0.259899	-0.197217	-0.116474	-0.154417	0.226208	0.636121	-0.334681	0.0621277	-0.541325	0.422374	-0.301518	0.0429083	-0.166087	0.0668862	Rpl31
459	ENSMUSG00000065990	3.08755e-15	-0.66311	-0.315306	-0.105527	-0.167433	0.0753245	0.0602207	-0.355079	-0.794975	-0.511473	-0.613398	-0.0889285	-0.331931	-0.489391	-0.190654	Aurkaip1
459	ENSMUSG00000020949	2.4827e-09	-0.161852	-0.494307	-0.291663	-0.0341929	0.0127307	0.0525406	-0.0889831	-0.165323	-0.113407	-0.513691	-0.0722853	-0.0851383	-0.58263	-0.173772	Fkbp3
460	ENSMUSG00000039041	8.1292e-12	-0.248254	0.0549419	0.0747872	-0.375234	0.187798	0.315599	-0.113477	-0.157963	-0.00842599	-0.013147	-0.257495	-0.374049	-0.0805242	0.105968	Adrm1
462	ENSMUSG00000058655	2.7927e-07	0.103496	-0.240465	0.323502	0.179138	0.488999	0.623468	-0.0790273	0.1461	-0.131478	0.134293	0.264847	0.23761	-0.113515	0.411832	Eif4b
464	ENSMUSG00000058799	8.55204e-121	0.43831	-0.65266	0.42067	-0.0716588	0.343836	0.338213	0.374229	0.703569	0.562226	0.71272	0.0795204	0.358019	-0.35506	0.680417	Nap1l1
465	ENSMUSG00000026615	2.48038e-81	0.0741817	0.218108	0.669665	-0.121114	0.535234	0.529953	0.20052	0.577419	0.478436	0.420289	-0.00645677	-0.191656	0.116249	0.616601	Eprs
465	ENSMUSG00000035199	1.04456e-12	-0.475755	0.3087	0.166911	-0.204082	0.197345	0.281417	-0.307023	-0.85152	-0.45398	0.43957	-0.108658	-0.263976	0.219724	0.244304	Arl6ip5
465	ENSMUSG00000021963	1.31965e-07	-0.028011	-0.0745177	-0.145175	-0.40524	0.00214105	-0.0403555	-0.101639	0.0595973	-0.0674485	0.103432	-0.224296	-0.154899	-0.149292	-0.13701	Sap18
465	ENSMUSG00000050912	7.50623e-25	-0.0585061	0.255891	0.368095	0.034291	0.0457678	0.12728	-0.159904	-0.31434	-0.385635	-0.810607	0.393459	0.427367	0.165705	0.542361	Tmem123
466	ENSMUSG00000025630	1.86984e-09	0.0152276	0.150613	0.232105	-0.380932	0.0575406	0.40715	0.0843458	-0.332571	-0.0853135	0.210465	0.225883	0.1843	-0.0204772	0.253801	Hprt
466	ENSMUSG00000023087	4.40984e-12	0.131435	0.348187	0.548328	0.205491	0.369843	0.733206	-0.175312	0.222643	0.0743827	0.473486	-0.150764	0.206464	0.42313	0.687474	Noct
466	ENSMUSG00000021114	9.89125e-42	-0.526295	-0.292005	-0.281964	-0.151561	-0.0191762	-0.142765	-0.379952	-0.710034	-0.525631	-0.511196	-0.218106	-0.237429	-0.4894	-0.260027	Atp6v1d
467	ENSMUSG00000049470	1.97733e-89	-0.769141	0.365736	0.502727	-0.00536935	0.236439	0.461615	-0.495929	-0.88912	-0.676985	0.128115	0.06236	-0.238686	0.400231	0.485883	Aff4
467	ENSMUSG00000044408	2.77699e-43	0.349358	-0.0577403	0.205324	0.370918	0.137686	0.138443	0.415484	0.304077	0.369365	0.243123	0.510953	0.421864	-0.406633	0.279198	Sptssa
468	ENSMUSG00000026003	1.53984e-44	-0.528486	0.0744431	-0.216465	0.205054	0.336694	0.33795	-0.172334	-0.598972	-0.393455	-0.22938	0.0162363	-0.593838	0.0892888	-0.31445	Acadl
468	ENSMUSG00000004897	2.00217e-28	-0.318867	-0.671131	-0.113376	-0.315689	0.316134	0.144185	-0.446587	-0.0810746	-0.0963455	-0.0166719	-0.668443	-0.428344	-0.569169	0.27187	Hdgf
468	ENSMUSG00000037072	6.4685e-07	0.1363	0.417662	0.0986929	0.447238	0.394554	-0.354099	0.21983	-0.262369	0.0498621	-0.153249	0.533806	0.385822	0.160889	0.147373	Sep15
469	ENSMUSG00000030417	8.45657e-26	-0.194951	0.179411	0.0468637	-0.427402	-0.331876	-0.345133	-0.376302	-0.3362	-0.415181	-0.511699	-0.220662	0.0350378	0.0453354	0.0343853	Pdcd5
469	ENSMUSG00000037710	2.26741e-55	0.193347	0.402716	0.35769	0.190233	-0.244778	0.287614	0.352062	-0.0629334	0.254577	-0.126621	0.628087	0.577694	0.28176	0.226474	Cisd1
469	ENSMUSG00000091086	2.80141e-45	-0.138274	-0.215337	-0.238722	-0.224559	0.0260562	0.176557	-0.594322	0.00430433	-0.638057	0.167357	-0.40429	-0.0633305	-0.139507	-0.196501	Rpl6l
469	ENSMUSG00000008393	9.50307e-10	-0.0210755	-0.0968646	-0.106096	-0.249081	-0.171064	-0.533623	-0.158358	-0.0294068	-0.143895	-0.639166	-0.133677	-0.0284133	-0.0857532	-0.247991	Carhsp1
470	ENSMUSG00000032112	8.78553e-13	-0.222845	-0.131412	-0.0113358	-0.18864	0.147077	0.151141	-0.240397	-0.438821	-0.324598	-0.637065	-0.0619289	0.0283824	-0.0249263	-0.112609	Trappc4
470	ENSMUSG00000018920	4.03532e-55	-0.200909	-0.332014	-0.0423438	-0.191861	0.0719814	0.476883	-0.213508	0.132663	0.126978	0.484938	-0.560749	-0.448803	0.0448268	0.140236	Cxcl16
470	ENSMUSG00000010095	9.45163e-140	0.0892961	0.753382	0.417331	-0.263929	-0.419106	0.909911	0.492382	0.879999	0.907746	0.94727	-0.00716067	-0.599322	0.584059	0.191899	Slc3a2
472	ENSMUSG00000056076	1.56523e-11	-0.0226041	-0.0762338	0.173488	-0.357875	0.167168	0.292908	-0.115011	0.197663	0.128186	0.306329	-0.304362	-0.193235	-0.187021	0.21666	Eif3b
473	ENSMUSG00000061136	1.01456e-60	-0.300116	-0.428456	-0.0573869	-0.363267	0.16809	0.162562	-0.331334	-0.227698	-0.263175	-0.497734	-0.436023	-0.352025	-0.430669	0.119441	Prpf40a
474	ENSMUSG00000016308	1.1835e-78	0.145482	0.306591	0.374038	-0.181325	0.451075	0.491704	0.269579	0.290227	0.330308	0.131924	0.175833	0.0608389	-0.0299932	0.0698807	Ube2a
474	ENSMUSG00000053119	7.56536e-23	-0.554322	-0.320978	-0.50838	-0.0988875	-0.329583	-0.475649	-0.638107	-0.713645	-0.739889	-0.577705	-0.296584	-0.223648	-0.270258	-0.182937	Chmp3
474	ENSMUSG00000020720	3.49531e-25	-0.136474	0.0831913	0.250439	-0.363596	0.297729	0.400607	0.0172882	-0.0719556	0.105493	0.277008	-0.139442	-0.239613	-0.0360786	0.274973	Psmd12
474	ENSMUSG00000024912	1.58379e-10	-0.0835587	0.386204	0.45586	-0.170931	0.359851	0.556481	0.00607088	0.45498	0.413829	0.517252	-0.371492	-0.472606	0.424797	0.498133	Fosl1
475	ENSMUSG00000024346	2.39739e-108	-0.498511	-0.559602	-0.207591	-0.185111	0.0233908	-0.206493	-0.515527	-0.682131	-0.585412	-0.717244	-0.503606	-0.368295	-0.558158	-0.45915	Pfdn1
476	ENSMUSG00000015092	8.96205e-07	-0.35552	-0.412691	-0.245191	0.209681	-0.181379	0.0414864	-0.149692	-0.795926	-0.363301	-0.373443	0.0200403	0.0568001	-0.811434	-0.520171	Edf1
476	ENSMUSG00000027170	2.69141e-08	-0.0362409	-0.308851	0.294125	0.253574	0.528712	0.665164	-0.0761581	-0.0450425	-0.1599	0.0984453	0.238571	0.0627184	-0.262045	0.501558	Eif3m
476	ENSMUSG00000004865	5.7921e-25	-0.0946551	-0.118376	0.243241	-0.325461	0.252433	0.34794	-0.0962816	-0.024903	-0.0315353	-0.0848148	-0.093359	-0.0567999	-0.0408714	0.176747	Srpk1
477	ENSMUSG00000004085	2.15256e-22	0.413463	0.526023	0.526079	0.198705	-0.383214	-0.518234	0.396894	0.527946	0.483609	0.687319	0.404519	0.45168	0.679245	0.656642	Zak
477	ENSMUSG00000018770	2.73715e-08	0.112656	-0.114794	0.228174	0.0228564	0.554174	0.293335	0.175363	0.01086	0.175815	-0.286595	0.390246	0.198509	-0.76178	-0.274595	Atp5g3
477	ENSMUSG00000027479	3.77614e-59	0.374286	0.51937	0.783772	0.121464	0.283815	0.633681	0.346647	0.661238	0.53504	0.646639	0.12772	0.269414	0.54355	0.85075	Mapre1
477	ENSMUSG00000030265	1.74968e-07	-0.456595	0.0641368	0.304079	-0.225544	0.321714	0.302863	-0.441427	-0.0274094	-0.211051	-0.00524118	-0.566539	-0.603771	-0.00845955	0.586277	Kras
477	ENSMUSG00000021520	3.32949e-107	-0.494871	-0.20631	-0.503245	-0.302873	-0.148541	-0.183623	-0.371656	-0.948023	-0.701978	-0.968308	-0.27654	-0.267399	-0.753258	-1.03193	Uqcrb
478	ENSMUSG00000093904	5.25771e-71	0.0778245	0.200171	0.332361	-0.36016	0.438076	0.4317	-0.159636	0.151065	-0.173342	0.180859	-0.0658059	0.0896687	0.19184	0.398332	Tomm20
478	ENSMUSG00000032336	1.30764e-11	0.350313	0.349994	0.31364	-0.0187173	-0.497621	-0.109611	0.318595	0.39361	0.377295	0.35541	0.311557	0.408739	0.491157	0.370005	Nptn
479	ENSMUSG00000027540	5.01965e-67	-0.0887856	0.582231	0.671529	-0.00975704	0.430205	0.460687	0.0132296	-0.180377	-0.140692	0.419765	0.35471	0.325626	0.575546	0.726414	Ptpn1
480	ENSMUSG00000058267	1.73315e-08	-0.250162	-0.445904	-0.249532	-0.0791885	0.0518633	0.0829478	-0.165805	-0.374677	-0.291571	-0.232591	-0.0958858	-0.123213	-0.686921	-0.116893	Mrps14
480	ENSMUSG00000056209	5.12905e-34	0.319366	-0.120747	0.435429	-0.0776693	0.436622	0.608514	0.260055	0.60474	0.371657	0.556069	0.137373	0.122785	-0.346869	0.575021	Npm3
482	ENSMUSG00000029922	1.84973e-30	-0.306301	-0.227745	0.0937163	-0.144888	0.212971	0.443195	-0.376214	-0.196092	-0.194722	-0.433999	-0.582374	-0.344889	-0.429662	0.261906	Mkrn1
483	ENSMUSG00000026566	2.61938e-17	-0.11555	-0.109336	-0.325811	0.0632565	0.279162	0.394066	0.0147563	0.191393	0.160063	-0.168339	-0.266338	-0.503071	-0.408792	-0.256749	Mpzl1
483	ENSMUSG00000073481	3.68125e-11	-0.10196	-0.154395	-0.0545711	0.137005	-0.0589484	0.103062	0.189942	0.17084	0.220486	0.242113	0.0931131	-0.296776	-0.614414	-0.249418	Marc2
484	ENSMUSG00000009549	3.5371e-06	-0.402686	0.0933769	-0.0918288	0.162644	-0.167358	0.0429568	-0.216473	-0.862881	-0.510666	-0.6116	0.259825	0.154903	-0.0976145	-0.468168	Srp14
484	ENSMUSG00000033998	5.45969e-07	-0.363653	-0.0228756	-0.446237	0.323086	0.134953	0.779452	-0.0649919	-0.363429	-0.158909	-0.0885308	0.105286	-0.358856	-0.320894	-0.387781	Kcnk1
485	ENSMUSG00000014504	2.20283e-56	0.0248079	-0.0438053	-0.257649	-0.346126	0.20457	0.0297344	-0.0493567	0.00187288	-0.0885753	-0.30484	-0.0476865	-0.00797194	-0.403589	-0.078708	Srp19
486	ENSMUSG00000027248	8.77515e-18	-0.170781	0.0357869	-0.508721	-0.0144482	0.55863	0.564811	0.103969	-0.234001	0.164889	-0.134444	-0.00876664	-0.233387	-0.100553	0.334453	Pdia3
486	ENSMUSG00000021361	1.07635e-46	-0.169642	-0.296606	-0.237725	0.11432	0.0119154	0.145612	-0.0482864	-0.430207	-0.24403	-0.654627	0.217202	-0.00339954	-0.723438	-0.454224	Tmem14c
487	ENSMUSG00000028851	1.73393e-35	-0.351063	-0.371006	-0.00851051	-0.413815	-0.0887965	0.0516073	-0.442237	-0.499404	-0.407189	-0.332395	-0.492808	-0.270263	-0.321549	0.29909	Nudc
487	ENSMUSG00000029767	1.89851e-93	0.42599	0.517809	0.518745	0.100636	0.418766	0.301324	0.436885	0.536428	0.527842	0.512989	0.377891	0.339189	0.487923	0.404644	Calu
488	ENSMUSG00000028367	7.20991e-09	-0.527275	-0.461233	-0.193773	-0.313518	-0.168919	-0.296833	-0.403514	-0.710006	-0.643522	-0.734576	-0.386258	-0.724253	-0.705639	-0.150731	Txn1
488	ENSMUSG00000039202	1.72005e-07	-0.456814	0.032137	0.161632	-0.117563	0.113464	0.167818	-0.460587	-0.63579	-0.595999	-0.606782	-0.135519	0.0201631	0.0985342	0.163931	Abhd2
489	ENSMUSG00000032966	1.79758e-24	-0.133202	-0.0306271	0.305857	-0.296284	-0.0734966	-0.848127	-0.334806	-0.344121	-0.530534	-0.309956	-0.147861	0.012076	0.0427039	0.415716	Fkbp1a
489	ENSMUSG00000041488	3.0316e-32	-0.374114	0.165399	0.320748	0.171695	0.406304	0.561014	-0.256496	-0.0239895	-0.052456	0.118012	-0.37267	-0.475171	0.132449	0.216633	Stx3
490	ENSMUSG00000019054	4.03523e-32	-0.528963	-0.315132	-0.201707	-0.214332	0.0169619	-0.0906992	-0.4573	-0.785323	-0.54491	-0.526913	-0.119236	-0.0704421	-0.241441	-0.0381958	Fis1
490	ENSMUSG00000034932	1.07668e-14	-0.420326	-0.388759	-0.144021	-0.0715123	-0.00468607	-0.00607377	-0.57337	-0.593379	-0.617872	-0.559334	-0.456115	-0.240149	-0.694299	-0.373068	Mrpl54
490	ENSMUSG00000039219	1.91706e-23	0.1318	0.0757555	0.6611	0.0633426	0.477992	0.710015	0.2253	0.286699	0.28201	0.174853	0.314214	0.0261977	0.146211	0.569867	Arid4b
491	ENSMUSG00000042675	8.02898e-14	-0.33121	0.190725	-0.0843675	0.202284	-0.0388693	-0.122663	-0.352946	-0.771084	-0.569011	-0.0571197	0.268538	0.357135	0.241332	0.0839794	Ypel3
493	ENSMUSG00000079197	1.18085e-61	-0.457995	-0.324035	-0.167076	-0.150817	0.0741898	0.193901	-0.30157	-0.784761	-0.498458	-0.422673	-0.0123141	-0.000180961	-0.467959	-0.122175	Psme2
493	ENSMUSG00000020922	1.3209e-06	0.00863508	0.121186	0.376815	-0.0974896	0.429789	0.577484	0.0420329	0.189156	0.169148	-0.0579178	0.0703448	0.00470163	0.0706698	0.400233	Lsm12
494	ENSMUSG00000024498	2.43061e-09	0.222737	0.256303	0.572254	-0.103375	0.392653	0.570998	0.135151	0.466873	0.30619	0.499401	0.0919804	0.0563281	0.28756	0.593138	Tcerg1
494	ENSMUSG00000057130	1.18926e-74	0.143963	0.0771117	0.358538	-0.105638	0.413618	0.540766	0.16582	0.337047	0.265752	0.229665	0.00127654	0.0245722	0.0651144	0.030106	Txnl4a
495	ENSMUSG00000027881	1.91385e-10	0.0552609	-0.123523	0.0587733	-0.0444315	0.488371	0.371737	0.0489463	0.329331	0.285049	0.402114	-0.0361723	-0.136792	0.0339583	0.298184	Prpf38b
495	ENSMUSG00000029390	9.13604e-12	-0.140158	-0.20257	-0.403814	-0.374157	0.121587	0.0747566	-0.554701	-0.119097	-0.567227	-0.187737	-0.573821	-0.247337	-0.19194	-0.445948	Tmed2
495	ENSMUSG00000022174	4.47481e-07	-0.574973	-0.0183398	-0.346642	-0.134659	0.175011	-0.0498619	-0.226246	-0.889618	-0.377986	-0.783652	0.102128	-0.212916	-0.360628	-0.793511	Dad1
495	ENSMUSG00000020671	1.08791e-12	-0.0216169	0.334607	0.794114	-0.00539767	0.12957	0.453125	0.0688711	0.0895368	0.109602	0.338939	0.0190464	0.0566584	0.332859	0.763969	Rab10
496	ENSMUSG00000021807	2.10981e-19	0.145789	-0.24995	0.352245	0.421353	0.294351	0.576728	0.00138137	0.0019758	-0.187111	-0.0490874	0.398921	0.405377	-0.145694	0.182948	2700060E02Rik
496	ENSMUSG00000022139	1.57566e-26	-0.0271816	0.708382	0.472808	-0.169493	-0.280619	0.0603863	-0.0241941	-0.136382	0.0142148	0.356201	0.271438	0.388557	0.624108	0.769226	Mbnl2
496	ENSMUSG00000024067	6.49446e-15	-0.150131	-0.418815	-0.129935	0.0884729	-0.0296661	0.0811512	-0.0541541	-0.161972	-0.0734114	-0.191051	0.00768056	-0.0668598	-0.597979	-0.0960592	Dpy30
496	ENSMUSG00000025204	8.84634e-15	-0.240884	-0.233644	-0.214046	0.0771645	-0.0566819	-0.107322	-0.104472	-0.260261	-0.147243	-0.897333	-0.119481	-0.193909	-0.754146	-0.670434	Ndufb8
497	ENSMUSG00000028191	2.44827e-11	0.0143566	-0.00403536	0.365503	0.150621	0.481985	0.516967	0.00378962	0.0463679	0.00706671	0.188622	-0.126948	-0.0882193	-0.192624	0.414498	Bcl10
497	ENSMUSG00000073639	1.6929e-06	0.146397	0.436669	-0.336487	-0.0336921	-0.0822701	0.362413	0.130242	-0.162274	-0.0500765	0.405097	0.262218	0.153807	0.201712	-0.944464	Rab18
498	ENSMUSG00000027067	3.37211e-23	-0.139016	-0.56009	0.0949975	-0.162687	0.166545	0.229239	-0.131546	-0.0428267	-0.00715869	-0.139153	-0.135865	-0.0979355	-0.455222	0.243242	Ssrp1
498	ENSMUSG00000024097	2.86754e-07	0.142227	0.0423547	0.0678294	-0.373658	0.306707	0.294355	0.0951258	0.292511	0.214685	0.490394	-0.115178	-0.0817732	0.25678	0.32522	Srsf7
499	ENSMUSG00000015671	2.4647e-11	-0.370599	-0.233007	-0.164044	-0.414336	0.241991	0.418529	-0.103742	-0.631101	-0.237166	-0.483429	-0.190583	-0.324343	-0.577894	-0.0801665	Psma2
500	ENSMUSG00000027940	9.83758e-21	-0.215871	0.124849	0.288382	-0.433922	0.282887	0.314817	-0.4663	-0.312705	-0.399153	-0.0580875	-0.622424	-0.371872	0.305687	0.537107	Tpm3
501	ENSMUSG00000028788	1.60533e-06	-0.382053	-0.08959	0.24559	0.136889	0.50646	0.547821	-0.368097	0.0557313	0.0330008	0.0353496	-0.429767	-0.486221	-0.0571859	0.469201	Ptp4a2
502	ENSMUSG00000028165	3.31314e-14	0.0355694	0.0673087	0.25407	-0.0965053	0.427937	0.392772	-0.0552501	0.0591455	0.0570677	-0.0197434	-0.090917	0.0560972	-0.0817973	0.0397099	Cisd2
502	ENSMUSG00000032314	5.05762e-131	-0.140344	-0.276361	0.0329127	0.222526	0.212733	0.128869	0.143701	-0.0307665	0.137027	-0.0184664	0.0689518	-0.227022	-0.588922	-0.214596	Etfa
503	ENSMUSG00000000957	4.19812e-15	0.167964	0.364343	0.381788	0.0362799	0.1657	0.27112	0.211291	0.00950523	0.167123	-0.243899	0.275906	0.446781	0.54901	0.580579	Mmp14
503	ENSMUSG00000032383	5.52979e-19	0.351685	0.0659669	-0.112139	0.10796	0.546086	0.513471	0.383185	0.160664	0.314878	-0.547466	0.405389	0.296805	-0.00955634	-0.40186	Ppib
503	ENSMUSG00000037815	1.66101e-07	0.0869185	0.45653	0.653102	-0.19565	0.219796	0.545403	-0.016963	0.189855	0.0763752	0.631714	0.116632	0.285668	0.451831	0.915202	Ctnna1
504	ENSMUSG00000004207	2.84291e-121	0.233044	0.0833029	-0.142322	0.26289	0.0964349	0.138839	0.463073	0.893933	0.815315	0.482858	-0.204174	-0.267742	-0.268319	-0.377443	Psap
505	ENSMUSG00000029198	7.99928e-27	-0.437858	-0.11743	0.0554742	-0.322315	0.0754735	0.140822	-0.359608	-0.312155	-0.398565	0.00252997	-0.298639	-0.541355	-0.415771	-0.215035	Grpel1
506	ENSMUSG00000024290	6.02913e-19	0.103664	0.217486	0.508882	-0.217883	0.0871778	-0.743055	-0.078907	0.101003	-0.0257401	0.372403	0.053202	0.132743	0.261472	0.522731	Rock1
507	ENSMUSG00000020571	1.16819e-72	0.138536	-0.0167879	-0.222604	-0.152172	0.48991	0.624555	0.19858	-0.141726	0.147469	-0.556055	0.196635	0.258006	-0.107465	-0.294094	Pdia6
508	ENSMUSG00000063524	8.06156e-12	0.582245	0.490384	-0.293483	0.238887	0.157008	0.635472	0.648963	0.536528	0.618993	0.925272	0.439249	0.4696	0.0662491	-0.275762	Eno1
508	ENSMUSG00000035027	2.35846e-10	-0.309877	-0.117538	0.0662941	-0.379961	0.173054	0.220832	-0.319933	-0.468184	-0.34435	-0.345368	-0.0877897	-0.123209	-0.201095	-0.0488001	Map2k2
508	ENSMUSG00000022358	9.18796e-41	0.623836	0.522638	0.408909	0.117965	-0.345996	0.287009	0.550853	0.688024	0.654092	0.736005	0.418997	0.553343	0.60559	0.531729	Fbxo32
508	ENSMUSG00000024812	4.213e-21	-0.20347	-0.00752738	0.12746	-0.250602	0.097422	0.500002	-0.515473	-0.0234893	-0.218275	0.346408	-0.5416	-0.158341	0.00739855	0.374204	Tjp2
509	ENSMUSG00000025745	1.60178e-22	0.308424	0.246483	0.572713	0.340286	0.361526	0.416683	0.511005	0.44463	0.546233	0.270733	0.54596	0.293538	0.110042	0.556201	Hadha
509	ENSMUSG00000030663	6.24538e-07	-0.23418	-0.180835	-0.0472416	-0.387186	-0.186025	-0.267774	-0.375828	-0.349012	-0.359844	-0.0308212	-0.472738	-0.203619	-0.325837	-0.0515325	1110004F10Rik
509	ENSMUSG00000038717	4.8292e-09	0.0910558	-0.102587	-0.361616	-0.191986	-0.259444	-0.254638	-0.615169	0.0948872	-0.734339	-0.432026	-0.308948	0.243436	-0.20761	-0.415387	Atp5l
510	ENSMUSG00000032504	1.08837e-07	-0.34006	-0.111158	0.0270877	-0.129658	0.104562	0.280612	-0.340467	-0.0298698	-0.0426899	0.245186	-0.531879	-0.402107	-0.0778373	-0.0431449	Pdcd6ip
510	ENSMUSG00000022744	3.32774e-26	0.367334	0.526036	0.662655	0.00726716	0.213129	0.473688	0.445909	0.693668	0.747979	0.452062	0.177753	0.111224	0.546386	0.599863	Cldnd1
510	ENSMUSG00000023307	5.22036e-72	0.115719	0.0654383	0.475343	0.00348292	0.480145	0.418084	0.0953174	0.107383	0.160095	0.228333	0.084722	0.142463	0.0785154	0.581435	March5
511	ENSMUSG00000003032	1.09083e-22	-0.726361	-0.870385	-0.598197	0.137221	-0.579858	-0.177795	-0.588397	-0.457214	-0.283903	-0.168483	-0.607068	-0.500068	-0.0834152	0.246492	Klf4
512	ENSMUSG00000029860	1.0088e-23	0.386584	0.496441	0.420797	0.35591	-0.272233	0.253141	-0.0569485	0.584906	0.253479	0.791134	-0.0658524	0.356177	0.617468	0.398286	Zyx
512	ENSMUSG00000033020	8.77753e-08	-0.250496	-0.397261	-0.359258	-0.385295	-0.166107	0.0629043	-0.367683	-0.56979	-0.503555	-0.301033	-0.120199	-0.0980126	-0.363054	-0.279012	Polr2f
512	ENSMUSG00000064351	9.49542e-134	0.576503	0.165908	0.283028	0.13408	0.133153	0.264817	-0.284887	0.812067	-0.28535	0.221053	0.0467832	0.607358	0.00383762	-0.921897	mt-Co1
513	ENSMUSG00000032047	2.15088e-13	0.111429	-0.307527	0.0955592	0.267449	0.181778	-0.0107752	0.26515	0.260187	0.270492	-0.035602	0.237998	0.0106027	-0.551116	0.0923226	Acat1
514	ENSMUSG00000006301	1.96097e-09	-0.321728	-0.0995502	-0.0933728	-0.2021	0.0820211	-0.112921	-0.181569	0.0788829	0.0464867	0.236835	-0.508621	-0.519202	-0.0623556	0.112746	Tmbim1
514	ENSMUSG00000028416	4.77458e-93	-0.67618	-0.595561	-0.68239	-0.337743	-0.224835	-0.37249	-0.619331	-0.780254	-0.672784	-0.846138	-0.379041	-0.514359	-0.625877	-0.618667	Bag1
514	ENSMUSG00000106918	3.23879e-38	-0.292294	-0.377772	-0.606877	0.0221267	0.000643061	-0.310846	-0.630902	-0.412418	-0.705857	-0.526879	-0.608707	-0.277111	-0.51337	-0.737492	Mrpl33
514	ENSMUSG00000030062	4.67859e-10	-0.143611	-0.155127	-0.312819	-0.116208	0.143936	0.183982	-0.216052	-0.107841	-0.139731	-0.201386	-0.14088	-0.088645	-0.226506	-0.663064	Rpn1
514	ENSMUSG00000032294	2.98243e-08	-0.393629	0.380983	-0.820972	-0.37177	-0.221897	0.384262	-0.182541	-0.918101	-0.539897	-0.280764	0.158871	0.0411662	0.174187	-0.659102	Pkm
514	ENSMUSG00000023915	3.63209e-31	0.0671687	0.560329	0.415545	0.284582	0.0328269	0.111628	-0.0709962	-0.216043	-0.312515	-0.362343	0.4338	0.500274	0.526135	0.127938	Tnfrsf21
515	ENSMUSG00000003072	1.88843e-122	-0.37652	-0.344569	-0.120168	-0.012571	0.287354	-0.0992939	-0.154313	-0.746226	-0.411219	-0.848302	0.285908	-0.180082	-0.726876	-0.41175	Atp5d
517	ENSMUSG00000026353	2.06321e-13	-0.044208	0.534649	0.786187	-0.125605	0.197243	0.843191	0.0378186	0.247894	0.192118	0.672184	-0.0881717	-0.146935	0.405141	0.767046	Ubxn4
517	ENSMUSG00000005871	1.53873e-152	-0.461466	-0.00590825	0.0976395	-0.0573025	0.130985	0.182745	-0.400543	-0.630085	-0.405399	-0.235115	-0.143333	-0.023269	-0.0137528	0.207004	Apc
518	ENSMUSG00000025337	2.99516e-53	-0.437413	-0.0809061	-0.205876	-0.287485	-0.0701727	0.0258408	-0.371192	-0.439038	-0.401994	-0.0974047	-0.380438	-0.571068	-0.0902242	-0.00688998	Sbds
519	ENSMUSG00000034160	1.15627e-109	0.161994	0.488827	0.345925	0.210405	0.434743	0.563708	-0.148412	0.00382621	-0.238297	-0.579603	0.343423	0.342716	0.578506	0.159038	Ogt
520	ENSMUSG00000026469	1.29577e-30	0.109302	0.238794	0.242281	0.178332	-0.044884	0.2602	0.140208	0.123057	0.145476	-0.577576	0.251748	0.248141	0.247646	0.339628	Xpr1
520	ENSMUSG00000027712	3.2515e-20	-0.348538	-0.0708276	0.140005	-0.437337	-0.0988909	-0.423701	-0.356101	-0.336298	-0.202546	0.736217	-0.683099	-0.50747	0.311415	0.463949	Anxa5
521	ENSMUSG00000030842	5.5637e-07	-0.342707	-0.097334	-0.0517453	-0.149038	-0.00947239	0.0188315	-0.37781	-0.655185	-0.464279	-0.271011	-0.173015	-0.0454797	-0.259017	-0.167142	Lamtor1
521	ENSMUSG00000025428	7.57403e-71	0.329169	-0.0625711	0.559753	0.331259	0.542839	0.392919	0.454795	0.209565	0.461265	0.609348	0.407915	0.256207	-0.579363	0.258882	Atp5a1
522	ENSMUSG00000032212	3.64683e-17	-0.0638101	0.0172743	0.341714	-0.368332	0.294872	0.502785	-0.0181555	0.153114	0.0614735	0.411397	-0.0200495	-0.266863	0.0558922	0.39657	Sltm
522	ENSMUSG00000017677	3.84337e-32	0.480917	0.449784	0.598796	0.270951	0.320586	0.727712	0.50384	0.557182	0.49648	0.558955	0.465388	0.380118	0.474141	0.732072	Wsb1
523	ENSMUSG00000060143	1.59998e-07	-0.0947038	-0.290041	-0.331345	-0.155233	-0.00973748	0.0395873	-0.517836	-0.135252	-0.625163	-0.186566	-0.216165	0.0038965	-0.271338	-0.432818	Gm10076
524	ENSMUSG00000008763	1.10964e-10	0.329331	0.405416	0.414421	0.244516	0.232088	0.71891	0.273978	0.350643	0.336643	0.253635	0.291242	0.365487	0.38034	0.317342	Man1a2
524	ENSMUSG00000023020	2.53829e-56	-0.484212	-0.316722	-0.499455	0.164201	-0.0329373	0.00896158	-0.324954	-0.758221	-0.493864	-0.790979	0.0250265	-0.0719923	-0.537225	-0.500615	Cox14
525	ENSMUSG00000026670	3.3547e-67	-0.0744597	0.0247199	0.24632	0.0763956	0.0471852	0.155074	0.0764575	0.504971	0.368438	0.497116	-0.394208	-0.576082	-0.0204332	0.359362	Uap1
525	ENSMUSG00000026821	1.29044e-29	-0.176745	0.144893	0.223043	0.425688	-0.234651	0.758508	0.030827	-0.105807	0.0735938	0.498742	0.067884	-0.147101	0.208967	0.360714	Ralgds
525	ENSMUSG00000027602	2.68861e-73	-0.0208391	0.680637	0.265086	0.170597	-0.520906	-0.303383	0.14272	-0.242166	0.081797	0.0834043	-0.0316286	0.137328	0.60169	0.290446	Map1lc3a
525	ENSMUSG00000027803	1.23853e-117	-0.0311549	-0.0689683	0.34415	0.00403878	0.116845	0.420801	0.150671	0.627085	0.69199	0.54112	-0.329489	-0.33173	0.353805	0.494174	Wwtr1
525	ENSMUSG00000055681	5.8892e-20	-0.130199	-0.0328025	-0.513734	0.0908694	0.24006	0.218357	0.0457524	-0.23178	-0.00608636	-0.0670926	0.200214	-0.150216	-0.417219	-0.778077	Cope
526	ENSMUSG00000027108	1.40757e-19	-0.091237	-0.39247	0.0436447	0.0371106	0.170387	0.251252	-0.103158	-0.218121	-0.205723	-0.191474	0.0545681	0.0978472	-0.539769	0.142345	Ola1
527	ENSMUSG00000078348	5.68621e-42	-0.23896	-0.459125	-0.158907	-0.0971967	0.0306923	0.0276898	-0.17129	-0.385811	-0.23711	-0.509705	-0.069114	-0.0866539	-0.644124	-0.111976	Sf3b5
528	ENSMUSG00000028843	6.64315e-17	-0.077828	-0.423102	-0.667553	0.318423	0.0746265	0.0236578	-0.0581484	-0.00291172	-0.134358	0.0842945	-0.0377049	-0.0357551	-0.443155	-0.145029	Sh3bgrl3
528	ENSMUSG00000041740	1.34704e-10	-0.00467916	0.359226	0.392636	-0.39474	0.202064	0.299728	-0.0718057	-0.0422155	-0.0968643	0.263479	0.00706473	0.0324353	0.382019	0.653667	Rnf10
529	ENSMUSG00000033379	3.12008e-07	-0.535037	0.164472	-0.389908	-0.116863	0.0279705	-0.0403809	-0.257514	-0.800814	-0.295089	-0.596563	-0.101163	-0.171491	-0.113753	-0.400996	Atp6v0b
529	ENSMUSG00000022193	3.9013e-36	-0.318928	-0.211672	-0.422401	-0.351983	0.033402	0.0260567	-0.251367	-0.525138	-0.370164	-0.567853	-0.19918	-0.281886	-0.500889	-0.657727	Psmb5
530	ENSMUSG00000026509	6.06957e-19	-0.219234	0.0773954	0.29543	-0.321178	0.0084397	-0.0913193	-0.468012	-0.231222	-0.377209	0.263455	-0.46721	-0.0955174	0.296335	0.297872	Capn2
530	ENSMUSG00000028648	1.0971e-39	-0.162515	-0.0898364	-0.396984	-0.0843212	-0.32694	-0.487767	-0.451093	-0.352283	-0.635393	-0.474181	-0.171972	-0.000972486	-0.216283	-0.697646	Ndufs5
530	ENSMUSG00000024194	3.33726e-09	-0.313845	-0.348349	-0.267441	0.240276	0.0348085	-0.0077513	-0.10954	-0.467368	-0.232323	-0.406228	0.144699	-0.0345684	-0.628841	-0.519553	Cuta
531	ENSMUSG00000024181	1.14535e-07	-0.243641	-0.262479	-0.178455	0.02652	0.0849227	0.0190247	-0.134895	-0.305552	-0.195448	-0.541258	-0.000383336	-0.15028	-0.529875	-0.155378	Mrpl28
532	ENSMUSG00000032501	7.49467e-60	-0.226685	-0.418715	-0.587665	0.375133	-0.580343	0.535321	-0.309265	0.597218	0.228227	0.24751	-0.685241	-0.413305	-0.144387	0.253543	Trib1
533	ENSMUSG00000054452	4.56283e-12	-0.5037	-0.332573	-0.243285	0.30401	-0.115706	0.00539806	-0.322679	-0.716979	-0.405477	-0.818002	0.0749649	0.0888355	-0.188919	0.0650171	Aes
533	ENSMUSG00000024248	8.73454e-06	0.154363	-0.257964	-0.0441513	0.403338	0.142026	0.295047	-0.592907	0.00492174	-0.803964	-0.215524	0.0202657	0.402957	-0.0788203	0.390241	Cox7a2l
533	ENSMUSG00000090000	1.80517e-21	-0.11855	0.0789353	-0.0934782	-0.356092	0.360887	0.248258	-0.193677	-0.101374	-0.184505	-0.331786	-0.268053	-0.170937	-0.113647	-0.64649	Ier3ip1
535	ENSMUSG00000039953	1.8798e-42	0.358337	0.351013	0.253649	0.281646	-0.38602	0.227319	0.383955	0.36632	0.424261	0.223218	0.501512	0.521675	0.331696	0.177611	Clstn1
535	ENSMUSG00000057522	2.96974e-30	0.0269314	0.130183	0.00797303	0.171065	-0.484898	-0.690351	-0.0913909	-0.105676	-0.181576	0.246271	0.172942	0.192685	0.0522701	0.283143	Spop
536	ENSMUSG00000062580	2.27901e-25	-0.155377	-0.0289551	0.132536	-0.334075	0.259854	0.182208	-0.0804591	-0.0646497	0.00921592	0.0100639	-0.283772	-0.204797	-0.0329527	0.210058	Timm17a
536	ENSMUSG00000032249	4.32587e-74	-0.161088	-0.594862	-0.145452	0.311642	-0.0995289	-0.0156397	-0.0616972	-0.253671	-0.163591	-0.295223	0.0291595	-0.0833446	-0.538358	0.0200869	Anp32a
536	ENSMUSG00000024925	1.3671e-06	-0.0731531	-0.447153	-0.191281	0.152956	0.133195	0.0993625	0.0440242	-0.0660995	0.00117704	-0.406686	0.0611995	-0.0442552	-0.538156	-0.378408	Rnaseh2c
537	ENSMUSG00000029465	5.96751e-73	-0.490152	-0.407892	-0.20921	-0.346067	0.246681	0.104848	-0.178538	-0.606463	-0.311039	-0.310355	-0.096523	-0.629182	-0.56484	-0.172934	Arpc3
537	ENSMUSG00000020440	1.32102e-12	-0.505602	-0.587672	-0.155242	-0.108418	0.361313	0.621482	-0.507491	-0.825977	-0.625596	-0.802087	-0.578232	-0.241944	-0.377534	0.125279	Arf5
537	ENSMUSG00000002416	2.51136e-32	-0.202736	0.128227	-0.301685	-0.270848	-0.215256	-0.397666	-0.310727	-0.506049	-0.625139	-0.428171	-0.0983967	-0.0931802	-0.367055	-0.861431	Ndufb2
538	ENSMUSG00000015839	2.68692e-34	0.368439	0.541264	0.436046	-0.202931	0.0851384	0.292412	0.412698	0.406678	0.503224	0.573643	0.460224	0.422523	0.5226	0.42277	Nfe2l2
538	ENSMUSG00000001472	1.19781e-66	-0.536828	-0.252776	-0.181157	-0.301568	-0.0294427	0.0647463	-0.584915	-0.481355	-0.533398	-0.263618	-0.630782	-0.601416	-0.233595	-0.140419	Tcf25
539	ENSMUSG00000021040	4.13344e-112	-0.259614	-0.235509	-0.205045	-0.0810228	-0.0541365	-0.282553	-0.431897	-0.486629	-0.621005	-0.655697	-0.198705	-0.038533	-0.351349	-0.393263	Slirp
540	ENSMUSG00000007656	2.71067e-21	-0.198331	-0.28816	-0.30133	-0.407997	-0.164713	0.0725162	-0.23483	-0.151846	-0.21069	-0.24335	-0.361039	-0.318606	-0.319597	-0.19734	Arpp19
541	ENSMUSG00000015094	2.44805e-22	-0.490008	-0.18245	-0.422623	0.0892065	0.0947712	-0.165816	-0.4141	-0.669887	-0.613497	-0.431936	0.010518	-0.205325	-0.251813	-0.575011	Npdc1
541	ENSMUSG00000022400	1.53134e-42	-0.279052	-0.456988	-0.511265	-0.390383	-0.000424861	-0.101299	-0.3311	-0.435895	-0.433836	-0.259469	-0.368909	-0.242395	-0.611154	-0.830565	Rbx1
542	ENSMUSG00000042682	1.2298e-06	-0.105719	0.298145	0.00765032	0.408558	0.369667	-0.106434	0.174557	-0.17051	0.173481	-0.275686	0.0354436	-0.0352586	0.104369	-0.00516592	Selk
543	ENSMUSG00000040128	1.48822e-06	-0.51182	-0.502259	-0.56909	0.226682	-0.516115	-0.204087	-0.748914	-0.651231	-0.851538	-0.0565248	-0.549971	-0.359211	-0.68074	0.122614	Pnrc1
543	ENSMUSG00000036835	1.34604e-12	-0.490062	-0.44407	-0.559246	-0.120596	-0.124188	-0.207944	-0.431135	-0.475683	-0.442026	-0.419205	-0.384077	-0.445366	-0.62569	-0.624889	Psenen
543	ENSMUSG00000031813	3.78693e-26	-0.38638	-0.275588	-0.140972	0.056718	-0.0222531	0.105906	-0.230063	-0.60777	-0.386841	-0.434504	0.0241034	-0.124763	-0.323839	-0.192095	Mvb12a
545	ENSMUSG00000027829	1.70025e-16	-0.0545849	-0.153822	-0.175043	0.442001	-0.369934	-0.252598	-0.0877074	0.404613	0.309858	0.629	-0.405711	-0.340091	-0.153363	0.459659	Ccnl1
545	ENSMUSG00000008140	4.9561e-20	0.375827	0.392946	0.376895	0.215914	0.258403	0.394993	0.438744	0.297243	0.37728	0.165121	0.592379	0.413019	0.173391	0.404114	Emc10
546	ENSMUSG00000086290	9.53277e-20	0.168091	-0.528699	0.105937	-0.161824	0.105	0.187911	0.029789	0.25513	0.0296296	0.0817865	0.10794	0.123093	-0.197063	0.13352	Snhg12
546	ENSMUSG00000030189	1.16453e-07	0.0276834	-0.0056894	0.296387	-0.182219	0.368794	0.398707	-0.0988852	0.315496	0.141599	0.472707	-0.107595	0.0164058	0.118121	0.433718	Ybx3
546	ENSMUSG00000040415	1.93388e-10	-0.0240675	0.375763	0.238397	0.0838955	-0.198947	-0.663687	-0.108013	-0.193489	-0.19937	0.216371	0.211155	0.283332	0.448645	0.369998	Dtx3
546	ENSMUSG00000021377	1.00073e-24	0.529465	-0.183255	0.506101	-0.126523	-0.0920778	0.350027	0.496231	0.607393	0.568908	0.596025	0.396698	0.476463	0.0425789	0.896287	Dek
548	ENSMUSG00000026254	1.91804e-06	0.0875343	-0.0587614	0.261325	0.0473165	0.393462	0.437257	-0.0212135	0.0635214	-0.0813164	-0.0799122	0.0765181	0.115316	-0.173764	0.265161	Eif4e2
548	ENSMUSG00000025868	1.47904e-13	-0.396554	-0.271756	-0.160873	0.296094	-0.0459107	0.0803773	-0.365766	-0.76043	-0.589312	-0.780662	0.234716	-0.0139795	-0.424895	-0.173899	Higd2a
549	ENSMUSG00000041084	1.6944e-16	0.230467	-0.0145388	0.144069	0.0618305	0.377984	0.297574	0.121509	0.158584	0.11719	-0.315112	0.279737	0.310138	-0.196058	-0.0429779	Ostc
549	ENSMUSG00000040731	8.11591e-12	0.194104	0.241322	0.486114	-0.385003	0.438065	0.651996	0.127843	0.218637	0.185087	0.297592	-0.0109993	-0.0418569	0.169782	0.567181	Eif4h
549	ENSMUSG00000031812	6.88169e-52	-0.0407328	0.293029	-0.464097	-0.117455	-0.474767	0.225048	0.313624	-0.143465	0.07102	-0.394456	0.446911	-0.110975	-0.123738	-0.918755	Map1lc3b
550	ENSMUSG00000028426	1.96755e-07	-0.182836	-0.0439455	0.445874	-0.222324	0.458103	0.621126	-0.141966	-0.15856	-0.0738919	0.0622248	-0.0384296	-0.0725073	0.107778	0.516384	Rad23b
550	ENSMUSG00000031513	7.16976e-56	-0.171613	0.132167	0.18715	-0.0464359	0.150841	0.0291049	-0.122588	-0.308682	-0.134649	-0.492162	-0.0161586	0.0843504	0.103509	0.0692257	Leprotl1
551	ENSMUSG00000054065	2.41952e-07	0.0495011	0.305197	0.33469	-0.341218	-0.198072	0.54942	-0.237126	0.017939	-0.130494	0.442629	-0.451184	0.077833	0.22453	0.356044	Pkp3
551	ENSMUSG00000047260	4.72319e-24	-0.27264	-0.206516	-0.0745667	-0.200405	0.428233	0.551657	-0.197327	-0.137795	-0.0890736	-0.0034715	-0.209778	-0.325753	-0.276371	-0.344696	Emc6
551	ENSMUSG00000017781	1.49996e-40	-0.303501	-0.0701236	-0.0977525	-0.331179	0.0922679	0.2325	-0.205211	0.175442	0.182271	-0.136455	-0.52117	-0.540703	-0.162838	0.0707538	Pitpna
552	ENSMUSG00000050608	1.43811e-27	-0.0936082	0.107574	0.00765833	-0.265191	0.122461	-0.0948175	0.0970305	-0.365551	-0.109465	-0.835088	0.181595	0.0576858	-0.368106	-0.126431	Minos1
552	ENSMUSG00000010608	4.26719e-63	-0.0313623	0.0715472	0.378589	-0.156987	0.507429	0.498321	-0.0576952	0.141432	0.0295712	-0.207276	-0.0451111	-0.205263	0.0747782	0.48496	Rbm25
553	ENSMUSG00000051234	2.85212e-11	0.220171	0.298526	0.32199	-0.222435	0.44218	0.426566	0.177635	0.131253	0.204203	0.201614	0.20654	0.272876	0.0988843	0.497374	Rnf7
555	ENSMUSG00000027304	6.54034e-10	0.0332609	0.0648349	0.377138	-0.353011	0.172484	0.260735	-0.048297	0.186647	0.00185501	0.314809	0.0384824	0.0547966	0.205606	0.505869	Rtf1
555	ENSMUSG00000007850	6.99281e-12	0.32693	0.0527163	0.680855	-0.022382	0.393048	0.308195	0.404393	0.600996	0.614627	0.079666	0.303472	0.229193	0.130245	0.561541	Hnrnph1
555	ENSMUSG00000020580	2.25211e-12	0.053195	0.455359	0.628067	0.0140999	0.204162	-0.184189	-0.233223	0.335078	-0.003984	0.77184	-0.229182	0.0426898	0.539999	0.795829	Rock2
555	ENSMUSG00000022551	1.81662e-112	-0.116217	-0.0817784	-0.0173552	-0.147865	0.0794492	0.0366865	0.0166085	-0.24881	-0.0156301	-0.291108	0.00812692	-0.0132035	-0.652885	-0.312078	Cyc1
555	ENSMUSG00000033047	2.46202e-48	-0.357926	-0.499495	0.0727084	-0.138896	0.208609	0.212788	-0.252495	-0.387561	-0.397354	-0.307942	-0.0356623	-0.10685	-0.400215	-0.0492514	Eif3l
556	ENSMUSG00000062963	1.67325e-72	-0.419535	-0.298172	-0.386886	-0.080002	0.0380278	-0.0831722	-0.284783	-0.545164	-0.475537	-0.639134	-0.0458356	-0.246561	-0.459256	-0.419603	Ufc1
556	ENSMUSG00000020859	2.85975e-20	-0.224127	-0.0513767	0.4834	-0.208871	0.455334	0.3272	-0.123269	0.420113	0.291962	0.469322	-0.376651	-0.547202	0.164697	0.425901	Spag9
557	ENSMUSG00000026510	3.76736e-08	-0.0910482	-0.448387	-0.178828	0.157623	0.225859	0.449756	-0.188798	0.238274	0.135809	0.26688	-0.43268	-0.250233	-0.161967	0.116218	Trp53bp2
557	ENSMUSG00000078578	4.62426e-10	-0.0984726	0.22885	0.499838	-0.0631052	0.223759	0.746135	-0.124692	0.0515608	-0.0178139	0.586936	-0.263105	-0.41578	0.204295	0.639519	Ube2d3
557	ENSMUSG00000090258	2.8026e-90	-0.52307	-0.132757	-0.285623	0.0277785	-0.175864	-0.109224	-0.395748	-0.69135	-0.572608	-0.615727	-0.05919	-0.128613	-0.285899	-0.322546	Churc1
557	ENSMUSG00000038762	3.10515e-35	-0.0863187	-0.176611	-0.00798788	-0.33475	0.122464	0.123558	-0.066656	0.00283126	-0.0403	0.0545468	-0.0565593	-0.113892	-0.3354	-0.044872	Abcf1
559	ENSMUSG00000030890	1.12607e-54	0.56598	0.407699	0.414855	0.160512	-0.39242	-0.19153	0.519028	0.650905	0.603996	0.611087	0.465598	0.481703	0.377643	0.438409	Ilk
560	ENSMUSG00000055302	9.6432e-08	0.19937	0.184381	0.0578266	-0.397175	-0.194709	-0.0136159	-0.0555669	0.0827599	-0.119906	0.0555181	0.0446648	0.252713	0.175505	0.370836	Mrfap1
562	ENSMUSG00000006304	7.43121e-17	-0.316409	0.2989	0.45001	-0.33712	0.057761	-2.77583e-05	-0.305513	-0.35058	-0.102558	0.486594	-0.560206	-0.209948	0.45878	0.89524	Arpc2
562	ENSMUSG00000014226	1.17268e-10	0.275881	0.0515364	0.386023	-0.107632	0.364969	0.635947	0.371631	0.323968	0.446702	0.280917	0.240725	0.210284	-0.0730958	0.620267	Cacybp
562	ENSMUSG00000020483	5.38468e-11	0.0815354	-0.262941	0.132242	0.163889	0.0473726	0.387352	0.294414	0.338395	0.431497	0.0456214	0.276282	0.079574	-0.660911	-0.112241	Dynll2
562	ENSMUSG00000022635	5.21609e-20	-0.0249351	0.0774362	0.177765	-0.368995	-0.033738	0.0536543	-0.0857753	0.0736401	0.0721944	0.0690934	-0.248686	0.0200539	0.064378	0.226496	Zcrb1
563	ENSMUSG00000022462	2.08135e-37	0.430002	0.457503	0.667546	0.131609	0.311858	0.63577	0.227986	0.728368	0.408991	0.482008	0.466571	0.419267	0.319641	0.28785	Slc38a2
564	ENSMUSG00000031059	5.59436e-07	-0.426718	-0.15326	-0.128416	0.235199	0.140371	0.0610302	-0.288055	-0.810174	-0.5927	-0.553051	0.326112	-0.0897912	-0.576423	-0.516779	Ndufb11
565	ENSMUSG00000048874	5.94212e-42	-0.292765	-0.373098	0.0908837	-0.0517022	0.212551	0.273273	-0.523691	-0.287187	-0.379344	0.0105175	-0.25436	-0.0961457	-0.0313483	0.330052	Phf3
565	ENSMUSG00000001289	9.86453e-08	-0.350457	-0.0834809	0.138894	0.363122	0.019244	0.669174	-0.261806	-0.507531	-0.472139	0.0450672	-0.0765254	-0.156133	0.199052	0.403561	Pfdn5
565	ENSMUSG00000024208	9.58437e-12	-0.308621	-0.142759	-0.607979	-0.00941249	-0.358411	0.0845132	-0.370592	-0.665955	-0.521723	-0.778165	-0.186307	0.231662	-0.188212	-0.39229	Uqcc2
566	ENSMUSG00000005779	1.47616e-21	0.0478051	-0.106137	0.162549	0.024452	0.444316	0.572275	0.212152	-0.0772826	0.115428	-0.184644	0.283819	0.0436239	-0.27575	0.185826	Psmb4
566	ENSMUSG00000045948	1.94238e-09	-0.238621	-0.46451	-0.283415	-0.0573777	-0.0336098	-0.112184	-0.245835	-0.321569	-0.256799	-0.529235	-0.0944916	-0.199569	-0.550757	-0.43835	Mrps12
567	ENSMUSG00000013593	2.64919e-20	-0.0735441	-0.273472	0.185141	0.352494	0.106886	-0.146611	0.029232	-0.42968	-0.193427	-0.322312	0.36403	0.257053	-0.386978	-0.0848593	Ndufs2
567	ENSMUSG00000004591	2.85988e-07	0.0552797	0.169637	0.660756	0.018604	0.437036	0.601017	-0.142116	0.384115	0.140552	0.588537	-0.0324741	-0.0219318	0.258633	0.804267	Pkn2
567	ENSMUSG00000004610	1.90527e-135	-0.400265	0.058486	-0.16161	0.168765	0.0541271	-0.157581	-0.105149	-0.661931	-0.336476	-0.383129	0.208611	0.0406902	-0.259253	-0.109382	Etfb
567	ENSMUSG00000021917	2.45129e-07	-0.269974	0.200709	0.305604	-0.0186572	0.424623	0.714182	-0.0519693	-0.513871	-0.174622	-0.517208	0.310162	0.0215475	-0.158676	-0.0521842	Spcs1
568	ENSMUSG00000050552	2.25177e-08	-0.421426	-0.322754	-0.470482	0.0489672	-0.177835	-0.12188	-0.234608	-0.509185	-0.343621	-0.528666	0.00820333	-0.31533	-0.587356	-0.722604	Lamtor4
568	ENSMUSG00000038412	1.52244e-08	-0.00114687	0.173255	-0.109746	-0.348015	0.154252	0.340761	-0.0267323	-0.105844	-0.0774449	-0.677245	0.00440236	0.092538	-0.0910635	-0.252417	Higd1a
570	ENSMUSG00000078671	8.1316e-41	0.293227	0.226517	0.360823	0.309432	0.427012	0.632667	0.205082	0.383147	0.288187	0.367921	0.307647	0.314033	0.191273	0.564882	Chd2
570	ENSMUSG00000058600	7.21872e-06	0.299635	-0.25331	0.0260164	-0.30033	0.245681	0.590251	-0.45386	0.126903	-0.555058	0.157848	-0.514447	0.139879	-0.21194	0.0199337	Rpl30
571	ENSMUSG00000026750	6.52985e-06	-0.214686	-0.309804	-0.0319864	-0.165751	0.163788	0.281147	0.0064634	-0.30852	-0.108591	-0.198919	-0.0140492	-0.146453	-0.642424	-0.11225	Psmb7
571	ENSMUSG00000034269	2.25154e-70	0.324931	0.448388	0.585655	0.144915	0.393837	0.504799	0.129541	0.229114	0.164127	0.232438	0.334574	0.467473	0.466127	0.607036	Setd5
571	ENSMUSG00000024099	2.12354e-13	-0.323988	-0.277279	-0.232509	-0.0254824	-0.0886831	-0.0676942	-0.21254	-0.544705	-0.391867	-0.688721	-0.00892692	-0.0240203	-0.596502	-0.298155	Ndufv2
572	ENSMUSG00000033545	6.68382e-16	-0.0991751	0.15681	0.336508	0.0219567	0.316382	0.461093	-0.469921	-0.197888	-0.521297	-0.0794857	0.0300926	0.0969455	0.113927	0.288251	Znrf1
572	ENSMUSG00000025871	3.62646e-20	-0.212756	0.0641183	-0.0626866	-0.142952	-0.216774	-0.216393	-0.216979	-0.295893	-0.234652	-0.622343	-0.0763128	0.0275612	0.0551879	-0.0478288	4833439L19Rik
573	ENSMUSG00000028809	7.20521e-15	-0.317984	-0.0320304	0.411853	-0.114198	0.16732	0.30569	-0.205535	-0.266322	-0.236797	0.0698109	-0.267552	-0.361748	0.00823654	0.87605	Srrm1
574	ENSMUSG00000040824	2.05758e-07	-0.0831186	-0.367415	-0.304848	-0.332476	-0.497223	0.0255036	-0.465281	-0.325064	-0.683189	-0.54253	-0.0768678	0.095426	-0.342305	-0.307867	Snrpd2
575	ENSMUSG00000027011	2.48148e-08	0.230871	-0.0530797	0.116953	0.194852	0.395188	0.442508	0.174447	0.253418	0.227677	0.0112424	0.223867	0.280415	0.0475884	0.363642	Ube2e3
576	ENSMUSG00000036371	5.11216e-19	0.206856	-0.321583	0.428227	-0.355632	0.330321	0.626823	0.226767	0.171337	0.165483	0.394015	0.124316	0.022074	-0.423229	0.798931	Serbp1
577	ENSMUSG00000003161	1.48599e-09	-0.486677	-0.337518	-0.313706	0.10316	-0.0941651	-0.276868	-0.464792	-0.614821	-0.591867	-0.207133	-0.285487	-0.401677	-0.374193	-0.0916953	Sri
579	ENSMUSG00000025510	1.44742e-30	-0.0121321	0.281722	0.139455	-0.366157	-0.411867	-0.584119	0.0358512	-0.359984	-0.0743969	-0.31719	0.280988	0.310224	0.321689	0.264979	Cd151
579	ENSMUSG00000036299	6.58206e-130	-0.409172	0.0536252	-0.418223	0.150775	-0.395822	0.0310941	-0.192903	-0.752793	-0.316975	-0.689582	-0.0494403	-0.0334985	-0.0683926	-0.209247	BC031181
580	ENSMUSG00000018567	2.89127e-07	-0.587767	-0.0990899	-0.323124	0.2181	0.00262172	0.118292	-0.224347	-0.791434	-0.447677	-0.777865	0.0908807	-0.388793	-0.344814	-0.30631	Gabarap
581	ENSMUSG00000027642	8.3663e-75	-0.387456	-0.359953	-0.535565	-0.120861	0.0237654	-0.0813849	-0.244796	-0.499897	-0.331154	-0.465091	-0.17733	-0.287449	-0.583847	-0.674274	Rpn2
581	ENSMUSG00000021264	1.00413e-08	0.157432	-0.143901	0.335191	0.0862792	0.412426	0.403539	0.219241	0.281594	0.297544	0.286487	0.326014	0.158836	-0.0273584	0.580609	Yy1
582	ENSMUSG00000021967	8.43428e-08	-0.330218	-0.296744	-0.377983	-0.0916413	0.0353219	-0.0263131	-0.392048	-0.518581	-0.453627	-0.632978	-0.172362	-0.0984831	-0.506602	-0.611226	Mrpl57
584	ENSMUSG00000006299	1.22533e-10	0.0786956	-0.0523736	0.0454552	-0.322626	0.292453	0.25063	0.0909656	0.0863997	0.0839192	-0.0152105	0.0153776	0.0320885	-0.177857	0.0457486	Aamp
585	ENSMUSG00000041028	9.27918e-37	-0.554544	-0.257682	-0.323922	-0.157226	-0.0164165	-0.0192597	-0.504243	-0.681131	-0.537231	-0.248231	-0.294552	-0.275072	-0.379419	-0.113401	Ghitm
585	ENSMUSG00000037236	6.30382e-12	0.29413	0.0299905	0.660188	0.000795085	0.337897	0.472144	0.301486	0.335816	0.2944	0.0569001	0.377257	0.235862	0.169314	0.670934	Matr3
585	ENSMUSG00000064345	2.84192e-06	0.259207	0.455216	0.266919	-0.412942	-0.393962	-0.168601	-0.295217	0.160742	-0.372406	0.408209	-0.189314	0.36407	-0.00255351	-0.585549	mt-Nd2
586	ENSMUSG00000022521	6.98267e-17	0.261857	0.311315	0.595339	0.133973	0.221721	0.518081	0.166679	0.390312	0.270894	0.461168	0.226344	0.251704	0.292277	0.65468	Crebbp
587	ENSMUSG00000009907	5.31529e-18	-0.202812	-0.0984597	0.135089	-0.301778	0.146928	0.189503	-0.358513	-0.129084	-0.273619	-0.00314072	-0.38147	-0.243547	-0.0857574	0.248715	Vps4b
587	ENSMUSG00000029405	3.2194e-16	-0.330306	0.144412	0.191658	-0.197333	0.0134962	0.204881	-0.214254	-0.664953	-0.412916	-0.39271	0.295942	0.166335	0.223092	0.242706	G3bp2
588	ENSMUSG00000035242	2.71739e-10	0.175248	0.11454	-0.17256	-0.262965	-0.459081	-0.0088192	-0.125491	0.351729	-0.0988433	0.43605	-0.0883725	0.0603951	-0.0876055	-0.0637844	Oaz1
588	ENSMUSG00000032253	4.53803e-11	0.0695069	-0.489483	-0.0719265	0.264511	0.0895484	0.0747862	0.0361304	0.179672	0.130617	-0.0312768	-0.00224051	0.0226573	-0.236418	0.152683	Phip
589	ENSMUSG00000056429	1.90508e-60	-0.474697	0.00120588	-0.0474898	-0.133823	0.0240644	-0.00774009	-0.301602	-0.165497	-0.104244	-0.103122	-0.258977	-0.486947	-0.183335	-0.307067	Tgoln1
589	ENSMUSG00000035011	2.92099e-13	0.0754159	0.245768	0.486446	-0.229575	0.391783	0.426736	-0.126934	0.273367	0.152412	0.705456	-0.400192	-0.0807865	0.363224	0.58407	Zbtb7a
589	ENSMUSG00000022698	9.0284e-12	0.103114	-0.0854412	0.305742	-0.17179	0.433992	0.510304	0.328452	0.503504	0.551869	0.425822	0.0587237	-0.237159	-0.317388	0.473635	Naa50
590	ENSMUSG00000029048	2.78627e-06	-0.580891	-0.290875	-0.191657	-0.165381	0.0955814	0.0362722	-0.316687	-0.637094	-0.378909	-0.51888	-0.217114	-0.382513	-0.352736	-0.471926	Rer1
590	ENSMUSG00000030869	1.86665e-11	-0.27936	-0.250483	-0.526363	-0.254093	-0.317625	-0.389589	-0.363177	-0.523403	-0.580348	-0.312866	-0.161704	-0.1103	-0.563586	-0.749653	Ndufab1
590	ENSMUSG00000034345	4.19684e-12	-0.315893	-0.110162	-0.0594078	-0.00405854	0.145724	0.0665019	-0.353109	-0.545776	-0.57076	-0.691405	0.0618736	0.0560357	-0.360244	0.0762299	Gtf2h5
592	ENSMUSG00000031701	1.00173e-17	-0.222591	-0.0274987	0.250627	-0.339283	0.34811	0.492489	-0.00855949	-0.0800809	0.07414	0.0335079	-0.138959	-0.351006	-0.246816	0.102883	Dnaja2
592	ENSMUSG00000056851	2.33915e-10	-0.185942	-0.497997	0.418055	0.0970827	0.478087	0.728228	-0.155698	0.161324	-0.0436204	-0.132768	-0.0565615	-0.136503	-0.394066	0.669549	Pcbp2
593	ENSMUSG00000020849	1.5324e-07	-0.347673	-0.487861	0.0063373	-0.274053	0.430622	0.650818	-0.269584	-0.383047	-0.205881	-0.459151	-0.404949	-0.561333	-0.675297	0.415171	Ywhae
593	ENSMUSG00000021102	1.81296e-08	-0.239794	0.0585774	0.176472	-0.250679	0.395483	0.456011	-0.00882158	0.00108741	0.154178	-0.0731367	-0.220667	-0.18418	-0.151892	0.0802426	Glrx5
594	ENSMUSG00000028792	3.84788e-66	-0.280786	-0.313583	0.0725885	0.0614178	0.196524	0.397888	-0.0266285	0.0449592	0.00186388	0.16232	-0.0193513	-0.457174	-0.437979	-0.345939	Ak2
594	ENSMUSG00000028759	1.40303e-09	0.0861014	0.0875924	0.391763	0.0537926	0.175791	0.248785	-0.0264312	0.060978	0.0117012	0.214255	0.14712	0.195251	0.263734	0.770055	Hp1bp3
594	ENSMUSG00000021546	6.77888e-30	0.0928933	0.0767604	0.370403	-0.388007	0.352525	0.459272	0.218604	0.112718	0.222593	0.298314	-0.119784	-0.204831	-0.0397977	0.427212	Hnrnpk
595	ENSMUSG00000022863	1.65611e-22	0.0211937	0.448105	0.180624	0.0847488	0.289975	0.581467	0.162392	-0.00465971	0.165119	-0.309355	0.272776	0.163339	0.250132	0.0414473	Btg3
596	ENSMUSG00000019132	1.03202e-12	0.193747	0.136995	0.394421	0.352831	0.123188	0.433407	0.148605	0.382832	0.439613	0.274324	0.0495714	0.138604	0.122963	0.1543	BC005537
597	ENSMUSG00000027091	8.07528e-09	-0.0911187	0.0339286	0.302954	-0.231998	0.439939	0.444086	-0.158885	-0.031259	-0.0721146	0.0618648	-0.148744	-0.222169	0.0423241	0.56805	Zc3h15
597	ENSMUSG00000029038	2.30429e-30	-0.406045	-0.195015	-0.151737	-0.0794445	0.0192084	-0.00557292	-0.372259	-0.643931	-0.420417	-0.484512	-0.282863	-0.0616868	-0.304892	-0.221536	Ssu72
597	ENSMUSG00000037822	1.78437e-57	-0.420397	-0.147683	-0.45044	0.191644	-0.115373	-0.16128	-0.392838	-0.709308	-0.660674	-0.621155	0.0743272	-0.0159168	-0.474516	-0.289369	Smim14
597	ENSMUSG00000020612	2.64959e-24	0.176704	0.577051	0.464329	-0.0750409	0.411837	-0.260323	0.324016	0.222169	0.416062	0.367501	0.126592	0.0677377	0.317035	0.509376	Prkar1a
597	ENSMUSG00000021701	4.56333e-07	-0.215198	0.102118	0.230776	-0.0424816	-0.0680117	0.608335	-0.61443	-0.523434	-0.680597	0.220451	-0.287519	0.321563	0.236633	0.522609	Plk2
597	ENSMUSG00000060073	5.86754e-20	-0.367421	-0.205858	0.0121561	-0.377696	0.10797	0.349947	-0.263523	-0.474709	-0.23241	-0.118334	-0.397957	-0.461955	-0.29553	-0.00390586	Psma3
599	ENSMUSG00000032220	6.28963e-19	-0.220583	0.442046	0.498079	-0.308829	0.372812	0.424205	-0.391363	-0.0216902	-0.284821	0.575439	-0.30081	-0.310598	0.379625	0.494565	Myo1e
601	ENSMUSG00000045193	1.32315e-10	-0.324233	0.23177	0.482061	0.266388	-0.211106	0.473778	-0.378051	-0.758453	-0.579179	0.0277006	-0.132304	0.0290148	0.41499	0.679829	Cirbp
601	ENSMUSG00000006932	3.43524e-07	0.0498303	-0.539154	0.0610391	0.137767	0.113201	0.325431	0.0123734	0.158374	0.14484	-0.0240951	0.0368631	0.143349	-0.18244	0.32175	Ctnnb1
601	ENSMUSG00000012422	2.96403e-54	-0.211653	-0.267889	-0.0432683	-0.261937	0.235113	-0.00633167	-0.289489	-0.234689	-0.283527	-0.519207	-0.312551	-0.193408	-0.367157	-0.605867	Tmem167
602	ENSMUSG00000020954	5.87671e-09	0.115127	0.430941	0.582198	0.0754057	0.273817	0.0715576	0.0260488	0.219649	0.158681	0.288519	0.222575	0.323462	0.506577	0.656558	Strn3
603	ENSMUSG00000042133	8.38756e-23	0.130694	0.164375	0.553826	-0.203817	0.387656	0.619929	-0.0378388	0.24312	0.146069	0.343003	-0.134369	0.015423	-0.0652135	0.795893	Ppig
604	ENSMUSG00000005625	1.65378e-95	-0.450804	-0.199146	-0.160549	-0.35936	-0.128968	0.0528324	-0.352184	-0.658988	-0.37935	-0.478784	-0.37422	-0.350411	-0.356019	-0.00163569	Psmd4
605	ENSMUSG00000015961	1.37825e-30	-0.345129	-0.165505	0.344084	-0.195194	0.272395	0.547264	-0.549102	-0.388333	-0.576629	0.441485	-0.370222	-0.190544	-0.172055	0.463377	Adss
605	ENSMUSG00000062270	5.23096e-13	-0.0805714	0.28487	-0.0947689	-0.144918	-0.475762	-0.481031	-0.220308	-0.222793	-0.258388	-0.0974191	-0.327094	0.0901328	0.115044	0.0996376	Morf4l1
605	ENSMUSG00000019579	2.29225e-39	-0.165833	-0.143797	-0.205172	-0.146004	0.34253	0.295748	-0.0905879	-0.217138	-0.129939	-0.294886	-0.05152	-0.131161	-0.335012	-0.649787	Mydgf
606	ENSMUSG00000020803	4.05546e-08	-0.433669	-0.331407	-0.335201	-0.375259	-0.228372	-0.0624635	-0.348694	-0.391118	-0.350302	-0.196948	-0.248288	-0.353755	-0.485454	-0.159009	Txndc17
607	ENSMUSG00000027184	4.94681e-16	0.0697272	-0.10648	0.345112	-0.192259	0.38268	0.436012	0.0116616	0.121549	0.0616161	-0.368345	0.107788	0.0902793	-0.19036	0.339513	Caprin1
607	ENSMUSG00000041629	3.13745e-21	0.109132	0.369954	0.631478	-0.0745846	0.369217	0.179387	0.117082	0.140817	0.168212	0.358363	0.169456	0.0992512	0.388503	0.794398	Fam104a
609	ENSMUSG00000026032	2.94155e-35	-0.31028	-0.21198	-0.394461	0.172843	-0.184002	-0.168159	-0.192849	-0.459923	-0.38663	-0.539329	-0.0481531	-0.133339	-0.624246	-0.606097	Ndufb3
610	ENSMUSG00000015804	3.45863e-27	-0.245927	-0.165694	-0.0650823	-0.0956799	-0.11201	-0.103272	-0.253069	-0.413425	-0.310622	-0.629519	-0.0348622	0.00688868	-0.152703	-0.0365601	Med28
610	ENSMUSG00000022533	2.38201e-110	-0.503753	0.230261	0.158406	-0.113984	0.0894615	0.462664	-0.536368	-0.649948	-0.562331	-0.117049	-0.005414	-0.0289444	0.192562	-0.00241567	Atp13a3
611	ENSMUSG00000006412	9.51198e-28	-0.207507	0.0090979	0.156398	-0.341301	0.305755	0.35822	-0.117859	-0.198434	-0.0798026	-0.0202961	-0.16949	-0.253971	0.10531	0.251966	Pfdn2
612	ENSMUSG00000024425	8.10811e-15	-0.118011	0.0338097	0.00236087	0.00600578	0.154995	0.179981	0.0189832	-0.057706	0.0100308	-0.482874	-0.0417697	-0.131676	-0.0753161	-0.208455	Ndfip1
613	ENSMUSG00000002010	5.91689e-100	-0.054397	-0.249931	0.0328361	0.110386	0.049095	0.00574305	0.085853	-0.0880903	-0.0143749	0.0403886	0.177665	-0.022757	-0.54232	-0.187265	Idh3g
613	ENSMUSG00000028470	3.88768e-43	-0.522017	-0.331647	-0.200514	0.0986935	-0.126453	0.143032	-0.325448	-0.521686	-0.380415	-0.389479	-0.134501	-0.409786	-0.532901	-0.246399	Hint2
614	ENSMUSG00000030591	9.90171e-16	-0.388103	-0.554204	-0.0537849	-0.0720176	0.437462	0.297063	-0.369986	-0.513392	-0.372279	-0.575213	-0.303406	-0.413974	-0.584434	-0.280428	Psmd8
614	ENSMUSG00000059323	1.29563e-30	-0.508398	-0.150445	-0.465032	-0.00100771	-0.21414	-0.179178	-0.182751	-0.65644	-0.320405	-0.098837	-0.148283	-0.392362	-0.317881	-0.11081	Tonsl
615	ENSMUSG00000005687	1.46843e-16	0.0552942	-0.184605	0.0272497	-0.00882446	0.402184	0.579912	0.108622	0.238503	0.247404	0.00999083	0.0118657	-0.139884	-0.528249	0.161267	Bcas2
616	ENSMUSG00000073616	1.02047e-08	-0.109735	0.109938	-0.390546	0.0339532	-0.213161	-0.309266	-0.355142	-0.384695	-0.585424	-0.589814	-0.00261255	0.19895	-0.127958	-0.796826	Myeov2
618	ENSMUSG00000075701	5.87469e-53	0.0248663	0.293644	-0.128861	-0.123006	0.365901	0.272107	0.0689122	-0.0395195	0.0433462	-0.23576	0.0472837	-0.00167268	-0.0936165	-0.573197	Vimp
618	ENSMUSG00000053453	3.63997e-17	-0.012367	-0.144106	-0.15179	-0.307459	0.0883772	0.179389	0.0274156	0.0229758	-0.0126873	-0.24944	0.0102475	-0.0868747	-0.153661	-0.0427025	Thoc7
619	ENSMUSG00000060904	9.54048e-17	0.50312	0.533536	0.470178	-0.0838271	0.34249	0.65155	0.482883	0.531375	0.506927	0.632421	0.271279	0.258916	0.317191	0.517702	Arl1
620	ENSMUSG00000038708	2.36247e-14	-0.388081	-0.0533743	0.0700801	-0.208474	0.216437	0.20872	-0.494086	-0.208219	-0.372124	-0.150233	-0.429188	-0.421866	-0.00551191	0.30276	Golga4
621	ENSMUSG00000028273	1.94843e-07	-0.0582609	0.0982881	0.26556	-0.0192698	0.3304	0.0538181	-0.378591	0.0207998	-0.170892	0.0239404	-0.393077	0.135053	0.0154382	0.414994	Pdlim5
621	ENSMUSG00000031708	7.19646e-13	-0.370534	-0.32744	-0.249532	0.203949	-0.45973	0.118282	-0.121867	-0.593571	-0.290953	-0.672712	0.226329	-0.0609654	-0.679252	-0.683234	Tecr
621	ENSMUSG00000021606	1.60049e-93	-0.372464	-0.139878	-0.368629	-0.0661194	-0.296323	-0.182405	-0.257611	-0.568744	-0.477206	-0.746734	-0.0366955	-0.0201153	-0.654792	-0.709765	Ndufs6
622	ENSMUSG00000026434	1.54155e-16	-0.00161142	-0.563143	0.368579	0.125184	0.225512	0.170512	-0.0665189	-0.0125038	0.0408577	0.323816	0.059884	0.224599	-0.550884	0.50094	Nucks1
622	ENSMUSG00000026977	2.3986e-52	-0.0859656	-0.0276203	0.219444	0.260346	0.376619	0.467659	-0.211383	-0.0100356	-0.0807508	0.0714571	-0.102162	-0.0587045	-0.159493	0.401103	March7
623	ENSMUSG00000037058	4.23269e-23	0.0201662	0.126834	0.183175	0.362563	0.0568787	0.376807	0.17804	-0.268276	0.0244854	-0.531615	0.446323	0.362364	-0.171725	0.438644	Paip2
625	ENSMUSG00000078974	3.14198e-14	0.0578089	-0.0761414	-0.373745	-0.259875	-0.116328	-0.230156	-0.333541	-0.0415205	-0.424016	-0.442129	-0.305673	0.0639805	-0.29535	-0.679436	Sec61g
625	ENSMUSG00000037916	5.4978e-98	-0.174847	-0.196796	-0.155501	0.0594366	-0.0780994	-0.20864	-0.0401375	-0.278374	-0.152038	-0.0033137	0.0262395	-0.085876	-0.532419	-0.00155173	Ndufv1
626	ENSMUSG00000107002	3.62096e-06	-0.164924	-0.363197	-0.166991	-0.0099803	0.117057	0.0381114	-0.180498	-0.064303	-0.140722	-0.439031	-0.150811	-0.157791	-0.469666	-0.396334	0610012G03Rik
627	ENSMUSG00000028618	1.62226e-23	-0.327881	0.216453	-0.0169026	0.276023	0.473465	0.668814	0.125664	-0.532148	0.0119327	-0.696133	0.150758	-0.500674	-0.167276	-0.180711	Tmem59
627	ENSMUSG00000037266	2.49561e-09	-0.168455	-0.0202296	-0.294418	0.126281	0.123174	-0.181363	-0.388133	-0.499327	-0.550493	-0.708312	0.00483739	0.127517	0.111993	-0.263414	Rsrp1
627	ENSMUSG00000008859	1.06373e-10	-0.28448	-0.217024	0.0274022	-0.0247548	0.0801694	0.180316	-0.344845	-0.166428	-0.195225	-0.27877	-0.465097	-0.221563	-0.169486	0.177102	Rala
628	ENSMUSG00000069744	4.17914e-78	-0.355094	-0.167118	-0.337026	-0.351215	0.0506013	0.157683	-0.133268	-0.597328	-0.356119	-0.513644	-0.0779957	-0.338789	-0.594103	-0.343207	Psmb3
629	ENSMUSG00000026341	5.50645e-12	0.40315	0.467855	0.605205	-0.219736	0.30369	0.358328	0.207103	0.501782	0.449384	0.728859	-0.146447	0.349566	0.299801	0.778965	Actr3
629	ENSMUSG00000068039	3.12168e-14	0.013615	-0.265415	0.367596	-0.129018	0.414683	0.451701	-0.0516794	-0.0102847	-0.040412	0.0653533	0.0225254	-0.00917658	-0.268519	0.350504	Tcp1
631	ENSMUSG00000030629	2.77916e-48	-0.407275	-0.193129	-0.38621	0.0613613	-0.122502	-0.0803376	-0.411262	-0.659983	-0.463395	-0.602711	-0.303962	-0.243736	-0.614149	-0.277297	Zfand6
632	ENSMUSG00000001416	3.71018e-07	0.278653	0.0190083	0.456856	-0.322963	0.400722	0.508545	0.34941	0.327568	0.331963	0.374857	0.336905	0.0446662	-0.145113	0.553452	Cct3
632	ENSMUSG00000028603	3.05985e-11	-0.496017	-0.229205	-0.360116	0.0260049	-0.148199	-0.254864	-0.313763	-0.651301	-0.508841	-0.512762	-0.155389	-0.326824	-0.341067	-0.218941	Scp2
635	ENSMUSG00000026021	6.60516e-11	-0.166812	-0.174871	0.00564598	-0.35131	0.22271	0.244842	-0.184092	-0.223377	-0.219592	-0.139033	-0.299618	-0.288169	-0.449615	0.0807459	Sumo1
635	ENSMUSG00000004771	1.91144e-19	-0.33648	-0.013612	-0.0459469	-0.0765829	0.150593	0.279433	-0.295153	-0.243658	-0.231596	-0.104153	-0.428219	-0.437703	-0.0949705	-0.0788879	Rab11a
636	ENSMUSG00000071014	4.04936e-07	-0.0311814	-0.0267698	-0.03747	-0.0271129	0.0798633	0.0492727	0.0533161	-0.159122	-0.0658764	-0.269078	0.129124	0.0494468	-0.598179	-0.645741	Ndufb6
637	ENSMUSG00000025981	5.29441e-10	0.179196	0.0879475	0.268814	0.285421	0.336908	0.397576	0.273509	0.385952	0.486663	0.724984	0.0370563	-0.150756	-0.421476	0.0779113	Coq10b
637	ENSMUSG00000020267	4.15004e-31	-0.199858	-0.564702	0.0172289	0.0264529	0.0831636	0.489492	-0.145341	-0.64019	-0.472156	-0.659223	0.516998	0.28814	-0.637188	-0.270124	Hint1
638	ENSMUSG00000030751	1.11567e-16	-0.114159	-0.326922	-0.108135	-0.113012	0.100947	0.285943	-0.0539539	-0.229392	-0.118464	-0.250657	-0.0185845	-0.116503	-0.537754	-0.0703033	Psma1
639	ENSMUSG00000014769	1.13343e-69	-0.320873	-0.462211	-0.0857954	0.123933	0.415857	0.611508	-0.162835	-0.566712	-0.477028	-0.650525	0.229687	-0.11216	-0.63702	-0.00656666	Psmb1
640	ENSMUSG00000035851	2.14496e-07	-0.0781503	0.157538	0.323073	0.147864	0.170511	0.160749	0.00383123	0.344493	0.205167	0.361662	0.0131666	-0.223321	0.173306	0.799261	Ythdc1
640	ENSMUSG00000030335	1.92048e-88	-0.172444	-0.250066	-0.263732	-0.281805	0.0511261	-0.182701	-0.0842028	-0.140287	-0.165467	0.0421041	-0.0416919	-0.278166	-0.505617	-0.464319	Mrpl51
640	ENSMUSG00000040048	9.60462e-09	-0.379264	-0.248791	-0.383485	0.171681	-0.166307	-0.289917	-0.0554947	-0.509569	-0.228757	-0.633379	0.190418	-0.20489	-0.635682	-0.59601	Ndufb10
641	ENSMUSG00000038615	6.97615e-31	-0.324836	-0.185802	-0.152039	-0.161335	-0.181196	-0.365277	-0.393582	-0.238354	-0.218417	-0.287763	-0.452733	-0.219785	-0.12545	-0.151731	Nfe2l1
641	ENSMUSG00000000346	1.18636e-28	-0.504937	-0.379743	-0.230195	0.0724085	-0.0750144	0.0168593	-0.379062	-0.394269	-0.331859	-0.314123	-0.298903	-0.466758	-0.401557	-0.179736	Dazap2
643	ENSMUSG00000025613	3.18453e-22	0.177272	-0.232904	0.42552	-0.279516	0.383781	0.456685	0.24803	0.279772	0.248991	0.204539	0.142928	0.0311236	-0.266827	0.362988	Cct8
645	ENSMUSG00000028029	2.12355e-13	-0.229154	-0.481848	-0.193192	-0.0841988	-0.0453317	-0.0704924	-0.34072	-0.229023	-0.404901	-0.311761	-0.167047	-0.139017	-0.561591	-0.206703	Aimp1
645	ENSMUSG00000028161	5.91616e-30	0.00871995	0.328511	0.49982	-0.297306	0.00199511	0.661603	-0.198817	0.0770334	-0.233592	0.658228	0.174152	0.259972	0.364088	0.570503	Ppp3ca
647	ENSMUSG00000040481	4.42794e-32	0.102474	0.143777	0.537147	0.0975217	0.235959	0.50994	-0.207688	0.248833	0.0609607	0.38683	0.0239844	0.273484	0.323931	0.654295	Bptf
647	ENSMUSG00000024853	2.81577e-15	-0.223682	-0.52542	0.0926878	-0.0698468	-0.0111492	0.0984924	-0.132739	-0.364011	-0.207707	-0.371939	-0.00174904	-0.144465	-0.615096	0.137268	Sf3b2
648	ENSMUSG00000076432	4.23249e-16	-0.256352	0.0359023	0.234025	-0.359976	-0.14184	-0.0575207	-0.237556	-0.507508	-0.190541	-0.337925	-0.30087	-0.194446	0.194949	0.649017	Ywhaq
649	ENSMUSG00000008036	2.08983e-13	-0.310477	-0.449717	-0.37785	-0.0778006	0.0490016	-0.270018	-0.303331	-0.546089	-0.437885	-0.473033	-0.113196	-0.0886855	-0.526519	-0.641779	Ap2s1
651	ENSMUSG00000037720	6.30692e-06	-0.166381	-0.0732458	-0.01988	-0.0783697	0.0529452	-0.0338916	-0.0556051	-0.246695	-0.113208	-0.508848	0.0745353	-0.0343783	-0.187874	-0.243999	Tmem33
652	ENSMUSG00000043998	2.41466e-47	-0.0560683	0.140291	0.0999353	-0.26498	0.329448	0.277905	-0.0371987	0.2388	0.200309	0.413553	-0.229832	-0.242013	0.12502	0.0507947	Mgat2
653	ENSMUSG00000028410	6.31768e-49	0.177216	-0.0316627	-0.270154	0.0387771	-0.505927	-0.119342	0.172805	0.325624	0.182346	-0.0878023	0.193838	0.140165	-0.104021	-0.210158	Dnaja1
654	ENSMUSG00000022285	4.63619e-13	-0.0975069	0.173372	0.364965	-0.0293838	-0.204781	0.355223	-0.322055	0.0837384	-0.101403	0.319655	-0.433044	-0.0917838	0.273562	0.777296	Ywhaz
656	ENSMUSG00000015619	3.12718e-15	-0.254741	-0.0968482	-0.395475	0.1336	-0.249821	0.619028	-0.122255	-0.114208	-0.243138	-0.421074	0.0975543	-0.267296	-0.243215	-0.0693346	Gata3
656	ENSMUSG00000028580	2.02754e-48	-0.00873756	0.0111448	0.311812	0.0599402	0.353615	0.433085	-0.0844423	0.0854528	-0.0472504	-0.0765382	0.162012	0.101849	0.0531146	0.39625	Pum1
660	ENSMUSG00000031715	6.01225e-17	0.136455	-0.112367	0.541093	-0.3248	0.377911	0.355437	-0.0399295	0.406241	0.257821	0.438747	-0.247696	-0.142634	0.0625653	0.63221	Smarca5
660	ENSMUSG00000021218	5.90048e-07	-0.29221	-0.466716	-0.174132	-0.0469095	0.12071	0.0887217	-0.255877	-0.421033	-0.342006	-0.0857956	-0.145483	-0.260964	-0.608942	-0.153653	Gdi2
661	ENSMUSG00000034343	1.50377e-13	-0.445607	0.0710417	-0.000445067	-0.0993223	0.222665	0.268432	-0.299944	-0.33178	-0.209707	0.167392	-0.422472	-0.413568	0.0207874	-0.207024	Ube2f
661	ENSMUSG00000031198	7.56745e-22	0.0491522	-0.396048	0.189774	0.302096	0.255057	-0.120865	0.205378	0.173104	0.209069	0.112264	0.302102	0.118542	-0.400666	0.0149406	Fundc2
662	ENSMUSG00000020994	2.58252e-12	0.252966	0.0362965	0.422728	-0.12797	0.379496	0.373158	0.15873	0.330067	0.210821	0.0615067	0.0760259	0.0601718	0.157642	0.470637	Pnn
663	ENSMUSG00000027404	1.03319e-21	0.22145	-0.00491228	0.425673	-0.333532	0.440301	0.581215	0.433307	0.320716	0.576952	0.470531	0.052017	-0.0778731	-0.0996185	0.665842	Snrpb
663	ENSMUSG00000087260	5.23582e-43	-0.375166	-0.359216	-0.360984	-0.139789	-0.207992	-0.26075	-0.194996	-0.377569	-0.222149	-0.591237	-0.148605	-0.169205	-0.485868	-0.332455	Lamtor5
663	ENSMUSG00000006818	1.54597e-48	-0.162725	0.139071	0.00950885	-0.113847	0.153441	0.166126	0.174441	-0.00866735	0.182328	-0.19226	-0.0875194	-0.504047	-0.54641	-0.441271	Sod2
665	ENSMUSG00000020745	3.68504e-06	-0.196306	0.226114	0.483909	0.0154665	0.288589	0.308038	-0.106815	0.0807056	0.0423454	0.203287	-0.165744	-0.281052	0.228459	0.762578	Pafah1b1
665	ENSMUSG00000056629	2.73255e-13	-0.446687	-0.27257	-0.568767	0.0855553	-0.202491	0.0525094	-0.169064	-0.642757	-0.233625	-0.53372	0.0117566	-0.184194	-0.435523	-0.616879	Fkbp2
667	ENSMUSG00000028124	2.09058e-09	0.0171509	0.407107	0.339923	-0.280414	0.308479	0.507735	0.113082	0.0765652	0.0523053	0.112688	0.311671	0.0830395	0.143441	0.234393	Gclm
667	ENSMUSG00000028609	5.46714e-20	0.0918882	-0.267629	0.085044	-0.224838	0.225138	0.316574	0.185705	0.241007	0.246631	0.183376	0.0183421	-0.0836773	-0.495754	0.186421	Magoh
667	ENSMUSG00000031447	6.66366e-07	0.117942	0.545077	0.157983	0.195042	-0.314873	-0.236145	0.159604	-0.169948	0.079396	-0.0344441	0.20035	0.27465	0.387216	0.151349	Lamp1
670	ENSMUSG00000029472	8.32106e-17	0.441315	0.075895	0.352513	0.261218	0.082098	-0.0515537	0.385779	0.608717	0.487452	0.350948	0.252142	0.309209	0.0376611	0.430296	Anapc5
673	ENSMUSG00000006024	1.41967e-24	-0.445127	-0.0433036	-0.0613881	-0.219074	0.0581362	0.117897	-0.276811	-0.592664	-0.39997	-0.141883	-0.257671	-0.402537	-0.209764	-0.259561	Napa
673	ENSMUSG00000063200	3.74116e-09	-0.110614	-0.477708	-0.214518	0.0195358	-0.10409	-0.00453736	-0.24058	-0.129662	-0.191409	0.118444	-0.312727	-0.146671	-0.583971	0.0290017	Nol7
674	ENSMUSG00000029066	1.08732e-07	-0.0810078	0.0454893	0.150836	-0.287473	0.118777	0.112931	0.0829203	-0.201542	0.00643619	-0.567587	0.128686	0.175554	-0.257221	-0.155737	Mrpl20
674	ENSMUSG00000045767	5.57742e-32	0.29167	0.463214	0.407288	-0.00355775	-0.321247	-0.313335	0.180659	0.350082	0.232766	0.254184	0.408057	0.440424	0.566669	0.51965	B230219D22Rik
674	ENSMUSG00000021270	9.3751e-10	0.41087	-0.086704	-0.297456	-0.408151	0.237589	0.417524	0.664505	0.696839	0.844727	-0.258323	0.402242	-0.0218451	-0.0614314	-0.222595	Hsp90aa1
674	ENSMUSG00000004843	1.01834e-07	-0.282402	-0.477935	-0.0686431	0.0547253	0.128925	0.485698	-0.264418	-0.184816	-0.178102	0.146169	-0.469957	-0.458638	-0.310012	0.215638	Chmp2b
675	ENSMUSG00000014856	1.38012e-18	-0.339813	-0.198787	-0.165068	-0.0286437	0.168472	0.136386	-0.217271	-0.524073	-0.360403	-0.323245	-0.0182768	-0.102049	-0.417857	-0.464336	Tmem208
675	ENSMUSG00000004096	1.7263e-08	-0.249512	-0.445386	-0.179516	-0.146319	-0.0558963	-0.213923	-0.131451	-0.324989	-0.200039	-0.415442	-0.190765	-0.162115	-0.537227	-0.267723	Cwc15
676	ENSMUSG00000066551	2.23879e-12	0.356345	-0.214618	0.164773	-0.138776	-0.0907597	0.154359	0.274251	0.0948359	0.0638687	0.277718	0.283659	0.307316	-0.246112	0.812318	Hmgb1
677	ENSMUSG00000062397	5.24798e-44	-0.388878	-0.269372	0.114421	-0.164419	0.394682	0.256271	-0.394159	-0.404837	-0.447485	-0.123306	-0.199555	-0.224151	-0.591781	-0.179513	Zfp706
678	ENSMUSG00000005881	3.82757e-22	-0.022711	0.0789363	0.194305	0.300487	0.288515	0.585202	0.000859569	-0.136597	-0.0576043	-0.131956	0.235158	0.134005	0.0373077	0.229238	Ergic3
678	ENSMUSG00000021248	1.05944e-11	-0.478212	-0.0463728	-0.454445	-0.229197	0.0465936	0.21511	-0.398369	-0.675064	-0.507146	-0.419216	-0.299232	-0.373307	-0.232375	-0.382317	Tmed10
678	ENSMUSG00000018042	9.34019e-46	-0.19759	0.0440262	0.00672704	-0.0851986	-0.409283	-0.550537	-0.1596	-0.411503	-0.175889	0.130375	-0.10035	0.0324746	-0.0992932	-0.137852	Cyb5r3
679	ENSMUSG00000064215	1.38974e-07	0.196148	0.281798	-0.381293	0.32274	-0.0636534	-0.0866085	0.567842	0.299079	0.607766	0.346191	0.506857	-0.0749759	0.0321611	-0.414522	Ifi27
681	ENSMUSG00000085438	8.93138e-09	-0.183781	-0.145662	-0.124495	-0.0104273	-0.215187	-0.458843	-0.238318	-0.161477	-0.212222	-0.532987	-0.0302348	-0.00473039	-0.0467822	0.0435458	1700020I14Rik
681	ENSMUSG00000031622	4.8283e-22	-0.0186046	0.174169	0.257315	-0.0429495	0.342799	0.504427	0.165719	0.0878616	0.102272	-0.115066	0.0380679	-0.197014	-0.0776209	0.305587	Sin3b
681	ENSMUSG00000022216	5.46312e-09	-0.373415	-0.397108	-0.159474	-0.101743	0.244801	0.264214	-0.282095	-0.622437	-0.571926	-0.0686678	0.0158393	-0.12998	-0.564903	0.137624	Psme1
683	ENSMUSG00000032239	1.48587e-14	-0.330342	-0.43983	-0.400731	0.0360661	0.114821	0.181037	-0.433211	-0.127365	-0.437202	-0.228999	-0.147533	-0.276259	-0.379852	-0.300037	Rp9
684	ENSMUSG00000040407	2.2845e-20	-0.273401	-0.0912305	0.165145	-0.00446789	0.282193	0.228381	-0.439081	-0.442902	-0.573046	-0.0917179	-0.0122428	-0.0527149	-0.0761278	0.134322	Akap9
685	ENSMUSG00000000058	4.58671e-41	0.0149329	0.340931	0.266951	-0.250664	-0.351931	-0.39357	-0.276536	-0.236761	-0.559654	0.306427	-0.195129	0.170986	0.435708	0.401439	Cav2
686	ENSMUSG00000033701	6.84291e-10	-0.00579118	-0.0558366	0.186027	-0.112899	0.162432	0.528771	-0.0189153	-0.0451112	-0.084347	-0.223488	0.173866	0.0889406	0.00937504	0.354589	Acbd6
687	ENSMUSG00000022427	3.82908e-07	-0.233338	-0.483928	0.0551324	-0.200825	0.281355	0.186203	-0.210522	-0.314561	-0.221237	-0.516156	-0.154175	-0.137329	-0.528997	0.179202	Tomm22
690	ENSMUSG00000030774	9.60544e-77	-0.398523	0.0260633	0.125816	-0.256329	0.118817	0.499028	-0.243324	-0.489201	-0.238182	-0.353291	-0.147541	-0.22178	0.21919	0.217278	Pak1
691	ENSMUSG00000030120	1.52259e-08	0.274045	0.37173	0.405762	0.0913143	-0.106607	0.0882265	0.267389	0.219166	0.241951	0.281518	0.362667	0.469205	0.273443	0.453759	Mlf2
691	ENSMUSG00000059734	4.16978e-07	-0.307606	-0.120185	-0.19098	0.104672	-0.00597044	0.0761982	-0.0553061	-0.588469	-0.271972	-0.593249	0.200507	0.0493934	-0.462326	-0.315788	Ndufs8
693	ENSMUSG00000020260	3.16448e-40	0.143458	0.385281	0.362526	0.0698877	0.185085	0.0457275	-0.0531071	0.324529	0.104599	0.307675	-0.260007	0.0970712	0.407951	0.317017	Pofut2
694	ENSMUSG00000060743	4.03246e-44	0.156971	-0.367991	-0.0267143	0.230424	-0.147775	0.338766	-0.0556537	-0.262445	-0.372258	-0.532439	0.364674	0.49525	-0.324996	0.459799	H3f3a
694	ENSMUSG00000025381	6.46754e-10	-0.290213	-0.409022	-0.373983	0.27575	0.370031	0.494895	0.0265664	-0.32815	-0.0786329	-0.291403	0.240431	-0.247511	-0.529445	-0.272965	Cnpy2
695	ENSMUSG00000079477	8.83428e-26	-0.328264	0.156021	0.0439104	-0.209708	0.0277744	-0.149955	-0.241401	-0.325424	-0.196054	-0.0145841	-0.365185	-0.45616	-0.134232	-0.163045	Rab7
696	ENSMUSG00000003873	1.4016e-11	-0.256515	-0.160832	-0.00883523	-0.0239195	-0.0618293	-0.0837004	-0.211709	-0.621235	-0.291263	-0.538016	0.0426211	0.0953291	-0.203061	0.0853573	Bax
697	ENSMUSG00000028822	9.73359e-07	-0.0660443	0.209704	0.132732	0.285109	0.0305195	0.0857953	0.0144997	-0.318595	-0.126434	0.00534552	0.364061	0.15506	0.145448	0.00505433	Tmem50a
697	ENSMUSG00000021905	2.87874e-55	-0.223871	-0.0846713	0.179292	-0.0838438	0.0507925	0.20381	-0.460477	-0.257337	-0.466451	-0.132721	-0.337486	-0.108446	-0.090642	-0.00582273	Dph3
698	ENSMUSG00000018076	9.77445e-14	0.110181	0.329242	0.471948	0.272613	0.140338	0.521782	0.0465952	0.447914	0.29179	0.582973	0.121933	0.152908	0.416762	0.562888	Med13l
699	ENSMUSG00000052738	1.33226e-82	-0.0396574	-0.0362674	0.0761052	0.0894497	0.0858199	0.0498104	0.125579	-0.196028	0.0165685	-0.0969635	0.183485	0.0195568	-0.479235	-0.245605	Suclg1
700	ENSMUSG00000031939	1.83353e-19	0.39863	0.158589	-0.184696	-0.134961	0.258034	0.18202	0.302655	0.578511	0.367452	0.521946	0.154098	0.10967	0.147744	-0.534071	Taf1d
701	ENSMUSG00000037197	1.28531e-13	-0.03203	-0.0587239	0.27474	-0.279665	0.152753	0.249931	-0.178721	0.0845643	-0.0966854	0.233863	-0.272627	-0.0658978	-0.0219256	0.454815	Rbm17
702	ENSMUSG00000047126	4.30752e-41	-0.185023	0.0998795	0.209587	0.042032	0.333767	0.163743	-0.117197	0.13677	0.109741	0.101521	-0.159089	-0.272157	-0.0559652	-0.0137675	Cltc
703	ENSMUSG00000025724	5.61243e-07	-0.0881147	-0.235458	0.0245073	-0.190154	0.239933	0.314577	0.0833256	0.00894149	0.076334	-0.594005	0.0718776	-0.191407	-0.464496	-0.153736	Sec11a
703	ENSMUSG00000020547	7.55929e-12	-0.25136	-0.158367	-0.11998	-0.0946284	0.214108	0.404019	-0.381648	-0.441516	-0.519781	-0.0424145	0.0532097	-0.058401	-0.182879	-0.12895	Bzw2
704	ENSMUSG00000028649	1.19846e-81	0.193348	0.2323	0.272357	-0.120232	-0.0540243	-0.0726958	-0.00729866	0.299831	0.0684475	0.0820249	0.0674485	0.326818	0.537573	0.554595	Macf1
704	ENSMUSG00000070394	4.57712e-41	-0.27663	-0.105799	-0.429649	0.130895	-0.386291	-0.248239	-0.278468	-0.542136	-0.472141	-0.565556	0.0476152	0.0837769	-0.131448	-0.568932	Tmem256
704	ENSMUSG00000025135	3.12005e-15	-0.000117067	0.0303991	0.0745976	0.272668	-0.241494	-0.199614	0.0662115	-0.0360772	-0.0118847	-0.201884	0.297959	0.238722	0.0596012	0.290091	Anapc11
706	ENSMUSG00000027810	2.20822e-13	-0.0481654	-0.399525	-0.0163075	0.0878301	0.178119	0.151237	-0.143827	-0.042786	-0.16895	0.0852308	-0.00418332	-0.0381716	-0.434282	0.122737	Eif2a
707	ENSMUSG00000022185	2.79033e-07	-0.0611409	-0.172579	0.0797992	-0.284248	0.228673	0.244	-0.122739	0.185902	0.0669605	0.41637	-0.0232813	-0.163184	-0.148884	0.362001	Acin1
707	ENSMUSG00000032288	2.3383e-14	-0.287124	-0.342795	-0.0684289	-0.129625	0.223915	0.170454	-0.261307	-0.467517	-0.459432	-0.125429	0.0574063	-0.00390808	-0.395777	-0.0206386	Imp3
709	ENSMUSG00000006005	1.35004e-11	0.19565	-0.14172	0.533636	-0.309641	0.158497	0.417765	-0.0650305	0.300331	0.129256	0.114508	-0.237101	0.060394	-0.0962179	0.707855	Tpr
710	ENSMUSG00000028563	1.23912e-11	-0.369616	-0.0269738	-0.13156	-0.0733696	0.0423928	-0.0586571	-0.34	-0.49224	-0.33739	-0.495464	-0.286115	-0.206528	-0.162449	-0.328614	Tm2d1
710	ENSMUSG00000021996	4.67955e-40	-0.0131711	-0.157869	0.336472	-0.0288193	0.369892	0.387568	0.158658	-0.0628778	0.0654138	-0.117432	0.162132	-0.0231373	-0.0405977	0.391532	Esd
711	ENSMUSG00000046434	4.97087e-10	0.180387	-0.297652	0.155316	-0.241303	0.270126	0.175755	-0.195225	0.155472	-0.196939	0.0824955	-0.0796598	0.217034	-0.187909	0.253054	Hnrnpa1
713	ENSMUSG00000059005	1.01657e-33	0.456214	-0.35752	0.137779	-0.313882	0.356896	0.398914	0.242078	0.409626	0.295631	0.486968	0.0956865	0.40614	-0.291452	0.566487	Hnrnpa3
713	ENSMUSG00000074748	6.62801e-40	-0.0997143	-0.0788159	0.164534	-0.132526	0.350311	0.229134	-0.169006	-0.0363662	-0.00117368	-0.0842826	-0.263251	-0.135135	-0.000893858	0.30553	Atxn7l3b
715	ENSMUSG00000026511	7.01536e-19	-0.299596	-0.274732	-0.378927	-0.286578	0.310016	0.218112	-0.268932	-0.110957	-0.184653	0.0379196	-0.345802	-0.283336	-0.44601	-0.44032	Srp9
716	ENSMUSG00000033940	7.64423e-23	-0.457033	-0.208604	-0.179464	-0.00669865	0.158269	-0.0294305	-0.300045	-0.592682	-0.434304	-0.391185	-0.114636	-0.13233	-0.375401	-0.179527	Brk1
717	ENSMUSG00000038235	3.7996e-40	-0.381866	0.0403482	-0.322409	-0.278168	0.0671055	0.50556	-0.309811	-0.384482	-0.281314	-0.254832	-0.327131	-0.363438	-0.142844	-0.172603	F11r
718	ENSMUSG00000000827	1.09336e-17	-0.278732	-0.122951	-0.0495733	-0.179658	0.0967268	0.00342697	-0.396763	-0.412346	-0.49635	0.0561913	-0.267979	-0.24434	-0.144543	0.0759459	Tpd52l2
719	ENSMUSG00000026281	9.41542e-11	0.151994	-0.346481	0.244385	0.194027	0.207174	0.273556	0.168705	0.188188	0.189795	-0.0617944	0.192956	0.174288	-0.422864	0.208135	Dtymk
719	ENSMUSG00000029203	5.37899e-06	-0.168273	0.0084287	0.123474	-0.292667	0.197919	0.00365258	-0.0929608	-0.0947255	-0.0557184	0.0749597	-0.0524949	-0.179571	-0.139729	0.108754	Ube2k
721	ENSMUSG00000020088	1.70353e-29	-0.174756	0.281236	0.28962	-0.273981	0.294401	0.295892	0.0820674	0.136658	0.241185	0.17611	-0.119165	-0.370653	0.0965968	0.177176	Sar1a
722	ENSMUSG00000059518	8.36082e-08	-0.204747	-0.19762	-0.281419	-0.0809805	-0.196057	-0.0956746	-0.239119	-0.36104	-0.369534	-0.536482	0.00841933	-0.0484966	-0.286339	-0.388572	Znhit1
723	ENSMUSG00000034243	1.2056e-18	-0.261325	-0.199339	-0.210628	0.0960736	0.080122	-0.00274535	-0.445551	-0.258941	-0.386562	0.0503277	-0.344255	-0.129877	-0.0212629	-0.1248	Golgb1
724	ENSMUSG00000027593	1.99235e-24	-0.154274	-0.495595	0.237481	-0.182388	0.333591	0.230892	0.056853	0.1185	0.197527	-0.128407	-0.185598	-0.297286	-0.322803	0.503145	Raly
724	ENSMUSG00000062981	1.49974e-06	-0.0309025	-0.397706	-0.278704	0.09996	-0.275599	-0.215184	0.0815197	-0.0649847	0.045026	-0.219665	0.177906	0.0889764	-0.490532	-0.257867	Mrpl42
728	ENSMUSG00000027133	2.5662e-52	-0.126351	-0.259197	-0.470152	-0.182001	-0.203444	-0.0357155	-0.222001	-0.447571	-0.525503	-0.486614	0.206371	0.250498	-0.551108	-0.693733	Nop10
729	ENSMUSG00000019710	2.19872e-13	-0.235827	-0.288577	-0.0896389	0.268023	0.0532207	0.15441	-0.186435	-0.340109	-0.396268	-0.214615	0.0912733	-0.0403318	-0.271362	-0.0229495	Mrpl24
729	ENSMUSG00000021771	1.17783e-08	-0.0755958	-0.0755164	0.364138	0.0571705	0.375486	0.316255	0.12158	-0.0551079	0.0741813	0.10353	0.0314925	-0.201572	-0.351007	0.257508	Vdac2
730	ENSMUSG00000026087	1.41172e-12	-0.0711562	-0.469857	0.0479718	0.0883423	0.0379282	0.159451	-0.179487	-0.054976	-0.23408	-0.196609	-0.0356625	0.0284734	-0.437592	-0.0991746	Mrpl30
730	ENSMUSG00000019188	4.15226e-13	-0.281473	-0.0822093	-0.140213	-0.224357	0.177522	0.175277	-0.386869	-0.283383	-0.405427	-0.499847	-0.241529	-0.224082	-0.191287	-0.455456	H13
730	ENSMUSG00000024695	9.91377e-33	0.150882	-0.156872	0.486664	0.217253	0.267633	0.180037	0.0938063	0.341296	0.375929	0.104855	0.167093	0.149277	-0.0337723	0.484752	Zfp91
731	ENSMUSG00000028452	3.70115e-10	-0.14906	0.0771467	0.0505462	-0.283576	0.0460044	0.211647	-0.189643	-0.0960517	-0.174419	0.0933168	-0.15459	-0.207912	-0.122621	-0.130007	Vcp
732	ENSMUSG00000031353	8.67076e-15	0.320883	0.0653615	0.416611	-0.0840067	0.221746	0.353217	0.334304	0.469346	0.473874	0.487927	0.190759	0.21876	0.0478265	0.548803	Rbbp7
733	ENSMUSG00000030884	1.13315e-76	-0.0242701	-0.268853	-0.00189906	0.156564	0.231066	0.172239	0.0983726	-0.0521789	-0.0121487	0.311137	0.20739	-0.0132427	-0.508696	0.0757255	Uqcrc2
733	ENSMUSG00000020368	5.20457e-11	0.339969	0.250547	0.332434	0.17865	0.226168	0.149948	0.297585	0.23451	0.373691	0.126011	0.308382	0.465139	0.234858	0.556037	Canx
735	ENSMUSG00000079658	7.53524e-07	0.297029	0.491345	0.494364	-0.0406876	0.14697	0.561627	0.286798	0.21215	0.171011	0.215362	0.39299	0.361604	0.267637	0.250471	Tceb1
736	ENSMUSG00000020719	1.56523e-26	-0.0642656	0.275575	0.126383	0.120057	-0.283517	0.51737	0.0350687	-0.248003	-0.0590713	0.0998171	0.0180892	-0.19396	0.209848	0.518676	Ddx5
740	ENSMUSG00000029817	4.60254e-19	-0.26295	-0.445982	-0.290267	0.147013	0.184222	0.115794	-0.339639	-0.102709	-0.270151	-0.496109	-0.171202	-0.235094	-0.264716	-0.137536	Tra2a
741	ENSMUSG00000026260	1.40502e-08	-0.0338031	-0.339346	-0.0372548	0.155876	0.163634	0.00464893	-0.0839983	-0.182595	-0.162114	-0.0768697	0.108347	0.0910171	-0.497385	-0.153298	Ndufa10
741	ENSMUSG00000025016	7.19646e-13	-0.480497	-0.0459008	0.0301645	-0.0739476	0.2068	0.316251	-0.41464	-0.600146	-0.454404	-0.342206	-0.291757	-0.154722	-0.18082	-0.0720278	Tm9sf3
742	ENSMUSG00000036707	1.37066e-14	-0.307154	-0.00493534	0.211571	-0.09622	0.15313	0.35309	-0.334087	-0.1091	-0.111108	0.0717805	-0.362822	-0.321052	-0.00984459	0.181931	Cab39
744	ENSMUSG00000034088	2.38552e-09	0.00586702	0.107138	0.314327	-0.0515234	0.362925	0.576448	0.0960306	0.19955	0.138612	0.230063	0.1442	-0.176412	-0.176548	-0.0672209	Hdlbp
746	ENSMUSG00000022051	1.79236e-09	-0.0673195	0.0183088	0.0539046	0.243668	0.145228	0.0828402	-0.22664	-0.303768	-0.45363	-0.183102	0.275654	0.267632	-0.0292896	0.291055	Bnip3l
746	ENSMUSG00000002379	2.03054e-36	0.122832	0.107567	-0.0915701	0.192106	-0.38954	0.284478	0.30768	0.0141294	0.128237	-0.284959	0.345253	0.31472	-0.200715	-0.631765	Ndufa11
747	ENSMUSG00000040028	8.34119e-28	0.146355	0.100759	0.463587	-0.0879203	0.276676	0.371753	0.178212	0.222349	0.243736	0.279675	0.172413	0.0739378	0.092544	0.321603	Elavl1
748	ENSMUSG00000028053	1.77408e-14	-0.0678517	0.188826	0.480709	0.0179514	0.263613	0.430333	-0.111235	0.059015	-0.00753915	0.141292	0.0098817	-0.00621824	0.313385	0.467703	Ash1l
748	ENSMUSG00000028868	3.92987e-28	-0.386099	-0.157744	0.0685741	0.123909	-0.104826	-0.146021	-0.468108	-0.344769	-0.326905	0.00256229	-0.37576	-0.178497	-0.0793405	0.332359	Wasf2
748	ENSMUSG00000007815	1.73991e-23	-0.219673	-0.090537	-0.151363	-0.131379	-0.0156154	-0.581099	-0.152089	-0.369582	-0.224312	-0.50627	-0.183483	-0.353724	-0.146546	0.0100085	Rhoa
749	ENSMUSG00000038646	2.06258e-06	-0.23246	-0.259689	-0.179518	-0.162381	-0.0866063	-0.012499	-0.367309	-0.381895	-0.397862	-0.508947	-0.25078	-0.141211	-0.440416	-0.202438	Fam103a1
750	ENSMUSG00000028790	1.96326e-07	-0.0611227	-0.133758	0.324137	-0.128618	0.300012	0.354385	-0.201203	0.015671	-0.132647	0.0269033	-0.233531	-0.148599	0.0309157	0.380868	Khdrbs1
752	ENSMUSG00000025499	3.82818e-31	0.243009	0.333371	0.230202	-0.0118853	-0.139694	0.532498	0.235064	0.351315	0.366449	0.0488761	0.207914	0.323952	0.346113	0.462439	Hras
761	ENSMUSG00000054091	1.31645e-28	-0.0970211	0.35559	-0.121403	0.294224	-0.344958	0.275159	-0.0140369	-0.413699	-0.28713	-0.336769	0.450386	0.394525	0.184333	-0.488762	1810037I17Rik
762	ENSMUSG00000020362	3.33062e-35	0.0318524	-0.107394	0.137774	0.0845667	0.259878	0.213693	-0.0932431	0.0388068	-0.0697739	-0.397617	0.0540056	0.151933	-0.101535	0.0875662	Cnot6
764	ENSMUSG00000005506	4.36907e-15	0.064638	0.187555	0.461313	0.201902	0.152861	0.302182	-0.0581968	0.225932	0.0890369	-0.103648	0.123046	0.224931	0.204993	0.405237	Celf1
764	ENSMUSG00000021910	2.93529e-12	-0.0294133	0.340088	0.429508	0.26569	0.241243	0.323036	-0.291825	-0.0470723	-0.347999	-0.210507	0.0948349	0.210051	0.398478	0.496322	Nisch
765	ENSMUSG00000041203	3.40348e-10	-0.281597	-0.423995	-0.231206	-0.25302	-0.0637485	0.0524091	-0.251475	-0.266445	-0.191115	-0.272614	-0.268622	-0.199151	-0.25232	-0.19955	2310036O22Rik
766	ENSMUSG00000054823	5.4633e-20	-0.0277099	0.254961	0.392955	0.206113	0.332213	0.488071	-0.0224446	0.0171749	0.0750018	0.180546	0.133498	0.101332	0.264213	0.549055	Whsc1l1
767	ENSMUSG00000038502	1.5173e-10	0.174735	-0.137813	0.415734	0.280489	0.0592174	0.432304	0.215148	0.0438124	0.131253	-0.312811	0.374868	0.342813	0.0296974	0.399204	Ptov1
769	ENSMUSG00000016256	1.199e-25	-0.0340081	0.249696	0.477026	0.248194	0.280225	0.177789	0.159678	-0.19833	0.078791	-0.0429081	0.306542	0.178791	0.197233	-0.247987	Ctsz
770	ENSMUSG00000030007	5.06393e-18	-0.111982	-0.215531	0.19792	-0.221137	0.33164	0.547767	0.0364735	-0.221724	-0.0318756	-0.102651	0.101244	-0.0874971	-0.269348	0.159205	Cct7
771	ENSMUSG00000024042	1.45173e-17	0.0798557	0.0858158	-0.465383	0.252922	-0.105118	0.342944	0.0491433	0.332529	0.190791	0.2433	0.0601312	-0.0414396	0.238931	0.0307081	Sik1
772	ENSMUSG00000039067	5.03812e-12	0.15976	0.118434	0.390368	-0.289929	0.242652	0.442964	0.325277	0.352354	0.527697	0.498551	0.177841	-0.0355134	-0.0546551	0.325892	Psmd7
773	ENSMUSG00000021500	3.60174e-15	0.120951	-0.0598265	0.463007	-0.110217	0.295794	0.440496	0.0474766	0.249435	0.167866	0.354574	-0.0836406	0.0256821	-0.00631548	0.377132	Ddx46
773	ENSMUSG00000022781	7.22342e-10	-0.143224	0.16094	0.420982	-0.16084	0.0714166	0.387766	-0.280684	-0.0847873	-0.141663	0.256978	-0.248974	-0.196715	0.193549	0.618206	Pak2
776	ENSMUSG00000019428	1.0336e-12	-0.336012	-0.18863	-0.0456076	0.111969	-0.101611	0.129579	-0.205434	-0.55661	-0.270345	-0.371229	0.041722	-0.0629994	-0.118491	0.0221403	Fkbp8
779	ENSMUSG00000030357	4.5605e-07	0.25188	-0.243978	0.229926	0.0362027	-0.00804294	0.541773	0.31839	0.242021	0.329901	0.164081	0.217502	0.261218	-0.320331	0.141727	Fkbp4
780	ENSMUSG00000024844	5.62816e-11	0.0373133	-0.370612	0.0100758	0.00103505	0.0475433	0.181247	0.0218989	0.10184	0.109604	-0.228488	-0.0148727	0.0455797	-0.449348	-0.0052377	Banf1
781	ENSMUSG00000002102	1.4527e-11	-0.188513	-0.189795	-0.253943	-0.263474	-0.127236	-0.0696819	-0.158361	-0.18949	-0.099948	0.108223	-0.123759	-0.232829	-0.334989	-0.182116	Psmc3
781	ENSMUSG00000042043	1.4699e-06	-0.306854	-0.461145	0.005041	-0.061309	0.0329767	0.223262	-0.369804	-0.438782	-0.453253	-0.578759	-0.398161	-0.228833	-0.442462	-0.197726	Tbca
782	ENSMUSG00000003269	1.61743e-07	-0.351579	-0.253831	0.109009	-0.0136823	0.0901219	0.199927	-0.39134	-0.357484	-0.378885	-0.448364	-0.193824	-0.233216	-0.0740834	0.208888	Cyth2
782	ENSMUSG00000030779	1.01558e-08	-0.0928137	0.241261	0.463465	-0.0587673	0.311993	0.326381	-0.123962	-0.0279407	-0.0455166	0.103191	-0.0600131	-0.0458222	0.17592	0.435976	Rbbp6
782	ENSMUSG00000019777	1.46639e-07	0.259815	0.00224935	0.310986	0.0330189	0.153847	0.203014	0.197356	0.199153	0.205979	-0.385339	0.264812	0.299272	0.0222051	0.420944	Hdac2
783	ENSMUSG00000007867	2.12212e-11	-0.322635	-0.124594	-0.0965798	0.258895	-0.180312	-0.322843	-0.067964	-0.33997	-0.186749	-0.284385	-0.035521	-0.367338	-0.0142272	0.178488	Ift43
784	ENSMUSG00000028676	1.72113e-20	0.163864	0.13865	0.256253	-0.0677406	0.234868	0.211971	0.140859	0.231311	0.187535	0.00946643	0.134702	0.171063	0.181502	0.529501	Srsf10
786	ENSMUSG00000030795	1.53153e-09	-0.164412	-0.175519	0.22126	-0.161372	0.129709	-0.0554194	-0.254371	-0.164205	-0.251027	-0.216796	-0.382695	-0.392797	0.0232181	0.661135	Fus
792	ENSMUSG00000028757	5.28526e-07	0.0144666	-0.0408775	-0.305389	0.0550923	0.302922	0.261859	0.151624	0.119662	0.147636	-0.0786813	0.173785	-0.0634337	-0.207199	-0.20131	Ddost
792	ENSMUSG00000031954	5.35539e-11	-0.00873344	-0.308027	0.188193	-0.258121	-0.0193853	0.0641464	-0.0330676	0.108726	0.0399865	-0.106527	-0.112323	-0.00567722	-0.210947	0.266078	Cfdp1
793	ENSMUSG00000029840	2.32248e-06	0.0143083	0.0905865	0.501479	0.19622	0.0793935	0.172612	-0.0212971	0.116148	0.0751892	-0.208044	0.157096	0.200978	0.134039	0.527678	Mtpn
796	ENSMUSG00000038374	1.21656e-30	0.142572	-0.119497	0.213317	-0.259716	0.316878	0.429026	0.147072	0.1559	0.186918	0.259407	-0.0254067	-0.0736143	-0.0516451	0.295832	Rbm8a
796	ENSMUSG00000028291	3.31612e-07	-0.345197	-0.127334	0.229717	-0.0271524	0.0937343	0.280231	-0.399889	-0.407068	-0.394961	-0.249403	-0.347847	-0.128192	-0.30482	0.26461	Akirin2
796	ENSMUSG00000024072	2.51236e-09	-0.16268	-0.0311526	-0.108537	-0.0368633	-0.123809	0.0499865	-0.0136525	-0.550604	-0.196551	-0.184414	0.0888735	-0.00731037	-0.381572	-0.210134	Yipf4
798	ENSMUSG00000024974	1.67784e-09	0.266868	-0.265816	0.407275	0.0217053	0.21033	0.325024	0.353543	0.444359	0.454178	0.317255	0.141925	0.0784464	-0.345679	0.410164	Smc3
799	ENSMUSG00000033228	1.29803e-13	-0.0689355	0.0285935	0.441308	-0.139706	0.319329	0.453709	-0.148146	0.0438486	0.0273537	0.22779	-0.240014	-0.0463392	0.136485	0.588303	Scaf11
800	ENSMUSG00000005103	5.11376e-06	0.222498	0.268774	0.295516	-0.182787	0.097076	0.209719	-0.150845	0.198311	0.0180656	0.436265	-0.147357	0.384334	0.440218	0.452469	Wdr1
801	ENSMUSG00000022403	7.56358e-07	-0.243851	-0.28399	-0.133487	0.0165372	-0.0428798	-0.0407336	-0.356264	-0.319786	-0.512995	-0.384842	-0.153079	-0.12003	-0.440705	-0.0304325	St13
804	ENSMUSG00000042323	1.23752e-06	0.0424154	-0.133043	0.477424	0.192767	0.0866975	0.241739	-0.207362	0.160976	-0.0650783	0.0397605	-0.00636791	0.201502	-0.0488538	0.532614	Pbrm1
804	ENSMUSG00000024387	1.28111e-06	-0.256013	-0.275216	-0.189596	-0.171711	0.0850096	0.0853557	-0.0968738	-0.247676	-0.153475	-0.179498	0.0125107	-0.230204	-0.449476	-0.171668	Csnk2b
805	ENSMUSG00000025651	1.52077e-66	0.0310581	-0.0865969	0.0124258	0.0151237	0.109333	0.207796	0.0946085	-0.0690867	0.0466	0.312106	0.0929132	0.0288966	-0.498859	-0.252327	Uqcrc1
806	ENSMUSG00000020149	3.11087e-18	-0.166079	-0.0329746	-0.000640203	0.134276	0.250713	0.281137	0.0258296	0.0420287	0.146845	0.0480858	-0.00744131	-0.388655	-0.43291	-0.163555	Rab1a
807	ENSMUSG00000054405	3.53513e-32	0.0973127	0.0614161	0.165802	-0.222259	-0.344176	0.0669579	0.0580306	0.113839	0.0457689	0.193179	0.0539632	0.153428	0.153202	0.340927	Dnajc8
808	ENSMUSG00000037475	2.83465e-08	-0.050934	0.123541	0.107487	0.0221175	0.0479054	0.21061	-0.333514	-0.162287	-0.459739	-0.369257	0.0369198	0.119619	0.127506	0.238095	Thoc2
808	ENSMUSG00000021832	5.7843e-11	0.0876603	-0.0746847	0.178929	-0.234927	0.208332	0.282684	0.0534404	0.0547337	0.0236331	0.108685	0.0698313	-0.00547347	-0.179927	0.106984	Psmc6
809	ENSMUSG00000015937	7.5344e-32	-0.121015	-0.400938	0.211465	0.108731	0.316471	0.269614	-0.10026	-0.0612216	0.0264028	-0.114942	-0.131054	-0.0497789	-0.133739	0.48068	H2afy
810	ENSMUSG00000028692	1.05939e-09	-0.312619	-0.246583	-0.0368018	0.144304	0.249378	0.254334	-0.17754	-0.570027	-0.386146	-0.236029	0.0309198	-0.207012	-0.240309	0.154373	Akr1a1
812	ENSMUSG00000026078	1.76352e-06	0.270383	0.384598	0.306136	0.00497829	-0.150556	0.218093	0.266768	0.167772	0.370897	0.510256	0.10975	0.382741	0.222898	0.535943	Pdcl3
814	ENSMUSG00000010067	2.35096e-44	0.24526	0.399715	0.408828	0.0935827	0.187503	0.410872	0.31387	0.480783	0.425416	0.469264	0.201504	0.0205634	0.289551	0.382424	Rassf1
815	ENSMUSG00000044627	4.12961e-10	-0.205962	-0.0206429	0.0392706	0.00530085	0.212977	0.31854	-0.061962	-0.557549	-0.213235	-0.0986587	0.208601	0.0846587	-0.282212	-0.0671753	Swi5
816	ENSMUSG00000032959	3.0674e-16	0.154587	0.119775	0.122245	-0.189504	0.0551682	0.344741	-0.090521	0.0453218	-0.265858	-0.204906	0.0795436	0.374545	-0.0324296	-0.0132701	Pebp1
816	ENSMUSG00000035478	1.8103e-21	0.0651069	-0.122478	0.111317	-0.220656	0.228319	0.319533	0.0533789	0.115395	0.145105	-0.111931	0.14399	0.23209	-0.082704	0.216169	Mbd3
816	ENSMUSG00000021111	6.51738e-06	0.207596	0.121815	0.45784	0.106485	0.180974	0.289658	0.0841275	0.245961	0.186988	0.0468639	0.122674	0.22964	0.0759425	0.473591	Papola
819	ENSMUSG00000002015	2.26575e-15	0.0228016	0.231959	-0.0266926	0.0873062	0.202501	0.480164	0.17835	-0.0969722	0.127856	0.158048	0.308578	0.141948	-0.0214474	0.0089631	Bcap31
824	ENSMUSG00000029169	1.11423e-35	0.106584	0.084883	0.38478	-0.186357	0.256727	0.335962	0.0488205	0.31496	0.21898	0.272148	-0.00218864	0.0665247	0.114381	0.250228	Dhx15
825	ENSMUSG00000018286	1.00129e-19	-0.254087	-0.103849	-0.088041	-0.231273	0.263941	0.528363	0.0745574	-0.305841	0.000281004	-0.078501	-0.116491	-0.392925	-0.528509	-0.211222	Psmb6
826	ENSMUSG00000026034	3.6445e-10	0.0322635	-0.313929	-0.141086	0.262033	0.163654	-0.216886	-0.0834274	0.0117747	-0.128806	-0.113903	0.0902667	0.0901794	-0.196098	0.020249	Clk1
827	ENSMUSG00000029076	5.24798e-44	-0.35055	0.0854346	-0.110364	-0.144849	-0.0362125	-0.0276453	-0.30818	-0.47353	-0.399237	-0.313569	-0.0114785	-0.0810982	0.106551	-0.0693765	Sdf4
827	ENSMUSG00000047843	2.10375e-06	-0.200143	0.245334	0.0472136	-0.207766	-0.0641903	0.20406	-0.272606	-0.148984	-0.117714	-0.0895257	-0.395992	-0.119866	0.227013	0.471898	Bri3
829	ENSMUSG00000006095	1.2136e-06	-0.218574	-0.166667	-0.100545	-0.0176236	-0.141906	0.137175	-0.134193	-0.486735	-0.179203	-0.310596	-0.0272215	-0.0275992	-0.205503	-0.0315313	Tbcb
831	ENSMUSG00000047459	7.54635e-11	-0.290943	-0.13257	-0.205113	-0.0261102	-0.235881	-0.456289	-0.104164	-0.565729	-0.226935	-0.56214	-0.042578	-0.0518124	-0.352808	-0.186053	Dynlrb1
831	ENSMUSG00000024146	5.42672e-35	-0.179952	-0.181135	-0.191086	-0.100701	-0.123213	-0.128601	-0.252887	-0.253935	-0.261935	-0.46837	-0.131273	-0.1758	-0.322176	0.0207643	Cript
832	ENSMUSG00000036275	2.45683e-28	0.175411	0.323116	0.279359	0.215532	0.1596	0.18594	0.189541	0.0944001	0.121283	-0.0605282	0.304553	0.32034	0.377751	0.329581	9530068E07Rik
836	ENSMUSG00000047187	1.52259e-08	-0.130503	0.25233	0.105639	0.186612	0.328668	0.514933	0.082007	-0.192639	0.0849324	0.154893	0.0691817	-0.10598	-0.0171187	0.176441	Rab2a
838	ENSMUSG00000022800	1.54592e-09	0.055706	0.227997	0.373978	-0.173696	0.266207	0.441178	0.0130487	0.0473165	0.0186108	0.0482437	0.0654367	0.109171	0.173741	0.53577	Fyttd1
839	ENSMUSG00000026155	1.98955e-13	0.183912	0.364842	0.428721	-0.132628	0.0504141	0.435359	0.159521	0.210487	0.192772	0.151282	0.250881	0.31353	0.311313	0.547039	Smap1
839	ENSMUSG00000063077	4.87827e-06	-0.20157	-0.0143937	0.153465	0.028952	0.129239	0.123557	-0.212783	-0.138767	-0.111749	-0.446202	-0.0567077	-0.0392084	-0.00698157	0.23334	Kif1b
839	ENSMUSG00000024002	2.97714e-22	-0.0745104	0.00770853	0.423082	0.0548979	0.251833	0.208758	-0.163624	0.0958602	-0.0293059	0.167159	-0.15047	-0.0452354	0.058123	0.417403	Brd4
840	ENSMUSG00000041408	7.81212e-07	-0.197217	-0.0712801	0.289627	-0.0864519	0.286468	0.218858	-0.326553	-0.066187	-0.101079	0.168178	-0.195823	-0.235744	-0.0359541	0.368778	Wapl
841	ENSMUSG00000031783	1.33333e-07	-0.111908	-0.0370023	0.0648647	-0.22772	-0.0193981	0.124195	-0.0548937	-0.0652897	0.0253449	-0.0494243	-0.149031	-0.165314	-0.0830045	0.225079	Polr2c
848	ENSMUSG00000035247	4.39634e-09	-0.340086	0.0504268	0.334605	-0.0516333	0.282625	0.368459	-0.320245	-0.282413	-0.193401	0.193933	-0.296261	-0.21299	-0.0971763	0.397714	Hectd1
849	ENSMUSG00000021764	7.13661e-60	-0.0467797	-0.0735929	0.0656105	-0.0305627	0.166002	0.252935	-0.0961081	-0.201295	-0.261056	-0.474526	0.0875483	0.0516603	-0.450536	-0.234419	Ndufs4
849	ENSMUSG00000022200	1.19535e-52	-0.134286	-0.121733	-0.221087	0.088396	0.250148	0.438051	-0.0399901	0.0829231	0.042544	0.150757	0.0622284	-0.136821	-0.42316	-0.191871	Golph3
851	ENSMUSG00000035585	1.7276e-09	0.0103724	-0.356381	0.0570387	0.101003	0.0062392	0.0697257	0.0736977	-0.0806044	0.0153159	-0.0439327	0.168981	0.0576522	-0.35769	0.194411	Tsen34
852	ENSMUSG00000068749	6.02308e-28	-0.147826	-0.252824	0.113659	-0.229138	0.287406	0.345223	-0.0980654	-0.157777	-0.216631	-0.215036	0.115175	-0.125838	-0.421649	0.102372	Psma5
856	ENSMUSG00000045962	6.59447e-08	-0.284459	0.013312	0.340176	0.0289149	0.139514	0.186505	-0.397725	-0.0992184	-0.289365	-0.0681026	-0.118139	-0.130276	0.0848621	0.400535	Wnk1
857	ENSMUSG00000032745	5.46931e-06	0.00794495	-0.13641	0.0594431	-0.00701567	0.291526	0.157895	-0.0704323	0.00249269	-0.0178156	-0.214342	-0.159624	-0.162527	-0.0316375	0.435051	Gpbp1
858	ENSMUSG00000025283	3.45137e-08	0.118788	0.265618	-0.293007	0.0635581	-0.320795	0.33807	0.136102	0.231358	0.0548674	0.145019	0.276673	0.0164898	-0.635138	-0.272545	Sat1
859	ENSMUSG00000043962	3.80665e-10	-0.0603075	-0.132498	0.221095	-0.220396	0.258333	0.157464	-0.192635	0.088422	-0.0852733	0.0755053	-0.244384	-0.183611	-0.11324	0.268502	Thrap3
860	ENSMUSG00000026895	2.06283e-58	-0.178513	-0.0392178	-0.0454219	0.144291	0.0987739	0.176351	-0.00859647	-0.35803	-0.158308	-0.447416	0.242807	0.128169	-0.457122	-0.22523	Ndufa8
862	ENSMUSG00000068798	6.14331e-06	0.213848	0.301611	0.363622	-0.0719056	-0.214224	-0.351106	0.129104	0.379407	0.199043	0.530285	-0.0379716	0.00236827	0.119306	0.349012	Rap1a
864	ENSMUSG00000032050	7.75118e-09	0.00403461	0.100059	0.43967	-0.171694	0.301643	0.346497	-0.0153418	0.244057	0.0970812	0.296616	-0.0426855	-0.0318821	0.0332927	0.230235	Rdx
866	ENSMUSG00000015733	5.95383e-06	0.238627	0.261639	0.314542	-0.241539	-0.16373	-0.00203181	0.270027	0.252138	0.304486	0.415702	0.031781	-0.0674089	0.198677	0.599723	Capza2
867	ENSMUSG00000036241	4.77761e-16	-0.338232	-0.0281707	0.237766	-0.00364152	0.203477	0.25021	-0.387361	-0.319604	-0.311501	-0.273165	-0.0210008	-0.0200025	-0.00370792	0.29017	Ube2r2
869	ENSMUSG00000078453	1.69608e-28	0.0180487	-0.234355	-0.173972	0.0548212	-0.29547	0.184895	-0.0801899	-0.0878784	-0.117852	-0.317104	0.146572	0.101977	-0.322701	-0.276284	Abracl
870	ENSMUSG00000016344	1.19677e-06	-0.222487	-0.243026	-0.421009	0.139907	-0.107398	-0.120368	-0.177393	-0.451212	-0.316578	-0.375389	0.0408839	0.142039	-0.207885	-0.231614	Ppdpf
872	ENSMUSG00000025544	3.2861e-06	-0.195338	-0.0621528	-0.123209	-0.0650405	-0.00888643	0.02788	-0.18903	-0.158856	-0.118514	-0.405935	-0.084976	-0.0728778	-0.08477	-0.196937	Tm9sf2
873	ENSMUSG00000027835	1.73516e-10	-0.0867631	0.223566	0.285209	-0.212567	0.250882	0.196735	-0.129224	-0.0135078	-0.123483	0.299912	-0.0865965	-0.193347	0.135938	0.31163	Pdcd10
875	ENSMUSG00000021774	4.54605e-21	0.0605567	-0.0282331	0.259534	-0.196555	0.221716	0.353257	0.0774294	0.158496	0.171912	-0.174673	-0.0232819	0.0359855	-0.126167	0.265285	Ube2e1
876	ENSMUSG00000024335	2.76001e-25	-0.155103	0.00873767	-0.00161959	0.0656578	0.0432274	0.143639	-0.0455968	0.347586	0.299257	0.303633	-0.132035	-0.364962	0.0317448	0.285396	Brd2
877	ENSMUSG00000056342	4.59292e-18	0.0987625	0.232222	0.392959	-0.169408	0.223588	0.413081	-0.0109392	0.141645	0.036614	0.323883	0.0966952	0.160386	0.302188	0.488502	Usp34
877	ENSMUSG00000021486	2.06884e-10	-0.0244054	-0.144647	-0.0176569	0.00030945	0.28741	0.132016	-0.303764	-0.0629976	-0.206176	0.23257	-0.184809	0.016368	-0.205569	-0.0243059	Prelid1
878	ENSMUSG00000025326	2.09389e-07	0.0292808	0.123525	0.308732	-0.218468	0.181233	0.167444	-0.0448073	0.033343	0.0265439	0.179484	-0.0673763	0.0960005	0.148638	0.387254	Ube3a
882	ENSMUSG00000028522	3.81938e-09	-0.275256	0.0168955	0.25194	-0.215755	0.0690904	-0.0684597	-0.345233	-0.207234	-0.285164	-0.0424865	-0.249836	-0.174686	0.0511686	0.360203	Mier1
883	ENSMUSG00000029823	5.89948e-11	0.00255823	0.26067	0.483053	0.160258	0.162093	0.441649	-0.0190352	0.0338241	-0.0486817	0.398226	0.232776	0.0756814	0.382417	0.561613	Luc7l2
883	ENSMUSG00000045983	4.6526e-09	-0.0851106	0.0066794	0.318887	-0.223236	0.242263	0.343589	-0.205264	0.157459	-0.0194903	0.210155	-0.322873	-0.113664	-0.0855349	0.102152	Eif4g1
883	ENSMUSG00000033184	4.60994e-08	0.0795006	0.24297	0.226744	-0.0182985	0.256637	0.294651	0.104988	-0.0264223	0.0762698	-0.113294	0.159496	0.134973	0.108237	0.188616	Tmed7
884	ENSMUSG00000036323	4.7283e-18	-0.100597	-0.205382	0.143588	-0.0322888	0.261409	0.256621	-0.173382	-0.270052	-0.243176	-0.230671	0.00504374	-0.0561975	-0.366993	0.0819855	Srp72
884	ENSMUSG00000073155	2.07497e-13	-0.13764	0.0850981	0.176596	0.0187784	0.0874158	0.186579	-0.35469	-0.291451	-0.432396	-0.266122	-0.146554	0.109581	-0.0528615	0.32096	1810058I24Rik
885	ENSMUSG00000019471	4.17794e-54	-0.0457915	-0.37596	-0.116762	-0.0853384	0.0542095	0.151518	-0.0516773	-0.0939011	-0.143718	-0.134435	0.0407063	0.0152473	-0.456276	0.212958	Cdc37
887	ENSMUSG00000024914	4.62574e-25	-0.407692	0.0268599	0.149113	0.0292392	-0.238381	0.00229601	-0.362696	-0.33624	-0.140203	-0.135708	-0.305696	-0.111715	0.243148	0.516983	Drap1
890	ENSMUSG00000031078	1.47991e-08	-0.181303	0.174852	0.315223	0.104272	0.246498	0.388306	-0.210071	-0.206041	-0.167518	0.163339	-0.212884	-0.109714	0.235208	0.335485	Cttn
892	ENSMUSG00000019804	2.35036e-54	-0.105121	-0.0998573	-0.283071	0.0917603	0.0914974	-0.144788	0.0457187	-0.074414	0.1036	-0.390856	0.0373469	-0.0574176	-0.487502	-0.42576	Snx3
893	ENSMUSG00000018666	2.58841e-07	0.0820216	-0.34057	-0.0610602	-0.11888	0.0393582	0.218721	0.0106419	-0.0269908	-0.00348719	-0.425674	0.0185914	0.0667806	-0.452883	-0.0819453	Cbx1
901	ENSMUSG00000022136	1.43608e-11	-0.327607	0.331626	-0.0938223	0.0507204	0.227662	0.141527	-0.0073778	-0.473502	-0.124137	-0.152356	0.183761	0.0496673	0.163371	-0.304058	Dnajc3
902	ENSMUSG00000021413	2.01711e-19	0.238888	0.166284	0.206038	-0.175908	0.286854	0.235214	0.134135	0.275769	0.12397	0.315697	0.0981015	0.170981	0.225225	0.423351	Prpf4b
910	ENSMUSG00000067194	5.39526e-10	0.0255398	-0.056712	0.243294	-0.132745	0.266126	0.136863	0.057031	0.125473	0.12988	7.90413e-05	-0.0884044	-0.0490611	-0.177467	0.30008	Eif1ax
913	ENSMUSG00000031176	1.13463e-08	-0.261322	-0.054794	-0.335967	0.127516	-0.206371	-0.225465	-0.243437	-0.425132	-0.297666	-0.399265	-0.102927	-0.0762072	-0.128555	0.075309	Dynlt3
919	ENSMUSG00000020232	1.98303e-17	-0.139277	-0.278791	-0.218541	0.0867253	-0.0877453	-0.350108	-0.231362	-0.382642	-0.394528	-0.40184	0.040939	0.0798417	-0.232991	0.00442518	Hmg20b
920	ENSMUSG00000027706	1.42605e-07	-0.0324494	0.375356	-0.0778761	-0.241079	0.115978	0.346774	0.0649252	-0.0995228	-0.0258104	-0.0726486	0.0914994	-0.0394285	0.00359623	-0.117069	Sec62
922	ENSMUSG00000004980	1.62769e-09	0.253489	-0.0651257	0.264125	-0.155214	0.318058	0.412086	0.347389	0.184828	0.38485	0.0208218	0.268045	0.226662	-0.324959	0.211623	Hnrnpa2b1
923	ENSMUSG00000017776	3.01589e-14	-0.0135247	0.0711727	0.213829	-0.0928621	0.239014	0.151585	-0.14917	0.202551	0.0913763	0.14859	-0.231827	-0.124387	0.015164	0.307955	Crk
924	ENSMUSG00000039615	5.7527e-06	-0.303272	-0.268978	-0.17729	-0.11324	-0.0388586	-0.163565	-0.257286	-0.419501	-0.208459	-0.364569	-0.282829	-0.207638	-0.176564	-0.0381819	Stub1
925	ENSMUSG00000006373	4.84809e-07	-0.156312	0.106974	0.26004	-0.112232	0.257706	0.142762	0.0487315	-0.184852	-0.0125381	-0.106268	0.0182716	-0.15629	0.24359	0.2913	Pgrmc1
927	ENSMUSG00000031879	1.16544e-09	-0.129904	-0.0420607	0.148465	-0.0484892	-0.0174952	-0.305133	-0.136962	-0.168453	-0.07957	-0.409829	-0.0975348	-0.00447203	-0.0814621	0.217741	Fam96b
931	ENSMUSG00000038803	2.65016e-11	-0.312467	-0.0543791	-0.428121	-0.00228575	-0.131834	-0.415148	-0.357829	-0.354498	-0.397927	-0.234568	-0.157093	-0.109152	-0.0256638	-0.38416	Ost4
932	ENSMUSG00000060373	9.54238e-12	-0.126308	-0.286169	0.207368	-0.220571	0.177622	0.433475	-0.0768577	0.0588927	-0.0545134	0.0504098	0.00180443	-0.304735	-0.338616	0.306756	Hnrnpc
936	ENSMUSG00000064367	5.6733e-07	-0.0268103	0.380879	0.0661178	-0.230292	0.152397	0.0504406	-0.307368	-0.332786	-0.474808	-0.315178	0.0771495	0.182451	-0.135392	-0.576263	mt-Nd5
940	ENSMUSG00000022858	2.47645e-11	0.310483	0.136896	0.088886	0.0741728	-0.265688	-0.143838	0.101312	0.49326	0.238377	0.3615	0.0025465	0.310822	0.350108	0.368065	Tra2b
950	ENSMUSG00000032199	1.72033e-07	-0.0931329	0.0316635	0.144677	-0.196803	0.02862	0.00850117	-0.186116	-0.230419	-0.223597	-0.197339	-0.106014	0.00145228	-0.0513781	0.199394	Polr2m
951	ENSMUSG00000030879	9.17898e-22	-0.101163	-0.0650945	0.0296411	-0.121861	0.233601	0.15046	-0.0415596	-0.06805	-0.0624349	-0.164371	0.0391617	-0.0163485	-0.299222	-0.0142403	Mrpl17
956	ENSMUSG00000018326	2.31052e-08	0.0134276	0.14852	0.389252	-0.215455	0.202201	-0.349889	0.0553438	0.108001	0.160062	0.265744	-0.0358726	-0.0170313	0.172707	0.213293	Ywhab
956	ENSMUSG00000054604	2.24145e-21	-0.200877	-0.139219	0.254601	-0.0238503	0.257537	0.171603	-0.220392	0.0781241	-0.0769945	0.0983712	-0.121086	-0.181755	-0.0726855	0.370848	Cggbp1
957	ENSMUSG00000029422	3.27585e-12	-0.044413	-0.0339546	0.103345	0.0522566	0.1109	0.124896	-0.295103	-0.160183	-0.24675	-0.145955	-0.334726	-0.0467741	0.103554	0.420977	Rsrc2
957	ENSMUSG00000063511	2.09219e-10	0.10381	-0.0166502	0.140841	-0.155829	0.0988087	0.400179	0.0745681	0.118655	0.0541206	0.213523	0.150685	0.0951404	0.140113	0.0684158	Snrnp70
957	ENSMUSG00000052040	2.32209e-07	0.0211339	0.202801	0.207818	-0.00689843	0.256989	0.368282	-0.2927	0.16221	-0.0463508	0.188156	-0.260379	0.0661931	0.428001	0.395952	Klf13
958	ENSMUSG00000037062	8.28254e-12	-0.323674	-0.114606	0.253623	0.164166	0.16784	-0.0757321	-0.37734	-0.195225	-0.323998	0.0608013	-0.303251	-0.292817	-0.284905	0.386517	Sh3glb1
959	ENSMUSG00000061032	1.41269e-14	-0.0586396	-0.0551307	0.197006	-0.211239	0.0928576	0.192532	0.0222302	-0.0956636	0.040415	0.288379	-0.137075	-0.259736	-0.0749106	0.3835	Rrp1
960	ENSMUSG00000059355	4.8844e-09	-0.169001	-0.232327	-0.0635981	-0.0283783	0.146532	0.0651291	-0.103976	-0.236387	-0.132564	0.0247244	0.0282469	-0.0622116	-0.369653	-0.110893	Wdr83os
960	ENSMUSG00000020496	3.54582e-19	0.027237	-0.0937224	0.224319	-0.0320482	-0.0880606	-0.115212	0.147404	-0.110752	0.103724	-0.199234	0.219116	0.274271	-0.0591516	0.134108	Rnf187
961	ENSMUSG00000053768	7.38382e-45	-0.0450425	-0.292229	0.0816028	0.134937	-0.0247387	-0.138364	-0.0337528	-0.122398	-0.0930635	-0.320005	0.0810797	0.103463	-0.357389	0.160718	Chchd3
963	ENSMUSG00000018501	4.49267e-06	-0.0949457	-0.0335292	0.242067	0.0948374	0.11708	-0.164388	-0.150435	-0.129778	-0.0993551	-0.0679298	0.01872	0.17083	0.0549079	0.508749	Ncor1
964	ENSMUSG00000055943	3.61671e-15	-0.0198545	0.180107	0.126552	-0.192668	0.2063	0.237785	0.0513931	-0.0544562	0.0733509	-0.0586386	0.0309281	-0.0500259	0.0299569	-0.110021	Emc7
965	ENSMUSG00000002778	3.2459e-34	-0.259486	-0.268643	-0.0855718	0.14411	0.0961375	-0.0837982	-0.215951	-0.354934	-0.380115	-0.315785	0.0696613	-0.0947075	-0.307183	-0.0443957	Kdelr1
965	ENSMUSG00000022812	5.24781e-13	-0.356056	0.0149723	0.0953815	0.130646	-0.0228458	-0.0229897	-0.183779	-0.262656	-0.119453	-0.110542	0.0550427	-0.177039	0.0486764	0.374729	Gsk3b
965	ENSMUSG00000024091	1.21644e-07	-0.0917754	0.140629	0.386985	-0.20892	0.167297	0.258368	0.0866432	-0.0783171	0.105656	0.440145	-0.136272	-0.253742	-0.0289709	0.52797	Vapa
966	ENSMUSG00000030002	3.44681e-18	-0.184136	-0.179236	0.0779931	-0.167146	0.0882077	0.30879	-0.335726	-0.0376571	-0.269799	0.0102967	-0.107054	-0.1522	-0.222373	0.12166	Dusp11
972	ENSMUSG00000031839	5.78169e-06	0.0937284	0.228581	-0.128783	0.15949	0.102719	0.213304	0.169476	0.0376602	0.163828	-0.480147	0.170328	0.172684	-0.016853	0.0730446	Hsbp1
973	ENSMUSG00000029064	1.95717e-06	-0.197073	0.0087048	0.195582	-0.0315578	0.179949	-0.0553878	-0.245204	0.0768233	-0.0364949	-0.0626925	-0.251952	-0.125739	0.0895646	0.550579	Gnb1
973	ENSMUSG00000029655	3.54793e-16	-0.0853074	0.065227	0.208709	-0.179071	0.245277	0.285001	-0.0858408	-0.0975326	-0.0809486	0.102933	-0.162241	-0.251924	0.0416567	0.213198	N4bp2l2
982	ENSMUSG00000032301	1.46935e-06	0.0603591	-0.0781039	0.186797	-0.130573	0.207695	0.335605	0.169105	-0.133845	0.0827268	0.153232	0.285783	0.158467	-0.28119	0.176572	Psma4
985	ENSMUSG00000017421	3.07476e-16	-0.0409506	-0.257549	0.0864885	-0.0201157	0.186839	0.108998	-0.0460236	-0.0481289	-0.1279	-0.355927	0.143724	0.120873	-0.19986	0.202697	Zfp207
988	ENSMUSG00000001105	8.00531e-08	0.0267307	0.0271277	-0.157537	-0.0802863	-0.0319538	0.115466	-0.0200002	-0.0459516	-0.0293558	-0.0567542	0.213911	0.131937	-0.305054	-0.429744	Ift20
990	ENSMUSG00000028248	6.32587e-34	-0.0940077	0.190445	0.0369403	-0.0312633	0.0429769	0.116459	-0.234652	-0.327244	-0.375149	-0.390818	0.142081	0.262215	0.34862	0.39884	Pnisr
998	ENSMUSG00000068290	1.95064e-12	-0.32461	-0.0709891	-0.145032	0.0486659	-0.203913	0.00925821	-0.177913	-0.393477	-0.274589	-0.261402	-0.059576	-0.192241	-0.231324	-0.254605	Ddrgk1
1003	ENSMUSG00000029068	3.57857e-06	-0.103664	0.115619	0.158184	0.15796	0.245986	0.280606	-0.0635261	-0.0136485	-0.105066	-0.179646	0.160015	-0.0134396	0.145381	0.0879993	Ccnl2
1011	ENSMUSG00000061665	2.51844e-09	-0.310212	-0.175372	-0.0738997	-0.0563295	0.0406838	0.340816	-0.277835	-0.279996	-0.353846	-0.187458	-0.228313	-0.204507	-0.162921	-0.0178972	Cd2ap
1012	ENSMUSG00000022338	1.58614e-06	0.106909	-0.0212591	-0.000820348	-0.1885	0.200356	0.319818	0.131902	0.0203405	0.0951943	0.0791489	0.160966	0.0770193	-0.235323	-0.249367	Eny2
1017	ENSMUSG00000019494	4.41639e-08	-0.241945	-0.0940653	-0.111289	0.0320766	-0.0678572	-0.0130134	-0.0901615	-0.360121	-0.114877	-0.195517	0.00371867	-0.0726587	-0.286247	-0.17435	Cops6
1021	ENSMUSG00000019179	1.89278e-19	-0.0709362	-0.103274	0.168623	-0.0526208	0.0834416	0.19197	0.0624169	-0.303409	-0.0483996	-0.354907	0.249797	0.105198	-0.422327	0.042704	Mdh2
1024	ENSMUSG00000031556	1.09621e-06	-0.00732683	0.0595256	0.0366849	0.0159731	0.0334626	0.217002	0.0712155	-0.116611	0.0173661	-0.345246	0.178228	0.141537	-0.0191113	-0.0154246	Tm2d2
1025	ENSMUSG00000063870	4.03206e-12	-0.0186737	0.081385	0.410584	0.0156501	-0.0524656	0.147713	-0.0625081	0.244614	0.0948607	0.256818	0.117928	0.0145785	0.215419	0.447134	Chd4
1026	ENSMUSG00000009079	1.02667e-08	0.108291	0.0713959	0.225137	-0.0880806	0.0620239	0.357928	0.061636	0.145114	0.136668	0.230535	0.0438049	0.0899591	0.0256298	0.409499	Ewsr1
1034	ENSMUSG00000039630	3.62416e-12	0.0348015	-0.28444	0.140379	0.00374953	0.182623	0.156172	0.0743475	0.297415	0.260957	-0.085631	-0.00755128	-0.0349293	-0.226221	0.137684	Hnrnpu
1036	ENSMUSG00000068823	4.04293e-05	-0.0665083	-0.0284034	0.270657	0.0270884	0.0314326	0.0709122	-0.18294	0.0853015	-0.129689	-0.391877	-0.00190428	0.0187845	0.0402148	0.481703	Csde1
1039	ENSMUSG00000006699	2.23923e-11	-0.0761984	0.0526947	-0.00947607	0.00868182	0.138692	0.0629262	0.035642	-0.0617418	0.0348393	-0.00833378	-0.0681423	-0.294446	-0.224379	0.389158	Cdc42
1064	ENSMUSG00000009863	6.76805e-06	0.0407417	0.077013	0.16802	0.10575	0.0489593	0.258371	0.112011	-0.150905	0.00720882	-0.0414168	0.121424	0.138986	-0.372463	-0.203633	Sdhb
1073	ENSMUSG00000010376	4.01174e-12	0.0235466	-0.166443	0.044349	-0.0778267	-0.0743776	-0.000578023	0.143133	-0.219866	0.0185932	-0.423603	0.223865	0.255627	-0.220719	-0.068958	Nedd8
1074	ENSMUSG00000037608	4.29761e-06	0.0437213	-0.0728447	0.299464	-0.1247	0.220779	0.226763	-0.103807	0.0282605	-0.148093	-0.0603428	0.09695	0.0947724	-0.0113937	0.319748	Bclaf1
1077	ENSMUSG00000042520	4.29747e-08	-0.111621	-0.0742976	0.0945822	-0.150986	0.117498	0.0461022	-0.236291	-0.0392716	-0.182796	-0.280951	-0.148935	-0.0572321	0.0219502	0.186284	Ubap2l
1077	ENSMUSG00000019877	1.85667e-12	-0.065099	0.177658	0.305457	0.0659786	0.178892	-0.0927965	-0.0129157	0.0601039	-0.000248577	-0.125227	0.0143545	-0.00848992	0.0356533	0.350338	Serinc1
1081	ENSMUSG00000057236	7.22244e-07	0.0308947	-0.127955	0.0943296	-0.156939	0.109824	0.219049	0.0762554	-0.1441	-0.0657452	-0.328791	0.0910949	0.0585703	-0.115757	0.216117	Rbbp4
1084	ENSMUSG00000036309	4.20423e-07	-0.0227414	0.0910452	-0.146002	-0.167735	0.0274914	0.10352	-0.0248221	-0.155093	-0.162867	-0.240992	0.122016	0.0904145	0.0495788	0.000608256	Skp1a
1086	ENSMUSG00000040242	5.11778e-12	-0.155466	0.016356	0.107468	-0.14386	-0.0165762	-0.144405	-0.279435	-0.148244	-0.216689	-0.0725706	-0.178341	-0.00144517	0.17218	0.170342	Fgfr1op2
1092	ENSMUSG00000026878	2.67065e-07	-0.160015	0.232555	0.361136	-0.0965382	0.143981	0.142287	-0.100982	-0.214489	-0.128361	-0.163971	0.0635614	-0.0527042	0.142474	0.340464	Rab14
1092	ENSMUSG00000027282	2.4168e-10	-0.0582249	0.020046	0.175848	0.0398057	0.159114	0.234049	-0.00520634	-0.0117567	-0.010051	-0.268756	0.0894856	0.10049	-0.307976	0.058407	Mtch2
1095	ENSMUSG00000042541	3.2817e-08	0.0811315	-0.170246	-0.0584147	0.06375	-0.117766	-0.149442	-0.0112944	0.0637768	-0.0128417	-0.339056	-0.243903	-0.0683608	-0.165896	0.0605744	Shfm1
1097	ENSMUSG00000046229	2.07028e-21	-0.205806	-0.2153	-0.148139	0.129338	-0.0708448	-0.209102	-0.239678	-0.335474	-0.287261	-0.272941	-0.035193	-0.00877739	-0.316428	-0.231459	Scand1
1105	ENSMUSG00000023456	1.46272e-06	0.0164942	-0.0236226	-0.263981	-0.158164	0.147333	-0.0195615	0.21697	-0.279635	0.0272878	0.0601296	0.255758	0.0822874	-0.243032	-0.0804886	Tpi1
1123	ENSMUSG00000040459	6.95611e-08	0.0710969	0.134105	0.203022	0.102125	0.172196	0.250895	-0.109357	0.166726	0.00196671	-0.0975027	-0.0831776	0.0845209	0.165168	0.383469	Arglu1
1132	ENSMUSG00000019432	7.1295e-15	0.0649666	-0.244353	0.229838	-0.0541824	0.0816976	0.165887	0.112514	0.0421566	0.0866924	0.126746	0.0615246	0.0140932	-0.220631	0.237473	Ddx39b
[truncated: 12 more rows]
