# Supplementary material for: Differentiation dynamics of mammary epithelial cells revealed by single-cell RNA sequencing
Source: Nat Commun. 2017 Dec 11;8:2128. doi: 10.1038/s41467-017-02001-5 (PMC5723634; doi:10.1038/s41467-017-02001-5)
Supplement: Supplementary file 17 — Supplementary Data 14 [file 41467_2017_2001_MOESM17_ESM.xlsx]

## Sheet: C14
Supplementary Data 14
Top	Gene	FDR	logFC.vs.C1	logFC.vs.C10	logFC.vs.C11	logFC.vs.C12	logFC.vs.C13	logFC.vs.C15	logFC.vs.C2	logFC.vs.C3	logFC.vs.C4	logFC.vs.C5	logFC.vs.C6	logFC.vs.C7	logFC.vs.C8	logFC.vs.C9	Symbol
1	ENSMUSG00000061024	1.18294e-34	-0.475869	-0.424898	-0.166391	-1.35845	-0.723786	0.0518373	-0.383746	-0.131344	-0.198532	0.0291879	-0.71355	-0.906317	-0.309543	-0.215005	Rrs1
1	ENSMUSG00000025927	4.10387e-22	0.467963	0.65365	0.56463	0.352123	0.128953	0.827097	0.357944	0.19501	0.265242	-0.520554	0.584017	0.824592	0.752581	0.741813	Tfap2b
1	ENSMUSG00000026158	0	-0.418116	-2.22294	-0.891488	0.0352127	-0.0150122	0.0522254	-0.236252	0.142643	0.125962	0.0229441	-0.609464	-0.785523	-2.1832	-1.0724	Ogfrl1
1	ENSMUSG00000026147	0	-0.0646965	-0.0887598	-0.25521	-0.0428571	-0.670922	0.00952619	-0.00593243	0.0080559	0.00767941	-0.02842	-0.0448629	-0.154765	-0.469564	-1.11265	Col9a1
1	ENSMUSG00000026131	6.85741e-222	1.18608	2.30722	2.03273	1.16431	0.809185	1.73137	0.954731	1.20472	0.954295	1.74685	1.6213	1.58916	2.20424	1.84809	Dst
1	ENSMUSG00000039323	0	2.74648	2.71378	2.3144	2.00471	0.158883	2.562	2.74118	2.75224	2.7426	2.75224	2.744	2.74835	2.71501	2.44231	Igfbp2
1	ENSMUSG00000026421	0	3.62043	3.29489	2.15323	2.42244	1.86397	2.353	2.85746	3.87235	3.51048	4.75673	2.23602	3.40052	3.15164	3.30347	Csrp1
1	ENSMUSG00000026645	3.18342e-25	-0.0195656	-0.0183105	-0.275381	0.0134545	0.00114091	0.000591456	0.0090348	0.00801108	0.0039811	-0.0890345	-0.00872219	-0.0420666	-0.659744	-1.79872	Olah
2	ENSMUSG00000061518	0	-0.463807	-0.277514	-0.28049	-0.307241	-0.00498659	-0.335444	-0.46216	-0.860941	-0.752865	-1.50919	-0.10429	-0.211909	-1.06803	-1.06837	Cox5b
2	ENSMUSG00000073702	1.09382e-22	0.0336909	-0.423426	-0.342682	-0.380625	-0.226208	0.409912	-0.56089	-0.164081	-0.767534	0.196166	-0.527727	-0.1833	-0.392295	-0.159322	Rpl31
2	ENSMUSG00000008136	1.90778e-105	-0.156838	0.261545	-0.182706	-1.11487	-1.16163	0.395177	-0.331174	-0.0264958	-0.139162	0.368275	-0.484508	-0.194858	0.328839	0.227705	Fhl2
2	ENSMUSG00000055322	0	2.10261	2.11595	1.74074	1.88343	1.54255	0.301855	2.13167	2.1434	2.14353	2.14828	2.10537	2.08006	2.13805	1.71637	Tns1
2	ENSMUSG00000026177	0	0.0125485	0.0157367	0.0157367	0.012891	0.0150272	-1.25451	0.0157367	0.0157367	0.0154614	0.0157367	0.0157367	0.0141127	0.0148007	0.00367552	Slc11a1
2	ENSMUSG00000026728	0	2.83057	2.25063	2.30107	1.94687	1.84337	-1.40471	2.84476	2.87272	2.85911	2.82467	2.79458	2.84046	2.80645	2.36125	Vim
2	ENSMUSG00000026818	1.8989e-209	-0.265086	-0.0161256	-0.0806393	0.00290146	0.00196752	-0.00250685	-0.00363516	-0.00376683	0.00445134	-0.0228349	-0.0208523	-0.471365	-0.213786	-2.08383	Cel
2	ENSMUSG00000067818	0	5.04468	4.97987	3.52444	3.20968	1.53276	0.566761	5.05972	5.07734	5.06059	5.02112	5.06382	5.07023	5.0137	3.51198	Myl9
3	ENSMUSG00000026051	2.1807e-30	0.287239	0.28523	0.281358	-0.380916	-2.56531	0.333666	0.334864	0.333938	0.33421	0.258466	0.335273	0.264395	0.300434	0.31609	1500015O10Rik
3	ENSMUSG00000045954	0	1.15067	0.500301	0.856794	0.723906	0.444995	0.719841	0.885141	1.19255	1.17737	1.18118	0.660749	1.13056	1.0552	1.08682	Sdpr
3	ENSMUSG00000026208	0	0.0708005	0.0833452	0.0750442	0.0708049	0.0553308	-2.52351	0.0779886	0.0730791	0.0773021	0.0833452	0.0833452	0.0800515	0.0831874	0.0569295	Des
3	ENSMUSG00000026258	7.82247e-157	-0.0608634	-0.649841	-0.434715	-0.0929197	-0.00479669	-0.0180203	-1.09414	0.000785379	-0.0413585	-0.0102349	-1.78639	-0.107352	-0.0214353	0.00225044	3110079O15Rik
3	ENSMUSG00000020423	0	2.73655	2.11416	-0.130949	3.31424	2.36048	1.25595	2.25355	2.92667	2.34971	2.61571	2.58018	2.71873	1.99562	0.52988	Btg2
3	ENSMUSG00000012350	7.43232e-298	-0.673139	-2.08632	-1.91888	-0.0614377	-0.0688066	-0.0026749	-0.562162	-0.249592	-0.27077	-0.200799	-0.835506	-1.01607	-2.07422	-0.877803	Ehf
3	ENSMUSG00000027186	0	-0.536768	-1.22114	-2.53323	0.00838453	-0.0365785	0.00878382	-0.163684	-0.0228232	0.00218494	-0.041815	-0.402853	-0.916157	-2.11898	-2.5852	Elf5
3	ENSMUSG00000042845	1.37213e-10	-0.325604	-0.333937	-0.372008	-0.00379101	-0.0533471	-0.00930252	-0.0152396	-0.477356	-0.0239503	-7.38486	-0.0141291	-0.0445741	-0.144861	-0.383644	Wfdc12
4	ENSMUSG00000025967	0	-1.27375	-1.94126	-0.664351	-1.21381	-1.50667	0.336867	-1.43856	-1.14694	-1.59436	-1.40565	-1.26447	-1.38084	-1.86923	-0.780771	Eef1b2
4	ENSMUSG00000026249	1.89071e-55	-0.286446	0.000266193	0.0485656	-0.0137221	-0.147774	-1.43221	-0.114881	-0.440399	-0.163545	-0.711174	0.0134012	0.0431947	0.0141706	0.0576163	Serpine2
4	ENSMUSG00000048096	0	2.27482	2.27747	1.898	0.68346	0.371656	0.58084	2.29739	2.31128	2.30469	2.25927	2.29411	2.28442	2.28857	2.10332	Lmod1
4	ENSMUSG00000050808	2.72269e-155	-0.607834	-2.51782	-3.78953	0.165976	-0.0321619	0.223327	-0.184238	0.248965	0.237584	0.0988882	-0.682961	-1.2128	-3.78451	-3.54	Muc15
4	ENSMUSG00000028464	0	6.7459	6.58674	3.47785	2.5619	2.37106	2.04196	6.49116	6.82433	6.56743	6.68681	6.43013	6.79015	6.68958	3.55018	Tpm2
5	ENSMUSG00000026003	7.93404e-43	-0.865181	-0.262251	-0.553159	-0.13164	-0.336694	0.00125591	-0.509028	-0.935666	-0.73015	-0.566075	-0.320458	-0.930532	-0.247406	-0.651144	Acadl
5	ENSMUSG00000026185	5.01158e-202	-1.70131	-0.339516	-2.06152	-1.13543	-3.20594	-0.624367	-0.343552	0.979292	0.962942	-1.23298	-1.40777	-2.77664	-0.376755	-0.881598	Igfbp5
5	ENSMUSG00000026234	0	-0.742281	-1.26828	0.0337197	-2.16707	-1.1666	0.245489	-0.6882	-0.266705	-0.416082	-0.128894	-1.17317	-1.41169	-1.2081	0.600012	Ncl
5	ENSMUSG00000004451	6.68012e-92	-0.48093	-0.337389	-0.162875	-0.278082	-0.118534	-0.127939	-0.571242	-0.224861	-0.328713	-0.0745673	-1.05814	-0.786954	-0.22083	-0.172157	Ralb
5	ENSMUSG00000044156	4.96774e-49	-0.164634	-0.0109012	-0.13169	0.00158936	-0.00011905	0.00286344	-0.0124868	-0.250934	-0.027106	-1.61971	-0.00725957	-0.0093403	-0.00410497	-0.170347	Hepacam2
6	ENSMUSG00000051223	1.37781e-56	-0.612971	-0.407446	-0.209418	-1.04385	-0.648706	-0.00720812	-0.511017	-0.299785	-0.294091	-0.550077	-0.860075	-0.922423	-0.642994	-0.166158	Bzw1
6	ENSMUSG00000026385	1.02969e-130	1.10439	-0.401824	-0.0539629	2.10056	1.34964	1.08378	1.48478	1.9775	2.07411	1.68425	0.549646	0.444444	-1.67265	-1.08956	Dbi
6	ENSMUSG00000026399	2.49269e-30	-0.724189	-0.319216	-0.358279	-0.0197704	-0.00261771	0.0202215	-0.335744	-0.13057	-0.0746822	-0.0541378	-0.75552	-1.15149	-0.245089	-0.312971	Cd55
6	ENSMUSG00000041801	0	1.7173	1.61434	1.12641	-0.134416	-0.0981696	0.452577	1.67379	1.70748	1.70867	1.79221	1.60669	1.7178	1.72764	1.45619	Phlda3
6	ENSMUSG00000026483	0	2.0222	2.02236	1.65813	1.47362	1.031	1.09734	2.02093	2.05391	2.04755	2.04564	2.00704	1.98258	2.039	1.76936	Fam129a
6	ENSMUSG00000026678	0	0.0943167	0.0888511	0.0413804	0.066119	0.0284219	-3.57322	0.0953741	0.0965827	0.0957188	0.0874556	0.0959899	0.0936244	0.0888537	0.0571712	Rgs5
6	ENSMUSG00000015932	0	3.30482	3.67662	2.60587	1.85497	2.02071	1.74748	2.65818	2.93184	2.54648	3.30434	2.83824	3.5658	3.36141	2.82831	Dstn
6	ENSMUSG00000016024	2.59729e-245	-0.312955	-0.0357613	-0.847118	0.00817795	0.00129168	0.00191247	-0.0102355	0.0104405	0.0109548	0.0135346	-0.0663499	-0.628138	-0.326473	-1.86821	Lbp
6	ENSMUSG00000029761	0	5.26969	5.09157	3.91834	1.94731	1.22804	0.720198	4.86172	5.44554	5.48018	5.48699	4.5618	5.33333	5.35129	4.32211	Cald1
7	ENSMUSG00000025981	0	-0.157712	-0.24896	-0.0680942	-0.0514871	-0.336908	0.0606684	-0.0633987	0.0490446	0.149755	0.388076	-0.299852	-0.487664	-0.758384	-0.258997	Coq10b
7	ENSMUSG00000038530	2.17503e-16	0.0341563	0.0403222	0.031365	0.0118476	0.0255897	-2.5839	0.0409824	0.0403622	0.0412762	0.0422781	0.0411495	0.0380493	0.0407174	0.0366578	Rgs4
7	ENSMUSG00000076434	0	-0.359409	-0.464952	-1.65994	0.0412336	0.0513443	0.0525587	-0.0121169	0.0505553	0.028921	0.0641343	-0.113405	-0.578971	-0.284774	-3.43501	Wfdc3
7	ENSMUSG00000030669	0	-0.0703101	-0.113113	0.000233951	-0.0258999	-0.0280836	0.000233951	-0.336611	-0.15268	-0.306984	-5.59843	-0.0309864	-0.00221918	-0.0531255	0.000233951	Calca
8	ENSMUSG00000025980	6.75031e-11	-0.287021	-1.37265	-0.44115	-1.07695	-0.553578	-0.137132	-0.309522	-0.193521	-0.331397	-0.344863	-0.281701	-0.351486	-1.38616	-0.479493	Hspd1
8	ENSMUSG00000026473	2.37548e-50	-1.8982	-0.0852603	-0.120046	0.25445	0.479027	0.275358	-1.68472	-2.87785	-2.31949	-0.318717	-0.133464	-0.176295	0.00618664	0.0579315	Glul
8	ENSMUSG00000038370	1.59669e-06	0.0269617	0.0343873	0.0255999	0.0233645	0.0318778	-1.35789	0.032902	0.0321913	0.0338628	0.0180603	0.0343873	0.0278442	0.0337277	-0.00400372	Pcp4l1
8	ENSMUSG00000026832	7.78237e-146	-0.323058	-1.81559	-1.25156	-0.00607754	-0.0225006	-0.00316208	-0.15913	0.0141117	0.0106286	-0.00690919	-0.36039	-0.501212	-1.09984	-1.34488	Cytip
8	ENSMUSG00000000031	6.06516e-12	-0.00406425	-0.0544466	0.00161787	-0.00164182	-0.00662028	-0.0574278	-0.0138439	0.000885832	-0.017719	-1.47295	0.00075605	0.00161787	-0.00552534	0.00161787	H19
9	ENSMUSG00000073676	9.56445e-67	-0.115559	-1.23158	-0.697612	-0.626203	-0.719518	0.0107121	-0.302063	-0.291626	-0.440599	-0.491022	0.0883912	0.0887024	-1.42873	-1.23542	Hspe1
9	ENSMUSG00000090553	1.64161e-79	-0.485525	-1.1956	-0.386645	-0.725249	-0.437085	0.043868	-0.658889	-0.609813	-0.781871	-0.833591	-0.532526	-0.409073	-1.27742	-0.301003	Snrpe
9	ENSMUSG00000033684	1.30601e-189	-1.84968	-0.0670958	-0.110938	-0.104171	-0.10287	-0.0475893	-1.01215	-1.94044	-1.33907	-0.693583	-0.219011	-1.57111	-0.243278	-1.29216	Qsox1
9	ENSMUSG00000078202	2.54043e-08	-0.0786827	-0.13876	-0.10578	0.0122588	0.0308781	-1.65605	-0.0703568	-0.0375543	-0.00750342	0.00932747	-0.220724	-0.0869016	-0.0842688	-0.0527617	Nrarp
9	ENSMUSG00000001025	0	1.13488	3.63647	2.56563	1.93742	3.44394	0.988381	0.539501	-0.0807349	-0.0699513	4.3791	0.904473	2.99605	5.28371	3.5256	S100a6
9	ENSMUSG00000039196	4.50323e-07	0.0117443	0.017951	-0.0114437	0.0148723	0.0162344	0.0119437	0.017951	0.017951	0.017951	0.017951	0.017951	0.00227215	0.0171391	-1.85841	Orm1
9	ENSMUSG00000048583	1.08002e-10	0.00663453	-0.0952981	0.00846052	0.00564895	-1.79145e-05	-0.400173	0.00667713	0.00343584	-0.00308431	-3.94497	0.00846052	0.00846052	-0.0176582	0.00183946	Igf2
10	ENSMUSG00000049866	1.39912e-288	0.625007	0.310149	0.534014	-1.03131	-0.668212	0.947781	0.575322	0.759376	0.731909	1.01173	0.431287	0.450602	0.696218	0.896347	Arl4c
10	ENSMUSG00000041559	0	0.937321	0.930152	0.812333	0.797518	-0.148252	0.831044	0.940287	0.941435	0.941116	0.942116	0.942116	0.941158	0.928204	0.868092	Fmod
10	ENSMUSG00000026628	0	2.71669	1.4173	0.0447771	3.86118	2.49243	1.174	2.10806	2.81417	2.02114	2.18209	3.30705	3.26385	1.52925	1.14896	Atf3
10	ENSMUSG00000038900	1.70675e-15	-1.30537	-1.83535	-0.421764	-1.24103	-1.5711	0.439251	-1.44629	-1.07514	-1.50243	-0.759774	-1.46654	-1.63719	-1.64486	-0.196875	Rpl12
10	ENSMUSG00000026872	0	0.019861	0.00779148	0.0153751	0.0132051	0.0122502	-1.51631	0.0252244	0.0291544	0.0270747	0.0306985	0.0133296	0.0184416	0.0213352	-0.0101025	Zeb2
10	ENSMUSG00000024903	1.66098e-165	0.01674	0.0213248	-0.428427	0.0228436	0.0228436	0.0228436	0.0228436	0.0228436	0.0228436	0.0228436	0.0228436	0.0156418	-0.0603553	-4.10411	Lao1
10	ENSMUSG00000047631	3.87658e-79	-0.23476	-0.00938478	0.000411661	-0.0025561	-0.0010312	0.000411661	-0.046794	-0.375266	-0.064368	-1.35801	-0.00424461	-0.00389995	-0.00343747	0.000411661	Apof
11	ENSMUSG00000067006	1.87414e-97	0.926009	0.821648	1.07102	0.489388	0.62783	1.57573	0.788121	1.15132	0.865568	1.40467	0.67749	0.704341	1.43975	0.977289	Serpinb5
11	ENSMUSG00000041782	0	-0.576911	-0.552091	-0.59247	-0.342835	-0.116878	0.0177148	-0.85274	-0.549707	-0.631556	-0.223449	-1.22006	-0.51582	-0.260929	-0.139556	Lad1
11	ENSMUSG00000023224	1.1579e-28	0.0764264	0.0976738	0.0352731	0.0395458	0.0695141	-1.72201	0.0815338	0.0909413	0.0908656	0.0758234	0.0847824	0.0866686	0.0933773	0.0614776	Serping1
11	ENSMUSG00000048482	0	1.85575	1.86766	1.62326	1.55047	0.884145	1.70043	1.80829	1.86017	1.8108	1.76042	1.8716	1.8665	1.86381	1.70783	Bdnf
11	ENSMUSG00000070803	0	0.0693089	-0.927501	-1.75829	0.190408	0.158458	0.174535	-0.0243216	0.149412	0.147251	-0.041701	-0.267683	-0.0403585	-1.20294	-1.0149	Cited4
11	ENSMUSG00000028773	3.97956e-18	0.352535	0.265318	-0.0268555	0.326579	0.248796	0.228407	0.350304	0.353587	0.350711	0.298455	0.351639	0.346315	-1.30346	-4.15039	Fabp3
11	ENSMUSG00000031891	1.72501e-07	-0.00426145	-0.0121738	0.000325306	-0.0020228	-0.000201741	0.000325306	-0.00209839	-0.00375306	-0.00169939	-1.39105	0.000325306	-0.00152491	-0.00943012	0.000325306	Hsd11b2
12	ENSMUSG00000026202	2.84522e-29	-0.573989	0.0142087	-0.317532	-0.973178	-0.191052	0.233636	-0.414806	-0.421858	-0.397655	0.00886475	-0.583357	-0.841256	-0.159216	-0.534661	Tuba4a
12	ENSMUSG00000026457	1.8145e-07	-0.584067	-0.303541	-0.107879	0.0325387	-0.0240048	0.150156	-0.808908	-0.660682	-0.818207	-0.271328	-0.366437	-0.33762	-0.345754	-0.0167927	Adipor1
12	ENSMUSG00000063275	6.60852e-125	1.40423	1.29585	1.20732	0.683688	0.455546	0.801903	1.39978	1.448	1.44078	1.42673	1.31612	1.38392	1.26048	1.13683	Hacd1
12	ENSMUSG00000087006	0	-0.523556	-0.000770612	-0.0410596	0.0606789	0.0497088	-3.44561	-0.00125072	0.0926232	0.0999263	0.110726	-0.0422563	-0.774133	0.0560512	-0.483194	Gm13889
12	ENSMUSG00000040152	0	2.83984	1.51556	1.50742	1.13331	-0.95567	2.06352	2.43227	3.55574	3.43726	3.37528	1.73526	2.64398	1.71682	2.52407	Thbs1
12	ENSMUSG00000002944	0	-0.0226393	0.0235845	-0.377274	0.0813237	0.0111964	-1.44313	0.0867181	0.0932075	0.0926484	0.0460134	0.0787773	-0.0901977	-1.0286	-2.39873	Cd36
12	ENSMUSG00000063157	0	-0.465181	-0.779099	-4.10602	1.50884	-0.476006	0.532834	1.5397	1.48275	1.5401	-0.325361	1.51332	-1.39745	-5.86933	-8.57872	Csn2
12	ENSMUSG00000057913	1.68066e-17	-0.0241073	-0.0136295	4.97509e-05	4.97509e-05	-0.000477296	4.97509e-05	-0.0117534	-0.0307395	-0.0215785	-0.888095	4.97509e-05	-0.000455367	-0.00357988	4.97509e-05	Gm10032
13	ENSMUSG00000026822	1.31905e-81	-2.43167	0.29803	-1.41826	-1.0932	-1.19964	2.3333	-0.223627	2.19894	2.11707	2.40561	-1.86959	-3.77773	0.255273	-3.35411	Lcn2
13	ENSMUSG00000062098	3.2395e-60	-0.090493	-0.101447	-0.0550465	-0.0238224	-0.0113686	-1.06491	-0.135222	-0.15141	-0.120705	0.0200761	-0.0215816	0.0141133	-0.00871581	-0.0453194	Btbd3
13	ENSMUSG00000031375	0	2.23609	2.2379	1.85431	1.26543	1.01164	-0.572562	2.25312	2.25867	2.25071	2.22231	2.2395	2.25032	2.24444	1.8884	Bgn
13	ENSMUSG00000070702	1.29014e-141	-3.01088	-1.34641	-2.3087	0.912442	-0.57956	0.391571	0.924716	0.693678	0.951601	-0.489716	0.881833	-4.09386	-5.55085	-7.91855	Csn1s1
13	ENSMUSG00000001622	9.37791e-107	-3.55487	-1.65386	-5.70852	0.453005	0.095657	0.270333	-0.541443	0.440857	0.531932	0.405057	-1.78802	-4.9876	-4.04501	-7.68626	Csn3
13	ENSMUSG00000022015	3.83077e-07	0.000172964	-0.0456268	0.000172964	-0.00107139	-0.00469195	0.000172964	-0.0165939	-0.000299694	-0.015038	-2.01527	-0.00199281	-0.000224087	-0.0108123	0.000172964	Tnfsf11
14	ENSMUSG00000032883	3.10365e-190	-0.291811	-0.417952	-0.106303	-0.408439	-0.71576	0.13407	-0.0112111	-0.0253157	0.0248843	-0.0349285	0.0776763	-0.266698	-0.767084	0.0221689	Acsl3
14	ENSMUSG00000026639	0	1.31886	1.27942	1.12344	0.773065	0.595061	1.37177	1.35554	1.38114	1.37262	1.38629	1.32556	1.3188	1.26722	1.18695	Lamb3
14	ENSMUSG00000027215	0	-1.3789	-0.556995	-0.92247	-0.233754	-0.0527394	-0.178403	-1.07768	-1.63323	-1.13793	-0.482788	-1.07898	-1.22474	-1.11217	-1.05596	Cd82
14	ENSMUSG00000027405	7.88476e-112	-0.283074	-0.335974	-0.100522	-1.12031	-0.49105	-0.0334293	-0.368748	-0.255366	-0.361824	-0.152826	-0.410031	-0.503701	-0.255349	-0.0574592	Nop56
14	ENSMUSG00000042745	0	-0.161596	-0.00972677	-0.0988531	-0.0157133	0.0295768	-1.31451	0.00537839	0.0414883	0.0448056	-0.134	-0.020044	-0.233319	0.0314498	-0.0800945	Id1
14	ENSMUSG00000031328	4.20942e-159	2.61272	2.46071	2.01643	1.652	0.899489	0.552944	2.47244	2.71731	2.62815	2.6081	2.39118	2.65312	2.59413	2.32422	Flna
14	ENSMUSG00000070473	0	-2.32181	-2.82467	-3.25057	-0.396232	-0.105417	0.0171098	-2.50884	-2.24627	-2.45482	-2.30587	-2.74124	-2.45735	-3.29856	-2.37391	Cldn3
14	ENSMUSG00000001349	0	5.41829	5.35063	3.60587	3.65332	2.54004	4.20888	5.4163	5.44345	5.41676	5.37509	5.41699	5.42896	5.38823	3.69583	Cnn1
15	ENSMUSG00000026223	1.01773e-76	0.324952	0.941058	0.716853	0.505139	-0.327095	0.816733	0.578613	0.0734138	0.399917	0.482922	0.872369	0.718811	0.852973	0.671708	Itm2c
15	ENSMUSG00000003051	2.3035e-238	-0.739762	-0.506192	-1.35436	-0.0679805	0.0289903	0.0496823	-0.583516	-0.515233	-0.481002	-0.210301	-0.709301	-0.958804	-0.267093	-0.310492	Elf3
15	ENSMUSG00000026655	0	-1.20546	-0.369479	0.152936	-0.0321917	0.075861	-0.393437	-1.03004	-0.216249	-0.338243	0.0715795	-1.51903	-1.52379	-0.139017	0.262059	Fam107b
15	ENSMUSG00000027239	1.18889e-24	0.379446	0.495129	0.558322	-0.131177	-1.16739	0.618348	0.493767	0.429222	0.527721	-0.490773	0.540846	0.395642	0.563052	0.628205	Mdk
15	ENSMUSG00000009876	0	0.0154552	0.0321429	0.0347331	0.023918	0.00979015	-1.8599	0.0279347	0.0385006	0.0389176	0.0412319	0.0204496	0.00495753	0.0395598	0.0310152	Cox4i2
15	ENSMUSG00000017723	0	-2.62016	-0.248114	-0.384623	-0.560386	0.0150776	0.078119	-2.76959	-3.72153	-3.71934	-0.92335	-0.514993	-0.894232	0.0430952	-0.202856	Wfdc2
15	ENSMUSG00000061937	1.33237e-105	0.0557816	0.0090952	-2.93318	1.49467	-0.185187	0.599066	1.52808	1.50424	1.52657	-0.0988105	1.49842	-0.637146	-5.25137	-9.24419	Csn1s2a
15	ENSMUSG00000007655	1.03458e-181	2.93316	2.97701	2.38778	1.9958	1.48208	0.837894	2.63313	2.96196	2.57844	2.99677	2.8935	2.99385	3.01633	2.51651	Cav1
15	ENSMUSG00000032085	0	6.26289	6.02736	4.49301	2.36904	1.67485	0.880356	6.18865	6.34039	6.27723	6.16365	6.0919	6.27475	6.20826	4.65886	Tagln
16	ENSMUSG00000026727	7.55208e-211	1.24551	1.25321	1.13523	0.751466	0.397177	0.714942	1.28515	1.28981	1.31735	1.26106	1.28349	1.21661	1.26815	1.20236	Rsu1
16	ENSMUSG00000074656	4.21838e-12	-0.290921	-0.111075	-0.128968	-1.28637	-0.496151	0.146216	-0.758522	-0.137734	-0.600914	-0.133834	-0.815965	-0.564798	-0.298579	-0.182737	Eif2s2
16	ENSMUSG00000027611	0	0.0284338	0.0676971	0.0499238	-0.0594492	0.0223135	-1.85822	0.0571247	0.0515078	0.058548	0.0500628	0.0532667	0.0411802	0.0609556	0.0676971	Procr
16	ENSMUSG00000047907	8.14513e-130	1.99527	1.95563	1.74574	1.22066	0.64287	1.25927	2.01108	2.03292	2.0218	2.02717	1.9899	2.01647	2.02456	1.96064	Tshz2
16	ENSMUSG00000032366	0	3.70967	3.64308	3.31463	1.92235	1.65009	0.807466	2.98735	3.84878	3.53925	5.03647	2.46454	3.67943	4.64135	3.81433	Tpm1
17	ENSMUSG00000026238	2.02989e-17	0.0555798	-0.639267	-0.516491	-0.210497	0.469165	0.427945	-0.11448	-0.422361	-0.402268	-0.17549	0.0272387	0.0879957	-0.76595	0.642551	Ptma
17	ENSMUSG00000026393	0	-0.740038	0.301897	0.0501972	0.19862	0.364078	0.0187424	-1.28046	-1.11176	-1.58359	-0.706164	-0.383284	-0.0445099	0.33229	-0.0739858	Nek7
17	ENSMUSG00000027613	9.95622e-42	-0.513494	-0.130308	0.0556674	-1.31127	-0.483915	0.228603	-0.506479	-0.256791	-0.290781	0.33159	-1.01724	-1.02622	-0.303704	-0.0109395	Eif6
17	ENSMUSG00000062515	6.31716e-25	0.306967	0.355776	0.0876737	0.334894	0.238288	-4.05711	0.3636	0.372936	0.36034	0.382772	0.360576	0.333271	0.323417	-0.0703714	Fabp4
17	ENSMUSG00000028871	0	0.0470752	-1.68239	0.0587788	0.0457807	-0.118589	0.065958	0.0246176	0.0726066	0.0707005	-0.00705936	-0.0827896	0.0240233	-1.50157	0.0728947	Rspo1
17	ENSMUSG00000029304	1.65993e-15	-1.70917	0.177827	-0.497117	0.177657	0.170349	0.0738099	0.16858	0.103066	0.177879	0.185409	0.140767	-1.98106	-0.0447182	-6.81359	Spp1
17	ENSMUSG00000059430	0	3.58973	3.53777	2.84378	2.27806	0.87306	3.04006	3.58737	3.59562	3.57838	3.5962	3.58419	3.5944	3.54925	2.66666	Actg2
17	ENSMUSG00000069919	6.9838e-09	-0.0695074	-0.0385016	0.00263129	-0.0107684	-0.00182885	0.00263129	-0.116907	-0.137793	-0.145406	-1.77915	-0.00314946	0.00186345	-0.0037204	0.00263129	Hba-a1
18	ENSMUSG00000026254	2.37631e-96	-0.305928	-0.452224	-0.132138	-0.346146	-0.393462	0.0437946	-0.414676	-0.329941	-0.474779	-0.473375	-0.316944	-0.278146	-0.567226	-0.128302	Eif4e2
18	ENSMUSG00000026360	0	1.16455	1.0918	0.859761	1.06295	0.738025	1.04847	1.1164	1.13886	1.10696	0.64222	1.1646	1.20538	1.08336	0.92698	Rgs2
18	ENSMUSG00000038400	1.29877e-98	-1.32279	0.103374	0.0919168	-2.03018	-1.48236	0.360778	-0.717219	-0.430059	-0.49143	0.397481	-0.794064	-1.55122	0.374682	0.133276	Pmepa1
18	ENSMUSG00000027820	0	2.0867	1.57292	1.04442	1.45679	1.66054	2.09824	1.92516	2.20532	2.19269	2.18286	1.61304	1.94627	2.17883	1.85542	Mme
18	ENSMUSG00000005672	3.46129e-275	-0.207027	-1.16579	-0.798048	-0.0154444	-0.0196071	-0.0130703	-0.228117	-0.00115422	-0.00832195	-0.0115094	-0.492916	-0.348221	-0.535426	-0.230628	Kit
18	ENSMUSG00000006269	4.58355e-41	-0.474555	-0.427361	-1.40267	-0.0170285	-0.0037971	-0.00442639	-0.25236	-0.00272719	-0.00857849	0.00641906	-0.59133	-0.826677	-0.206896	-0.395053	Atp6v1b1
18	ENSMUSG00000018339	0	-3.43164	-0.078889	-0.0147467	-0.825157	-0.00058453	-0.387204	-3.35037	-4.47088	-3.75304	-4.8047	-0.628688	-0.335077	-0.0328898	-0.0736913	Gpx3
19	ENSMUSG00000044349	0	-1.32984	-0.0115066	0.000374019	-0.0871167	0.00829239	0.01578	-1.09939	-2.004	-1.32449	-1.38152	-0.025979	-0.0198718	0.010407	0.0228291	Snhg11
19	ENSMUSG00000017002	7.85466e-147	-0.217868	0.0867497	-0.178422	-2.33804	-0.21751	0.14862	-0.0687265	0.125567	0.0016462	-2.42408	-0.182171	-0.346793	0.0292026	-0.434109	Slpi
19	ENSMUSG00000027570	9.64708e-63	0.0174469	-0.0347258	0.12	-0.281556	-0.772545	0.158683	0.0974892	0.16294	0.157259	0.139444	-0.0215659	-0.0752576	-0.0339391	0.118241	Col9a3
19	ENSMUSG00000051159	0	-1.69209	-0.0394356	0.0113722	-0.158203	0.000477394	0.00620604	-1.42944	-2.42465	-1.95405	-2.96466	-0.104734	-0.0474617	-0.00864552	0.0113722	Cited1
19	ENSMUSG00000028005	0	0.281854	0.271545	0.247353	0.261251	0.0698512	-1.03829	0.280933	0.283647	0.283925	0.284161	0.279157	0.283381	0.281039	0.255102	Gucy1b3
19	ENSMUSG00000067274	0	-1.51234	-2.01662	-1.09121	-1.03016	-1.36444	0.187991	-1.78049	-1.27748	-1.80302	-1.28196	-1.71074	-1.82727	-1.98676	-0.533161	Rplp0
19	ENSMUSG00000002985	1.71197e-163	3.76405	4.00469	2.74928	-0.826132	-0.659755	3.47724	3.4719	4.15146	3.96617	3.9274	3.07623	3.91855	3.61	2.65036	Apoe
19	ENSMUSG00000035686	0	0.049392	0.0262317	-0.18607	0.0579063	0.0250427	0.0253207	0.0593219	0.05783	0.0575087	-0.0293739	0.0597061	0.0287817	-1.38932	-2.39115	Thrsp
19	ENSMUSG00000018593	0	4.58595	4.44828	3.36215	1.55725	0.177399	-0.29515	4.59256	4.65205	4.59419	4.23621	4.58468	4.62598	4.4902	3.40919	Sparc
20	ENSMUSG00000026305	8.9339e-37	0.497537	1.13409	0.980379	0.0813684	0.361412	0.789629	0.273249	0.553109	0.446042	1.29079	0.0681747	0.507097	1.14718	1.30411	Lrrfip1
20	ENSMUSG00000032666	1.15509e-20	0.678107	0.321145	0.510351	0.11622	-0.324426	0.760688	0.833667	0.915079	1.04905	0.62366	0.55889	0.500754	0.338294	0.623082	1700025G04Rik
20	ENSMUSG00000031246	0	1.93949	1.98693	1.81515	1.32269	0.667622	0.320337	1.81232	1.73714	1.73316	1.55107	1.92234	2.11805	1.87539	1.87074	Sh3bgrl
20	ENSMUSG00000033910	7.74832e-244	0.416227	0.419636	0.374494	0.412872	0.268443	-1.95021	0.425716	0.424559	0.425716	0.425716	0.424879	0.420885	0.422905	0.393427	Gucy1a3
20	ENSMUSG00000047730	0	-0.85179	-1.92257	-2.49945	-0.10814	-0.00506821	0.00219588	-0.939504	-0.0283475	-0.0507771	-0.0211897	-1.85291	-1.41915	-0.204567	-0.30254	Fcgbp
20	ENSMUSG00000030732	3.08427e-35	-0.0368738	-0.00363621	-0.375733	-0.0122613	0.000474967	0.00342195	0.000593573	0.00131849	0.00273837	0.00342195	-0.00189485	-0.0865382	-0.283639	-1.4566	Chrdl2
20	ENSMUSG00000038216	0	0.000537053	-0.0293493	0.000537053	0.000537053	-0.00487042	0.000537053	0.000537053	1.62896e-05	0.000537053	-1.7642	0.000537053	0.000537053	-0.00872171	0.000537053	Pnmt
21	ENSMUSG00000026260	2.05756e-10	-0.197437	-0.50298	-0.200889	-0.00775771	-0.163634	-0.158985	-0.247632	-0.346229	-0.325748	-0.240504	-0.0552876	-0.0726171	-0.661019	-0.316932	Ndufa10
21	ENSMUSG00000031320	0	-0.690422	-1.43841	-0.31082	-0.397491	-1.12249	0.567663	-0.767533	-0.496326	-0.676648	-0.500395	-0.856347	-0.934497	-1.32745	0.292059	Rps4x
21	ENSMUSG00000048332	7.26873e-181	1.62516	1.63713	1.50521	0.134811	0.0269831	0.441025	1.62213	1.61076	1.71398	1.27327	1.46738	1.70372	1.7433	1.53078	Lhfp
21	ENSMUSG00000029552	0	2.02756	2.49598	2.17426	1.30867	0.647736	2.64012	2.09161	2.1995	2.10885	1.79369	2.35087	2.22059	2.50074	2.24615	Tes
21	ENSMUSG00000053522	1.16576e-250	4.116	3.32108	2.62061	1.09597	1.536	3.87267	3.70725	4.36721	4.2359	4.02862	3.08957	3.95416	3.71198	3.05326	Lgals7
21	ENSMUSG00000001827	0	-0.56369	-0.0995693	-1.83314	-0.00319589	-0.00354555	0.00610625	-0.17538	-0.548922	-0.170985	-0.496165	-0.223873	-0.699216	-1.07016	-3.54351	Folr1
21	ENSMUSG00000045545	0	5.27603	5.14004	3.33123	1.04922	0.931472	4.15655	5.12504	5.39492	5.19866	5.19884	5.17086	5.30085	5.16771	3.43069	Krt14
22	ENSMUSG00000026281	7.30141e-35	-0.0551801	-0.553656	0.0372106	-0.0131473	-0.207174	0.0663819	-0.0384696	-0.0189868	-0.0173796	-0.268969	-0.0142187	-0.032887	-0.630038	0.00096079	Dtymk
22	ENSMUSG00000027171	0	-0.384781	-0.428409	-0.0917172	-0.559005	-0.305209	0.0250386	-0.554184	-0.090162	-0.104423	-0.0635862	-1.1708	-0.595299	-0.317555	-0.187478	Prrg4
22	ENSMUSG00000016319	4.48573e-55	-0.914982	-1.40194	-0.772074	-1.28304	-0.951453	-0.538703	-0.825961	-1.13096	-1.04524	-1.8342	-0.30583	-0.716531	-1.90084	-0.928507	Slc25a5
22	ENSMUSG00000049775	3.14154e-73	-0.618615	0.238446	0.778756	1.74239	1.69333	0.0146343	0.000396532	-1.81172	-0.699864	-0.0137766	1.13345	1.55089	0.32136	1.43641	Tmsb4x
22	ENSMUSG00000027750	6.26759e-74	1.97498	1.85743	1.56548	0.57471	0.102563	0.893155	1.94564	1.98575	1.95856	1.97189	1.93255	1.97132	1.9152	1.6581	Postn
22	ENSMUSG00000050234	1.87432e-07	0.020886	0.0235046	0.00880165	0.0141291	0.0128557	-1.24385	0.0218877	0.0218386	0.0220491	0.0235046	0.0230083	0.0207015	0.0212664	-0.0174504	Gja4
22	ENSMUSG00000015134	5.15734e-54	-0.717774	-1.56773	-2.13727	-0.228085	-0.0158712	0.00404217	-2.10141	-9.06701e-05	-0.144663	-0.00327698	-3.28552	-1.09798	-0.200797	-0.161603	Aldh1a3
22	ENSMUSG00000015568	0	-0.0957677	-0.152905	-0.0974823	0.0252339	-0.026553	-1.25848	0.0284483	0.0345536	0.0343061	-0.217985	0.0141136	-0.218255	-1.30015	-2.23857	Lpl
22	ENSMUSG00000035557	0	5.41751	5.18102	3.51057	0.24456	1.18428	4.21369	5.10746	5.54922	5.16983	5.4377	5.11416	5.44683	5.38259	3.39902	Krt17
23	ENSMUSG00000090394	4.67281e-14	-0.833679	0.586233	0.788392	0.284007	-0.371952	-0.134944	-0.833465	-1.45806	-1.124	0.731696	0.0841354	0.346639	1.08513	1.34279	4930523C07Rik
23	ENSMUSG00000027533	2.31756e-14	0.336251	-0.40172	-0.161853	-0.564792	-1.26731	-0.0614792	0.127185	0.571667	0.531783	0.523958	-0.385562	0.164652	-1.06868	-0.79343	Fabp5
23	ENSMUSG00000007872	4.47583e-08	-0.22331	0.231898	0.236924	-0.0161778	0.18477	-2.80228	-0.211937	-0.556754	-0.477386	-1.20572	0.284772	0.320312	0.342869	0.196828	Id3
23	ENSMUSG00000030554	0	2.91801	2.91008	2.43531	2.76605	1.9468	2.43866	2.92618	2.92497	2.92199	2.93218	2.9314	2.92379	2.92158	2.65885	Synm
23	ENSMUSG00000021795	0	-0.0162302	-0.0317427	-0.106549	0.00213854	1.19198e-05	-0.008746	-0.0055929	-0.00169863	0.00157623	-0.561458	-0.00907449	-0.0630477	-0.0922167	-1.82728	Sftpd
23	ENSMUSG00000021508	0	6.16128	6.19921	3.9501	1.5688	2.69384	4.94739	6.09034	6.29185	6.15356	6.17215	6.12071	6.20034	6.25028	4.2363	Cxcl14
24	ENSMUSG00000026479	1.99344e-142	0.997576	1.23603	1.08692	0.461228	0.2615	1.22985	0.779535	0.985255	0.7339	1.17736	0.990118	1.14707	1.29031	1.11009	Lamc2
24	ENSMUSG00000026701	1.0581e-86	-1.17661	-0.477819	-0.443678	-0.663915	-0.535564	0.036808	-1.15827	-1.70248	-1.73721	-0.96514	-0.169492	-0.601349	-0.716903	-0.5109	Prdx6
24	ENSMUSG00000027315	0	-0.838607	-0.394368	-0.624177	-0.162179	-0.00877594	0.0107724	-1.08917	-0.960228	-1.06693	-0.530231	-1.00035	-0.64064	-0.390622	-0.422527	Spint1
24	ENSMUSG00000042613	0	1.90476	2.25412	1.81593	1.693	1.74917	1.19334	1.96229	1.85715	1.9093	1.98427	2.15822	2.03621	2.30888	2.0044	Pbxip1
24	ENSMUSG00000005268	1.33057e-135	-3.5675	-0.226193	-0.28556	-0.484764	-0.0183952	-0.00389788	-3.5702	-4.56618	-4.13494	-2.91349	-0.475491	-0.432878	-0.439698	-0.483107	Prlr
25	ENSMUSG00000026434	3.91601e-06	-0.227124	-0.788655	0.143067	-0.100329	-0.225512	-0.0550002	-0.292031	-0.238016	-0.184654	0.0983036	-0.165628	-0.000913425	-0.776397	0.275428	Nucks1
25	ENSMUSG00000026478	1.65037e-132	0.57735	0.624532	0.661715	0.228241	-0.802073	-0.0626652	0.539967	0.545625	0.530209	0.177816	0.674946	0.723243	0.691489	0.605855	Lamc1
25	ENSMUSG00000052534	0	0.676997	-0.155733	0.374432	0.208081	0.138405	0.507773	0.731522	1.0967	1.07765	1.09961	0.355538	0.42521	0.46271	0.928926	Pbx1
25	ENSMUSG00000027333	2.20457e-09	-0.807063	-0.185604	-0.26815	-0.20167	-0.162135	0.0313196	-0.541744	-0.0283185	-0.0714238	-0.318015	-1.10909	-1.49305	-0.233952	-0.358635	Smox
25	ENSMUSG00000034640	0	1.76444	1.94667	1.73848	1.81664	1.58419	1.53012	1.87399	2.03518	1.99312	1.85112	1.88109	1.59408	1.9845	1.93629	Tiparp
25	ENSMUSG00000028132	1.19514e-16	-1.72749	0.00738678	0.0271464	-0.141504	0.00290451	0.0309541	-1.10408	-2.46447	-1.51488	-0.574362	-0.0629309	-0.112841	-0.0721015	-0.123725	Tmem56
25	ENSMUSG00000036256	0	1.04611	1.31721	0.980206	-0.870126	0.198105	-4.21647	1.46381	1.57406	1.53194	1.45531	1.30627	0.702996	1.40901	0.841081	Igfbp7
25	ENSMUSG00000049112	0	2.39119	2.18773	1.82628	2.06849	1.96538	2.16628	2.38441	2.39488	2.39073	2.3824	2.38087	2.38974	2.25683	1.95737	Oxtr
25	ENSMUSG00000034127	8.87887e-113	-0.477397	-0.473915	-1.47878	-0.102248	-0.0271589	0.0326952	-0.265109	0.0257372	-0.00481659	0.0390691	-0.712187	-0.917991	-0.169655	-0.822461	Tspan8
25	ENSMUSG00000016942	2.51808e-139	-0.381248	-0.0237032	0.000701687	-0.00697491	-0.00448052	0.000701687	-0.0268204	-0.653229	-0.0530544	-2.22201	-0.00528435	-0.00866375	-0.011922	0.000701687	Tmprss6
26	ENSMUSG00000056708	0	-0.768006	-0.841974	-1.33538	0.111413	-0.27367	-0.247686	-0.767785	-0.176405	-0.417382	0.120087	-1.10802	-1.12771	-1.35744	-0.75916	Ier5
26	ENSMUSG00000026547	3.5317e-08	-1.07764	-0.778374	-0.501616	-1.04419	-0.105839	0.0859575	-1.18177	-1.67563	-1.34245	-0.726516	-1.15737	-0.623958	0.0640889	0.841271	Tagln2
26	ENSMUSG00000034109	3.20938e-93	0.203612	0.251217	0.113245	-0.56453	-1.03175	0.127824	0.147535	0.427668	0.253273	0.485084	0.0689174	-0.00935585	0.274378	0.40887	Golim4
26	ENSMUSG00000028128	0	-2.36711	-0.0513066	-0.0623119	-0.537924	-0.538858	0.217691	-2.33788	-3.15693	-2.49145	-0.152146	-1.79611	-1.20043	-0.216477	0.0936184	F3
26	ENSMUSG00000029309	8.96763e-21	0.0304282	0.0635446	0.0502091	0.0443693	0.0432818	-3.2815	0.0730112	0.0681235	0.0703758	0.0757273	0.0566782	0.0470465	0.0591479	-0.156977	Sparcl1
26	ENSMUSG00000057841	4.4961e-125	-1.12968	-1.91537	-0.887752	-0.954545	-1.36582	0.377068	-1.38268	-0.983423	-1.49757	-0.92762	-1.25701	-1.37392	-1.79282	-0.937637	Rpl32
26	ENSMUSG00000090841	5.54308e-279	3.05511	3.4069	2.45013	1.71729	1.45825	0.841501	2.99993	2.96392	2.96245	3.522	2.77862	2.92174	3.41911	2.56579	Myl6
26	ENSMUSG00000068220	0	4.15144	3.46388	3.13037	1.92137	2.37107	-0.123921	4.20636	4.17839	4.1964	3.8665	4.19593	4.16926	4.08369	2.98219	Lgals1
27	ENSMUSG00000015961	3.7991e-24	-0.617524	-0.4379	0.0716887	-0.467589	-0.272395	0.274869	-0.821497	-0.660728	-0.849024	0.16909	-0.642617	-0.462938	-0.44445	0.190982	Adss
27	ENSMUSG00000028081	0	-0.519303	-1.33566	-0.18164	-0.502052	-1.09744	0.625615	-0.693522	-0.539986	-0.737498	-0.503921	-0.675814	-0.648805	-1.13989	0.402734	Rps3a1
27	ENSMUSG00000050315	0	1.9276	1.92404	1.57604	1.85744	1.69397	0.862833	1.93413	1.93608	1.93602	1.93862	1.93507	1.92979	1.93463	1.75499	Synpo2
27	ENSMUSG00000029718	7.50303e-118	-0.0599147	0.0726422	0.0404713	0.0158671	-0.00681128	-1.40145	0.0433595	-0.173974	0.0345485	-0.121333	0.0707553	0.0699201	0.0715354	0.0531917	Pcolce
27	ENSMUSG00000008540	0	-1.6169	-2.36804	-1.77341	-0.359617	-0.91064	0.216956	-0.554706	0.430689	0.278579	-0.335943	-1.53574	-2.65052	-2.79258	-2.01747	Mgst1
27	ENSMUSG00000031586	0	3.08381	3.23937	2.46827	2.16717	1.09889	1.9428	3.11232	3.14798	3.19814	3.30723	3.04291	3.07884	3.30008	2.83027	Rbpms
27	ENSMUSG00000032554	0	-4.49213	-0.864461	-2.78294	-0.563857	-0.554599	0.336579	-1.08316	0.162094	0.351369	0.279507	-2.1383	-5.77575	-3.11174	-6.8215	Trf
27	ENSMUSG00000018830	0	5.07368	5.0509	3.84395	3.38881	1.99224	1.54217	5.09309	5.11132	5.10497	5.10073	5.09529	5.09097	5.06415	4.18144	Myh11
28	ENSMUSG00000026576	0	-0.903558	-0.781161	-0.980621	-0.0737084	0.0138054	0.0381133	-0.60908	-1.02166	-0.501624	-2.11921	-0.683004	-0.672497	-0.623862	-0.164717	Atp1b1
28	ENSMUSG00000026502	1.25212e-79	-0.717106	-0.316922	-0.118872	-0.78491	-0.361397	-0.151887	-0.736894	-0.582338	-0.687968	-0.477625	-0.531449	-0.60891	-0.638972	-0.135376	Desi2
28	ENSMUSG00000039131	5.72988e-07	-1.49398	-0.0125297	0.00241097	-0.162429	-0.00366625	-0.032529	-1.48305	-2.39197	-2.05126	-0.507868	-0.109876	-0.059097	0.00394197	-0.0131238	Gipc2
28	ENSMUSG00000029641	1.2255e-84	0.144951	0.148599	0.15247	0.0360648	0.120159	-1.38039	0.138011	0.154744	0.153929	0.144969	0.140042	0.115457	0.148924	0.0929822	Rasl11a
28	ENSMUSG00000006333	1.59089e-226	-1.08154	-1.57504	-0.505867	-0.676951	-0.960915	0.716223	-1.00758	-0.843504	-1.016	-0.804584	-1.05141	-1.3493	-1.43742	-0.11975	Rps9
28	ENSMUSG00000058056	0	3.01358	2.97488	2.63919	1.01174	1.11641	2.22384	2.89344	3.16643	3.15053	3.1676	2.67575	2.94935	3.07331	2.90395	Palld
28	ENSMUSG00000032496	8.37909e-18	-2.11043	-0.31857	-5.60157	0.156653	0.236775	0.067666	-0.457035	0.118136	0.186005	0.220529	-1.11533	-3.60264	0.0418204	-4.48566	Ltf
28	ENSMUSG00000022836	0	5.63303	5.58024	4.12785	3.93144	1.74306	1.95863	5.66205	5.67935	5.6649	5.59619	5.65841	5.66306	5.59096	4.172	Mylk
29	ENSMUSG00000026566	1.72926e-09	-0.394712	-0.388498	-0.604973	-0.215906	-0.279162	0.114904	-0.264406	-0.0877696	-0.1191	-0.447501	-0.545501	-0.782233	-0.687954	-0.535912	Mpzl1
29	ENSMUSG00000039103	5.69822e-210	1.78681	1.79067	1.58497	1.30296	1.14793	0.750661	1.79151	1.79338	1.79188	1.75394	1.79011	1.79048	1.79177	1.72045	Nexn
29	ENSMUSG00000032766	2.39748e-29	0.373808	0.37195	0.259046	0.32047	0.248508	-2.37941	0.380458	0.385135	0.38091	0.386617	0.371318	0.377611	0.373828	0.27633	Gng11
29	ENSMUSG00000012848	5.32198e-29	-1.18266	-1.78056	-0.273908	-0.725435	-1.24348	0.415201	-1.13609	-1.00526	-1.18295	-0.81451	-0.960077	-1.30659	-1.50598	-0.0875229	Rps5
29	ENSMUSG00000000381	0	1.55601	1.56047	0.256597	1.58666	1.56931	0.780925	1.58914	1.59312	1.59291	1.59352	1.58985	1.52349	0.847841	-7.53379	Wap
29	ENSMUSG00000035783	0	7.47971	7.05563	4.04419	2.6498	1.17624	1.96009	7.22519	7.59649	7.3038	7.12638	7.36316	7.50553	7.13532	3.92615	Acta2
30	ENSMUSG00000028214	6.52054e-259	2.41533	2.32922	1.92535	1.79384	1.05973	1.23381	2.4898	2.51209	2.5014	2.20496	2.48384	2.3475	2.41601	2.24948	Gem
30	ENSMUSG00000002265	1.34627e-28	0.00267879	-0.234809	0.0281932	0.0207701	-0.020054	-0.0168536	0.0373481	-0.00536608	0.0518081	-1.46688	0.0323247	0.0333584	-0.165052	0.0159039	Peg3
31	ENSMUSG00000026664	0	-1.08626	0.0337319	0.0680125	-0.0246439	0.00772334	-0.069275	-0.93798	-1.80606	-1.39491	-0.648488	0.00486736	-0.0219181	0.0643722	0.105987	Phyh
31	ENSMUSG00000057421	2.09804e-12	-0.652418	-0.534259	-0.363292	-0.22064	-0.0556319	0.0709697	-0.852294	-0.358584	-0.590544	0.0137788	-1.19004	-0.907775	-0.763277	-0.109972	Las1l
31	ENSMUSG00000009281	2.06595e-66	0.107502	0.117601	0.0512699	0.0577743	0.0977964	-2.23392	0.111763	0.11678	0.112098	0.120582	0.107952	0.114216	0.114874	0.110365	Rarres2
31	ENSMUSG00000032068	0	-4.689	-2.3886	-3.25671	-1.74316	-1.23004	0.117514	-3.56194	-1.48114	-1.18831	-1.44819	-5.17812	-5.97291	-2.9866	-2.62265	Plet1
31	ENSMUSG00000069792	1.23056e-09	0.0284935	-0.015659	-0.404758	0.0420525	0.045702	0.0203898	0.0173361	0.0494964	0.049615	0.0541103	0.00604004	0.0287427	-0.00291041	-2.70386	Wfdc17
32	ENSMUSG00000025781	1.41156e-12	-0.608991	-0.9106	-0.401132	0.219172	-0.209027	-0.377919	-0.534807	-1.00964	-0.863208	-1.15855	0.163741	-0.158909	-1.26773	-0.434188	Atp5c1
32	ENSMUSG00000028234	0	-0.571418	-1.4307	-0.647032	-0.679139	-0.987802	0.261147	-0.93002	-0.551563	-1.06932	-0.420272	-0.939736	-0.824992	-1.38959	-0.270585	Rps20
32	ENSMUSG00000028525	1.0403e-172	1.44366	1.84216	1.71032	1.85722	1.33973	2.10381	2.04714	2.91348	2.73873	2.89028	1.26838	0.54059	1.55548	2.01773	Pde4b
32	ENSMUSG00000000983	0	-0.982654	-5.08672	-7.2315	0.506319	-0.160337	0.518809	-2.21996	0.986624	0.666653	-0.246326	-3.99043	-2.01104	-5.78979	-7.21126	Wfdc18
33	ENSMUSG00000025780	2.75944e-63	-0.319077	-0.0853962	-0.132768	-0.0410194	-0.0353554	-0.79928	-0.476828	-0.417269	-0.647108	-1.00063	-0.0898961	-0.0845995	-0.00932816	-0.030843	Itih5
33	ENSMUSG00000050931	0	-1.18638	-0.155119	-0.0179871	-0.269106	-0.023286	0.0596735	-1.11862	-1.43065	-1.12456	-0.30375	-0.761344	-0.435266	-0.121579	0.0265464	Sgms2
33	ENSMUSG00000028517	0	2.3653	2.21443	1.84186	1.56962	1.02451	1.65898	2.40151	2.47218	2.45922	2.36757	2.33163	2.30459	2.34381	2.07627	Plpp3
33	ENSMUSG00000037166	3.80929e-118	2.44428	2.43188	2.03973	2.38163	1.94824	-0.121119	2.43931	2.44675	2.44199	2.42678	2.44742	2.44194	2.44158	1.98437	Ppp1r14a
33	ENSMUSG00000032359	5.19261e-26	-1.15669	-1.81936	-1.9542	-0.254346	-0.177953	0.000525382	-0.895291	-0.562833	-0.553261	-0.25842	-1.39638	-1.71581	-1.50008	-1.47559	Ctsh
34	ENSMUSG00000027562	2.34402e-22	-0.560974	-0.402416	-0.58846	-0.0287833	-0.046219	-0.10846	-0.393537	0.00572558	-0.00314534	-0.0572309	-0.948783	-0.961438	-1.6327	-0.572746	Car2
34	ENSMUSG00000052684	0	1.79159	1.2873	0.513476	2.99803	1.52428	-0.394316	1.24488	2.21724	1.21273	2.20636	1.46965	1.78711	1.75384	0.876777	Jun
34	ENSMUSG00000059291	0	-1.15744	-1.68576	-0.927921	-0.731225	-0.939423	0.145739	-1.35145	-1.28126	-1.60331	-1.04695	-1.0975	-1.252	-1.64531	-0.937541	Rpl11
34	ENSMUSG00000001520	0	0.016533	0.0217109	0.00631482	0.0144092	-0.000620156	-1.57506	0.0202651	0.0197014	0.0205401	0.0217109	0.0217109	0.0210002	0.0216527	0.0217109	Nrip2
35	ENSMUSG00000061388	0	1.99164	1.97991	1.0639	2.02245	2.01671	1.46259	2.01871	2.02594	2.02456	1.93422	2.00893	1.95359	1.91116	-3.63058	Csn1s2b
35	ENSMUSG00000041741	3.67955e-26	0.0470504	0.051435	0.0493167	0.0298146	-0.0605003	-1.31064	0.0498521	0.0485013	0.050784	0.051435	0.0503013	0.0471277	0.0501082	0.0426782	Pde3a
35	ENSMUSG00000039405	2.43888e-111	2.05271	2.75229	2.26573	0.716348	0.899387	1.57752	2.31859	1.71922	2.13308	2.05563	2.71014	2.76511	2.76208	2.14084	Prss23
35	ENSMUSG00000000706	1.3932e-27	-0.536807	-0.363938	-2.73924	0.00702171	0.0122702	0.000161034	-0.0662851	0.0132894	0.0152419	0.0192514	-0.203976	-0.909519	-0.673595	-3.00233	Btn1a1
36	ENSMUSG00000026748	7.01647e-48	1.17149	1.06811	0.934402	0.581003	0.0974975	1.09162	1.1407	1.2335	1.22168	1.23583	1.03684	1.17224	1.0563	1.13122	Plxdc2
36	ENSMUSG00000047675	3.74795e-262	-0.521416	-0.947454	-0.413296	-0.753488	-0.70795	0.271255	-0.965858	-0.544074	-1.0488	-0.415309	-0.947535	-0.802749	-1.04096	-0.439129	Rps8
36	ENSMUSG00000029375	0	-1.71802	-0.00820259	8.89772e-05	-0.110401	-0.00224751	8.89772e-05	-1.03452	-2.72313	-1.43496	-1.02685	-0.0550021	-0.0390045	-0.00358117	8.89772e-05	Cxcl15
36	ENSMUSG00000025492	0	2.64347	2.92849	1.36152	-0.0385276	-0.217605	1.04894	2.40814	2.12791	2.13524	2.91146	3.18637	3.59461	3.52101	2.72891	Ifitm3
36	ENSMUSG00000075702	0	2.91887	2.87628	2.31062	2.21503	1.76587	1.53515	2.91109	2.92914	2.90393	2.90889	2.92503	2.93984	2.91709	2.48546	Selm
37	ENSMUSG00000036752	5.89969e-268	-1.04836	-0.710436	-0.641327	-0.886519	-0.184125	-0.168187	-0.797791	-0.700209	-0.511679	-0.561159	-1.27883	-1.47506	-0.736108	-0.44656	Tubb4b
37	ENSMUSG00000028626	8.47948e-137	0.220416	0.193488	0.196633	-0.279097	-0.631194	0.243824	0.171288	0.243463	0.236364	0.243824	0.0886022	0.203376	0.166841	0.241227	Col9a2
37	ENSMUSG00000029378	5.3467e-135	-1.94293	-0.146049	-0.0436668	-0.592185	-0.143291	-0.00287934	-3.65858	-2.62435	-4.29583	-2.9551	-0.755153	-0.125173	-0.117226	0.00210861	Areg
37	ENSMUSG00000019907	8.19579e-161	2.38328	2.5081	2.12354	1.69374	1.31527	0.967114	2.30599	2.39102	2.33515	2.55488	2.25583	2.37384	2.52841	2.48608	Ppp1r12a
37	ENSMUSG00000021728	4.24845e-12	0.095132	0.217543	0.240564	-0.50346	-0.856629	0.0958116	0.264274	0.0264547	0.257167	-2.19233	0.263933	0.269143	0.258383	0.2759	Emb
37	ENSMUSG00000022991	1.62363e-288	-0.191782	0.0430689	-1.03446	0.0384515	0.03613	0.0195237	0.0247236	0.0428526	0.0433051	0.0455691	-0.00532988	-0.411022	-0.130548	-5.04921	Lalba
38	ENSMUSG00000058267	6.77988e-73	-0.302025	-0.497767	-0.301396	-0.131052	-0.0518633	0.0310845	-0.217668	-0.426541	-0.343434	-0.284455	-0.147749	-0.175076	-0.738784	-0.168757	Mrps14
38	ENSMUSG00000015094	0	-0.58478	-0.277221	-0.517394	-0.00556466	-0.0947712	-0.260587	-0.508871	-0.764659	-0.708268	-0.526707	-0.0842533	-0.300096	-0.346584	-0.669782	Npdc1
38	ENSMUSG00000062647	0	-0.885902	-1.43223	-0.719679	-0.629162	-0.869024	0.0840285	-0.810022	-0.757946	-0.922847	-0.729932	-0.62295	-1.0811	-1.27032	-0.387691	Rpl7a
38	ENSMUSG00000028494	3.90195e-11	-1.80558	-0.483855	-1.43373	-0.135677	-0.579523	-0.362443	-0.166197	-0.104079	0.08237	-0.415579	-0.563204	-2.76514	-2.84612	-3.35638	Plin2
38	ENSMUSG00000028889	0	-0.968275	-0.492663	-0.227611	-1.09048	-0.731756	0.0384899	-0.787971	-0.521636	-0.485363	-0.384118	-1.12665	-1.27906	-0.572144	-0.299119	Yrdc
38	ENSMUSG00000040690	8.95599e-79	0.196002	0.164727	0.186387	-0.346747	-0.902369	0.140997	0.179665	0.196275	0.225641	0.180293	0.145329	0.220357	0.0937518	0.182622	Col16a1
38	ENSMUSG00000036570	1.16487e-18	0.0404365	0.0414592	0.0434152	0.0339112	0.0358862	-1.96979	0.0384802	0.0402113	0.0407559	0.0434152	0.038788	0.0362182	0.0397528	0.0434152	Fxyd1
38	ENSMUSG00000018569	0	-2.13643	-1.81356	-1.8313	-0.298615	-0.0387703	0.0103507	-2.35604	-1.8211	-2.04661	-1.36197	-2.86015	-2.46315	-1.87385	-1.72567	Cldn7
38	ENSMUSG00000003355	5.04721e-46	-0.176954	-0.124093	-1.12624	-0.254634	-0.250541	0.0467293	-0.0487782	-0.0335467	-0.0185646	-0.161908	-0.0749553	-0.339486	-1.0539	-3.33664	Fkbp11
39	ENSMUSG00000004885	2.25484e-26	-0.332489	-0.467894	-0.366655	-0.193956	-0.0716741	0.0190712	-0.343776	0.0147466	-0.00833138	-0.0799208	-0.82484	-0.644135	-1.04182	-0.655093	Crabp2
39	ENSMUSG00000042367	8.90596e-13	-0.18812	0.105364	0.145821	-1.10491	-0.525089	0.155663	-0.11568	-0.385257	-0.22755	0.157572	0.0689713	0.13817	0.144865	0.166242	Gjb3
39	ENSMUSG00000029283	5.65166e-09	-0.0132999	-0.0909731	0.0115489	-0.000125819	-0.0337236	-0.0130976	-0.00281486	-0.0192611	-0.00650386	-0.91679	-0.0173537	-0.000199489	-0.0603711	-0.0301465	Cdc7
39	ENSMUSG00000008348	0	2.03988	2.48438	-0.151794	2.35471	1.81087	0.611439	2.0835	2.11841	2.11179	2.31626	2.03656	1.91553	1.86504	0.552459	Ubc
39	ENSMUSG00000057092	0	-0.0877392	-0.127312	-0.946459	-0.347855	0.3394	2.58768	0.112456	1.11895	0.848274	1.36634	-0.949888	-1.08637	-0.136928	-0.446165	Fxyd3
40	ENSMUSG00000050737	3.70437e-18	-0.88933	-0.343475	-0.341474	-0.15584	-0.200245	0.0232685	-0.233416	-0.0260514	-0.0259499	0.0179222	-0.55478	-1.67671	-0.635134	-0.481223	Ptges
40	ENSMUSG00000028699	0	-1.07559	-0.00156756	-0.0126498	-0.101901	0.00187617	0.00187617	-0.904193	-1.79137	-1.32136	-0.426067	-0.046333	-0.0184934	-0.0190926	-0.0317769	Tspan1
40	ENSMUSG00000046623	1.32851e-124	-0.291007	0.0043952	0.0196026	-0.954348	-0.342323	0.0196026	-0.266291	-0.445163	-0.40767	0.0196026	-0.0700408	-0.0128203	0.0144152	0.0196026	Gjb4
40	ENSMUSG00000006442	2.18554e-41	-0.188319	-0.153255	-0.145472	-1.23048	-0.868695	0.052419	-0.112239	0.0893553	0.0403711	0.0357547	-0.345494	-0.45539	-0.312348	-0.592645	Srm
40	ENSMUSG00000047501	1.35808e-105	-3.3223	-2.02269	-2.28729	-0.922729	-0.198696	-0.0261493	-3.80826	-3.56513	-3.8887	-1.43231	-3.6784	-2.79495	-2.29286	-2.12243	Cldn4
40	ENSMUSG00000061527	0	2.98367	2.97585	2.40202	0.616754	1.10176	2.68969	2.93929	3.00021	2.94801	2.98545	2.95037	2.98041	2.9729	2.4736	Krt5
40	ENSMUSG00000022548	4.88873e-36	0.0334326	0.0262324	-4.12125	0.142812	0.0976062	-0.0204761	0.0906415	0.148125	0.146036	0.0455397	-0.037972	-0.0445795	0.116597	-2.84355	Apod
41	ENSMUSG00000026568	1.14017e-58	-0.671553	-0.479725	-0.233543	0.00275707	0.0105909	0.190574	-0.245569	-0.682093	-0.313594	-0.471164	-0.0530523	-0.51612	-0.806894	-1.26165	Mpc2
41	ENSMUSG00000074457	2.9804e-12	-0.322111	0.311772	0.393852	-0.281272	-0.175118	1.47103	-0.795004	-0.075311	-0.256403	1.12985	-1.50189	-0.417185	0.743811	0.953212	S100a16
41	ENSMUSG00000028673	7.22278e-64	-1.33034	-0.15765	-0.270124	-0.0772908	-0.12711	-0.0514195	-0.843642	-1.99944	-1.11236	-1.95875	-0.141394	-0.295352	-0.0431652	-0.127028	Fuca1
41	ENSMUSG00000028766	1.23728e-137	1.27257	1.27691	0.685601	1.04988	0.894264	1.35827	1.32167	1.43392	1.42788	1.37996	1.16666	1.15011	1.36545	1.23195	Alpl
41	ENSMUSG00000028967	7.31989e-17	0.300893	0.916403	0.795432	0.568781	-1.75863	0.402272	0.4739	0.979158	1.14861	1.2764	0.197855	0.274842	0.264443	0.531581	Errfi1
41	ENSMUSG00000030551	4.04525e-20	0.0700737	-0.0134821	0.0483878	0.0506302	0.0257021	-1.17828	0.0508819	0.0856638	0.0330584	0.0593742	0.081927	0.0722975	0.0357962	0.0438226	Nr2f2
41	ENSMUSG00000031762	2.2291e-260	3.53113	5.15685	3.34415	0.858864	2.1007	3.31032	2.88816	3.96648	2.08744	3.73232	4.53872	3.25416	2.86857	2.42965	Mt2
41	ENSMUSG00000045394	0	-3.87084	-3.23165	-3.3866	-2.36945	-1.05578	0.731262	-3.70917	-3.97865	-3.47279	-3.45071	-4.55654	-4.19985	-3.15599	-2.50529	Epcam
42	ENSMUSG00000062997	1.42099e-150	-0.252883	-0.83975	-0.614772	-0.656764	-0.313023	0.141671	-0.98899	-0.225602	-1.13542	-0.287696	-0.935684	-0.583714	-0.8395	-0.799436	Rpl35
42	ENSMUSG00000040659	1.4717e-109	-0.87931	-0.531037	-0.307388	-1.54597	-0.732547	-0.176731	-1.50335	0.16567	-0.109876	0.387736	-2.65329	-1.53781	-0.730473	0.15358	Efhd2
42	ENSMUSG00000028780	0	1.51361	1.37629	1.1724	1.13719	0.493589	1.52436	1.508	1.52161	1.5621	0.83827	1.50026	1.52988	1.43426	1.40564	Sema3c
42	ENSMUSG00000042453	1.57862e-24	0.279526	0.245119	0.227089	0.0431868	-1.07826	0.28056	0.274532	0.28056	0.280234	0.268568	0.276506	0.279799	0.265204	0.243974	Reln
42	ENSMUSG00000004951	0	3.65413	2.58571	0.857309	2.95953	2.55391	1.16838	3.24944	3.65582	3.41008	4.67424	2.84531	3.59517	3.43759	2.00653	Hspb1
42	ENSMUSG00000070423	0	0.0110798	0.0110798	-0.00377175	0.0110798	0.0110798	-1.30391	0.0110798	0.0108335	0.0110798	0.0110798	0.0110798	0.0105436	0.0110798	0.0110798	Olfr558
42	ENSMUSG00000031765	0	4.19736	6.08872	3.3297	2.38995	2.43461	3.34262	3.70538	4.63451	2.90346	4.51555	5.40217	3.84067	3.59579	2.35141	Mt1
42	ENSMUSG00000053113	0	3.28038	4.08292	2.8792	2.66884	3.62072	1.7326	2.86813	3.12259	2.66792	4.00413	3.7114	3.58506	4.14739	3.02668	Socs3
42	ENSMUSG00000072949	3.94135e-79	-1.11289	-0.923681	-0.346865	-0.109928	-0.775786	0.066553	-1.04471	-1.74025	-1.35501	-2.92538	-0.0300085	-0.292807	-1.82444	-0.605077	Acot1
42	ENSMUSG00000024526	5.317e-105	-0.429766	0.0116587	-0.499307	0.0190866	0.0342389	0.0245829	-0.10468	-0.00880015	-0.0231367	0.04052	-0.268556	-0.868293	-0.0252699	-3.1657	Cidea
43	ENSMUSG00000044627	1.28208e-09	-0.418938	-0.23362	-0.173706	-0.207676	-0.212977	0.105563	-0.274939	-0.770526	-0.426212	-0.311635	-0.00437583	-0.128318	-0.495189	-0.280152	Swi5
43	ENSMUSG00000026879	0	0.704646	1.22198	0.789451	-0.0535241	0.860332	-1.44527	0.348111	0.205622	0.184507	0.58488	0.736162	1.26945	1.46304	1.0379	Gsn
43	ENSMUSG00000026755	2.93597e-54	-0.531657	-0.23383	-0.145949	-0.332628	-0.0631589	-0.163218	-0.596857	-0.833373	-0.74393	-0.799359	-0.288187	-0.140662	-0.368658	-0.15495	Arpc5l
43	ENSMUSG00000029086	0	-0.83563	-0.0134192	-0.0128677	-0.0392575	-0.00824575	0.000646736	-0.432151	-1.24437	-0.567389	-0.356022	-0.0377135	-0.051733	-0.00107886	0.000646736	Prom1
43	ENSMUSG00000047215	1.52706e-208	-0.787703	-1.27062	-0.355985	-0.523884	-0.970882	0.340609	-0.811254	-0.80071	-0.833468	-0.834631	-0.871381	-0.941516	-1.26422	0.0606702	Rpl9
43	ENSMUSG00000029622	0	-1.69928	-1.38242	-0.631594	-0.523839	-0.0427033	-0.197358	-1.68854	-2.13956	-1.96456	-0.851692	-1.0493	-1.39877	-1.19189	-1.08132	Arpc1b
43	ENSMUSG00000019851	0	1.88796	2.16707	1.90721	0.854271	0.269606	2.56196	1.82303	1.77052	1.85623	2.50901	1.86012	2.14759	2.32451	2.10129	Perp
43	ENSMUSG00000014846	0	2.1888	2.71988	1.71438	2.35564	2.58237	1.48305	2.60768	2.00255	2.56847	2.31327	2.62328	2.34988	2.95852	2.47815	Tppp3
44	ENSMUSG00000026511	5.45431e-25	-0.609612	-0.584749	-0.688943	-0.596595	-0.310016	-0.0919045	-0.578948	-0.420973	-0.49467	-0.272097	-0.655819	-0.593352	-0.756027	-0.750336	Srp9
44	ENSMUSG00000026994	0	-0.638026	-0.324771	-0.300289	-0.25753	-0.2043	0.12629	-0.820206	-0.52064	-0.658038	-0.264084	-0.889702	-0.678638	-0.288436	-0.172508	Galnt3
44	ENSMUSG00000020186	1.83343e-40	0.0223286	-0.144938	0.0363926	-0.00144072	-0.0584229	-1.40708	0.0141333	0.0405968	0.0280234	-0.0521062	0.0035599	0.000639209	-0.0870116	-0.00902185	Csrp2
44	ENSMUSG00000022010	0	3.19887	3.27898	2.38374	3.75291	3.53411	1.67571	2.83964	2.48051	2.60675	2.74686	3.48674	4.36177	3.44838	2.95997	Tsc22d1
45	ENSMUSG00000073481	1.01848e-48	-0.043012	-0.0954462	0.00437729	0.195953	0.0589484	0.16201	0.24889	0.229789	0.279435	0.301061	0.152062	-0.237828	-0.555465	-0.19047	Marc2
45	ENSMUSG00000004085	0	0.796677	0.909237	0.909293	0.581919	0.383214	-0.135021	0.780108	0.91116	0.866822	1.07053	0.787733	0.834894	1.06246	1.03986	Zak
45	ENSMUSG00000040280	1.50236e-16	0.0453485	0.0500212	0.0138849	0.0463383	0.0393783	-3.33645	0.0500212	0.0487403	0.049095	0.0236966	0.0500212	0.0480253	0.0496617	0.00703588	Ndufa4l2
45	ENSMUSG00000037071	2.14823e-307	-1.18398	-0.342015	-0.126903	0.197206	0.0503103	0.291329	-0.211578	-0.182881	0.00151143	-0.250593	-0.424157	-1.82404	-1.59836	-3.45834	Scd1
46	ENSMUSG00000027111	2.11292e-84	0.444367	1.12958	1.27197	0.214092	-0.733891	1.81045	0.455473	0.541168	0.610928	0.656719	0.745397	1.04621	0.773901	0.985436	Itga6
46	ENSMUSG00000042410	1.69338e-15	-1.15743	-0.150051	-0.0385297	-0.132815	-0.113574	0.0815031	-0.778354	-1.6566	-0.951141	-0.174255	-0.12893	-0.140975	-0.142766	-0.00345998	Agps
46	ENSMUSG00000022491	3.68778e-22	0.273531	-0.0769999	-0.105877	0.27208	-0.104588	0.188747	0.272969	0.274019	0.273515	-0.0282747	0.272796	0.274307	-2.99589	-4.74467	Glycam1
47	ENSMUSG00000037499	1.06815e-53	0.31548	0.454136	0.526799	0.623283	0.159403	0.158755	0.416165	0.264102	0.346353	0.572152	0.648554	0.53253	0.844219	0.484184	Nenf
47	ENSMUSG00000028333	0	-0.41094	-1.18229	-0.183164	-1.21676	-0.525502	-0.0459922	-0.722082	-0.103366	-0.19104	-0.00487632	-1.49585	-0.85489	-1.04501	0.113091	Anp32b
47	ENSMUSG00000029838	0	-1.48214	0.553381	1.34571	-0.219354	-0.323844	1.51274	-2.88061	-2.81716	-3.87676	1.33552	0.792582	1.43732	1.50701	1.49991	Ptn
47	ENSMUSG00000023043	2.08244e-197	-5.01327	-3.39584	-3.51325	-1.73227	0.0487403	0.858555	-4.83894	-5.1258	-4.821	-3.65093	-4.95225	-5.09032	-3.63168	-2.2713	Krt18
47	ENSMUSG00000024781	3.31408e-69	-0.418801	-0.0980045	-1.6206	0.0557949	-0.0332703	-0.0622833	0.0253193	0.0577243	0.0555428	0.0318332	-0.0289644	-0.777906	-0.76953	-2.04377	Lipa
48	ENSMUSG00000005087	2.28215e-16	0.195727	0.460646	0.345746	-0.194519	-0.14217	0.653779	0.124595	0.942394	0.827496	0.947704	-0.536918	-0.15782	0.766381	0.741923	Cd44
48	ENSMUSG00000029430	2.94031e-96	-0.521283	-0.904376	-0.0866818	-1.64393	-0.619472	-0.0347895	-0.626247	-0.304195	-0.349431	-0.344726	-0.969655	-0.787802	-1.06895	-0.0289905	Ran
48	ENSMUSG00000051397	2.67567e-65	-0.991851	-1.05418	-1.01913	-0.278425	0.146603	0.241156	-1.85831	-0.855728	-1.67509	-0.148392	-2.1379	-1.13492	-0.288212	0.16002	Tacstd2
48	ENSMUSG00000037852	1.6652e-06	-0.148075	-0.0249778	-0.139154	0.0128543	0.0136017	-1.34842	-0.0196224	0.0360543	0.0370257	-0.0577682	-0.134065	-0.37835	0.0398284	0.0191827	Cpe
48	ENSMUSG00000059412	1.008e-23	-3.55201	-0.0486315	0.00156069	-0.26962	-0.00695357	-0.0748311	-1.21241	-4.81154	-1.73828	-2.87989	-0.167088	-0.198353	-0.0156425	-0.0142402	Fxyd2
49	ENSMUSG00000032679	8.18508e-272	0.86582	0.888753	0.816004	0.927295	0.865539	0.793181	0.904909	0.973831	0.997954	0.842063	0.806454	0.717192	0.855704	0.638928	Cd59a
49	ENSMUSG00000032518	1.19989e-49	-1.1755	-2.06752	-0.771959	-1.07667	-1.41826	0.276107	-1.35677	-1.04647	-1.39259	-0.908865	-1.32415	-1.41478	-1.9798	-0.496028	Rpsa
50	ENSMUSG00000030103	1.38161e-102	1.01278	1.35475	1.07295	1.38089	1.33817	1.35523	1.08447	0.784357	1.06469	1.63103	1.52886	1.52874	1.38232	1.05544	Bhlhe40
50	ENSMUSG00000042485	1.23554e-11	0.0260846	0.0478222	0.0321372	0.0281152	0.0387181	-2.63974	0.0427786	0.0420101	0.0411904	0.0478222	0.0442219	0.0325407	0.0453531	0.0224754	Mustn1
50	ENSMUSG00000049115	0	-0.632925	-0.0138557	-0.0162368	-0.0973111	-0.00081679	-0.399823	-0.939392	-1.1101	-1.27224	-1.95568	-0.0483583	-0.00533795	-0.00155188	-0.0181347	Agtr1a
51	ENSMUSG00000023064	1.19245e-233	0.354719	0.353507	0.343097	0.357411	0.378881	-2.0676	0.40339	0.420603	0.427438	0.433439	0.388772	0.306502	0.412753	0.339071	Sncg
52	ENSMUSG00000030122	0	2.10402	1.88533	1.21804	1.34883	1.20697	0.203033	1.91999	1.8966	1.84758	1.81748	2.13139	2.37322	2.04676	2.08068	Ptms
52	ENSMUSG00000037095	4.24997e-10	-0.903419	-0.0103834	-1.14045	-0.0289359	0.0208226	-0.0172418	-0.40354	-0.0818301	-0.181319	0.0191357	-0.712684	-1.48254	-0.069432	-2.13107	Lrg1
52	ENSMUSG00000033022	5.45519e-304	-0.976516	-0.0407978	0.00276641	-0.123578	-0.0273558	0.000773407	-1.08431	-1.68416	-1.58581	-2.14416	-0.0767632	-0.014819	-0.0199969	-0.0185248	Cdo1
53	ENSMUSG00000027293	2.22343e-09	-1.12106	-0.468821	-0.383473	-0.381468	-0.0639762	-0.200965	-1.05927	-1.00884	-1.00429	-0.0447747	-0.879724	-1.02483	-0.691003	-0.452291	Ehd4
53	ENSMUSG00000060802	6.98857e-69	-0.994869	-1.05476	-0.453097	-0.275995	-1.0569	-0.0822652	-0.934983	-1.84046	-1.50569	-3.94783	0.255913	-0.0819475	-2.10008	-0.898586	B2m
53	ENSMUSG00000006219	7.14799e-117	1.15163	1.16112	1.11069	0.53266	0.358681	0.836066	1.147	1.12716	1.16128	0.738162	1.12398	1.19599	1.14861	1.04615	Fblim1
53	ENSMUSG00000029777	4.4245e-07	-0.263761	-0.188106	-0.0855439	-0.833781	-0.0643435	-0.124685	-0.505788	-0.136245	-0.297645	-0.0559895	-0.836679	-0.417323	-0.220421	-0.241902	Gars
53	ENSMUSG00000038086	1.77818e-177	0.203586	0.167857	0.171379	0.203699	0.187403	-1.18412	0.209793	0.212089	0.209752	0.19512	0.202805	0.197123	0.211422	0.197312	Hspb2
53	ENSMUSG00000054146	2.78855e-130	3.24415	3.25912	2.31009	1.87092	2.37969	2.83926	3.17171	3.2422	3.12783	3.16665	3.20052	3.28111	3.24133	2.26491	Krt15
53	ENSMUSG00000025153	5.28173e-248	-0.0331007	-0.112412	-0.0370958	-0.0316142	-0.0326439	0.0654512	-0.00353905	0.029911	0.0312866	-0.168795	0.0515357	-0.028566	-0.276064	-1.54025	Fasn
54	ENSMUSG00000053907	3.07868e-19	-0.282193	0.266026	-0.00540207	-1.27981	-0.533264	-0.267274	-0.263201	0.371839	0.190713	0.411908	-0.651008	-0.816295	0.402973	0.152503	Mat2a
54	ENSMUSG00000030218	1.82971e-22	0.659875	0.69039	0.589558	-0.35976	-1.84724	0.122127	0.541595	0.714505	0.419812	0.593592	0.716448	0.702065	0.554776	0.648541	Mgp
54	ENSMUSG00000041571	0	1.83565	1.42623	1.27653	1.59563	0.781664	-0.57534	1.78651	2.07037	1.86857	2.03246	1.80586	1.93899	1.88827	1.81554	Sepw1
54	ENSMUSG00000057098	4.28096e-20	0.0413494	0.0536148	0.0307757	0.032518	0.0331522	-2.37735	0.0470554	0.0499442	0.0486848	0.0536148	0.0427501	0.0445506	0.0507042	0.0190836	Ebf1
54	ENSMUSG00000061666	8.78419e-78	-0.221943	-0.763984	-0.566852	-0.0438506	-0.00645166	-0.00779737	-0.393512	-0.340846	-0.410864	-1.54367	-0.292312	-0.102678	-0.386582	-0.0137205	Gdpd1
54	ENSMUSG00000096215	2.88215e-24	-1.05132	-0.623455	-1.6276	-0.0783152	-0.012255	0.00862223	-0.826632	-1.26458	-1.01099	-0.810776	-0.545246	-0.789524	-1.1485	-2.1788	Smim22
55	ENSMUSG00000042116	7.18648e-251	1.19062	1.15284	0.992295	0.720333	0.207372	1.11271	1.18729	1.19723	1.19133	1.20192	1.17879	1.18126	1.17848	1.07269	Vwa1
55	ENSMUSG00000005667	0	-0.348088	-0.12445	-0.0234899	-1.38882	-0.381579	-0.00682148	-0.805209	-0.177293	-0.421167	-0.11661	-1.02279	-0.516862	-0.0771102	-0.0169387	Mthfd2
55	ENSMUSG00000040046	0	-0.195365	-0.0319413	0.000957113	-0.0276647	-0.000191831	0.000957113	-0.202809	-0.347391	-0.248954	-1.36553	-0.00379122	-0.00142043	-0.00196985	-0.00507286	Tph1
55	ENSMUSG00000018796	1.24047e-06	-0.0767171	-0.155653	-0.595222	0.040666	0.0189862	-0.0283049	0.0493423	0.0778396	0.0821954	0.0191801	-0.000885374	-0.19066	-0.794194	-1.70096	Acsl1
55	ENSMUSG00000020486	0	-0.000270487	0.0298888	-0.00303533	0.0210407	0.0144592	-1.52323	0.00831544	-0.00708637	-0.00258444	0.0114661	0.0188446	0.0175085	-0.00673254	-0.0160734	Sept4
56	ENSMUSG00000027248	1.10315e-65	-0.729411	-0.522843	-1.06735	-0.573078	-0.55863	0.00618068	-0.454661	-0.792631	-0.393741	-0.693075	-0.567397	-0.792017	-0.659183	-0.224177	Pdia3
56	ENSMUSG00000027447	0	-0.947059	0.777851	-0.834812	0.57231	0.318476	-2.04382	0.0160451	0.846373	1.15035	0.506659	-0.954749	-1.43914	0.942672	-0.632379	Cst3
56	ENSMUSG00000057454	4.49149e-110	-1.13305	-0.496651	-0.473831	-0.902084	-0.220542	0.0885286	-1.45639	-0.343427	-0.412886	-0.15149	-2.51614	-1.68956	-0.384368	-0.122771	Lypd3
56	ENSMUSG00000017493	0	0.409676	0.451529	0.369206	0.233152	-0.799552	-2.33556	0.407807	0.45987	0.456223	0.453486	0.373347	0.386661	0.436511	0.376591	Igfbp4
57	ENSMUSG00000034226	0	-0.49283	-1.02571	-1.04942	-0.0371412	-0.0185536	-0.00190591	-0.345051	-0.224392	-0.242688	-0.330316	-0.495525	-0.63579	-0.758251	-0.51034	Rhov
57	ENSMUSG00000038467	2.5795e-182	-1.22414	-0.301471	-0.47986	-0.820969	-0.25946	-0.243007	-1.12251	-1.04097	-0.97342	-0.435131	-1.20422	-1.18278	-0.490058	-0.24335	Chmp4b
57	ENSMUSG00000029108	8.57873e-153	1.02492	1.03735	0.874874	0.626449	0.536349	0.992591	1.0361	1.03672	1.03344	1.02279	1.02954	1.02856	1.03487	0.955153	Pcdh7
57	ENSMUSG00000074364	1.19547e-301	1.49053	1.48733	1.24619	1.22058	1.10867	0.148957	1.36086	1.54653	1.49694	1.5185	1.23863	1.44111	1.57284	1.34911	Ehd2
57	ENSMUSG00000074272	1.11982e-174	-1.32873	-1.3507	-1.59511	-0.171936	-0.148018	-0.00183686	-1.72551	-0.330775	-0.642771	-0.200155	-2.50515	-1.85705	-1.505	-0.895259	Ceacam1
58	ENSMUSG00000029359	1.98727e-24	-0.255174	0.00218817	0.000393903	-0.0153028	0.00648939	-0.78648	-0.174413	-0.429598	-0.244925	-1.20419	0.00185573	9.49557e-05	0.00032864	0.00899433	Tesc
58	ENSMUSG00000043421	0	-1.97382	-0.163205	-0.134884	-0.27762	-0.726944	-0.0117093	-0.139954	-0.973462	-0.154706	-0.148543	-0.182914	-2.56488	-0.671745	-0.672942	Hilpda
58	ENSMUSG00000003545	5.74129e-12	0.766777	0.775452	0.0423044	2.46514	1.89227	-0.0872263	0.827042	1.59578	1.28377	1.09845	0.930253	0.696708	1.73309	0.45018	Fosb
58	ENSMUSG00000010529	0	-0.0190905	-0.954697	-0.0609863	-0.0159609	-0.0289448	-0.00147581	-0.113981	0.00122503	-0.00285833	-0.0143165	-0.308275	-0.010093	-0.681349	-0.00692402	Gm266
58	ENSMUSG00000024066	5.34359e-253	-0.174515	-0.0543522	-1.20795	0.0596624	0.0342033	0.100113	0.0896743	0.161891	0.164018	-0.0880295	0.0141737	-0.443398	-0.443257	-1.87249	Xdh
59	ENSMUSG00000026864	1.30645e-21	-0.455943	-0.905097	-2.41685	-0.843669	-0.610084	-0.267708	-0.167983	0.225724	0.245139	-0.268304	-0.806062	-1.10157	-0.943508	-1.16897	Hspa5
59	ENSMUSG00000029322	2.21115e-161	-0.389315	-0.0171214	-0.0248844	-0.0777769	-0.0127522	-0.0241074	-0.671751	-0.780645	-1.00113	-1.60485	-0.0451827	-0.00250226	-0.0151757	-0.128013	Plac8
59	ENSMUSG00000037563	0	-0.701296	-1.05285	-0.30489	-0.595195	-0.761433	0.438056	-0.84576	-0.66214	-0.928569	-0.356488	-0.806576	-0.860704	-0.95811	-0.24285	Rps16
59	ENSMUSG00000032532	3.15029e-17	-1.51906	0.122084	-1.93901	0.198927	0.211309	-0.224362	0.0316419	0.18425	0.202636	0.0885621	-0.214873	-2.04395	-0.208636	-2.70994	Cck
60	ENSMUSG00000017707	2.94481e-194	-1.19634	-0.393277	-1.6533	-0.037268	0.149801	-0.258185	-1.12874	-1.00655	-1.25426	-1.13645	-1.02965	-1.47596	-0.707969	-1.45273	Serinc3
60	ENSMUSG00000044786	1.37265e-14	1.65533	1.25884	-0.0794343	2.1962	1.96315	0.11199	1.40875	2.04646	1.73122	2.16073	1.45431	1.71083	1.35982	0.917646	Zfp36
60	ENSMUSG00000032348	7.03414e-159	-0.498624	0.00520649	0.00858311	-0.012068	-0.0346659	0.0285793	-0.187481	-0.932934	-0.357481	-1.65472	0.0115949	0.00848109	0.00555073	0.0219583	Gsta4
60	ENSMUSG00000034520	4.64423e-51	0.0322779	0.0357249	0.0322423	-0.016884	-0.103387	-1.09999	0.0324845	0.0354353	0.0350856	0.0357249	0.0347906	0.0327099	0.0326013	0.0357249	Gjc1
61	ENSMUSG00000026750	7.83933e-08	-0.378474	-0.473592	-0.195774	-0.329539	-0.163788	0.11736	-0.157324	-0.472308	-0.272379	-0.362706	-0.177837	-0.31024	-0.806211	-0.276038	Psmb7
61	ENSMUSG00000035268	0	-0.665733	-0.362043	-0.357127	0.0178877	0.0342904	-1.00616	-0.613578	-0.73043	-0.753225	-0.915686	-0.287766	-0.367205	-0.282627	-0.105304	Pkig
61	ENSMUSG00000029380	3.9567e-169	-1.53767	-0.571157	-1.15388	-0.785732	0.147536	-2.11728	-1.85475	0.162118	-0.299118	0.351367	-2.62067	-2.49761	0.0980466	-0.0279568	Cxcl1
61	ENSMUSG00000020928	0	0.0179702	0.0189094	0.0106106	0.0189094	0.0170826	-1.39368	0.0176721	0.0189094	0.0189094	0.0189094	0.0189094	0.0180349	0.0183623	0.0189094	Higd1b
61	ENSMUSG00000021127	8.76228e-294	2.78724	1.95853	1.693	2.85956	1.21948	2.04829	2.57073	3.04889	2.95832	3.46194	2.41677	2.9833	1.97486	2.63627	Zfp36l1
62	ENSMUSG00000045503	2.05782e-27	-0.869104	-0.586733	-0.213206	-0.43753	-0.260041	-0.0616758	-0.966462	-1.04123	-1.05314	-0.475976	-0.597781	-0.490331	-0.282782	-0.231225	Sys1
62	ENSMUSG00000029287	2.99739e-122	1.14005	1.15292	0.969646	0.760508	-0.148489	0.860681	1.18962	1.21368	1.21291	1.21958	1.14003	1.08829	1.12704	0.989369	Tgfbr3
62	ENSMUSG00000021388	0	0.0537296	0.0551947	0.0221085	0.0521534	0.0443137	-2.53189	0.0543084	0.0541961	0.0527553	0.0551947	0.0540668	0.0529627	0.0543311	0.0426531	Aspn
63	ENSMUSG00000061136	5.93913e-92	-0.468206	-0.596546	-0.225476	-0.531356	-0.16809	-0.00552739	-0.499423	-0.395788	-0.431264	-0.665824	-0.604112	-0.520115	-0.598759	-0.0486486	Prpf40a
63	ENSMUSG00000046865	0	-0.37595	-0.710559	-0.286987	-1.10598	-0.464216	-0.026161	-0.362205	-0.13585	-0.26602	-0.0140248	-0.68146	-0.680868	-0.588857	-0.0844405	Fbl
63	ENSMUSG00000036854	1.95848e-232	1.16471	1.13659	0.929657	1.09069	1.01011	0.583089	1.15007	1.16093	1.1603	1.18184	1.13265	1.15429	1.14289	0.999436	Hspb6
63	ENSMUSG00000070436	0	2.05983	1.24631	1.54021	0.451633	-0.124268	-0.430498	2.033	2.08818	2.15764	1.31112	1.8827	2.0643	1.90603	1.83102	Serpinh1
63	ENSMUSG00000004864	1.8528e-08	-0.754332	-0.460653	-0.35035	-0.126482	-0.0188841	0.134966	-0.618726	-0.816425	-0.62139	-2.06743	-0.466944	-0.549847	-0.285729	-0.189188	Mapk13
64	ENSMUSG00000074578	6.57111e-118	-0.477035	-1.25814	-0.371295	-0.9354	-0.705462	0.112271	-1.06154	-0.322975	-1.2335	-0.947965	-0.509405	-0.360324	-0.946513	-0.462286	Zfos1
64	ENSMUSG00000029467	7.90775e-121	1.17423	1.52599	1.31542	0.911428	0.227956	0.772368	1.26871	1.24474	1.26485	1.2968	1.51782	1.50325	1.53772	1.54372	Atp2a2
64	ENSMUSG00000029802	3.29655e-40	-0.0755872	-0.0596426	-0.0267692	0.0153592	-0.0558414	-0.24696	0.0264776	0.028949	0.0227955	-0.187514	0.0278354	-0.143073	-0.476796	-1.40936	Abcg2
64	ENSMUSG00000003429	2.25481e-24	-0.833549	-1.46517	-0.536648	-0.616518	-0.872939	0.18269	-1.02144	-0.990072	-1.19849	-0.726066	-0.715701	-0.884416	-1.44648	-0.535881	Rps11
64	ENSMUSG00000030717	0	-3.78824	-0.804129	-1.52864	-1.67833	0.0380069	-0.405552	-4.31486	-4.96482	-5.11323	-1.80504	-2.14331	-1.83177	-0.481066	-2.21878	Nupr1
64	ENSMUSG00000005583	2.8959e-85	0.859724	0.850806	0.76222	0.798316	0.352603	-1.79756	0.863752	0.864176	0.864685	0.865308	0.859568	0.86007	0.859229	0.787493	Mef2c
64	ENSMUSG00000008668	1.43922e-45	-1.23892	-1.64714	-0.501207	-0.809074	-1.19011	0.505844	-1.5067	-1.25907	-1.71618	-1.06968	-1.11912	-1.29949	-1.65096	-0.428885	Rps18
64	ENSMUSG00000051439	5.3197e-305	-1.26277	-0.882948	-1.73967	-0.0650176	-0.00466602	0.0128581	-0.599873	-0.130614	-0.183079	-0.124039	-1.24416	-2.21176	-1.09341	-1.72051	Cd14
65	ENSMUSG00000026970	1.61815e-20	0.0479415	0.588399	0.595087	-0.580363	-0.479952	-0.0678382	-0.250493	0.468238	0.280675	0.690855	-0.492134	0.0216183	0.739169	0.912957	Rbms1
65	ENSMUSG00000037820	0	0.0274397	0.735648	0.623092	0.861864	0.890771	0.516257	0.0181716	-0.484761	-0.267921	0.941497	0.93271	0.961952	0.785794	0.818596	Tgm2
65	ENSMUSG00000056501	2.23546e-49	1.30368	1.49834	0.15751	0.34666	0.525196	0.918083	1.62521	2.11528	2.04843	2.17878	1.13774	0.692128	0.823616	0.0295843	Cebpb
65	ENSMUSG00000054342	0	-0.569546	-0.53504	-1.23379	-0.0684557	-0.00831176	0.00552096	-0.682673	-0.000775267	-0.0283628	-0.00693143	-1.41564	-0.948673	-1.07324	-0.868699	Kcnn4
65	ENSMUSG00000074129	0	-0.875022	-1.28217	-0.100791	-0.629745	-1.05111	0.416768	-0.920046	-1.09903	-1.15579	-0.703147	-0.623156	-0.819546	-1.2255	-0.0474467	Rpl13a
65	ENSMUSG00000021268	1.7846e-40	0.292504	0.28759	0.249025	-0.0923184	-0.180922	-2.26956	0.299816	0.301736	0.295797	0.304825	0.29485	0.296107	0.29598	0.23786	Meg3
66	ENSMUSG00000006360	0	-1.88701	-1.43317	-2.63066	-0.240875	0.134243	-5.93432	-1.4724	-1.61835	-1.78884	-0.391346	-1.02765	-2.25335	-0.0733549	-0.174453	Crip1
67	ENSMUSG00000070544	4.9104e-48	-0.770745	-0.22518	-0.059411	-1.28383	-1.17946	0.126147	-0.729277	0.0432498	-0.336054	-0.231355	-1.10981	-1.35286	-0.591992	0.0332304	Top1
67	ENSMUSG00000027495	8.67955e-139	-0.538396	-0.141337	-0.0966041	-0.0672479	-0.0924301	-0.074351	-0.748403	-0.721668	-1.04391	-0.37498	-0.0676671	-0.15804	-0.707758	-0.394002	Fam210b
67	ENSMUSG00000042784	5.52824e-47	-0.499798	-0.442915	-0.545769	-0.0335191	-0.0104348	7.31728e-05	-0.286791	-0.220099	-0.044438	-0.418984	-0.585736	-0.80007	-0.363592	-1.4793	Muc1
67	ENSMUSG00000038387	0	1.05623	1.0256	1.17926	1.24149	0.773203	0.413218	1.12176	1.07909	1.21889	1.38468	1.28812	1.36405	1.25697	1.21074	Rras
67	ENSMUSG00000030744	1.57373e-28	-0.772839	-1.41559	-0.114022	-0.626339	-1.18811	0.59365	-0.7976	-0.790136	-0.867948	-0.760804	-0.678173	-0.837253	-1.34883	0.199126	Rps3
67	ENSMUSG00000019818	2.20773e-126	-3.13544	-0.558814	-0.52654	-0.678122	-0.297946	0.00349921	-2.93938	-4.08482	-3.46143	-2.04666	-0.730198	-0.663585	-0.731153	-0.471295	Cd164
67	ENSMUSG00000057060	9.88015e-39	-0.181671	-0.00446293	-0.00703611	-0.0184092	-0.000801141	0.00110862	-0.262101	-0.316491	-0.378675	-0.951641	-0.0020641	-0.0040157	-0.00181165	0.00110862	Slc35f3
67	ENSMUSG00000059895	1.5233e-30	0.0201506	0.0832509	0.0772066	0.00101775	0.0379585	-2.44627	-0.0122733	-0.00829805	-0.0163221	-0.0057916	0.0829875	0.123628	0.0873108	0.0990169	Ptp4a3
68	ENSMUSG00000009633	5.21127e-88	0.259693	0.0321389	-0.911854	0.250761	0.101289	0.0216593	0.310907	0.333834	0.33262	0.334866	0.255162	0.169168	-0.302043	-2.24945	G0s2
68	ENSMUSG00000027108	1.22161e-154	-0.261624	-0.562857	-0.126743	-0.133277	-0.170387	0.0808646	-0.273546	-0.388508	-0.37611	-0.361861	-0.115819	-0.07254	-0.710156	-0.0280424	Ola1
68	ENSMUSG00000016921	0	-0.559555	-0.687256	-0.251044	-1.09324	-0.590871	0.0620123	-0.592579	-0.174824	-0.411864	-0.380371	-0.861802	-0.882753	-0.818661	-0.25473	Srsf6
68	ENSMUSG00000028640	1.13329e-106	1.01259	0.765593	0.452132	0.0627268	-0.251569	1.09823	0.944315	1.18136	1.15142	1.0947	0.657425	0.918139	0.553915	0.646616	Tfap2c
68	ENSMUSG00000050708	0	-1.74931	-0.775183	-0.783243	-1.30621	-1.14817	-0.452542	-0.95075	-1.23463	-0.727555	-1.70076	-1.11668	-2.13596	-1.04809	-1.31541	Ftl1
68	ENSMUSG00000036111	1.42777e-13	0.275229	0.243701	0.220666	-1.05855	-0.732424	0.182099	0.247347	0.294308	0.271154	0.298044	0.257914	0.293431	0.272897	0.254828	Lmo1
68	ENSMUSG00000019929	5.28401e-221	1.74128	1.76208	1.51437	1.11702	-0.384365	1.6687	1.764	1.78711	1.77383	1.76198	1.75993	1.79591	1.76909	1.56336	Dcn
68	ENSMUSG00000092341	1.24505e-321	0.493693	1.74928	-0.368378	1.13853	1.01679	-1.01189	0.430097	-0.104905	0.132442	0.756674	0.659904	0.574026	1.51273	-0.490999	Malat1
69	ENSMUSG00000018770	5.16841e-59	-0.441518	-0.668968	-0.325999	-0.531317	-0.554174	-0.260839	-0.378811	-0.543314	-0.378359	-0.840769	-0.163928	-0.355665	-1.31595	-0.828769	Atp5g3
69	ENSMUSG00000039001	1.56388e-83	-0.169006	-0.418677	-0.334377	-0.314789	-0.0396171	0.311247	-0.694627	-0.140073	-0.891402	-0.228108	-0.638991	-0.437175	-0.542347	-0.448386	Rps21
69	ENSMUSG00000040435	1.29531e-50	0.735669	1.062	0.228112	1.6148	1.04955	-0.223681	0.792762	1.20607	1.12659	1.35975	0.638574	0.65102	1.31023	0.794425	Ppp1r15a
69	ENSMUSG00000008683	1.07558e-320	-0.297629	-1.20639	-0.117497	-0.680611	-0.928963	0.540296	-0.849332	-0.16873	-0.79841	-0.404327	-0.869252	-0.578308	-1.16687	0.22236	Rps15a
69	ENSMUSG00000049382	0	-2.11394	-0.925234	-1.13664	0.0377848	0.830873	2.7432	-1.94243	-2.15827	-1.93063	-0.665689	-2.25719	-2.24487	-0.925943	-0.148558	Krt8
70	ENSMUSG00000076437	4.16309e-200	-0.344835	-0.870369	-0.25745	-0.0650699	-0.343538	-0.180143	-0.33401	-0.421929	-0.430653	-0.802244	0.00253776	-0.199967	-0.761031	-0.177854	2700094K13Rik
70	ENSMUSG00000006205	0	0.926508	0.917956	0.763832	0.179517	-0.96734	-0.695847	0.892396	0.932379	0.905147	0.923836	0.917873	0.941206	0.920052	0.799562	Htra1
70	ENSMUSG00000039450	1.81082e-264	-0.347053	-0.459462	-1.30078	0.0491007	-0.0387569	0.0435709	-0.12842	-0.187112	-0.159351	-0.282313	-0.154485	-0.438848	-0.738057	-0.826248	Dcxr
70	ENSMUSG00000021453	0	1.80314	3.24815	1.80829	3.07641	2.87904	0.763834	1.95416	1.00271	1.30196	2.89228	3.2051	2.85271	2.70524	0.886339	Gadd45g
71	ENSMUSG00000027067	1.45359e-24	-0.305561	-0.726635	-0.0715474	-0.329232	-0.166545	0.0626938	-0.298091	-0.209372	-0.173704	-0.305698	-0.302409	-0.26448	-0.621767	0.0766975	Ssrp1
71	ENSMUSG00000031059	1.15291e-242	-0.567089	-0.293631	-0.268787	0.0948284	-0.140371	-0.0793407	-0.428426	-0.950545	-0.73307	-0.693422	0.185741	-0.230162	-0.716794	-0.65715	Ndufb11
71	ENSMUSG00000079641	5.79125e-213	0.0470755	-0.426674	-0.325203	-0.175842	-0.113413	0.179437	-0.669853	-0.298024	-1.05872	-0.152405	-0.401942	-0.186878	-0.429581	-0.374911	Rpl39
71	ENSMUSG00000061983	0	-0.733811	-1.45386	-0.595538	-0.937122	-1.04996	0.302385	-0.856613	-0.394917	-0.700628	-0.191071	-1.16824	-1.19043	-1.3961	-0.314587	Rps12
71	ENSMUSG00000031488	0	-0.876317	-0.561336	-0.386226	-0.132481	-0.0223644	0.0132532	-1.13142	-0.424714	-0.764758	-0.148024	-1.21252	-0.934851	-0.534729	-0.200664	Rab11fip1
71	ENSMUSG00000025610	0	0.00658863	0.00383197	0.00601554	0.00722591	0.00778837	-1.29751	0.00974604	0.00988816	0.0103257	0.0103257	0.00788265	0.00849563	0.0103257	0.00319703	Map3k7cl
72	ENSMUSG00000029822	4.16421e-14	-0.451722	-0.243292	-0.179114	-0.214201	-0.0173281	-0.0122638	-0.688422	-0.343741	-0.25808	-0.0571025	-0.912685	-0.422726	-0.0175498	-0.00401986	Osbpl3
72	ENSMUSG00000001930	5.59557e-08	-0.166407	0.0198516	0.0217662	0.00701348	0.00482768	-0.0123445	-0.0844664	-0.330213	-0.14286	-0.957628	0.0196324	0.0143727	0.0129991	-0.0137215	Vwf
72	ENSMUSG00000090862	6.39061e-266	-0.82349	-1.32215	-0.60074	-0.962977	-0.78774	0.33603	-1.17203	-0.758259	-1.29519	-0.684912	-1.15237	-1.09102	-1.21288	-0.459302	Rps13
72	ENSMUSG00000030659	1.17617e-69	-0.224264	-0.16591	-0.633884	-0.0240217	-0.035135	-0.0469748	-0.341291	-0.198955	-0.363011	-0.121323	-0.234261	-0.267344	-0.416794	-1.61336	Nucb2
72	ENSMUSG00000063457	0	-0.324621	-0.829502	-0.134805	-0.494743	-0.765269	0.328643	-0.584304	-0.394503	-0.704206	0.0942719	-0.579015	-0.560548	-0.636232	-0.034836	Rps15
72	ENSMUSG00000062991	0	1.69964	1.69072	1.41632	0.933529	-0.310038	1.68229	1.65202	1.73157	1.72745	1.69728	1.59182	1.66389	1.70434	1.56135	Nrg1
72	ENSMUSG00000038146	0	-0.150109	-0.216001	-0.130521	-0.00826323	0.015609	-1.99465	-0.163213	-0.127933	-0.171936	-0.172585	-0.127465	-0.067088	-0.0912273	-0.0647324	Notch3
73	ENSMUSG00000030738	0	-0.761549	-0.706127	0.10739	-1.26154	-0.465333	0.124982	-0.71343	-0.661109	-0.579195	-0.274874	-0.801996	-0.708017	-0.667131	0.122024	Eif3c
73	ENSMUSG00000015312	0	2.07294	1.96736	0.695058	2.06802	2.15	0.473374	1.78592	2.34143	2.0388	2.16155	1.58773	1.81366	2.53147	1.433	Gadd45b
73	ENSMUSG00000056895	5.37339e-253	-0.298434	-0.0526238	-0.00508495	-0.0293846	-0.000498896	0.00218878	-0.202083	-0.578801	-0.295361	-1.12403	-0.0229478	-0.0057022	-0.0356095	-0.00537644	Hist3h2ba
73	ENSMUSG00000032946	2.34533e-10	0.0824985	0.096101	0.0472453	0.0915324	0.0858447	-1.58429	0.0893452	0.0946014	0.0933314	0.096101	0.0767311	0.0740836	0.0905496	0.0820404	Rasgrp2
74	ENSMUSG00000001964	5.42154e-67	0.711951	0.682898	0.6822	0.064256	-0.0179968	0.357598	0.78222	0.855758	0.858504	0.842993	0.615684	0.589754	0.678691	0.835075	Emd
74	ENSMUSG00000031636	4.23148e-88	1.97245	1.67223	0.903355	1.72191	0.666177	1.64484	2.06177	2.10699	2.10251	2.09766	1.91261	1.79177	1.62597	1.49306	Pdlim3
75	ENSMUSG00000031007	1.01627e-27	-0.511027	-0.235795	-1.02764	-0.295552	-0.267205	0.086958	-0.226008	-0.302903	-0.0878358	-0.782411	-0.44105	-0.879936	-0.513876	-0.673583	Atp6ap2
75	ENSMUSG00000008682	0	-0.787211	-1.18737	-0.804258	-0.308275	-0.662747	0.25186	-0.794104	-0.675524	-0.904663	-0.59688	-0.792485	-1.08024	-1.28385	-0.331125	Rpl10
75	ENSMUSG00000047281	6.68038e-07	-0.0995502	1.21681	0.478817	-1.4996	-0.309792	2.74296	0.0290933	0.101172	0.135407	2.03816	-0.342025	-0.249085	1.5366	0.855708	Sfn
75	ENSMUSG00000025508	1.387e-278	-0.490494	-0.992428	-0.436459	-0.761603	-0.627546	-0.133671	-0.871514	-0.426681	-0.965128	-0.180086	-0.904096	-0.794316	-1.01427	-0.442084	Rplp2
75	ENSMUSG00000020218	0	0.0408242	0.030331	0.0376001	-0.253794	-0.889757	0.038917	0.0431843	0.0449877	0.0433994	0.0452607	0.0426839	0.0414276	0.0374157	0.0452607	Wif1
75	ENSMUSG00000031633	0	1.84455	1.24584	1.80367	1.09598	0.132066	0.0479501	1.98746	1.62785	1.88773	1.48927	2.27177	2.1671	1.07975	2.18126	Slc25a4
75	ENSMUSG00000017390	5.90799e-12	-0.877805	-0.455986	-1.20292	0.0242203	0.0114195	0.074122	-0.205981	-0.323768	-0.0886665	-0.837073	-0.478393	-1.29721	-0.841485	-1.86307	Aldoc
75	ENSMUSG00000043445	4.708e-09	-0.418438	-0.336319	-1.5378	-0.266237	-0.183264	-0.188227	-0.0720124	0.00122535	0.0932286	-0.122529	-0.285181	-0.722364	-0.92243	-1.30144	Pgp
76	ENSMUSG00000025666	3.18391e-144	1.0994	0.927452	0.885152	0.659237	0.298164	0.859703	1.07595	1.13006	1.12907	1.12209	0.997269	1.05521	0.777362	0.920343	Tmem47
76	ENSMUSG00000020075	9.75527e-105	-0.382819	-0.274894	-0.0465464	-1.26937	-0.604674	-0.0889425	-0.514042	-0.0813189	-0.306134	-0.0259121	-0.609691	-0.612855	-0.256412	-0.143858	Ddx21
76	ENSMUSG00000020484	1.53024e-66	-0.586899	-0.224884	-1.41681	-0.47232	-0.303361	-0.163592	-0.612055	-0.465047	-0.545226	-0.571611	-0.590203	-0.629142	-0.886512	-2.2333	Xbp1
76	ENSMUSG00000004044	0	1.8739	1.97721	1.57494	1.39348	1.402	-0.332743	1.85666	1.87882	1.85406	1.90327	1.95097	1.93834	1.99158	1.6319	Ptrf
77	ENSMUSG00000017009	0	0.193954	1.0734	0.195028	0.19807	0.737846	2.50593	0.0315156	0.64451	0.489529	1.78402	-0.522291	-0.326095	1.4355	1.55975	Sdc4
77	ENSMUSG00000002014	1.57739e-261	-0.793679	-0.914024	-1.41723	-0.318843	-0.446973	0.126614	-0.635059	-0.642038	-0.742457	-0.754881	-0.48157	-0.937474	-1.61335	-2.39168	Ssr4
77	ENSMUSG00000033917	0	-1.55869	-0.287102	-0.744024	-0.147685	0.00835447	0.0255554	-1.07159	-1.5023	-1.28929	-2.02797	-0.64126	-1.63308	-0.732289	-0.882856	Gde1
77	ENSMUSG00000031502	1.35926e-117	1.42948	1.32774	1.23027	0.444783	-1.59388	-1.11391	1.4419	1.47204	1.48019	1.41658	1.40682	1.43623	1.42531	1.37059	Col4a1
78	ENSMUSG00000027170	1.39747e-18	-0.564953	-0.837563	-0.234586	-0.275138	-0.528712	0.136453	-0.60487	-0.573754	-0.688611	-0.430266	-0.29014	-0.465993	-0.790757	-0.0271539	Eif3m
78	ENSMUSG00000031503	0	1.41693	1.35598	1.21267	0.531201	-1.31017	-0.464144	1.42282	1.45683	1.44529	1.37301	1.41119	1.42224	1.40918	1.26753	Col4a2
78	ENSMUSG00000032135	8.83356e-113	0.145025	0.118834	0.181795	-0.0717341	0.138886	-0.963363	0.168798	0.200576	0.194939	0.210367	0.149793	0.102595	0.162502	0.188403	Mcam
78	ENSMUSG00000001270	0	2.32684	2.32109	1.77117	2.01164	0.915521	1.02207	2.33805	2.3492	2.34549	2.31268	2.30113	2.33647	2.31476	1.61567	Ckb
78	ENSMUSG00000044217	1.63943e-37	-1.77473	-0.191226	-1.61667	-0.100548	0.00333234	0.0055792	-0.935376	-2.38017	-1.12868	-0.410776	-0.436839	-0.610414	-0.244541	-0.965376	Aqp5
79	ENSMUSG00000086503	0	-0.629966	-0.676871	-0.521695	0.273226	-0.971222	0.0952857	-0.718264	-0.973314	-0.859305	-1.2144	-0.304621	-0.52527	-0.388448	-0.271741	Xist
79	ENSMUSG00000030782	0	1.33215	1.33502	1.13347	0.53815	0.418962	0.59169	1.27827	1.34921	1.32973	1.33175	1.26041	1.33876	1.34111	1.25556	Tgfb1i1
79	ENSMUSG00000045128	0	-0.953279	-1.40587	-0.390609	-0.439819	-1.02208	0.374704	-1.02737	-0.920897	-1.16633	-0.42881	-0.864243	-1.02572	-1.25779	-0.120673	Rpl18a
79	ENSMUSG00000000303	0	-1.22762	-0.941	-0.34331	-0.684355	-0.449946	0.26442	-1.59788	-0.943401	-1.25716	-0.273094	-1.72592	-1.09629	-0.837225	-0.0850944	Cdh1
79	ENSMUSG00000038872	2.94751e-07	-0.111395	-0.175946	0.0479015	0.103261	-0.0163423	-1.29755	-0.129041	-0.0717022	-0.116122	0.00976712	0.0560592	-0.000419075	-0.236431	-0.111072	Zfhx3
79	ENSMUSG00000000088	0	-1.14831	-0.972351	-0.620252	-0.618964	-0.275452	-0.146668	-0.869349	-1.63323	-1.17906	-2.59509	-0.38737	-0.732669	-1.59368	-1.39746	Cox5a
80	ENSMUSG00000027160	0	-0.102635	-0.720912	-0.104929	0.062119	-0.254405	-0.121586	0.00903614	-0.0485485	-0.00576157	-0.474801	0.0608539	-0.0547406	-0.92879	-0.415628	Ccdc34
80	ENSMUSG00000030170	2.27943e-192	-0.475872	-0.784244	-0.0930147	-0.156982	-0.043425	0.100014	-0.580971	0.132649	0.105061	0.132475	-1.3369	-0.930046	-0.332499	-0.235128	Wnt5b
80	ENSMUSG00000031451	1.67182e-171	0.820268	0.832275	1.04138	1.39827	0.794932	1.70543	1.39912	2.15534	2.25423	2.33711	0.392314	-0.128015	2.17084	1.99329	Gas6
80	ENSMUSG00000043681	0	-0.928883	-0.00964274	0.00032392	-0.213077	0.00032392	0.00032392	-1.82079	-1.32882	-2.48818	-0.061787	-0.125702	-0.0220883	0.00032392	0.00032392	Fam25c
80	ENSMUSG00000020460	0	-0.758693	-1.42067	-0.512708	-0.861448	-1.03237	0.488921	-0.956526	-0.713852	-0.990777	-0.49001	-0.987824	-1.01069	-1.50425	-0.497135	Rps27a
80	ENSMUSG00000020388	0	1.88056	2.04367	1.5351	0.617086	0.516038	1.97436	1.72982	1.72936	1.64495	0.808404	2.00514	2.13076	2.14321	1.69735	Pdlim4
80	ENSMUSG00000050520	5.03365e-52	-0.277844	-0.189491	-0.392909	-0.00808191	-0.00245752	0.00365827	-0.0801011	-0.382946	-0.138641	-1.05669	-0.0159492	-0.115293	-0.353921	-1.17851	Cldn8
81	ENSMUSG00000031231	5.68179e-17	-0.399257	-0.312441	-0.530407	-0.145359	-0.0761055	-0.219071	-0.471502	-0.948902	-0.856493	-1.33703	0.0142105	-0.0746182	-0.96346	-1.33433	Cox7b
81	ENSMUSG00000079435	0	-0.522769	-1.07479	-0.45143	-0.54652	-0.596153	0.232896	-0.971655	-0.494281	-1.13669	-0.0898274	-0.882365	-0.76456	-0.991218	-0.370846	Rpl36a
81	ENSMUSG00000030287	1.17174e-113	-0.404038	-0.252487	-0.670946	-0.0516559	-0.0932488	0.0085813	-0.217067	-0.114366	-0.0550013	-1.22194	-0.400788	-0.533678	-0.131811	-0.339336	Itpr2
81	ENSMUSG00000031490	5.61562e-161	-0.441702	0.056782	-0.028137	-1.33187	-0.128826	-0.155164	-0.917908	-0.2633	-0.622055	0.315277	-0.951033	-0.534455	-0.251992	-0.521951	Eif4ebp1
81	ENSMUSG00000071076	4.20402e-46	0.118403	0.680776	0.0820055	3.0089	1.67917	0.200604	0.288081	0.443973	0.594926	0.856621	0.662469	0.344981	0.73261	0.809291	Jund
81	ENSMUSG00000050335	0	-3.4079	-0.961698	-1.18164	-1.27422	-0.10968	-0.141547	-3.46176	-3.77617	-3.64026	-0.591312	-3.79817	-3.33605	-0.257257	-0.0203489	Lgals3
82	ENSMUSG00000031274	4.89762e-121	0.900942	0.710502	0.781144	0.605274	-0.166817	0.821681	0.902897	1.00679	0.922541	0.93446	0.871493	0.832721	0.931439	0.766268	Col4a5
82	ENSMUSG00000000184	2.44153e-262	1.30976	1.29657	1.14172	0.486442	-0.51483	-0.479825	1.306	1.32062	1.31564	1.30642	1.30878	1.31449	1.30307	1.17182	Ccnd2
82	ENSMUSG00000022132	0	-0.639282	-0.0175282	-0.0116582	-0.0551701	-0.00247371	0.00126255	-0.517295	-1.06285	-0.724123	-1.27393	-0.019805	-0.0153397	-0.0124712	-0.0398435	Cldn10
82	ENSMUSG00000057113	0	-0.84247	-2.2207	-0.336636	-1.52771	-1.61962	0.445928	-0.93092	-0.69271	-1.01232	-0.710329	-0.671474	-0.97324	-2.13739	0.265272	Npm1
83	ENSMUSG00000027506	1.79999e-44	-0.877078	-0.383504	-0.772154	-0.320485	-0.118992	0.390327	-0.932225	-1.13237	-1.04637	-0.727717	-0.686325	-0.517949	-0.717662	-0.640299	Tpd52
83	ENSMUSG00000030208	5.23053e-07	-1.61592	-0.478965	-0.474425	-0.108247	0.385265	0.366794	-1.90714	-1.17355	-1.28742	0.0791223	-2.28338	-1.48453	0.370943	0.589501	Emp1
83	ENSMUSG00000052837	3.11288e-161	1.35294	1.70978	0.0627175	1.51653	2.08131	0.0283905	1.34164	1.30246	1.32878	2.62169	1.07407	1.17185	1.83891	1.02186	Junb
83	ENSMUSG00000060126	2.79919e-17	-0.203643	-0.323739	0.192664	-0.503723	-0.51753	1.23051	-0.179501	0.06423	0.0704198	0.160023	-0.467042	-0.507868	-0.141095	0.501857	Tpt1
84	ENSMUSG00000039221	5.01451e-15	-0.612592	-1.52974	-0.69079	-0.79369	-0.773136	-0.617457	-1.09741	-0.393841	-1.09479	-0.647706	-1.15018	-0.788658	-1.74252	-0.796894	Rpl22l1
84	ENSMUSG00000031827	1.23637e-317	1.5813	1.76422	0.920913	-1.1732	-0.837246	1.87692	1.54617	1.97406	1.93096	1.93894	1.01555	1.23911	1.81261	1.2444	Cotl1
84	ENSMUSG00000032033	1.56405e-231	-0.12048	-1.37315	-1.38328	0.214897	0.193797	0.24011	-0.0488739	0.216341	0.238461	0.209981	-0.351569	-0.422385	-1.34448	-0.0235202	Barx2
85	ENSMUSG00000030282	2.04412e-24	-0.471271	-0.711395	-0.517552	-0.108308	-0.00506861	0.0121115	-0.489163	-0.112298	-0.136019	-0.183807	-0.888572	-0.704281	-0.638535	-0.33325	Cmas
86	ENSMUSG00000025289	0	-0.322489	-0.665302	-0.279307	-0.178331	-0.481597	-0.00339262	-0.0499502	0.240136	0.18843	-0.0298864	-0.321929	-0.811261	-0.959512	-1.32359	Prdx4
86	ENSMUSG00000003617	5.76955e-15	-0.131976	0.145651	-0.835241	0.22973	-0.331169	0.630746	0.236254	0.773162	0.736461	0.76483	-0.336841	-0.739478	0.174471	-0.856633	Cp
86	ENSMUSG00000028413	2.69886e-44	-0.375702	-0.162737	-0.177034	-0.0233898	-0.0349528	-0.0805606	-0.415017	-0.283613	-0.496206	-0.192274	-0.135758	-0.444177	-0.390479	-1.70329	B4galt1
86	ENSMUSG00000000740	2.07538e-87	-0.334681	-0.882773	-0.276311	-0.35683	-0.662398	0.467607	-0.708213	-0.168331	-0.683013	0.105972	-0.761178	-0.612843	-0.696875	0.17909	Rpl13
86	ENSMUSG00000007892	0	-1.19786	-1.26135	-0.689821	-0.873879	-0.845126	-0.0245904	-1.25725	-1.17886	-1.26325	-1.19965	-1.38373	-1.38424	-1.28536	-0.537248	Rplp1
87	ENSMUSG00000027800	1.16869e-105	-0.267399	0.930851	0.890109	1.04599	1.38314	1.43127	-0.0288332	1.53119	1.64386	3.55103	-1.12247	-1.16174	2.86674	2.41496	Tm4sf1
87	ENSMUSG00000029134	3.44483e-182	-0.736009	-1.11999	-1.23913	-0.0273733	-0.0186776	-0.0189774	-0.227277	-0.0107328	-0.00606659	-0.000601994	-0.537861	-1.3414	-1.64329	-0.386385	Plb1
87	ENSMUSG00000030432	4.97858e-140	-0.784874	-1.37464	-0.740038	-0.863756	-0.759153	0.35735	-1.20205	-0.813765	-1.35205	-0.730549	-1.07565	-0.994725	-1.39725	-0.756111	Rpl28
87	ENSMUSG00000042354	1.55171e-15	-0.468535	-0.200442	-0.0929502	-1.53282	-0.948298	-0.00127103	-0.485358	-0.126227	-0.298354	-0.0292179	-0.742192	-0.847566	-0.198778	-0.00327089	Gnl3
88	ENSMUSG00000027602	0	0.500067	1.20154	0.785993	0.691503	0.520906	0.217523	0.663627	0.27874	0.602703	0.60431	0.489278	0.658234	1.1226	0.811352	Map1lc3a
88	ENSMUSG00000027763	1.49608e-106	1.30116	1.35231	1.37243	0.952112	0.531308	0.603904	1.19076	1.3819	1.33524	1.67805	1.25951	1.41169	1.54332	1.54532	Mbnl1
88	ENSMUSG00000043336	0	0.712084	0.700903	0.668759	0.359541	0.332242	-1.48859	0.611094	0.62268	0.591707	0.751919	0.7654	0.822966	0.788925	0.736714	Filip1l
89	ENSMUSG00000027660	0	-0.617577	-0.506313	-0.247676	-0.466932	-0.60818	-0.0166086	-0.607569	-0.31815	-0.355401	-0.040401	-0.778727	-0.840775	-0.378996	-0.583874	Skil
89	ENSMUSG00000056737	0	-0.765475	-0.734768	-1.50735	-0.278832	0.0104109	-0.00792549	-0.650857	-0.692645	-0.615213	-0.111057	-0.900976	-0.871596	-0.488013	-0.783919	Capg
89	ENSMUSG00000031917	0	-0.308152	-0.224056	-0.0662645	-0.870754	-0.45883	-0.0249892	-0.286137	-0.174596	-0.176997	-0.141187	-0.368484	-0.529884	-0.240498	-0.105954	Nip7
90	ENSMUSG00000027637	1.02531e-16	-0.395507	-0.191107	-0.262538	-0.928757	-0.63163	-0.276246	-0.161548	-0.101388	-0.000545562	-0.45895	-0.271124	-0.630512	-0.674583	-0.608368	1110008F13Rik
90	ENSMUSG00000029003	0	-0.291002	-0.125408	-0.0926988	-0.046578	-0.00395125	-0.00324434	-0.296161	-0.472816	-0.421346	-1.1492	-0.043534	-0.0582194	-0.132284	-0.184329	Mad2l2
91	ENSMUSG00000027642	4.74581e-27	-0.411222	-0.383718	-0.559331	-0.144627	-0.0237654	-0.10515	-0.268562	-0.523663	-0.354919	-0.488856	-0.201096	-0.311215	-0.607612	-0.69804	Rpn2
91	ENSMUSG00000033860	1.35771e-273	-1.01883	0.0387059	0.0500861	-0.296971	-0.194371	0.057745	-1.46633	-1.522	-1.89716	-0.0998123	-0.078695	0.0250435	0.0529596	0.057745	Fgg
91	ENSMUSG00000031596	0	-1.0693	0.0608394	0.063445	-0.143282	-0.0638572	-0.0941144	-0.973551	-1.39184	-1.09916	-0.365691	-0.014564	0.00967428	0.0659086	0.0500639	Slc7a2
92	ENSMUSG00000033831	3.35604e-97	-0.85189	-0.0056242	8.79133e-05	-0.180201	-0.00148716	8.79133e-05	-1.47765	-1.19548	-1.92046	-0.0197342	-0.125603	-0.0331058	8.79133e-05	8.79133e-05	Fgb
92	ENSMUSG00000070348	2.48137e-153	-0.708222	-1.80869	-1.33227	-0.245701	-0.260773	-0.56428	-0.53544	-0.517396	-0.249502	-0.0543736	-0.85123	-0.572473	-0.99984	-0.253735	Ccnd1
92	ENSMUSG00000021553	2.17872e-84	-0.628926	-0.204249	-0.624536	-0.00894567	0.00239171	-0.00324127	-0.225122	-0.00852112	-0.00611051	0.00533325	-0.501161	-1.18059	-0.205763	-1.25596	Slc28a3
92	ENSMUSG00000022893	0	2.74428	1.85668	2.02054	2.29171	1.65042	0.759724	2.05729	2.91979	2.8667	2.90026	1.63182	2.75372	2.55116	2.31808	Adamts1
93	ENSMUSG00000046223	1.12668e-142	-0.843425	0.195014	0.149739	-1.03025	-0.147795	0.228362	-0.806696	-0.332749	-0.459156	0.0607759	-1.22079	-1.22418	0.122753	0.102583	Plaur
93	ENSMUSG00000032399	0	-0.530694	-1.205	0.0910358	-0.475973	-0.877758	0.785448	-0.717763	-0.573688	-0.831183	-0.0195822	-0.61775	-0.68313	-0.893524	0.292045	Rpl4
93	ENSMUSG00000022587	1.77024e-178	-1.16076	-0.67055	-1.27709	0.305033	0.172806	1.73662	-1.14194	-1.73224	-1.55283	-0.87866	-0.608535	-0.876483	-0.672645	-1.26224	Ly6e
94	ENSMUSG00000008601	0	-1.13722	-1.18804	-1.11285	-0.121584	0.0242784	0.0770613	-1.00699	-1.40044	-1.2205	-0.665973	-0.563238	-0.949964	-1.09889	-0.613138	Rab25
94	ENSMUSG00000030342	6.02156e-14	-0.390637	0.501417	-0.0871424	-0.839034	-0.475731	1.93942	0.0189541	-0.756185	-0.192602	-0.712164	-0.242565	-0.70096	0.0926591	0.64413	Cd9
94	ENSMUSG00000020205	1.57188e-195	-1.21726	-2.33227	-2.41155	-0.163595	-1.3434	-1.50979	-1.24844	-0.00217361	0.0534523	0.409778	-2.28384	-1.74664	-3.34692	-0.172017	Phlda1
94	ENSMUSG00000032024	0	1.11208	1.1104	0.97417	1.00242	0.767627	1.0807	1.11356	1.11493	1.11733	1.11818	1.11584	1.11162	1.11068	1.04823	Clmp
94	ENSMUSG00000071415	0	-0.976237	-1.38836	-0.697702	-0.718514	-0.904872	0.285382	-1.25577	-1.08649	-1.4136	-0.889195	-1.18552	-1.11881	-1.31079	-0.564988	Rpl23
94	ENSMUSG00000044533	4.68476e-263	-0.801636	-1.32909	-0.308402	-0.775253	-0.840852	0.0731719	-0.957627	-0.854175	-1.13867	-0.637017	-0.687697	-0.9554	-1.36405	-0.147282	Rps2
95	ENSMUSG00000028082	1.44142e-25	0.485364	0.78101	0.830181	0.802309	0.592638	0.893877	0.614151	0.204276	0.45287	0.903671	0.910064	0.865879	0.90938	0.886814	Sh3d19
95	ENSMUSG00000040952	6.80095e-64	-0.234438	-1.00448	-0.464186	-0.627017	-0.529688	0.611044	-0.842691	-0.0180088	-0.732648	0.270566	-0.960533	-0.487846	-0.819195	-0.136903	Rps19
95	ENSMUSG00000000792	6.62704e-71	-1.13579	-0.0139465	-0.00376013	-0.0609412	0.000455152	-0.036357	-0.420432	-1.72136	-0.60869	-0.124702	-0.0232552	-0.0445827	-0.0092051	-0.131715	Slc5a5
95	ENSMUSG00000046402	5.05846e-35	1.19997	0.764149	-0.0907496	-1.13884	-1.73192	1.3408	1.19087	1.43404	1.39185	0.525864	0.86435	1.05845	0.219136	1.2891	Rbp1
96	ENSMUSG00000090733	2.18186e-66	0.102183	-0.0484834	0.0276076	-0.408498	-0.179752	0.536669	-0.5539	0.179133	-0.642581	0.380875	-0.635565	-0.25455	0.0816461	0.257224	Rps27
96	ENSMUSG00000025650	1.51562e-07	0.322326	0.321784	0.260896	-0.0312589	-0.674939	0.327558	0.304786	0.314942	0.298364	0.3457	0.334015	0.340653	0.328562	0.270561	Col7a1
96	ENSMUSG00000020911	0	-3.02602	-1.64783	-2.2984	0.165033	1.44549	1.50442	-2.74633	-3.82453	-3.31855	-1.91561	-1.98237	-2.14005	-1.43606	-1.3562	Krt19
97	ENSMUSG00000042312	1.24894e-72	-0.737808	0.177324	-0.137831	-0.0734724	0.152778	-0.0971447	-0.633631	-0.991325	-0.886827	0.129407	-0.483943	-0.749723	0.119476	-0.0535064	S100a13
97	ENSMUSG00000028776	0	1.41162	2.32819	1.77994	1.30014	0.413247	-0.467593	1.60713	1.40202	1.70368	1.54767	1.39431	1.47385	1.65325	1.95534	Tinagl1
97	ENSMUSG00000041120	2.80647e-49	0.324578	0.448307	0.380757	-0.454869	-0.116272	-1.20278	0.332175	0.329207	0.319385	0.328753	0.349745	0.330312	0.449576	0.388986	Nbl1
97	ENSMUSG00000005161	3.78964e-51	-1.1888	-1.24917	-0.61419	-0.108885	-0.42981	-0.127031	-0.856526	-1.81641	-1.33734	-2.39556	0.0554758	-0.351643	-1.50294	-0.714537	Prdx2
97	ENSMUSG00000032060	1.84922e-199	1.34209	0.087993	0.450517	1.3272	0.615573	-0.962402	1.36231	1.65809	1.65671	1.65661	1.08867	1.07816	1.42457	1.10708	Cryab
98	ENSMUSG00000028063	3.32637e-29	-0.553505	0.609761	0.74966	-0.0729455	0.702732	0.712661	-0.190596	0.23308	0.483737	1.25126	-1.07921	-1.35033	0.967353	1.14951	Lmna
98	ENSMUSG00000027907	1.67555e-217	-0.0341877	1.11345	0.385996	0.0567323	0.912846	-0.394767	-0.413432	-0.858568	-1.02328	1.28229	-0.223527	0.156857	1.85599	1.78274	S100a11
98	ENSMUSG00000047139	3.30308e-22	-0.391583	-0.791922	-0.306394	1.109	0.639045	2.36563	-0.7376	-0.603606	-1.30389	-0.867337	0.419664	-0.26471	-0.852927	0.151494	Cd24a
99	ENSMUSG00000044080	1.74488e-190	-0.566207	0.178827	-0.690748	0.0215449	0.00704322	0.236788	-0.36858	-0.946834	-0.648536	0.215426	-0.326401	-0.42363	-0.132374	-0.559091	S100a1
99	ENSMUSG00000031722	0	-3.517	-0.0207877	-0.00721566	-0.104573	-0.00222125	0.00142701	-0.408098	-2.90683	-0.61572	-1.06274	-0.0975306	-3.55582	-0.00567981	0.00142701	Hp
99	ENSMUSG00000034164	1.12354e-136	0.279581	0.179334	0.237822	-0.526609	-1.35039	-0.213751	0.232549	0.286883	0.280897	0.287905	0.171503	0.285367	-0.0688508	0.253426	Emid1
99	ENSMUSG00000022892	3.89041e-115	1.28814	1.43559	1.14213	0.931878	0.64339	1.71512	1.50025	1.19148	1.90348	2.02808	1.03519	1.46371	2.22916	2.1226	App
100	ENSMUSG00000032548	1.11733e-11	0.0966259	0.682053	0.592515	-1.22966	-0.72289	0.794053	-0.474824	0.0714521	-0.502928	0.758009	0.210438	0.392563	0.718179	0.568818	Slco2a1
100	ENSMUSG00000046727	0	-2.50414	-0.850391	-0.607397	-0.442695	-0.0192573	-1.20246	-2.15919	-2.67995	-2.25033	-1.66424	-2.15392	-2.39466	-0.621261	-0.495206	Cystm1
101	ENSMUSG00000027566	2.15908e-102	-0.364516	-0.551205	-0.433313	-0.732538	-0.169297	0.24574	-0.1493	-0.582227	-0.34133	-0.847571	-0.202577	-0.442569	-0.898247	-0.571558	Psma7
101	ENSMUSG00000020427	0	0.364033	0.282214	0.269775	-2.25693	-1.94134	0.321841	0.296845	0.382991	0.326606	0.319709	0.327864	0.363345	0.344411	0.28183	Igfbp3
101	ENSMUSG00000038732	2.93543e-212	-0.733573	-0.252813	-0.125412	-0.101497	-0.000929953	-0.0521556	-1.06153	-0.940332	-1.15126	-0.405008	-0.651361	-0.324629	-0.150106	-0.0580563	Mboat1
101	ENSMUSG00000045763	0	-2.15175	-1.57265	-1.26719	-0.277263	-0.027421	-0.0242505	-2.74688	-0.9228	-1.88259	-0.178289	-3.19854	-2.68884	-0.434927	-1.25808	Basp1
102	ENSMUSG00000015714	4.99379e-62	-0.571864	-0.26838	-0.327455	-0.262135	-0.0455951	-0.0784612	-0.53191	-0.689051	-0.430028	-0.341021	-0.622204	-0.454822	-0.205164	-0.310149	Cers2
102	ENSMUSG00000062006	4.33923e-44	-0.0942262	-0.408016	-0.140658	-0.37509	-0.194363	0.538094	-0.664298	-0.164084	-0.83037	-0.183352	-0.483383	-0.231638	-0.368417	0.0280285	Rpl34
102	ENSMUSG00000022108	0	-1.67928	-0.455896	-1.28421	0.479543	-0.187274	-0.760815	-0.13222	-0.441821	0.321625	-0.289746	-0.958214	-2.58408	-0.766036	-0.967127	Itm2b
103	ENSMUSG00000038612	3.34484e-86	-1.02531	-1.18865	-0.661015	-0.270996	-0.418297	0.148189	-0.577636	-0.17458	-0.167339	-0.32277	-0.799088	-1.40754	-1.07493	-0.701862	Mcl1
103	ENSMUSG00000048200	0	-0.459418	-0.823994	-1.16783	0.0412745	0.0418501	0.0635345	-0.15299	-0.205346	-0.153743	-0.0999275	-0.229442	-0.669055	-0.990818	-1.17996	Cracr2b
103	ENSMUSG00000052957	0	1.96339	1.82562	1.70723	1.42999	1.09888	1.53286	1.95545	1.97148	1.96881	1.97304	1.94272	1.96331	1.88013	1.78468	Gas1
104	ENSMUSG00000002233	1.45023e-75	0.253594	1.19249	0.976655	0.37339	0.308874	0.501436	0.0897726	-0.406989	-0.233787	0.696128	0.630071	0.945605	1.58093	0.992185	Rhoc
104	ENSMUSG00000028266	0	0.948135	-0.390279	-0.155029	0.248923	-0.198544	1.18531	0.818673	1.29001	1.21822	0.981762	0.447477	0.670884	-0.183909	0.661915	Lmo4
104	ENSMUSG00000030605	6.88249e-15	-1.67711	-0.456088	-1.43135	0.772667	-0.428101	-0.467532	-0.0295218	1.80865	1.80147	1.57303	-1.47633	-3.15437	0.944226	-2.03677	Mfge8
104	ENSMUSG00000020372	0	-1.1597	-1.78244	-0.562327	-1.15124	-1.58543	0.438853	-1.19699	-1.09854	-1.35142	-0.9197	-1.06374	-1.28825	-1.82772	-0.65486	Gnb2l1
104	ENSMUSG00000037573	1.14337e-32	-0.0441253	-0.127207	-1.83469	0.406492	0.139358	0.162882	0.0815687	-0.0271427	0.0412608	-0.403316	0.159149	-0.0380775	-0.416047	-1.16386	Tob1
104	ENSMUSG00000019326	1.37201e-31	0.356289	0.359717	0.322201	0.285786	0.137609	-0.864705	0.35795	0.360133	0.360516	0.36085	0.359339	0.358392	0.359415	0.346439	Aoc3
104	ENSMUSG00000020577	2.96443e-43	-2.31342	0.0306958	-0.098748	-0.286127	-0.0774906	0.0419617	-1.74723	-3.2619	-2.19879	-1.09183	-0.0928932	-0.0676341	-0.0192965	-0.13417	Tspan13
105	ENSMUSG00000002010	1.58762e-16	-0.103492	-0.299026	-0.0162589	0.0612911	-0.049095	-0.0433519	0.036758	-0.137185	-0.0634699	-0.00870636	0.12857	-0.071852	-0.591415	-0.23636	Idh3g
105	ENSMUSG00000053931	1.69259e-97	0.0428515	0.661833	0.747004	-0.132456	-0.620736	0.646069	0.0406199	-0.436162	-0.201915	0.368624	0.716532	0.958914	0.915131	0.939528	Cnn3
105	ENSMUSG00000068523	3.05866e-146	-0.752579	-0.232353	-0.937039	-0.797406	-0.0573679	-0.792387	-1.18942	-0.527501	-1.01448	-0.410207	-1.36871	-0.851734	-0.37048	-0.994669	Gng5
105	ENSMUSG00000001911	0	1.47483	0.836472	1.26606	0.839828	0.132643	1.64524	1.46264	1.87013	1.77957	1.87012	1.30568	1.35895	0.99651	1.60372	Nfix
105	ENSMUSG00000019505	0	1.11248	1.43914	0.0652874	0.891227	1.44302	-0.0293055	1.11324	0.834899	0.807243	0.963678	1.19063	1.03264	1.0916	0.454085	Ubb
105	ENSMUSG00000075705	6.09277e-104	1.85136	2.13767	1.39569	1.36229	0.769293	1.62336	2.09293	1.5506	1.92762	1.66159	2.33823	2.06627	1.66534	0.995446	Msrb1
105	ENSMUSG00000064341	2.73186e-33	0.629736	1.14165	1.48401	0.0879843	0.29152	0.55013	0.268714	0.39858	0.218526	1.84809	0.348456	0.636459	0.42124	-0.193556	mt-Nd1
106	ENSMUSG00000020358	4.74043e-75	-0.721581	-0.981798	-0.151021	-1.33012	-0.922419	0.422869	-0.663767	-0.368231	-0.380354	-0.617741	-0.863768	-0.997811	-0.915869	0.0359066	Hnrnpab
107	ENSMUSG00000055723	3.90879e-09	-0.7321	-0.463274	-0.170709	-0.282174	-0.119576	-0.0269404	-1.02315	-0.46752	-0.833784	-0.364653	-1.23443	-0.922137	-0.539652	-0.023461	Rras2
107	ENSMUSG00000001056	5.94164e-203	-1.07765	-1.23866	-0.500574	-1.27588	-0.767244	-0.0689663	-1.11123	-0.974452	-1.13011	-0.879158	-0.901835	-1.06514	-1.51359	-0.696708	Nhp2
107	ENSMUSG00000017404	4.97952e-233	-0.730618	-1.10678	-0.422634	-0.540552	-0.764582	0.351517	-0.81614	-0.932027	-1.01681	-0.474643	-0.709797	-0.797651	-1.0861	-0.198318	Rpl19
108	ENSMUSG00000028262	0	-1.08036	-0.273058	-0.93768	-0.907041	-0.671293	0.747162	-0.262462	-1.11362	-0.161202	0.683447	-0.47236	-0.957285	0.635863	-0.256042	Clca3a2
108	ENSMUSG00000060036	0	-0.696901	-1.34352	-0.00191154	0.00168441	-0.691102	0.700133	-0.855418	-0.685853	-0.960021	-0.411846	-0.623098	-0.805545	-1.10802	0.568822	Rpl3
109	ENSMUSG00000018417	1.38317e-17	-0.30545	-0.195661	0.0333171	-0.207804	-0.320754	-1.10883	-0.404601	-0.398966	-0.433968	-0.310564	-0.196843	-0.131342	-0.03529	0.143573	Myo1b
109	ENSMUSG00000031198	1.18447e-10	-0.205905	-0.651105	-0.0652828	0.047039	-0.255057	-0.375922	-0.0496796	-0.0819533	-0.0459878	-0.142793	0.0470451	-0.136515	-0.655723	-0.240117	Fundc2
109	ENSMUSG00000028195	4.1653e-33	0.00575509	0.107982	-0.289511	1.17294	-0.269327	0.272715	-0.0268641	1.34547	0.949371	1.3611	-0.638894	-0.232047	0.359562	0.152519	Cyr61
109	ENSMUSG00000028207	1.77246e-50	0.772469	0.726983	0.685812	0.206316	-0.384724	0.451433	0.722199	0.776307	0.707762	0.709661	0.770136	0.802957	0.778469	0.722825	Asph
109	ENSMUSG00000029580	3.71455e-267	1.67184	1.80946	1.32874	1.25965	0.998076	0.130403	1.55378	1.39398	1.73714	2.4886	1.42044	1.94087	1.60538	1.11747	Actb
109	ENSMUSG00000018217	0	1.40083	1.41161	1.18183	1.12536	0.851237	0.24896	1.40599	1.43024	1.42589	1.43493	1.37822	1.36793	1.41763	1.25653	Pmp22
109	ENSMUSG00000034634	0	-2.02433	-0.976079	-1.89002	-0.65162	-0.00802269	0.00771848	-3.25256	-2.10426	-4.06044	0.00993899	-1.41356	-1.62648	-0.1703	-0.00389865	Ly6d
110	ENSMUSG00000028249	1.00127e-72	-0.874271	-0.104711	-0.398247	-0.295614	-0.351907	0.653727	-0.588294	-0.612446	-0.407672	0.216191	-1.01291	-1.12476	-0.349575	-0.277689	Sdcbp
110	ENSMUSG00000028211	0	-0.266237	-0.0888748	-0.162627	0.0819567	-0.0731386	0.0446734	-0.733682	-0.326645	-0.87047	-0.014401	0.0337312	-0.103364	-0.303127	-0.135866	Trp53inp1
110	ENSMUSG00000032350	9.49019e-50	-1.32345	-0.0252155	0.0214419	-0.335848	-0.252264	-0.0625671	-1.02947	-1.65988	-1.20916	-0.361219	-0.123404	-0.155666	-0.073108	-0.0275719	Gclc
110	ENSMUSG00000041012	1.89688e-23	-0.932796	-0.520486	-0.667184	-0.0188113	0.0154221	0.05925	-0.76317	-1.13533	-0.923898	-1.46625	-0.234361	-0.550561	-0.651649	-0.700118	Cmtm8
110	ENSMUSG00000059796	3.76871e-12	-0.885177	-1.17056	-0.70835	-1.7023	-0.935808	-0.0828469	-0.893868	-0.799062	-0.897585	-0.813186	-1.20353	-1.39626	-1.34829	-0.65126	Eif4a1
110	ENSMUSG00000075602	0	-0.707706	-0.0396693	-0.295371	-0.226735	0.0391077	-0.0510931	-1.67268	-1.18261	-2.39989	-0.121501	-0.26065	0.0111947	-0.0481917	-0.748453	Ly6a
110	ENSMUSG00000024608	0	-0.70104	-1.12111	-0.140999	-0.419616	-0.953736	0.560271	-0.755122	-0.640854	-0.837264	-0.633801	-0.689292	-0.801125	-1.01892	-0.127513	Rps14
111	ENSMUSG00000028034	1.55322e-42	-0.568233	-0.496743	-0.190247	-0.454864	-0.476866	-0.10533	-0.497491	-0.621988	-0.522273	-0.716331	-0.385205	-0.382676	-0.294602	-0.19753	Fubp1
111	ENSMUSG00000032353	3.78236e-10	-2.71168	-0.584681	-0.757236	-0.26348	-0.253736	0.0611523	-1.59272	-3.71747	-2.0588	-0.932747	-0.220264	-0.832752	-0.634599	-1.27164	Tmed3
111	ENSMUSG00000078812	5.11677e-63	-0.134007	-0.185005	-0.140622	-1.27583	-0.516619	0.39547	-0.0316299	-0.238229	-0.0366887	0.242786	-0.439154	-0.391749	-0.674573	0.128498	Eif5a
112	ENSMUSG00000031207	7.79821e-19	0.354726	0.286277	0.72364	-0.62696	-0.091206	-0.784083	-0.376049	0.48667	0.146377	0.628542	-0.615733	0.380333	0.669668	0.668192	Msn
112	ENSMUSG00000028447	4.76757e-88	-0.948004	-0.517332	-0.475898	-0.0194052	0.0215017	-0.00971397	-0.758265	-1.24645	-0.937388	-1.36426	-0.491478	-0.599976	-0.643474	-0.580288	Dctn3
112	ENSMUSG00000047945	4.8151e-256	1.22724	0.635609	1.3655	0.737882	-0.22268	1.93153	1.37139	1.74084	1.55114	0.398325	1.35788	1.10442	0.723177	1.23965	Marcksl1
112	ENSMUSG00000037706	1.07527e-08	-0.897084	-0.879237	-1.90929	0.197602	0.152333	-1.69629	0.0210868	0.131752	0.57919	0.0124105	-0.751096	-1.87426	-0.930228	-1.55937	Cd81
112	ENSMUSG00000037601	3.53661e-232	-1.45939	-1.50402	-0.96739	-1.86651	-0.956868	-0.269067	-1.28601	-1.58196	-1.35433	-1.72308	-1.27592	-1.30212	-2.05367	-1.37431	Nme1
112	ENSMUSG00000023039	0	-2.2717	-0.397965	0.0158481	0.102185	0.614839	0.640286	-2.02485	-3.41563	-2.58968	-1.22666	-1.26155	-0.228183	0.436882	0.26749	Krt7
113	ENSMUSG00000028435	6.17348e-265	-1.08264	0.0289284	0.0401842	-0.980893	-0.181494	0.0499943	-0.615058	-0.91963	-0.558226	-0.304668	-0.647992	-1.21129	-0.0669902	0.00312528	Aqp3
113	ENSMUSG00000029672	3.91118e-15	-0.536007	-0.203775	-0.00535839	-0.0768677	-0.435981	0.101686	-0.310568	-0.965337	-0.391634	-1.90202	-0.0622533	0.0802618	-0.79054	-0.201161	Fam3c
113	ENSMUSG00000022816	0	0.747915	0.73968	0.686186	0.0502632	-0.534487	-1.17717	0.756156	0.767646	0.762303	0.751442	0.750868	0.764277	0.751623	0.640148	Fstl1
114	ENSMUSG00000028465	2.19117e-235	1.33774	1.33003	1.30753	0.995988	0.299587	0.146023	1.25636	1.41933	1.37912	1.54017	1.12484	1.29312	1.3968	1.45614	Tln1
114	ENSMUSG00000020432	2.04415e-89	-0.230464	-0.0671828	-0.745401	-0.158127	-0.23866	-0.0621396	-0.187793	-0.232256	-0.245593	-1.32403	-0.0311315	-0.24374	-0.18578	-1.21436	Tcn2
115	ENSMUSG00000031245	0	-0.0343188	-0.420883	-0.168648	0.113865	0.0028131	0.0650624	-0.0626488	-0.018567	-0.0290611	-0.0357612	-0.0373236	3.99666e-05	-0.649739	-0.222365	Hmgn5
115	ENSMUSG00000028382	0	-1.00797	-0.671974	-0.301632	-0.403494	-0.310339	0.0167426	-1.03622	-0.933875	-1.04877	-0.957402	-0.79344	-0.794038	-0.853669	-0.23212	Ptbp3
115	ENSMUSG00000009291	1.15139e-93	-0.793182	0.13762	0.117735	-0.87113	-0.44091	0.0136008	-0.840245	-0.563279	-0.425984	0.00797075	-1.34349	-0.987192	0.191514	0.191501	Pttg1ip
116	ENSMUSG00000028478	0	-0.866305	-1.60987	-1.3747	-0.352317	-0.307183	-0.115504	-0.385105	-0.460107	-0.290364	-0.420878	-0.634076	-1.17369	-2.32667	-0.937539	Clta
116	ENSMUSG00000028392	0	-0.478503	-0.428079	-0.782497	-0.0839243	-0.0103449	0.00679412	-0.634085	-0.499222	-0.579279	-0.209251	-0.639628	-0.421208	-0.929409	-0.574248	Bspry
116	ENSMUSG00000005054	0	-1.29921	-0.121642	-0.0733771	-1.09853	-0.826165	0.51858	-1.11546	-1.01108	-0.730784	-0.139852	-1.97338	-1.8704	-1.07129	-0.196161	Cstb
116	ENSMUSG00000020439	1.34832e-123	1.50183	1.5206	1.3189	0.904267	0.827668	1.14588	1.39331	1.54499	1.47971	1.61931	1.38725	1.49517	1.529	1.36873	Smtn
116	ENSMUSG00000034120	0	-0.808456	-0.782452	-0.322967	-1.75706	-0.685453	-0.158057	-0.76356	-0.421578	-0.626556	-0.364906	-1.29767	-1.54166	-0.840061	-0.715139	Srsf2
117	ENSMUSG00000039105	2.56883e-62	-0.822058	-0.155992	-0.662264	0.0719102	0.268591	0.276479	-0.783474	-1.23302	-0.963409	-0.847057	-0.589725	-0.350973	-0.445621	-0.760328	Atp6v1g1
117	ENSMUSG00000048706	3.32312e-23	-0.457448	-0.685004	-0.429785	-0.22372	-0.134407	0.0311053	-0.347836	0.206875	0.114881	0.155749	-0.944488	-0.8573	-0.0804458	-0.0531047	Lurap1l
117	ENSMUSG00000007891	2.31214e-13	-1.08715	-0.470158	-1.19284	-0.632721	-0.124377	-0.0788893	-0.747487	-1.16688	-1.04911	-0.812177	-0.499748	-1.2456	-0.461548	-2.03101	Ctsd
117	ENSMUSG00000050953	0	1.5311	1.16195	1.33586	-0.105363	-0.722499	1.61759	1.45961	1.68729	1.58104	1.69594	1.33714	1.44257	1.50761	1.464	Gja1
117	ENSMUSG00000052151	0	-1.03446	-1.00106	-0.71725	-0.436418	-0.058887	0.130352	-1.3738	-1.0026	-1.11221	-0.510807	-1.61815	-1.06389	-0.999023	-0.258587	Plpp2
117	ENSMUSG00000020473	0	1.39434	1.41182	1.28717	-0.869897	-0.10202	1.24326	1.33173	1.44647	1.43192	1.43876	1.26264	1.41314	1.44151	1.33245	Aebp1
117	ENSMUSG00000016559	5.46506e-127	-0.709592	-0.74689	-1.47134	-0.203541	0.315673	0.600072	-0.691521	-1.35883	-0.923462	-1.09996	-0.710742	-0.361497	-1.03939	-0.217566	H3f3b
117	ENSMUSG00000003970	0	-0.641818	-1.20069	-0.183754	-0.50458	-0.92183	0.345168	-0.744252	-0.719154	-0.830125	-0.249766	-0.713128	-0.74751	-1.17767	-0.0386815	Rpl8
117	ENSMUSG00000022636	0	-0.706658	-0.395819	-0.107533	-0.0942477	-0.480757	0.160858	-1.25122	-1.07821	-1.51369	-0.669781	-0.156689	-0.0833328	-0.0511123	0.0616018	Alcam
118	ENSMUSG00000051579	4.02394e-27	-0.306095	-0.481129	-0.253819	-0.313908	-0.560909	0.119051	-0.0668931	-0.0886217	-0.0241693	-0.580396	-0.0950862	-0.401554	-0.669706	-0.0935765	Tceal8
118	ENSMUSG00000008575	1.37491e-30	0.842606	-0.221004	0.0187164	0.421993	-0.386367	1.08049	0.66335	1.59775	1.13338	1.38428	0.271494	0.239378	0.0171639	0.65986	Nfib
118	ENSMUSG00000021149	2.80183e-52	-0.500224	-0.404036	0.0203001	-1.03583	-0.708949	-0.0240496	-0.4727	-0.153598	-0.263065	-0.195923	-0.788339	-0.814047	-0.477564	0.0725015	Gtpbp4
118	ENSMUSG00000021614	3.45236e-19	0.314472	0.281413	0.283112	0.157767	-0.828825	0.322692	0.311955	0.320344	0.316824	0.301815	0.317147	0.307142	0.300423	0.302195	Vcan
119	ENSMUSG00000033161	3.7927e-176	0.767323	1.30488	0.811415	0.689947	0.570251	1.77352	0.781547	0.823562	0.854332	0.491956	0.737084	0.867201	1.36278	1.18239	Atp1a1
119	ENSMUSG00000028495	2.97351e-153	-0.532485	-1.13	-0.369888	-0.493881	-0.528507	0.64453	-0.9387	-0.373395	-0.948148	-0.259591	-0.875838	-0.761506	-1.04643	-0.0110927	Rps6
119	ENSMUSG00000020044	8.15861e-53	1.49221	1.13598	0.946805	0.62924	0.357958	-0.551955	1.49097	1.73902	1.71729	1.68695	1.39622	1.45669	1.56416	1.43835	Timp3
119	ENSMUSG00000000594	1.2255e-12	-0.106461	-0.457059	-1.17568	0.163338	0.0597194	0.165804	0.047965	0.105784	0.13624	-0.273549	-0.0190551	-0.261177	-0.668137	-1.5352	Gm2a
119	ENSMUSG00000021379	0	0.568726	0.567948	0.524236	-1.07025	-0.690683	-0.132525	0.560329	0.586044	0.568826	0.578383	0.558788	0.55852	0.567401	0.543973	Id4
119	ENSMUSG00000041417	0	1.32724	1.67798	1.06804	1.75071	1.48042	1.50958	1.82668	1.46256	1.83739	1.46861	1.75254	1.22673	1.2789	0.737169	Pik3r1
120	ENSMUSG00000021765	0	0.950868	0.953565	0.907118	-2.0902	-2.37926	0.934573	0.932702	1.03431	0.983794	0.977455	0.915356	0.942494	0.985513	0.968117	Fst
121	ENSMUSG00000031299	1.5545e-12	0.0413934	-0.143635	-0.0486942	0.124781	0.0726035	0.148754	-0.0273805	-0.0289037	-0.0451484	-0.0211324	0.140836	0.148386	-0.678913	-0.340029	Pdha1
121	ENSMUSG00000019943	2.30142e-260	-0.616145	-1.74972	-1.12207	-0.523138	-0.980676	0.00729946	-1.1289	0.66436	0.538712	0.67498	-2.47244	-1.43312	-0.525512	0.148649	Atp2b1
122	ENSMUSG00000028618	9.68795e-239	-0.801346	-0.257012	-0.490368	-0.197442	-0.473465	0.195349	-0.347802	-1.00561	-0.461533	-1.1696	-0.322707	-0.974139	-0.640741	-0.654176	Tmem59
122	ENSMUSG00000019966	5.45705e-266	1.55984	1.75766	1.50214	0.877558	0.285556	1.1957	1.6406	1.71455	1.77507	1.53565	1.57121	1.48652	1.74667	1.70201	Kitl
122	ENSMUSG00000035105	4.47396e-60	0.0709764	-0.61352	-0.0810967	-0.266983	-1.02474	0.153209	-0.36708	0.148854	0.125755	0.153209	-0.744893	0.0561662	-0.285137	0.0353863	Egln3
122	ENSMUSG00000022150	1.90223e-33	-0.100941	0.0301528	-0.0455372	0.081995	-0.0122829	0.0994371	0.0895074	0.125181	0.126365	0.117314	0.0218026	-0.282698	-0.500147	-1.05046	Dab2
122	ENSMUSG00000024659	0	-1.66356	-1.14923	-1.95785	-0.151623	0.479647	-0.804306	-1.87931	-1.69167	-1.92827	-0.114659	-2.07176	-1.79824	-0.297414	0.179473	Anxa1
123	ENSMUSG00000028719	3.95101e-155	-0.969798	-0.540163	-0.476928	-0.118256	-0.127275	-0.0915076	-0.955555	-1.26537	-1.15171	-0.745667	-0.805715	-0.742077	-0.909745	-0.453916	Cmpk1
123	ENSMUSG00000021477	1.12764e-31	0.17834	0.866573	-0.0883803	-1.64334	-1.1294	0.873116	0.492864	0.571368	0.713811	0.0998739	0.0356819	-0.498846	0.160743	-1.11438	Ctsl
123	ENSMUSG00000021250	1.35226e-214	1.9821	1.57689	0.280447	4.07477	3.35171	0.318559	1.74814	2.44456	1.82987	2.58489	2.13149	2.17508	2.32399	1.02885	Fos
123	ENSMUSG00000024486	0	-2.00737	-0.801467	-0.464641	-0.491529	-0.218498	-0.771373	-1.79682	-0.774399	-0.617769	-0.203484	-2.45602	-2.2554	-0.42455	-0.541268	Hbegf
124	ENSMUSG00000063882	8.73866e-25	-0.515414	-0.50097	-0.176809	-0.16464	-0.653735	-0.446958	-0.521456	-0.910559	-0.872318	-1.13497	0.146908	-0.125381	-0.798853	-0.741032	Uqcrh
124	ENSMUSG00000028645	1.4787e-15	-0.653013	0.0979304	0.017097	-0.578754	-0.574602	0.304347	-0.304747	-0.06246	0.0161855	0.215955	-0.743349	-1.17963	-0.0609213	-0.28084	Slc2a1
124	ENSMUSG00000040652	4.84265e-214	0.083253	0.434269	0.370816	-0.0834421	0.0501475	-1.36459	0.0909581	-0.232627	-0.0602984	0.0783827	0.364289	0.392377	0.491117	0.414471	Oaz2
124	ENSMUSG00000032418	2.04724e-261	-0.381353	-0.0636813	-0.346215	-0.0332551	-0.0229747	0.0635672	-0.181903	-0.0553726	-0.0656325	-0.0864276	-0.328448	-0.60162	-0.375781	-1.18726	Me1
124	ENSMUSG00000024597	0	-1.77896	0.00306776	0.0168207	-0.2312	0.235928	0.246903	-2.31928	-2.40647	-2.75396	-0.417051	-0.204525	0.0858279	-0.0357695	0.0977617	Slc12a2
125	ENSMUSG00000075010	5.78663e-143	-2.21176	-0.0271318	-0.0126836	-0.676262	0.00151054	-0.00225701	-3.03592	-3.35731	-3.82193	-0.596286	-0.554627	-0.079957	-0.0515962	-0.0526623	AW112010
125	ENSMUSG00000025064	2.68375e-118	1.24886	1.25733	1.08033	0.56747	0.427841	1.21458	1.24115	1.26101	1.25331	1.24723	1.25967	1.25208	1.25568	1.08254	Col17a1
126	ENSMUSG00000027673	2.25608e-07	-0.430397	-0.770277	-0.311388	-0.000157457	-0.435442	-0.103902	-0.329505	-0.487899	-0.427506	-1.05121	-0.0971343	-0.328062	-1.30281	-0.800018	Ndufb5
126	ENSMUSG00000042608	3.57774e-122	-0.540181	-0.183912	-0.114628	-0.352371	-0.448235	0.0505508	-0.579844	-0.139012	-0.261627	0.0113425	-0.728598	-0.745765	-0.329673	-0.0517012	Stk40
126	ENSMUSG00000020592	3.90827e-10	-0.175489	-0.292767	0.0335839	-1.23323	-0.444334	-0.143539	-0.564435	-0.227547	-0.585976	-0.0627025	-0.646905	-0.11424	-0.134291	0.0942073	Sdc1
126	ENSMUSG00000041731	1.59673e-153	1.35216	1.35366	1.15141	1.23935	0.966036	1.14893	1.35204	1.36057	1.35926	1.36118	1.34731	1.33631	1.35715	1.15536	Pgm5
127	ENSMUSG00000028793	5.06425e-49	-0.568436	-0.173283	-0.156705	0.0141521	0.0252556	0.197108	-0.451806	-0.0440694	-0.122008	0.110364	-0.608787	-0.787303	-0.128386	0.0468109	Rnf19b
127	ENSMUSG00000063229	2.00768e-225	-0.523862	-0.202849	-1.86542	-1.33508	-1.05951	-0.00531258	-0.209211	-0.496961	-0.146551	-0.450141	-0.390141	-0.68814	-0.619539	-1.20457	Ldha
128	ENSMUSG00000028798	1.029e-115	-0.978188	-1.34382	-0.587122	-0.510695	-0.617775	0.0361914	-0.813228	-1.07681	-0.991806	-0.844276	-0.500918	-0.801177	-1.55392	-0.619853	Eif3i
128	ENSMUSG00000049686	5.78771e-17	-0.192138	-0.0711087	-0.84291	-0.0220973	-0.0923993	0.0321413	-0.10324	-0.0337527	-0.0309561	-0.176498	-0.188101	-0.314988	-0.261351	-1.0529	Orai1
128	ENSMUSG00000052997	3.36046e-06	0.0549611	-0.140538	0.0604247	-0.0962744	-0.0450437	-0.943049	0.0426709	0.0940112	0.0823022	-0.0216513	-0.00801662	-0.0360292	-0.188647	0.00644186	Uba2
128	ENSMUSG00000021131	3.48254e-48	-0.147107	-0.543335	-0.297577	-1.14939	-0.359574	0.13595	-0.517736	-0.108189	-0.527718	-0.330608	-0.587947	-0.248279	-0.768296	-0.248743	Erh
128	ENSMUSG00000022676	2.84213e-62	0.313162	0.303871	0.27563	-0.278675	-0.720645	0.241412	0.309513	0.316972	0.309675	0.305079	0.306284	0.313206	0.306651	0.249214	Snai2
128	ENSMUSG00000056612	2.61385e-11	-0.968337	-0.919977	-0.370446	-0.840192	-0.401051	-0.0623548	-1.2754	-0.848889	-1.0941	-1.03129	-0.975377	-0.731536	-0.861814	-0.477214	Ppp1r14b
129	ENSMUSG00000028797	1.86859e-283	-0.677814	-0.601696	-0.604589	-0.138504	-0.0523113	-0.196065	-0.736668	-0.944462	-0.869243	-0.734026	-0.380649	-0.418453	-0.63167	-0.481387	Tmem234
129	ENSMUSG00000028788	3.9759e-168	-0.888512	-0.59605	-0.26087	-0.369571	-0.50646	0.0413617	-0.874557	-0.450729	-0.473459	-0.47111	-0.936227	-0.992681	-0.563646	-0.0372585	Ptp4a2
129	ENSMUSG00000005417	2.62561e-157	-0.346191	-0.0122302	0.0932787	-0.0705946	-0.0781743	-1.22303	-0.510007	-0.160851	-0.327726	0.151027	-0.363777	-0.209514	0.126795	0.231645	Mprip
129	ENSMUSG00000025190	0	-0.664661	-0.00309666	-0.0496434	-0.117099	-0.0310384	-0.122237	-0.285164	-0.956411	-0.385794	-1.1627	-0.0136589	-0.277689	-0.224673	-0.484354	Got1
130	ENSMUSG00000027808	1.21924e-15	-0.47832	-0.407134	-0.799088	-0.580189	-0.408431	-0.0964108	-0.411329	-0.290782	-0.329141	-0.876516	-0.496442	-0.721439	-1.0541	-1.68673	Serp1
130	ENSMUSG00000028692	5.15087e-17	-0.561997	-0.49596	-0.28618	-0.105074	-0.249378	0.00495609	-0.426918	-0.819405	-0.635524	-0.485407	-0.218458	-0.456389	-0.489687	-0.0950048	Akr1a1
130	ENSMUSG00000021282	1.58221e-106	-0.788463	-0.431456	-0.159883	-1.38352	-0.707435	0.330183	-0.612813	-0.526954	-0.35843	0.0438745	-0.803489	-1.09707	-0.823084	-0.0656807	Eif5
130	ENSMUSG00000022952	1.18686e-155	0.521794	1.37717	1.41676	-0.44034	-0.399325	1.72544	0.297835	0.357549	0.245979	1.43195	0.783685	1.18804	1.55258	1.61845	Runx1
131	ENSMUSG00000027810	1.22943e-10	-0.226284	-0.577643	-0.194426	-0.0902887	-0.178119	-0.026882	-0.321945	-0.220905	-0.347069	-0.092888	-0.182302	-0.21629	-0.6124	-0.0553816	Eif2a
131	ENSMUSG00000023232	9.89634e-207	-0.541461	0.0030448	-0.163741	-0.258864	-0.0529414	0.230828	-0.682402	-0.590921	-0.636567	-0.362437	-0.776573	-0.42532	0.0560731	-0.0154117	Serinc2
131	ENSMUSG00000040666	0	1.2267	1.22296	1.06988	1.16956	1.04351	1.03665	1.23031	1.24285	1.24008	1.24396	1.22302	1.21802	1.2287	1.10359	Sh3bgr
132	ENSMUSG00000033379	1.41901e-12	-0.563007	0.136501	-0.417879	-0.144833	-0.0279705	-0.0683513	-0.285484	-0.828784	-0.323059	-0.624533	-0.129133	-0.199461	-0.141724	-0.428966	Atp6v0b
132	ENSMUSG00000066043	1.93789e-10	-0.543035	-0.0589264	-0.0258309	-0.0936304	0.0599899	-0.110289	-0.677866	-0.750388	-0.882887	0.0603491	-0.255818	-0.0991537	-0.0611225	0.0852909	Phactr4
132	ENSMUSG00000022241	1.27593e-80	-0.0912107	-0.145472	-0.011096	-0.830144	-0.180262	0.0448544	-0.205347	0.0330714	-0.0353127	-0.102693	-0.437558	-0.26695	-0.161576	-0.0606093	Tars
132	ENSMUSG00000022899	4.47956e-07	-0.306312	-0.896466	-0.214853	-0.0216776	-0.120712	0.0208467	-0.190856	-0.0878424	-0.0544473	-0.0851357	-0.374616	-0.502139	-0.517412	-0.241871	Slc15a2
133	ENSMUSG00000028745	2.53395e-94	1.01527	1.24861	1.28	0.654831	0.367322	1.0135	1.07448	0.88163	1.05429	1.15082	1.20921	1.23468	1.13702	1.26021	Capzb
133	ENSMUSG00000058013	1.70608e-40	-0.34262	-0.424463	-0.105642	-0.637089	-0.337621	-1.05513	-0.416927	0.0231304	-0.0882437	-0.164133	-0.902513	-0.555167	-0.247393	-0.0216563	Sept11
133	ENSMUSG00000025503	1.1359e-192	-0.527702	-0.999614	-1.552	0.174941	0.043542	0.174301	-0.204177	-0.599985	-0.323721	-0.534281	-0.246282	-0.661904	-1.67444	-1.28099	Taldo1
133	ENSMUSG00000024190	6.61817e-77	1.18525	1.19601	0.191447	2.08481	1.60845	0.0641974	1.0854	1.90483	1.55243	1.76927	0.836286	1.02978	1.55392	1.08975	Dusp1
134	ENSMUSG00000023034	0	1.40185	0.689922	-0.350675	1.64988	0.774237	0.439131	1.55377	1.70113	1.72271	1.60468	1.52101	1.37229	0.824268	0.714353	Nr4a1
134	ENSMUSG00000023944	8.71794e-27	-0.621579	-1.36378	-0.392962	-0.438236	-0.587569	0.122759	-0.318598	-0.862605	-0.519313	-0.942652	-0.111552	-0.634244	-1.21699	-0.100256	Hsp90ab1
135	ENSMUSG00000036856	9.73912e-10	-0.318121	0.0377371	0.145848	0.123395	0.107336	0.179053	-0.490478	-0.353676	-0.605824	-0.989035	0.0822975	0.146066	0.0801743	0.148614	Wnt4
136	ENSMUSG00000039953	0	0.744357	0.737033	0.639669	0.667665	0.38602	0.613339	0.769975	0.75234	0.81028	0.609238	0.887532	0.907695	0.717716	0.563631	Clstn1
136	ENSMUSG00000093674	3.69036e-37	-0.104252	-0.282422	-0.591349	-0.240876	0.282297	0.0423424	-0.722446	-0.438467	-1.07493	-0.166739	-0.261622	-0.039878	-0.397101	-1.07903	Rpl41
136	ENSMUSG00000061878	1.55094e-132	1.37465	1.39009	1.25698	1.05295	0.907202	1.37886	1.30841	1.31373	1.26951	1.51356	1.369	1.40163	1.45349	1.30783	Sphk1
136	ENSMUSG00000021242	0	-0.62615	-0.431016	-0.142375	0.0309429	-0.0946037	-0.311158	-0.493013	-0.884411	-0.780349	-1.80608	0.0523812	-0.371162	-0.987104	-1.12113	Npc2
136	ENSMUSG00000005846	0	-0.525801	-0.660409	-0.241953	-1.21847	-0.581167	0.0637454	-0.517146	-0.385595	-0.460216	-0.307832	-0.595133	-0.799015	-0.673175	-0.163434	Rsl1d1
136	ENSMUSG00000038418	0	2.30083	1.02732	0.374953	2.54539	2.23987	0.486942	2.0016	2.85349	2.71362	2.52008	1.74987	2.24724	1.96655	1.40471	Egr1
137	ENSMUSG00000029030	1.38718e-89	1.02475	1.15703	0.964327	1.07564	0.582553	0.27516	0.819698	1.0675	0.923567	1.26515	0.807171	1.0931	1.15239	1.1983	Tprgl
137	ENSMUSG00000024538	1.78189e-26	0.22385	0.168291	0.146028	-0.136921	-0.672869	-0.509637	0.221848	0.230201	0.224341	0.158005	0.217845	0.227445	0.20287	0.206553	Ppic
138	ENSMUSG00000004897	8.47279e-69	-0.635	-0.987265	-0.429509	-0.631822	-0.316134	-0.171949	-0.76272	-0.397208	-0.412479	-0.332805	-0.984576	-0.744478	-0.885302	-0.0442636	Hdgf
139	ENSMUSG00000023286	2.5055e-207	-0.707199	-0.508238	-0.259372	-0.78138	-0.477151	-0.0805584	-0.651344	-0.491044	-0.555746	-0.474377	-0.714424	-0.880555	-0.570069	-0.299746	Ube2j2
139	ENSMUSG00000034295	6.75243e-237	1.11378	1.08639	0.975678	0.882226	0.716299	1.09278	1.12192	1.13068	1.12995	1.10112	1.10621	1.11042	1.09851	0.992302	Fhod3
139	ENSMUSG00000024578	7.38038e-232	0.515164	0.443536	0.468579	-0.327632	-2.48904	0.509223	0.503265	0.522459	0.507846	0.474045	0.512183	0.518826	0.473836	0.449475	Il17b
140	ENSMUSG00000033306	2.47459e-158	1.21845	1.3919	1.44846	1.19555	0.208518	0.289618	1.23769	1.21394	1.2753	1.39845	1.63796	1.60553	1.42251	1.88774	Lpp
140	ENSMUSG00000034006	1.7067e-06	-0.393408	0.306344	0.159623	-1.17496	-1.22835	0.509933	0.033899	-0.0945802	0.0608771	0.423961	-0.00728313	-0.648333	-0.0487546	0.230056	Pqlc1
141	ENSMUSG00000028936	1.02965e-14	-0.456218	-1.08811	-0.395929	-0.367991	-0.547783	0.385914	-0.699888	-0.606968	-0.880199	-0.234363	-0.602607	-0.605988	-0.986813	-0.0597572	Rpl22
141	ENSMUSG00000079523	1.59093e-263	1.60773	0.845998	1.68347	0.30552	0.163386	0.940204	0.736098	1.63598	0.934385	0.31004	0.492824	1.52405	1.58105	1.96657	Tmsb10
141	ENSMUSG00000025290	0	-0.397285	-1.01999	-0.382176	-0.549016	-0.624446	0.371146	-0.706392	-0.370313	-0.696927	-0.25175	-1.00773	-0.806296	-0.95333	-0.224413	Rps24
141	ENSMUSG00000023905	3.64731e-07	-1.54721	0.114691	0.439342	-1.47998	-1.05116	1.16761	-1.38183	-1.5169	-1.31116	0.355445	-1.76866	-1.90389	0.179106	0.581088	Tnfrsf12a
142	ENSMUSG00000041355	1.90926e-117	-0.403912	-0.72985	-0.635998	-0.700633	-0.609179	0.0430729	-0.330123	-0.198627	-0.240718	-0.822089	-0.514438	-0.633154	-1.12565	-1.41996	Ssr2
142	ENSMUSG00000001604	9.01098e-08	-0.224375	0.0174889	-0.0379395	0.0331311	0.0237373	-0.104067	-0.254951	-0.432639	-0.376556	-0.839861	0.0389782	0.0572367	0.0626068	0.0534218	Tcea3
142	ENSMUSG00000037379	0	0.971039	0.961048	0.82634	0.609369	-0.205363	0.911448	0.966223	0.975817	0.966607	0.97741	0.967061	0.971709	0.952212	0.851744	Spon2
142	ENSMUSG00000031818	1.67414e-36	-0.837907	-0.616026	-0.106608	-0.0330719	-0.512199	-0.296753	-0.728612	-1.31399	-1.09221	-1.5021	-0.0330323	-0.485168	-1.18795	-0.972223	Cox4i1
142	ENSMUSG00000096956	2.5526e-77	0.443105	0.430742	0.391927	0.342476	-0.0208981	-0.823248	0.44152	0.454641	0.453125	0.455297	0.414259	0.438707	0.43478	0.336007	Snhg18
142	ENSMUSG00000035186	6.76125e-08	-0.0699289	-0.902873	-0.0234933	-0.0167489	-0.0396842	0.00521792	-0.142248	-0.0563008	-0.157135	-0.0121944	-0.132806	-0.0322573	-1.28295	-0.00891354	Ubd
142	ENSMUSG00000071644	1.24057e-215	-1.01886	-1.61529	-0.658754	-0.988798	-1.35839	0.0604284	-1.22792	-1.20925	-1.385	-1.45181	-0.908858	-0.896716	-1.867	-0.630258	Eef1g
143	ENSMUSG00000036478	2.32645e-86	-0.457519	-0.64987	-1.35151	0.0486157	-0.0233199	-1.60672	-1.31006	-0.426636	-1.48919	0.289425	-1.15466	-0.508238	-0.348234	-0.56047	Btg1
143	ENSMUSG00000022037	5.60817e-34	-1.92185	-1.28438	-1.2577	0.568344	0.656429	0.815781	-1.17787	-0.61288	-0.94651	0.709447	-1.72445	-2.70474	-2.05145	-2.07719	Clu
143	ENSMUSG00000025794	2.43538e-175	-0.536615	-1.14605	-0.388025	-0.436182	-0.446224	0.350674	-0.673827	-0.452091	-0.827545	-0.303459	-0.758689	-0.870013	-1.1584	-0.252197	Rpl14
143	ENSMUSG00000024516	2.73079e-52	-0.457856	-0.193545	-1.0286	-0.040349	-0.019728	0.0879344	-0.358553	-0.517941	-0.263795	-0.43783	-0.45385	-0.276267	-0.809664	-1.50912	Sec11c
144	ENSMUSG00000042747	0	-0.347712	-0.473051	-0.812034	0.0681943	-0.189956	0.00399239	-0.371919	-0.272838	-0.378194	-0.416255	-0.200859	-0.284329	-0.717377	-1.60408	Krtcap2
144	ENSMUSG00000040407	0	-0.555594	-0.373424	-0.117048	-0.286661	-0.282193	-0.053812	-0.721274	-0.725096	-0.855239	-0.373911	-0.294436	-0.334908	-0.358321	-0.147872	Akap9
145	ENSMUSG00000028044	5.71042e-129	-0.142145	-0.779573	-0.203097	-0.247055	-0.616805	0.180614	-0.115505	0.0900975	0.026022	-0.471441	-0.278647	-0.41449	-0.841824	-0.260926	Cks1b
145	ENSMUSG00000053253	4.49832e-06	-1.0189	-0.335837	-0.130756	-0.742533	-0.511148	-0.0156678	-0.963694	-0.679241	-0.554993	-0.129914	-1.43856	-1.29056	-0.802235	-0.410887	Ndfip2
145	ENSMUSG00000064373	4.12949e-10	-0.157994	-0.223658	-0.0581212	0.217546	-0.192927	0.141943	0.244751	0.373699	0.507526	-1.63365	0.0336648	-0.42737	-1.20803	-1.0466	Sepp1
145	ENSMUSG00000005125	6.66332e-76	-0.897197	-0.363615	-1.03199	-0.853273	-0.85934	0.116225	-0.73501	-0.148329	-0.593828	-0.256689	-0.697622	-1.33087	-1.20762	-1.66257	Ndrg1
146	ENSMUSG00000028583	0	0.523849	0.483299	0.435757	-0.531644	-0.457739	0.542522	0.539976	0.553949	0.542555	0.545707	0.508619	0.529607	0.547483	0.459168	Pdpn
146	ENSMUSG00000014956	7.25316e-53	0.619109	0.259883	0.153814	0.658611	0.659175	-0.109881	0.717974	0.663783	0.921784	0.649709	0.333151	0.394774	-0.179163	0.54566	Ppp1cb
146	ENSMUSG00000019997	3.46186e-52	0.532628	0.458605	0.511361	0.255645	-0.92768	0.42861	0.588379	0.668579	0.662065	0.653398	0.55397	0.473176	0.566246	0.568766	Ctgf
146	ENSMUSG00000090877	1.17197e-27	1.1635	0.666955	-0.02442	1.25553	1.08613	0.225355	1.14072	1.21552	1.18291	1.02582	1.23146	1.1914	0.859499	-0.150301	Hspa1b
147	ENSMUSG00000030790	9.69629e-21	0.289913	0.295191	0.195997	-0.123102	-0.81807	0.290097	0.294332	0.286076	0.253878	0.331801	0.282117	0.304492	0.28779	0.26544	Adm
147	ENSMUSG00000031995	0	-0.814647	-0.800635	-0.965592	-0.203538	-0.0232562	0.0450681	-1.02327	-0.604743	-0.848156	-0.500678	-1.20735	-1.09277	-0.578374	-0.590173	St14
147	ENSMUSG00000052397	0	-1.68328	-0.750924	-0.503492	-0.103001	-0.0671224	0.616941	-1.14391	-1.68011	-1.31483	-1.79813	-0.936653	-1.72126	-0.530242	-0.0111017	Ezr
147	ENSMUSG00000091971	0	1.98865	0.494788	-0.959053	2.28815	1.70158	-1.14826	2.09046	2.04775	2.07029	1.56413	2.11702	2.03021	1.19108	-1.05642	Hspa1a
148	ENSMUSG00000038393	5.39813e-107	0.533034	0.166929	-1.53118	0.862533	0.689868	-1.48738	0.626655	0.355324	0.57925	0.500409	0.731664	0.68872	-0.265443	-1.13364	Txnip
148	ENSMUSG00000034686	0	1.20924	1.16421	1.01701	0.827792	0.909821	1.06486	1.17977	1.21715	1.21278	1.12358	1.1579	1.2048	1.28783	1.1927	Prr7
148	ENSMUSG00000041057	1.3834e-42	-0.338388	-0.20208	0.000603586	-1.0458	-0.499761	0.0724506	-0.442049	-0.0337491	-0.211362	0.0667876	-0.664987	-0.620949	-0.195454	-0.00713773	Wdr43
149	ENSMUSG00000041959	2.75185e-17	0.0496083	1.00724	0.484033	-0.876029	-0.282593	1.14238	-0.302191	-0.0905977	-0.312088	-0.234982	-0.702413	-0.183985	1.35343	1.70904	S100a10
149	ENSMUSG00000020737	1.6375e-77	-0.832288	-1.00446	-0.4153	-0.735405	-0.419357	-0.0857001	-0.808319	-1.09289	-0.989577	-1.62805	-0.576242	-0.637921	-1.14185	-0.298376	Hn1
149	ENSMUSG00000023951	0	-0.263385	0.352445	0.081374	-0.28659	-0.961111	0.45839	0.179463	-0.0810487	0.13828	0.170257	0.287863	-0.213032	0.30151	-0.221822	Vegfa
150	ENSMUSG00000005779	2.6969e-78	-0.396511	-0.550453	-0.281767	-0.419864	-0.444316	0.127959	-0.232164	-0.521599	-0.328888	-0.628961	-0.160497	-0.400692	-0.720066	-0.25849	Psmb4
150	ENSMUSG00000029048	4.03941e-18	-0.676472	-0.386456	-0.287239	-0.260962	-0.0955814	-0.0593091	-0.412268	-0.732676	-0.474491	-0.614462	-0.312695	-0.478094	-0.448317	-0.567507	Rer1
150	ENSMUSG00000076431	8.73074e-30	0.662733	-0.812287	0.49906	-0.912064	-1.52778	1.39839	0.00344088	1.25464	0.394243	-0.0300606	0.0642155	0.395907	-1.11689	0.759102	Sox4
150	ENSMUSG00000052727	6.40174e-58	-0.619909	0.524074	0.597461	-0.2966	0.429565	-0.167199	-0.735518	-0.937342	-0.579754	-1.92236	-0.865202	-0.279224	0.695761	0.733208	Map1b
150	ENSMUSG00000010663	1.01484e-13	-0.035002	-0.341075	-0.454095	0.128132	0.0816544	0.0935469	0.106146	0.154257	0.16775	-0.130177	0.0234535	-0.15807	-0.542959	-0.934143	Fads1
151	ENSMUSG00000029038	1.76588e-23	-0.425253	-0.214224	-0.170945	-0.098653	-0.0192084	-0.0247813	-0.391467	-0.66314	-0.439625	-0.50372	-0.302071	-0.0808952	-0.324101	-0.240744	Ssu72
151	ENSMUSG00000029229	6.18939e-241	-0.889013	-0.699033	-0.223221	-0.433851	-0.733032	0.0963751	-1.04805	-0.874329	-0.904558	-0.361546	-1.06085	-0.72333	-0.907512	-0.132298	Chic2
151	ENSMUSG00000024359	6.63137e-63	-0.658048	-0.49384	0.0367344	-1.27249	-0.621724	-0.0360102	-0.582121	-0.400803	-0.369635	-0.0926414	-0.850834	-0.911178	-0.80557	-0.112166	Hspa9
151	ENSMUSG00000024646	4.68546e-38	-0.0821811	0.107677	-1.23781	0.358135	0.139702	-0.539123	0.244116	0.10138	0.171337	-0.173895	0.313019	-0.223617	0.0244364	-1.38083	Cyb5a
152	ENSMUSG00000058558	8.21561e-216	-0.659602	-1.0823	-0.462999	-0.79006	-0.674134	0.434058	-0.999485	-0.661438	-1.05611	-0.313831	-1.0796	-0.950104	-1.0321	-0.0642913	Rpl5
152	ENSMUSG00000059070	7.24206e-42	-0.840778	-1.15322	-0.643564	-0.866293	-0.825472	0.256164	-1.27141	-1.0832	-1.53237	-0.848223	-0.977995	-0.883013	-1.0496	-0.369408	Rpl18
152	ENSMUSG00000060938	0	-0.712105	-1.02697	-0.409882	-0.428476	-0.609297	0.599222	-0.929903	-0.790876	-1.0639	-0.515346	-0.848151	-0.856724	-0.891002	-0.102973	Rpl26
152	ENSMUSG00000015143	8.24194e-94	1.28736	1.30647	1.3152	-0.0425871	0.190274	0.902273	0.583062	1.44553	1.10926	1.90465	0.436562	1.47872	1.64693	1.68673	Actn1
152	ENSMUSG00000024587	3.37359e-22	-0.36951	-0.138114	-0.203677	-1.41064	-0.335039	-0.0095841	-0.652116	-0.0652293	-0.250286	0.0033953	-1.13184	-0.575136	-0.346035	-0.233943	Nars
153	ENSMUSG00000005687	1.29629e-45	-0.346889	-0.586788	-0.374934	-0.411008	-0.402184	0.177728	-0.293562	-0.163681	-0.15478	-0.392193	-0.390318	-0.542068	-0.930433	-0.240916	Bcas2
153	ENSMUSG00000065990	3.33901e-212	-0.738434	-0.39063	-0.180852	-0.242757	-0.0753245	-0.0151038	-0.430404	-0.870299	-0.586797	-0.688722	-0.164253	-0.407255	-0.564716	-0.265979	Aurkaip1
153	ENSMUSG00000009013	6.34599e-53	0.949924	0.868264	0.877646	0.535236	0.722895	-0.194468	0.973091	0.714973	0.837875	0.400152	1.44645	1.28777	1.41832	1.26043	Dynll1
153	ENSMUSG00000060032	0	-0.818271	-0.449833	-0.947426	-0.119504	0.109196	0.145801	-1.28314	-1.00202	-1.56212	-0.783308	-0.740923	-0.677043	-0.884143	-1.75094	H2afj
153	ENSMUSG00000054808	4.39903e-35	0.980538	1.05037	1.11803	0.481157	0.146042	0.41698	0.640541	1.33036	1.13666	1.88988	0.252841	0.937225	0.993784	1.23976	Actn4
153	ENSMUSG00000025809	0	1.06487	1.70191	1.39054	-0.034308	0.131166	-0.639269	0.959404	1.07802	1.08939	1.19879	0.944713	1.15026	1.87943	1.41184	Itgb1
153	ENSMUSG00000032216	4.41963e-194	1.27759	0.45712	1.22827	0.561861	-0.6522	0.551677	1.27128	1.43364	1.30861	1.36223	1.49094	1.36591	0.599057	1.62517	Nedd4
154	ENSMUSG00000033577	1.93063e-82	-0.380034	-0.640415	-0.722857	0.0204765	-0.0460068	0.0187231	-0.485407	-0.0596038	-0.0742169	0.00356938	-0.863009	-0.608037	-0.378474	-0.321021	Myo6
155	ENSMUSG00000000563	7.46499e-13	-0.643547	-0.778385	-0.445195	-0.370697	-0.503227	-0.211492	-0.402056	-0.749377	-0.5246	-0.925756	-0.214549	-0.590269	-1.39532	-0.701423	Atp5f1
155	ENSMUSG00000053317	2.10227e-34	-0.594293	-0.678072	-1.1539	-0.30821	-0.348638	-0.147117	-0.558475	-0.776251	-0.750119	-1.7184	-0.145973	-0.363745	-1.59292	-1.7955	Sec61b
155	ENSMUSG00000029614	1.6939e-165	-0.557646	-1.12297	-0.531715	-0.649089	-0.652794	0.469454	-0.942919	-0.617049	-1.10691	-0.204983	-0.786157	-0.723912	-0.992776	-0.177637	Rpl6
155	ENSMUSG00000049422	3.84361e-132	-0.976498	-0.781505	-0.862191	-0.10593	-0.0242438	-0.233774	-0.789117	-1.27506	-1.04006	-1.30239	-0.436585	-0.570507	-1.81901	-1.19353	Chchd10
156	ENSMUSG00000068749	1.02326e-06	-0.435232	-0.540229	-0.173747	-0.516543	-0.287406	0.0578171	-0.385471	-0.445182	-0.504037	-0.502441	-0.172231	-0.413244	-0.709055	-0.185033	Psma5
156	ENSMUSG00000029455	6.88594e-45	1.24144	1.20708	0.692733	0.733635	0.374643	0.474348	1.39782	1.47958	1.4898	1.54552	1.1723	1.00679	1.0236	0.754577	Aldh2
156	ENSMUSG00000001833	1.16926e-29	0.4528	0.249964	0.524343	0.116701	0.0497779	-1.348	0.439517	0.566137	0.595468	0.820044	0.250511	0.263198	0.313617	0.580269	Sept7
156	ENSMUSG00000032026	3.2074e-233	1.49363	1.34069	1.16836	1.23111	1.17681	0.966999	1.59498	1.72241	1.80095	1.81903	1.39404	1.38677	0.950575	0.870176	Rexo2
156	ENSMUSG00000020917	2.24169e-19	-0.254234	-0.185933	-0.153607	0.0665041	0.0945591	-0.0575554	-0.061601	-0.232789	-0.0679621	-0.268246	0.043172	-0.164935	-0.625993	-1.15966	Acly
156	ENSMUSG00000044279	0	-0.844497	-0.48738	-0.343838	-0.167243	-0.0150928	0.00344183	-1.00901	-0.819955	-0.906776	-0.730301	-0.904211	-0.707366	-0.570264	-0.466069	Crb3
156	ENSMUSG00000015176	0	-0.276599	-0.223274	-0.111831	-1.19213	-0.622394	0.043023	-0.160958	0.0581696	-0.0374276	0.000545539	-0.409699	-0.598298	-0.328454	-0.252548	Nolc1
158	ENSMUSG00000066278	0	-1.09091	-0.476308	-1.02972	-0.229886	-0.105566	-0.5122	-0.809829	-1.0347	-0.770129	-0.543029	-0.901829	-1.32979	-0.612168	-0.798568	Vps37b
158	ENSMUSG00000022283	4.51331e-21	-0.486002	-1.09627	-0.145587	-1.00424	-1.09667	0.492227	-0.855762	-0.188683	-0.64628	-0.651616	-1.03938	-0.783317	-1.077	0.406865	Pabpc1
158	ENSMUSG00000002477	2.39988e-50	-0.544979	-0.98238	-0.268082	-1.07385	-0.529863	-0.0198381	-0.568924	-0.465657	-0.48316	-0.402661	-0.797896	-0.825193	-0.968297	-0.227866	Snrpd1
158	ENSMUSG00000092274	4.26123e-17	0.189077	1.17345	0.746332	0.00983228	-0.252351	1.61646	0.337702	0.323131	0.271658	1.24381	0.728785	-0.0970117	0.721238	0.987694	Neat1
159	ENSMUSG00000041084	9.04303e-14	-0.147517	-0.392523	-0.233914	-0.316153	-0.377984	-0.0804103	-0.256475	-0.2194	-0.260794	-0.693096	-0.098247	-0.0678461	-0.574042	-0.420962	Ostc
159	ENSMUSG00000029484	1.7006e-191	-0.222806	0.210681	0.196211	-0.523864	-0.10759	-0.143014	-0.867472	-0.417457	-0.769851	-0.994929	-0.740078	0.160826	0.445167	0.31997	Anxa3
160	ENSMUSG00000037894	2.87349e-07	0.154315	-0.965726	-0.281848	-0.699134	-0.177782	-0.00337806	-0.22145	0.251598	-0.0750546	-0.0476708	-0.217026	0.114049	-0.985918	-0.019511	H2afz
160	ENSMUSG00000029675	5.26619e-72	0.871598	0.845926	0.698696	0.500892	-0.0519204	-0.502617	0.866174	0.876183	0.871242	0.846029	0.864323	0.874178	0.84873	0.743126	Eln
160	ENSMUSG00000049751	0	-0.837159	-0.899419	-1.4186	-1.12595	-0.283047	0.0232109	-1.43607	-1.05965	-1.62634	-0.929167	-1.21788	-0.775465	-1.21349	-1.64949	Rpl36al
161	ENSMUSG00000028191	3.52532e-130	-0.467628	-0.48602	-0.116482	-0.331364	-0.481985	0.0349821	-0.478195	-0.435617	-0.474918	-0.293363	-0.608933	-0.570204	-0.674609	-0.0674866	Bcl10
161	ENSMUSG00000023367	1.69216e-23	-1.31113	-0.650824	-1.497	-0.195499	-0.5332	0.0140822	-0.445375	-1.58166	-0.713668	-0.00634902	-0.141928	-1.05738	-1.2733	-0.724957	Tmem176a
161	ENSMUSG00000030792	1.01058e-314	-0.931256	-0.0328825	-0.0703067	-0.0686455	-0.00192356	0.000582235	-0.715693	-1.13064	-0.940763	-0.32898	-0.233017	-0.632156	-0.0310356	-0.186729	Dkkl1
161	ENSMUSG00000025813	0	-0.581568	-0.276592	-0.169697	-0.0233245	-0.0231527	0.0273682	-0.474567	-0.471326	-0.502582	-0.959286	-0.252986	-0.476618	-0.213832	-0.359016	Homer2
161	ENSMUSG00000034898	2.53996e-40	0.514455	0.517464	0.463398	0.498043	0.400822	-0.761711	0.517464	0.516647	0.516872	0.517464	0.515417	0.513767	0.516202	0.495767	Filip1
161	ENSMUSG00000035021	6.04484e-20	-0.52068	-0.412909	-0.0140529	-0.787227	-0.782653	0.103718	-0.399109	0.0390649	-0.0215529	-0.0357505	-0.795615	-0.853085	-0.355651	0.0659076	Baz1a
162	ENSMUSG00000041308	1.77646e-49	1.21333	1.28456	1.28552	0.845147	0.0498057	1.29545	1.10817	1.09416	1.10392	1.32359	1.25008	1.36939	1.33456	1.4036	Sntb2
163	ENSMUSG00000039195	6.39893e-209	-0.310074	-0.147577	-0.746079	-0.0960686	-0.00245357	0.257129	-0.274389	-0.53601	-0.314606	-0.527611	-0.204309	-0.0383586	-0.383789	-1.45403	1110008P14Rik
163	ENSMUSG00000028173	9.5657e-33	0.399531	0.722489	0.640585	0.315909	-0.146676	0.361274	0.452752	0.331259	0.365421	0.669735	0.731046	0.62314	0.639101	0.490359	Wls
163	ENSMUSG00000025509	2.691e-81	-0.421323	-0.454145	-0.929907	-0.155001	-0.0451532	-0.714102	-0.23946	-0.376942	-0.269115	-0.365544	-0.126632	-0.49188	-0.63285	-0.825181	Pnpla2
163	ENSMUSG00000024140	2.38438e-75	1.08638	1.10551	0.948879	0.965131	0.815965	-0.812655	1.12165	1.1456	1.14776	1.16656	1.09656	1.07936	1.09243	0.911169	Epas1
163	ENSMUSG00000033863	1.80526e-48	0.371239	0.574647	0.278248	0.780684	0.268097	-1.31281	0.388155	0.570299	0.498703	0.566929	0.49078	0.264835	0.263816	0.311271	Klf9
164	ENSMUSG00000043716	7.63926e-30	0.150216	-0.509127	0.173794	-0.162774	-0.598615	0.922342	-0.210937	0.263079	-0.250292	0.350212	-0.280187	-0.137085	-0.401595	0.847585	Rpl7
164	ENSMUSG00000037060	5.62009e-84	1.30918	1.63093	1.07465	0.994622	1.0575	-0.341984	1.00008	1.47674	0.959995	2.03156	1.09274	1.36604	1.92557	1.6149	Prkcdbp
164	ENSMUSG00000039952	1.64507e-148	0.393996	0.0916423	0.518502	0.0869727	-0.988735	-0.0648419	0.408504	0.459034	0.521911	0.539266	0.543063	0.550391	0.44138	0.667553	Dag1
164	ENSMUSG00000071172	2.64662e-17	-0.381211	-0.89179	-0.141606	-1.31608	-0.747485	-0.0527475	-0.559885	-0.26964	-0.37463	-0.240008	-1.06896	-0.685648	-0.828042	0.103557	Srsf3
165	ENSMUSG00000001847	1.44078e-90	-1.14446	-0.215428	0.124615	-0.0935346	-0.204517	0.0147995	-0.962775	-1.15708	-1.06775	0.17823	-0.677148	-0.95091	-0.380874	0.0853254	Rac1
166	ENSMUSG00000019960	0	0.837451	0.586406	0.300631	0.830592	-0.476896	1.45676	0.83898	1.31069	1.28894	1.63978	0.34522	0.534759	0.5851	1.16968	Dusp6
166	ENSMUSG00000031504	5.00031e-131	1.00432	1.10649	1.01822	1.19487	0.646429	1.21501	1.15177	1.03287	1.15487	1.36247	1.15753	0.968171	1.10241	0.968978	Rab20
167	ENSMUSG00000071014	1.72231e-37	-0.111045	-0.106633	-0.117333	-0.106976	-0.0798633	-0.0305906	-0.0265472	-0.238986	-0.14574	-0.348942	0.0492604	-0.0304166	-0.678042	-0.725604	Ndufb6
167	ENSMUSG00000029405	0	-0.343802	0.130916	0.178162	-0.210829	-0.0134962	0.191385	-0.22775	-0.67845	-0.426412	-0.406207	0.282446	0.152839	0.209595	0.22921	G3bp2
167	ENSMUSG00000023106	1.54203e-18	-0.647561	-0.46317	-0.249261	-0.877948	-0.250413	0.00374674	-0.984589	-0.549084	-0.855979	-0.318467	-1.08643	-0.719024	-0.495158	-0.286364	Denr
167	ENSMUSG00000041453	0	-0.521844	-0.871911	-0.274407	-0.39201	-0.625848	-0.0882045	-0.679965	-0.635159	-0.792362	-0.17012	-0.75041	-0.740174	-0.60441	0.241707	Rpl21
167	ENSMUSG00000031960	2.76228e-08	-0.406125	-0.305303	-0.233697	-0.84681	-0.379566	0.0403573	-0.368031	-0.11299	-0.187888	-0.23115	-0.575087	-0.749117	-0.397789	-0.155396	Aars
167	ENSMUSG00000024843	1.51969e-23	-0.157405	-0.639327	-1.43488	0.31275	0.169356	0.329492	-0.153843	0.181322	0.0906393	-0.1111	-0.312658	-0.357302	-0.548962	-1.00201	Chka
168	ENSMUSG00000028010	2.85812e-294	-0.367915	-0.498781	-0.173966	-0.872926	-0.361791	-0.0050584	-0.527639	-0.0805849	-0.303568	0.0125901	-0.796107	-0.610945	-0.464124	-0.0964977	Gar1
168	ENSMUSG00000019577	2.55298e-45	-1.0609	0.410818	0.45178	0.525859	-0.671911	0.593364	0.636477	0.429833	0.628395	0.378647	0.626152	-1.65009	-0.0968965	-0.159398	Pdk4
168	ENSMUSG00000037712	8.84035e-44	1.28044	1.36451	1.41248	0.805763	0.187337	0.202937	1.25183	1.56284	1.44736	1.61718	1.1351	1.30998	1.18054	1.22624	Fermt2
168	ENSMUSG00000032307	3.37096e-44	-0.412276	0.0520978	0.0696649	-0.310476	-0.00304777	0.0702623	-1.06894	-0.574218	-1.29334	0.0088825	-0.0729146	-0.00116909	0.0899766	0.117103	Ube2q2
168	ENSMUSG00000024736	4.15417e-40	1.06398	1.01781	0.922213	0.956074	0.686864	1.02622	1.04318	1.04744	1.04345	0.839093	1.10546	1.1064	0.977906	1.00683	Tmem132a
169	ENSMUSG00000049327	7.28455e-10	-0.7119	-0.13447	0.068769	-0.10922	-0.0521592	0.315943	-0.820657	-0.959013	-0.891559	0.0753031	-0.151829	-0.115016	-0.391355	-0.00740258	Setd8
169	ENSMUSG00000018446	8.24226e-38	-0.585923	-0.953978	-0.315508	-1.00339	-0.464997	-0.056079	-0.469114	-0.351877	-0.396253	-0.520534	-0.597395	-0.690021	-1.11849	-0.355366	C1qbp
170	ENSMUSG00000079215	2.49827e-91	-0.688599	-0.0371983	0.0678758	-0.304174	-0.113463	0.141185	-0.745497	-0.977379	-0.92428	-0.938596	-0.138759	-0.11855	-0.0389097	0.0561913	Zfp664
170	ENSMUSG00000046718	0	-0.536896	-0.794183	-0.733875	0.0484117	-0.10529	-0.265386	-0.31453	-0.635238	-0.396305	-0.362156	-0.182724	-0.433543	-1.27759	-1.24003	Bst2
170	ENSMUSG00000022270	5.9278e-172	0.424084	0.978266	0.814882	1.07983	0.15848	1.34623	0.581426	0.329362	0.531451	0.657643	0.933345	0.671626	0.555354	0.342608	Fam134b
171	ENSMUSG00000021892	8.32349e-36	0.904018	1.03199	0.647028	0.930366	0.308968	1.10923	1.08614	1.06331	1.10808	0.686732	1.02898	0.671194	0.665124	0.521785	Sh3bp5
171	ENSMUSG00000022661	9.89949e-179	-1.08684	0.437333	0.411407	0.22996	0.106356	-0.146349	-1.09874	-1.6697	-1.63521	-1.47033	0.36459	-0.144471	0.49806	0.478766	Cd200
172	ENSMUSG00000026688	2.12112e-06	-0.0744784	0.223007	-0.0602101	0.179158	0.108906	-1.03227	-0.0499318	-0.214108	-0.238945	-0.0930837	0.13773	-0.0651166	0.124959	-0.0328336	Mgst3
172	ENSMUSG00000029673	2.58262e-67	0.605953	0.536257	0.712674	0.398738	-0.460312	1.09042	0.776533	1.16247	1.12093	1.11401	0.424708	0.359701	0.683444	0.879857	Auts2
172	ENSMUSG00000002580	1.40425e-103	-1.32191	-0.564075	-0.794283	-0.0184246	0.0432905	-0.0233863	-0.823666	-1.58897	-1.02979	-1.09188	-0.425068	-0.867708	-0.837249	-1.18794	Mien1
173	ENSMUSG00000030224	5.13795e-120	-0.464685	-0.406005	0.186608	-1.11566	-0.788073	-0.0560066	-0.514734	-0.23847	-0.301488	-0.343452	-0.75465	-0.638238	-0.387221	0.263688	Strap
173	ENSMUSG00000049517	3.76089e-17	-0.204689	-0.660905	0.0223804	-0.202522	-0.318816	0.738519	-0.469086	-0.132292	-0.474664	0.113248	-0.552986	-0.41104	-0.591961	0.20688	Rps23
174	ENSMUSG00000028412	9.2711e-99	-0.395032	-0.494321	-0.118311	-0.136347	-0.137635	-0.0283587	-0.59469	-0.219967	-0.356456	-0.122208	-0.776936	-0.379616	-0.482339	-0.14937	Slc44a1
174	ENSMUSG00000028832	3.92112e-06	0.214732	-1.10461	-0.0886009	0.118313	-0.332955	0.208231	0.173101	0.264715	0.197905	-0.589508	0.115547	0.136085	-0.945832	-0.00588084	Stmn1
174	ENSMUSG00000029465	0	-0.736833	-0.654573	-0.455891	-0.592748	-0.246681	-0.141833	-0.42522	-0.853144	-0.55772	-0.557036	-0.343204	-0.875863	-0.811522	-0.419615	Arpc3
174	ENSMUSG00000030067	1.62764e-31	0.889922	1.00364	0.726372	0.328789	0.0793024	1.30983	0.729529	0.960187	0.849876	1.10947	0.926271	1.06488	1.40131	1.37606	Foxp1
174	ENSMUSG00000061477	4.9612e-15	-0.228732	-0.951639	-0.278416	-0.502001	-0.703522	0.43198	-0.792243	-0.105493	-0.849482	-0.209243	-0.794337	-0.547446	-0.780692	0.0171235	Rps7
175	ENSMUSG00000035133	1.15659e-55	0.726907	0.982955	0.744071	0.260503	0.369908	1.29383	0.753708	1.04916	0.99948	1.27292	0.424123	0.577771	1.14172	1.20433	Arhgap5
176	ENSMUSG00000020444	1.7469e-64	-0.812569	-0.284197	-0.124372	-0.110481	-0.0514589	-0.0836955	-0.75119	-1.1894	-0.987905	-1.39448	-0.0172914	-0.0207195	-0.25422	-0.228944	Guk1
176	ENSMUSG00000024236	4.30861e-111	0.616943	0.977426	0.956544	0.906118	0.696999	1.30615	0.0717004	0.685961	0.00140473	1.37494	0.4905	0.754751	1.20358	1.37169	Svil
177	ENSMUSG00000025856	3.258e-65	0.797511	1.04059	1.07853	0.708972	0.155769	-0.915284	0.827331	0.837441	0.881737	1.37208	0.849767	0.818863	1.28356	1.28648	Pdgfa
178	ENSMUSG00000037960	0	-0.669975	-0.00615906	-0.19796	-0.318466	-0.0310398	-0.146891	-0.909254	-0.696032	-0.676953	-0.140727	-1.12218	-0.468661	-0.0701964	-0.133739	Card19
178	ENSMUSG00000020644	7.36181e-162	0.976368	0.752964	0.0411407	1.40582	0.922001	0.958498	1.41734	1.49746	1.51909	1.17225	1.18595	0.685375	0.724158	0.100819	Id2
179	ENSMUSG00000061787	4.90947e-158	-0.535218	-1.07485	-0.403564	-0.615989	-0.673546	0.41884	-0.837107	-0.611876	-0.964057	-0.597095	-0.828876	-0.800045	-1.09288	-0.370375	Rps17
180	ENSMUSG00000070493	5.93445e-27	-0.592876	-0.315439	-0.249462	-0.325736	-0.00259073	-0.689005	-0.306635	-1.01836	-0.541395	-1.07543	0.079392	-0.297528	-0.792865	-0.505281	Chchd2
180	ENSMUSG00000083012	6.85205e-95	-0.679167	-0.0815387	0.0834496	-0.150175	-0.117637	-0.127331	-0.698544	-0.760093	-0.801237	-0.523262	-0.270296	-0.485592	-0.133676	-0.103581	Fam220a
180	ENSMUSG00000051695	3.43484e-58	-0.81117	-0.780608	-0.445189	-0.515091	-0.535426	-0.150915	-0.67036	-0.514791	-0.479293	-0.673507	-0.681972	-0.92307	-0.886458	-0.412069	Pcbp1
180	ENSMUSG00000002980	2.08844e-126	-0.218299	0.146794	0.319481	-0.656057	0.0116558	-1.03944	0.200806	0.141737	0.303471	0.351899	0.0981845	-0.445886	0.544	0.343768	Bcam
180	ENSMUSG00000005483	0	1.19951	0.637225	-0.312006	1.86058	1.16561	0.380783	1.4797	1.39177	1.40971	1.77476	1.74612	1.31769	0.962514	0.240127	Dnajb1
180	ENSMUSG00000032575	5.14555e-45	-0.580771	-0.732184	-1.3138	-0.71145	-0.469297	-0.0402381	-0.601667	-0.485512	-0.498413	-0.962317	-0.857382	-0.743963	-0.801679	-0.973604	Manf
180	ENSMUSG00000062328	2.50215e-319	-0.520263	-1.02421	-0.261358	-0.343823	-0.697686	0.833378	-0.891272	-0.524185	-1.00615	-0.0449228	-0.901666	-0.798428	-0.851134	0.10261	Rpl17
181	ENSMUSG00000036693	6.28548e-07	-0.220588	-0.224073	0.00253042	-0.821127	-0.210044	-0.0156317	-0.321928	-0.0682549	-0.161196	0.0862327	-0.478282	-0.441058	-0.196905	0.00644054	Nop14
181	ENSMUSG00000029621	3.98442e-72	-0.718936	-0.671959	-0.439235	-0.484027	-0.270319	-0.0940445	-0.811466	-0.933564	-0.942266	-1.05314	-0.454857	-0.508601	-0.818816	-0.504267	Arpc1a
181	ENSMUSG00000032526	2.36206e-60	-0.133288	-0.520383	-0.712582	-0.210375	-0.137329	-0.0267321	-0.10118	-0.0807743	-0.0457026	-0.32331	-0.169736	-0.130054	-0.884435	-1.0721	Deb1
181	ENSMUSG00000000567	8.85673e-10	-0.175179	-0.451088	-0.333155	0.461345	-0.0264544	1.50567	-0.58347	0.369223	-0.220903	1.32098	-0.489905	0.0206076	0.13787	0.138863	Sox9
181	ENSMUSG00000021493	9.50886e-53	1.20123	1.45833	1.25952	0.182162	0.336667	0.826746	0.958108	1.01403	0.966698	1.32833	1.02495	1.47265	1.5404	1.39408	Pdlim7
182	ENSMUSG00000028609	6.18382e-13	-0.13325	-0.492768	-0.140094	-0.449977	-0.225138	0.0914354	-0.0394331	0.0158687	0.0214928	-0.0417628	-0.206796	-0.308816	-0.720892	-0.0387172	Magoh
182	ENSMUSG00000020844	1.01535e-205	0.965009	0.548356	0.609926	0.794132	0.544257	0.97604	0.947925	1.01084	1.02142	1.00152	0.963662	0.976804	0.656653	0.881727	Nxn
183	ENSMUSG00000027276	2.64269e-23	0.375481	0.439192	0.425466	-0.837749	-0.542053	-0.514047	0.373191	0.316075	0.313087	0.174099	0.453903	0.458722	0.453688	0.43819	Jag1
183	ENSMUSG00000028552	4.03202e-11	-0.212539	-0.0414499	0.0300252	-0.0304419	-0.0224339	0.0290162	-0.309313	-0.279041	-0.314397	-0.95219	-0.135799	-0.0629246	0.0242875	0.0236176	Eps15
183	ENSMUSG00000031029	2.77675e-06	-0.66864	-1.28967	-0.165781	-0.151513	-1.00618	0.293644	-0.721548	-0.524268	-0.789394	-0.612182	-0.552835	-0.699293	-1.122	0.0919175	Eif3f
183	ENSMUSG00000023010	5.82405e-30	-1.11712	-0.712988	-1.13962	-0.419706	-0.359593	0.35264	-0.691933	-1.12122	-0.692991	-0.566765	-0.931287	-1.24212	-1.25373	-1.61651	Tmbim6
183	ENSMUSG00000010095	0	0.508402	1.17249	0.836436	0.155176	0.419106	1.32902	0.911488	1.2991	1.32685	1.36638	0.411945	-0.180217	1.00316	0.611004	Slc3a2
184	ENSMUSG00000029642	9.22103e-187	-0.632225	-0.724595	-0.510475	-0.787013	-0.562375	-0.129329	-0.891965	-0.565329	-0.913678	-0.57501	-0.848342	-0.78162	-0.883023	-0.483769	Polr1d
184	ENSMUSG00000053559	7.68494e-46	-0.782885	-0.650458	-0.55056	-0.0595092	0.00305135	-0.0569689	-0.964194	-0.942838	-1.05269	-0.0704762	-0.531797	-0.627604	-0.528624	-0.352941	Smagp
185	ENSMUSG00000029649	1.8201e-68	-0.73147	-0.498701	-0.339406	-0.342949	-0.226382	0.075639	-0.596057	-1.24806	-0.922629	-0.749154	-0.272427	-0.362193	-0.908423	-0.648833	Pomp
185	ENSMUSG00000039640	3.16561e-58	-0.441477	-0.660089	-0.271171	-0.939244	-0.360011	-0.0579028	-0.358909	-0.277154	-0.272384	-0.40602	-0.451663	-0.610168	-0.942804	-0.517916	Mrpl12
186	ENSMUSG00000019054	8.9618e-32	-0.545925	-0.332094	-0.218669	-0.231294	-0.0169619	-0.107661	-0.474262	-0.802285	-0.561872	-0.543874	-0.136198	-0.0874039	-0.258403	-0.0551577	Fis1
186	ENSMUSG00000032667	0	-0.457568	-0.113668	-0.19198	-0.201484	-0.0662516	-0.160317	-0.686779	-0.668328	-0.708218	-0.306389	-0.615228	-0.227345	-0.164556	0.0847571	Pon2
186	ENSMUSG00000021281	6.02905e-269	-0.354172	-0.702277	-0.343823	-0.0663698	7.61819e-05	-0.261263	-0.94352	-0.138995	-0.0667154	-0.00452333	-1.65025	-0.531267	-0.385337	-0.0102575	Tnfaip2
186	ENSMUSG00000022353	2.66177e-258	0.0845637	1.19932	1.26511	1.27114	0.767639	1.37979	0.0128771	-0.3401	-0.152833	0.809566	1.31713	1.19928	1.24571	1.06689	Mtss1
187	ENSMUSG00000024164	3.65614e-61	-0.12671	-0.759114	-0.0511981	-0.115299	-0.242073	0.0154969	-0.362435	0.0125958	-0.0100935	-0.0582208	-0.712465	-0.17574	-1.37018	-0.171037	C3
188	ENSMUSG00000033307	2.33288e-09	0.836673	0.396675	-0.0513618	-0.200834	0.188725	1.29582	0.790179	0.763141	0.506684	0.76893	0.84988	0.708488	-0.0900812	0.0998704	Mif
188	ENSMUSG00000023175	9.94766e-30	-1.48607	-0.521181	-0.686079	-0.48501	-0.387472	-0.161902	-1.12797	-1.73293	-1.3684	-1.18871	-1.02112	-1.61413	-0.486756	-0.318147	Bsg
188	ENSMUSG00000025362	3.21204e-240	-0.737128	-1.25566	-1.15325	-0.970122	-0.772735	0.109032	-1.37141	-1.02812	-1.73167	-1.15376	-1.16617	-1.00466	-1.35843	-1.07263	Rps26
188	ENSMUSG00000038679	1.29706e-62	-0.476098	-0.853962	-0.436495	0.36864	-0.00297573	0.661095	-0.185213	-0.364399	-0.095122	-1.61084	0.0789155	-0.380114	-0.910732	-0.213345	Trps1
188	ENSMUSG00000022312	6.90125e-13	-0.94679	-1.50479	-0.623211	-0.242912	-0.797591	0.161749	-1.07303	-1.06759	-1.18191	-0.828647	-0.807856	-0.834053	-1.23689	-0.105194	Eif3h
189	ENSMUSG00000028837	2.34844e-186	-0.551886	-0.447244	-0.17201	-0.730402	-0.267712	0.193514	-0.29287	-0.701932	-0.436883	-0.315871	-0.369996	-0.672444	-0.951848	-0.541038	Psmb2
189	ENSMUSG00000020440	1.12924e-17	-0.866915	-0.948985	-0.516555	-0.469731	-0.361313	0.260169	-0.868803	-1.18729	-0.986909	-1.1634	-0.939545	-0.603257	-0.738847	-0.236034	Arf5
189	ENSMUSG00000021957	2.68965e-124	-0.574677	-1.11305	-0.634579	0.0577624	0.0189275	0.0519659	-0.351775	-0.428349	-0.374302	-0.33434	-0.315184	-0.686623	-1.52081	-1.40364	Tkt
189	ENSMUSG00000035498	8.07961e-135	-0.159645	0.491316	0.656998	-0.723603	-0.967288	0.939819	-0.304371	0.185845	-0.0506325	0.635806	-0.327701	-0.248512	0.44565	0.676477	Cdcp1
189	ENSMUSG00000048285	0	0.971146	0.955276	0.821807	0.39103	0.576035	1.03865	0.886201	1.10203	1.12413	1.20476	0.714545	1.00503	0.938777	1.02588	Frmd6
190	ENSMUSG00000028820	5.96143e-175	-0.331378	-0.712514	-0.150825	-0.946999	-0.533542	-0.0540977	-0.353302	-0.0413091	-0.150854	-0.329746	-0.579175	-0.61434	-0.731201	0.0737061	Sfpq
190	ENSMUSG00000019970	1.04042e-112	0.366009	1.02605	1.05774	0.71604	0.180678	1.63743	0.393688	0.639842	0.339632	0.857479	0.665946	0.555263	0.558597	0.924449	Sgk1
190	ENSMUSG00000022111	2.88437e-27	-0.343647	-0.318888	-0.0740677	-0.873661	-0.374917	0.198023	-0.405501	-0.108077	-0.227821	-0.105764	-0.661169	-0.566523	-0.572232	-0.186269	Uchl3
190	ENSMUSG00000045136	3.4494e-120	-0.384211	-0.936555	-0.094351	-0.0790578	-0.00421802	0.0800171	-0.385076	-0.113535	-0.200032	-1.05465	-0.530529	-0.586842	-0.501857	-0.14699	Tubb2b
190	ENSMUSG00000047714	1.78961e-56	-0.684001	-1.02211	-1.34442	0.00482079	0.071588	-0.0357914	-0.742028	-0.0694934	-0.0517249	-0.608386	-1.40834	-1.08569	-0.655551	-0.552519	Ppp1r2
191	ENSMUSG00000028792	1.02598e-11	-0.47731	-0.510107	-0.123936	-0.135107	-0.196524	0.201364	-0.223153	-0.151565	-0.19466	-0.0342044	-0.215876	-0.653699	-0.634504	-0.542463	Ak2
191	ENSMUSG00000030265	2.40878e-06	-0.77831	-0.257578	-0.0176355	-0.547259	-0.321714	-0.0188515	-0.763142	-0.349124	-0.532766	-0.326956	-0.888253	-0.925486	-0.330174	0.264563	Kras
192	ENSMUSG00000053007	3.48878e-288	0.931722	-0.0396073	0.696289	0.902564	0.659379	0.81002	0.534888	1.07508	0.883203	0.984305	0.440158	0.852877	0.485859	0.978526	Creb5
193	ENSMUSG00000036402	0	-1.48691	0.0523384	0.199748	-0.234464	-0.356214	0.0760433	-0.879155	-2.07577	-0.991647	-0.438439	-0.177741	-0.00477723	0.0260592	0.273363	Gng12
193	ENSMUSG00000024750	0	-0.854241	-0.405645	-0.441688	-0.540266	-1.10998	-0.229041	-0.916105	-1.13854	-1.02551	-0.0577154	-0.771488	-0.748097	-1.32177	-0.249038	Zfand5
194	ENSMUSG00000030431	2.97858e-36	-0.557475	-0.76451	-0.726858	-0.498152	-0.126335	0.185668	-0.641764	-0.188868	-0.357257	-0.115521	-0.858894	-0.824601	-0.915113	-0.977976	Tmem238
194	ENSMUSG00000040564	1.30732e-72	0.994248	1.44231	1.19933	0.504004	-0.497515	1.55351	0.966833	1.01228	0.920553	1.02763	1.15279	1.24855	0.907877	1.24223	Apoc1
194	ENSMUSG00000032515	1.84436e-275	0.857579	0.861308	0.23123	1.14793	0.561839	0.7509	0.780153	1.10011	0.991213	1.24677	0.763985	0.914094	0.918493	0.777741	Csrnp1
194	ENSMUSG00000037805	1.24592e-112	-0.37495	-1.10484	-0.120234	-0.0538987	-0.673363	0.730092	-0.754792	-0.214861	-0.94043	0.040497	-0.398512	-0.516177	-1.04861	0.132486	Rpl10a
195	ENSMUSG00000032231	0	-0.856989	0.0404437	-0.0972377	-0.230757	1.10745	0.702863	-0.54929	-0.668557	-0.474327	1.14352	-1.09537	-1.27417	1.32078	1.47036	Anxa2
195	ENSMUSG00000054889	1.81695e-65	0.497358	0.948809	0.777991	-0.0928312	-0.0650034	1.06935	0.217304	0.256735	0.206252	0.429462	0.535248	0.955767	1.08275	1.01647	Dsp
195	ENSMUSG00000022708	5.22051e-143	0.969821	0.870362	0.88507	0.90755	-0.00165135	0.547914	0.974422	1.24608	1.21821	1.53459	0.989081	1.02275	1.16812	1.66474	Zbtb20
196	ENSMUSG00000000628	8.14e-21	-0.315842	0.149386	0.150024	0.0490425	-0.000962749	0.230477	-0.598061	-0.237497	-0.725602	0.249169	0.109397	-0.166035	0.07445	-0.205729	Hk2
196	ENSMUSG00000000078	9.49249e-08	-0.143301	-0.104673	-0.0902913	1.43084	0.724978	0.442901	-0.256849	0.400608	-0.0476541	0.697831	-0.0964646	-0.157219	-0.498812	0.655093	Klf6
196	ENSMUSG00000044986	2.1299e-08	-0.351581	-0.428038	-0.188648	-0.0421473	-0.0499697	-0.0213331	-0.296593	-0.65155	-0.419644	-0.886092	-0.0986183	-0.126855	-0.343281	-0.118484	Tst
196	ENSMUSG00000052560	0	0.775715	0.895283	0.793817	-0.305525	0.0430971	0.903918	0.757858	0.877044	0.724075	0.905216	0.850096	0.776036	0.909619	0.758486	Cpne8
197	ENSMUSG00000037242	1.12952e-23	-0.19925	0.912938	0.950125	-1.04329	-0.518582	0.311204	-0.236747	0.0610349	-0.0774275	1.05077	-0.000842543	0.185669	0.945611	1.12044	Clic4
197	ENSMUSG00000029632	0	-0.490922	-0.0802603	-0.550275	-0.560544	-0.228146	1.06768	-0.50764	-0.873094	-0.752448	-1.41976	-0.443336	-0.530574	-0.842728	-1.02617	Ndufa4
197	ENSMUSG00000025364	3.9532e-22	-0.576231	-0.661786	-0.131673	-1.04694	-0.556934	0.0960613	-0.387633	-0.661717	-0.500603	-0.0500309	-0.311456	-0.417335	-0.752386	-0.166119	Pa2g4
198	ENSMUSG00000054364	5.2565e-09	0.131989	-0.381295	-0.25442	0.226896	0.066125	-1.28466	-0.287782	0.216458	-0.293406	-0.592105	-0.01028	0.259381	-0.400802	-0.171868	Rhob
198	ENSMUSG00000022865	6.10493e-65	-0.772545	-0.875054	-0.154319	-0.49821	-0.854487	0.352255	-0.873099	-0.49658	-0.842112	-0.620873	-0.73243	-0.931697	-0.715418	-0.0384976	Cxadr
199	ENSMUSG00000001089	2.59064e-47	0.313789	0.607067	0.894204	-0.412254	-0.706598	0.476133	0.318959	0.343777	0.368694	0.837883	0.609532	0.5842	0.944998	1.05451	Luzp1
199	ENSMUSG00000004558	7.64823e-139	0.378241	0.432818	0.381804	0.372511	0.139217	-0.711518	0.387762	0.300849	0.350206	-0.57384	0.402634	0.424819	0.438409	0.424602	Ndrg2
199	ENSMUSG00000036438	0	1.27046	1.06282	0.737804	1.09434	0.919334	0.47856	1.3794	0.947158	1.29566	0.710965	1.4508	1.3318	0.808577	1.47778	Calm2
200	ENSMUSG00000013076	0	1.07675	1.18811	1.18854	0.459657	0.0195859	1.11142	1.13833	1.35428	1.41718	1.33405	0.924209	1.09797	1.24045	1.27923	Amotl1
200	ENSMUSG00000032434	1.29179e-08	-0.379616	-0.0896237	-0.242917	-0.159554	-0.109315	-0.030886	-0.314454	-0.508332	-0.347158	-0.406446	-0.149689	-0.202856	-0.223796	-0.930485	Cmtm6
200	ENSMUSG00000015837	8.82985e-216	-1.52165	0.0270462	-0.568624	-0.719551	-0.0236901	-0.130157	-0.759792	-0.706448	-0.4811	-0.0913076	-1.17545	-2.22264	-0.146835	-0.36371	Sqstm1
201	ENSMUSG00000046447	1.43504e-13	-0.497924	0.421394	0.159121	0.288903	0.348243	0.23732	-0.491471	-0.549596	-0.461254	-0.639785	-0.309063	-0.327974	0.749192	0.666774	Camk2n1
201	ENSMUSG00000004264	1.11959e-09	-0.832317	-1.07569	-0.342089	-0.946278	-0.733068	-0.0557311	-0.744252	-0.907318	-0.833319	-0.587371	-0.692946	-0.774957	-1.1759	-0.161027	Phb2
201	ENSMUSG00000030647	6.34253e-28	-0.349639	-0.650798	-0.664103	0.106151	-0.0288531	0.240848	-0.201672	-0.431088	-0.302784	-1.02471	0.115163	-0.303989	-1.49788	-1.43449	Ndufc2
202	ENSMUSG00000021823	2.53308e-89	1.08739	1.2107	1.25632	0.85895	0.133633	0.36744	0.887167	1.26525	1.11648	1.55816	0.809427	1.14301	1.30077	1.30068	Vcl
202	ENSMUSG00000021870	3.26768e-159	1.15596	0.739394	0.856712	1.16012	0.744744	0.91823	1.17852	1.28713	1.21203	1.36394	1.15861	1.06743	0.731399	1.03189	Slmap
202	ENSMUSG00000035885	1.55611e-53	-0.261263	0.0225831	-0.084222	0.339607	0.233771	-0.979763	-0.232249	-0.809207	-0.663712	-1.04351	0.507197	0.29952	-0.697949	-0.857762	Cox8a
203	ENSMUSG00000048234	2.61892e-58	-0.443153	-0.246388	-0.207839	-0.416931	-0.671399	0.101478	-0.256044	-0.229344	-0.193166	-0.311968	-0.376523	-0.554911	-0.469402	-0.506959	Rnf149
203	ENSMUSG00000004285	1.08663e-07	-0.85971	-0.253429	-0.299556	-0.176153	0.0260543	0.133205	-0.518528	-1.08602	-0.612689	-0.400038	-0.398887	-0.756652	-0.278773	-0.300174	Atp6v1f
203	ENSMUSG00000062867	3.15212e-06	-0.49408	-1.19932	-0.335663	-0.567481	-0.2177	-0.219329	-0.536135	-0.323233	-0.566215	-0.0648073	-0.338679	-0.56378	-1.08708	-0.127168	Impdh2
203	ENSMUSG00000021411	3.39011e-110	0.905261	0.918091	0.651666	0.196865	-0.063023	1.11881	0.768626	1.21998	1.08358	1.28997	0.365724	0.688486	1.22897	0.99	Pxdc1
203	ENSMUSG00000063480	3.39389e-268	-0.190253	-0.236117	-0.146525	-1.01183	-0.248291	-0.0503829	-0.346253	0.0296691	-0.315019	-0.036909	-0.369918	-0.367088	-0.212022	-0.318563	Nhp2l1
204	ENSMUSG00000031825	9.67148e-21	0.916421	1.1288	0.97284	-0.484467	-0.989886	-0.451932	0.509817	1.00208	0.513215	1.13953	0.718006	0.958884	1.09462	0.778615	Crispld2
205	ENSMUSG00000002602	0	0.586213	0.574837	0.496121	-0.0630816	-0.0337698	-0.623121	0.58721	0.599861	0.596031	0.610445	0.574519	0.598511	0.594738	0.482536	Axl
205	ENSMUSG00000001435	1.48954e-109	0.622331	0.637077	0.525718	0.0841558	-0.0883248	-0.763205	0.588897	0.635367	0.625515	0.607082	0.561721	0.627292	0.629144	0.508126	Col18a1
205	ENSMUSG00000032381	1.05924e-34	-0.263053	-0.430968	-0.299211	-0.0928252	0.0168867	-0.103493	-0.208734	-0.411484	-0.28357	-0.882464	-0.129891	-0.125313	-0.616477	-0.301724	Fam96a
205	ENSMUSG00000036181	0	-1.26601	-0.50846	-1.41427	0.0844494	-0.37572	-0.135431	-0.916566	-2.25823	-1.30757	-0.571673	-0.167375	0.224606	-0.634127	-0.143958	Hist1h1c
205	ENSMUSG00000023904	2.08876e-93	0.644811	0.770917	0.65163	1.17458	0.613623	-0.082838	0.671509	0.452838	0.552594	0.217134	0.806203	0.833676	0.622969	0.999101	Hcfc1r1
205	ENSMUSG00000024338	7.88181e-105	-1.16043	-1.10028	-0.642059	-0.194506	-0.295567	0.0359137	-0.787129	-1.60836	-0.959789	-0.272443	-0.32082	-0.5531	-1.36384	-0.416993	Psmb8
205	ENSMUSG00000036533	1.99987e-22	-0.169066	-0.523199	-0.247814	-0.503163	-0.498515	0.711985	-0.448711	1.00239	0.948644	0.989551	-1.56316	-0.875477	0.117129	0.442828	Cdc42ep3
206	ENSMUSG00000029860	1.19515e-97	0.658817	0.768674	0.693029	0.628143	0.272233	0.525374	0.215284	0.857139	0.525712	1.06337	0.20638	0.62841	0.8897	0.670519	Zyx
206	ENSMUSG00000019734	2.08607e-32	-0.732229	-0.548758	-0.61765	-0.0548715	0.00398625	0.0297071	-0.756392	-0.906384	-0.948583	-0.881414	-0.428848	-0.577965	-0.447873	-0.429433	Tmc4
206	ENSMUSG00000074227	9.31984e-261	-0.81904	-0.567765	-0.968809	-0.208428	0.038401	1.17795	-0.825113	-1.16316	-1.09851	-0.430475	-0.731902	-0.822464	-0.545929	-0.822857	Spint2
206	ENSMUSG00000032423	1.10569e-14	-0.356012	-0.406731	0.0465072	-0.964902	-0.63149	0.0813345	-0.284262	0.0657536	-0.0883246	-0.0385195	-0.537127	-0.61664	-0.35629	0.0882758	Syncrip
207	ENSMUSG00000029810	0	-0.886814	-0.467065	-1.08645	0.214775	-0.514869	0.875128	0.0714009	-1.31115	-0.204761	0.305251	0.35964	-0.595152	-1.05488	-0.669302	Tmem176b
207	ENSMUSG00000022443	5.37609e-58	-0.343801	0.125292	0.307858	-0.452254	-0.872959	-0.136951	-0.67141	-0.359743	-0.478132	0.24367	-0.472879	0.0213854	0.132118	0.166258	Myh9
208	ENSMUSG00000021660	1.56411e-19	-0.792782	-1.04309	-0.543147	-0.72423	-0.452906	0.197968	-1.42566	-1.06687	-1.75876	-0.615269	-0.710802	-0.634847	-0.990641	0.157365	Btf3
210	ENSMUSG00000054766	5.8326e-49	-0.318838	-0.769886	0.0870952	-1.17816	-0.60973	0.25804	-0.52127	-0.156964	-0.330507	-0.11027	-0.484992	-0.243777	-0.61046	0.393408	Set
210	ENSMUSG00000067288	1.76516e-225	-0.611799	-0.649572	-0.708199	-0.73185	-0.177806	0.294782	-1.46426	-0.740207	-1.71482	-0.502997	-1.13294	-0.537624	-0.881069	-1.08006	Rps28
211	ENSMUSG00000042079	5.39727e-10	-0.280182	-0.313774	-0.0626598	-1.16214	-0.400987	0.364176	-0.339462	-0.109149	-0.219334	0.300307	-0.689156	-0.694946	-0.329309	0.226344	Hnrnpf
211	ENSMUSG00000033060	3.80028e-185	-0.933129	0.113129	-0.0199202	0.0578708	-0.0379123	0.0634464	-1.0872	-1.23851	-1.34141	-0.0487257	0.0625847	0.0844979	0.110931	0.174195	Lmo7
211	ENSMUSG00000072235	4.70422e-88	0.852592	0.941475	1.03933	0.369037	0.47054	-1.16126	0.694649	0.828824	0.672369	-0.713136	0.894513	0.985631	1.05407	1.16429	Tuba1a
211	ENSMUSG00000022528	1.9857e-146	0.0359831	-0.120148	-1.27915	0.433756	0.609359	-0.820529	-0.493179	-0.0570974	-0.57262	0.211335	-0.154295	0.204331	-0.0481065	-1.05575	Hes1
212	ENSMUSG00000019737	1.64945e-50	-0.476512	-0.797395	-0.514409	-0.0322996	-0.0312259	0.00868382	-0.389149	-0.438935	-0.431794	-0.0979459	-0.259029	-0.480476	-0.975399	-0.542442	Syne4
212	ENSMUSG00000035873	3.17921e-140	0.967218	1.06164	1.02449	0.11943	0.0951516	1.02365	0.958866	1.042	1.04906	1.11899	0.777481	0.924202	1.06992	1.04626	Pawr
212	ENSMUSG00000015575	0	-1.08374	-0.199098	-0.408368	-0.25213	-0.0671875	-0.155381	-0.761806	-1.44739	-1.07607	-1.49773	-0.340154	-0.78204	-0.814723	-0.611077	Atp6v0e
212	ENSMUSG00000024975	4.81095e-15	0.0430384	0.113871	-0.221674	0.396063	0.329929	0.364926	-0.057261	0.0638578	-0.120638	-0.0841535	0.260263	0.142642	-0.400935	-1.18733	Pdcd4
213	ENSMUSG00000029247	8.72895e-11	-0.401486	-1.02016	-0.283073	-0.153196	-0.232382	-0.0310325	-0.40995	-0.450347	-0.533182	-0.378002	-0.121647	-0.223044	-0.750229	-0.100939	Paics
213	ENSMUSG00000002043	8.15861e-53	-0.720855	-0.482962	-0.326519	0.0794303	-0.047964	0.159185	-0.529338	-0.962948	-0.759219	-0.904487	-0.0937799	-0.291483	-0.550148	-0.639682	Trappc6a
213	ENSMUSG00000001247	3.77095e-174	-0.802449	-0.665846	-0.296605	-0.720807	-0.190965	0.183611	-0.867712	-1.02754	-0.929183	-0.428438	-0.770508	-0.696152	-0.456411	-0.223739	Lsr
213	ENSMUSG00000070319	6.47102e-51	-0.347775	-0.420184	-0.210016	-1.06701	-0.461616	0.112199	-0.334821	-0.17575	-0.249535	-0.0910966	-0.503077	-0.644369	-0.652613	-0.264244	Eif3g
213	ENSMUSG00000022510	1.57147e-59	0.795861	0.807977	0.703886	-0.177489	0.00928081	0.794277	0.799	0.80983	0.80601	0.81857	0.788211	0.801075	0.806493	0.747388	Trp63
213	ENSMUSG00000023852	1.37306e-06	-0.287928	-0.250376	-0.000589533	-0.648173	-0.760799	0.0204738	-0.386099	-0.0595395	-0.200201	0.0592939	-0.374718	-0.45887	-0.212898	0.0682304	Chd1
214	ENSMUSG00000078713	1.35302e-32	-0.282011	-0.335355	-0.177337	-0.905627	-0.278202	-0.131442	-0.401659	-0.103101	-0.260682	-0.0836275	-0.457231	-0.438158	-0.557281	-0.256176	Tomm5
215	ENSMUSG00000035199	0	-0.6731	0.111355	-0.030434	-0.401427	-0.197345	0.0840723	-0.504368	-1.04886	-0.651325	0.242226	-0.306003	-0.461321	0.022379	0.0469593	Arl6ip5
215	ENSMUSG00000038695	1.64765e-37	1.01803	0.679957	0.620134	0.957125	0.468071	0.718248	0.971756	1.01036	0.989032	0.995437	0.991092	1.03569	0.655557	0.700576	Josd2
215	ENSMUSG00000030538	0	-0.517447	-0.921241	-0.470529	-0.00711387	-0.0245188	-0.0826086	-0.284206	-0.76379	-0.390789	-1.09872	-0.104358	-0.292167	-1.62993	-0.845802	Cib1
215	ENSMUSG00000025351	2.21251e-77	-0.0343952	1.41903	1.10792	-0.704079	-0.342835	0.812922	0.320338	-0.09131	0.408157	0.744466	-0.0204072	-0.259066	1.79449	1.03965	Cd63
215	ENSMUSG00000001036	2.54571e-11	-0.197852	0.19956	0.0620794	0.158465	0.213324	-0.7653	-0.285149	-0.363862	-0.32925	0.196648	-0.0189626	0.155686	0.237103	0.203902	Epn2
215	ENSMUSG00000069833	1.05414e-146	-0.26724	0.821526	0.732221	0.261242	1.00227	0.465009	-0.282463	0.567256	0.261908	1.20734	-0.791214	-0.789018	1.50157	1.59531	Ahnak
216	ENSMUSG00000070733	1.22633e-47	0.470667	0.584154	0.616733	0.280567	-0.25983	0.598437	0.447703	0.563082	0.504803	0.7016	0.497961	0.494094	0.626047	0.659663	Fryl
216	ENSMUSG00000033685	2.50354e-82	0.429709	0.736565	-0.289681	0.573505	0.165372	1.15362	0.786213	0.874426	0.813266	0.748972	0.856337	0.241315	0.703273	0.194786	Ucp2
216	ENSMUSG00000018102	6.19837e-117	-1.07494	0.0944016	-0.341174	0.371361	0.165041	0.00951628	-0.829015	-2.09614	-1.41484	-1.66042	0.39521	0.496232	-0.597032	-0.39308	Hist1h2bc
217	ENSMUSG00000024921	4.22209e-193	1.01078	0.84096	0.89976	0.806781	0.0454287	0.913437	1.03224	1.07656	1.06575	0.96668	1.0378	1.00364	0.83128	0.999434	Smarca2
218	ENSMUSG00000033940	2.79796e-10	-0.615303	-0.366873	-0.337734	-0.164968	-0.158269	-0.1877	-0.458314	-0.750951	-0.592573	-0.549454	-0.272905	-0.2906	-0.53367	-0.337796	Brk1
218	ENSMUSG00000030695	2.57785e-24	0.0516925	1.52344	-0.165872	-0.0132191	0.564255	0.104373	0.497206	-0.363394	0.114423	0.716578	0.946736	0.43112	0.808947	0.3658	Aldoa
218	ENSMUSG00000090137	0	0.621012	-0.718375	-0.512093	-0.815407	-0.234999	0.0559436	-1.35023	0.681713	-1.39815	-0.341995	-1.16731	0.634056	-0.71723	-0.803123	Uba52
218	ENSMUSG00000055148	1.82762e-08	0.938108	0.72863	0.62131	1.17287	0.989795	-0.335446	0.984773	1.03979	1.01674	-0.0419241	1.05564	0.860609	0.916531	0.593885	Klf2
219	ENSMUSG00000052033	2.23862e-12	-0.0860572	-0.193425	0.0460233	-0.582388	-0.61679	0.0837459	-0.0774526	0.008392	-0.0651413	-0.128171	-0.171599	-0.0977493	-0.328332	-0.0682066	Pfdn4
219	ENSMUSG00000020361	8.34243e-70	-1.27559	-0.254904	0.0149954	-0.713291	-0.402598	0.0755105	-0.733888	-0.942659	-0.763387	0.00054831	-0.59663	-1.46857	-0.348832	-0.0264542	Hspa4
219	ENSMUSG00000024511	6.44312e-219	-0.739134	-0.00144938	0.0388638	-0.0280866	0.0431864	0.0890194	-0.874923	-1.23135	-1.18356	0.0259474	-0.0778265	-0.00824396	0.0190092	0.0807253	Rab27b
220	ENSMUSG00000027356	5.50632e-37	0.389283	0.28649	0.344566	-0.80164	-0.150666	0.485197	0.0801446	0.488743	0.0668439	0.480595	0.295177	0.247359	0.277329	0.46173	Fermt1
220	ENSMUSG00000036323	1.74226e-19	-0.362006	-0.466792	-0.117821	-0.293698	-0.261409	-0.00478831	-0.434791	-0.531461	-0.504585	-0.49208	-0.256366	-0.317607	-0.628402	-0.179424	Srp72
220	ENSMUSG00000061353	1.77089e-31	0.545684	0.561259	0.503043	-0.528685	-0.545533	-0.154955	0.546417	0.571981	0.563799	0.566337	0.512562	0.542661	0.564721	0.478115	Cxcl12
220	ENSMUSG00000060591	1.16617e-19	1.03374	1.26968	0.614749	0.457137	0.186074	0.534941	0.928101	0.580573	0.607465	1.27368	1.40723	1.66367	1.06288	1.35614	Ifitm2
220	ENSMUSG00000036764	1.59404e-184	-0.715482	-0.0482985	-0.0247309	-0.0510166	0.000175409	-0.0495848	-0.678645	-1.16239	-0.977367	-0.452525	-0.0626991	-0.0632207	-0.0624177	-0.027954	Dnajc12
220	ENSMUSG00000061315	3.45745e-74	-0.494717	-1.00113	-0.150537	-0.492178	-0.715751	0.309623	-0.639245	-0.789014	-0.927738	-0.351598	-0.144158	-0.358984	-0.820666	0.182675	Naca
220	ENSMUSG00000031807	5.35382e-97	-0.784054	-1.23154	-0.682148	-0.0496041	-0.400718	-0.211803	-0.780423	-1.00988	-0.948704	-1.0199	-0.265645	-0.407999	-1.26936	-0.623738	Pgls
221	ENSMUSG00000019210	5.74802e-52	-0.591515	-0.0509961	-0.850086	-0.154838	-0.000667872	0.0123907	-0.389255	-0.883101	-0.639557	-0.671588	-0.203928	-0.512083	-0.422201	-1.01435	Atp6v1e1
221	ENSMUSG00000037742	5.58241e-118	-0.259878	-0.897618	-0.285099	0.249022	-0.23276	0.146378	-1.00706	-0.477592	-1.17264	-0.115202	-0.584463	-0.10933	-0.590046	0.434356	Eef1a1
221	ENSMUSG00000017778	9.73653e-13	-0.391916	-0.329451	-0.558081	0.238804	0.306227	-0.516505	-0.822207	-0.862661	-1.17395	-1.48777	-0.101745	0.164406	-0.771854	-1.29345	Cox7c
222	ENSMUSG00000067367	7.056e-187	-0.13681	-0.357907	0.0196399	-0.863525	-0.336736	0.0613055	-0.231502	0.0451231	-0.0626083	0.124895	-0.435822	-0.347284	-0.413025	-0.0872341	Lyar
222	ENSMUSG00000032803	1.8167e-47	-0.550409	-0.674521	-0.0798317	-0.760244	-0.813933	0.182694	-0.564453	0.117296	-0.06658	0.0690481	-0.846755	-0.807065	-0.474634	0.0880575	Cdv3
222	ENSMUSG00000022956	1.25322e-34	-0.710201	-0.839537	-0.64917	-0.333946	-0.43172	-0.294781	-0.532327	-0.984895	-0.734177	-1.36425	-0.286002	-0.403765	-1.69379	-1.37642	Atp5o
222	ENSMUSG00000023067	1.61694e-35	0.652181	1.62994	1.21952	1.02692	0.308308	0.332158	0.672206	1.02443	0.953208	1.68976	0.663262	0.728844	1.72123	1.47297	Cdkn1a
222	ENSMUSG00000007041	8.03428e-187	-1.26405	-0.920006	-0.624045	-0.563948	-0.0682985	0.153851	-1.16731	-1.56164	-1.29335	-0.0932543	-1.38033	-1.35619	-0.994358	-0.144087	Clic1
223	ENSMUSG00000037876	9.07852e-114	0.60382	0.562098	0.79824	0.8163	-0.183291	1.19488	0.669393	0.964277	0.988435	0.960562	0.600673	0.586677	0.731583	1.07559	Jmjd1c
223	ENSMUSG00000021699	1.61245e-39	-0.381263	-0.806153	-0.133597	-0.215553	-0.218284	0.110443	-0.535232	-0.0409108	-0.0841012	0.131747	-0.922832	-0.57349	-0.568962	0.0289068	Pde4d
224	ENSMUSG00000045624	9.79575e-10	-0.173545	-0.06782	0.0521628	-0.731342	-0.239105	0.0190644	-0.191111	0.0246823	-0.0795618	0.149855	-0.351099	-0.3411	-0.114542	0.0826835	Esf1
224	ENSMUSG00000036751	0	-0.559568	-0.542065	-0.7746	-0.180051	0.0607432	-0.436585	-0.706509	-1.11548	-1.17199	-1.39317	-0.177346	-0.325005	-1.18173	-1.29008	Cox6b1
224	ENSMUSG00000031551	1.49642e-221	-1.04228	0.000529345	0.000529345	-0.0412666	2.2977e-06	0.000529345	-0.363909	-1.89533	-0.607803	0.000529345	-0.0234572	-0.0327327	0.000338749	0.000529345	Ido1
224	ENSMUSG00000097971	3.26354e-209	-0.144785	-0.855023	-0.437026	-0.299664	-0.802573	-0.0814877	-0.585698	-0.0618718	-0.456102	-0.721291	-0.470683	-0.0713378	-0.973346	-0.468907	Gm26917
225	ENSMUSG00000020349	3.69993e-29	-1.2363	-0.92194	-0.456466	-0.364218	-0.372942	0.0732555	-0.986448	-0.237604	-0.250089	-0.175817	-1.38839	-1.68792	-0.707587	-0.0383187	Ppp2ca
225	ENSMUSG00000025150	3.02032e-151	0.699901	0.62727	-0.761011	0.689704	0.219831	0.848336	0.851818	0.886139	0.890407	0.898181	0.748726	0.496833	0.602359	0.210034	Cbr2
225	ENSMUSG00000051627	7.50536e-122	-0.297893	-1.03615	-0.920511	-0.0916412	-0.336207	-0.0470415	-0.313322	-0.353291	-0.206843	-0.0710715	-0.481341	-0.11262	-0.741575	-0.188107	Hist1h1e
225	ENSMUSG00000024661	8.88094e-113	-0.00846016	0.802998	0.343607	0.216933	0.378262	-0.11969	0.765969	0.201889	0.660381	0.0430138	0.834265	-0.481754	-0.758001	-1.07105	Fth1
226	ENSMUSG00000024501	0	0.879048	0.811765	0.764721	0.5871	-0.109269	0.736871	0.882844	0.884359	0.884282	0.84876	0.869704	0.877432	0.876209	0.753043	Dpysl3
227	ENSMUSG00000109324	4.53312e-38	-0.200551	-0.492296	0.156682	-1.00455	-0.534764	0.191219	-0.106816	-0.233156	-0.159832	-0.279822	-0.167793	-0.286753	-0.431581	0.255904	Prmt1
227	ENSMUSG00000042462	1.89927e-12	-0.13772	-0.779657	-0.248045	-0.258076	-0.210312	0.0332545	-0.0964506	-0.120958	-0.126795	-0.389142	-0.0455613	-0.0841364	-0.847189	-0.323955	Dctpp1
227	ENSMUSG00000003814	8.98898e-114	-0.78448	-1.07857	-1.34073	-0.728496	-0.734188	-0.0397476	-0.296757	-0.549521	0.0353588	-0.768367	-0.585891	-0.890587	-1.04327	-0.55845	Calr
227	ENSMUSG00000022371	3.89061e-141	0.814995	0.816147	0.699096	-0.0194934	-0.474599	0.750825	0.811011	0.828067	0.818162	0.809712	0.813724	0.825807	0.818838	0.725123	Col14a1
228	ENSMUSG00000055044	1.80662e-43	-0.449523	-0.962138	-0.586171	-0.47538	-0.107456	-0.557695	-0.198999	-0.116739	0.00345041	-0.176147	-0.485149	-0.816348	-0.57345	-0.241328	Pdlim1
229	ENSMUSG00000060152	2.85882e-23	-0.238478	-0.532693	-0.419655	-0.0360076	0.00200913	-0.390819	-0.0560146	-0.232207	-0.0960992	-0.623041	-0.0264114	-0.240567	-0.739253	-0.501191	Pop5
229	ENSMUSG00000020303	3.77932e-49	-0.827647	0.000248019	-0.0123583	-0.294543	-0.0319756	-0.0158468	-0.50623	-1.17821	-0.789018	0.00239725	-0.0907334	-0.0821837	-0.00911082	-0.0526914	Stc2
230	ENSMUSG00000031584	2.72587e-205	-0.60139	-0.186944	-0.161495	-0.397263	-0.0420576	0.0450478	-0.955537	-0.774858	-1.32742	-0.332943	-0.43147	-0.453609	-0.218216	-0.18929	Gsr
230	ENSMUSG00000060636	6.8415e-41	-0.252593	-0.547029	-0.562248	-0.493622	-0.170559	0.436071	-0.774657	-0.0997568	-0.759691	0.374854	-0.911502	-0.496788	-0.505611	-0.350551	Rpl35a
230	ENSMUSG00000064370	3.50352e-35	0.0106665	0.215108	0.693283	-0.252571	-0.48247	-0.0696736	-0.0743876	-0.555158	-0.419027	-0.0342654	0.314685	0.230459	-0.601577	-1.11343	mt-Cytb
231	ENSMUSG00000030890	2.24038e-53	0.958401	0.80012	0.807276	0.552932	0.39242	0.20089	0.911449	1.04333	0.996417	1.00351	0.858018	0.874124	0.770063	0.830829	Ilk
231	ENSMUSG00000004665	0	1.05541	1.16027	1.07821	0.171837	-0.0627908	0.167872	0.923125	0.979466	0.963597	1.30598	0.976	1.24353	1.28254	1.16608	Cnn2
231	ENSMUSG00000019590	0	-0.728944	-0.369594	-0.450999	-0.193782	-0.0741526	0.0479689	-0.851943	-1.00404	-1.02134	-0.470414	-0.47081	-0.396381	-0.277271	-0.309715	Cyb561
232	ENSMUSG00000033916	3.64634e-17	-0.506644	0.0180307	-0.289759	0.152667	0.24669	0.107505	-0.290221	-0.820942	-0.557413	-0.156119	-0.261992	-0.377679	-0.180374	-0.207008	Chmp2a
232	ENSMUSG00000038296	9.81704e-102	0.584263	0.394805	0.59443	0.300342	-0.471458	0.407929	0.555948	0.457855	0.555102	0.645565	0.603197	0.705022	0.531269	0.666229	Galnt18
232	ENSMUSG00000069769	3.28325e-13	-0.454085	-0.196785	-0.138241	-0.0228851	-0.0173876	0.142834	-0.27698	-0.534112	-0.266634	-1.1098	-0.161972	-0.129591	-0.136768	-0.0127907	Msi2
232	ENSMUSG00000062203	9.15178e-69	-0.50996	-0.508799	-0.0723285	-0.944462	-0.46366	0.048759	-0.431533	-0.372136	-0.32604	-0.160765	-0.536552	-0.663342	-0.643222	-0.211303	Gspt1
232	ENSMUSG00000052146	0	-0.435534	-0.921518	-0.393511	-0.648747	-0.4279	0.356219	-1.1165	-0.455695	-1.23632	-0.381543	-1.01423	-0.604251	-0.835411	-0.139052	Rps10
233	ENSMUSG00000029616	8.38251e-17	-0.31563	-0.804181	-0.297407	-0.153166	-0.325631	-0.110939	-0.320704	-0.422895	-0.413026	-1.18703	-0.14801	-0.158279	-0.741825	-0.448693	Erp29
233	ENSMUSG00000030759	8.85708e-08	-0.400129	-0.61224	-0.562884	-0.109487	-0.101167	0.10191	-0.441501	0.0591013	-0.109761	0.116813	-0.770324	-0.767036	-0.208599	-0.411802	Far1
233	ENSMUSG00000006057	0	-0.822057	-0.863489	-0.887164	-0.869936	-0.266935	-0.23688	-0.712773	-0.753931	-0.691797	-0.942123	-0.714851	-0.752675	-1.56861	-1.42763	Atp5g1
234	ENSMUSG00000028755	3.32699e-83	0.0802306	0.344159	0.314634	-0.777055	-0.479832	0.408887	0.26444	0.28205	0.298907	0.235796	0.231883	-0.10824	0.231956	0.144807	Cda
234	ENSMUSG00000031996	5.3103e-151	1.05327	0.795657	0.883914	0.344708	-0.0873659	0.599498	1.23991	1.19003	1.32972	1.1689	0.95748	1.03905	0.935165	1.41927	Aplp2
235	ENSMUSG00000039202	1.11647e-07	-0.570278	-0.0813268	0.0481687	-0.231027	-0.113464	0.0543544	-0.574051	-0.749254	-0.709462	-0.720246	-0.248983	-0.0933007	-0.0149296	0.0504668	Abhd2
235	ENSMUSG00000071866	0	0.941554	0.478269	-0.291451	0.441246	0.771643	0.268376	0.552053	0.614576	0.327643	0.924727	0.708355	1.14416	0.148433	0.390755	Ppia
235	ENSMUSG00000020538	4.33981e-17	-0.0571413	-0.0299939	-0.101176	0.044402	0.0200118	0.122281	-0.0995718	-0.0774081	-0.111582	-0.0149562	0.00166034	-0.00830782	-0.386526	-0.830617	Srebf1
235	ENSMUSG00000021109	0	0.895957	1.39123	1.2939	0.546426	-0.271922	0.148474	0.411255	0.612813	0.163276	1.06039	1.30472	1.41203	1.30683	1.25804	Hif1a
235	ENSMUSG00000001525	1.00872e-18	0.519304	-1.55638	0.413296	0.0306044	-0.429887	0.335719	0.235431	0.385889	0.221941	-0.969867	0.57448	0.656626	-1.23803	0.704279	Tubb5
236	ENSMUSG00000038366	1.13385e-213	-0.812697	-0.177604	-0.183173	-0.0322605	0.0315778	-0.267362	-0.807702	-1.08169	-0.927167	-0.2588	-0.219347	-0.137255	-0.204785	-0.0489048	Lasp1
237	ENSMUSG00000014867	2.08464e-69	-0.480428	-0.237988	-0.440213	-0.256067	-0.278421	-0.00613511	-0.378202	-0.27366	-0.281446	-0.417145	-0.280299	-0.501732	-0.411856	-1.01271	Surf4
237	ENSMUSG00000020458	1.43518e-233	-0.635457	-0.09049	0.25614	-1.16143	-0.751027	0.405119	-0.832488	-0.673093	-0.667552	-0.3387	-1.25218	-0.775173	-0.262636	0.638746	Rtn4
237	ENSMUSG00000046768	6.80774e-41	0.820879	0.825441	-0.47204	0.844698	0.328776	-0.386366	1.01732	1.42865	1.40948	1.44039	0.559627	0.418187	0.897257	0.561686	Rhoj
239	ENSMUSG00000054871	0	-0.36133	0.186245	0.254204	-0.62804	-0.706244	0.214126	-0.818658	-0.72167	-1.12038	-0.0193029	0.0437421	0.176597	0.191137	0.26438	Tmem158
239	ENSMUSG00000035530	4.807e-19	-0.0526582	0.465312	0.416079	-0.22594	0.365277	0.623581	0.0259344	0.1224	0.35939	0.273134	-0.643416	-0.575706	0.536478	0.93975	Eif1
239	ENSMUSG00000022255	1.33034e-59	-0.472664	-0.144125	0.156037	-1.08239	-0.82772	-0.022717	-0.516051	-0.387802	-0.354563	-0.043331	-0.528436	-0.386394	-0.141443	0.147388	Mtdh
240	ENSMUSG00000002881	4.28806e-21	-0.117269	0.0763985	0.133628	0.244223	0.101579	-0.800157	-0.177112	0.135967	-0.0405916	0.151041	-0.083252	-0.184309	0.0310044	0.290311	Nab1
240	ENSMUSG00000020000	0	0.606417	0.595276	0.553052	-0.121908	-0.554251	0.568274	0.602876	0.616683	0.609282	0.572303	0.601134	0.609567	0.603438	0.576286	Moxd1
240	ENSMUSG00000084786	0	-0.88638	-0.43404	-0.790889	-0.262003	0.13649	0.0213887	-0.959359	-1.37464	-1.34364	-1.41318	-0.439071	-0.397676	-0.700868	-0.841396	Ubl5
240	ENSMUSG00000054693	3.66626e-09	-0.763089	-0.079418	0.0212694	-0.0779364	-0.12697	-0.0062491	-0.987841	-1.03552	-1.22269	-0.948797	-0.0964677	-0.112942	-0.125207	-0.0214874	Adam10
240	ENSMUSG00000024360	4.8792e-61	-0.669027	-0.351227	-0.00494327	-0.969317	-0.738619	0.0377372	-0.500232	-0.314053	-0.32144	0.00134879	-0.618568	-0.830022	-0.373372	-0.0387881	Etf1
241	ENSMUSG00000028729	2.00639e-233	-0.164096	-0.194703	-0.0237992	-0.831201	-0.199712	0.104819	-0.203302	-0.167293	-0.106528	0.015424	-0.352211	-0.359433	-0.244383	-0.0594294	Ebna1bp2
241	ENSMUSG00000020089	7.43975e-37	-0.47338	-0.393734	-0.293666	-0.730107	-0.260376	0.063376	-0.455201	-0.573205	-0.514715	-1.00511	-0.3653	-0.385447	-0.674659	-0.289814	Ppa1
241	ENSMUSG00000040385	6.01272e-271	-0.978258	-1.21873	-0.820786	-0.611965	-0.2934	-0.359652	-0.806753	-0.943668	-0.709947	-0.847813	-1.00649	-0.966772	-1.2227	-0.789359	Ppp1ca
242	ENSMUSG00000043866	0	-0.811003	-0.822268	-0.404931	-0.297945	-0.195911	-0.0460933	-0.803548	-0.664234	-0.609511	-0.432582	-0.671382	-0.58761	-0.830411	-0.449679	Taf10
243	ENSMUSG00000030256	2.6224e-70	0.423251	0.697353	0.557229	0.83979	0.786581	1.14622	-0.126398	0.246744	-0.243743	0.913779	0.430955	0.870866	1.23017	1.05557	Bhlhe41
243	ENSMUSG00000002984	7.90077e-30	-0.354462	-0.35507	-0.11437	-0.770951	-0.269228	-0.0791142	-0.36884	-0.319151	-0.25428	-0.193651	-0.458423	-0.384109	-0.52469	-0.162586	Tomm40
243	ENSMUSG00000046364	4.79175e-228	-0.109758	-0.722623	-0.469364	-0.404786	-0.0496909	0.146897	-0.97009	-0.0942307	-1.12274	-0.335283	-0.81357	-0.146578	-0.535892	-0.285301	Rpl27a
243	ENSMUSG00000034880	2.63719e-13	-0.0739101	-0.388819	-0.256744	0.0972173	0.0580212	-0.027782	-0.0288288	-0.186857	-0.136757	-0.968325	0.123398	0.0526733	-0.742129	-0.492376	Mrpl34
244	ENSMUSG00000027953	2.42941e-42	-0.21296	-0.0708543	-0.1715	0.111205	-0.0730263	-0.0242214	-0.0666697	-0.391794	-0.207604	-0.596647	0.0935925	-0.00812952	-0.21375	-0.941486	Slc50a1
244	ENSMUSG00000030591	2.72541e-14	-0.825564	-0.991666	-0.491246	-0.509479	-0.437462	-0.140398	-0.807447	-0.950854	-0.80974	-1.01267	-0.740868	-0.851436	-1.0219	-0.717889	Psmd8
244	ENSMUSG00000019947	1.2526e-33	1.18788	1.35427	1.12968	0.584388	0.555446	0.921638	0.803424	1.06581	0.618987	1.297	1.37428	1.52371	1.17454	1.25893	Arid5b
244	ENSMUSG00000053716	3.60626e-126	-0.264829	0.210669	0.171017	-0.488242	-0.56895	0.202185	-0.305819	-0.321667	-0.343247	0.12327	0.0800181	0.0747149	0.181085	0.0687943	Dusp7
244	ENSMUSG00000024081	1.51423e-10	-0.279739	-0.283361	-0.027135	-0.738263	-0.198109	-0.0269785	-0.331333	-0.0888474	-0.193813	-0.154425	-0.496397	-0.356246	-0.258811	-0.015849	Cebpz
246	ENSMUSG00000033487	3.13095e-128	-0.355988	-0.127672	-0.268969	-0.82164	-0.63992	0.0903205	-0.410344	-0.140313	-0.325393	-0.140405	-0.363887	-0.436957	-0.244179	-0.276811	Fndc3a
247	ENSMUSG00000031799	2.54221e-32	0.552111	0.79211	0.967619	-0.451848	-0.392769	-0.0123991	0.0882702	0.560591	0.425766	0.787441	-0.00622905	0.562222	1.25403	1.46903	Tpm4
248	ENSMUSG00000039607	2.91561e-23	0.850932	0.994274	0.992361	0.694707	0.178947	0.497098	0.800591	0.730214	0.796588	0.97704	1.08195	1.14911	1.16576	1.05092	Rbms3
248	ENSMUSG00000061613	4.79519e-20	-0.309142	-0.276328	-0.0698451	-0.989502	-0.187371	0.17914	-0.387697	-0.0174642	-0.258512	-0.0491094	-0.751579	-0.76632	-0.37324	-0.0333922	U2af1
249	ENSMUSG00000069662	0	0.792968	0.84227	1.14606	0.322086	0.438554	0.273721	0.696288	0.5971	0.542304	-0.314111	1.21412	1.15172	0.796191	1.09605	Marcks
249	ENSMUSG00000006728	1.16306e-28	-0.424232	-1.07287	-0.0835547	-0.395829	-0.692839	-0.0171323	-0.519664	-0.515157	-0.617692	-1.06725	-0.212836	-0.175751	-0.883749	0.0043647	Cdk4
249	ENSMUSG00000018932	2.48043e-49	-0.134717	1.00973	0.593517	-0.181858	0.166512	1.09369	-0.235069	-0.122265	0.119883	1.14557	-0.527863	-0.216537	0.837333	0.872528	Map2k3
250	ENSMUSG00000030849	3.6984e-48	-0.454861	0.450716	0.390739	0.0897194	0.0604849	0.460991	-0.541969	-0.731468	-0.744932	0.0699142	0.39388	0.276136	0.466626	0.418866	Fgfr2
250	ENSMUSG00000023068	0	-0.847493	-0.443868	-0.248228	-0.44002	-0.327056	-0.000716525	-0.451616	-0.0260343	-0.0782858	-0.195261	-0.892364	-1.48208	-0.593267	-0.17637	Nus1
250	ENSMUSG00000006519	1.20693e-29	-0.799163	-1.03597	-0.550725	-0.324467	-0.360326	-0.286319	-0.64291	-0.39429	-0.304158	-0.538572	-1.12492	-1.21945	-1.39309	-0.946423	Cyba
251	ENSMUSG00000030201	1.79799e-63	0.0176985	0.0113895	0.204469	-0.443836	-0.665169	0.220033	0.0529093	0.112931	0.142603	0.0539939	0.100428	0.1152	0.169095	0.142189	Lrp6
251	ENSMUSG00000020108	3.29484e-78	0.148258	-0.0835249	-0.895553	-0.324668	-0.438047	-0.03863	0.15958	0.12465	0.0676785	0.144866	0.215893	0.147562	-0.00921505	-0.725918	Ddit4
252	ENSMUSG00000004610	2.5447e-104	-0.454392	0.0043589	-0.215737	0.114638	-0.0541271	-0.211708	-0.159276	-0.716058	-0.390603	-0.437256	0.154484	-0.0134369	-0.313381	-0.16351	Etfb
252	ENSMUSG00000025481	3.03876e-75	-0.68716	0.036057	-0.0263667	-0.166282	-0.0954531	0.439282	-0.810878	-1.07063	-1.26191	-0.806898	-0.115302	-0.211532	-0.217878	-0.202067	Urah
252	ENSMUSG00000020869	1.57537e-72	-0.557213	-0.487054	-0.15206	-0.76079	-0.382024	-0.0284233	-0.531206	-0.231811	-0.278221	-0.311698	-0.891451	-0.915222	-0.61715	-0.451562	Lrrc59
253	ENSMUSG00000015656	3.94894e-276	0.762818	-0.451045	-0.61517	0.962896	0.777072	-0.445637	0.985101	0.917123	0.691338	-0.0985626	1.53068	0.542755	-0.24635	0.0265791	Hspa8
253	ENSMUSG00000063856	4.97896e-45	-0.801475	-0.424584	-0.733306	-0.370548	0.210037	-0.396881	-0.83603	-0.855861	-0.874823	-1.12816	-0.5266	-0.543879	-0.744681	-1.3866	Gpx1
254	ENSMUSG00000038650	5.27723e-253	-1.12279	-0.368935	-0.338254	-0.436957	-0.107969	0.108475	-1.12002	-1.51079	-1.36322	-0.20929	-0.91229	-0.793879	-0.597386	-0.0975138	Rnh1
254	ENSMUSG00000039910	7.62678e-17	0.786052	0.488359	0.169287	1.21338	0.974681	0.822308	0.899503	1.45023	1.39267	1.35658	0.351733	0.323473	-0.207695	-0.413305	Cited2
254	ENSMUSG00000021025	1.07683e-278	-0.762073	-1.6166	-1.74245	0.052615	1.08456	-0.565986	-1.40868	-0.331758	-0.825896	-0.000686116	-1.84802	-0.926203	-1.01113	0.14645	Nfkbia
255	ENSMUSG00000000058	7.98916e-07	0.366864	0.692862	0.618882	0.101267	0.351931	-0.041639	0.075395	0.11517	-0.207723	0.658358	0.156802	0.522917	0.787639	0.753369	Cav2
255	ENSMUSG00000095098	0	1.07897	1.07929	0.998611	0.501318	-0.0740229	0.807386	0.954947	1.05137	0.942622	1.11575	1.02349	1.13262	1.09771	1.02416	Ccdc85b
256	ENSMUSG00000032501	9.68879e-99	0.353659	0.161628	-0.00732158	0.955476	0.580343	1.11566	0.271078	1.17756	0.808571	0.827854	-0.104898	0.167039	0.435957	0.833886	Trib1
257	ENSMUSG00000021877	4.00268e-16	-0.603489	-0.228342	-0.516612	-0.954766	-0.841139	-0.456705	-0.322518	-0.534286	-0.342747	-0.326106	-0.4941	-0.964617	-0.481749	-0.430244	Arf4
258	ENSMUSG00000042712	2.41707e-35	0.198838	-0.0576916	0.416315	0.436124	-0.24158	1.05407	0.708248	-0.130265	0.448495	-0.538035	1.15022	0.673478	-0.451903	-0.242077	Wbp5
258	ENSMUSG00000064181	2.04814e-74	-0.868202	-0.260261	-0.265686	-0.0948086	-0.103651	-0.0330659	-0.553042	-0.9884	-0.607746	-0.461577	-0.572498	-0.754227	-0.348122	-0.275106	Rab3ip
258	ENSMUSG00000041841	3.33315e-60	-0.133731	-0.613657	-0.442608	-0.322915	-0.292965	0.484601	-0.795911	-0.154842	-0.940778	-0.0985144	-0.616505	-0.29174	-0.547757	-0.334335	Rpl37
259	ENSMUSG00000075706	0	-0.619649	-0.727933	-0.654309	-0.113352	0.259912	0.0965902	-0.340916	-0.109043	0.0204114	0.0888326	-0.819013	-1.16991	-1.2489	-0.356642	Gpx4
259	ENSMUSG00000095677	5.8919e-33	-0.142495	-0.475055	-0.213213	0.0427763	-0.050004	-0.041128	-0.247074	-0.270669	-0.376644	-0.742562	-0.0372209	-0.0502154	-0.557969	-0.209299	Dynlt1f
259	ENSMUSG00000061232	3.78163e-167	-1.37698	-1.17055	-1.17298	-0.744893	-0.896636	0.206383	-0.892628	-1.7021	-1.10716	-0.249884	-0.679334	-1.1607	-2.04928	-1.13116	H2-K1
260	ENSMUSG00000026991	1.43143e-10	0.257082	0.148373	0.123542	-0.341521	-0.587804	0.270264	0.236652	0.30545	0.348168	0.226876	0.164988	0.202647	0.231717	0.355023	Pkp4
260	ENSMUSG00000020733	4.72548e-82	-0.850765	-0.986086	-0.637058	0.00817968	0.0443413	0.036585	-0.666955	-0.606978	-0.554848	-0.614595	-0.741843	-0.997449	-1.42911	-0.555388	Slc9a3r1
260	ENSMUSG00000009585	1.63643e-23	0.166713	-0.0771716	-0.862405	0.661036	0.375261	0.967537	0.0087452	0.427349	0.0598756	0.59462	0.0609131	-0.0448341	-0.182175	0.0265727	Apobec3
261	ENSMUSG00000029922	0	-0.519271	-0.440715	-0.119254	-0.357858	-0.212971	0.230225	-0.589185	-0.409063	-0.407693	-0.64697	-0.795345	-0.55786	-0.642633	0.0489354	Mkrn1
262	ENSMUSG00000036390	5.84866e-30	-0.278845	1.22565	1.19647	1.1013	0.890211	1.27873	-0.0206257	-0.635309	-0.138318	0.6825	0.533563	0.324839	0.829161	0.969842	Gadd45a
262	ENSMUSG00000010307	7.74773e-18	-0.644184	-0.00634074	0.00682187	-0.0380016	-0.000785991	-0.00727132	-0.221374	-1.16412	-0.367105	-0.0387068	-0.0205154	-0.0120083	-0.00849357	0.00682187	Tmem86a
262	ENSMUSG00000061904	0	-0.80708	-1.17953	-0.342621	-0.610055	-0.603134	-0.286983	-0.618743	-0.876246	-0.700367	-1.00012	-0.578848	-0.969498	-1.52016	-0.246229	Slc25a3
262	ENSMUSG00000003541	1.09033e-10	0.460369	0.960139	0.0753625	0.572081	0.30679	0.790885	0.227264	1.25855	0.628427	1.81067	-0.300158	-0.149137	0.822454	0.845563	Ier3
262	ENSMUSG00000047407	3.89535e-22	-1.01855	-0.604522	-0.523171	-0.757114	-0.7173	0.479359	-1.30974	-1.09271	-1.35314	-0.169345	-1.06752	-0.791914	-0.767729	-0.26525	Tgif1
263	ENSMUSG00000011179	7.0571e-20	0.457594	0.536687	0.54081	-0.653938	-0.756995	0.505382	0.328239	0.551895	0.42367	0.585923	0.34785	0.476471	0.45223	0.280406	Odc1
264	ENSMUSG00000027397	1.14186e-162	-0.17669	0.0364691	0.0947269	-0.0382606	-0.58613	0.297585	0.0828419	0.271957	0.229878	0.280405	-0.092566	-0.390883	-0.342324	-0.148583	Slc20a1
264	ENSMUSG00000030654	4.53221e-96	-0.476715	-0.258963	-0.118195	0.0728897	-0.0652169	-0.065224	-0.374407	-0.72184	-0.420351	-1.27737	-0.0388734	-0.0276836	-0.215702	0.189972	Arl6ip1
265	ENSMUSG00000068882	7.25894e-41	-0.172133	-0.276631	0.0521258	-0.99612	-0.430908	0.326619	-0.105977	-0.133806	-0.110509	-0.080451	-0.196343	-0.306277	-0.428967	0.26406	Ssb
265	ENSMUSG00000031532	1.56648e-47	-0.285733	0.122268	0.0101542	-0.60559	-0.737128	0.0166396	-0.0271359	-0.31225	-0.0079917	-0.287081	-0.116028	-0.313345	0.00245907	-0.0613629	Saraf
265	ENSMUSG00000031681	0	0.712549	0.75694	0.836151	0.312207	-0.325219	0.847561	0.636329	0.717441	0.698086	0.88642	0.708444	0.837393	0.785322	0.868779	Smad1
266	ENSMUSG00000051391	2.98074e-212	-0.678259	-0.236617	0.0824291	-0.833596	-0.644363	-0.0292675	-0.692293	-0.49631	-0.648225	-0.473806	-0.606693	-0.590825	-0.238587	0.0907873	Ywhag
266	ENSMUSG00000036371	5.60562e-32	-0.123465	-0.651904	0.0979056	-0.685953	-0.330321	0.296502	-0.103554	-0.158984	-0.164838	0.0636945	-0.206005	-0.308247	-0.75355	0.46861	Serbp1
266	ENSMUSG00000062825	1.87307e-156	0.34852	0.731505	0.169313	0.287536	0.106317	1.14117	-0.130044	-0.122072	-0.20976	0.724238	-0.0478296	0.740591	0.542729	0.491303	Actg1
267	ENSMUSG00000050732	3.30308e-22	-0.481703	-0.529471	-0.409422	0.147886	0.147952	0.563931	-0.127955	-0.464723	-0.173811	-0.419271	-0.084998	-0.552977	-1.00353	-0.323374	Vamp8
267	ENSMUSG00000005148	1.81026e-07	-0.86387	-0.553826	-0.273177	-0.347617	-0.553349	0.270957	-0.932037	-0.546214	-0.665716	0.0392503	-1.12736	-0.958397	-0.65333	0.121029	Klf5
267	ENSMUSG00000022433	1.04592e-20	-1.0096	-0.477647	-0.173359	-0.215758	-0.258679	-0.29516	-1.06393	-1.02854	-0.965723	-0.65108	-0.712568	-0.59254	-0.201874	-0.134336	Csnk1e
269	ENSMUSG00000052738	1.55722e-70	-0.125477	-0.122087	-0.00971464	0.00362989	-0.0858199	-0.0360094	0.0397595	-0.281848	-0.0692514	-0.182783	0.0976648	-0.066263	-0.565055	-0.331425	Suclg1
269	ENSMUSG00000058569	0	-0.925827	-0.650879	-0.641048	-0.963907	-0.760569	-0.193735	-0.663836	-0.903393	-0.643125	-0.884662	-0.841358	-1.1012	-0.844338	-0.540186	Tmed9
269	ENSMUSG00000039218	3.69448e-101	-0.800222	-0.120929	0.0583013	-1.03082	-0.704614	0.221879	-0.690959	-0.731639	-0.729898	-0.343829	-0.777651	-0.917922	0.112497	0.364008	Srrm2
271	ENSMUSG00000026821	6.61235e-82	0.0579064	0.379544	0.457694	0.660339	0.234651	0.993159	0.265478	0.128844	0.308245	0.733393	0.302535	0.0875505	0.443618	0.595365	Ralgds
271	ENSMUSG00000025130	5.83276e-47	-0.748997	-0.783301	-0.668302	-0.430188	-0.681621	-0.0608887	-0.641733	-0.432236	-0.538522	-0.97744	-0.386073	-0.672665	-0.938953	-1.12368	P4hb
271	ENSMUSG00000001627	2.06758e-12	0.0922394	0.606013	-0.516695	1.37915	0.619548	0.992649	0.745081	1.14481	1.11708	1.8925	0.496904	-0.547912	-0.183265	0.214323	Ifrd1
271	ENSMUSG00000022895	2.34679e-80	-1.28181	-0.665732	-0.458723	-0.153542	-0.523427	0.364132	-0.863674	-0.930501	-0.709579	-0.554515	-0.698245	-1.20315	-0.837521	-0.338318	Ets2
272	ENSMUSG00000035227	4.49241e-36	-0.614655	-0.407452	-0.817065	-0.363947	-0.275051	0.0252987	-0.568083	-0.776739	-0.644198	-0.881722	-0.493124	-0.585074	-1.06771	-1.14325	Spcs2
272	ENSMUSG00000025372	3.38532e-31	0.0391911	0.267252	-0.12884	0.203851	0.59388	0.936273	-0.0484931	0.523523	0.402722	0.762356	-0.411836	-0.310061	0.633838	0.443843	Baiap2
273	ENSMUSG00000034994	4.70753e-14	-0.568609	-0.869009	-0.213144	0.219342	-0.425996	0.124562	-1.07037	-0.853734	-1.40111	-0.719515	-0.577007	-0.40237	-0.764172	0.234329	Eef2
273	ENSMUSG00000023022	2.17122e-17	0.136809	0.121602	0.176868	-0.219663	-0.69193	0.506345	-0.0137749	0.275449	0.0548286	0.119686	0.296774	0.17796	0.347164	0.431414	Lima1
274	ENSMUSG00000023048	3.09523e-22	-1.11481	-0.0386002	-0.220775	0.0285241	0.252476	0.104939	-0.771827	-1.4205	-0.9626	-0.266212	-0.523952	-0.601178	-0.114985	0.00833818	Prr13
275	ENSMUSG00000030842	1.37783e-160	-0.333234	-0.0878616	-0.0422729	-0.139566	0.00947239	0.0283039	-0.368338	-0.645713	-0.454807	-0.261539	-0.163543	-0.0360073	-0.249545	-0.15767	Lamtor1
275	ENSMUSG00000042622	1.17552e-96	-0.672588	-0.142676	-0.29869	-0.50106	-0.787904	0.0128275	-0.580634	-0.396436	-0.379895	0.0579493	-0.57431	-0.496191	-0.202305	0.147995	Maff
276	ENSMUSG00000027523	6.63476e-14	-0.088194	-0.283109	0.246626	0.0395236	-0.414983	-0.8495	0.188817	-0.116974	0.217539	0.198033	0.0816614	-0.163118	-0.065294	0.54947	Gnas
276	ENSMUSG00000041645	1.21473e-17	-0.332576	-0.0401716	0.0894113	-0.902821	-0.31955	-0.180596	-0.323959	-0.243418	-0.219985	-0.08014	-0.438484	-0.398394	-0.0806091	0.22418	Ddx24
276	ENSMUSG00000098178	1.15681e-15	-0.717909	-1.1117	-0.606477	-0.782436	-0.718257	-0.0304006	-0.600599	-0.268299	-0.347291	-0.729214	-0.634711	-0.935877	-1.1936	-1.57193	Gm42418
277	ENSMUSG00000038690	7.10507e-270	-0.252579	-0.086439	-0.452043	0.0857934	0.234761	-0.264407	-0.313989	-0.722934	-0.692186	-1.1304	0.0842685	0.0486577	-0.642198	-1.2973	Atp5j2
277	ENSMUSG00000004268	9.63544e-182	-0.475711	-0.712557	-0.405104	-0.801379	-0.397636	-0.0246169	-0.465215	-0.446557	-0.460908	-0.245755	-0.415068	-0.545989	-0.734666	-0.371244	Emg1
277	ENSMUSG00000020846	9.51793e-87	0.628407	0.639809	0.653482	-0.063985	-0.380888	0.703397	0.674921	0.816042	0.799667	0.815853	0.61734	0.585806	0.6615	0.643654	Fam101b
278	ENSMUSG00000024038	2.31424e-11	-0.264136	0.00432521	-0.526712	0.385337	0.347721	-0.294909	-0.148356	-0.422507	-0.421467	-0.68612	0.309674	0.0837826	-0.48172	-1.16825	Ndufv3
278	ENSMUSG00000060675	0	-0.811974	-0.516832	-0.266742	-0.137381	-0.0475622	-0.612866	-0.610431	-0.926768	-0.80613	-0.517956	-0.256684	-0.603947	-0.750875	-0.585128	Pla2g16
279	ENSMUSG00000055320	4.70042e-32	0.486056	0.578016	0.593848	0.190909	-0.347265	0.480248	0.132509	0.656267	0.551334	0.632938	0.018862	0.557079	0.645383	0.74669	Tead1
279	ENSMUSG00000058571	3.04319e-292	0.405374	0.335625	0.203284	0.171751	-0.516165	0.256689	0.0982706	0.548055	0.534884	0.521655	-0.376327	0.338268	0.5259	0.529541	Gpc6
280	ENSMUSG00000062929	5.74577e-32	1.0781	1.09997	0.951531	0.765644	0.340749	0.736454	0.741736	1.01493	0.795763	1.18302	0.80227	1.22134	1.07061	1.24879	Cfl2
280	ENSMUSG00000024571	6.56596e-55	-0.584039	-0.470866	-0.0384121	-0.872892	-0.626713	0.148558	-0.387154	-0.270886	-0.26403	-0.256953	-0.494016	-0.773845	-0.39939	0.127916	Gm16286
281	ENSMUSG00000022205	1.24786e-06	-0.269695	-0.464641	-0.180371	-0.808266	-0.785822	0.367656	-0.223948	0.106123	-0.0512232	0.140604	-0.684977	-0.692753	-0.896789	-0.243851	Sub1
282	ENSMUSG00000020225	5.53478e-193	-0.921138	-0.207883	-0.347808	-0.162756	-0.0687597	-0.0340809	-0.656983	-1.09127	-0.713593	-0.78137	-0.452677	-0.54674	-0.483136	-0.411565	Tmbim4
282	ENSMUSG00000040462	2.10712e-159	-0.349786	-0.198204	-0.264358	-0.0664845	-0.115892	-0.0480763	-0.290123	-0.338076	-0.291612	-0.836601	-0.289528	-0.453382	-0.24305	-0.324133	Os9
282	ENSMUSG00000048490	1.41208e-42	-0.432298	0.360386	0.427746	-0.462833	-0.743094	1.04983	-0.167487	0.315796	0.0908141	0.5833	-0.0985668	-0.870824	0.184442	0.523437	Nrip1
283	ENSMUSG00000028035	5.1848e-28	0.149087	0.114918	-0.200858	0.288269	0.0630164	-0.72557	0.103768	-0.0347958	0.0576881	-0.0174779	0.361728	0.275828	0.225558	0.0329647	Dnajb4
284	ENSMUSG00000025935	2.6911e-50	-0.551731	-0.389561	-0.702218	-0.231727	-0.102469	-0.00971248	-0.494674	-0.532476	-0.418819	-0.395307	-0.447187	-0.5798	-0.459142	-1.05456	Tram1
284	ENSMUSG00000042675	0	-0.292341	0.229594	-0.0454982	0.241153	0.0388693	-0.0837938	-0.314077	-0.732215	-0.530142	-0.0182505	0.307407	0.396004	0.280202	0.122849	Ypel3
284	ENSMUSG00000020029	5.24251e-16	-0.378168	-0.743341	-0.429337	-0.247241	-0.767535	-0.771579	-0.00914977	0.153949	0.239076	-0.0141505	-0.291853	-0.620716	-1.0415	-0.219805	Nudt4
284	ENSMUSG00000007817	1.06975e-118	-1.03794	-0.176123	-0.115159	-0.193316	-0.0140491	0.208124	-0.678015	-0.52637	-0.495136	-0.033725	-0.690266	-1.17654	0.00665963	0.0528059	Zmiz1
285	ENSMUSG00000074884	1.84815e-14	0.360737	0.114369	-0.48607	0.208473	0.252292	-0.930185	-0.267573	0.306607	-0.420467	-0.0716917	0.119837	0.575881	-0.105157	-0.705334	Serf2
285	ENSMUSG00000027236	4.27556e-173	-0.366919	-0.182433	-0.349364	-0.881027	-0.205096	-0.126218	-0.591176	-0.134318	-0.457444	-0.0188352	-0.632992	-0.59929	-0.418879	-0.471219	Eif3j1
286	ENSMUSG00000055436	1.97563e-27	-0.470416	-0.47067	-0.0558682	-0.557093	-0.773111	-0.0125516	-0.507196	-0.342926	-0.473826	-0.612751	-0.414451	-0.633322	-0.383166	0.110828	Srsf11
286	ENSMUSG00000047446	2.18352e-07	-0.301648	-0.806425	-0.546894	0.045469	-0.114077	-0.174447	-0.140233	0.0697469	0.0178622	-0.153921	-0.269992	-0.546033	-0.534948	-0.835301	Arl4a
286	ENSMUSG00000001175	3.89744e-29	0.34357	0.596933	-0.138729	0.23632	0.319387	-0.51145	0.885125	1.07617	1.42028	1.46888	0.239921	-0.327778	0.404228	0.261268	Calm1
287	ENSMUSG00000034751	1.42022e-08	0.000154337	0.707136	0.733927	0.618418	0.199316	1.08075	0.28608	0.924524	0.656382	1.50765	-0.046268	-0.531151	0.597435	0.890206	Mast4
288	ENSMUSG00000022336	1.51698e-147	-0.261827	-1.03064	0.048642	-0.262782	-0.792849	0.302534	-0.583078	-0.195999	-0.64536	-0.124997	-0.311063	-0.387031	-0.792677	0.414579	Eif3e
288	ENSMUSG00000038274	1.03939e-155	-0.520245	-0.636331	-0.29927	-0.503988	-0.284743	0.398049	-0.743278	-0.537055	-0.903514	-0.143747	-0.742688	-0.765149	-0.624021	-0.34325	Fau
289	ENSMUSG00000014301	3.05036e-34	-0.482908	-0.59477	-0.816861	-0.000355851	0.0245934	-0.143304	-0.276103	-0.462212	-0.314148	-0.755641	-0.0911624	-0.369906	-0.616649	-0.776618	Pam16
289	ENSMUSG00000035929	7.89457e-46	0.736189	0.763	0.793681	0.902764	0.921075	0.697175	0.313418	0.581402	0.143304	1.19817	0.906711	0.930596	0.551639	0.578494	H2-Q4
289	ENSMUSG00000024290	2.68803e-06	0.0164865	0.130308	0.421704	-0.305061	-0.0871778	-0.830232	-0.166085	0.0138257	-0.112918	0.285226	-0.0339758	0.0455655	0.174295	0.435553	Rock1
290	ENSMUSG00000020719	1.93195e-15	0.219251	0.559091	0.4099	0.403573	0.283517	0.800886	0.318585	0.0355137	0.224445	0.383334	0.301606	0.0895562	0.493365	0.802192	Ddx5
291	ENSMUSG00000015619	2.17147e-23	-0.00491966	0.152973	-0.145654	0.383421	0.249821	0.868848	0.127566	0.135613	0.00668305	-0.171253	0.347375	-0.0174748	0.00660589	0.180486	Gata3
291	ENSMUSG00000093904	2.47345e-57	-0.360251	-0.237905	-0.105715	-0.798236	-0.438076	-0.00637618	-0.597712	-0.287011	-0.611418	-0.257217	-0.503882	-0.348407	-0.246236	-0.0397443	Tomm20
292	ENSMUSG00000006589	1.90405e-38	-0.487053	-0.476813	-0.0975841	-0.836419	-0.573808	0.0653395	-0.411821	-0.604958	-0.491833	-0.176331	-0.431709	-0.414845	-0.508691	-0.0624911	Aprt
292	ENSMUSG00000019579	6.41849e-259	-0.508364	-0.486327	-0.547702	-0.488535	-0.34253	-0.046783	-0.433118	-0.559668	-0.47247	-0.637417	-0.394051	-0.473692	-0.677543	-0.992317	Mydgf
293	ENSMUSG00000022505	4.01528e-317	0.752596	0.826446	0.827949	0.75111	0.650639	0.821009	0.700784	0.615046	0.791429	1.19661	0.540676	0.969958	0.994213	1.15888	Emp2
293	ENSMUSG00000005732	9.58661e-07	-0.568497	-1.14841	-0.167347	-0.965937	-0.246242	-0.0424047	-0.593385	-0.460894	-0.349363	-0.583074	-0.895041	-0.76949	-0.975674	0.0419949	Ranbp1
293	ENSMUSG00000024754	1.01555e-180	-0.734572	-0.150599	-0.084519	-0.107799	-0.142593	0.0261169	-0.643715	-0.87422	-0.666782	-0.291693	-0.170001	-0.143082	-0.136833	0.00694347	Tmem2
296	ENSMUSG00000032002	3.4862e-08	-0.385029	-0.284106	-0.0900483	-0.775045	-0.367601	0.0347928	-0.490527	-0.239376	-0.397884	-0.462985	-0.608672	-0.589286	-0.558833	-0.37299	Dcun1d5
296	ENSMUSG00000037405	6.68433e-136	0.666012	0.51341	0.688113	-0.254425	-0.234114	0.784316	0.546043	0.782012	0.663139	0.852785	0.45096	0.520611	0.381475	0.774311	Icam1
297	ENSMUSG00000030057	2.49629e-73	-0.363579	-0.176523	0.0827405	-0.977689	-0.557615	0.373595	-0.0898507	-0.118835	0.118618	0.519049	-0.459896	-0.910073	-0.330248	0.410297	Cnbp
298	ENSMUSG00000050212	2.29934e-47	-0.237095	-0.300719	-0.695048	0.270621	0.0121425	-0.680496	-0.0674623	-0.0313715	-0.0189566	-0.260592	-0.0466571	-0.208984	-0.244653	-0.337362	Eva1b
298	ENSMUSG00000035569	2.36836e-09	-0.249358	-0.190524	0.252154	-0.619657	-0.707994	0.0787165	-0.443969	0.116648	-0.0649626	0.0958802	-0.586323	-0.333667	-0.0116488	0.286553	Ankrd11
298	ENSMUSG00000032562	2.59714e-27	-0.0310778	0.480266	0.693848	0.477019	0.175229	-0.0329238	0.180721	-0.139721	0.129538	0.577363	0.532627	0.551104	0.685118	1.26654	Gnai2
300	ENSMUSG00000025647	2.65623e-159	-0.467118	-0.0955086	-0.764126	-0.0727068	0.0389375	0.00354204	-0.219212	-0.422415	-0.206486	-0.208854	-0.198521	-0.483659	0.0562329	-0.335328	Shisa5
301	ENSMUSG00000018821	1.5913e-25	-0.648766	-0.0143656	-0.115681	0.179396	0.22115	0.0898877	-0.361686	-1.09997	-0.653139	-1.01723	0.00325066	-0.0554847	-0.153564	0.0896829	Avpi1
302	ENSMUSG00000048758	0	-0.343818	-0.903906	-0.233782	-0.453924	-0.554534	0.115431	-0.829338	-0.538397	-1.00914	-0.377219	-0.527038	-0.346071	-0.778129	-0.0773021	Rpl29
302	ENSMUSG00000018585	1.80444e-16	-0.887064	-0.445251	-0.483108	-0.12768	0.0162776	-0.202122	-1.17347	-1.53094	-1.47864	-1.30976	-0.682881	-0.199	-0.730631	-0.941031	Atox1
302	ENSMUSG00000022378	1.45156e-22	0.47637	0.55209	0.643268	0.20381	-0.135613	0.785646	0.330912	0.414127	0.329731	0.541171	0.33978	0.552886	0.505517	0.679559	Fam49b
303	ENSMUSG00000053565	4.13069e-45	-0.597647	-0.885721	-0.174778	0.0610034	-0.484182	0.44067	-0.568912	-0.667557	-0.721046	-0.100501	-0.18765	-0.369749	-0.828708	0.0319316	Eif3k
303	ENSMUSG00000091956	1.97088e-299	0.353312	0.0849474	-1.07445	0.739269	0.71912	0.88867	0.497483	0.886842	0.87961	0.908909	-0.0339831	0.0164507	-0.156321	-0.930966	C2cd4b
303	ENSMUSG00000002064	1.25874e-83	-0.7919	-0.619067	-0.432376	-0.300461	-0.225084	-0.145482	-0.646441	-1.0547	-0.860741	-0.942122	-0.253628	-0.498823	-0.725898	-0.684794	Sdf2
304	ENSMUSG00000026020	5.21979e-116	0.470745	0.518174	0.865192	-0.996293	-0.486187	0.939992	0.342019	0.778196	0.543222	0.872645	0.10626	0.0684986	0.479181	0.908023	Nop58
304	ENSMUSG00000034024	2.76872e-170	-0.670726	-1.0854	-0.120492	-0.651733	-0.567216	0.0575528	-0.637783	-0.807129	-0.72918	-0.807697	-0.459082	-0.604781	-1.04189	-0.257423	Cct2
305	ENSMUSG00000054065	2.71315e-11	0.247573	0.50327	0.532762	-0.143146	0.198072	0.747492	-0.0390541	0.216011	0.0675786	0.640701	-0.253112	0.275905	0.422602	0.554116	Pkp3
305	ENSMUSG00000101609	8.64634e-25	-0.370401	-0.0343463	0.0246433	-0.773566	-0.594088	0.13539	-0.572051	-0.158885	-0.299606	-0.0746239	-0.577285	-0.531835	0.0333626	0.0517121	Kcnq1ot1
305	ENSMUSG00000019433	2.79531e-18	-0.435657	-0.399852	-0.292199	-0.101618	0.0182644	-0.342733	-0.804821	-0.651682	-0.794038	-0.516154	-0.680364	-0.237824	-0.55056	-0.294147	Gipc1
305	ENSMUSG00000032525	3.96505e-22	-0.707252	-0.675088	-0.90849	-0.211756	-0.650349	-0.447714	-0.785114	-0.590712	-0.638225	-1.02801	-0.582655	-0.648068	-0.483575	-0.596304	Nktr
306	ENSMUSG00000041025	3.97934e-22	0.334512	0.0283516	0.0364123	-0.153319	-0.513966	0.396208	0.252864	0.523182	0.468321	0.505219	0.220062	0.333252	0.375841	0.386651	Iffo2
306	ENSMUSG00000001794	1.14464e-29	0.218623	0.780502	0.74749	-0.297961	-0.10022	0.706291	0.105152	0.240345	0.467401	1.12536	-0.482578	0.080454	0.884791	1.13294	Capns1
307	ENSMUSG00000037580	1.08621e-19	-0.339723	0.193141	0.237886	-0.375088	-0.51164	0.396008	-0.122494	0.300228	0.212787	0.3979	-0.469374	-0.857512	0.155902	0.149489	Gch1
308	ENSMUSG00000003072	2.61151e-23	-0.663874	-0.631923	-0.407522	-0.299925	-0.287354	-0.386648	-0.441667	-1.03358	-0.698573	-1.13566	-0.00144632	-0.467437	-1.01423	-0.699104	Atp5d
308	ENSMUSG00000034786	0	-0.643638	-0.107991	-0.0828109	-0.0216584	0.010629	-0.418744	-0.56273	-1.07719	-0.764288	-0.551351	-0.0906629	-0.111551	-0.0651606	-0.153169	Gpsm3
309	ENSMUSG00000035242	3.62064e-96	0.634329	0.57362	0.28652	0.196116	0.459081	0.450261	0.33359	0.81081	0.360237	0.895131	0.370708	0.519476	0.371475	0.395296	Oaz1
309	ENSMUSG00000020048	1.90612e-06	-0.0500234	-0.169995	-0.859595	0.0113822	-0.824801	0.141312	0.2553	-0.0202725	0.503169	-0.208705	0.0511921	0.0921323	-0.357534	-0.0891602	Hsp90b1
309	ENSMUSG00000021876	0	0.639296	0.652811	0.520266	0.127395	-0.358557	0.372483	0.646599	0.648721	0.642968	0.610296	0.652703	0.65168	0.654537	0.619887	Rnase4
309	ENSMUSG00000036372	1.55075e-17	-0.108613	-0.0502154	-0.502407	0.153246	0.0583494	0.285221	-0.341719	-0.315504	-0.575969	-0.566111	0.00243354	0.0374203	-0.337795	-1.12016	Tmem258
310	ENSMUSG00000006315	2.65225e-27	-0.362381	-0.578378	-0.519008	-0.2221	-0.0968326	-0.040147	-0.393847	-0.427009	-0.392068	-0.533267	-0.325873	-0.201208	-0.864651	-0.653111	Tmem147
310	ENSMUSG00000020219	0	-0.671129	-0.662421	-0.712901	-0.442745	-0.0224971	-0.212598	-0.620827	-0.783418	-0.706051	-1.04628	-0.451816	-0.53878	-1.02284	-1.04007	Timm13
310	ENSMUSG00000066456	1.38673e-260	0.678746	-0.0148785	0.360106	0.817038	0.0644985	-0.237038	0.691384	0.840232	0.874701	0.19072	0.484033	0.600643	0.570359	0.763893	Hmgn3
310	ENSMUSG00000057863	1.29223e-72	-0.156125	-0.404161	-0.464901	-0.458963	-0.00146095	0.28743	-0.926114	-0.027752	-1.07668	0.140557	-0.795444	-0.412786	-0.353998	-0.53533	Rpl36
311	ENSMUSG00000040225	2.40654e-64	-0.430125	-0.394008	0.214883	-0.743434	-0.735927	0.194954	-0.534964	-0.348553	-0.466792	-0.541203	-0.433913	-0.571343	-0.325388	0.423313	Prrc2c
311	ENSMUSG00000022094	3.65501e-07	-0.244639	0.231541	-0.0880231	0.108204	0.0579939	0.323016	0.120962	0.241791	0.263443	0.283183	-0.0255542	-0.656908	0.0477458	-0.34726	Slc39a14
312	ENSMUSG00000029147	7.25018e-15	-0.374848	-0.37586	-0.0722246	-0.700827	-0.184095	0.0287865	-0.416769	-0.353124	-0.328026	-0.220628	-0.419629	-0.474819	-0.307132	-0.0578799	Ppm1g
312	ENSMUSG00000001552	1.91765e-35	-0.468161	0.00686883	0.219987	-0.409287	-0.0521768	0.84517	-0.492607	-0.18133	-0.294317	0.122804	-0.704065	-0.512725	0.0184642	0.225839	Jup
312	ENSMUSG00000023939	0	-0.928629	-0.836588	-0.876521	0.205686	0.176065	0.139692	-0.62327	-1.17352	-0.746739	-0.771204	-0.471197	-0.665608	-0.862207	-0.484263	Mrpl14
314	ENSMUSG00000033545	4.39102e-49	-0.415557	-0.159572	0.020126	-0.294426	-0.316382	0.14471	-0.786303	-0.51427	-0.837679	-0.395868	-0.28629	-0.219437	-0.202455	-0.0281318	Znrf1
314	ENSMUSG00000021576	3.24782e-166	-0.618188	-0.514903	-0.240082	-0.750246	-0.295066	0.0448221	-0.546501	-0.619786	-0.468633	-0.348555	-0.571503	-0.633875	-0.601854	-0.112612	Pdcd6
314	ENSMUSG00000025068	3.16409e-24	0.295066	0.409458	0.203385	-0.650749	-0.555908	0.791741	0.433382	0.489485	0.470221	0.758302	0.250347	0.0425979	0.197287	0.393938	Gsto1
316	ENSMUSG00000020027	2.36867e-31	-0.0812108	0.509505	0.346169	0.353856	-0.043092	0.679607	0.432336	-0.467268	0.385608	-1.16553	0.567983	0.570403	0.522562	0.642772	Socs2
316	ENSMUSG00000046876	1.16404e-89	0.676318	0.73421	0.723634	0.11655	-0.225646	0.650967	0.591853	0.763889	0.740233	0.765421	0.560347	0.675963	0.794659	0.74538	Atxn1
316	ENSMUSG00000021756	7.27736e-125	0.627068	0.795578	0.812717	0.576087	0.581932	0.584308	0.414859	0.732158	0.481972	0.821655	0.635946	0.762238	0.875666	0.843621	Il6st
319	ENSMUSG00000027797	2.2985e-34	0.283926	-0.779007	0.235701	-0.235815	-0.375347	0.395799	0.196302	0.407696	0.401526	0.352482	-0.189873	0.19559	0.188449	0.396656	Dclk1
319	ENSMUSG00000019873	3.43375e-143	0.284704	0.404013	0.388141	-0.259882	-0.616474	0.0956463	0.28338	0.446313	0.487532	0.397485	0.134886	0.320866	0.486066	0.511686	Reep3
319	ENSMUSG00000024772	1.77712e-11	-1.01156	0.0828981	-0.0629681	-0.192179	-0.021923	-0.33387	-0.710924	-0.669101	-0.696496	0.227029	-0.82602	-1.4153	0.0355	0.00875827	Ehd1
320	ENSMUSG00000075701	2.13307e-28	-0.341034	-0.0722565	-0.494762	-0.488906	-0.365901	-0.0937934	-0.296989	-0.40542	-0.322555	-0.601661	-0.318617	-0.367573	-0.459517	-0.939098	Vimp
320	ENSMUSG00000030541	1.88391e-59	-0.126452	-0.681657	-0.331389	0.0547861	-0.246276	-0.365559	-0.0336854	-0.0678307	-0.0480563	-0.575633	-0.14459	-0.259515	-0.774189	-0.295696	Idh2
320	ENSMUSG00000012405	2.60105e-95	0.0189983	-1.03815	-0.451411	-0.61779	-0.616055	0.312121	-1.04675	-0.0582476	-1.15162	-0.591235	-0.73176	0.0105344	-0.86334	-0.100773	Rpl15
320	ENSMUSG00000006356	0	-1.14734	-0.953028	-0.899094	-0.635619	-0.0786536	-0.885437	-1.00061	-0.987215	-1.05593	-0.62448	-1.13602	-1.57987	-0.852474	0.251398	Crip2
322	ENSMUSG00000025724	1.69079e-07	-0.328048	-0.47539	-0.215426	-0.430087	-0.239933	0.0746438	-0.156607	-0.230991	-0.163599	-0.833938	-0.168055	-0.43134	-0.704429	-0.393668	Sec11a
323	ENSMUSG00000055681	8.94251e-38	-0.370259	-0.272862	-0.753794	-0.14919	-0.24006	-0.0217024	-0.194307	-0.471839	-0.246146	-0.307152	-0.0398456	-0.390275	-0.657279	-1.01814	Cope
323	ENSMUSG00000058756	3.89085e-12	-0.0691515	0.0701332	0.0726177	0.293071	0.174133	-0.609897	0.000701652	-0.0304174	-0.0132051	0.238059	0.187131	0.073851	0.272615	0.23723	Thra
324	ENSMUSG00000046330	3.35257e-298	0.351258	0.0347267	-0.216106	0.0133911	0.252846	0.547916	-0.229216	0.498056	-0.38099	0.548427	-0.24374	0.0681454	0.0163577	-0.266708	Rpl37a
324	ENSMUSG00000040681	1.61827e-09	-0.126037	-0.30461	0.513826	-0.0444906	-0.173305	0.718957	-0.358661	-0.270144	-0.341637	-0.00690386	-0.305106	0.0570397	-0.134226	1.11986	Hmgn1
325	ENSMUSG00000032336	4.97767e-107	0.847934	0.847614	0.811261	0.478904	0.497621	0.38801	0.816215	0.891231	0.874916	0.853031	0.809178	0.90636	0.988778	0.867626	Nptn
325	ENSMUSG00000007739	0	-0.718706	-1.09254	-0.104236	-0.511476	-0.569397	0.175554	-0.736738	-0.685404	-0.875371	-0.341575	-0.476266	-0.645141	-1.04218	-0.0280703	Cct4
325	ENSMUSG00000021134	1.65484e-13	-0.65323	-0.138916	-0.0557573	-0.932308	-0.333467	0.105841	-0.555646	-0.40317	-0.439877	0.00217639	-0.897759	-1.12258	-0.14251	0.00987299	Srsf5
326	ENSMUSG00000018583	0	-0.504277	-0.553046	0.0288538	-0.818177	-0.280965	0.203232	-0.419392	0.0302524	-0.120284	0.23689	-0.801665	-1.00796	-0.502922	0.0428258	G3bp1
326	ENSMUSG00000057561	5.93677e-135	-0.463962	0.154169	0.264329	-0.750717	-0.708888	0.324599	-0.557851	-0.509414	-0.548595	0.0885243	-0.475075	-0.423146	0.0134601	0.519484	Eif1a
328	ENSMUSG00000021843	5.52962e-100	-0.789864	0.573641	0.842504	0.170796	0.123557	0.459401	-0.818853	-1.5768	-1.2691	-0.045678	0.24607	0.510477	0.603263	0.939732	Ktn1
328	ENSMUSG00000020321	1.22097e-07	-0.238784	-0.315189	-0.743683	0.106006	-0.0583829	-0.0253807	-0.0250751	-0.485548	-0.160906	-0.278618	0.190019	-0.229432	-1.09987	-1.08516	Mdh1
328	ENSMUSG00000022358	1.51187e-58	0.969832	0.868634	0.754904	0.46396	0.345996	0.633005	0.896849	1.03402	1.00009	1.082	0.764993	0.899338	0.951586	0.877724	Fbxo32
330	ENSMUSG00000041697	4.09139e-17	0.00137202	0.391782	-0.0585581	0.326445	0.312799	-0.351453	0.0634876	-0.506111	-0.318428	-1.13514	0.357802	0.198793	-0.474261	-1.14701	Cox6a1
330	ENSMUSG00000031505	4.78779e-30	-0.553396	-0.206249	-0.298656	0.0036675	-0.0325806	0.169632	-0.392515	-0.87936	-0.632936	-0.513407	-0.128682	-0.284128	-0.514173	-0.209882	Carkd
330	ENSMUSG00000010406	6.52365e-13	-0.686449	-0.368645	-0.3972	-0.367085	-0.209548	-0.0892135	-0.946537	-0.971503	-1.19233	-0.212035	-0.533827	-0.268959	-0.381484	-0.565261	Mrpl52
330	ENSMUSG00000021969	1.85634e-86	-0.133132	-0.0367514	0.0858119	-0.467002	-0.503726	0.1946	-0.142806	-0.0466432	-0.0626212	0.0226438	-0.0745725	-0.0634392	-0.00403118	0.178977	Zdhhc20
330	ENSMUSG00000039016	2.64908e-144	-0.3392	-0.208491	-0.247841	-0.250538	-0.105847	-0.0654587	-0.362875	-0.587867	-0.48118	-1.05453	-0.0922851	-0.0226591	-0.274111	-0.861885	Timm8b
331	ENSMUSG00000034160	1.62802e-14	-0.272749	0.054084	-0.0888184	-0.224338	-0.434743	0.128965	-0.583155	-0.430917	-0.67304	-1.01435	-0.0913205	-0.0920275	0.143763	-0.275705	Ogt
331	ENSMUSG00000031565	4.81802e-22	0.0536406	0.542287	0.271044	-0.216174	-0.627391	0.511389	-0.0436522	0.225238	0.316394	0.542315	-0.352086	0.276361	0.643044	0.669402	Fgfr1
331	ENSMUSG00000022216	0	-0.618217	-0.641909	-0.404275	-0.346545	-0.244801	0.0194125	-0.526896	-0.867239	-0.816727	-0.313469	-0.228962	-0.374781	-0.809704	-0.107177	Psme1
331	ENSMUSG00000035356	6.93143e-13	-0.336958	-0.298124	-0.838494	0.33182	0.381129	-0.723725	-0.56782	0.178972	0.0222156	0.341967	-0.79555	-0.491334	0.118382	-0.00423136	Nfkbiz
331	ENSMUSG00000090000	9.56937e-44	-0.479437	-0.281952	-0.454365	-0.716979	-0.360887	-0.112629	-0.554564	-0.462262	-0.545392	-0.692673	-0.62894	-0.531824	-0.474534	-1.00738	Ier3ip1
333	ENSMUSG00000036461	3.49232e-18	-0.730051	-0.284356	0.171859	-0.586301	-0.571707	0.329912	-0.953651	-0.843546	-0.911871	-0.0597161	-0.63703	-0.197156	-0.411384	0.192553	Elf1
334	ENSMUSG00000012422	2.90611e-213	-0.446765	-0.503001	-0.278381	-0.49705	-0.235113	-0.241444	-0.524601	-0.469801	-0.51864	-0.75432	-0.547664	-0.42852	-0.602269	-0.84098	Tmem167
336	ENSMUSG00000031734	3.46954e-39	-0.490451	-0.77725	-0.680321	-0.125402	-0.177759	0.275399	-0.482865	-0.235462	-0.240228	-0.623582	-0.940334	-0.734941	-0.817504	-0.364269	Irx3
336	ENSMUSG00000031870	3.46529e-08	-0.519201	0.128368	0.107653	0.061126	0.0732831	0.128438	-0.586962	-0.955239	-0.788819	-0.559632	0.11512	0.1235	0.136765	0.136364	Pgr
336	ENSMUSG00000001473	1.12033e-293	-0.091362	0.810578	0.870868	-0.691264	-0.702229	0.652177	0.144647	0.918848	0.818862	1.06011	-0.547196	-0.798034	0.620463	0.79224	Tubb6
337	ENSMUSG00000001504	5.44834e-317	-0.132953	-0.463003	-0.798929	0.0492672	-0.0204925	0.523066	-0.0360227	0.122108	0.063115	0.156533	-0.15827	-0.248861	-0.620683	-0.973783	Irx2
337	ENSMUSG00000024991	1.26326e-20	-0.409393	-0.518992	0.105671	-0.834719	-0.708141	0.011878	-0.518859	-0.153907	-0.388977	-0.0747893	-0.680663	-0.537295	-0.646714	0.192376	Eif3a
338	ENSMUSG00000030751	2.77664e-09	-0.215106	-0.427869	-0.209082	-0.213959	-0.100947	0.184997	-0.154901	-0.330339	-0.219411	-0.351604	-0.119531	-0.21745	-0.638701	-0.17125	Psma1
339	ENSMUSG00000029994	3.62425e-12	-0.236834	-0.245614	-0.0398737	0.0325171	0.0361597	0.0205538	-0.322735	-0.334466	-0.347137	-0.808011	-0.168969	-0.104058	-0.187744	0.0508768	Anxa4
339	ENSMUSG00000030062	5.15323e-24	-0.287547	-0.299064	-0.456755	-0.260144	-0.143936	0.0400458	-0.359989	-0.251777	-0.283667	-0.345322	-0.284816	-0.232581	-0.370442	-0.807	Rpn1
340	ENSMUSG00000068739	8.51455e-17	-0.288201	-0.206045	-0.427905	-0.699479	-0.138431	0.0670885	-0.409703	-0.335831	-0.447415	-0.0973881	-0.418749	-0.307848	-0.332667	-0.688977	Sars
340	ENSMUSG00000030701	7.87043e-09	0.309174	0.0896092	0.0501804	0.0141914	-0.373021	0.559348	0.216954	0.47609	0.521738	0.480758	-0.0731231	0.22077	0.447491	0.390134	Plekhb1
340	ENSMUSG00000031848	1.86362e-33	-0.671647	-0.854688	-0.341259	-0.0351992	-0.267892	0.106153	-0.419473	-0.865391	-0.546785	-0.867847	-0.204223	-0.268688	-1.14741	-0.292897	Lsm4
341	ENSMUSG00000036781	2.18714e-24	-0.646983	-0.630384	-0.660894	-0.284429	-0.015102	0.365703	-0.636576	-0.802889	-0.708795	-0.601543	-0.505061	-0.516628	-1.03482	-1.07236	Rps27l
343	ENSMUSG00000031422	5.97093e-16	-0.346198	-0.248219	-0.705457	-0.755361	-0.684347	-0.0451413	-0.342432	-0.299899	-0.226314	-0.321435	-0.528963	-0.522852	-0.381003	-0.145192	Morf4l2
343	ENSMUSG00000030884	0	-0.255336	-0.499919	-0.232965	-0.0745024	-0.231066	-0.0588271	-0.132694	-0.283245	-0.243215	0.0800709	-0.0236765	-0.244309	-0.739762	-0.155341	Uqcrc2
343	ENSMUSG00000033751	1.57337e-23	-0.329436	-0.371407	-0.161522	-0.658997	-0.16719	0.0751042	-0.193479	-0.184465	-0.194243	-0.227351	-0.311092	-0.512166	-0.515681	-0.470964	Gadd45gip1
343	ENSMUSG00000009927	4.90213e-96	-0.126058	-0.524088	-0.197448	-0.642956	-0.416413	0.300162	-0.522478	-0.203345	-0.658251	0.208372	-0.524689	-0.376511	-0.511861	-0.216135	Rps25
344	ENSMUSG00000031813	0	-0.364127	-0.253335	-0.118719	0.078971	0.0222531	0.128159	-0.20781	-0.585517	-0.364588	-0.412251	0.0463565	-0.10251	-0.301586	-0.169842	Mvb12a
345	ENSMUSG00000058672	0	-0.244313	0.122909	0.0789537	-0.130407	0.319755	0.801587	0.137232	0.81861	0.80662	0.910529	-0.740134	-0.916916	0.0280707	0.233947	Tubb2a
346	ENSMUSG00000030793	5.22524e-07	-0.0290549	-0.514318	-0.312328	0.146042	0.0190413	-0.138285	-0.0166953	-0.0424115	-0.0406075	-0.0994198	-0.0839591	-0.0881232	-0.999824	-0.663903	Pycard
346	ENSMUSG00000021458	0	0.698187	0.91674	0.854798	0.401105	-0.216296	0.262947	0.762128	0.81295	0.756461	0.91197	0.992456	0.829119	0.826733	0.528565	2010111I01Rik
347	ENSMUSG00000036499	5.63744e-14	-0.0413969	0.164632	0.049522	-0.654013	-0.294697	-0.0497263	-0.261873	0.190372	0.00112956	0.103719	-0.388808	-0.161449	0.136728	0.247028	Eea1
347	ENSMUSG00000054717	2.08711e-15	-0.0731895	-1.04045	-0.143209	0.0950657	-0.114364	-0.0673355	-0.30031	-0.154186	-0.255858	-0.269582	-0.496712	0.0161904	-1.05611	0.0847117	Hmgb2
347	ENSMUSG00000025066	2.71199e-12	0.176164	-0.013146	0.578868	-0.144418	0.0636713	0.243874	0.281335	0.334526	0.426917	0.768569	0.195337	0.0913356	0.1396	1.15334	Sfr1
348	ENSMUSG00000000568	2.40538e-16	-0.0889517	-0.451444	0.0789871	-0.441948	-0.59881	0.107182	-0.164916	0.179549	0.1819	0.243021	-0.411408	-0.239587	-0.296344	0.243014	Hnrnpd
348	ENSMUSG00000020163	8.57912e-24	-0.0405714	0.41713	-0.343386	0.265593	0.625723	-0.400254	-0.359459	-0.483004	-0.78447	-0.408853	0.372065	0.408101	-0.332388	-1.10853	Uqcr11
349	ENSMUSG00000032051	2.68598e-109	-0.979575	-0.165915	-0.353273	-0.221825	-0.0863944	0.0862295	-0.935803	-1.19492	-1.13288	-0.8438	-0.71549	-0.794768	-0.412882	-0.510885	Fdx1
351	ENSMUSG00000058799	5.49125e-27	0.0944739	-0.996496	0.0768343	-0.415495	-0.343836	-0.00562312	0.0303935	0.359733	0.21839	0.368884	-0.264315	0.0141832	-0.698895	0.336581	Nap1l1
351	ENSMUSG00000032288	4.2395e-10	-0.511039	-0.566711	-0.292344	-0.35354	-0.223915	-0.0534614	-0.485223	-0.691432	-0.683348	-0.349345	-0.166509	-0.227824	-0.619693	-0.244554	Imp3
351	ENSMUSG00000021290	2.65594e-140	-0.152282	0.0502635	-0.373401	-0.0641926	0.174908	-0.544122	-0.431985	-0.59433	-0.847227	-0.82547	-0.182944	0.0579419	-0.463553	-1.06871	2010107E04Rik
352	ENSMUSG00000054312	4.18659e-124	-0.14881	-0.13558	-0.552275	0.207709	0.223266	-0.211488	-0.231797	-0.324174	-0.41437	-0.620504	0.0992821	0.114126	-0.374453	-0.916268	Mrps21
352	ENSMUSG00000040731	1.94607e-12	-0.243961	-0.196743	0.0480487	-0.823067	-0.438065	0.213931	-0.310222	-0.219428	-0.252978	-0.140473	-0.449064	-0.479922	-0.268283	0.129116	Eif4h
354	ENSMUSG00000032966	1.67946e-09	-0.0597052	0.0428695	0.379353	-0.222787	0.0734966	-0.77463	-0.261309	-0.270624	-0.457037	-0.236459	-0.0743642	0.0855726	0.116201	0.489212	Fkbp1a
355	ENSMUSG00000025959	2.08778e-36	-0.0312559	-0.218817	0.262427	0.0654714	-0.194518	-0.070324	-0.527336	0.489427	0.247178	0.398244	-1.00481	-0.233463	-0.429129	0.449206	Klf7
355	ENSMUSG00000025510	5.41071e-31	0.399735	0.69359	0.551323	0.0457106	0.411867	-0.172252	0.447719	0.0518833	0.33747	0.0946778	0.692855	0.722091	0.733556	0.676846	Cd151
355	ENSMUSG00000014856	8.3208e-29	-0.508284	-0.367258	-0.333539	-0.197115	-0.168472	-0.0320857	-0.385743	-0.692544	-0.528875	-0.491717	-0.186748	-0.270521	-0.586329	-0.632808	Tmem208
356	ENSMUSG00000040785	3.34817e-14	-0.0687913	-0.215356	0.221581	-0.0576975	-0.519374	0.194158	-0.155089	-0.118435	-0.155069	-0.386221	0.0697242	0.138574	-0.0581149	0.242461	Ttc3
357	ENSMUSG00000045027	3.78156e-71	-0.63441	-0.0401514	-0.00889715	-0.113726	-0.0973107	0.00221961	-0.668698	-1.10274	-0.916873	-0.0134273	-0.333366	-0.256926	-0.11294	0.00221961	Prss22
357	ENSMUSG00000024912	3.64511e-73	-0.443409	0.0263535	0.096009	-0.530781	-0.359851	0.19663	-0.35378	0.095129	0.0539783	0.157401	-0.731343	-0.832456	0.0649463	0.138282	Fosl1
358	ENSMUSG00000078348	1.07091e-12	-0.269652	-0.489817	-0.189599	-0.127889	-0.0306923	-0.00300252	-0.201982	-0.416504	-0.267802	-0.540397	-0.0998063	-0.117346	-0.674816	-0.142668	Sf3b5
358	ENSMUSG00000060002	3.22388e-10	-0.159175	0.0320761	-0.681063	0.297368	0.150508	0.0640056	0.0727406	0.054434	0.107229	-0.0450157	0.105388	-0.217929	-0.385236	-0.847632	Chpt1
358	ENSMUSG00000051495	9.808e-10	0.0643116	-0.120348	-0.272641	0.0681456	-0.513638	0.230465	0.213487	0.299895	0.263247	0.170798	0.130556	-0.00652845	-0.383701	0.0334786	Irf2bp2
358	ENSMUSG00000020315	5.0591e-14	0.219735	0.203372	0.453248	0.298127	-0.162459	-0.678575	0.338416	0.188852	0.349873	0.034273	0.509606	0.46408	0.398381	0.676536	Sptbn1
358	ENSMUSG00000048076	1.90999e-139	-0.887138	-0.525001	-0.489051	-0.65691	-0.316104	-0.185026	-0.6974	-0.925079	-0.688977	-0.5235	-0.878803	-1.07158	-0.650269	-0.484298	Arf1
359	ENSMUSG00000039676	1.66196e-11	-0.651821	-0.0489971	-0.151453	-0.0168594	0.00675194	0.0574657	-0.510117	-1.1427	-0.762665	-0.467273	-0.137073	-0.112718	0.0317355	0.0254867	Capsl
359	ENSMUSG00000022354	8.9815e-27	-0.133412	-0.153326	0.032953	0.362405	0.0672095	-0.191142	-0.0279052	-0.32372	-0.197725	-1.07921	0.269784	0.022597	-0.922765	-1.07733	Ndufb9
360	ENSMUSG00000079111	3.17772e-28	-0.367105	-0.297112	-0.219915	-0.652054	-0.507547	-0.12426	-0.263106	-0.17261	-0.183611	-0.191005	-0.316056	-0.612697	-0.454388	-0.408084	Kdelr2
361	ENSMUSG00000040297	1.06077e-262	0.402699	0.668614	0.658664	0.251688	-0.264409	0.683372	0.476823	0.644698	0.60267	0.650207	0.445028	0.294595	0.621802	0.680348	Suco
362	ENSMUSG00000039697	1.82902e-45	0.161635	-0.543209	-0.2207	0.0480515	-0.237693	-0.00739401	-0.00763797	0.257617	0.231773	0.23342	-0.347947	0.0801559	-1.0042	-0.0706546	Ncoa7
363	ENSMUSG00000029328	3.40868e-15	-0.342738	-0.518355	0.0713559	-0.846392	-0.682395	0.0563545	-0.349674	-0.252753	-0.277433	-0.0632269	-0.480001	-0.443302	-0.453442	0.240555	Hnrnpdl
363	ENSMUSG00000079620	9.62109e-146	-0.546712	-0.353668	-0.364447	-0.0198776	-0.0245115	-0.00376575	-0.244632	-0.020882	-0.014547	-0.0199914	-0.509134	-1.07088	-0.535203	-0.0915879	Muc4
364	ENSMUSG00000032112	6.76506e-36	-0.369922	-0.278489	-0.158413	-0.335717	-0.147077	0.00406354	-0.387474	-0.585898	-0.471675	-0.784142	-0.209006	-0.118695	-0.172003	-0.259686	Trappc4
364	ENSMUSG00000006169	7.81879e-183	-0.448859	-0.186703	-0.116598	-0.473034	-0.552097	0.120725	-0.48505	-0.102487	-0.331485	-0.0700097	-0.489387	-0.556119	-0.545867	-0.257909	Clint1
364	ENSMUSG00000018293	2.64067e-60	0.93856	1.00879	0.830751	0.379661	0.587235	0.604995	0.635452	0.925742	0.655905	1.13489	0.592684	0.950079	0.932222	0.780041	Pfn1
364	ENSMUSG00000044147	8.97685e-18	-0.462638	-0.255237	-0.103507	-0.552635	-0.59301	0.651333	-0.462113	0.196494	0.119552	0.254651	-1.10608	-0.932926	-0.163244	0.29984	Arf6
365	ENSMUSG00000028639	8.75389e-31	0.0549923	-0.247775	0.319296	-0.187624	-0.111386	-0.214325	0.105588	-0.219007	0.0920819	-0.129268	0.175445	0.294531	-0.130144	0.978729	Ybx1
365	ENSMUSG00000020849	2.03919e-189	-0.778295	-0.918483	-0.424285	-0.704675	-0.430622	0.220196	-0.700207	-0.81367	-0.636504	-0.889774	-0.835571	-0.991956	-1.10592	-0.0154519	Ywhae
367	ENSMUSG00000021917	5.76343e-17	-0.694597	-0.223914	-0.119019	-0.443281	-0.424623	0.289559	-0.476593	-0.938494	-0.599246	-0.941831	-0.114461	-0.403076	-0.5833	-0.476808	Spcs1
367	ENSMUSG00000021709	4.07921e-61	-0.166387	-0.025373	0.0624731	-0.0351812	-0.331432	0.715891	-0.160824	0.250163	0.140609	0.336658	-0.448196	-0.378373	0.0822328	0.257834	Erbb2ip
367	ENSMUSG00000020571	4.41819e-19	-0.351374	-0.506698	-0.712514	-0.642082	-0.48991	0.134645	-0.29133	-0.631636	-0.342441	-1.04597	-0.293275	-0.231904	-0.597375	-0.784004	Pdia6
368	ENSMUSG00000008475	1.91001e-11	0.208514	0.0404917	0.0735957	-0.151056	-0.70361	0.420403	0.028015	0.0758351	0.117011	-0.0611337	-0.131748	0.13933	-0.120168	0.293433	Arpc5
368	ENSMUSG00000037072	2.28249e-39	-0.258254	0.023108	-0.295861	0.0526835	-0.394554	-0.748653	-0.174724	-0.656923	-0.344692	-0.547803	0.139252	-0.0087324	-0.233665	-0.247181	Sep15
368	ENSMUSG00000022234	4.99415e-39	-0.560625	-1.01476	-0.314454	-0.631855	-0.599889	0.016755	-0.57436	-0.513452	-0.622305	-0.338983	-0.416014	-0.596977	-1.04363	-0.0658469	Cct5
369	ENSMUSG00000064351	4.16314e-241	0.44335	0.0327549	0.149875	0.000927256	-0.133153	0.131664	-0.418041	0.678914	-0.418503	0.0878998	-0.0863699	0.474205	-0.129315	-1.05505	mt-Co1
370	ENSMUSG00000030536	5.75223e-68	-0.720635	-0.556749	-0.0732636	-0.188022	-0.0811687	-0.201924	-0.82482	-0.236539	-0.377977	0.0243465	-1.05278	-0.882089	-0.464763	-0.0678861	Iqgap1
370	ENSMUSG00000020859	1.26536e-139	-0.679461	-0.506711	0.0280659	-0.664205	-0.455334	-0.128134	-0.578603	-0.0352211	-0.163372	0.0139878	-0.831986	-1.00254	-0.290638	-0.0294338	Spag9
371	ENSMUSG00000004535	2.46515e-27	-0.0838273	0.38663	0.276824	0.059797	-0.338088	0.771212	0.146977	-0.272233	0.0153891	0.304707	0.287023	-0.000328748	-0.109737	0.199758	Tax1bp1
371	ENSMUSG00000021939	6.38728e-65	-0.367767	0.536633	-0.00343145	-0.0665342	0.0229253	0.526994	-0.0708289	-0.379451	-0.0159129	0.730541	-0.116831	-0.560013	0.00322327	-1.14952	Ctsb
371	ENSMUSG00000034566	1.89497e-21	-0.627907	-0.490852	-0.429395	0.106677	-0.0705559	-0.288786	-0.417557	-1.1077	-0.750332	-1.0946	0.111698	-0.315178	-0.928176	-0.495052	Atp5h
371	ENSMUSG00000043091	1.63024e-07	-0.0341002	0.272928	-0.165334	-0.677315	-0.000897588	0.150106	-0.0336804	0.204983	0.140223	0.266162	-0.406058	-0.492127	0.167578	-0.00724964	Tuba1c
373	ENSMUSG00000028691	2.63144e-27	0.0320987	0.0952698	-0.319523	-0.335001	0.180561	0.786683	0.441402	-0.182547	0.257874	-0.0478983	0.069733	-0.489975	-0.580284	-0.317162	Prdx1
373	ENSMUSG00000006050	3.83096e-20	-0.608339	-0.29284	-0.514863	-0.230904	-0.0897232	-0.127684	-0.48624	-0.764969	-0.537441	-0.802299	-0.371006	-0.475759	-0.481635	-0.642431	Sra1
374	ENSMUSG00000004667	4.53988e-56	-0.412999	-0.699011	-0.45927	-0.44236	-0.24235	0.0122137	-0.268076	-0.369995	-0.250929	-0.357947	-0.256836	-0.49104	-0.853279	-0.427242	Polr2e
374	ENSMUSG00000022174	1.17927e-16	-0.749984	-0.193351	-0.521653	-0.30967	-0.175011	-0.224873	-0.401257	-1.06463	-0.552997	-0.958663	-0.0728829	-0.387927	-0.535639	-0.968522	Dad1
374	ENSMUSG00000056201	1.37614e-103	0.0925079	0.232218	0.840338	-0.637687	-0.441525	0.0479238	0.0299428	-0.380515	-0.140779	-0.0183792	0.159732	0.495244	0.253236	0.947771	Cfl1
375	ENSMUSG00000064246	2.29366e-12	-0.137991	0.689958	0.470874	-0.511082	-0.550032	0.734081	0.515992	0.730246	0.701846	0.736134	0.254851	-0.582871	0.635621	0.228598	Chil1
375	ENSMUSG00000038067	8.30936e-44	-0.627026	0.512952	0.368381	0.230326	0.494193	0.530575	-0.384384	0.451956	0.374116	0.530575	-0.868366	-1.50152	0.500513	0.442632	Csf3
375	ENSMUSG00000041488	5.49444e-185	-0.780418	-0.240905	-0.0855561	-0.234609	-0.406304	0.15471	-0.6628	-0.430294	-0.45876	-0.288292	-0.778974	-0.881475	-0.273855	-0.189671	Stx3
376	ENSMUSG00000025499	1.06748e-99	0.382703	0.473065	0.369896	0.127808	0.139694	0.672191	0.374758	0.491008	0.506143	0.18857	0.347608	0.463646	0.485806	0.602132	Hras
376	ENSMUSG00000032220	4.60116e-113	-0.593395	0.0692344	0.125267	-0.681641	-0.372812	0.0513927	-0.764175	-0.394502	-0.657633	0.202627	-0.673622	-0.68341	0.0068127	0.121753	Myo1e
376	ENSMUSG00000034892	4.8997e-42	0.506703	0.246818	-0.260796	0.00557153	0.600082	0.437845	-0.24891	0.503523	-0.395939	0.430663	-0.243585	0.401661	0.226656	-0.475612	Rps29
377	ENSMUSG00000079197	2.93587e-235	-0.532184	-0.398225	-0.241266	-0.225007	-0.0741898	0.119711	-0.37576	-0.858951	-0.572648	-0.496863	-0.0865039	-0.0743707	-0.542149	-0.196365	Psme2
379	ENSMUSG00000019961	2.80983e-59	-0.0292367	-0.740355	-0.0182774	0.0193398	-0.119596	0.0179745	-0.183441	0.111796	0.0223034	-0.106621	-0.371569	-0.100406	-0.671285	0.133487	Tmpo
379	ENSMUSG00000098274	0	-0.305187	-0.532234	-0.379795	-0.519695	-0.332603	0.294001	-0.734665	-0.498542	-0.995209	-0.370379	-0.596953	-0.439559	-0.446172	-0.23291	Rpl24
381	ENSMUSG00000062604	1.73914e-11	0.570987	0.379696	0.674498	0.683468	0.200882	0.727701	0.602065	0.552949	0.498223	0.249683	0.85778	0.790053	0.178232	0.867219	Srpk2
381	ENSMUSG00000034932	1.17964e-07	-0.41564	-0.384073	-0.139335	-0.0668263	0.00468607	-0.0013877	-0.568684	-0.588693	-0.613186	-0.554648	-0.451429	-0.235463	-0.689613	-0.368382	Mrpl54
382	ENSMUSG00000046432	8.45286e-25	0.189084	0.00761037	0.658141	0.588305	-0.113724	0.736055	0.399398	-0.0150097	0.34672	-0.277287	0.575549	0.55598	-0.0557157	0.529827	Ngfrap1
382	ENSMUSG00000020402	1.15675e-31	-0.64825	-0.554743	-0.345416	-0.0708634	0.0514862	-0.342624	-0.52528	-1.30166	-0.950242	-0.406342	0.0841297	-0.0425549	-0.599812	-0.0151099	Vdac1
382	ENSMUSG00000058546	1.48732e-240	0.028434	-0.394992	-0.430584	-0.2842	0.0659373	0.325974	-0.514488	0.139198	-0.563293	0.444693	-0.795932	-0.365814	-0.251838	-0.0129015	Rpl23a
383	ENSMUSG00000031737	1.74515e-34	0.0718124	-0.418341	-0.172606	0.132262	-0.262232	0.598092	0.115364	0.286213	0.301361	0.105006	-0.0900468	0.0116277	-0.359231	0.295954	Irx5
383	ENSMUSG00000049470	1.71035e-15	-1.00558	0.129297	0.266289	-0.241808	-0.236439	0.225176	-0.732367	-1.12556	-0.913424	-0.108324	-0.174079	-0.475125	0.163793	0.249444	Aff4
383	ENSMUSG00000022452	6.01107e-20	-0.767965	-0.442926	-0.554374	0.159572	0.246921	-0.336709	-0.572274	-1.06488	-0.644897	-1.08422	-0.227291	-0.335721	-0.694227	-0.809733	Smdt1
384	ENSMUSG00000063015	1.03227e-176	0.471294	0.312704	0.474597	0.653504	0.172992	0.683284	0.433069	0.551743	0.524809	0.663583	0.459313	0.469946	0.407225	0.698433	Ccni
384	ENSMUSG00000022139	0	0.253438	0.989002	0.753427	0.111127	0.280619	0.341006	0.256425	0.144237	0.294834	0.63682	0.552058	0.669176	0.904727	1.04985	Mbnl2
385	ENSMUSG00000036940	4.34557e-89	-0.715948	-0.432312	0.0340982	-0.657107	-0.49938	0.0691991	-0.885099	-0.581373	-0.701828	-0.194534	-0.686422	-0.467222	-0.321599	0.0631576	Kdm1a
385	ENSMUSG00000063406	2.28508e-176	-0.330839	-0.142797	0.00335528	-0.733544	-0.614936	0.0370862	-0.324272	0.132788	-0.125685	0.124907	-0.447415	-0.744359	-0.492266	0.00361035	Tmed5
385	ENSMUSG00000020018	5.50009e-67	-0.297194	-0.683363	-0.334552	-0.722039	-0.265284	-0.11419	-0.668642	-0.322709	-0.746388	-0.581183	-0.599521	-0.181927	-0.689863	-0.0528598	Snrpf
386	ENSMUSG00000028152	1.58065e-31	0.398423	0.372937	0.410656	-0.251501	-0.427629	0.416188	0.369421	0.403201	0.428907	-0.300897	0.308931	0.416924	0.414978	0.454297	Tspan5
386	ENSMUSG00000018340	2.02844e-115	0.776828	0.434574	0.690107	0.683831	0.213333	0.28655	0.883768	0.722643	0.896187	0.871691	0.889104	0.793428	0.743562	0.687803	Anxa6
387	ENSMUSG00000040883	2.39447e-14	-0.529124	-0.250765	-0.222313	0.0515006	0.0438056	-0.0527171	-0.324183	-0.734179	-0.453805	-0.675047	-0.0595202	-0.299723	-0.295013	-0.504056	Tmem205
387	ENSMUSG00000020376	1.255e-37	-0.605826	-0.263079	-0.253629	0.0470022	-0.0383894	0.192281	-0.435152	-0.518258	-0.442892	-0.821259	-0.292671	-0.554892	-0.275282	-0.272767	Rnf130
389	ENSMUSG00000027620	7.2781e-238	-0.665301	-0.556766	-0.0697522	-0.300115	-0.620873	-0.244247	-0.815579	-0.6369	-0.763489	-0.147641	-0.639426	-0.622107	-0.250061	0.0609361	Rbm39
389	ENSMUSG00000044894	2.71003e-24	0.0375294	0.337067	-0.0180889	-0.293084	0.227122	-0.377555	-0.052894	-0.347922	-0.285548	-0.695782	0.208604	0.422627	-0.288236	-1.04454	Uqcrq
389	ENSMUSG00000038462	4.47345e-103	-0.762642	-0.916167	-0.424595	-0.350945	-0.454256	-0.206234	-0.69581	-0.905086	-0.801768	-0.738975	-0.418651	-0.466844	-1.37248	-0.564218	Uqcrfs1
390	ENSMUSG00000027433	1.62306e-25	-0.213701	-0.340961	0.0375649	-0.616277	-0.221068	0.000294426	-0.363932	-0.1771	-0.331958	-0.255769	-0.346104	-0.290292	-0.333697	0.020109	Xrn2
390	ENSMUSG00000019738	4.42729e-09	0.093777	-0.0862281	-0.233054	0.00934319	0.156623	0.0426335	0.00422737	0.0870739	0.0167673	-0.153605	0.0808392	0.0984232	-0.206826	-0.723861	Polr2i
390	ENSMUSG00000001289	4.77654e-29	-0.369701	-0.102725	0.11965	0.343878	-0.019244	0.64993	-0.28105	-0.526775	-0.491383	0.0258231	-0.0957694	-0.175377	0.179808	0.384317	Pfdn5
391	ENSMUSG00000063316	2.87077e-07	0.0596422	-0.481727	-0.582313	-0.39631	0.00287757	0.427836	-0.955855	-0.125591	-1.25359	-0.282575	-0.506804	0.234209	-0.346384	-0.465928	Rpl27
392	ENSMUSG00000001416	1.47054e-129	-0.122068	-0.381713	0.0561348	-0.723685	-0.400722	0.107823	-0.0513112	-0.073154	-0.0687585	-0.0258643	-0.0638165	-0.356055	-0.545834	0.15273	Cct3
392	ENSMUSG00000005873	1.09666e-53	-0.0256823	-0.414033	-0.499611	0.376261	-0.14309	0.721046	0.133947	0.320957	0.472593	0.283652	-0.408231	-0.230621	-0.669585	-0.78131	Reep5
393	ENSMUSG00000050565	1.13404e-06	-0.0844393	-0.09984	0.0287178	-0.144006	-0.550867	0.175991	-0.0141241	-0.00701841	0.0598668	0.0135007	0.0664243	-0.0784703	-0.179402	-0.00783669	Tor1aip2
393	ENSMUSG00000025260	3.98254e-33	0.335199	0.15595	0.32358	0.287249	-0.208031	0.684187	0.358148	0.302335	0.296985	0.341438	0.59569	0.493614	-0.0266359	0.524132	Hsd17b10
393	ENSMUSG00000057322	5.23934e-154	-0.201101	-0.288152	-0.498549	-0.465966	-0.0874671	0.464434	-0.746614	-0.281574	-0.962021	-0.161929	-0.752669	-0.463011	-0.316381	-0.699706	Rpl38
393	ENSMUSG00000055447	1.97158e-56	-0.129169	-0.892054	0.095794	0.00511952	-0.037972	-0.158699	-0.240078	0.153267	0.162264	0.157954	-0.67829	-0.349155	-0.887281	-0.0572401	Cd47
394	ENSMUSG00000014769	2.1428e-19	-0.736729	-0.878068	-0.501652	-0.291924	-0.415857	0.195651	-0.578692	-0.982569	-0.892885	-1.06638	-0.18617	-0.528016	-1.05288	-0.422424	Psmb1
395	ENSMUSG00000040415	1.4943e-20	0.17488	0.574711	0.437344	0.282843	0.198947	-0.46474	0.0909347	0.00545853	-0.000422768	0.415318	0.410102	0.482279	0.647592	0.568946	Dtx3
395	ENSMUSG00000053560	1.09245e-18	0.714583	0.219512	-0.764318	0.559842	0.840343	0.53523	0.523517	0.836023	0.681023	1.23409	0.362019	0.602368	0.342308	-0.139758	Ier2
395	ENSMUSG00000033998	2.72269e-155	-0.498605	-0.157828	-0.581189	0.188133	-0.134953	0.6445	-0.199944	-0.498382	-0.293862	-0.223483	-0.0296665	-0.493808	-0.455847	-0.522733	Kcnk1
395	ENSMUSG00000020720	1.16011e-105	-0.434203	-0.214538	-0.0472902	-0.661325	-0.297729	0.102878	-0.280441	-0.369685	-0.192236	-0.0207214	-0.437172	-0.537343	-0.333808	-0.0227563	Psmd12
396	ENSMUSG00000025731	4.84252e-124	-0.755304	-0.539248	-0.384707	-0.0527506	-0.0319286	0.00175662	-0.509517	-1.0797	-0.764957	-0.610683	-0.181514	-0.399149	-0.61256	-0.421192	0610011F06Rik
397	ENSMUSG00000050856	1.68066e-17	0.383202	0.567048	-0.142953	0.374373	0.665194	-0.425726	0.189789	0.12297	-0.0188334	-0.116446	0.443747	0.665129	0.0676935	-0.614173	Atp5k
397	ENSMUSG00000045193	1.13718e-12	-0.113127	0.442876	0.693167	0.477494	0.211106	0.684884	-0.166945	-0.547347	-0.368073	0.238807	0.0788015	0.240121	0.626095	0.890935	Cirbp
397	ENSMUSG00000025393	1.3469e-07	-0.319139	-0.339781	-0.0707476	-0.115007	-0.17583	-0.505972	0.0665202	-0.708363	-0.225332	-0.674286	0.274524	-0.199733	-1.10338	-0.354125	Atp5b
397	ENSMUSG00000017428	1.3392e-51	-0.36912	-0.24587	0.0276229	-0.706509	-0.29599	0.152815	-0.319284	-0.216176	-0.133387	-0.122213	-0.538057	-0.507042	-0.2477	0.279554	Psmd11
397	ENSMUSG00000018171	0	-0.628317	0.138422	-0.0282279	-0.342051	-0.29174	0.248471	-0.842097	-0.936635	-1.08685	-0.204706	-0.211751	-0.155701	0.0897934	0.0414384	Vmp1
398	ENSMUSG00000041560	9.19143e-18	0.206203	-0.0663649	0.224713	0.299433	-0.312061	0.719141	-0.0105272	0.254392	-0.110553	0.400192	0.104536	0.174304	0.166057	0.901752	Gltscr2
398	ENSMUSG00000025381	1.96399e-65	-0.660244	-0.779054	-0.744014	-0.0942813	-0.370031	0.124863	-0.343465	-0.698181	-0.448664	-0.661435	-0.1296	-0.617542	-0.899477	-0.642997	Cnpy2
398	ENSMUSG00000032383	5.51043e-14	-0.194401	-0.480119	-0.658225	-0.438126	-0.546086	-0.0326151	-0.1629	-0.385421	-0.231208	-1.09355	-0.140696	-0.249281	-0.555642	-0.947945	Ppib
399	ENSMUSG00000020612	3.71765e-08	-0.235133	0.165214	0.0524921	-0.486878	-0.411837	-0.67216	-0.0878207	-0.189668	0.00422524	-0.0443357	-0.285245	-0.344099	-0.0948023	0.0975389	Prkar1a
399	ENSMUSG00000002289	1.02401e-162	0.026813	1.22041	1.05746	0.201085	-0.0664472	0.35805	1.00905	0.269931	0.832477	1.24602	1.25085	-0.133263	0.634001	0.321014	Angptl4
400	ENSMUSG00000031513	2.49538e-104	-0.322454	-0.0186736	0.0363089	-0.197277	-0.150841	-0.121736	-0.273429	-0.459522	-0.28549	-0.643003	-0.166999	-0.0664904	-0.0473316	-0.081615	Leprotl1
401	ENSMUSG00000022404	6.91946e-19	-0.252877	-0.316553	-0.108745	0.0499175	-0.0779354	-0.0280904	-0.275596	-0.345444	-0.3889	-0.70676	-0.0303831	-0.056224	-0.295629	-0.308996	Slc25a17
402	ENSMUSG00000054428	7.82977e-20	0.0728493	0.359327	-0.121961	0.657189	0.400863	0.246885	0.124872	-0.518984	-0.327622	-0.976096	0.772246	0.518004	0.279782	0.256965	Atpif1
402	ENSMUSG00000028843	3.47991e-07	-0.152454	-0.497729	-0.742179	0.243797	-0.0746265	-0.0509687	-0.132775	-0.0775382	-0.208985	0.00966808	-0.112331	-0.110382	-0.517781	-0.219656	Sh3bgrl3
402	ENSMUSG00000055204	1.2489e-150	-0.413061	-0.433615	0.0342955	-0.274664	-0.530897	0.107613	-0.451442	-0.0456697	-0.218907	-0.357952	-0.339985	-0.521299	-0.320501	0.199843	Ankrd17
403	ENSMUSG00000049550	1.29232e-74	-0.340594	-0.362623	-0.110267	-0.0671944	0.0462458	-0.0572905	-0.558802	-0.140307	-0.32805	0.10013	-0.808984	-0.416432	0.120059	0.267333	Clip1
403	ENSMUSG00000021701	5.7117e-61	-0.147186	0.170129	0.298788	0.0255301	0.0680117	0.676347	-0.546419	-0.455422	-0.612585	0.288462	-0.219507	0.389575	0.304645	0.590621	Plk2
403	ENSMUSG00000024985	1.47563e-26	0.403181	-0.365657	-0.434615	0.70672	0.323185	0.414607	0.410796	0.693146	0.571514	0.681712	0.323537	0.226075	-0.0933427	-0.241627	Tcf7l2
404	ENSMUSG00000003955	4.90467e-34	0.128121	0.0792584	0.158911	-0.0299812	-0.299906	-0.555009	0.0984776	-0.015567	0.0147397	-0.577701	0.341207	0.347845	0.0833527	0.239937	Fam162a
405	ENSMUSG00000028273	7.02519e-35	-0.388661	-0.232112	-0.0648401	-0.34967	-0.3304	-0.276582	-0.708992	-0.309601	-0.501292	-0.30646	-0.723478	-0.195347	-0.314962	0.0845939	Pdlim5
405	ENSMUSG00000024811	2.76199e-08	-0.284582	-0.304102	0.0896696	-0.265979	-0.539544	0.0665725	-0.296053	-0.261409	-0.296144	-0.229187	-0.129283	-0.175177	-0.186258	0.312166	Tnks2
407	ENSMUSG00000028530	1.49827e-07	-0.376678	-0.0683206	0.109831	-0.427387	-0.538803	0.0787931	-0.283371	-0.0806642	-0.142518	0.191063	-0.354816	-0.47283	-0.0850467	0.169398	Jak1
408	ENSMUSG00000016427	8.34887e-23	0.166596	0.598641	0.121988	0.0881158	0.252889	-0.0307619	0.0570781	-0.0646646	-0.211375	-0.128314	0.438479	0.522978	0.100133	-0.967452	Ndufa1
410	ENSMUSG00000016308	7.64698e-226	-0.305593	-0.144483	-0.0770366	-0.6324	-0.451075	0.0406298	-0.181495	-0.160847	-0.120766	-0.319151	-0.275242	-0.390236	-0.481068	-0.381194	Ube2a
410	ENSMUSG00000030035	5.70127e-19	-0.144117	-0.0291685	0.0305565	0.100135	0.0147374	-0.0656573	-0.161765	-0.324211	-0.28721	-0.592914	0.108641	0.0921133	-0.0257091	0.07403	Wbp1
410	ENSMUSG00000030452	6.28495e-95	0.0301918	0.101723	0.207912	-0.539768	-0.488693	0.314946	-0.145461	0.00923117	-0.0889171	0.0229361	-0.120936	0.0367512	0.117025	0.241734	Nipa2
410	ENSMUSG00000031812	8.45301e-53	0.434034	0.767796	0.01067	0.357312	0.474767	0.699814	0.788391	0.331302	0.545787	0.0803111	0.921678	0.363791	0.351028	-0.443989	Map1lc3b
410	ENSMUSG00000018677	0	-0.513007	-0.14199	-0.107374	-0.127935	-0.0715518	-0.105721	-0.5737	-0.782972	-0.676417	-0.408716	-0.117145	-0.081559	-0.240061	-0.141947	Slc25a39
412	ENSMUSG00000028161	2.00265e-27	0.00672483	0.326516	0.497825	-0.299301	-0.00199511	0.659608	-0.200812	0.0750383	-0.235587	0.656233	0.172157	0.257977	0.362093	0.568508	Ppp3ca
412	ENSMUSG00000032330	6.79587e-285	-0.3317	-0.0813643	-0.420821	0.166725	0.151386	-0.608306	-0.34102	-0.870353	-0.754383	-0.986408	0.148058	0.203066	-0.663991	-0.928167	Cox7a2
412	ENSMUSG00000022186	3.11791e-99	0.80073	0.476319	0.429301	0.452177	-0.167323	0.327087	0.823869	0.753837	0.796511	0.77298	0.843299	0.923497	0.324444	0.278846	Oxct1
413	ENSMUSG00000039361	2.23885e-69	0.325497	0.310066	0.413008	0.32775	-0.198132	-0.5221	0.22509	0.407602	0.306529	0.331892	0.211791	0.395633	0.283932	0.383711	Picalm
414	ENSMUSG00000014313	1.08071e-20	0.657436	0.507404	0.312841	0.357869	0.517737	-0.138541	0.326147	0.17216	-0.0245267	-0.631934	0.708289	0.94374	0.0366185	-0.344792	Cox6c
414	ENSMUSG00000056851	2.51477e-52	-0.664029	-0.976084	-0.0600325	-0.381004	-0.478087	0.250141	-0.633785	-0.316763	-0.521707	-0.610855	-0.534649	-0.61459	-0.872154	0.191461	Pcbp2
415	ENSMUSG00000051154	1.54021e-06	-0.167351	-0.352071	-0.254229	0.112531	-0.0177139	-0.0940555	-0.167167	-0.323152	-0.306554	-0.739705	0.0542068	0.00101515	-0.435729	-0.25388	Commd3
415	ENSMUSG00000043998	1.16939e-31	-0.385516	-0.189157	-0.229513	-0.594428	-0.329448	-0.051543	-0.366647	-0.0906484	-0.12914	0.0841051	-0.55928	-0.571461	-0.204428	-0.278653	Mgat2
416	ENSMUSG00000020224	1.9108e-32	-0.2441	-0.209035	-0.307078	-0.603227	-0.0400465	0.0307959	-0.417995	-0.168558	-0.420198	-0.283157	-0.549601	-0.370629	-0.240043	-0.248605	Llph
416	ENSMUSG00000041126	3.26981e-121	-0.329532	-0.934932	-0.0331947	0.235391	-0.466096	0.0911704	-0.345818	-0.601045	-0.501973	-0.987624	0.221661	0.0850612	-0.87215	0.119591	H2afv
416	ENSMUSG00000048277	4.97755e-83	-0.570449	-0.518235	-0.428032	-0.0637955	0.0518385	-0.0791336	-0.5119	-0.792453	-0.601741	-0.38317	-0.271101	-0.284254	-0.339925	-0.290045	Syngr2
416	ENSMUSG00000021377	8.70935e-14	0.621542	-0.0911771	0.598179	-0.0344448	0.0920778	0.442105	0.588308	0.699471	0.660986	0.688102	0.488776	0.568541	0.134657	0.988365	Dek
416	ENSMUSG00000002379	4.40634e-87	0.512372	0.497107	0.29797	0.581646	0.38954	0.674018	0.69722	0.403669	0.517777	0.104581	0.734793	0.70426	0.188825	-0.242225	Ndufa11
417	ENSMUSG00000051510	2.49488e-36	-0.462587	0.0966877	0.0826637	-0.388327	-0.522553	0.105711	-0.494156	-0.473566	-0.464768	0.0605247	-0.359226	-0.400346	-0.057312	0.144059	Mafg
418	ENSMUSG00000034868	1.95839e-121	-0.640367	-0.736414	-0.563282	-0.0122971	0.0313791	-0.206122	-0.646853	-0.885105	-0.811894	-0.700345	-0.547061	-0.397815	-0.332539	-0.168933	Myl12b
419	ENSMUSG00000028964	3.42497e-30	-0.231223	-0.14733	-0.129531	0.787294	0.327311	0.41969	0.0563332	-0.544981	-0.25492	-0.155378	0.432402	0.105975	-0.41111	-0.125563	Park7
420	ENSMUSG00000037710	3.87661e-20	0.438125	0.647494	0.602468	0.435011	0.244778	0.532392	0.59684	0.181845	0.499355	0.118157	0.872865	0.822472	0.526538	0.471252	Cisd1
420	ENSMUSG00000000326	2.70096e-65	0.518571	0.424598	0.567619	0.479927	0.570118	0.46147	0.482122	0.451577	0.468528	0.342832	0.572485	0.519611	0.381799	0.58694	Comt
421	ENSMUSG00000038489	1.0102e-145	-0.0764986	0.177533	-0.0947065	-0.569775	0.017474	0.142539	-0.321964	-0.158398	-0.416117	0.0703169	-0.078422	0.0433373	0.14571	-0.392679	Polr2l
421	ENSMUSG00000045767	1.17789e-272	0.612917	0.784462	0.728536	0.31769	0.321247	0.00791208	0.501907	0.67133	0.554014	0.575431	0.729304	0.761671	0.887916	0.840897	B230219D22Rik
422	ENSMUSG00000023004	3.57105e-27	0.143339	-0.924055	-0.323304	0.0521538	0.0703315	-0.60938	0.177516	0.38103	0.323148	0.148156	-0.143882	-0.0528866	-0.826709	0.139233	Tuba1b
422	ENSMUSG00000024758	7.16137e-31	-0.577778	-0.5738	-0.592629	-0.269455	-0.139665	-0.365578	-0.514697	-0.508553	-0.477117	-0.644252	-0.446967	-0.616132	-0.825752	-0.794054	Rtn3
423	ENSMUSG00000022285	1.08082e-21	0.107274	0.378152	0.569746	0.175397	0.204781	0.560003	-0.117274	0.288519	0.103378	0.524436	-0.228264	0.112997	0.478342	0.982076	Ywhaz
423	ENSMUSG00000004865	5.00284e-38	-0.347088	-0.370809	-0.0091922	-0.577894	-0.252433	0.0955071	-0.348715	-0.277336	-0.283968	-0.337248	-0.345792	-0.309233	-0.293304	-0.0756855	Srpk1
426	ENSMUSG00000006058	1.18493e-160	-0.356532	-0.161465	-0.261137	-0.0478862	0.0439166	-0.200132	-0.39166	-0.412699	-0.348055	-0.780234	-0.432326	-0.223484	-0.251238	-0.238513	Snf8
426	ENSMUSG00000021102	1.41176e-269	-0.635277	-0.336905	-0.219011	-0.646162	-0.395483	0.0605285	-0.404305	-0.394396	-0.241305	-0.46862	-0.61615	-0.579663	-0.547375	-0.31524	Glrx5
426	ENSMUSG00000024576	9.03929e-15	0.0182586	0.244865	0.473524	-0.131044	-0.229434	0.628199	0.0860875	0.0448848	0.0574691	0.291292	0.0336998	-0.0655655	0.155513	0.782044	Csnk1a1
427	ENSMUSG00000032324	5.60804e-63	-0.291912	0.540574	0.658993	-0.388277	-0.594007	0.0198815	-0.120225	-0.756529	-0.438984	-0.807754	0.593792	0.342113	0.875349	0.475618	Tspan3
427	ENSMUSG00000025613	4.47167e-51	-0.206509	-0.616685	0.0417388	-0.663297	-0.383781	0.072904	-0.135752	-0.104009	-0.134791	-0.179243	-0.240854	-0.352658	-0.650608	-0.0207929	Cct8
428	ENSMUSG00000001016	1.75251e-46	-0.245174	-0.651248	-0.115868	-0.496245	-0.468574	0.0258746	-0.235196	-0.22447	-0.184919	-0.553666	-0.203763	-0.285058	-0.492548	0.0589676	Ilf2
428	ENSMUSG00000019362	1.49678e-28	-0.673459	-0.618519	-0.69014	-0.362768	0.0632982	-0.410757	-0.472953	-0.445795	-0.345729	-0.743941	-0.552278	-0.772896	-0.724165	-0.679155	D8Ertd738e
428	ENSMUSG00000041881	2.09591e-10	-0.788019	-0.0301897	-0.391486	0.387282	0.377813	0.0130942	-0.891253	-1.4689	-1.41354	-1.02307	0.0924075	-0.0780313	-0.556982	-0.862579	Ndufa7
428	ENSMUSG00000024097	3.61244e-06	-0.16448	-0.264352	-0.238878	-0.680365	-0.306707	-0.0123521	-0.211581	-0.0141957	-0.0920218	0.183687	-0.421885	-0.38848	-0.0499268	0.018513	Srsf7
430	ENSMUSG00000031229	5.16392e-18	-0.160502	-0.459143	0.215059	-0.284039	-0.586612	0.0456638	-0.206935	-0.0368189	-0.102745	-0.35696	-0.089962	-0.174836	-0.531511	0.160212	Atrx
430	ENSMUSG00000031701	3.79379e-118	-0.570701	-0.375609	-0.0974836	-0.687394	-0.34811	0.144379	-0.35667	-0.428191	-0.27397	-0.314602	-0.487069	-0.699116	-0.594927	-0.245228	Dnaja2
431	ENSMUSG00000027404	7.06685e-09	-0.218851	-0.445213	-0.0146285	-0.773833	-0.440301	0.140914	-0.00699393	-0.119585	0.136651	0.0302303	-0.388284	-0.518174	-0.53992	0.225541	Snrpb
431	ENSMUSG00000004032	1.05482e-40	0.412257	0.199781	0.271755	0.248162	-0.179998	0.501329	0.481936	0.513389	0.538539	0.470317	0.41707	0.364618	0.301504	0.253287	Gstm5
431	ENSMUSG00000071662	4.77448e-160	-0.198429	-0.168209	-0.223584	-0.0490397	0.0388239	-0.0501211	-0.0217714	-0.373817	-0.0895572	-0.700679	0.0199245	-0.0291234	-0.179491	-0.162102	Polr2g
432	ENSMUSG00000024583	1.41198e-85	-0.896114	-0.634108	-0.167727	-0.673017	-0.531858	0.0958082	-0.649834	-0.873755	-0.629841	-0.448539	-0.804474	-1.04392	-0.84247	-0.522815	Txnl1
433	ENSMUSG00000059534	1.38639e-11	0.282733	0.46978	-0.0883403	0.586234	0.617025	-0.406969	0.0651452	-0.273481	-0.305424	-0.646092	0.688761	0.722235	-0.156533	-0.568525	Uqcr10
434	ENSMUSG00000000787	2.99459e-08	0.240932	0.683183	0.847676	-0.0847811	-0.418604	0.631334	0.436986	0.687867	0.697454	0.723201	0.499012	0.169915	0.306954	0.593959	Ddx3x
435	ENSMUSG00000020477	1.98133e-17	-0.187675	-0.431923	-0.356124	-0.00133986	0.0646756	-0.0940857	-0.051963	-0.124494	-0.0754477	-0.920599	-0.0425203	-0.0363791	-0.50228	-0.430828	Mrps24
436	ENSMUSG00000026510	3.47419e-24	-0.316907	-0.674246	-0.404687	-0.0682356	-0.225859	0.223897	-0.414657	0.0124157	-0.0900492	0.0410214	-0.658539	-0.476092	-0.387826	-0.10964	Trp53bp2
436	ENSMUSG00000017466	4.80437e-18	0.46977	0.467116	0.661349	0.61236	0.09573	0.0424267	0.610125	0.786711	0.697068	0.966103	0.548721	0.28618	0.562779	0.387561	Timp2
437	ENSMUSG00000036432	8.16322e-89	0.0220285	-0.00372736	0.0695809	-0.0892239	-0.443532	0.251218	0.0770266	0.273049	0.232165	0.179495	-0.00936769	-0.150277	-0.0691418	0.219777	Siah2
438	ENSMUSG00000063694	1.30593e-111	-0.140461	-0.0199066	-0.35173	-0.439374	0.0729367	-0.481014	-0.56732	-0.221299	-0.457927	-0.379354	-0.743716	-0.168514	-0.383339	-0.862668	Cycs
438	ENSMUSG00000070047	4.81874e-139	0.402778	0.519065	0.695224	0.235889	-0.050185	0.502382	0.382129	0.546195	0.45407	0.844152	0.589523	0.530521	0.623616	0.705108	Fat1
440	ENSMUSG00000020547	0	-0.465468	-0.372476	-0.334088	-0.308737	-0.214108	0.18991	-0.595756	-0.655625	-0.733889	-0.256523	-0.160899	-0.272509	-0.396987	-0.343058	Bzw2
441	ENSMUSG00000041736	3.91658e-105	-0.89508	-0.450379	-0.556024	-0.310674	0.20447	-0.271807	-0.642177	-1.20907	-0.879366	-0.389842	-0.582345	-0.812365	-0.373706	-0.492776	Tspo
443	ENSMUSG00000026353	8.82303e-26	-0.241451	0.337407	0.588945	-0.322848	-0.197243	0.645949	-0.159424	0.0506518	-0.00512482	0.474942	-0.285414	-0.344178	0.207898	0.569804	Ubxn4
443	ENSMUSG00000030189	2.20294e-76	-0.34111	-0.374483	-0.0724067	-0.551012	-0.368794	0.0299134	-0.467679	-0.0532982	-0.227194	0.103913	-0.476389	-0.352388	-0.250673	0.0649243	Ybx3
444	ENSMUSG00000034252	1.58769e-44	-0.482992	-0.276361	0.2227	-0.47346	-0.530838	0.198078	-0.521231	-0.227068	-0.302978	0.0543582	-0.45437	-0.350372	-0.0642294	0.353709	Senp6
444	ENSMUSG00000024048	3.11915e-13	0.0144206	0.183281	0.457832	-0.0480714	-0.289855	0.628073	-0.296471	-0.265682	-0.023467	0.656854	-0.64087	0.0771692	0.704771	0.745254	Myl12a
446	ENSMUSG00000025982	1.01702e-277	-0.446012	-0.53381	-0.275276	-0.517636	-0.602828	0.0264861	-0.364299	-0.245279	-0.270279	-0.135387	-0.629193	-0.825969	-0.677851	0.0291493	Sf3b1
446	ENSMUSG00000034765	1.11309e-47	-0.146314	0.0822111	-0.621906	0.338896	-0.116758	0.555984	-0.0880471	0.557849	0.448498	0.578159	-0.476586	-0.271578	0.0472166	0.00642028	Dusp5
447	ENSMUSG00000027828	4.93467e-59	-0.225456	-0.231531	-0.147197	-0.471137	-0.518006	-0.23947	-0.248003	-0.184315	-0.264993	-0.675266	-0.107245	-0.300548	-0.482288	-0.351247	Ssr3
447	ENSMUSG00000063787	3.14872e-170	-0.347342	-0.410541	-0.248441	-0.167106	0.00269872	0.0174079	-0.333982	-0.424834	-0.391101	-0.41996	-0.183403	-0.205497	-0.657428	-0.3637	Chchd1
447	ENSMUSG00000024158	0	-0.708274	-0.267416	-0.295764	-0.0163139	0.0532017	-0.0284199	-0.555938	-1.11935	-0.660337	-0.746273	-0.374405	-0.215135	-0.454831	-0.344795	Hagh
448	ENSMUSG00000050912	6.24425e-79	-0.104274	0.210123	0.322327	-0.0114768	-0.0457678	0.0815124	-0.205672	-0.360108	-0.431403	-0.856375	0.347691	0.3816	0.119937	0.496593	Tmem123
448	ENSMUSG00000018567	5.24039e-11	-0.590389	-0.101712	-0.325746	0.215478	-0.00262172	0.115671	-0.226969	-0.794055	-0.450298	-0.780487	0.088259	-0.391415	-0.347436	-0.308931	Gabarap
448	ENSMUSG00000021427	1.81921e-101	-0.0758062	-0.161857	-0.149325	-0.544347	-0.451657	-0.187518	-0.24259	0.0213442	-0.0967934	-0.343416	-0.292165	-0.25997	-0.280462	-0.541747	Ssr1
449	ENSMUSG00000021771	6.95406e-23	-0.451082	-0.451003	-0.0113488	-0.318316	-0.375486	-0.0592312	-0.253906	-0.430594	-0.301305	-0.271957	-0.343994	-0.577059	-0.726493	-0.117978	Vdac2
450	ENSMUSG00000054091	4.23913e-29	0.247937	0.700548	0.223555	0.639182	0.344958	0.620117	0.330921	-0.0687412	0.057828	0.00818882	0.795344	0.739484	0.529292	-0.143803	1810037I17Rik
450	ENSMUSG00000051234	3.48388e-67	-0.222009	-0.143653	-0.12019	-0.664614	-0.44218	-0.0156134	-0.264544	-0.310926	-0.237977	-0.240566	-0.23564	-0.169304	-0.343295	0.0551941	Rnf7
450	ENSMUSG00000020773	1.10479e-12	-0.0112919	-0.107078	-0.0324472	0.0599566	0.236794	-0.0531376	-0.224951	0.177132	0.0501397	0.339205	-0.636861	-0.207342	-0.0157204	0.241401	Trim47
453	ENSMUSG00000026740	4.5891e-10	-0.0877965	0.125984	0.178925	-0.0151982	-0.469657	0.196832	-0.111697	-0.150698	-0.11379	0.0444175	0.0440212	0.0640687	0.0787407	0.276003	Dnajc1
453	ENSMUSG00000060969	0	-0.276078	-0.591033	-0.612148	0.100046	0.000493601	0.497652	0.113126	0.37956	0.355315	0.428346	-0.176634	-0.433149	-0.764305	-0.347031	Irx1
454	ENSMUSG00000028426	1.51688e-95	-0.640938	-0.502048	-0.0122291	-0.680427	-0.458103	0.163023	-0.600069	-0.616663	-0.531995	-0.395878	-0.496532	-0.53061	-0.350325	0.0582807	Rad23b
455	ENSMUSG00000031939	8.72426e-20	0.140596	-0.0994457	-0.44273	-0.392995	-0.258034	-0.0760141	0.0446207	0.320477	0.109418	0.263912	-0.103936	-0.148364	-0.11029	-0.792106	Taf1d
456	ENSMUSG00000046516	6.86311e-09	-0.147915	0.184832	-0.295734	0.384397	0.510004	-0.214073	-0.361055	-0.457286	-0.654822	-0.602396	-0.0171279	0.233655	0.130745	-0.329495	Cox17
457	ENSMUSG00000031715	7.23271e-75	-0.241456	-0.490278	0.163182	-0.702711	-0.377911	-0.0224744	-0.41784	0.0283303	-0.12009	0.0608365	-0.625607	-0.520545	-0.315346	0.254299	Smarca5
457	ENSMUSG00000024425	3.05131e-22	-0.273006	-0.121185	-0.152634	-0.148989	-0.154995	0.0249856	-0.136012	-0.212701	-0.144964	-0.637869	-0.196765	-0.286671	-0.230311	-0.36345	Ndfip1
458	ENSMUSG00000032212	9.85397e-07	-0.358683	-0.277598	0.0468415	-0.663205	-0.294872	0.207912	-0.313028	-0.141758	-0.233399	0.116525	-0.314922	-0.561736	-0.23898	0.101697	Sltm
459	ENSMUSG00000052512	3.7279e-71	-0.0947363	0.449209	0.450961	-0.562874	-0.540302	0.561378	-0.509294	0.497418	-0.0461071	0.858284	-0.759443	-0.277866	0.5884	0.851628	Nav2
459	ENSMUSG00000021928	2.51256e-21	0.2028	0.389571	0.381964	0.439143	0.142534	0.382998	0.28406	0.0737766	0.196979	-0.64018	0.439244	0.400194	0.402376	0.40902	Ebpl
460	ENSMUSG00000026083	2.94022e-06	-0.0673095	-0.0479733	0.387174	-0.764249	-0.155906	0.224441	-0.31377	0.475733	0.112739	0.572923	-0.830032	-0.584458	-0.195005	0.0354863	Eif5b
460	ENSMUSG00000058600	9.8202e-22	0.0539538	-0.498991	-0.219664	-0.546011	-0.245681	0.34457	-0.699541	-0.118778	-0.800739	-0.0878332	-0.760128	-0.105802	-0.457621	-0.225747	Rpl30
461	ENSMUSG00000047260	3.32329e-32	-0.700873	-0.634749	-0.5028	-0.628638	-0.428233	0.123424	-0.62556	-0.566028	-0.517307	-0.431705	-0.638011	-0.753986	-0.704604	-0.772929	Emc6
461	ENSMUSG00000062397	4.3271e-167	-0.78356	-0.664055	-0.280261	-0.559101	-0.394682	-0.138411	-0.788842	-0.799519	-0.842167	-0.517989	-0.594238	-0.618834	-0.986463	-0.574195	Zfp706
461	ENSMUSG00000024997	8.40316e-17	-0.386516	-0.488228	-0.322449	-0.0177685	0.0297171	-0.0801149	-0.367447	-0.572159	-0.48714	-0.680906	-0.0767191	-0.206319	-0.779608	-0.588447	Prdx3
462	ENSMUSG00000058655	1.84358e-83	-0.385503	-0.729463	-0.165497	-0.309861	-0.488999	0.134469	-0.568026	-0.342899	-0.620477	-0.354706	-0.224152	-0.251389	-0.602514	-0.0771666	Eif4b
462	ENSMUSG00000073411	0	-0.978643	-0.461153	-0.594679	-0.113797	-0.229579	0.551625	-0.487828	-1.48428	-0.762014	0.174682	-0.307007	-0.871111	-0.955542	-0.294904	H2-D1
462	ENSMUSG00000049760	3.93908e-13	-0.805141	-0.592141	-0.666567	-0.157799	-0.207832	-0.0429011	-0.762582	-0.994132	-1.06832	-0.710333	-0.211911	-0.423626	-0.8304	-0.647657	2410015M20Rik
463	ENSMUSG00000027829	1.71992e-261	0.315349	0.216112	0.194891	0.811935	0.369934	0.117336	0.282227	0.774547	0.679791	0.998934	-0.035777	0.0298431	0.216571	0.829593	Ccnl1
464	ENSMUSG00000020585	3.95552e-218	0.12267	0.705775	0.493635	0.282119	-0.19866	0.263796	0.255574	-0.375199	-0.0660083	0.173694	0.827373	0.560941	0.59637	0.912842	Laptm4a
465	ENSMUSG00000026615	4.10111e-82	-0.461052	-0.317126	0.134431	-0.656348	-0.535234	-0.00528034	-0.334714	0.0421857	-0.0567974	-0.114945	-0.541691	-0.72689	-0.418985	0.0813669	Eprs
465	ENSMUSG00000018326	1.04479e-39	-0.188773	-0.0536811	0.187052	-0.417656	-0.202201	-0.55209	-0.146857	-0.0942	-0.042139	0.063543	-0.238073	-0.219232	-0.0294943	0.0110916	Ywhab
465	ENSMUSG00000036112	6.01006e-10	-0.432859	-0.391622	0.202241	-0.742283	-0.186198	-0.0102038	-0.611319	-0.208074	-0.537477	-0.0144548	-0.659157	-0.462553	-0.369923	0.490451	Metap2
468	ENSMUSG00000022146	0	0.0878953	0.643819	0.639832	-0.161536	-0.0744799	0.380663	0.00470761	0.359702	0.201658	0.758226	-0.0435455	0.0447876	0.727096	0.588606	Osmr
468	ENSMUSG00000022564	1.17827e-70	-0.517275	-0.0674206	-0.0950769	-0.104297	-0.0635626	-0.0718906	-0.572939	-0.813592	-0.708829	-0.47994	-0.142317	-0.173333	-0.0851713	-0.24309	Grina
469	ENSMUSG00000005610	6.3613e-11	-0.0585109	0.126749	0.69545	-0.649781	-0.317843	0.389549	-0.00823453	0.163928	0.17495	-0.147718	-0.0870353	-0.207599	-0.0760311	0.902157	Eif4g2
469	ENSMUSG00000071528	6.07744e-07	-0.188876	0.236788	-0.30661	-0.318181	0.286905	-0.326608	-0.372489	-0.330977	-0.615011	-0.957175	-0.239307	0.0384382	-0.16035	-0.675163	Usmg5
473	ENSMUSG00000033047	3.20843e-60	-0.566534	-0.708103	-0.1359	-0.347504	-0.208609	0.00417916	-0.461103	-0.59617	-0.605962	-0.51655	-0.244271	-0.315459	-0.608823	-0.25786	Eif3l
474	ENSMUSG00000033938	3.52007e-136	-0.397848	-0.144969	-0.349132	-0.00256048	0.364162	-0.380615	-0.401827	-0.646069	-0.525276	-0.639518	-0.124982	-0.122452	-0.571218	-0.842882	Ndufb7
476	ENSMUSG00000000171	3.31091e-90	-0.336349	-0.519225	-0.288686	-0.256558	-0.153476	-0.154439	-0.2177	-0.408646	-0.299429	-0.417165	-0.115178	-0.343851	-0.770199	-0.395689	Sdhd
477	ENSMUSG00000006299	4.4085e-33	-0.213757	-0.344827	-0.246998	-0.615079	-0.292453	-0.0418233	-0.201487	-0.206053	-0.208534	-0.307663	-0.277075	-0.260364	-0.47031	-0.246704	Aamp
477	ENSMUSG00000031708	1.44581e-31	0.0891958	0.13229	0.210198	0.663679	0.45973	0.578012	0.337862	-0.133841	0.168777	-0.212982	0.686059	0.398764	-0.219523	-0.223504	Tecr
477	ENSMUSG00000015671	2.33356e-11	-0.61259	-0.474998	-0.406035	-0.656327	-0.241991	0.176538	-0.345733	-0.873092	-0.479157	-0.725421	-0.432574	-0.566334	-0.819885	-0.322158	Psma2
478	ENSMUSG00000028757	1.40195e-09	-0.288456	-0.3438	-0.608311	-0.24783	-0.302922	-0.0410632	-0.151299	-0.18326	-0.155286	-0.381604	-0.129137	-0.366356	-0.510122	-0.504232	Ddost
478	ENSMUSG00000032047	1.54048e-07	-0.0703493	-0.489305	-0.0862186	0.0856707	-0.181778	-0.192553	0.0833718	0.0784095	0.0887139	-0.21738	0.0562205	-0.171175	-0.732894	-0.0894552	Acat1
479	ENSMUSG00000032314	7.18885e-21	-0.353077	-0.489093	-0.17982	0.00979307	-0.212733	-0.0838635	-0.0690319	-0.243499	-0.0757053	-0.231199	-0.143781	-0.439754	-0.801654	-0.427329	Etfa
480	ENSMUSG00000048874	3.20817e-57	-0.505316	-0.585648	-0.121667	-0.264253	-0.212551	0.0607226	-0.736241	-0.499737	-0.591895	-0.202033	-0.466911	-0.308696	-0.243899	0.117502	Phf3
480	ENSMUSG00000062580	1.37543e-74	-0.415231	-0.288809	-0.127318	-0.593929	-0.259854	-0.0776457	-0.340313	-0.324503	-0.250638	-0.24979	-0.543625	-0.464651	-0.292806	-0.0497961	Timm17a
480	ENSMUSG00000067847	4.62291e-27	-0.213606	0.251818	-0.350924	-0.0910713	0.316515	-0.100728	-0.403717	-0.502512	-0.678512	-0.65219	-0.0253684	0.139305	0.0130774	-0.855718	Romo1
480	ENSMUSG00000035086	2.00374e-08	-0.177564	-0.0901509	0.0176842	-0.0636878	0.0554787	0.000339	-0.247963	-0.337512	-0.276074	-0.678229	-0.138091	-0.0193764	-0.0108097	0.12396	Becn1
480	ENSMUSG00000056209	0	-0.117257	-0.55737	-0.00119318	-0.514291	-0.436622	0.171892	-0.176567	0.168117	-0.0649648	0.119446	-0.29925	-0.313837	-0.783491	0.138399	Npm3
481	ENSMUSG00000027091	1.82612e-195	-0.531058	-0.40601	-0.136985	-0.671937	-0.439939	0.00414719	-0.598824	-0.471198	-0.512054	-0.378074	-0.588682	-0.662108	-0.397615	0.128111	Zc3h15
482	ENSMUSG00000028156	4.42929e-14	-0.165461	0.213294	0.384518	-0.628078	-0.539918	0.430666	-0.234913	-0.0937628	-0.171247	0.0695222	-0.278833	-0.24629	0.0946012	0.438145	Eif4e
482	ENSMUSG00000021546	8.09249e-09	-0.259632	-0.275765	0.0178778	-0.740532	-0.352525	0.106747	-0.133921	-0.239807	-0.129932	-0.0542108	-0.472309	-0.557356	-0.392323	0.0746869	Hnrnpk
483	ENSMUSG00000007815	5.80183e-21	-0.204058	-0.0749216	-0.135748	-0.115763	0.0156154	-0.565484	-0.136473	-0.353967	-0.208696	-0.490654	-0.167868	-0.338108	-0.130931	0.0256239	Rhoa
485	ENSMUSG00000030357	3.42494e-55	0.259922	-0.235935	0.237969	0.0442457	0.00804294	0.549816	0.326433	0.250064	0.337944	0.172124	0.225545	0.269261	-0.312288	0.14977	Fkbp4
485	ENSMUSG00000020485	0	-0.426385	-0.621325	-0.484195	-0.233396	-0.0643171	-0.0200507	-0.351182	-0.452816	-0.422512	-0.435403	-0.180722	-0.346198	-0.741734	-0.363808	Supt4a
486	ENSMUSG00000050608	2.35391e-124	-0.21607	-0.0148875	-0.114803	-0.387652	-0.122461	-0.217279	-0.0254309	-0.488013	-0.231927	-0.957549	0.0591338	-0.0647756	-0.490568	-0.248893	Minos1
487	ENSMUSG00000029767	1.93135e-06	0.00722379	0.0990428	0.0999785	-0.31813	-0.418766	-0.117442	0.0181186	0.117661	0.109076	0.0942233	-0.0408753	-0.0795771	0.069157	-0.0141218	Calu
487	ENSMUSG00000032294	1.53815e-24	-0.171733	0.602879	-0.599076	-0.149873	0.221897	0.606159	0.0393558	-0.696205	-0.318	-0.0588675	0.380768	0.263063	0.396083	-0.437206	Pkm
487	ENSMUSG00000020362	3.5203e-14	-0.228025	-0.367272	-0.122104	-0.175311	-0.259878	-0.0461854	-0.353121	-0.221071	-0.329652	-0.657495	-0.205872	-0.107945	-0.361413	-0.172312	Cnot6
488	ENSMUSG00000028124	6.15068e-16	-0.291328	0.0986275	0.0314438	-0.588893	-0.308479	0.199256	-0.195397	-0.231914	-0.256174	-0.195791	0.00319212	-0.22544	-0.165038	-0.0740865	Gclm
488	ENSMUSG00000015536	3.78474e-76	0.370628	0.451426	0.424604	0.136504	-0.21873	0.503837	0.516025	0.386245	0.480559	0.463447	0.57198	0.392891	0.0760497	0.224516	Mocs2
489	ENSMUSG00000027940	1.12773e-197	-0.498758	-0.158038	0.00549503	-0.716809	-0.282887	0.0319294	-0.749187	-0.595593	-0.682041	-0.340975	-0.905311	-0.654759	0.0227991	0.25422	Tpm3
489	ENSMUSG00000053898	2.01264e-83	-0.0801185	0.261195	0.0577816	0.657254	0.363823	-0.37099	0.463569	0.336759	0.4329	0.324256	0.417273	-0.425033	0.0280335	0.0506227	Ech1
490	ENSMUSG00000039219	5.25681e-20	-0.346193	-0.402237	0.183108	-0.41465	-0.477992	0.232023	-0.252692	-0.191293	-0.195982	-0.303139	-0.163779	-0.451795	-0.331781	0.0918749	Arid4b
490	ENSMUSG00000034345	2.4797e-15	-0.461617	-0.255886	-0.205132	-0.149782	-0.145724	-0.0792218	-0.498833	-0.691499	-0.716483	-0.837129	-0.0838501	-0.089688	-0.505967	-0.0694938	Gtf2h5
493	ENSMUSG00000031447	8.79774e-45	0.432814	0.85995	0.472856	0.509915	0.314873	0.0787276	0.474477	0.144925	0.394269	0.280429	0.515223	0.589523	0.702089	0.466221	Lamp1
493	ENSMUSG00000020922	2.96828e-35	-0.421154	-0.308603	-0.052974	-0.527278	-0.429789	0.147696	-0.387756	-0.240633	-0.26064	-0.487706	-0.359444	-0.425087	-0.359119	-0.0295554	Lsm12
494	ENSMUSG00000057130	2.62575e-16	-0.269656	-0.336507	-0.0550799	-0.519256	-0.413618	0.127148	-0.247798	-0.0765716	-0.147866	-0.183953	-0.412342	-0.389046	-0.348504	-0.383512	Txnl4a
495	ENSMUSG00000027881	7.30288e-25	-0.433111	-0.611894	-0.429598	-0.532803	-0.488371	-0.116634	-0.439425	-0.159041	-0.203322	-0.0862573	-0.524544	-0.625163	-0.454413	-0.190187	Prpf38b
495	ENSMUSG00000022400	2.83762e-11	-0.278627	-0.456563	-0.51084	-0.389958	0.000424861	-0.100874	-0.330676	-0.43547	-0.433412	-0.259044	-0.368484	-0.24197	-0.610729	-0.83014	Rbx1
496	ENSMUSG00000067995	3.02647e-47	0.215622	0.128632	0.171293	-0.433596	-0.275168	0.403943	0.185234	0.251338	0.235339	0.404792	0.149202	0.11031	0.115612	0.322735	Gtf2f2
496	ENSMUSG00000038412	4.48034e-06	-0.155399	0.019003	-0.263998	-0.502268	-0.154252	0.186509	-0.180985	-0.260096	-0.231697	-0.831497	-0.14985	-0.0617143	-0.245316	-0.406669	Higd1a
497	ENSMUSG00000006412	1.00714e-45	-0.513263	-0.296657	-0.149357	-0.647056	-0.305755	0.0524649	-0.423614	-0.504189	-0.385558	-0.326051	-0.475246	-0.559726	-0.200445	-0.0537895	Pfdn2
497	ENSMUSG00000027593	5.47232e-279	-0.487865	-0.829185	-0.0961095	-0.515978	-0.333591	-0.102699	-0.276738	-0.215091	-0.136063	-0.461998	-0.519189	-0.630876	-0.656394	0.169554	Raly
498	ENSMUSG00000028383	1.1511e-80	-0.607978	-0.144567	-0.141147	0.0825449	-0.0670634	0.0371566	-0.294033	-0.557499	-0.328352	-0.325093	-0.108266	-0.716432	-0.51705	-0.107625	Hsdl2
499	ENSMUSG00000057522	1.29242e-48	0.511829	0.61508	0.492871	0.655962	0.484898	-0.205453	0.393507	0.379222	0.303321	0.731169	0.657839	0.677583	0.537168	0.768041	Spop
500	ENSMUSG00000027184	4.5414e-98	-0.312953	-0.48916	-0.0375678	-0.57494	-0.38268	0.0533319	-0.371019	-0.261131	-0.321064	-0.751025	-0.274892	-0.292401	-0.57304	-0.043167	Caprin1
500	ENSMUSG00000073639	5.23295e-22	0.228667	0.518939	-0.254217	0.048578	0.0822701	0.444683	0.212512	-0.080004	0.0321936	0.487367	0.344488	0.236077	0.283982	-0.862194	Rab18
501	ENSMUSG00000035011	7.67655e-36	-0.316367	-0.146015	0.0946625	-0.621358	-0.391783	0.0349524	-0.518717	-0.118416	-0.239371	0.313673	-0.791976	-0.47257	-0.028559	0.192287	Zbtb7a
501	ENSMUSG00000056313	2.53591e-28	0.0307663	-0.0369656	-0.7078	0.149107	0.31717	0.342557	0.0969878	0.434204	0.296068	0.82415	-0.163041	-0.266588	0.182665	0.179352	1810011O10Rik
502	ENSMUSG00000028165	7.94159e-07	-0.392367	-0.360628	-0.173867	-0.524442	-0.427937	-0.0351651	-0.483187	-0.368791	-0.370869	-0.44768	-0.518854	-0.37184	-0.509734	-0.388227	Cisd2
502	ENSMUSG00000018965	4.23404e-45	0.411488	0.310531	0.492822	0.374352	0.421711	0.501664	0.128709	0.707537	0.45497	0.565147	-0.372135	0.0492329	0.31688	0.846655	Ywhah
503	ENSMUSG00000022427	2.41996e-134	-0.514693	-0.765283	-0.226223	-0.48218	-0.281355	-0.0951522	-0.491877	-0.595916	-0.502592	-0.797511	-0.43553	-0.418684	-0.810352	-0.102153	Tomm22
503	ENSMUSG00000024346	6.37787e-07	-0.521902	-0.582992	-0.230982	-0.208502	-0.0233908	-0.229884	-0.538918	-0.705522	-0.608803	-0.740635	-0.526996	-0.391686	-0.581548	-0.48254	Pfdn1
504	ENSMUSG00000006740	4.56673e-07	-0.0936481	0.441114	0.723739	-0.299544	-0.158609	0.229506	-0.134426	-0.12962	-0.0957647	0.0782884	-0.0486399	0.0632451	0.385994	0.704484	Kif5b
506	ENSMUSG00000028559	1.30606e-87	-0.218151	-0.0741998	-0.101514	0.0317412	0.0378115	0.0760217	-0.263826	-0.256849	-0.304703	-0.592848	-0.187381	-0.0706333	0.00703612	0.0289383	Osbpl9
507	ENSMUSG00000008763	2.28857e-10	0.0972422	0.173328	0.182333	0.0124274	-0.232088	0.486821	0.0418895	0.118555	0.104555	0.0215465	0.0591541	0.133399	0.148251	0.0852537	Man1a2
507	ENSMUSG00000028163	2.49069e-39	-0.491331	-0.0128025	0.0966933	-0.0636777	-0.0786952	0.314198	-0.292109	0.230381	0.119426	0.414146	-0.440445	-0.780985	0.242183	0.312511	Nfkb1
508	ENSMUSG00000025283	4.972e-20	0.439582	0.586413	0.0277875	0.384353	0.320795	0.658865	0.456897	0.552153	0.375662	0.465813	0.597468	0.337284	-0.314343	0.0482499	Sat1
508	ENSMUSG00000014504	9.9443e-62	-0.179762	-0.248375	-0.462219	-0.550696	-0.20457	-0.174835	-0.253926	-0.202697	-0.293145	-0.50941	-0.252256	-0.212542	-0.608159	-0.283278	Srp19
509	ENSMUSG00000020250	6.58097e-63	-0.201872	0.298409	0.427077	-0.433957	-0.488839	0.523216	0.095416	0.212908	0.216254	0.299579	-0.0596559	-0.412603	0.179066	0.426675	Txnrd1
510	ENSMUSG00000020390	1.99705e-25	-0.186671	-0.1484	0.253174	0.0128008	-0.46818	0.547311	-0.276499	-0.218346	-0.262662	-0.0504506	-0.0855543	-0.142676	-0.194621	0.277805	Ube2b
510	ENSMUSG00000025132	2.88786e-76	-0.504277	-0.298248	-0.19712	-0.525247	-0.0495568	-0.424785	-0.550153	-0.361634	-0.396773	-0.247029	-0.736092	-0.726176	-0.264856	-0.0280755	Arhgdia
510	ENSMUSG00000023307	2.27406e-13	-0.364425	-0.414706	-0.00480136	-0.476662	-0.480145	-0.06206	-0.384827	-0.372762	-0.32005	-0.251811	-0.395423	-0.337682	-0.401629	0.101291	March5
511	ENSMUSG00000021114	3.3915e-52	-0.507119	-0.272829	-0.262788	-0.132385	0.0191762	-0.123589	-0.360776	-0.690858	-0.506454	-0.49202	-0.19893	-0.218252	-0.470224	-0.24085	Atp6v1d
511	ENSMUSG00000008393	6.29667e-24	0.149989	0.0741996	0.064968	-0.0780167	0.171064	-0.362559	0.0127065	0.141657	0.0271688	-0.468102	0.0373868	0.142651	0.0853109	-0.0769268	Carhsp1
511	ENSMUSG00000024498	1.35662e-07	-0.169916	-0.136349	0.179601	-0.496028	-0.392653	0.178345	-0.257502	0.0742202	-0.086463	0.106748	-0.300672	-0.336325	-0.105093	0.200485	Tcerg1
512	ENSMUSG00000078453	1.38598e-15	0.313518	0.061115	0.121497	0.350291	0.29547	0.480365	0.21528	0.207591	0.177618	-0.0216349	0.442042	0.397446	-0.0272311	0.0191852	Abracl
513	ENSMUSG00000078578	7.3998e-06	-0.322232	0.00509134	0.276079	-0.286864	-0.223759	0.522376	-0.348451	-0.172198	-0.241573	0.363177	-0.486864	-0.639539	-0.0194639	0.41576	Ube2d3
514	ENSMUSG00000019188	5.06059e-14	-0.458995	-0.259731	-0.317735	-0.401879	-0.177522	-0.00224511	-0.564391	-0.460905	-0.582949	-0.677369	-0.419051	-0.401604	-0.368809	-0.632978	H13
514	ENSMUSG00000025504	3.90009e-12	-0.331398	0.0446376	0.02114	-0.0535683	0.108415	0.315343	-0.500922	-0.233937	-0.342529	0.177234	-0.62263	-0.421401	0.0944425	0.126541	Eps8l2
516	ENSMUSG00000066551	1.01136e-16	0.447105	-0.123858	0.255532	-0.0480162	0.0907597	0.245119	0.365011	0.185596	0.154628	0.368478	0.374419	0.398076	-0.155353	0.903078	Hmgb1
516	ENSMUSG00000022500	4.89074e-07	-0.354226	0.143886	-0.329836	0.0165124	0.140619	-0.133678	-0.0900068	0.161408	-0.00676654	0.181223	-0.319722	-0.910005	-0.0593998	-0.054929	Litaf
517	ENSMUSG00000059005	5.18881e-34	0.0993179	-0.714415	-0.219116	-0.670777	-0.356896	0.0420183	-0.114818	0.0527301	-0.0612647	0.130073	-0.261209	0.049244	-0.648348	0.209591	Hnrnpa3
517	ENSMUSG00000071654	9.66708e-07	-0.441408	-0.519095	-0.493482	-0.0662741	-0.00976202	0.0105457	-0.456624	-0.616788	-0.663158	-0.366301	-0.128832	-0.120987	-0.665401	-0.397938	Uqcc3
518	ENSMUSG00000038708	1.46659e-18	-0.604518	-0.269811	-0.146357	-0.424911	-0.216437	-0.00771692	-0.710523	-0.424656	-0.588561	-0.36667	-0.645625	-0.638303	-0.221949	0.0863233	Golga4
518	ENSMUSG00000055762	1.68406e-14	-0.379999	-0.638394	-0.404269	-0.253132	-0.364228	0.522724	-0.347218	-0.667744	-0.65587	-0.273615	-0.15587	-0.419826	-0.750673	-0.282315	Eef1d
519	ENSMUSG00000020267	3.41662e-10	-0.283022	-0.647865	-0.0659347	-0.0567108	-0.0831636	0.406329	-0.228504	-0.723354	-0.55532	-0.742387	0.433835	0.204977	-0.720352	-0.353288	Hint1
520	ENSMUSG00000026796	1.70411e-33	-0.313656	-0.0500981	-0.235523	-0.255386	0.0353394	0.171962	-0.403964	-0.0480458	-0.170917	0.161259	-0.620014	-0.418158	0.0217042	-0.0140818	Fam129b
520	ENSMUSG00000031075	2.84517e-26	-0.0775516	0.605331	0.240106	0.602964	0.3679	0.506224	0.209005	-0.00667011	0.328021	-0.681567	0.416765	0.242891	0.207652	0.205623	Ano1
521	ENSMUSG00000008036	1.22238e-151	-0.359479	-0.498719	-0.426852	-0.126802	-0.0490016	-0.31902	-0.352333	-0.595091	-0.486886	-0.522034	-0.162197	-0.137687	-0.575521	-0.69078	Ap2s1
521	ENSMUSG00000015937	4.6543e-37	-0.437485	-0.717408	-0.105005	-0.207739	-0.316471	-0.0468566	-0.416731	-0.377692	-0.290068	-0.431413	-0.447525	-0.36625	-0.45021	0.164209	H2afy
521	ENSMUSG00000046434	9.64756e-38	-0.0897394	-0.567778	-0.11481	-0.511429	-0.270126	-0.0943713	-0.465351	-0.114654	-0.467065	-0.187631	-0.349786	-0.0530923	-0.458035	-0.0170722	Hnrnpa1
521	ENSMUSG00000051483	4.12294e-06	-0.328329	-0.112409	-0.188273	0.0973371	0.0300448	0.028146	-0.12475	-0.552585	-0.33264	-0.588923	0.116617	0.00487081	-0.275414	-0.217581	Cbr1
521	ENSMUSG00000025428	7.77776e-10	-0.21367	-0.60541	0.0169144	-0.21158	-0.542839	-0.14992	-0.0880439	-0.333274	-0.0815735	0.0665088	-0.134924	-0.286632	-1.1222	-0.283957	Atp5a1
523	ENSMUSG00000002395	2.32538e-53	-0.404905	-0.369361	0.0629653	0.101721	-0.525396	0.393607	-0.317467	-0.309193	-0.377152	0.0565113	-0.190671	-0.331225	-0.186624	0.057277	Use1
524	ENSMUSG00000025144	3.74974e-07	-0.172824	-0.337683	-0.230246	0.144284	-0.0463133	-0.376688	-0.0526271	-0.198875	-0.182886	-0.351608	0.173345	-0.101279	-0.733217	-0.309753	Stra13
525	ENSMUSG00000021520	3.98687e-16	-0.34633	-0.0577686	-0.354705	-0.154332	0.148541	-0.0350822	-0.223115	-0.799482	-0.553437	-0.819767	-0.127999	-0.118858	-0.604717	-0.883385	Uqcrb
525	ENSMUSG00000039168	2.58616e-22	-0.362399	0.298151	-0.0114672	0.28334	0.168491	0.186001	-0.298877	-1.04162	-0.674979	-0.590066	0.317932	0.362919	0.000848188	-0.348829	Dap
525	ENSMUSG00000042406	1.68554e-258	-0.246239	0.0160252	-0.0328397	-0.465293	-0.456754	0.55	-0.0429874	0.413921	0.263606	0.348586	-0.473799	-0.868721	-0.171249	0.162712	Atf4
526	ENSMUSG00000039041	2.32189e-15	-0.436052	-0.132856	-0.113011	-0.563032	-0.187798	0.1278	-0.301275	-0.345761	-0.196224	-0.200945	-0.445293	-0.561847	-0.268323	-0.0818304	Adrm1
526	ENSMUSG00000055839	8.02903e-12	0.182121	0.738482	0.38042	0.22381	0.517162	0.252944	-0.116913	-0.338078	-0.51806	0.135315	0.436848	0.700671	0.6634	0.351846	Tceb2
526	ENSMUSG00000024042	1.42215e-35	0.184974	0.190934	-0.360265	0.35804	0.105118	0.448062	0.154262	0.437648	0.295909	0.348419	0.16525	0.0636788	0.34405	0.135827	Sik1
526	ENSMUSG00000024248	2.84847e-30	0.0123376	-0.39999	-0.186177	0.261312	-0.142026	0.153021	-0.734932	-0.137104	-0.94599	-0.357549	-0.12176	0.260932	-0.220846	0.248215	Cox7a2l
528	ENSMUSG00000027422	1.25132e-09	0.53524	0.617816	0.258608	-0.148454	-0.176567	0.372183	0.342669	0.69349	0.55871	0.949179	0.264621	0.446539	0.333375	0.0821503	Rrbp1
528	ENSMUSG00000040824	3.84018e-60	0.414104	0.129807	0.192375	0.164747	0.497223	0.522726	0.0319415	0.172158	-0.185966	-0.0453073	0.420355	0.592649	0.154917	0.189356	Snrpd2
528	ENSMUSG00000094483	9.1199e-31	0.285409	0.216772	0.617616	-0.026702	-0.315764	0.445621	0.306658	0.636878	0.56656	0.278084	0.301516	0.280622	0.379456	0.651874	Purb
529	ENSMUSG00000029094	2.83065e-08	0.29464	0.511164	0.508837	0.0655196	-0.169105	0.269763	0.187825	0.354386	0.268437	0.576818	0.209789	0.27066	0.605036	0.716931	Afap1
529	ENSMUSG00000018286	5.28838e-49	-0.518028	-0.36779	-0.351982	-0.495214	-0.263941	0.264422	-0.189384	-0.569783	-0.26366	-0.342442	-0.380432	-0.656867	-0.792451	-0.475164	Psmb6
530	ENSMUSG00000006304	5.35532e-97	-0.37417	0.241139	0.392249	-0.394881	-0.057761	-0.0577887	-0.363274	-0.408341	-0.160319	0.428833	-0.617967	-0.267709	0.401019	0.837479	Arpc2
531	ENSMUSG00000042737	6.10073e-16	-0.119068	0.082305	-0.270888	0.26077	0.231701	-0.153354	-0.147162	-0.158008	-0.282015	-0.139146	0.0783914	0.0816379	-0.0772966	-0.667658	Dpm3
531	ENSMUSG00000021360	7.16597e-22	-0.0807659	0.560732	0.372443	0.249061	0.406961	-0.218077	-0.134173	-0.263252	-0.330503	0.261411	0.532611	0.486608	0.616396	0.47848	Gcnt2
535	ENSMUSG00000024925	1.04917e-09	-0.206348	-0.580347	-0.324475	0.0197612	-0.133195	-0.033832	-0.0891704	-0.199294	-0.132017	-0.53988	-0.071995	-0.17745	-0.671351	-0.511602	Rnaseh2c
536	ENSMUSG00000027540	7.52244e-47	-0.518991	0.152026	0.241324	-0.439962	-0.430205	0.0304816	-0.416975	-0.610582	-0.570897	-0.0104397	-0.075495	-0.104579	0.145341	0.296209	Ptpn1
536	ENSMUSG00000021967	2.23893e-12	-0.36554	-0.332066	-0.413305	-0.126963	-0.0353219	-0.061635	-0.427369	-0.553903	-0.488949	-0.668299	-0.207684	-0.133805	-0.541924	-0.646548	Mrpl57
537	ENSMUSG00000018920	1.25026e-17	-0.27289	-0.403995	-0.114325	-0.263842	-0.0719814	0.404901	-0.28549	0.0606821	0.0549969	0.412956	-0.63273	-0.520785	-0.0271546	0.0682541	Cxcl16
538	ENSMUSG00000038235	8.80168e-18	-0.448972	-0.0267573	-0.389515	-0.345273	-0.0671055	0.438454	-0.376917	-0.451588	-0.34842	-0.321938	-0.394237	-0.430543	-0.209949	-0.239709	F11r
540	ENSMUSG00000022193	6.79257e-99	-0.35233	-0.245074	-0.455803	-0.385385	-0.033402	-0.00734528	-0.284769	-0.55854	-0.403566	-0.601255	-0.232582	-0.315288	-0.534291	-0.691129	Psmb5
540	ENSMUSG00000096210	2.07715e-41	-0.588121	0.0528881	-0.417433	0.490371	0.262025	0.0962629	-0.422742	-1.25333	-0.388135	-0.359577	-0.152446	0.670773	0.124611	0.208187	H1f0
540	ENSMUSG00000024014	1.41711e-28	-0.399974	-0.0514464	-0.351838	0.193365	-0.218751	0.0902006	-0.123968	0.337658	0.297234	0.384997	-0.561651	-0.757996	-0.182506	-0.133402	Pim1
541	ENSMUSG00000020483	6.46284e-10	0.0341628	-0.310314	0.084869	0.116516	-0.0473726	0.339979	0.247042	0.291023	0.384124	-0.00175121	0.228909	0.0322014	-0.708284	-0.159613	Dynll2
542	ENSMUSG00000022698	6.18319e-30	-0.330878	-0.519433	-0.12825	-0.605781	-0.433992	0.0763123	-0.10554	0.069512	0.117877	-0.00817009	-0.375268	-0.671151	-0.75138	0.0396435	Naa50
542	ENSMUSG00000024181	3.34284e-26	-0.328564	-0.347401	-0.263377	-0.0584028	-0.0849227	-0.065898	-0.219818	-0.390474	-0.280371	-0.626181	-0.085306	-0.235203	-0.614798	-0.240301	Mrpl28
544	ENSMUSG00000106918	8.60236e-09	-0.292937	-0.378415	-0.60752	0.0214836	-0.000643061	-0.311489	-0.631545	-0.413061	-0.7065	-0.527523	-0.60935	-0.277754	-0.514013	-0.738135	Mrpl33
546	ENSMUSG00000064345	1.80199e-140	0.653168	0.849178	0.66088	-0.0189807	0.393962	0.22536	0.0987441	0.554703	0.0215556	0.802171	0.204648	0.758032	0.391408	-0.191588	mt-Nd2
547	ENSMUSG00000062963	5.77201e-42	-0.457562	-0.336199	-0.424913	-0.11803	-0.0380278	-0.1212	-0.322811	-0.583191	-0.513565	-0.677162	-0.0838633	-0.284589	-0.497284	-0.457631	Ufc1
547	ENSMUSG00000020671	4.60545e-25	-0.151187	0.205036	0.664543	-0.134968	-0.12957	0.323554	-0.0606993	-0.0400337	-0.0199683	0.209368	-0.110524	-0.0729121	0.203288	0.634398	Rab10
547	ENSMUSG00000024812	4.4226e-17	-0.300892	-0.104949	0.0300379	-0.348024	-0.097422	0.40258	-0.612895	-0.120911	-0.315697	0.248986	-0.639022	-0.255763	-0.0900234	0.276782	Tjp2
548	ENSMUSG00000053819	5.67754e-15	0.15218	0.3264	0.472817	0.105744	-0.35566	-0.096088	-0.0466056	0.623656	0.299019	0.782579	-0.476629	-0.181644	0.410887	0.700265	Camk2d
549	ENSMUSG00000035093	3.33535e-09	0.118724	0.275898	-0.067884	0.227428	0.181289	0.266029	0.135526	0.263129	0.210532	0.272035	0.121936	0.00156568	-0.0140231	-0.601602	Secisbp2l
549	ENSMUSG00000040128	2.47713e-06	0.004295	0.0138559	-0.0529748	0.742797	0.516115	0.312028	-0.232799	-0.135116	-0.335423	0.45959	-0.0338566	0.156904	-0.164625	0.638729	Pnrc1
549	ENSMUSG00000023020	5.5577e-191	-0.451275	-0.283784	-0.466518	0.197138	0.0329373	0.0418989	-0.292017	-0.725284	-0.460927	-0.758042	0.0579638	-0.039055	-0.504287	-0.467677	Cox14
549	ENSMUSG00000024012	9.41117e-25	-0.463773	-0.579804	-0.182841	0.00185152	-0.0140155	-0.307152	-0.403388	-0.522602	-0.445652	-0.654151	-0.220286	-0.183485	-0.591385	-0.0967497	Mtch1
550	ENSMUSG00000040616	1.08082e-14	0.525405	0.600124	0.528079	0.207981	-0.215527	0.396637	0.51419	0.489134	0.461269	0.567664	0.521986	0.541922	0.484996	0.49964	Tmem51
551	ENSMUSG00000037266	8.97634e-221	-0.29163	-0.143404	-0.417592	0.00310639	-0.123174	-0.304538	-0.511308	-0.622501	-0.673667	-0.831487	-0.118337	0.00434242	-0.0111815	-0.386588	Rsrp1
552	ENSMUSG00000010608	2.77761e-117	-0.538791	-0.435882	-0.12884	-0.664416	-0.507429	-0.00910805	-0.565124	-0.365997	-0.477858	-0.714705	-0.55254	-0.712692	-0.432651	-0.0224692	Rbm25
553	ENSMUSG00000019998	1.01319e-34	0.465265	0.678904	0.328509	0.269876	0.047299	0.325298	0.451418	0.397325	0.444451	0.477035	0.448896	0.457693	0.562493	0.62135	Stx7
555	ENSMUSG00000060743	1.65519e-09	0.304747	-0.220216	0.121061	0.378199	0.147775	0.486541	0.0921215	-0.11467	-0.224482	-0.384664	0.512449	0.643025	-0.177221	0.607574	H3f3a
556	ENSMUSG00000027087	4.40276e-84	-0.429261	0.419328	0.325019	0.1028	-0.280083	0.453302	-0.347512	-0.0572503	-0.13497	0.188714	-0.312443	-0.434708	0.464954	0.381281	Itgav
556	ENSMUSG00000095041	1.24136e-09	-0.392784	-0.263317	-0.31743	0.119263	0.103693	-0.167726	-0.582562	-0.625732	-0.819735	-0.536368	-0.0825293	-0.0974298	-0.358053	-0.337567	PISD
558	ENSMUSG00000022911	1.87125e-16	0.0218279	0.0785305	0.469577	0.0787188	-0.281039	0.43456	0.15285	0.360112	0.294195	0.462135	0.126813	-0.126181	0.161392	0.640451	Arl13b
559	ENSMUSG00000020088	1.53898e-86	-0.469157	-0.0131657	-0.00478094	-0.568382	-0.294401	0.00149025	-0.212334	-0.157744	-0.053216	-0.118291	-0.413566	-0.665054	-0.197804	-0.117225	Sar1a
560	ENSMUSG00000035642	2.63954e-19	0.104871	-0.0126712	0.0301713	0.219166	0.0829805	-0.03258	0.182357	0.109523	0.143521	-0.511759	0.210532	0.132526	-0.0752441	-0.0397223	Aamdc
561	ENSMUSG00000022533	3.70842e-240	-0.593214	0.140799	0.0689446	-0.203445	-0.0894615	0.373203	-0.625829	-0.73941	-0.651792	-0.20651	-0.0948755	-0.118406	0.103101	-0.0918772	Atp13a3
561	ENSMUSG00000024914	1.66673e-155	-0.169311	0.265241	0.387494	0.26762	0.238381	0.240677	-0.124315	-0.0978589	0.0981776	0.102673	-0.067315	0.126666	0.481529	0.755364	Drap1
563	ENSMUSG00000029390	6.27343e-22	-0.261746	-0.324158	-0.525401	-0.495745	-0.121587	-0.0468309	-0.676288	-0.240684	-0.688815	-0.309325	-0.695409	-0.368924	-0.313528	-0.567535	Tmed2
563	ENSMUSG00000030774	3.10156e-301	-0.51734	-0.0927537	0.00699855	-0.375146	-0.118817	0.380211	-0.362141	-0.608018	-0.356999	-0.472108	-0.266358	-0.340597	0.100373	0.0984609	Pak1
563	ENSMUSG00000076432	4.41048e-10	-0.114512	0.177742	0.375866	-0.218136	0.14184	0.0843195	-0.0957157	-0.365668	-0.0487011	-0.196085	-0.15903	-0.0526058	0.336789	0.790858	Ywhaq
563	ENSMUSG00000005871	2.40797e-57	-0.592451	-0.136893	-0.0333457	-0.188288	-0.130985	0.0517598	-0.531529	-0.761071	-0.536385	-0.3661	-0.274318	-0.154254	-0.144738	0.0760187	Apc
566	ENSMUSG00000034343	8.64763e-237	-0.668272	-0.151623	-0.22311	-0.321987	-0.222665	0.0457672	-0.522609	-0.554444	-0.432372	-0.0552728	-0.645137	-0.636232	-0.201877	-0.429689	Ube2f
566	ENSMUSG00000042682	2.30708e-34	-0.475386	-0.0715219	-0.362016	0.0388913	-0.369667	-0.476101	-0.19511	-0.540177	-0.196185	-0.645352	-0.334223	-0.404925	-0.265298	-0.374833	Selk
566	ENSMUSG00000032504	3.35076e-18	-0.444622	-0.21572	-0.0774745	-0.234221	-0.104562	0.17605	-0.445029	-0.134432	-0.147252	0.140624	-0.636441	-0.50667	-0.1824	-0.147707	Pdcd6ip
567	ENSMUSG00000025204	1.64595e-09	-0.184202	-0.176962	-0.157364	0.133846	0.0566819	-0.0506404	-0.0477904	-0.203579	-0.0905607	-0.840651	-0.0627991	-0.137227	-0.697464	-0.613752	Ndufb8
568	ENSMUSG00000048100	1.44087e-15	0.177598	0.235963	0.108708	-0.371847	0.113176	0.369142	0.225563	0.135135	0.23549	0.119798	0.20989	0.2258	0.188014	0.284069	Taf13
568	ENSMUSG00000056076	3.81987e-85	-0.189772	-0.243402	0.00631992	-0.525043	-0.167168	0.125741	-0.282179	0.0304952	-0.0389816	0.139161	-0.471529	-0.360402	-0.354188	0.0494925	Eif3b
568	ENSMUSG00000021218	1.76238e-07	-0.41292	-0.587425	-0.294842	-0.167619	-0.12071	-0.031988	-0.376587	-0.541742	-0.462716	-0.206505	-0.266193	-0.381674	-0.729652	-0.274362	Gdi2
568	ENSMUSG00000022890	1.95492e-11	-0.457217	-0.0808024	-0.236582	0.222699	0.208413	-0.16384	-0.250215	-1.03202	-0.637173	-0.756532	0.197428	0.0723398	-0.506124	-0.708531	Atp5j
570	ENSMUSG00000078671	6.00667e-08	-0.133786	-0.200496	-0.0661895	-0.11758	-0.427012	0.205654	-0.22193	-0.0438657	-0.138826	-0.0590912	-0.119365	-0.11298	-0.23574	0.13787	Chd2
572	ENSMUSG00000086290	1.54673e-21	0.0630919	-0.633698	0.000937503	-0.266824	-0.105	0.0829113	-0.0752105	0.150131	-0.0753699	-0.023213	0.00294011	0.0180937	-0.302062	0.0285203	Snhg12
574	ENSMUSG00000091086	4.67041e-305	-0.16433	-0.241393	-0.264778	-0.250615	-0.0260562	0.150501	-0.620379	-0.0217519	-0.664113	0.141301	-0.430346	-0.0893867	-0.165563	-0.222557	Rpl6l
575	ENSMUSG00000027011	1.13635e-59	-0.164317	-0.448267	-0.278235	-0.200335	-0.395188	0.0473209	-0.22074	-0.14177	-0.16751	-0.383945	-0.17132	-0.114772	-0.347599	-0.0315455	Ube2e3
575	ENSMUSG00000024208	1.837e-14	0.0497894	0.215651	-0.249569	0.348998	0.358411	0.442924	-0.0121817	-0.307545	-0.163312	-0.419755	0.172104	0.590072	0.170198	-0.0338789	Uqcc2
576	ENSMUSG00000021417	3.46151e-99	-0.362555	-0.502524	-0.164276	0.0380754	-0.363009	0.0985966	-0.193656	-0.494254	-0.371964	-0.65848	0.0260525	-0.158832	-0.515302	-0.145769	Eci2
576	ENSMUSG00000021585	5.09051e-122	-0.262093	-0.0371846	-0.0806294	-0.146305	0.0044207	-0.0371495	-0.358311	-0.122443	-0.270797	0.276625	-0.583127	-0.420975	0.0117236	0.204661	Cast
577	ENSMUSG00000028945	4.69681e-06	-0.205448	0.28494	0.286109	-0.623321	-0.49122	-0.0941907	-0.0907461	-0.0113414	0.068138	0.717526	-0.200482	-0.328047	0.144061	-0.17017	Rheb
578	ENSMUSG00000021361	5.88725e-06	-0.181557	-0.308522	-0.249641	0.102405	-0.0119154	0.133697	-0.0602018	-0.442123	-0.255945	-0.666543	0.205287	-0.0153149	-0.735354	-0.46614	Tmem14c
578	ENSMUSG00000039680	1.46423e-69	0.489282	0.463018	-0.286415	0.408425	0.426107	0.343837	0.629419	0.652121	0.652868	0.326405	0.591154	0.368821	0.260253	-0.52037	Mrps6
579	ENSMUSG00000020022	9.6358e-59	0.250009	0.236419	-0.171353	0.00462018	0.437586	-0.0101019	-0.00782278	0.127091	-0.0944861	0.0513755	0.0353434	0.294312	-0.0549533	-0.324387	Ndufa12
580	ENSMUSG00000030704	3.04889e-11	0.279299	0.350778	0.42274	-0.168221	-0.365215	0.455134	0.232654	0.353613	0.273466	0.57329	0.16473	0.207339	0.503501	0.657746	Rab6a
580	ENSMUSG00000037361	1.02552e-74	-0.407868	-0.469076	-0.0379066	-0.547192	-0.155191	0.0449883	-0.383052	-0.596953	-0.492058	-0.373985	-0.415445	-0.372068	-0.525406	-0.0369397	Sf3b6
581	ENSMUSG00000021264	8.94604e-12	-0.254993	-0.556327	-0.0772347	-0.326146	-0.412426	-0.00888708	-0.193185	-0.130832	-0.114881	-0.125939	-0.0864115	-0.253589	-0.439784	0.168183	Yy1
583	ENSMUSG00000063524	1.04735e-20	0.425238	0.333376	-0.450491	0.0818793	-0.157008	0.478464	0.491955	0.37952	0.461986	0.768264	0.282241	0.312592	-0.0907585	-0.432769	Eno1
583	ENSMUSG00000015733	3.38461e-95	0.402356	0.425369	0.478272	-0.0778094	0.16373	0.161698	0.433757	0.415868	0.468215	0.579432	0.195511	0.0963206	0.362407	0.763452	Capza2
584	ENSMUSG00000026469	1.9736e-11	0.154186	0.283678	0.287165	0.223216	0.044884	0.305083	0.185092	0.167941	0.19036	-0.532692	0.296632	0.293025	0.29253	0.384512	Xpr1
585	ENSMUSG00000038374	2.39476e-31	-0.174306	-0.436375	-0.103561	-0.576594	-0.316878	0.112148	-0.169806	-0.160978	-0.12996	-0.0574711	-0.342285	-0.390492	-0.368523	-0.0210459	Rbm8a
585	ENSMUSG00000032239	3.47646e-35	-0.445163	-0.554651	-0.515552	-0.0787549	-0.114821	0.0662158	-0.548032	-0.242186	-0.552023	-0.34382	-0.262354	-0.39108	-0.494673	-0.414858	Rp9
586	ENSMUSG00000062270	4.65711e-19	0.39519	0.760632	0.380993	0.330844	0.475762	-0.00526965	0.255453	0.252969	0.217374	0.378343	0.148668	0.565895	0.590806	0.575399	Morf4l1
587	ENSMUSG00000034269	2.35558e-57	-0.0689063	0.0545508	0.191818	-0.248921	-0.393837	0.110962	-0.264296	-0.164723	-0.22971	-0.161399	-0.0592627	0.0736362	0.0722906	0.213199	Setd5
587	ENSMUSG00000047721	2.36192e-50	-0.319597	-0.254995	-0.241592	-0.530808	-0.00895335	0.0139865	-0.572543	-0.30803	-0.574907	-0.197614	-0.444137	-0.21207	-0.265421	-0.370192	Bola2
588	ENSMUSG00000036299	5.54631e-45	-0.0133502	0.449447	-0.022401	0.546597	0.395822	0.426916	0.202919	-0.356971	0.0788469	-0.29376	0.346382	0.362323	0.327429	0.186575	BC031181
589	ENSMUSG00000068039	4.72919e-32	-0.401068	-0.680097	-0.0470869	-0.543701	-0.414683	0.0370183	-0.466362	-0.424967	-0.455095	-0.349329	-0.392157	-0.423859	-0.683202	-0.064179	Tcp1
591	ENSMUSG00000004040	8.22182e-09	-0.0357764	0.105406	0.259227	-0.346595	-0.479219	0.428124	0.0435113	0.328063	0.230383	0.376768	0.0815168	-0.11839	0.109843	0.447373	Stat3
592	ENSMUSG00000006301	2.10689e-228	-0.403749	-0.181571	-0.175394	-0.284122	-0.0820211	-0.194942	-0.26359	-0.00313815	-0.0355343	0.154814	-0.590642	-0.601223	-0.144377	0.0307253	Tmbim1
592	ENSMUSG00000024339	8.17693e-41	-0.544788	-0.459825	-0.373293	-0.0683887	-0.0457016	0.0312576	-0.335863	-0.84553	-0.402784	-0.0919501	-0.187218	-0.225017	-0.596994	-0.169755	Tap2
593	ENSMUSG00000016382	4.93856e-08	0.443385	0.248416	0.294292	-0.0448481	-0.306806	-0.323373	0.276479	0.466137	0.456037	0.546434	0.0481903	0.360429	0.193064	0.467322	Pls3
593	ENSMUSG00000041740	1.32933e-76	-0.206743	0.157162	0.190571	-0.596805	-0.202064	0.0976634	-0.27387	-0.24428	-0.298929	0.0614147	-0.195	-0.169629	0.179955	0.451603	Rnf10
594	ENSMUSG00000017677	5.38439e-18	0.160331	0.129197	0.27821	-0.0496352	-0.320586	0.407125	0.183254	0.236596	0.175894	0.238369	0.144802	0.0595317	0.153555	0.411485	Wsb1
594	ENSMUSG00000064363	4.33971e-38	0.0451802	0.171493	0.602765	-0.0884877	-0.387913	0.178481	-0.0873885	-0.198451	-0.208717	0.10768	0.276402	0.317937	-0.417909	-0.742328	mt-Nd4
596	ENSMUSG00000068798	3.04843e-15	0.428072	0.515835	0.577846	0.142318	0.214224	-0.136883	0.343328	0.593631	0.413267	0.744509	0.176252	0.216592	0.33353	0.563236	Rap1a
596	ENSMUSG00000035674	2.31576e-27	0.152187	0.124042	-0.13353	0.357025	0.467139	-0.218926	-0.0651717	-0.0891248	-0.391353	-0.525648	0.27291	0.38721	-0.0889225	-0.708512	Ndufa3
598	ENSMUSG00000022450	9.46637e-22	-0.131063	0.104142	-0.389868	0.615481	0.287832	-0.141266	-0.273628	-0.468464	-0.683877	-0.409777	0.248065	0.158095	-0.0824879	-0.591539	Ndufa6
600	ENSMUSG00000020566	9.74513e-24	-0.0109683	-0.234207	-0.0114476	-0.0366966	-0.067922	0.0048799	0.000910473	0.00451269	0.00458173	0.0048799	-0.00660517	-0.0145602	-1.06183	-0.0191695	Atp6v1c2
601	ENSMUSG00000107002	1.75282e-61	-0.281981	-0.480254	-0.284048	-0.127038	-0.117057	-0.0789461	-0.297555	-0.18136	-0.257779	-0.556088	-0.267869	-0.274849	-0.586723	-0.513392	0610012G03Rik
601	ENSMUSG00000022961	1.42371e-13	0.322307	0.707515	0.604705	-0.137435	-0.1708	0.124753	0.110896	0.616354	0.323219	0.727324	0.0372735	0.193684	0.739346	0.638427	Son
602	ENSMUSG00000004591	8.96739e-44	-0.381756	-0.267399	0.22372	-0.418432	-0.437036	0.163981	-0.579152	-0.0529211	-0.296484	0.151502	-0.46951	-0.458968	-0.178403	0.367231	Pkn2
602	ENSMUSG00000018076	1.44026e-09	-0.0301565	0.188904	0.331611	0.132276	-0.140338	0.381444	-0.0937426	0.307576	0.151452	0.442635	-0.0184053	0.0125707	0.276424	0.42255	Med13l
603	ENSMUSG00000064210	7.33206e-07	-0.185228	0.218571	0.304397	-0.177218	0.0427214	0.219578	-0.65353	-0.0125837	-0.397625	0.274752	-0.556258	-0.0497018	0.401002	0.533956	Ano6
605	ENSMUSG00000036199	5.82099e-07	-0.344288	0.293149	-0.313277	0.55114	0.39274	-0.371775	-0.231111	-0.698722	-0.624343	-0.513353	0.426138	0.0199279	-0.0996148	-0.733412	Ndufa13
605	ENSMUSG00000025135	8.67419e-35	0.241377	0.271893	0.316092	0.514162	0.241494	0.0418796	0.307705	0.205417	0.229609	0.0396104	0.539453	0.480216	0.301095	0.531585	Anapc11
605	ENSMUSG00000021024	2.06124e-14	-0.308131	-0.55287	-0.199034	-0.346174	-0.175137	0.110886	-0.189878	-0.373656	-0.14687	-0.292661	-0.349883	-0.36085	-0.893323	-0.146162	Psma6
606	ENSMUSG00000035027	1.67014e-10	-0.482931	-0.290592	-0.10676	-0.553014	-0.173054	0.0477781	-0.492987	-0.641238	-0.517404	-0.518421	-0.260844	-0.296263	-0.374149	-0.221854	Map2k2
606	ENSMUSG00000020949	0	-0.174583	-0.507038	-0.304394	-0.0469236	-0.0127307	0.0398099	-0.101714	-0.178054	-0.126138	-0.526422	-0.085016	-0.097869	-0.595361	-0.186503	Fkbp3
607	ENSMUSG00000026078	4.58384e-19	0.420938	0.535153	0.456691	0.155534	0.150556	0.368649	0.417323	0.318328	0.521453	0.660811	0.260306	0.533296	0.373453	0.686499	Pdcl3
607	ENSMUSG00000042133	4.52371e-58	-0.256962	-0.223281	0.166169	-0.591474	-0.387656	0.232272	-0.425495	-0.144537	-0.241588	-0.0446539	-0.522026	-0.372233	-0.45287	0.408236	Ppig
608	ENSMUSG00000028062	2.06002e-74	-0.363545	-0.0490557	-0.357692	0.512555	0.264138	0.102976	-0.119568	-0.677741	-0.378784	-0.0687313	0.352073	0.0863496	-0.221311	-0.679179	Lamtor2
608	ENSMUSG00000029066	3.60535e-11	-0.199785	-0.0732874	0.0320591	-0.40625	-0.118777	-0.00584615	-0.0358564	-0.320319	-0.112341	-0.686364	0.00990917	0.0567777	-0.375998	-0.274514	Mrpl20
608	ENSMUSG00000014294	1.75236e-17	0.104337	0.106809	-0.287978	0.289344	0.465771	-0.432008	0.0162003	-0.140668	-0.192688	-0.180356	0.296567	0.415057	-0.15972	-0.693937	Ndufa2
610	ENSMUSG00000037720	1.7725e-12	-0.219326	-0.126191	-0.0728252	-0.131315	-0.0529452	-0.0868368	-0.10855	-0.29964	-0.166153	-0.561793	0.0215901	-0.0873235	-0.240819	-0.296944	Tmem33
610	ENSMUSG00000042659	1.0534e-142	-0.349219	-0.445321	-0.0840806	0.185758	0.196083	0.287566	-0.191139	0.181382	0.0186046	0.0177231	-0.386964	-0.656517	-0.397138	-0.365231	Arrdc4
610	ENSMUSG00000043154	2.35204e-13	0.130173	0.0489407	0.175149	-0.063772	0.0867294	0.314758	-0.12261	0.372522	0.321636	0.416708	-0.496122	-0.0156704	0.0120366	0.241765	Ppp2r3a
612	ENSMUSG00000033701	4.78693e-33	-0.168224	-0.218269	0.0235942	-0.275332	-0.162432	0.366339	-0.181348	-0.207544	-0.246779	-0.38592	0.0114339	-0.0734919	-0.153057	0.192156	Acbd6
613	ENSMUSG00000050299	3.50715e-08	-0.090363	-0.110613	-0.292439	-0.322303	0.080818	0.246617	-0.560152	-0.0144557	-0.674567	-0.0497326	-0.425605	-0.138204	-0.0897806	-0.423781	Gm9843
614	ENSMUSG00000023087	3.58085e-56	-0.238409	-0.0216564	0.178484	-0.164352	-0.369843	0.363363	-0.545155	-0.147201	-0.295461	0.103642	-0.520608	-0.16338	0.0532867	0.31763	Noct
614	ENSMUSG00000022565	7.7348e-166	-0.371937	0.273313	0.47518	-0.257973	0.129272	-0.102332	-0.678876	-0.500668	-0.669295	0.366132	-0.310343	0.169529	0.534479	0.580943	Plec
617	ENSMUSG00000027712	1.51197e-07	-0.249647	0.0280633	0.238895	-0.338446	0.0988909	-0.32481	-0.25721	-0.237407	-0.103655	0.835107	-0.584209	-0.408579	0.410306	0.56284	Anxa5
617	ENSMUSG00000047547	3.87849e-55	-0.509118	0.483706	0.108103	-0.529896	0.0982888	0.43741	-0.466089	-0.542435	-0.310891	0.660947	-0.702463	-0.513245	0.62952	0.353242	Cltb
619	ENSMUSG00000027304	1.12362e-07	-0.139223	-0.107649	0.204654	-0.525495	-0.172484	0.0882513	-0.220781	0.0141634	-0.170629	0.142325	-0.134001	-0.117687	0.0331226	0.333386	Rtf1
619	ENSMUSG00000060143	1.31179e-10	-0.0849663	-0.280304	-0.321607	-0.145496	0.00973748	0.0493248	-0.508098	-0.125514	-0.615425	-0.176829	-0.206427	0.013634	-0.261601	-0.423081	Gm10076
620	ENSMUSG00000054405	2.57302e-11	0.441489	0.405592	0.509978	0.121917	0.344176	0.411134	0.402207	0.458015	0.389945	0.537355	0.398139	0.497604	0.497378	0.685103	Dnajc8
620	ENSMUSG00000030403	4.46229e-173	0.228202	0.540483	0.557067	-0.228455	-0.177937	-0.215513	0.0603276	0.0763466	0.0661361	0.391861	0.0228942	0.318213	0.496906	0.606886	Vasp
621	ENSMUSG00000028998	6.68004e-102	-0.116453	0.0398512	-0.255108	0.252608	0.381116	0.274263	-0.410461	-0.437672	-0.776309	-0.481586	0.105621	0.219628	-0.165653	-0.398242	Tomm7
622	ENSMUSG00000026977	1.95588e-38	-0.462585	-0.404239	-0.157175	-0.116273	-0.376619	0.0910394	-0.588003	-0.386655	-0.45737	-0.305162	-0.478781	-0.435324	-0.536112	0.0244841	March7
623	ENSMUSG00000026155	3.94591e-11	0.133497	0.314428	0.378306	-0.183042	-0.0504141	0.384945	0.109106	0.160073	0.142358	0.100868	0.200467	0.263116	0.260899	0.496625	Smap1
624	ENSMUSG00000025868	4.75826e-11	-0.350643	-0.225846	-0.114962	0.342005	0.0459107	0.126288	-0.319856	-0.714519	-0.543401	-0.734752	0.280627	0.0319312	-0.378984	-0.127989	Higd2a
626	ENSMUSG00000026021	2.54677e-14	-0.389522	-0.397581	-0.217064	-0.57402	-0.22271	0.0221322	-0.406802	-0.446087	-0.442302	-0.361743	-0.522327	-0.510879	-0.672325	-0.141964	Sumo1
627	ENSMUSG00000022200	1.66486e-78	-0.384434	-0.371882	-0.471235	-0.161752	-0.250148	0.187903	-0.290138	-0.167225	-0.207604	-0.0993906	-0.18792	-0.386969	-0.673308	-0.442019	Golph3
627	ENSMUSG00000024953	9.06927e-17	-0.576507	0.0555067	-0.0530228	0.279066	0.075646	-0.107228	-0.219505	-0.972969	-0.438501	-0.354843	-0.0673302	-0.336914	-0.176938	-0.0687534	Prdx5
629	ENSMUSG00000014077	5.47003e-11	-0.467958	-0.268339	-0.301584	-0.021463	0.0529486	-0.237015	-0.557944	-0.476286	-0.518134	-0.595269	-0.338396	-0.293575	-0.326521	-0.148188	Chp1
629	ENSMUSG00000020994	9.38323e-43	-0.126531	-0.3432	0.0432319	-0.507466	-0.379496	-0.0063383	-0.220767	-0.0494297	-0.168676	-0.31799	-0.303471	-0.319325	-0.221855	0.0911404	Pnn
631	ENSMUSG00000079658	1.10598e-18	0.150059	0.344375	0.347394	-0.187657	-0.14697	0.414657	0.139828	0.0651801	0.0240409	0.0683918	0.246021	0.214635	0.120667	0.103501	Tceb1
631	ENSMUSG00000006932	2.6911e-67	-0.0633704	-0.652355	-0.0521616	0.0245666	-0.113201	0.21223	-0.100827	0.0451729	0.0316388	-0.137296	-0.0763376	0.0301478	-0.295641	0.208549	Ctnnb1
632	ENSMUSG00000037152	1.13615e-192	-0.122633	0.234807	-0.117065	0.423933	0.355706	-0.141953	-0.235079	-0.589738	-0.532786	-0.756082	0.312716	0.377359	-0.13973	-0.574256	Ndufc1
632	ENSMUSG00000029169	1.04157e-20	-0.150143	-0.171844	0.128053	-0.443084	-0.256727	0.0792357	-0.207906	0.0582329	-0.0377467	0.0154213	-0.258915	-0.190202	-0.142345	-0.00649917	Dhx15
632	ENSMUSG00000071655	0	-0.601845	-0.221678	-0.024047	-0.0988184	0.041823	-0.168656	-0.409429	-1.01607	-0.685023	-0.116998	-0.0828623	-0.114938	-0.214131	0.146266	Ubxn1
633	ENSMUSG00000022185	4.4878e-117	-0.289814	-0.401252	-0.148874	-0.512921	-0.228673	0.0153267	-0.351412	-0.0427713	-0.161712	0.187697	-0.251954	-0.391857	-0.377557	0.133328	Acin1
633	ENSMUSG00000020580	9.60805e-37	-0.150967	0.251198	0.423905	-0.190062	-0.204162	-0.388351	-0.437384	0.130916	-0.208146	0.567679	-0.433344	-0.161472	0.335837	0.591667	Rock2
635	ENSMUSG00000004771	4.79941e-202	-0.487073	-0.164205	-0.19654	-0.227176	-0.150593	0.12884	-0.445746	-0.394251	-0.382189	-0.254746	-0.578812	-0.588296	-0.245564	-0.229481	Rab11a
635	ENSMUSG00000032253	1.30781e-07	-0.0200415	-0.579032	-0.161475	0.174963	-0.0895484	-0.0147622	-0.053418	0.0901238	0.041069	-0.120825	-0.0917889	-0.0668911	-0.325966	0.0631341	Phip
636	ENSMUSG00000029198	9.56551e-226	-0.513332	-0.192904	-0.0199993	-0.397789	-0.0754735	0.065348	-0.435082	-0.387629	-0.474039	-0.0729435	-0.374112	-0.616829	-0.491244	-0.290508	Grpel1
637	ENSMUSG00000037815	2.68131e-08	-0.132877	0.236735	0.433306	-0.415446	-0.219796	0.325607	-0.236759	-0.0299413	-0.143421	0.411918	-0.103164	0.0658723	0.232036	0.695406	Ctnna1
638	ENSMUSG00000057278	1.17021e-181	0.0946888	-0.499103	-0.217281	-0.557632	0.0434985	0.199242	-0.443162	0.128583	-0.520458	-0.306385	-0.328664	0.126409	-0.516977	0.0629054	Snrpg
638	ENSMUSG00000052681	1.61034e-10	-0.0836639	0.180023	0.194233	-0.209086	-0.372706	0.316351	-0.0232153	0.407849	0.383963	0.786679	-0.44573	-0.515021	-0.101567	0.380214	Rap1b
639	ENSMUSG00000029713	1.8955e-08	-0.589809	-0.324862	-0.240861	0.188397	0.140084	-0.21401	-0.369052	-0.750609	-0.472272	-0.255502	-0.383027	-0.759505	-0.39732	-0.0641226	Gnb2
639	ENSMUSG00000022051	5.98954e-169	-0.212547	-0.126919	-0.0913232	0.0984402	-0.145228	-0.0623877	-0.371868	-0.448996	-0.598857	-0.32833	0.130427	0.122404	-0.174517	0.145827	Bnip3l
640	ENSMUSG00000025630	5.04428e-12	-0.042313	0.0930723	0.174565	-0.438473	-0.0575406	0.34961	0.0268052	-0.390112	-0.142854	0.152924	0.168342	0.12676	-0.0780178	0.19626	Hprt
641	ENSMUSG00000022551	0	-0.195666	-0.161228	-0.0968044	-0.227314	-0.0794492	-0.0427627	-0.0628407	-0.328259	-0.0950793	-0.370557	-0.0713223	-0.0926527	-0.732334	-0.391527	Cyc1
642	ENSMUSG00000003032	8.69983e-25	-0.146503	-0.290527	-0.0183388	0.717079	0.579858	0.402063	-0.00853927	0.122644	0.295955	0.411375	-0.0272102	0.0797906	0.496443	0.82635	Klf4
642	ENSMUSG00000019777	6.52804e-07	0.105968	-0.151597	0.15714	-0.120828	-0.153847	0.0491678	0.0435096	0.0453065	0.0521322	-0.539185	0.110965	0.145426	-0.131641	0.267097	Hdac2
642	ENSMUSG00000035478	2.7035e-06	-0.163212	-0.350797	-0.117001	-0.448975	-0.228319	0.0912141	-0.17494	-0.112924	-0.083214	-0.34025	-0.0843288	0.00377106	-0.311023	-0.01215	Mbd3
643	ENSMUSG00000025016	3.95258e-214	-0.687298	-0.252701	-0.176636	-0.280748	-0.2068	0.10945	-0.621441	-0.806946	-0.661204	-0.549006	-0.498557	-0.361522	-0.387621	-0.278828	Tm9sf3
644	ENSMUSG00000030007	6.44217e-11	-0.443622	-0.54717	-0.13372	-0.552776	-0.33164	0.216127	-0.295166	-0.553364	-0.363515	-0.43429	-0.230396	-0.419137	-0.600988	-0.172435	Cct7
645	ENSMUSG00000043962	9.46475e-76	-0.31864	-0.39083	-0.0372375	-0.478729	-0.258333	-0.100869	-0.450968	-0.16991	-0.343606	-0.182827	-0.502717	-0.441944	-0.371572	0.0101695	Thrap3
645	ENSMUSG00000035247	3.50306e-33	-0.622711	-0.232198	0.0519801	-0.334258	-0.282625	0.0858339	-0.602869	-0.565038	-0.476026	-0.0886916	-0.578886	-0.495615	-0.379801	0.115089	Hectd1
647	ENSMUSG00000016252	4.13292e-139	0.0802061	0.34802	-0.198259	0.256525	0.426129	-0.153919	-0.173084	-0.44639	-0.561175	-0.440027	0.370399	0.572048	-0.11996	-0.582685	Atp5e
647	ENSMUSG00000031683	4.16928e-28	-0.368656	-0.559547	-0.392231	0.0439393	0.0296395	-0.11801	-0.35549	-0.365896	-0.269521	-0.337259	-0.34175	-0.177778	-0.43954	-0.234788	Lsm6
648	ENSMUSG00000017781	1.49581e-13	-0.395769	-0.162392	-0.19002	-0.423447	-0.0922679	0.140232	-0.297479	0.0831743	0.0900032	-0.228723	-0.613438	-0.632971	-0.255106	-0.0215141	Pitpna
648	ENSMUSG00000022863	3.00564e-10	-0.268781	0.15813	-0.109351	-0.205226	-0.289975	0.291492	-0.127583	-0.294634	-0.124856	-0.599329	-0.0171984	-0.126636	-0.0398432	-0.248527	Btg3
649	ENSMUSG00000026034	3.28582e-07	-0.13139	-0.477582	-0.304739	0.0983794	-0.163654	-0.380539	-0.247081	-0.151879	-0.292459	-0.277556	-0.0733868	-0.0734741	-0.359752	-0.143405	Clk1
649	ENSMUSG00000028809	9.20121e-17	-0.485304	-0.19935	0.244533	-0.281518	-0.16732	0.13837	-0.372855	-0.433642	-0.404116	-0.0975087	-0.434872	-0.529068	-0.159083	0.70873	Srrm1
649	ENSMUSG00000033004	6.25143e-43	0.247877	0.258732	0.377837	-0.194588	-0.37637	-0.00576534	0.151964	0.398558	0.238635	0.432985	0.196483	0.277162	0.345919	0.467264	Mycbp2
650	ENSMUSG00000028649	9.9889e-12	0.247373	0.286324	0.326381	-0.066208	0.0540243	-0.0186715	0.0467257	0.353856	0.122472	0.136049	0.121473	0.380842	0.591598	0.608619	Macf1
650	ENSMUSG00000041408	1.47217e-40	-0.483685	-0.357748	0.00315867	-0.37292	-0.286468	-0.0676106	-0.613021	-0.352655	-0.387547	-0.118291	-0.482291	-0.522212	-0.322422	0.0823099	Wapl
652	ENSMUSG00000009907	7.81924e-95	-0.34974	-0.245388	-0.0118394	-0.448706	-0.146928	0.0425748	-0.505441	-0.276013	-0.420548	-0.150069	-0.528398	-0.390476	-0.232686	0.101787	Vps4b
652	ENSMUSG00000029817	3.75262e-27	-0.447172	-0.630204	-0.474489	-0.0372089	-0.184222	-0.0684285	-0.523862	-0.286931	-0.454373	-0.680331	-0.355424	-0.419316	-0.448939	-0.321759	Tra2a
653	ENSMUSG00000000827	6.93656e-241	-0.375459	-0.219678	-0.1463	-0.276385	-0.0967268	-0.0932998	-0.493489	-0.509073	-0.593077	-0.0405354	-0.364706	-0.341066	-0.24127	-0.0207809	Tpd52l2
653	ENSMUSG00000028410	7.92956e-64	0.683143	0.474264	0.235773	0.544704	0.505927	0.386585	0.678732	0.831551	0.688273	0.418125	0.699765	0.646092	0.401906	0.295769	Dnaja1
654	ENSMUSG00000004207	1.02061e-15	0.136609	-0.013132	-0.238757	0.166455	-0.0964349	0.0424046	0.366638	0.797498	0.71888	0.386424	-0.300609	-0.364177	-0.364753	-0.473878	Psap
654	ENSMUSG00000074748	1.24111e-14	-0.450025	-0.429127	-0.185777	-0.482837	-0.350311	-0.121177	-0.519316	-0.386677	-0.351484	-0.434593	-0.613561	-0.485446	-0.351205	-0.0447811	Atxn7l3b
655	ENSMUSG00000022641	6.06902e-25	0.374582	0.160452	0.331562	0.0963149	-0.206906	0.325803	0.287695	0.391279	0.355021	0.362044	0.305233	0.392813	0.308436	0.473193	Bbx
656	ENSMUSG00000028580	1.79266e-39	-0.362353	-0.342471	-0.0418036	-0.293675	-0.353615	0.0794701	-0.438058	-0.268163	-0.400866	-0.430154	-0.191603	-0.251766	-0.300501	0.0426346	Pum1
656	ENSMUSG00000023089	8.46531e-12	0.257421	0.343152	-0.117064	0.0700138	0.381202	-0.192161	0.145791	0.154647	0.03384	-0.631568	0.244885	0.287673	-0.21863	-0.660313	Ndufa5
660	ENSMUSG00000014226	3.08639e-14	-0.0890881	-0.313433	0.0210538	-0.472601	-0.364969	0.270977	0.00666201	-0.041001	0.0817333	-0.0840524	-0.124244	-0.154685	-0.438065	0.255298	Cacybp
661	ENSMUSG00000025745	1.68363e-23	-0.0531023	-0.115043	0.211187	-0.0212403	-0.361526	0.0551571	0.149479	0.0831041	0.184707	-0.090793	0.184434	-0.0679885	-0.251484	0.194675	Hadha
661	ENSMUSG00000047126	1.71318e-26	-0.51879	-0.233887	-0.12418	-0.291735	-0.333767	-0.170024	-0.450964	-0.196997	-0.224026	-0.232246	-0.492856	-0.605924	-0.389732	-0.347534	Cltc
661	ENSMUSG00000021040	6.94303e-10	-0.205477	-0.181373	-0.150908	-0.0268863	0.0541365	-0.228417	-0.377761	-0.432492	-0.566869	-0.601561	-0.144569	0.0156035	-0.297212	-0.339127	Slirp
661	ENSMUSG00000064367	2.44173e-110	-0.179207	0.228482	-0.086279	-0.382689	-0.152397	-0.101956	-0.459765	-0.485183	-0.627205	-0.467575	-0.0752474	0.0300542	-0.287789	-0.72866	mt-Nd5
662	ENSMUSG00000041028	8.82677e-19	-0.538127	-0.241265	-0.307506	-0.140809	0.0164165	-0.00284313	-0.487827	-0.664715	-0.520814	-0.231814	-0.278136	-0.258656	-0.363003	-0.0969844	Ghitm
663	ENSMUSG00000027835	3.97192e-63	-0.337645	-0.0273159	0.0343265	-0.463449	-0.250882	-0.0541467	-0.380106	-0.26439	-0.374365	0.0490297	-0.337479	-0.444229	-0.114944	0.060748	Pdcd10
663	ENSMUSG00000028419	2.77497e-31	-0.22329	0.108082	-0.22651	0.338293	0.315811	0.153109	-0.00905054	-0.669433	-0.270362	-0.523595	0.254348	0.155009	-0.0418262	-0.0297485	Chmp5
663	ENSMUSG00000030120	5.51065e-18	0.380652	0.478337	0.512369	0.197921	0.106607	0.194834	0.373996	0.325773	0.348558	0.388125	0.469274	0.575812	0.38005	0.560366	Mlf2
664	ENSMUSG00000038502	5.76188e-12	0.115518	-0.19703	0.356517	0.221272	-0.0592174	0.373087	0.155931	-0.015405	0.0720355	-0.372028	0.31565	0.283596	-0.0295199	0.339987	Ptov1
664	ENSMUSG00000021764	5.29814e-10	-0.212782	-0.239595	-0.100392	-0.196565	-0.166002	0.0869329	-0.26211	-0.367297	-0.427059	-0.640528	-0.0784538	-0.114342	-0.616538	-0.400422	Ndufs4
664	ENSMUSG00000007039	3.15139e-07	-0.177543	-0.517522	0.272842	0.192734	0.1177	-0.0776939	-0.0177529	-0.226483	-0.0654279	-0.298052	0.0654937	-0.0086314	-0.0261291	0.294713	Ddah2
665	ENSMUSG00000006024	1.6958e-113	-0.503264	-0.10144	-0.119524	-0.27721	-0.0581362	0.0597603	-0.334947	-0.6508	-0.458106	-0.200019	-0.315808	-0.460673	-0.2679	-0.317698	Napa
668	ENSMUSG00000063077	3.13278e-08	-0.330809	-0.143633	0.024226	-0.100287	-0.129239	-0.00568211	-0.342022	-0.268006	-0.240988	-0.575441	-0.185947	-0.168448	-0.136221	0.1041	Kif1b
673	ENSMUSG00000041133	2.1171e-46	0.208484	-0.221671	0.413392	-0.0402435	-0.415901	0.237801	0.275039	0.229061	0.296801	0.188214	0.322982	0.251545	-0.237628	0.550463	Smc1a
676	ENSMUSG00000002416	4.93989e-49	0.0125197	0.343483	-0.0864289	-0.0555921	0.215256	-0.18241	-0.0954714	-0.290793	-0.409883	-0.212916	0.116859	0.122076	-0.151799	-0.646175	Ndufb2
676	ENSMUSG00000022136	1.92964e-08	-0.555269	0.103964	-0.321485	-0.176942	-0.227662	-0.086135	-0.23504	-0.701165	-0.351799	-0.380018	-0.0439016	-0.177995	-0.0642911	-0.53172	Dnajc3
678	ENSMUSG00000018042	2.28512e-46	0.211692	0.453309	0.41601	0.324084	0.409283	-0.141255	0.249682	-0.00222051	0.233394	0.539657	0.308933	0.441757	0.309989	0.271431	Cyb5r3
679	ENSMUSG00000038762	7.07527e-187	-0.208783	-0.299076	-0.130452	-0.457214	-0.122464	0.00109319	-0.18912	-0.119633	-0.162764	-0.0679176	-0.179024	-0.236356	-0.457865	-0.167336	Abcf1
680	ENSMUSG00000054452	6.55032e-19	-0.387995	-0.216867	-0.127579	0.419716	0.115706	0.121104	-0.206973	-0.601273	-0.289771	-0.702296	0.190671	0.204541	-0.0732127	0.180723	Aes
680	ENSMUSG00000004843	6.43177e-24	-0.411327	-0.60686	-0.197568	-0.0741998	-0.128925	0.356773	-0.393343	-0.313741	-0.307027	0.0172439	-0.598882	-0.587563	-0.438937	0.0867124	Chmp2b
681	ENSMUSG00000031622	4.78746e-25	-0.361404	-0.16863	-0.0854839	-0.385748	-0.342799	0.161628	-0.17708	-0.254937	-0.240527	-0.457865	-0.304731	-0.539813	-0.42042	-0.0372119	Sin3b
681	ENSMUSG00000017421	7.05754e-17	-0.22779	-0.444389	-0.100351	-0.206955	-0.186839	-0.0778414	-0.232863	-0.234968	-0.314739	-0.542766	-0.0431154	-0.0659667	-0.386699	0.0158579	Zfp207
682	ENSMUSG00000021774	2.27915e-06	-0.161159	-0.249949	0.0378188	-0.418271	-0.221716	0.131542	-0.144286	-0.0632197	-0.0498036	-0.396388	-0.244998	-0.18573	-0.347882	0.0435694	Ube2e1
683	ENSMUSG00000045690	1.71353e-224	-0.0363728	-0.138262	-0.104279	-0.401224	0.0619594	-0.0660216	-0.515	0.0544531	-0.60219	0.156467	-0.475489	-0.0375684	-0.125098	-0.348696	Wdr89
684	ENSMUSG00000039067	6.86552e-08	-0.0828924	-0.124219	0.147715	-0.532582	-0.242652	0.200312	0.0826243	0.109702	0.285044	0.255899	-0.0648117	-0.278166	-0.297307	0.0832398	Psmd7
685	ENSMUSG00000028790	1.30529e-74	-0.361134	-0.433769	0.0241256	-0.428629	-0.300012	0.0543732	-0.501214	-0.284341	-0.432658	-0.273108	-0.533543	-0.44861	-0.269096	0.0808569	Khdrbs1
687	ENSMUSG00000078974	5.09555e-08	0.174137	0.040187	-0.257416	-0.143546	0.116328	-0.113828	-0.217212	0.0748079	-0.307688	-0.325801	-0.189344	0.180309	-0.179022	-0.563108	Sec61g
688	ENSMUSG00000007850	1.20208e-06	-0.0661184	-0.340332	0.287807	-0.41543	-0.393048	-0.0848533	0.0113446	0.207948	0.221579	-0.313382	-0.089576	-0.163856	-0.262803	0.168492	Hnrnph1
688	ENSMUSG00000024194	1.14751e-12	-0.348654	-0.383157	-0.30225	0.205468	-0.0348085	-0.0425598	-0.144348	-0.502176	-0.267132	-0.441036	0.10989	-0.069377	-0.66365	-0.554361	Cuta
689	ENSMUSG00000028563	6.84435e-37	-0.412009	-0.0693666	-0.173953	-0.115762	-0.0423928	-0.10105	-0.382393	-0.534633	-0.379783	-0.537857	-0.328507	-0.248921	-0.204842	-0.371007	Tm2d1
689	ENSMUSG00000070394	1.7715e-35	0.109661	0.280492	-0.0433579	0.517186	0.386291	0.138052	0.107823	-0.155845	-0.0858501	-0.179265	0.433906	0.470068	0.254843	-0.182641	Tmem256
691	ENSMUSG00000026670	9.10605e-43	-0.121645	-0.0224652	0.199135	0.0292105	-0.0471852	0.107889	0.0292723	0.457786	0.321252	0.449931	-0.441393	-0.623267	-0.0676184	0.312177	Uap1
692	ENSMUSG00000050552	2.18006e-12	-0.24359	-0.144919	-0.292647	0.226802	0.177835	0.0559556	-0.0567728	-0.33135	-0.165786	-0.350831	0.186039	-0.137495	-0.409521	-0.544769	Lamtor4
694	ENSMUSG00000021248	1.70726e-142	-0.524805	-0.0929664	-0.501039	-0.27579	-0.0465936	0.168516	-0.444963	-0.721658	-0.55374	-0.46581	-0.345826	-0.419901	-0.278969	-0.42891	Tmed10
695	ENSMUSG00000030335	1.39155e-10	-0.22357	-0.301192	-0.314858	-0.332932	-0.0511261	-0.233827	-0.135329	-0.191414	-0.216593	-0.00902197	-0.092818	-0.329292	-0.556743	-0.515445	Mrpl51
695	ENSMUSG00000022858	1.34804e-107	0.576171	0.402585	0.354574	0.339861	0.265688	0.121851	0.367	0.758948	0.504065	0.627188	0.268235	0.576511	0.615797	0.633753	Tra2b
696	ENSMUSG00000027479	1.7654e-22	0.0904712	0.235556	0.499958	-0.162351	-0.283815	0.349866	0.0628324	0.377423	0.251225	0.362824	-0.156095	-0.0144011	0.259735	0.566936	Mapre1
699	ENSMUSG00000021832	7.32912e-17	-0.120672	-0.283017	-0.0294034	-0.44326	-0.208332	0.0743519	-0.154892	-0.153599	-0.184699	-0.099647	-0.138501	-0.213806	-0.388259	-0.101348	Psmc6
700	ENSMUSG00000035828	5.68018e-14	0.163172	0.149766	-0.458927	0.452091	0.37518	0.199645	0.0843211	0.0602596	0.0809055	0.216931	0.253449	0.309918	0.0228261	-0.173132	Pim3
701	ENSMUSG00000029203	8.82952e-66	-0.366192	-0.189491	-0.0744455	-0.490586	-0.197919	-0.194267	-0.29088	-0.292645	-0.253638	-0.12296	-0.250414	-0.377491	-0.337648	-0.0891655	Ube2k
701	ENSMUSG00000064326	3.34289e-18	0.253705	-0.332844	0.233234	0.234795	-0.328821	0.171389	0.252021	0.2738	0.242083	0.165065	0.401395	0.321765	-0.0795671	0.354192	Siva1
702	ENSMUSG00000026341	2.17781e-06	0.0994604	0.164165	0.301515	-0.523426	-0.30369	0.0546386	-0.0965872	0.198092	0.145694	0.425169	-0.450136	0.0458765	-0.00388905	0.475275	Actr3
703	ENSMUSG00000028648	1.90013e-41	0.164425	0.237103	-0.0700438	0.242618	0.32694	-0.160828	-0.124153	-0.0253436	-0.308453	-0.147241	0.154968	0.325967	0.110656	-0.370706	Ndufs5
706	ENSMUSG00000028759	3.56571e-09	-0.08969	-0.088199	0.215972	-0.121999	-0.175791	0.0729933	-0.202223	-0.114813	-0.16409	0.0384631	-0.0286711	0.0194601	0.0879425	0.594263	Hp1bp3
706	ENSMUSG00000031879	7.57857e-20	-0.112409	-0.0245655	0.16596	-0.030994	0.0174952	-0.287638	-0.119467	-0.150958	-0.0620748	-0.392334	-0.0800395	0.0130232	-0.0639668	0.235236	Fam96b
708	ENSMUSG00000045983	8.54647e-64	-0.327374	-0.235584	0.0766232	-0.465499	-0.242263	0.101326	-0.447528	-0.0848044	-0.261754	-0.0321081	-0.565136	-0.355928	-0.327798	-0.140112	Eif4g1
709	ENSMUSG00000036835	1.12223e-216	-0.365873	-0.319882	-0.435057	0.0035925	0.124188	-0.0837553	-0.306947	-0.351495	-0.317838	-0.295017	-0.259889	-0.321178	-0.501502	-0.5007	Psenen
710	ENSMUSG00000009549	2.00588e-274	-0.235328	0.260735	0.0755291	0.330002	0.167358	0.210315	-0.0491149	-0.695523	-0.343308	-0.444242	0.427183	0.322261	0.0697434	-0.30081	Srp14
710	ENSMUSG00000021996	7.14799e-117	-0.383063	-0.52776	-0.0334196	-0.398711	-0.369892	0.0176765	-0.211234	-0.432769	-0.304478	-0.487324	-0.207759	-0.393029	-0.410489	0.0216405	Esd
710	ENSMUSG00000024099	4.35961e-57	-0.235305	-0.188596	-0.143826	0.0632008	0.0886831	0.020989	-0.123857	-0.456021	-0.303184	-0.600038	0.0797562	0.0646629	-0.507819	-0.209472	Ndufv2
711	ENSMUSG00000029623	1.8436e-39	-0.0564494	-0.318504	-0.134105	-0.512199	0.0632418	-0.0272403	-0.248925	-0.124314	-0.239601	-0.189515	-0.157122	0.128566	-0.241797	-0.166878	Pdap1
712	ENSMUSG00000027806	9.67052e-81	0.126528	0.0933299	0.127958	0.362844	-0.323528	0.34129	0.203394	0.371241	0.290043	0.362212	0.310207	0.175129	0.226743	0.0859529	Tsc22d2
712	ENSMUSG00000035048	3.80626e-39	-0.22682	0.0183229	-0.359072	0.451181	0.38246	-0.0169482	-0.232545	-0.511418	-0.46835	-0.163349	0.194621	0.256701	-0.233575	-0.584837	Anapc13
713	ENSMUSG00000021486	1.9685e-27	-0.311815	-0.432057	-0.305067	-0.2871	-0.28741	-0.155394	-0.591174	-0.350407	-0.493585	-0.0548397	-0.472218	-0.271042	-0.492979	-0.311716	Prelid1
714	ENSMUSG00000032050	7.38371e-14	-0.297608	-0.201584	0.138028	-0.473337	-0.301643	0.0448546	-0.316984	-0.057586	-0.204562	-0.00502706	-0.344328	-0.333525	-0.26835	-0.0714079	Rdx
718	ENSMUSG00000036241	2.84144e-47	-0.541709	-0.231647	0.0342895	-0.207118	-0.203477	0.0467332	-0.590838	-0.523081	-0.514978	-0.476642	-0.224477	-0.223479	-0.207185	0.0866938	Ube2r2
720	ENSMUSG00000023915	2.20018e-23	0.0343418	0.527502	0.382718	0.251755	-0.0328269	0.0788011	-0.103823	-0.24887	-0.345342	-0.39517	0.400973	0.467447	0.493308	0.095111	Tnfrsf21
721	ENSMUSG00000022462	1.20184e-08	0.118144	0.145645	0.355688	-0.18025	-0.311858	0.323912	-0.0838726	0.416509	0.097133	0.17015	0.154712	0.107408	0.00778253	-0.0240083	Slc38a2
725	ENSMUSG00000022521	8.34683e-12	0.0401361	0.0895943	0.373618	-0.0877481	-0.221721	0.29636	-0.0550424	0.168591	0.0491723	0.239447	0.00462288	0.0299825	0.0705554	0.432959	Crebbp
725	ENSMUSG00000006818	1.48746e-09	-0.316166	-0.0143699	-0.143932	-0.267288	-0.153441	0.0126854	0.0210005	-0.162108	0.0288875	-0.345701	-0.24096	-0.657488	-0.699851	-0.594712	Sod2
725	ENSMUSG00000024067	7.51083e-17	-0.120465	-0.389149	-0.100269	0.118139	0.0296661	0.110817	-0.024488	-0.132306	-0.0437452	-0.161385	0.0373467	-0.0371937	-0.568313	-0.0663931	Dpy30
726	ENSMUSG00000036707	7.18774e-69	-0.460284	-0.158066	0.0584402	-0.24935	-0.15313	0.199959	-0.487217	-0.26223	-0.264239	-0.0813498	-0.515952	-0.474182	-0.162975	0.0288003	Cab39
726	ENSMUSG00000020149	6.27954e-175	-0.416792	-0.283688	-0.251354	-0.116438	-0.250713	0.0304232	-0.224884	-0.208685	-0.103869	-0.202628	-0.258155	-0.639368	-0.683623	-0.414268	Rab1a
727	ENSMUSG00000027803	1.0888e-189	-0.148	-0.185814	0.227304	-0.112807	-0.116845	0.303955	0.0338252	0.51024	0.575144	0.424275	-0.446334	-0.448576	0.23696	0.377328	Wwtr1
729	ENSMUSG00000061665	8.68314e-36	-0.350896	-0.216056	-0.114583	-0.0970133	-0.0406838	0.300132	-0.318519	-0.32068	-0.39453	-0.228141	-0.268997	-0.245191	-0.203605	-0.0585811	Cd2ap
731	ENSMUSG00000021413	2.24521e-07	-0.0479657	-0.12057	-0.0808151	-0.462762	-0.286854	-0.0516399	-0.152719	-0.0110843	-0.162883	0.0288438	-0.188752	-0.115872	-0.0616286	0.136497	Prpf4b
733	ENSMUSG00000035851	3.00165e-09	-0.248661	-0.0129731	0.152563	-0.0226462	-0.170511	-0.00976207	-0.166679	0.173983	0.0346565	0.191151	-0.157344	-0.393831	0.00279504	0.628751	Ythdc1
735	ENSMUSG00000030341	2.96651e-207	0.136429	0.557197	0.39518	-0.251054	-0.3314	0.0627447	0.143201	0.117509	0.0725062	0.45505	0.322247	0.180021	0.515078	0.485762	Tnfrsf1a
736	ENSMUSG00000037197	9.45476e-39	-0.184783	-0.211477	0.121986	-0.432418	-0.152753	0.0971781	-0.331475	-0.068189	-0.249439	0.0811098	-0.42538	-0.218651	-0.174679	0.302062	Rbm17
736	ENSMUSG00000059734	1.2625e-10	-0.301636	-0.114215	-0.18501	0.110642	0.00597044	0.0821686	-0.0493356	-0.582499	-0.266001	-0.587279	0.206477	0.0553639	-0.456355	-0.309818	Ndufs8
738	ENSMUSG00000019877	1.58428e-21	-0.243991	-0.00123452	0.126565	-0.112914	-0.178892	-0.271689	-0.191808	-0.118789	-0.179141	-0.304119	-0.164538	-0.187382	-0.143239	0.171445	Serinc1
739	ENSMUSG00000021910	1.31267e-56	-0.270656	0.0988455	0.188265	0.0244476	-0.241243	0.0817927	-0.533068	-0.288315	-0.589242	-0.45175	-0.146408	-0.0311917	0.157236	0.255079	Nisch
739	ENSMUSG00000022781	4.08744e-20	-0.21464	0.0895237	0.349565	-0.232257	-0.0714166	0.316349	-0.3521	-0.156204	-0.21308	0.185562	-0.32039	-0.268131	0.122132	0.546789	Pak2
740	ENSMUSG00000022744	2.04876e-84	0.154205	0.312907	0.449526	-0.205862	-0.213129	0.260559	0.23278	0.480539	0.53485	0.238933	-0.0353762	-0.101905	0.333257	0.386734	Cldnd1
741	ENSMUSG00000053119	1.70667e-15	-0.224739	0.00860515	-0.178796	0.230696	0.329583	-0.146066	-0.308523	-0.384061	-0.410306	-0.248122	0.0329996	0.105935	0.0593252	0.146647	Chmp3
741	ENSMUSG00000008859	1.44449e-26	-0.36465	-0.297193	-0.0527672	-0.104924	-0.0801694	0.100147	-0.425015	-0.246597	-0.275394	-0.35894	-0.545266	-0.301733	-0.249655	0.0969324	Rala
741	ENSMUSG00000019132	4.30194e-52	0.0705594	0.0138073	0.271233	0.229644	-0.123188	0.310219	0.0254179	0.259645	0.316426	0.151137	-0.0736161	0.0154168	-0.000224562	0.0311123	BC005537
744	ENSMUSG00000022800	5.47338e-08	-0.210501	-0.0382102	0.107771	-0.439903	-0.266207	0.174971	-0.253158	-0.21889	-0.247596	-0.217963	-0.20077	-0.157036	-0.0924662	0.269563	Fyttd1
744	ENSMUSG00000024829	5.23735e-26	-0.256946	-0.392995	-0.20459	-0.255894	-0.0911771	0.0176174	-0.256401	-0.279685	-0.283829	-0.421907	-0.292136	-0.227905	-0.698656	-0.258105	Mrpl21
747	ENSMUSG00000007867	1.93452e-49	-0.142324	0.0557177	0.0837318	0.439207	0.180312	-0.142531	0.112348	-0.159659	-0.00643703	-0.104073	0.144791	-0.187026	0.166084	0.3588	Ift43
748	ENSMUSG00000016256	6.47838e-157	-0.314234	-0.0305297	0.1968	-0.0320318	-0.280225	-0.102436	-0.120547	-0.478556	-0.201434	-0.323134	0.0263161	-0.101435	-0.0829926	-0.528212	Ctsz
749	ENSMUSG00000060904	3.23204e-08	0.16063	0.191046	0.127688	-0.426317	-0.34249	0.30906	0.140393	0.188885	0.164437	0.289931	-0.0712106	-0.0835744	-0.0252992	0.175212	Arl1
750	ENSMUSG00000003269	7.7854e-22	-0.441701	-0.343953	0.0188875	-0.103804	-0.0901219	0.109806	-0.481462	-0.447606	-0.469007	-0.538485	-0.283945	-0.323338	-0.164205	0.118766	Cyth2
750	ENSMUSG00000021270	6.45198e-97	0.173282	-0.324293	-0.535045	-0.64574	-0.237589	0.179935	0.426917	0.45925	0.607139	-0.495912	0.164653	-0.259434	-0.29902	-0.460184	Hsp90aa1
751	ENSMUSG00000041629	2.04171e-36	-0.260085	0.000736913	0.262261	-0.443802	-0.369217	-0.189831	-0.252136	-0.228401	-0.201005	-0.0108539	-0.199761	-0.269966	0.0192862	0.425181	Fam104a
752	ENSMUSG00000029655	4.12876e-17	-0.330585	-0.18005	-0.0365677	-0.424349	-0.245277	0.0397236	-0.331118	-0.34281	-0.326226	-0.142344	-0.407519	-0.497202	-0.20362	-0.0320787	N4bp2l2
754	ENSMUSG00000033228	1.59561e-30	-0.388265	-0.290736	0.121979	-0.459035	-0.319329	0.13438	-0.467475	-0.275481	-0.291975	-0.0915394	-0.559344	-0.365668	-0.182844	0.268974	Scaf11
759	ENSMUSG00000071072	1.02413e-06	0.105063	0.0537676	0.205443	-0.475353	0.0226294	0.326405	-0.0141651	0.184868	0.0382673	0.424341	-0.137714	-0.121196	-0.0990254	0.443406	Ptges3
760	ENSMUSG00000006095	1.45718e-07	-0.0766686	-0.0247616	0.0413611	0.124282	0.141906	0.279081	0.00771303	-0.344829	-0.0372974	-0.168691	0.114684	0.114306	-0.0635972	0.110374	Tbcb
761	ENSMUSG00000009079	3.40105e-07	0.0462668	0.00937197	0.163113	-0.150104	-0.0620239	0.295904	-0.000387873	0.0830898	0.0746441	0.168511	-0.0182191	0.0279352	-0.0363941	0.347476	Ewsr1
761	ENSMUSG00000064215	3.1803e-07	0.259801	0.345451	-0.31764	0.386394	0.0636534	-0.0229551	0.631495	0.362733	0.671419	0.409844	0.570511	-0.0113225	0.0958145	-0.350868	Ifi27
762	ENSMUSG00000028416	7.58088e-27	-0.451345	-0.370726	-0.457555	-0.112908	0.224835	-0.147655	-0.394495	-0.555419	-0.447949	-0.621303	-0.154206	-0.289524	-0.401041	-0.393832	Bag1
762	ENSMUSG00000063511	1.75347e-07	0.00500092	-0.115459	0.0420325	-0.254637	-0.0988087	0.30137	-0.0242407	0.0198459	-0.0446881	0.114714	0.051876	-0.00366832	0.0413047	-0.030393	Snrnp70
763	ENSMUSG00000001472	1.4971e-16	-0.507385	-0.223333	-0.151715	-0.272125	0.0294427	0.0941889	-0.555472	-0.451912	-0.503956	-0.234175	-0.601339	-0.571973	-0.204152	-0.110977	Tcf25
763	ENSMUSG00000040481	1.26936e-06	-0.133485	-0.0921819	0.301188	-0.138437	-0.235959	0.273981	-0.443646	0.0128742	-0.174998	0.150872	-0.211974	0.0375255	0.0879721	0.418337	Bptf
765	ENSMUSG00000037058	9.92548e-27	-0.0367125	0.0699551	0.126296	0.305684	-0.0568787	0.319928	0.121162	-0.325155	-0.0323933	-0.588494	0.389444	0.305485	-0.228604	0.381766	Paip2
766	ENSMUSG00000028470	7.25803e-45	-0.395564	-0.205194	-0.0740605	0.225147	0.126453	0.269485	-0.198995	-0.395233	-0.253962	-0.263026	-0.00804755	-0.283333	-0.406448	-0.119946	Hint2
766	ENSMUSG00000054823	2.59435e-27	-0.359923	-0.077252	0.0607418	-0.1261	-0.332213	0.155857	-0.354658	-0.315039	-0.257212	-0.151667	-0.198715	-0.230882	-0.0680003	0.216842	Whsc1l1
767	ENSMUSG00000073616	7.36199e-09	0.103426	0.323099	-0.177385	0.247114	0.213161	-0.0961051	-0.141981	-0.171534	-0.372262	-0.376653	0.210549	0.412111	0.0852033	-0.583665	Myeov2
767	ENSMUSG00000060073	6.03158e-53	-0.475391	-0.313828	-0.0958143	-0.485667	-0.10797	0.241977	-0.371493	-0.582679	-0.340381	-0.226304	-0.505927	-0.569925	-0.4035	-0.111876	Psma3
768	ENSMUSG00000026509	7.63817e-40	-0.227674	0.0689557	0.28699	-0.329618	-0.0084397	-0.099759	-0.476452	-0.239662	-0.385648	0.255015	-0.47565	-0.103957	0.287895	0.289432	Capn2
768	ENSMUSG00000005881	5.8007e-25	-0.311226	-0.209579	-0.0942106	0.011972	-0.288515	0.296687	-0.287656	-0.425112	-0.34612	-0.420471	-0.0533575	-0.15451	-0.251207	-0.0592771	Ergic3
769	ENSMUSG00000016534	3.83539e-83	-0.128255	0.402923	0.294862	-0.0619186	-0.364505	0.235191	-0.115907	-0.318394	-0.221532	-0.284372	0.262658	0.0872324	0.354312	0.165085	Lamp2
771	ENSMUSG00000020260	3.75982e-61	-0.0416271	0.200196	0.177441	-0.115197	-0.185085	-0.139357	-0.238192	0.139444	-0.0804857	0.12259	-0.445092	-0.0880139	0.222866	0.131932	Pofut2
771	ENSMUSG00000000957	5.31629e-62	0.00226343	0.198643	0.216088	-0.12942	-0.1657	0.10542	0.045591	-0.156195	0.00142233	-0.409599	0.110206	0.281081	0.38331	0.414879	Mmp14
771	ENSMUSG00000032320	4.06796e-12	-0.0274641	0.365348	0.114728	-0.193036	-0.30354	0.200618	0.144004	-0.113085	0.0977926	-0.33765	0.221657	0.0672776	0.45269	0.190541	Rcn2
772	ENSMUSG00000069744	1.82652e-35	-0.405695	-0.217719	-0.387628	-0.401816	-0.0506013	0.107082	-0.183869	-0.647929	-0.406721	-0.564245	-0.128597	-0.38939	-0.644704	-0.393809	Psmb3
773	ENSMUSG00000085438	2.20232e-20	0.0314052	0.0695242	0.090692	0.204759	0.215187	-0.243657	-0.0231311	0.0537096	0.00296458	-0.3178	0.184952	0.210456	0.168404	0.258732	1700020I14Rik
775	ENSMUSG00000045948	3.17476e-09	-0.205011	-0.4309	-0.249806	-0.0237679	0.0336098	-0.0785746	-0.212225	-0.287959	-0.22319	-0.495626	-0.0608818	-0.165959	-0.517147	-0.404741	Mrps12
778	ENSMUSG00000034088	1.20246e-09	-0.357058	-0.255788	-0.048598	-0.414449	-0.362925	0.213522	-0.266895	-0.163375	-0.224313	-0.132863	-0.218725	-0.539337	-0.539474	-0.430146	Hdlbp
778	ENSMUSG00000017188	3.1252e-18	-0.261767	-0.33175	-0.22445	0.17047	0.203702	-0.122283	-0.124768	-0.512781	-0.217869	-0.305099	0.06282	0.0463061	-0.488928	-0.125279	Coa3
778	ENSMUSG00000020708	8.12973e-08	-0.209266	-0.092513	-0.141706	-0.417041	0.0469596	0.161469	-0.0143496	-0.184617	0.0165615	-0.0868099	-0.162712	-0.208393	-0.305217	-0.0528373	Psmc5
780	ENSMUSG00000017776	4.44775e-17	-0.252539	-0.167841	-0.0251856	-0.331876	-0.239014	-0.087429	-0.388184	-0.036463	-0.147638	-0.0904242	-0.470841	-0.363401	-0.22385	0.0689412	Crk
781	ENSMUSG00000003380	7.70733e-47	-0.147203	0.326732	-0.0701981	0.352156	0.37811	0.122044	0.275447	0.163376	0.329731	0.561523	0.068909	-0.402427	0.113487	-0.248751	Rabac1
783	ENSMUSG00000063870	1.5988e-12	0.0337919	0.133851	0.46305	0.0681158	0.0524656	0.200179	-0.0100425	0.29708	0.147326	0.309283	0.170394	0.0670441	0.267885	0.4996	Chd4
784	ENSMUSG00000032959	1.12965e-14	0.0994184	0.064607	0.0670766	-0.244673	-0.0551682	0.289573	-0.145689	-0.00984635	-0.321026	-0.260074	0.0243755	0.319377	-0.0875978	-0.0684382	Pebp1
785	ENSMUSG00000020232	2.19925e-07	-0.0515316	-0.191046	-0.130795	0.174471	0.0877453	-0.262362	-0.143616	-0.294896	-0.306782	-0.314095	0.128684	0.167587	-0.145245	0.0921705	Hmg20b
785	ENSMUSG00000021500	1.61254e-39	-0.174844	-0.355621	0.167212	-0.406011	-0.295794	0.144701	-0.248318	-0.0463594	-0.127928	0.0587792	-0.379435	-0.270112	-0.30211	0.081338	Ddx46
788	ENSMUSG00000053453	1.5677e-07	-0.100744	-0.232483	-0.240167	-0.395836	-0.0883772	0.0910122	-0.0609616	-0.0654014	-0.101065	-0.337818	-0.0781297	-0.175252	-0.242038	-0.13108	Thoc7
789	ENSMUSG00000024096	5.11304e-105	-0.522832	-0.425821	-0.437399	0.00111224	0.149236	0.150864	-0.477878	-0.571138	-0.469147	-0.230002	-0.268058	-0.338964	-0.668123	-0.326053	Ralbp1
790	ENSMUSG00000006005	5.62048e-12	0.0371529	-0.300217	0.375139	-0.468137	-0.158497	0.259268	-0.223527	0.141834	-0.0292411	-0.0439882	-0.395598	-0.0981027	-0.254715	0.549358	Tpr
791	ENSMUSG00000055943	1.18789e-36	-0.226154	-0.0261927	-0.0797479	-0.398967	-0.2063	0.0314848	-0.154907	-0.260756	-0.132949	-0.264938	-0.175372	-0.256326	-0.176343	-0.316321	Emc7
791	ENSMUSG00000003161	2.51095e-06	-0.392512	-0.243352	-0.21954	0.197325	0.0941651	-0.182703	-0.370627	-0.520656	-0.497702	-0.112968	-0.191322	-0.307512	-0.280028	0.0024698	Sri
796	ENSMUSG00000055302	2.66454e-19	0.394079	0.37909	0.252536	-0.202466	0.194709	0.181093	0.139142	0.277469	0.0748032	0.250227	0.239374	0.447423	0.370214	0.565545	Mrfap1
796	ENSMUSG00000020153	2.48303e-09	-0.00864808	-0.0128568	-0.228294	0.18614	0.322069	-0.176956	0.126781	-0.069699	0.0744179	-0.0108384	0.197409	0.127861	-0.429033	-0.452129	Ndufs7
797	ENSMUSG00000029840	3.68355e-07	-0.0650853	0.011193	0.422085	0.116827	-0.0793935	0.0932185	-0.100691	0.0367542	-0.00420434	-0.287438	0.0777023	0.121584	0.0546459	0.448285	Mtpn
798	ENSMUSG00000002015	3.92189e-13	-0.1797	0.0294582	-0.229194	-0.115195	-0.202501	0.277663	-0.024151	-0.299473	-0.074645	-0.0444538	0.106077	-0.0605536	-0.223949	-0.193538	Bcap31
798	ENSMUSG00000029131	3.15626e-44	-0.0772206	-0.0231578	-0.0371842	-0.403892	-0.00118812	-0.0670472	-0.294655	-0.0777256	-0.319167	-0.0533717	-0.331713	-0.0537233	-0.0399062	0.153463	Dnajb6
800	ENSMUSG00000042043	2.45581e-15	-0.33983	-0.494122	-0.0279357	-0.0942857	-0.0329767	0.190285	-0.402781	-0.471759	-0.486229	-0.611735	-0.431137	-0.26181	-0.475438	-0.230703	Tbca
801	ENSMUSG00000030779	3.1945e-17	-0.404807	-0.0707318	0.151472	-0.37076	-0.311993	0.0143878	-0.435955	-0.339934	-0.35751	-0.208802	-0.372006	-0.357815	-0.136073	0.123983	Rbbp6
803	ENSMUSG00000037822	2.78559e-08	-0.305024	-0.0323101	-0.335067	0.307017	0.115373	-0.045907	-0.277465	-0.593935	-0.545301	-0.505783	0.1897	0.0994561	-0.359143	-0.173996	Smim14
803	ENSMUSG00000022884	3.40474e-131	-0.259145	0.0670219	0.22963	0.339049	0.376178	0.0194652	-0.321574	-0.520245	-0.635926	-0.258489	0.373929	0.0720285	0.177291	0.160548	Eif4a2
803	ENSMUSG00000034243	1.07722e-07	-0.341447	-0.279461	-0.29075	0.0159515	-0.080122	-0.0828674	-0.525673	-0.339063	-0.466684	-0.0297943	-0.424377	-0.209999	-0.101385	-0.204922	Golgb1
804	ENSMUSG00000025326	3.47085e-12	-0.151953	-0.0577087	0.127499	-0.399702	-0.181233	-0.0137894	-0.226041	-0.14789	-0.154689	-0.00174953	-0.24861	-0.0852329	-0.0325952	0.206021	Ube3a
804	ENSMUSG00000037236	1.69629e-21	-0.0437675	-0.307907	0.322291	-0.337102	-0.337897	0.134247	-0.0364116	-0.00208103	-0.0434972	-0.280997	0.0393604	-0.102035	-0.168583	0.333037	Matr3
805	ENSMUSG00000015804	4.4974e-07	-0.133917	-0.0536841	0.0469274	0.0163297	0.11201	0.00873805	-0.14106	-0.301416	-0.198612	-0.51751	0.0771474	0.118898	-0.0406936	0.0754496	Med28
806	ENSMUSG00000056342	3.88986e-09	-0.124825	0.00863393	0.169371	-0.392996	-0.223588	0.189493	-0.234527	-0.0819432	-0.186974	0.100295	-0.126893	-0.0632014	0.0786004	0.264915	Usp34
806	ENSMUSG00000024974	1.5785e-275	0.0565378	-0.476147	0.196944	-0.188625	-0.21033	0.114694	0.143213	0.234029	0.243847	0.106925	-0.0684057	-0.131884	-0.556009	0.199834	Smc3
808	ENSMUSG00000026895	4.20068e-07	-0.277287	-0.137992	-0.144196	0.0455169	-0.0987739	0.077577	-0.10737	-0.456804	-0.257082	-0.54619	0.144033	0.0293952	-0.555896	-0.324004	Ndufa8
808	ENSMUSG00000067194	7.05668e-25	-0.240586	-0.322838	-0.0228314	-0.398871	-0.266126	-0.129263	-0.209095	-0.140653	-0.136245	-0.266047	-0.35453	-0.315187	-0.443593	0.0339543	Eif1ax
808	ENSMUSG00000038803	8.13056e-07	-0.180634	0.0774545	-0.296288	0.129548	0.131834	-0.283314	-0.225995	-0.222664	-0.266094	-0.102734	-0.0252595	0.022682	0.10617	-0.252326	Ost4
811	ENSMUSG00000031078	2.83785e-24	-0.427802	-0.0716465	0.068725	-0.142226	-0.246498	0.141808	-0.456569	-0.45254	-0.414016	-0.083159	-0.459382	-0.356212	-0.0112905	0.0889862	Cttn
811	ENSMUSG00000025410	4.94136e-19	-0.0224497	-0.1617	-0.0854834	0.096412	0.0852197	0.262474	-0.0436605	-0.165461	-0.106651	0.0333016	0.0455513	-0.0139698	-0.0889257	0.182117	Dctn2
814	ENSMUSG00000056429	8.48572e-12	-0.498761	-0.0228585	-0.0715542	-0.157887	-0.0240644	-0.0318045	-0.325666	-0.189562	-0.128308	-0.127186	-0.283041	-0.511011	-0.207399	-0.331131	Tgoln1
815	ENSMUSG00000030869	4.93153e-39	0.0382646	0.0671414	-0.208738	0.0635313	0.317625	-0.0719642	-0.0455523	-0.205779	-0.262723	0.00475838	0.15592	0.207325	-0.245961	-0.432029	Ndufab1
815	ENSMUSG00000062981	3.22755e-29	0.244696	-0.122107	-0.00310488	0.375559	0.275599	0.0604143	0.357118	0.210614	0.320625	0.0559338	0.453504	0.364575	-0.214933	0.0177314	Mrpl42
815	ENSMUSG00000091537	7.76354e-24	0.00516663	-0.181761	-0.3203	-0.306778	0.107834	-0.232939	-0.292875	0.0356988	-0.25677	-0.556875	-0.400037	0.083325	-0.244309	-0.292965	Tma7
816	ENSMUSG00000021905	4.4385e-18	-0.274664	-0.135464	0.128499	-0.134636	-0.0507925	0.153017	-0.511269	-0.30813	-0.517244	-0.183514	-0.388278	-0.159239	-0.141435	-0.0566153	Dph3
818	ENSMUSG00000037475	4.18452e-33	-0.0988394	0.0756352	0.0595821	-0.0257879	-0.0479054	0.162705	-0.38142	-0.210193	-0.507644	-0.417163	-0.0109856	0.0717134	0.0796005	0.190189	Thoc2
819	ENSMUSG00000045962	1.95303e-38	-0.423973	-0.126202	0.200663	-0.110599	-0.139514	0.0469914	-0.537239	-0.238732	-0.428879	-0.207616	-0.257653	-0.26979	-0.0546517	0.261021	Wnk1
821	ENSMUSG00000018501	8.94057e-35	-0.212026	-0.150609	0.124987	-0.0222427	-0.11708	-0.281468	-0.267515	-0.246858	-0.216435	-0.18501	-0.0983602	0.05375	-0.0621722	0.391669	Ncor1
822	ENSMUSG00000004980	1.68525e-41	-0.0645693	-0.383184	-0.0539335	-0.473272	-0.318058	0.0940278	0.0293305	-0.13323	0.0667918	-0.297236	-0.0500131	-0.0913956	-0.643017	-0.106435	Hnrnpa2b1
823	ENSMUSG00000021963	1.20936e-11	-0.0301521	-0.0766588	-0.147316	-0.407381	-0.00214105	-0.0424965	-0.10378	0.0574562	-0.0695896	0.101291	-0.226437	-0.15704	-0.151433	-0.139152	Sap18
824	ENSMUSG00000052040	7.42892e-07	-0.235855	-0.0541878	-0.0491707	-0.263888	-0.256989	0.111293	-0.549689	-0.0947788	-0.30334	-0.0688334	-0.517368	-0.190796	0.171012	0.138963	Klf13
826	ENSMUSG00000025651	4.43546e-281	-0.0782751	-0.19593	-0.0969074	-0.0942095	-0.109333	0.0984626	-0.0147247	-0.17842	-0.0627332	0.202773	-0.01642	-0.0804366	-0.608192	-0.36166	Uqcrc1
827	ENSMUSG00000021807	2.8562e-23	-0.148562	-0.544302	0.0578939	0.127002	-0.294351	0.282376	-0.29297	-0.292376	-0.481463	-0.343439	0.10457	0.111026	-0.440046	-0.111403	2700060E02Rik
827	ENSMUSG00000090258	2.74918e-12	-0.347206	0.0431078	-0.109758	0.203643	0.175864	0.0666403	-0.219884	-0.515486	-0.396743	-0.439862	0.116674	0.0472517	-0.110035	-0.146682	Churc1
828	ENSMUSG00000020570	4.4097e-06	-0.166237	0.0758756	-0.0849399	0.0366318	0.0725765	0.26324	0.010177	-0.201987	-0.0643906	0.0999817	0.0219583	-0.0422685	-0.152945	-0.0325414	Sypl
828	ENSMUSG00000077450	8.85384e-13	0.210834	0.410984	0.392672	0.241298	0.197086	0.0467215	0.110488	0.155016	0.0288603	0.164004	0.251167	0.206451	0.38258	0.28987	Rab11b
829	ENSMUSG00000030417	1.0242e-30	0.136925	0.511287	0.37874	-0.0955256	0.331876	-0.0132574	-0.0444261	-0.00432365	-0.0833051	-0.179823	0.111214	0.366914	0.377211	0.366261	Pdcd5
830	ENSMUSG00000013593	4.63285e-15	-0.18043	-0.380358	0.0782549	0.245608	-0.106886	-0.253497	-0.0776542	-0.536566	-0.300313	-0.429199	0.257144	0.150167	-0.493864	-0.191745	Ndufs2
831	ENSMUSG00000015092	3.10414e-23	-0.17414	-0.231312	-0.063812	0.39106	0.181379	0.222866	0.0316871	-0.614547	-0.181922	-0.192064	0.20142	0.238179	-0.630055	-0.338792	Edf1
832	ENSMUSG00000032249	3.22813e-40	-0.0615593	-0.495333	-0.0459234	0.411171	0.0995289	0.0838892	0.0378317	-0.154142	-0.0640616	-0.195694	0.128688	0.0161843	-0.438829	0.119616	Anp32a
833	ENSMUSG00000042323	2.01806e-11	-0.0442821	-0.219741	0.390727	0.10607	-0.0866975	0.155041	-0.29406	0.0742781	-0.151776	-0.0469371	-0.0930654	0.114804	-0.135551	0.445917	Pbrm1
834	ENSMUSG00000028291	2.76326e-28	-0.438931	-0.221068	0.135983	-0.120887	-0.0937343	0.186496	-0.493623	-0.500803	-0.488695	-0.343137	-0.441581	-0.221926	-0.398554	0.170875	Akirin2
837	ENSMUSG00000003873	1.7725e-12	-0.194685	-0.0990023	0.052994	0.0379098	0.0618293	-0.0218712	-0.14988	-0.559406	-0.229434	-0.476187	0.10445	0.157158	-0.141232	0.147187	Bax
837	ENSMUSG00000030879	1.00964e-21	-0.334763	-0.298695	-0.20396	-0.355461	-0.233601	-0.0831406	-0.27516	-0.301651	-0.296036	-0.397971	-0.194439	-0.249949	-0.532823	-0.247841	Mrpl17
838	ENSMUSG00000047843	1.02088e-54	-0.135953	0.309524	0.111404	-0.143576	0.0641903	0.26825	-0.208416	-0.0847938	-0.0535239	-0.0253353	-0.331801	-0.0556756	0.291203	0.536088	Bri3
839	ENSMUSG00000073155	1.42572e-12	-0.225056	-0.00231769	0.0891805	-0.0686374	-0.0874158	0.0991632	-0.442106	-0.378867	-0.519812	-0.353538	-0.23397	0.0221653	-0.140277	0.233544	1810058I24Rik
841	ENSMUSG00000040028	3.37945e-24	-0.130321	-0.175917	0.186911	-0.364596	-0.276676	0.0950768	-0.0984645	-0.0543271	-0.0329403	0.00299903	-0.104263	-0.202738	-0.184132	0.0449269	Elavl1
842	ENSMUSG00000029472	1.94254e-27	0.359217	-0.00620295	0.270415	0.17912	-0.082098	-0.133652	0.303681	0.526619	0.405354	0.26885	0.170044	0.227111	-0.0444369	0.348198	Anapc5
842	ENSMUSG00000031839	3.29774e-06	-0.00899033	0.125862	-0.231502	0.0567713	-0.102719	0.110585	0.0667577	-0.0650585	0.0611094	-0.582866	0.0676088	0.0699649	-0.119572	-0.0296741	Hsbp1
844	ENSMUSG00000023456	1.62111e-100	-0.130839	-0.170956	-0.411314	-0.305497	-0.147333	-0.166895	0.0696369	-0.426968	-0.120045	-0.0872036	0.108424	-0.0650458	-0.390365	-0.227822	Tpi1
845	ENSMUSG00000056629	1.40843e-09	-0.244197	-0.070079	-0.366276	0.288046	0.202491	0.255	0.0334272	-0.440266	-0.0311339	-0.331229	0.214248	0.0182968	-0.233032	-0.414388	Fkbp2
848	ENSMUSG00000044408	1.12914e-46	0.211672	-0.195426	0.0676385	0.233232	-0.137686	0.000756996	0.277798	0.166391	0.23168	0.105437	0.373268	0.284178	-0.544318	0.141512	Sptssa
849	ENSMUSG00000039630	8.07526e-10	-0.147821	-0.467062	-0.0422434	-0.178873	-0.182623	-0.026451	-0.108275	0.114792	0.0783341	-0.268254	-0.190174	-0.217552	-0.408844	-0.0449391	Hnrnpu
849	ENSMUSG00000015839	1.8564e-110	0.283301	0.456125	0.350908	-0.288069	-0.0851384	0.207273	0.32756	0.32154	0.418086	0.488505	0.375086	0.337385	0.437462	0.337632	Nfe2l2
849	ENSMUSG00000022338	1.24815e-22	-0.0934476	-0.221615	-0.201177	-0.388856	-0.200356	0.119462	-0.0684542	-0.180016	-0.105162	-0.121207	-0.03939	-0.123337	-0.435679	-0.449723	Eny2
849	ENSMUSG00000024387	3.24217e-59	-0.341023	-0.360226	-0.274606	-0.25672	-0.0850096	0.00034609	-0.181883	-0.332686	-0.238484	-0.264508	-0.0724989	-0.315214	-0.534485	-0.256677	Csnk2b
850	ENSMUSG00000006373	3.05159e-92	-0.414019	-0.150732	0.00233323	-0.369938	-0.257706	-0.114944	-0.208975	-0.442559	-0.270245	-0.363974	-0.239435	-0.413997	-0.0141168	0.0335932	Pgrmc1
851	ENSMUSG00000029823	3.21589e-07	-0.159535	0.0985769	0.32096	-0.00183479	-0.162093	0.279556	-0.181128	-0.128269	-0.210774	0.236134	0.0706828	-0.0864113	0.220324	0.39952	Luc7l2
851	ENSMUSG00000019804	8.51383e-219	-0.196619	-0.191355	-0.374569	0.000262907	-0.0914974	-0.236285	-0.0457788	-0.165911	0.0121026	-0.482353	-0.0541505	-0.148915	-0.578999	-0.517257	Snx3
852	ENSMUSG00000025337	5.44793e-14	-0.367241	-0.0107334	-0.135704	-0.217312	0.0701727	0.0960135	-0.30102	-0.368866	-0.331821	-0.027232	-0.310266	-0.500895	-0.0200516	0.0632827	Sbds
854	ENSMUSG00000024853	3.76678e-20	-0.212533	-0.514271	0.103837	-0.0586976	0.0111492	0.109642	-0.121589	-0.352862	-0.196558	-0.36079	0.00940017	-0.133315	-0.603947	0.148417	Sf3b2
857	ENSMUSG00000032745	6.59851e-57	-0.283581	-0.427936	-0.232083	-0.298542	-0.291526	-0.133631	-0.361958	-0.289033	-0.309342	-0.505868	-0.45115	-0.454054	-0.323164	0.143524	Gpbp1
859	ENSMUSG00000026087	1.39408e-06	-0.109084	-0.507785	0.0100436	0.050414	-0.0379282	0.121523	-0.217415	-0.0929042	-0.272009	-0.234537	-0.0735907	-0.00945483	-0.47552	-0.137103	Mrpl30
865	ENSMUSG00000047187	1.15402e-12	-0.459171	-0.0763381	-0.223029	-0.142056	-0.328668	0.186265	-0.246661	-0.521307	-0.243736	-0.173776	-0.259487	-0.434648	-0.345787	-0.152227	Rab2a
866	ENSMUSG00000030795	2.84797e-42	-0.29412	-0.305228	0.0915509	-0.29108	-0.129709	-0.185128	-0.38408	-0.293914	-0.380736	-0.346505	-0.512404	-0.522506	-0.106491	0.531426	Fus
868	ENSMUSG00000060373	1.2391e-09	-0.303929	-0.46379	0.0297462	-0.398193	-0.177622	0.255853	-0.254479	-0.118729	-0.232135	-0.127212	-0.175817	-0.482356	-0.516237	0.129135	Hnrnpc
869	ENSMUSG00000030629	1.06708e-07	-0.284773	-0.0706264	-0.263708	0.183864	0.122502	0.0421648	-0.288759	-0.53748	-0.340892	-0.480209	-0.181459	-0.121233	-0.491647	-0.154795	Zfand6
873	ENSMUSG00000024844	5.74076e-244	-0.01023	-0.418155	-0.0374675	-0.0465083	-0.0475433	0.133704	-0.0256444	0.0542969	0.0620602	-0.276031	-0.062416	-0.00196357	-0.496891	-0.052781	Banf1
875	ENSMUSG00000020745	2.21037e-17	-0.484895	-0.0624751	0.19532	-0.273122	-0.288589	0.0194491	-0.395404	-0.207883	-0.246243	-0.0853018	-0.454332	-0.56964	-0.0601302	0.473989	Pafah1b1
876	ENSMUSG00000059355	4.34057e-254	-0.315533	-0.378859	-0.21013	-0.17491	-0.146532	-0.0814028	-0.250508	-0.382919	-0.279096	-0.121807	-0.118285	-0.208744	-0.516185	-0.257425	Wdr83os
878	ENSMUSG00000037062	2.77224e-135	-0.491515	-0.282446	0.0857825	-0.00367479	-0.16784	-0.243572	-0.545181	-0.363065	-0.491838	-0.107039	-0.471091	-0.460657	-0.452746	0.218676	Sh3glb1
881	ENSMUSG00000020954	7.81012e-12	-0.15869	0.157124	0.308381	-0.198411	-0.273817	-0.202259	-0.247768	-0.054168	-0.115136	0.0147018	-0.0512419	0.0496448	0.23276	0.382742	Strn3
883	ENSMUSG00000033184	5.74302e-24	-0.177137	-0.0136672	-0.0298934	-0.274936	-0.256637	0.0380133	-0.151649	-0.28306	-0.180368	-0.369932	-0.0971416	-0.121664	-0.1484	-0.0680215	Tmed7
884	ENSMUSG00000028603	5.25882e-75	-0.347818	-0.0810062	-0.211918	0.174204	0.148199	-0.106666	-0.165564	-0.503102	-0.360642	-0.364563	-0.00719003	-0.178625	-0.192868	-0.0707428	Scp2
885	ENSMUSG00000038717	4.55249e-124	0.350499	0.156857	-0.102172	0.0674577	0.259444	0.00480586	-0.355726	0.354331	-0.474895	-0.172583	-0.0495047	0.50288	0.0518336	-0.155943	Atp5l
891	ENSMUSG00000019428	8.28393e-09	-0.234401	-0.087019	0.0560031	0.21358	0.101611	0.23119	-0.103824	-0.454999	-0.168734	-0.269618	0.143333	0.0386112	-0.0168802	0.123751	Fkbp8
892	ENSMUSG00000019659	3.84193e-23	-0.369819	-0.311788	-0.227995	0.00116552	0.270999	0.0335797	-0.412141	-0.369298	-0.367119	-0.303842	-0.396929	-0.194276	-0.252491	0.0631263	Ccdc12
895	ENSMUSG00000010067	5.76087e-33	0.0577573	0.212213	0.221326	-0.0939198	-0.187503	0.22337	0.126368	0.293281	0.237913	0.281762	0.014002	-0.166939	0.102049	0.194922	Rassf1
897	ENSMUSG00000002778	8.50759e-11	-0.355624	-0.36478	-0.181709	0.047973	-0.0961375	-0.179936	-0.312089	-0.451071	-0.476253	-0.411922	-0.0264762	-0.190845	-0.40332	-0.140533	Kdelr1
900	ENSMUSG00000033020	2.77303e-61	-0.08439	-0.231154	-0.193151	-0.219188	0.166107	0.229011	-0.201576	-0.403684	-0.337448	-0.134926	0.0459078	0.0680939	-0.196947	-0.112906	Polr2f
901	ENSMUSG00000030002	5.96641e-74	-0.272344	-0.267444	-0.0102145	-0.255353	-0.0882077	0.220582	-0.423934	-0.125865	-0.358006	-0.077911	-0.195261	-0.240408	-0.310581	0.0334521	Dusp11
907	ENSMUSG00000025544	7.23009e-11	-0.186452	-0.0532663	-0.114322	-0.0561541	0.00888643	0.0367664	-0.180144	-0.149969	-0.109627	-0.397048	-0.0760896	-0.0639913	-0.0758836	-0.188051	Tm9sf2
908	ENSMUSG00000005625	2.57538e-31	-0.321836	-0.0701782	-0.0315809	-0.230392	0.128968	0.181801	-0.223216	-0.53002	-0.250382	-0.349816	-0.245252	-0.221443	-0.22705	0.127332	Psmd4
908	ENSMUSG00000054604	1.76265e-95	-0.458415	-0.396756	-0.00293577	-0.281387	-0.257537	-0.0859344	-0.477929	-0.179413	-0.334532	-0.159166	-0.378623	-0.439292	-0.330223	0.113311	Cggbp1
909	ENSMUSG00000028367	1.28508e-06	-0.358356	-0.292314	-0.0248544	-0.144599	0.168919	-0.127914	-0.234595	-0.541087	-0.474603	-0.565657	-0.217339	-0.555334	-0.53672	0.0181882	Txn1
909	ENSMUSG00000024695	1.1637e-24	-0.11675	-0.424505	0.219031	-0.0503801	-0.267633	-0.0875959	-0.173826	0.0736629	0.108296	-0.162777	-0.10054	-0.118356	-0.301405	0.217119	Zfp91
910	ENSMUSG00000027133	1.26395e-46	0.0770923	-0.0557537	-0.266709	0.0214432	0.203444	0.167728	-0.018557	-0.244127	-0.322059	-0.28317	0.409815	0.453942	-0.347664	-0.490289	Nop10
910	ENSMUSG00000057236	4.13183e-22	-0.0789292	-0.237779	-0.0154944	-0.266762	-0.109824	0.109225	-0.0335685	-0.253924	-0.175569	-0.438615	-0.018729	-0.0512536	-0.225581	0.106293	Rbbp4
912	ENSMUSG00000031176	1.2974e-15	-0.0549511	0.151577	-0.129596	0.333887	0.206371	-0.0190941	-0.0370657	-0.218761	-0.0912945	-0.192894	0.103444	0.130164	0.0778167	0.28168	Dynlt3
914	ENSMUSG00000026032	2.43949e-23	-0.126278	-0.0279774	-0.210459	0.356845	0.184002	0.0158434	-0.00884625	-0.275921	-0.202628	-0.355327	0.135849	0.0506628	-0.440244	-0.422094	Ndufb3
918	ENSMUSG00000019710	5.25018e-93	-0.289048	-0.341797	-0.14286	0.214802	-0.0532207	0.101189	-0.239656	-0.393329	-0.449488	-0.267835	0.0380526	-0.0935525	-0.324582	-0.0761702	Mrpl24
918	ENSMUSG00000028053	1.62363e-18	-0.331465	-0.0747875	0.217095	-0.245662	-0.263613	0.166719	-0.374849	-0.204598	-0.271153	-0.122322	-0.253732	-0.269832	0.0497715	0.204089	Ash1l
918	ENSMUSG00000028029	6.13629e-15	-0.183822	-0.436516	-0.14786	-0.038867	0.0453317	-0.0251607	-0.295388	-0.183692	-0.35957	-0.266429	-0.121715	-0.0936855	-0.516259	-0.161371	Aimp1
920	ENSMUSG00000031556	1.52317e-21	-0.0407894	0.026063	0.00322229	-0.0174895	-0.0334626	0.18354	0.0377529	-0.150073	-0.0160965	-0.378708	0.144765	0.108074	-0.0525739	-0.0488872	Tm2d2
920	ENSMUSG00000043991	2.18979e-06	-0.141917	0.00692274	0.267503	0.0964606	0.132471	-0.0200138	-0.129663	-0.120289	0.023249	0.137823	0.0226576	0.124851	0.189393	0.43009	Pura
923	ENSMUSG00000038646	2.60231e-74	-0.145854	-0.173083	-0.0929122	-0.0757751	0.0866063	0.0741073	-0.280703	-0.295288	-0.311256	-0.422341	-0.164174	-0.0546051	-0.35381	-0.115832	Fam103a1
925	ENSMUSG00000027282	1.97737e-209	-0.217339	-0.139068	0.0167337	-0.119309	-0.159114	0.0749344	-0.164321	-0.170871	-0.169165	-0.427871	-0.0696289	-0.0586247	-0.46709	-0.100707	Mtch2
926	ENSMUSG00000037608	1.30831e-43	-0.177058	-0.293624	0.0786849	-0.345479	-0.220779	0.00598425	-0.324586	-0.192518	-0.368872	-0.281122	-0.123829	-0.126007	-0.232173	0.0989688	Bclaf1
929	ENSMUSG00000025609	4.33108e-50	-0.386822	-0.167264	-0.0854612	-0.115174	-0.176962	0.052295	-0.375708	-0.296177	-0.321208	-0.422976	-0.218191	-0.286141	-0.0775515	-0.0313053	Mkln1
929	ENSMUSG00000001105	4.20877e-15	0.0586844	0.0590815	-0.125583	-0.0483326	0.0319538	0.14742	0.0119536	-0.0139978	0.00259802	-0.0248005	0.245865	0.163891	-0.2731	-0.39779	Ift20
932	ENSMUSG00000068290	2.34178e-24	-0.120697	0.132924	0.0588804	0.252579	0.203913	0.213171	0.0260003	-0.189565	-0.0706761	-0.0574895	0.144337	0.0116713	-0.0274116	-0.0506923	Ddrgk1
933	ENSMUSG00000028868	8.96649e-12	-0.281273	-0.0529186	0.1734	0.228735	0.104826	-0.0411952	-0.363282	-0.239943	-0.222079	0.107388	-0.270934	-0.0736709	0.0254854	0.437185	Wasf2
933	ENSMUSG00000025871	1.14854e-78	0.00401755	0.280892	0.154087	0.0738212	0.216774	0.000380198	-0.000204961	-0.0791193	-0.017878	-0.405569	0.140461	0.244335	0.271962	0.168945	4833439L19Rik
935	ENSMUSG00000007656	1.7725e-12	-0.0336186	-0.123448	-0.136618	-0.243285	0.164713	0.237229	-0.0701171	0.012867	-0.0459777	-0.0786372	-0.196327	-0.153893	-0.154884	-0.0326269	Arpp19
936	ENSMUSG00000031353	1.05341e-44	0.0991369	-0.156384	0.194865	-0.305752	-0.221746	0.131471	0.112558	0.2476	0.252128	0.266182	-0.0309872	-0.00298527	-0.173919	0.327057	Rbbp7
938	ENSMUSG00000079477	2.58701e-14	-0.356038	0.128247	0.016136	-0.237482	-0.0277744	-0.177729	-0.269176	-0.353198	-0.223828	-0.0423586	-0.392959	-0.483935	-0.162007	-0.19082	Rab7
938	ENSMUSG00000021606	9.6159e-31	-0.0761409	0.156445	-0.0723056	0.230203	0.296323	0.113918	0.0387121	-0.272421	-0.180883	-0.450411	0.259627	0.276208	-0.358469	-0.413442	Ndufs6
939	ENSMUSG00000024002	2.91865e-34	-0.326344	-0.244125	0.171248	-0.196936	-0.251833	-0.0430751	-0.415458	-0.155973	-0.281139	-0.0846745	-0.402303	-0.297069	-0.19371	0.16557	Brd4
944	ENSMUSG00000020496	9.0812e-24	0.115298	-0.00566186	0.31238	0.0560124	0.0880606	-0.0271517	0.235465	-0.0226912	0.191785	-0.111174	0.307176	0.362332	0.028909	0.222169	Rnf187
945	ENSMUSG00000027706	2.48794e-25	-0.148427	0.259379	-0.193854	-0.357056	-0.115978	0.230797	-0.0510524	-0.2155	-0.141788	-0.188626	-0.0244783	-0.155406	-0.112381	-0.233047	Sec62
948	ENSMUSG00000029076	2.87132e-12	-0.314337	0.121647	-0.0741516	-0.108637	0.0362125	0.00856717	-0.271968	-0.437317	-0.363025	-0.277356	0.024734	-0.0448857	0.142764	-0.033164	Sdf4
949	ENSMUSG00000042520	1.85915e-11	-0.229119	-0.191795	-0.0229153	-0.268483	-0.117498	-0.0713953	-0.353789	-0.156769	-0.300293	-0.398449	-0.266433	-0.17473	-0.0955473	0.0687865	Ubap2l
951	ENSMUSG00000018666	5.89374e-184	0.0426634	-0.379928	-0.100418	-0.158238	-0.0393582	0.179363	-0.0287163	-0.066349	-0.0428454	-0.465032	-0.0207668	0.0274225	-0.492241	-0.121303	Cbx1
952	ENSMUSG00000005506	1.45736e-08	-0.0882225	0.0346947	0.308452	0.0490415	-0.152861	0.149322	-0.211057	0.073071	-0.0638236	-0.256509	-0.029815	0.0720705	0.0521321	0.252376	Celf1
953	ENSMUSG00000032301	4.28873e-14	-0.147335	-0.285798	-0.0208981	-0.338268	-0.207695	0.12791	-0.0385899	-0.341539	-0.124968	-0.054463	0.0780882	-0.0492278	-0.488884	-0.0311222	Psma4
956	ENSMUSG00000024091	3.14641e-16	-0.259072	-0.0266678	0.219689	-0.376217	-0.167297	0.0910709	-0.0806536	-0.245614	-0.0616411	0.272849	-0.303569	-0.421039	-0.196268	0.360673	Vapa
960	ENSMUSG00000037373	1.09928e-12	-0.0753225	-0.179948	0.0182939	-0.322208	-0.170257	-0.0870594	-0.287982	-0.116937	-0.238015	-0.126476	-0.32764	-0.0291782	-0.171649	0.136852	Ctbp1
961	ENSMUSG00000037916	7.05438e-07	-0.0967476	-0.118696	-0.0774012	0.137536	0.0780994	-0.13054	0.0379619	-0.200274	-0.0739382	0.0747857	0.104339	-0.0077766	-0.454319	0.0765477	Ndufv1
962	ENSMUSG00000068823	5.96974e-12	-0.0979409	-0.0598359	0.239225	-0.00434419	-0.0314326	0.0394796	-0.214373	0.0538689	-0.161121	-0.42331	-0.0333369	-0.0126481	0.00878217	0.45027	Csde1
967	ENSMUSG00000016344	2.91933e-32	-0.115089	-0.135628	-0.313611	0.247305	0.107398	-0.01297	-0.0699955	-0.343814	-0.20918	-0.267991	0.148282	0.249436	-0.100487	-0.124217	Ppdpf
968	ENSMUSG00000028676	7.17535e-21	-0.0710036	-0.0962181	0.0213845	-0.302609	-0.234868	-0.0228974	-0.0940089	-0.00355666	-0.0473326	-0.225402	-0.100166	-0.0638049	-0.0533664	0.294633	Srsf10
971	ENSMUSG00000040048	5.48304e-25	-0.212956	-0.0824841	-0.217177	0.337988	0.166307	-0.12361	0.110813	-0.343262	-0.0624501	-0.467072	0.356726	-0.0385827	-0.469375	-0.429703	Ndufb10
972	ENSMUSG00000009863	2.10075e-125	-0.00821758	0.0280537	0.119061	0.0567905	-0.0489593	0.209412	0.0630513	-0.199864	-0.0417505	-0.0903761	0.0724644	0.0900263	-0.421422	-0.252592	Sdhb
972	ENSMUSG00000004096	9.23814e-14	-0.193616	-0.38949	-0.12362	-0.0904231	0.0558963	-0.158026	-0.0755549	-0.269092	-0.144143	-0.359545	-0.134868	-0.106218	-0.48133	-0.211826	Cwc15
972	ENSMUSG00000022403	6.01946e-111	-0.200971	-0.24111	-0.0906076	0.059417	0.0428798	0.00214622	-0.313384	-0.276907	-0.470115	-0.341962	-0.110199	-0.0771507	-0.397825	0.0124473	St13
974	ENSMUSG00000029064	6.91126e-18	-0.377022	-0.171245	0.0156327	-0.211507	-0.179949	-0.235337	-0.425154	-0.103126	-0.216444	-0.242642	-0.431902	-0.305688	-0.0903849	0.370629	Gnb1
975	ENSMUSG00000019471	8.48225e-194	-0.100001	-0.430169	-0.170972	-0.139548	-0.0542095	0.0973082	-0.105887	-0.148111	-0.197927	-0.188644	-0.0135032	-0.0389622	-0.510485	0.158748	Cdc37
978	ENSMUSG00000028452	3.63248e-23	-0.195064	0.0311423	0.00454179	-0.32958	-0.0460044	0.165642	-0.235647	-0.142056	-0.220424	0.0473124	-0.200594	-0.253917	-0.168626	-0.176011	Vcp
979	ENSMUSG00000047459	1.90427e-14	-0.0550618	0.103311	0.0307683	0.209771	0.235881	-0.220408	0.131716	-0.329848	0.00894531	-0.326259	0.193303	0.184068	-0.116927	0.0498274	Dynlrb1
979	ENSMUSG00000059323	1.4657e-14	-0.294257	0.0636953	-0.250892	0.213133	0.21414	0.0349625	0.0313893	-0.4423	-0.106265	0.115303	0.0658573	-0.178221	-0.103741	0.10333	Tonsl
982	ENSMUSG00000011114	1.14361e-62	-0.275591	-0.200829	-0.29723	-0.329015	-0.173084	-0.105011	-0.337653	-0.309542	-0.381157	-0.00484306	-0.348776	-0.326305	-0.34346	-0.2086	Tbrg1
987	ENSMUSG00000091896	1.01499e-10	0.0624233	0.23738	0.263933	-0.274495	0.118771	0.112684	-0.130311	0.115773	-0.0972714	0.141005	-0.114271	0.0752312	0.222323	0.370746	Ube2d2a
988	ENSMUSG00000022635	1.1054e-09	0.00880284	0.111174	0.211503	-0.335258	0.033738	0.0873922	-0.0520374	0.107378	0.105932	0.102831	-0.214948	0.0537918	0.098116	0.260234	Zcrb1
994	ENSMUSG00000028522	1.03274e-32	-0.344346	-0.0521948	0.18285	-0.284845	-0.0690904	-0.13755	-0.414324	-0.276325	-0.354254	-0.111577	-0.318927	-0.243776	-0.0179217	0.291113	Mier1
996	ENSMUSG00000028248	8.76264e-98	-0.136985	0.147469	-0.00603665	-0.0742402	-0.0429769	0.0734817	-0.277629	-0.370221	-0.418126	-0.433795	0.0991046	0.219238	0.305643	0.355863	Pnisr
998	ENSMUSG00000008140	7.71954e-22	0.117424	0.134543	0.118492	-0.0424884	-0.258403	0.13659	0.180341	0.0388402	0.118877	-0.0932815	0.333976	0.154617	-0.0850119	0.145711	Emc10
998	ENSMUSG00000038615	3.12011e-07	-0.143639	-0.0046054	0.0291572	0.0198618	0.181196	-0.184081	-0.212385	-0.0571581	-0.0372204	-0.106567	-0.271536	-0.038589	0.0557459	0.0294651	Nfe2l1
1003	ENSMUSG00000029068	2.58137e-09	-0.34965	-0.130367	-0.0878022	-0.0880258	-0.245986	0.03462	-0.309512	-0.259635	-0.351052	-0.425632	-0.0859711	-0.259426	-0.100605	-0.157987	Ccnl2
1005	ENSMUSG00000022812	6.81536e-35	-0.33321	0.0378181	0.118227	0.153492	0.0228458	-0.000143855	-0.160933	-0.23981	-0.0966069	-0.0876966	0.0778886	-0.154193	0.0715222	0.397575	Gsk3b
1006	ENSMUSG00000000346	2.63133e-12	-0.429922	-0.304729	-0.155181	0.147423	0.0750144	0.0918737	-0.304048	-0.319255	-0.256844	-0.239109	-0.223888	-0.391744	-0.326543	-0.104722	Dazap2
1009	ENSMUSG00000029422	1.02996e-10	-0.155313	-0.144855	-0.007555	-0.0586437	-0.1109	0.0139959	-0.406004	-0.271083	-0.35765	-0.256855	-0.445627	-0.157674	-0.0073463	0.310077	Rsrc2
1024	ENSMUSG00000028851	9.98985e-16	-0.262267	-0.28221	0.080286	-0.325018	0.0887965	0.140404	-0.353441	-0.410607	-0.318393	-0.243598	-0.404011	-0.181466	-0.232753	0.387887	Nudc
1024	ENSMUSG00000035585	2.17775e-07	0.00413318	-0.362621	0.0507995	0.094764	-0.0062392	0.0634865	0.0674585	-0.0868436	0.00907674	-0.0501719	0.162742	0.051413	-0.36393	0.188172	Tsen34
1025	ENSMUSG00000025979	6.75493e-73	-0.216707	-0.0778323	-0.0553475	-0.253501	-0.156817	0.088748	-0.254899	-0.397193	-0.335521	-0.163315	-0.12498	-0.173476	-0.230456	0.0778084	Mob4
1028	ENSMUSG00000087260	1.46711e-71	-0.167174	-0.151224	-0.152992	0.0682024	0.207992	-0.052758	0.0129958	-0.169577	-0.0141571	-0.383246	0.059387	0.0387863	-0.277876	-0.124463	Lamtor5
1034	ENSMUSG00000063200	1.28437e-168	-0.00652435	-0.373618	-0.110429	0.123626	0.10409	0.0995524	-0.13649	-0.0255724	-0.0873197	0.222534	-0.208638	-0.0425814	-0.479881	0.133091	Nol7
1051	ENSMUSG00000019179	6.28681e-160	-0.154378	-0.186716	0.0851815	-0.136062	-0.0834416	0.108529	-0.0210247	-0.386851	-0.131841	-0.438349	0.166356	0.0217563	-0.505768	-0.0407376	Mdh2
1051	ENSMUSG00000061032	5.16374e-23	-0.151497	-0.147988	0.104149	-0.304097	-0.0928576	0.0996743	-0.0706275	-0.188521	-0.0524427	0.195521	-0.229933	-0.352594	-0.167768	0.290642	Rrp1
1053	ENSMUSG00000021111	1.37019e-10	0.0266213	-0.0591593	0.276865	-0.0744897	-0.180974	0.108684	-0.0968469	0.064987	0.00601321	-0.13411	-0.0583	0.0486653	-0.105032	0.292616	Papola
1063	ENSMUSG00000005103	1.09864e-12	0.125422	0.171698	0.19844	-0.279863	-0.097076	0.112643	-0.247921	0.101235	-0.0790104	0.339189	-0.244433	0.287257	0.343142	0.355393	Wdr1
1063	ENSMUSG00000024072	8.84231e-111	-0.0388704	0.0926566	0.0152721	0.0869459	0.123809	0.173796	0.110157	-0.426795	-0.0727417	-0.0606049	0.212683	0.116499	-0.257763	-0.0863249	Yipf4
1077	ENSMUSG00000024146	3.63296e-14	-0.0567385	-0.057922	-0.0678725	0.0225124	0.123213	-0.00538771	-0.129674	-0.130722	-0.138721	-0.345156	-0.00806007	-0.0525863	-0.198962	0.143978	Cript
1078	ENSMUSG00000036427	4.34803e-71	-0.0227946	-0.323838	-0.0347206	-0.0241524	-0.130929	-0.164428	-0.169577	-0.0525208	-0.270005	-0.213452	0.0836268	-0.0061825	-0.29305	0.0576537	Gpi1
1078	ENSMUSG00000039615	3.50715e-08	-0.264414	-0.230119	-0.138432	-0.0743817	0.0388586	-0.124706	-0.218428	-0.380642	-0.169601	-0.325711	-0.24397	-0.168779	-0.137706	0.000676628	Stub1
1084	ENSMUSG00000059518	6.91994e-12	-0.00868956	-0.00156252	-0.0853622	0.115077	0.196057	0.100382	-0.0430619	-0.164983	-0.173477	-0.340425	0.204476	0.147561	-0.0902821	-0.192515	Znhit1
1086	ENSMUSG00000041203	3.39284e-10	-0.217849	-0.360246	-0.167458	-0.189271	0.0637485	0.116158	-0.187726	-0.202696	-0.127367	-0.208865	-0.204873	-0.135402	-0.188572	-0.135801	2310036O22Rik
1087	ENSMUSG00000006699	8.84002e-22	-0.21489	-0.0859972	-0.148168	-0.13001	-0.138692	-0.0757658	-0.10305	-0.200434	-0.103853	-0.147026	-0.206834	-0.433138	-0.363071	0.250466	Cdc42
1113	ENSMUSG00000028822	6.49112e-18	-0.0965638	0.179184	0.102212	0.25459	-0.0305195	0.0552758	-0.0160197	-0.349115	-0.156954	-0.0251739	0.333541	0.12454	0.114928	-0.0254651	Tmem50a
1115	ENSMUSG00000024335	5.80812e-67	-0.19833	-0.0344897	-0.0448469	0.0224304	-0.0432274	0.100412	-0.0888241	0.304358	0.25603	0.260406	-0.175263	-0.408189	-0.0114826	0.242169	Brd2
1117	ENSMUSG00000005354	8.38611e-10	-0.189365	-0.242653	-0.088664	-0.102093	-0.125219	-0.122519	-0.246924	-0.200968	-0.169914	-0.332427	-0.205636	-0.0592295	-0.398681	-0.052877	Txn2
1122	ENSMUSG00000019432	1.13725e-08	-0.016731	-0.32605	0.14814	-0.13588	-0.0816976	0.0841898	0.0308167	-0.039541	0.00499479	0.0450485	-0.020173	-0.0676044	-0.302329	0.155776	Ddx39b
1124	ENSMUSG00000031783	1.17486e-12	-0.0925098	-0.0176043	0.0842628	-0.208322	0.0193981	0.143593	-0.0354956	-0.0458917	0.0447429	-0.0300262	-0.129633	-0.145916	-0.0636065	0.244477	Polr2c
1125	ENSMUSG00000020803	1.01484e-13	-0.205296	-0.103035	-0.106829	-0.146887	0.228372	0.165909	-0.120322	-0.162746	-0.12193	0.0314241	-0.0199154	-0.125382	-0.257082	0.0693637	Txndc17
1132	ENSMUSG00000020368	3.69065e-13	0.1138	0.0243789	0.106266	-0.0475188	-0.226168	-0.0762204	0.071416	0.00834164	0.147522	-0.100158	0.0822139	0.23897	0.00868927	0.329868	Canx
1133	ENSMUSG00000033543	3.8654e-30	-0.17182	-0.0948299	0.0756137	-0.112701	-0.122507	0.0751974	-0.236147	-0.18432	-0.160456	-0.338218	-0.0809861	-0.0206312	-0.184426	-0.0441606	Gtf2a2
1148	ENSMUSG00000061111	9.9137e-65	-0.110073	-0.169981	-0.182469	0.0344471	-0.0369959	-0.0963176	-0.180308	-0.174934	-0.194561	-0.312822	-0.166549	0.0455478	-0.256942	-0.159459	Fam195b
1177	ENSMUSG00000046229	1.83728e-11	-0.134961	-0.144456	-0.077294	0.200183	0.0708448	-0.138257	-0.168833	-0.264629	-0.216417	-0.202097	0.0356518	0.0620674	-0.245583	-0.160614	Scand1
1178	ENSMUSG00000057666	2.61038e-38	0.194859	0.15394	-0.145015	-0.259891	0.214536	-0.0359729	0.376422	0.110056	0.295561	0.315771	0.32936	0.19961	-0.206904	0.0577602	Gapdh
1179	ENSMUSG00000053768	2.19925e-07	-0.0203038	-0.26749	0.106342	0.159675	0.0247387	-0.113625	-0.00901413	-0.0976595	-0.0683248	-0.295266	0.105818	0.128202	-0.332651	0.185457	Chchd3
[truncated: 12 more rows]
