# Supplementary material for: Differentiation dynamics of mammary epithelial cells revealed by single-cell RNA sequencing
Source: Nat Commun. 2017 Dec 11;8:2128. doi: 10.1038/s41467-017-02001-5 (PMC5723634; doi:10.1038/s41467-017-02001-5)
Supplement: Supplementary file 18 — Supplementary Data 15 [file 41467_2017_2001_MOESM18_ESM.xlsx]

## Sheet: C15
Supplementary Data 15
Top	Gene	FDR	logFC.vs.C1	logFC.vs.C10	logFC.vs.C11	logFC.vs.C12	logFC.vs.C13	logFC.vs.C14	logFC.vs.C2	logFC.vs.C3	logFC.vs.C4	logFC.vs.C5	logFC.vs.C6	logFC.vs.C7	logFC.vs.C8	logFC.vs.C9	Symbol
1	ENSMUSG00000026158	3.74937e-61	-0.470341	-2.27516	-0.943714	-0.0170127	-0.0672376	-0.0522254	-0.288477	0.0904178	0.0737364	-0.0292813	-0.661689	-0.837748	-2.23542	-1.12463	Ogfrl1
1	ENSMUSG00000026051	2.04472e-22	-0.0464271	-0.0484366	-0.0523085	-0.714582	-2.89898	-0.333666	0.00119794	0.000271752	0.000543278	-0.0752008	0.00160669	-0.0692718	-0.0332323	-0.0175761	1500015O10Rik
1	ENSMUSG00000039323	0	0.184478	0.151776	-0.247601	-0.557294	-2.40312	-2.562	0.179177	0.190236	0.180599	0.190236	0.182003	0.186354	0.153013	-0.11969	Igfbp2
1	ENSMUSG00000026177	0	1.26706	1.27025	1.27025	1.2674	1.26954	1.25451	1.27025	1.27025	1.26997	1.27025	1.27025	1.26862	1.26931	1.25819	Slc11a1
2	ENSMUSG00000025967	0	-1.61062	-2.27813	-1.00122	-1.55067	-1.84354	-0.336867	-1.77542	-1.48381	-1.93123	-1.74252	-1.60134	-1.71771	-2.20609	-1.11764	Eef1b2
2	ENSMUSG00000026208	0	2.59431	2.60686	2.59856	2.59432	2.57884	2.52351	2.6015	2.59659	2.60081	2.60686	2.60686	2.60356	2.6067	2.58044	Des
3	ENSMUSG00000026249	0	1.14576	1.43248	1.48078	1.41849	1.28444	1.43221	1.31733	0.991812	1.26867	0.721037	1.44561	1.47541	1.44638	1.48983	Serpine2
3	ENSMUSG00000026473	0	-2.17356	-0.360618	-0.395404	-0.0209073	0.203669	-0.275358	-1.96008	-3.15321	-2.59485	-0.594075	-0.408821	-0.451653	-0.269171	-0.217426	Glul
3	ENSMUSG00000026678	0	3.66753	3.66207	3.6146	3.63933	3.60164	3.57322	3.66859	3.6698	3.66893	3.66067	3.66921	3.66684	3.66207	3.63039	Rgs5
4	ENSMUSG00000026258	1.08009e-37	-0.0428431	-0.63182	-0.416694	-0.0748994	0.0132236	0.0180203	-1.07612	0.0188057	-0.0233381	0.00778541	-1.76837	-0.0893316	-0.00341497	0.0202707	3110079O15Rik
4	ENSMUSG00000033684	3.14525e-47	-1.80209	-0.0195065	-0.0633485	-0.0565821	-0.0552803	0.0475893	-0.964559	-1.89285	-1.29148	-0.645994	-0.171422	-1.52352	-0.195689	-1.24457	Qsox1
4	ENSMUSG00000038530	0	2.61806	2.62422	2.61526	2.59575	2.60949	2.5839	2.62488	2.62426	2.62518	2.62618	2.62505	2.62195	2.62462	2.62056	Rgs4
5	ENSMUSG00000026421	1.05981e-65	1.26744	0.941898	-0.199765	0.0694445	-0.489026	-2.353	0.504463	1.51936	1.15748	2.40373	-0.11698	1.04752	0.798641	0.950471	Csrp1
5	ENSMUSG00000038370	0	1.38485	1.39228	1.38349	1.38125	1.38977	1.35789	1.39079	1.39008	1.39175	1.37595	1.39228	1.38573	1.39162	1.35388	Pcp4l1
6	ENSMUSG00000026385	4.04205e-38	0.0206087	-1.4856	-1.13774	1.01679	0.265863	-1.08378	0.401001	0.893717	0.990329	0.600469	-0.534132	-0.639335	-2.75643	-2.17333	Dbi
6	ENSMUSG00000026728	0	4.23528	3.65534	3.70578	3.35158	3.24808	1.40471	4.24947	4.27743	4.26381	4.22938	4.19929	4.24517	4.21116	3.76596	Vim
6	ENSMUSG00000026818	2.66655e-21	-0.262579	-0.0136188	-0.0781325	0.00540831	0.00447437	0.00250685	-0.00112831	-0.00125999	0.00695819	-0.0203281	-0.0183454	-0.468858	-0.211279	-2.08132	Cel
6	ENSMUSG00000026872	0	1.53617	1.5241	1.53168	1.52951	1.52856	1.51631	1.54153	1.54546	1.54338	1.54701	1.52964	1.53475	1.53764	1.50621	Zeb2
7	ENSMUSG00000078202	0	1.57737	1.51729	1.55027	1.66831	1.68693	1.65605	1.58569	1.6185	1.64855	1.66538	1.43533	1.56915	1.57178	1.60329	Nrarp
7	ENSMUSG00000026822	1.98724e-244	-4.76498	-2.03527	-3.75157	-3.42651	-3.53294	-2.3333	-2.55693	-0.13436	-0.216236	0.072301	-4.2029	-6.11104	-2.07803	-5.68742	Lcn2
7	ENSMUSG00000023224	0	1.79843	1.81968	1.75728	1.76155	1.79152	1.72201	1.80354	1.81295	1.81287	1.79783	1.80679	1.80867	1.81538	1.78348	Serping1
8	ENSMUSG00000026664	0	-1.01698	0.103007	0.137288	0.0446311	0.0769983	0.069275	-0.868705	-1.73679	-1.32564	-0.579213	0.0741423	0.0473568	0.133647	0.175262	Phyh
8	ENSMUSG00000087006	0	2.92206	3.44484	3.40455	3.50629	3.49532	3.44561	3.44436	3.53824	3.54554	3.55634	3.40336	2.67148	3.50166	2.96242	Gm13889
9	ENSMUSG00000050737	2.50431e-08	-0.912598	-0.366744	-0.364742	-0.179109	-0.223513	-0.0232685	-0.256685	-0.0493199	-0.0492184	-0.00534631	-0.578048	-1.69997	-0.658403	-0.504491	Ptges
9	ENSMUSG00000009876	0	1.87536	1.89205	1.89464	1.88382	1.8697	1.8599	1.88784	1.89841	1.89882	1.90114	1.88035	1.86486	1.89946	1.89092	Cox4i2
10	ENSMUSG00000038900	1.49915e-36	-1.74463	-2.2746	-0.861015	-1.68028	-2.01035	-0.439251	-1.88554	-1.51439	-1.94168	-1.19903	-1.9058	-2.07644	-2.08412	-0.636126	Rpl12
10	ENSMUSG00000026832	1.90691e-17	-0.319896	-1.81243	-1.2484	-0.00291546	-0.0193385	0.00316208	-0.155968	0.0172737	0.0137906	-0.00374711	-0.357227	-0.49805	-1.09668	-1.34172	Cytip
10	ENSMUSG00000027611	0	1.88666	1.92592	1.90815	1.79877	1.88054	1.85822	1.91535	1.90973	1.91677	1.90828	1.91149	1.8994	1.91918	1.92592	Procr
11	ENSMUSG00000027186	1.63904e-41	-0.545552	-1.22992	-2.54202	-0.000399296	-0.0453624	-0.00878382	-0.172468	-0.031607	-0.00659889	-0.0505989	-0.411637	-0.924941	-2.12776	-2.59398	Elf5
11	ENSMUSG00000042745	0	1.15291	1.30478	1.21565	1.29879	1.34408	1.31451	1.31989	1.356	1.35931	1.18051	1.29446	1.08119	1.34596	1.23441	Id1
11	ENSMUSG00000067818	1.27819e-106	4.47792	4.41311	2.95768	2.64292	0.965999	-0.566761	4.49296	4.51058	4.49383	4.45436	4.49706	4.50347	4.44694	2.94522	Myl9
12	ENSMUSG00000026879	2.46868e-153	2.14991	2.66725	2.23472	1.39174	2.3056	1.44527	1.79338	1.65089	1.62977	2.03015	2.18143	2.71472	2.90831	2.48316	Gsn
12	ENSMUSG00000042410	0	-1.23893	-0.231554	-0.120033	-0.214318	-0.195077	-0.0815031	-0.859857	-1.7381	-1.03264	-0.255758	-0.210433	-0.222478	-0.22427	-0.0849631	Agps
12	ENSMUSG00000050808	0	-0.831161	-2.74115	-4.01286	-0.0573515	-0.255489	-0.223327	-0.407565	0.0256383	0.0142565	-0.124439	-0.906288	-1.43613	-4.00783	-3.76333	Muc15
12	ENSMUSG00000042845	0	-0.316302	-0.324635	-0.362706	0.00551151	-0.0440446	0.00930252	-0.00593708	-0.468053	-0.0146478	-7.37556	-0.00482657	-0.0352716	-0.135559	-0.374341	Wfdc12
13	ENSMUSG00000012350	8.61243e-35	-0.670464	-2.08364	-1.91621	-0.0587628	-0.0661317	0.0026749	-0.559487	-0.246918	-0.268095	-0.198124	-0.832831	-1.0134	-2.07155	-0.875128	Ehf
13	ENSMUSG00000062098	3.50162e-285	0.974416	0.963462	1.00986	1.04109	1.05354	1.06491	0.929687	0.913499	0.944204	1.08499	1.04333	1.07902	1.05619	1.01959	Btbd3
13	ENSMUSG00000062515	0	4.36407	4.41288	4.14478	4.392	4.29539	4.05711	4.42071	4.43004	4.41745	4.43988	4.41768	4.39038	4.38052	3.98673	Fabp4
14	ENSMUSG00000027447	0	1.09677	2.82168	1.20901	2.61614	2.3623	2.04382	2.05987	2.8902	3.19418	2.55048	1.08908	0.604685	2.9865	1.41145	Cst3
14	ENSMUSG00000028464	0	4.70394	4.54478	1.43589	0.519935	0.329101	-2.04196	4.4492	4.78237	4.52547	4.64485	4.38817	4.74819	4.64762	1.50822	Tpm2
15	ENSMUSG00000016024	3.01125e-42	-0.314867	-0.0376738	-0.849031	0.00626548	-0.000620791	-0.00191247	-0.0121479	0.00852801	0.00904233	0.0116221	-0.0682623	-0.630051	-0.328385	-1.87012	Lbp
15	ENSMUSG00000017723	6.46495e-37	-2.69828	-0.326233	-0.462742	-0.638505	-0.0630414	-0.078119	-2.84771	-3.79965	-3.79746	-1.00147	-0.593112	-0.972351	-0.0350238	-0.280975	Wfdc2
15	ENSMUSG00000050234	0	1.26474	1.26736	1.25266	1.25798	1.25671	1.24385	1.26574	1.26569	1.2659	1.26736	1.26686	1.26455	1.26512	1.2264	Gja4
16	ENSMUSG00000027333	1.91622e-08	-0.838383	-0.216924	-0.299469	-0.23299	-0.193455	-0.0313196	-0.573063	-0.0596381	-0.102743	-0.349335	-1.14041	-1.52437	-0.265271	-0.389954	Smox
16	ENSMUSG00000076434	5.78823e-30	-0.411967	-0.517511	-1.7125	-0.0113251	-0.00121442	-0.0525587	-0.0646755	-0.00200341	-0.0236377	0.0115756	-0.165964	-0.63153	-0.337333	-3.48757	Wfdc3
16	ENSMUSG00000031375	0	2.80865	2.81046	2.42687	1.838	1.5842	0.572562	2.82569	2.83123	2.82328	2.79487	2.81207	2.82288	2.817	2.46096	Bgn
16	ENSMUSG00000036256	0	5.26257	5.53368	5.19668	3.34634	4.41457	4.21647	5.68028	5.79053	5.74841	5.67178	5.52274	4.91947	5.62548	5.05755	Igfbp7
17	ENSMUSG00000017002	2.80322e-10	-0.366488	-0.06187	-0.327042	-2.48666	-0.366129	-0.14862	-0.217346	-0.0230527	-0.146973	-2.5727	-0.33079	-0.495413	-0.119417	-0.582729	Slpi
17	ENSMUSG00000029309	0	3.31192	3.34504	3.3317	3.32586	3.32478	3.2815	3.35451	3.34962	3.35187	3.35722	3.33817	3.32854	3.34064	3.12452	Sparcl1
18	ENSMUSG00000017009	1.17833e-210	-2.31197	-1.43253	-2.3109	-2.30786	-1.76808	-2.50593	-2.47441	-1.86142	-2.0164	-0.721901	-3.02822	-2.83202	-1.07043	-0.946174	Sdc4
18	ENSMUSG00000027820	6.2936e-32	-0.011543	-0.525318	-1.05382	-0.641451	-0.437701	-2.09824	-0.173079	0.107082	0.0944496	0.0846229	-0.485203	-0.15197	0.0805874	-0.242822	Mme
18	ENSMUSG00000028005	0	1.32014	1.30983	1.28564	1.29954	1.10814	1.03829	1.31922	1.32194	1.32221	1.32245	1.31744	1.32167	1.31933	1.29339	Gucy1b3
18	ENSMUSG00000033910	0	2.36644	2.36985	2.3247	2.36308	2.21865	1.95021	2.37593	2.37477	2.37593	2.37593	2.37509	2.37109	2.37312	2.34364	Gucy1a3
18	ENSMUSG00000044156	2.24431e-19	-0.167498	-0.0137646	-0.134553	-0.00127409	-0.00298249	-0.00286344	-0.0153502	-0.253798	-0.0299695	-1.62258	-0.010123	-0.0122037	-0.00696842	-0.173211	Hepacam2
19	ENSMUSG00000044349	0	-1.34562	-0.0272866	-0.015406	-0.102897	-0.00748762	-0.01578	-1.11517	-2.01978	-1.34027	-1.3973	-0.0417591	-0.0356519	-0.00537305	0.00704912	Snhg11
19	ENSMUSG00000031320	0	-1.25808	-2.00607	-0.878484	-0.965154	-1.69015	-0.567663	-1.3352	-1.06399	-1.24431	-1.06806	-1.42401	-1.50216	-1.89512	-0.275604	Rps4x
19	ENSMUSG00000039196	0	-0.000199381	0.00600733	-0.0233873	0.00292866	0.00429072	-0.0119437	0.00600733	0.00600733	0.00600733	0.00600733	0.00600733	-0.00967151	0.00519545	-1.87035	Orm1
19	ENSMUSG00000032766	0	2.75322	2.75136	2.63846	2.69988	2.62792	2.37941	2.75987	2.76455	2.76032	2.76603	2.75073	2.75703	2.75324	2.65574	Gng11
20	ENSMUSG00000039131	0	-1.46146	0.0199993	0.03494	-0.1299	0.0288628	0.032529	-1.45052	-2.35944	-2.01874	-0.475339	-0.0773466	-0.026568	0.036471	0.0194052	Gipc2
20	ENSMUSG00000024903	7.92789e-08	-0.00610359	-0.0015188	-0.451271	0	0	-0.0228436	0	0	0	0	0	-0.00720183	-0.0831989	-4.12695	Lao1
20	ENSMUSG00000007872	0	2.57898	3.03418	3.03921	2.78611	2.98705	2.80228	2.59035	2.24553	2.3249	1.59656	3.08706	3.1226	3.14515	2.99911	Id3
20	ENSMUSG00000029761	0	4.54949	4.37137	3.19814	1.22711	0.507841	-0.720198	4.14152	4.72534	4.75998	4.7668	3.84161	4.61314	4.63109	3.60191	Cald1
21	ENSMUSG00000031328	0	2.05977	1.90776	1.46349	1.09906	0.346545	-0.552944	1.9195	2.16437	2.0752	2.05516	1.83824	2.10018	2.04119	1.77128	Flna
21	ENSMUSG00000028132	2.44816e-158	-1.75844	-0.0235673	-0.00380761	-0.172458	-0.0280496	-0.0309541	-1.13503	-2.49542	-1.54584	-0.605316	-0.093885	-0.143795	-0.103056	-0.154679	Tmem56
21	ENSMUSG00000052684	1.28663e-99	2.1859	1.68162	0.907792	3.39234	1.9186	0.394316	1.6392	2.61156	1.60705	2.60068	1.86397	2.18143	2.14815	1.27109	Jun
21	ENSMUSG00000009281	0	2.34143	2.35152	2.28519	2.2917	2.33172	2.23392	2.34569	2.3507	2.34602	2.3545	2.34188	2.34814	2.3488	2.34429	Rarres2
22	ENSMUSG00000051159	0	-1.6983	-0.0456417	0.00516619	-0.164409	-0.00572865	-0.00620604	-1.43565	-2.43086	-1.96025	-2.97087	-0.11094	-0.0536677	-0.0148516	0.00516619	Cited1
22	ENSMUSG00000028081	8.96292e-73	-1.14492	-1.96127	-0.807255	-1.12767	-1.72306	-0.625615	-1.31914	-1.1656	-1.36311	-1.12954	-1.30143	-1.27442	-1.7655	-0.222881	Rps3a1
22	ENSMUSG00000028773	6.82059e-186	0.124129	0.0369111	-0.255262	0.0981724	0.0203894	-0.228407	0.121897	0.12518	0.122304	0.0700479	0.123232	0.117908	-1.53187	-4.3788	Fabp3
22	ENSMUSG00000063157	0	-0.998016	-1.31193	-4.63885	0.97601	-1.00884	-0.532834	1.00686	0.949913	1.00726	-0.858195	0.980482	-1.93028	-6.40217	-9.11155	Csn2
22	ENSMUSG00000001520	0	1.59159	1.59677	1.58137	1.58947	1.57444	1.57506	1.59532	1.59476	1.5956	1.59677	1.59677	1.59606	1.59671	1.59677	Nrip2
23	ENSMUSG00000074457	0	-1.79315	-1.15926	-1.07718	-1.75231	-1.64615	-1.47103	-2.26604	-1.54635	-1.72744	-0.341182	-2.97292	-1.88822	-0.727223	-0.517822	S100a16
23	ENSMUSG00000047281	1.64459e-229	-2.84251	-1.52615	-2.26414	-4.24256	-3.05275	-2.74296	-2.71387	-2.64179	-2.60755	-0.704796	-3.08499	-2.99205	-1.20636	-1.88725	Sfn
23	ENSMUSG00000001622	0	-3.82521	-1.92419	-5.97885	0.182673	-0.174676	-0.270333	-0.811776	0.170525	0.261599	0.134724	-2.05835	-5.25793	-4.31534	-7.95659	Csn3
23	ENSMUSG00000041741	0	1.35769	1.36207	1.35995	1.34045	1.25014	1.31064	1.36049	1.35914	1.36142	1.36207	1.36094	1.35777	1.36075	1.35332	Pde3a
24	ENSMUSG00000002944	8.71636e-262	1.42049	1.46671	1.06585	1.52445	1.45432	1.44313	1.52984	1.53633	1.53577	1.48914	1.5219	1.35293	0.414523	-0.955609	Cd36
24	ENSMUSG00000070702	2.33832e-17	-3.40245	-1.73798	-2.70027	0.520871	-0.971131	-0.391571	0.533145	0.302106	0.56003	-0.881287	0.490262	-4.48543	-5.94243	-8.31012	Csn1s1
24	ENSMUSG00000036570	0	2.01022	2.01125	2.0132	2.0037	2.00567	1.96979	2.00827	2.01	2.01054	2.0132	2.00857	2.006	2.00954	2.0132	Fxyd1
25	ENSMUSG00000028871	0	-0.0188828	-1.74835	-0.00717921	-0.0201773	-0.184547	-0.065958	-0.0413404	0.00664862	0.00474248	-0.0730174	-0.148748	-0.0419347	-1.56753	0.00693668	Rspo1
25	ENSMUSG00000029378	0	-1.94005	-0.14317	-0.0407875	-0.589306	-0.140412	0.00287934	-3.6557	-2.62147	-4.29295	-2.95222	-0.752274	-0.122293	-0.114346	0.00498795	Areg
25	ENSMUSG00000070473	1.01603e-14	-2.33892	-2.84178	-3.26768	-0.413342	-0.122527	-0.0171098	-2.52595	-2.26338	-2.47193	-2.32298	-2.75835	-2.47446	-3.31567	-2.39102	Cldn3
25	ENSMUSG00000070423	0	1.31499	1.31499	1.30013	1.31499	1.31499	1.30391	1.31499	1.31474	1.31499	1.31499	1.31499	1.31445	1.31499	1.31499	Olfr558
26	ENSMUSG00000042453	0	-0.00103387	-0.0354407	-0.0534709	-0.237373	-1.35881	-0.28056	-0.00602786	0	-0.000325928	-0.011992	-0.00405388	-0.000760511	-0.0153558	-0.0365857	Reln
26	ENSMUSG00000061937	2.41934e-11	-0.543284	-0.589971	-3.53225	0.895602	-0.784253	-0.599066	0.929012	0.905178	0.927503	-0.697877	0.899352	-1.23621	-5.85043	-9.84326	Csn1s2a
26	ENSMUSG00000029718	0	1.34154	1.47409	1.44192	1.41732	1.39464	1.40145	1.44481	1.22748	1.436	1.28012	1.47221	1.47137	1.47299	1.45464	Pcolce
26	ENSMUSG00000030669	1.21256e-26	-0.0705441	-0.113347	0	-0.0261339	-0.0283175	-0.000233951	-0.336845	-0.152914	-0.307218	-5.59866	-0.0312203	-0.00245313	-0.0533594	0	Calca
27	ENSMUSG00000028128	0	-2.5848	-0.268998	-0.280003	-0.755616	-0.756549	-0.217691	-2.55557	-3.37462	-2.70914	-0.369837	-2.0138	-1.41812	-0.434168	-0.124073	F3
27	ENSMUSG00000061388	5.04965e-10	0.529049	0.517321	-0.398692	0.559863	0.55412	-1.46259	0.556117	0.563352	0.561965	0.471632	0.546342	0.490996	0.448566	-5.09317	Csn1s2b
27	ENSMUSG00000067274	0	-1.70033	-2.20461	-1.2792	-1.21815	-1.55243	-0.187991	-1.96848	-1.46547	-1.99101	-1.46995	-1.89873	-2.01526	-2.17475	-0.721152	Rplp0
27	ENSMUSG00000029641	0	1.52534	1.52899	1.53286	1.41645	1.50055	1.38039	1.5184	1.53513	1.53432	1.52536	1.52043	1.49585	1.52931	1.47337	Rasl11a
27	ENSMUSG00000000031	2.33949e-06	0.0533636	0.00298118	0.0590457	0.055786	0.0508075	0.0574278	0.0435839	0.0583136	0.0397088	-1.41552	0.0581839	0.0590457	0.0519025	0.0590457	H19
28	ENSMUSG00000008682	4.98184e-45	-1.03907	-1.43923	-1.05612	-0.560135	-0.914608	-0.25186	-1.04596	-0.927385	-1.15652	-0.848741	-1.04434	-1.3321	-1.53571	-0.582986	Rpl10
28	ENSMUSG00000047501	1.40836e-44	-3.29615	-1.99654	-2.26114	-0.89658	-0.172547	0.0261493	-3.78211	-3.53898	-3.86256	-1.40616	-3.65225	-2.7688	-2.26671	-2.09628	Cldn4
28	ENSMUSG00000048583	2.00033e-192	0.406807	0.304875	0.408633	0.405822	0.400155	0.400173	0.40685	0.403609	0.397088	-3.5448	0.408633	0.408633	0.382515	0.402012	Igf2
29	ENSMUSG00000029375	6.87761e-142	-1.71811	-0.00829156	0	-0.11049	-0.00233649	-8.89772e-05	-1.03461	-2.72322	-1.43504	-1.02693	-0.055091	-0.0390935	-0.00367015	0	Cxcl15
29	ENSMUSG00000040280	0	3.3818	3.38647	3.35033	3.38279	3.37583	3.33645	3.38647	3.38519	3.38554	3.36014	3.38647	3.38447	3.38611	3.34348	Ndufa4l2
30	ENSMUSG00000028494	1.72565e-170	-1.44313	-0.121413	-1.07129	0.226766	-0.21708	0.362443	0.196245	0.258363	0.444813	-0.0531361	-0.200761	-2.4027	-2.48368	-2.99394	Plin2
30	ENSMUSG00000028495	4.53336e-60	-1.17701	-1.77453	-1.01442	-1.13841	-1.17304	-0.64453	-1.58323	-1.01792	-1.59268	-0.904121	-1.52037	-1.40604	-1.69096	-0.655623	Rps6
30	ENSMUSG00000029304	0	-1.78298	0.104017	-0.570926	0.103848	0.0965387	-0.0738099	0.0947703	0.0292566	0.104069	0.111599	0.0669573	-2.05487	-0.118528	-6.8874	Spp1
30	ENSMUSG00000029552	1.8835e-15	-0.612561	-0.144143	-0.465867	-1.33145	-1.99239	-2.64012	-0.548514	-0.440621	-0.531278	-0.846432	-0.289258	-0.419536	-0.139386	-0.393975	Tes
30	ENSMUSG00000031891	0	-0.00458675	-0.0124991	0	-0.00234811	-0.000527047	-0.000325306	-0.00242369	-0.00407836	-0.00202469	-1.39137	0	-0.00185021	-0.00975542	0	Hsd11b2
31	ENSMUSG00000027562	1.55683e-07	-0.452514	-0.293956	-0.479999	0.0796769	0.0622412	0.10846	-0.285076	0.114186	0.105315	0.0512293	-0.840323	-0.852978	-1.52424	-0.464286	Car2
31	ENSMUSG00000028699	1.69503e-115	-1.07746	-0.00344373	-0.014526	-0.103777	0	-0.00187617	-0.906069	-1.79324	-1.32323	-0.427943	-0.0482092	-0.0203696	-0.0209688	-0.033653	Tspan1
31	ENSMUSG00000006269	1.71258e-33	-0.470129	-0.422934	-1.39824	-0.0126021	0.000629294	0.00442639	-0.247934	0.0016992	-0.0041521	0.0108455	-0.586903	-0.822251	-0.202469	-0.390626	Atp6v1b1
31	ENSMUSG00000030342	8.72894e-59	-2.33006	-1.43801	-2.02657	-2.77846	-2.41516	-1.93942	-1.92047	-2.69561	-2.13203	-2.65159	-2.18199	-2.64038	-1.84677	-1.29529	Cd9
31	ENSMUSG00000042485	0	2.66583	2.68757	2.67188	2.66786	2.67846	2.63974	2.68252	2.68176	2.68094	2.68757	2.68397	2.67229	2.6851	2.66222	Mustn1
32	ENSMUSG00000059430	9.75294e-23	0.549671	0.497713	-0.196285	-0.762001	-2.167	-3.04006	0.547308	0.555556	0.538316	0.556138	0.544133	0.554338	0.509192	-0.373399	Actg2
32	ENSMUSG00000057913	0	-0.024157	-0.0136793	0	0	-0.000527047	-4.97509e-05	-0.0118031	-0.0307893	-0.0216282	-0.888145	0	-0.000505118	-0.00362964	0	Gm10032
33	ENSMUSG00000028673	3.2345e-124	-1.27892	-0.106231	-0.218705	-0.0258713	-0.0756908	0.0514195	-0.792223	-1.94802	-1.06094	-1.90733	-0.0899746	-0.243933	0.00825431	-0.0756085	Fuca1
33	ENSMUSG00000059291	8.84382e-130	-1.30318	-1.83149	-1.07366	-0.876964	-1.08516	-0.145739	-1.49719	-1.427	-1.74905	-1.19269	-1.24324	-1.39774	-1.79104	-1.08328	Rpl11
33	ENSMUSG00000049112	0	0.224904	0.0214474	-0.339998	-0.097791	-0.200903	-2.16628	0.218127	0.228601	0.224448	0.216115	0.214585	0.223456	0.090545	-0.208916	Oxtr
33	ENSMUSG00000057841	0	-1.50675	-2.29244	-1.26482	-1.33161	-1.74289	-0.377068	-1.75975	-1.36049	-1.87464	-1.30469	-1.63408	-1.75098	-2.16989	-1.3147	Rpl32
33	ENSMUSG00000022015	5.63506e-06	0	-0.0457998	0	-0.00124436	-0.00486491	-0.000172964	-0.0167669	-0.000472659	-0.015211	-2.01545	-0.00216578	-0.000397052	-0.0109852	0	Tnfsf11
34	ENSMUSG00000029838	6.64582e-19	-2.99488	-0.959356	-0.16703	-1.73209	-1.83658	-1.51274	-4.39335	-4.3299	-5.38949	-0.177221	-0.720155	-0.0754155	-0.00572732	-0.0128229	Ptn
34	ENSMUSG00000002985	5.69079e-21	0.286814	0.527453	-0.727953	-4.30337	-4.13699	-3.47724	-0.00533709	0.674223	0.488931	0.450159	-0.401009	0.441316	0.132763	-0.82688	Apoe
34	ENSMUSG00000047730	0	-0.853986	-1.92477	-2.50165	-0.110336	-0.00726409	-0.00219588	-0.9417	-0.0305434	-0.0529729	-0.0233855	-1.85511	-1.42135	-0.206763	-0.304736	Fcgbp
34	ENSMUSG00000032085	0	5.38254	5.14701	3.61266	1.48868	0.794499	-0.880356	5.30829	5.46003	5.39687	5.2833	5.21154	5.39439	5.3279	3.7785	Tagln
35	ENSMUSG00000001025	9.67153e-62	0.146499	2.64809	1.57725	0.949037	2.45556	-0.988381	-0.44888	-1.06912	-1.05833	3.39072	-0.0839085	2.00767	4.29533	2.53722	S100a6
35	ENSMUSG00000041120	3.22521e-181	1.52736	1.65109	1.58354	0.747913	1.08651	1.20278	1.53496	1.53199	1.52217	1.53154	1.55253	1.53309	1.65236	1.59177	Nbl1
35	ENSMUSG00000053522	4.16841e-17	0.243327	-0.551589	-1.25206	-2.7767	-2.33667	-3.87267	-0.165421	0.494545	0.363228	0.155955	-0.783096	0.081488	-0.160689	-0.819414	Lgals7
35	ENSMUSG00000069919	1.98452e-17	-0.0721387	-0.0411329	0	-0.0133997	-0.00446015	-0.00263129	-0.119538	-0.140424	-0.148037	-1.78178	-0.00578076	-0.000767844	-0.0063517	0	Hba-a1
36	ENSMUSG00000027907	2.02548e-26	0.360579	1.50821	0.780763	0.451499	1.30761	0.394767	-0.0186653	-0.463801	-0.628518	1.67705	0.17124	0.551624	2.25076	2.17751	S100a11
36	ENSMUSG00000006333	0	-1.79776	-2.29126	-1.22209	-1.39317	-1.67714	-0.716223	-1.7238	-1.55973	-1.73222	-1.52081	-1.76763	-2.06552	-2.15365	-0.835973	Rps9
36	ENSMUSG00000037166	1.98704e-112	2.5654	2.553	2.16085	2.50275	2.06936	0.121119	2.56043	2.56787	2.56311	2.5479	2.56854	2.56306	2.5627	2.10549	Ppp1r14a
36	ENSMUSG00000057092	7.81124e-263	-2.67542	-2.71499	-3.53414	-2.93554	-2.24828	-2.58768	-2.47523	-1.46873	-1.73941	-1.22135	-3.53757	-3.67405	-2.72461	-3.03385	Fxyd3
36	ENSMUSG00000057098	0	2.4187	2.43096	2.40813	2.40987	2.4105	2.37735	2.4244	2.42729	2.42603	2.43096	2.4201	2.4219	2.42805	2.39643	Ebf1
37	ENSMUSG00000029086	0	-0.836277	-0.0140659	-0.0135144	-0.0399042	-0.00889249	-0.000646736	-0.432798	-1.24502	-0.568036	-0.356668	-0.0383602	-0.0523797	-0.00172559	0	Prom1
37	ENSMUSG00000051397	4.40754e-63	-1.23301	-1.29534	-1.26029	-0.519582	-0.0945531	-0.241156	-2.09947	-1.09688	-1.91625	-0.389548	-2.37905	-1.37608	-0.529368	-0.0811363	Tacstd2
37	ENSMUSG00000012848	1.21289e-30	-1.59786	-2.19576	-0.689109	-1.14064	-1.65868	-0.415201	-1.5513	-1.42046	-1.59815	-1.22971	-1.37528	-1.72179	-1.92118	-0.502724	Rps5
37	ENSMUSG00000030551	0	1.24835	1.16479	1.22666	1.22891	1.20398	1.17828	1.22916	1.26394	1.21133	1.23765	1.2602	1.25057	1.21407	1.2221	Nr2f2
37	ENSMUSG00000030732	1.28584e-60	-0.0402957	-0.00705816	-0.379155	-0.0156832	-0.00294698	-0.00342195	-0.00282837	-0.00210345	-0.000683575	0	-0.00531679	-0.0899601	-0.287061	-1.46002	Chrdl2
37	ENSMUSG00000018339	6.86444e-13	-3.04444	0.308315	0.372458	-0.437952	0.38662	0.387204	-2.96316	-4.08368	-3.36583	-4.41749	-0.241483	0.0521273	0.354315	0.313513	Gpx3
38	ENSMUSG00000001827	8.56704e-08	-0.569796	-0.105676	-1.83924	-0.00930214	-0.00965181	-0.00610625	-0.181486	-0.555028	-0.177091	-0.502271	-0.229979	-0.705323	-1.07626	-3.54961	Folr1
38	ENSMUSG00000018593	0	4.8811	4.74343	3.6573	1.8524	0.472548	0.29515	4.88771	4.9472	4.88934	4.53136	4.87983	4.92113	4.78535	3.70434	Sparc
39	ENSMUSG00000020186	0	1.42941	1.26214	1.44347	1.40564	1.34866	1.40708	1.42121	1.44768	1.4351	1.35497	1.41064	1.40772	1.32007	1.39806	Csrp2
39	ENSMUSG00000020486	0	1.52296	1.55312	1.52019	1.54427	1.53769	1.52323	1.53154	1.51614	1.52064	1.5347	1.54207	1.54074	1.5165	1.50716	Sept4
40	ENSMUSG00000074129	0	-1.29179	-1.69893	-0.517558	-1.04651	-1.46788	-0.416768	-1.33681	-1.51579	-1.57256	-1.11991	-1.03992	-1.23631	-1.64227	-0.464214	Rpl13a
40	ENSMUSG00000030554	1.35602e-21	0.479351	0.471418	-0.00335055	0.327385	-0.491861	-2.43866	0.487522	0.486304	0.483326	0.493521	0.492734	0.485127	0.482921	0.220185	Synm
40	ENSMUSG00000038216	0	0	-0.0298863	0	0	-0.00540747	-0.000537053	0	-0.000520763	0	-1.76473	0	-4.06359e-17	-0.00925876	0	Pnmt
41	ENSMUSG00000015134	1.57023e-47	-0.721816	-1.57177	-2.14131	-0.232127	-0.0199134	-0.00404217	-2.10545	-0.00413284	-0.148706	-0.00731915	-3.28956	-1.10202	-0.204839	-0.165645	Aldh1a3
41	ENSMUSG00000037852	0	1.20035	1.32344	1.20927	1.36128	1.36202	1.34842	1.3288	1.38448	1.38545	1.29065	1.21436	0.970072	1.38825	1.3676	Cpe
41	ENSMUSG00000020928	0	1.41165	1.41259	1.40429	1.41259	1.41076	1.39368	1.41135	1.41259	1.41259	1.41259	1.41259	1.41171	1.41204	1.41259	Higd1b
42	ENSMUSG00000057454	1.49175e-19	-1.22158	-0.58518	-0.56236	-0.990613	-0.309071	-0.0885286	-1.54491	-0.431955	-0.501414	-0.240018	-2.60467	-1.77809	-0.472897	-0.211299	Lypd3
42	ENSMUSG00000030744	2.28808e-222	-1.36649	-2.00924	-0.707672	-1.21999	-1.78176	-0.59365	-1.39125	-1.38379	-1.4616	-1.35445	-1.27182	-1.4309	-1.94248	-0.394524	Rps3
42	ENSMUSG00000021795	1.38385e-10	-0.00748425	-0.0229967	-0.0978026	0.0108845	0.00875792	0.008746	0.0031531	0.00704737	0.0103222	-0.552712	-0.000328488	-0.0543017	-0.0834707	-1.81853	Sftpd
42	ENSMUSG00000021388	0	2.58562	2.58708	2.554	2.58404	2.5762	2.53189	2.5862	2.58608	2.58464	2.58708	2.58596	2.58485	2.58622	2.57454	Aspn
43	ENSMUSG00000074272	7.51534e-25	-1.3269	-1.34886	-1.59327	-0.170099	-0.146181	0.00183686	-1.72367	-0.328938	-0.640934	-0.198318	-2.50331	-1.85521	-1.50317	-0.893422	Ceacam1
43	ENSMUSG00000019851	2.05744e-300	-0.674001	-0.394886	-0.654749	-1.70769	-2.29235	-2.56196	-0.738927	-0.791439	-0.705727	-0.0529478	-0.701838	-0.414368	-0.237452	-0.460667	Perp
43	ENSMUSG00000023064	0	2.42232	2.4211	2.41069	2.42501	2.44648	2.0676	2.47099	2.4882	2.49503	2.50104	2.45637	2.3741	2.48035	2.40667	Sncg
43	ENSMUSG00000059895	0	2.46642	2.52952	2.52347	2.44728	2.48422	2.44627	2.43399	2.43797	2.42994	2.44047	2.52925	2.56989	2.53358	2.54528	Ptp4a3
44	ENSMUSG00000007655	2.73242e-90	2.09527	2.13912	1.54989	1.1579	0.644182	-0.837894	1.79524	2.12406	1.74055	2.15888	2.0556	2.15596	2.17843	1.67862	Cav1
44	ENSMUSG00000030717	0	-3.38269	-0.398576	-1.12309	-1.27278	0.443559	0.405552	-3.90931	-4.55927	-4.70767	-1.39949	-1.73776	-1.42622	-0.0755139	-1.81323	Nupr1
44	ENSMUSG00000015568	3.5987e-56	1.16272	1.10558	1.161	1.28372	1.23193	1.25848	1.28693	1.29304	1.29279	1.0405	1.2726	1.04023	-0.0416619	-0.980084	Lpl
44	ENSMUSG00000032554	2.04603e-08	-4.82871	-1.20104	-3.11952	-0.900436	-0.891178	-0.336579	-1.41974	-0.174485	0.0147899	-0.0570716	-2.47488	-6.11233	-3.44831	-7.15808	Trf
44	ENSMUSG00000016942	7.55455e-53	-0.38195	-0.0244049	0	-0.0076766	-0.00518221	-0.000701687	-0.0275221	-0.653931	-0.0537561	-2.22271	-0.00598604	-0.00936544	-0.0126237	0	Tmprss6
45	ENSMUSG00000029134	3.35777e-99	-0.717031	-1.10101	-1.22015	-0.00839591	0.00029981	0.0189774	-0.208299	0.00824462	0.0129109	0.0183754	-0.518884	-1.32242	-1.62431	-0.367407	Plb1
45	ENSMUSG00000043421	4.61771e-63	-1.96211	-0.151495	-0.123174	-0.265911	-0.715235	0.0117093	-0.128244	-0.961753	-0.142997	-0.136834	-0.171205	-2.55317	-0.660035	-0.661233	Hilpda
45	ENSMUSG00000019818	0	-3.13894	-0.562313	-0.53004	-0.681621	-0.301445	-0.00349921	-2.94287	-4.08832	-3.46493	-2.05016	-0.733697	-0.667084	-0.734652	-0.474795	Cd164
45	ENSMUSG00000020218	0	0.00190725	-0.00858598	-0.00131686	-0.292711	-0.928674	-0.038917	0.00426732	0.00607073	0.00448242	0.00634369	0.00376688	0.00251061	-0.00150127	0.00634369	Wif1
45	ENSMUSG00000071076	0	-0.0822004	0.480173	-0.118598	2.8083	1.47856	-0.200604	0.0874778	0.243369	0.394323	0.656018	0.461866	0.144378	0.532006	0.608688	Jund
45	ENSMUSG00000038086	0	1.3877	1.35197	1.3555	1.38781	1.37152	1.18412	1.39391	1.39621	1.39387	1.37924	1.38692	1.38124	1.39554	1.38143	Hspb2
45	ENSMUSG00000032496	0	-2.17809	-0.386236	-5.66924	0.0889874	0.169109	-0.067666	-0.524701	0.0504703	0.118339	0.152863	-1.183	-3.67031	-0.0258457	-4.55332	Ltf
45	ENSMUSG00000068220	0	4.27536	3.5878	3.25429	2.04529	2.495	0.123921	4.33028	4.30231	4.32032	3.99042	4.31985	4.29319	4.20762	3.10611	Lgals1
46	ENSMUSG00000047215	0	-1.12831	-1.61122	-0.696593	-0.864493	-1.31149	-0.340609	-1.15186	-1.14132	-1.17408	-1.17524	-1.21199	-1.28212	-1.60483	-0.279938	Rpl9
46	ENSMUSG00000031586	1.46725e-15	1.14101	1.29658	0.525472	0.22437	-0.843903	-1.9428	1.16953	1.20518	1.25534	1.36443	1.10011	1.13604	1.35728	0.887469	Rbpms
46	ENSMUSG00000031827	5.48292e-44	-0.295615	-0.1127	-0.956007	-3.05012	-2.71417	-1.87692	-0.330753	0.0971419	0.0540392	0.0620195	-0.86137	-0.637805	-0.06431	-0.632524	Cotl1
46	ENSMUSG00000000381	6.15819e-10	0.775088	0.779545	-0.524328	0.805733	0.788384	-0.780925	0.808219	0.812195	0.811984	0.812598	0.80892	0.74256	0.0669154	-8.31471	Wap
46	ENSMUSG00000018830	7.48234e-238	3.53151	3.50873	2.30178	1.84663	0.450067	-1.54217	3.55092	3.56914	3.5628	3.55855	3.55312	3.5488	3.52198	2.63927	Myh11
47	ENSMUSG00000058056	9.39953e-90	0.789737	0.751035	0.415346	-1.2121	-1.10743	-2.22384	0.6696	0.942581	0.926688	0.94376	0.451909	0.725501	0.849467	0.680106	Palld
47	ENSMUSG00000022836	0	3.67441	3.62161	2.16922	1.97282	-0.215561	-1.95863	3.70343	3.72072	3.70628	3.63757	3.69978	3.70444	3.63234	2.21337	Mylk
48	ENSMUSG00000031502	0	2.5434	2.44166	2.34418	1.5587	-0.479969	1.11391	2.55581	2.58595	2.5941	2.53049	2.52073	2.55014	2.53923	2.4845	Col4a1
48	ENSMUSG00000025610	0	1.3041	1.30134	1.30353	1.30474	1.3053	1.29751	1.30726	1.3074	1.30784	1.30784	1.3054	1.30601	1.30784	1.30071	Map3k7cl
49	ENSMUSG00000060126	0	-1.43415	-1.55425	-1.03785	-1.73423	-1.74804	-1.23051	-1.41001	-1.16628	-1.16009	-1.07049	-1.69755	-1.73838	-1.37161	-0.728655	Tpt1
49	ENSMUSG00000069792	3.26998e-44	0.00810372	-0.0360488	-0.425148	0.0216626	0.0253121	-0.0203898	-0.00305376	0.0291065	0.0292252	0.0337205	-0.0143498	0.00835293	-0.0233002	-2.72425	Wfdc17
49	ENSMUSG00000000983	1.99444e-200	-1.50146	-5.60553	-7.75031	-0.0124892	-0.679146	-0.518809	-2.73877	0.467816	0.147845	-0.765135	-4.50923	-2.52985	-6.3086	-7.73007	Wfdc18
49	ENSMUSG00000032946	0	1.66679	1.68039	1.63153	1.67582	1.67013	1.58429	1.67363	1.67889	1.67762	1.68039	1.66102	1.65837	1.67484	1.66633	Rasgrp2
50	ENSMUSG00000035783	0	5.51962	5.09554	2.08411	0.689718	-0.783844	-1.96009	5.2651	5.63641	5.34371	5.1663	5.40307	5.54544	5.17524	1.96606	Acta2
51	ENSMUSG00000008540	8.50434e-204	-1.83386	-2.585	-1.99037	-0.576573	-1.1276	-0.216956	-0.771662	0.213733	0.0616231	-0.552899	-1.7527	-2.86748	-3.00953	-2.23443	Mgst1
51	ENSMUSG00000019943	4.1087e-105	-0.623444	-1.75702	-1.12937	-0.530438	-0.987975	-0.00729946	-1.1362	0.65706	0.531412	0.667681	-2.47974	-1.44041	-0.532811	0.14135	Atp2b1
51	ENSMUSG00000031722	2.63673e-08	-3.51843	-0.0222147	-0.00864267	-0.106	-0.00364826	-0.00142701	-0.409525	-2.90826	-0.617147	-1.06417	-0.0989577	-3.55725	-0.00710682	0	Hp
51	ENSMUSG00000046402	2.10672e-70	-0.140831	-0.57665	-1.43155	-2.47964	-3.07272	-1.3408	-0.149928	0.0932399	0.0510563	-0.814935	-0.476448	-0.282347	-1.12166	-0.0516945	Rbp1
51	ENSMUSG00000017493	3.81564e-296	2.74523	2.78709	2.70476	2.56871	1.53601	2.33556	2.74336	2.79543	2.79178	2.78904	2.7089	2.72222	2.77207	2.71215	Igfbp4
51	ENSMUSG00000005268	1.43435e-12	-3.56361	-0.222295	-0.281662	-0.480867	-0.0144973	0.00389788	-3.5663	-4.56229	-4.13104	-2.9096	-0.471593	-0.42898	-0.4358	-0.479209	Prlr
52	ENSMUSG00000050335	0	-3.26635	-0.820151	-1.04009	-1.13267	0.031867	0.141547	-3.32021	-3.63462	-3.49871	-0.449764	-3.65662	-3.19451	-0.115709	0.121199	Lgals3
52	ENSMUSG00000001349	1.37583e-41	1.2094	1.14175	-0.603014	-0.555566	-1.66884	-4.20888	1.20742	1.23457	1.20788	1.16621	1.20811	1.22008	1.17935	-0.513055	Cnn1
52	ENSMUSG00000020473	0	0.151078	0.168561	0.0439081	-2.11316	-1.34528	-1.24326	0.088467	0.203212	0.188655	0.195496	0.0193788	0.169883	0.198253	0.0891895	Aebp1
52	ENSMUSG00000034520	0	1.13227	1.13571	1.13223	1.0831	0.996601	1.09999	1.13247	1.13542	1.13507	1.13571	1.13478	1.1327	1.13259	1.13571	Gjc1
53	ENSMUSG00000030432	0	-1.14222	-1.73199	-1.09739	-1.22111	-1.1165	-0.35735	-1.5594	-1.17112	-1.7094	-1.0879	-1.433	-1.35207	-1.7546	-1.11346	Rpl28
53	ENSMUSG00000032135	0	1.10839	1.0822	1.14516	0.891629	1.10225	0.963363	1.13216	1.16394	1.1583	1.17373	1.11316	1.06596	1.12587	1.15177	Mcam
53	ENSMUSG00000020427	6.65153e-15	0.0421917	-0.0396271	-0.0520657	-2.57877	-2.26318	-0.321841	-0.0249962	0.0611495	0.00476486	-0.00213264	0.00602317	0.0415037	0.02257	-0.040011	Igfbp3
54	ENSMUSG00000032068	2.81708e-117	-4.80651	-2.50611	-3.37422	-1.86067	-1.34756	-0.117514	-3.67945	-1.59865	-1.30582	-1.56571	-5.29564	-6.09042	-3.10411	-2.74017	Plet1
54	ENSMUSG00000000706	8.9242e-181	-0.536968	-0.364099	-2.7394	0.00686068	0.0121092	-0.000161034	-0.0664461	0.0131283	0.0150808	0.0190903	-0.204137	-0.90968	-0.673756	-3.00249	Btn1a1
54	ENSMUSG00000038146	0	1.84454	1.77865	1.86413	1.98639	2.01026	1.99465	1.83144	1.86672	1.82271	1.82206	1.86718	1.92756	1.90342	1.92992	Notch3
55	ENSMUSG00000041571	7.34122e-278	2.41099	2.00157	1.85187	2.17097	1.357	0.57534	2.36185	2.64571	2.44391	2.6078	2.3812	2.51433	2.46361	2.39088	Sepw1
55	ENSMUSG00000047631	4.06953e-30	-0.235172	-0.00979644	0	-0.00296776	-0.00144286	-0.000411661	-0.0472057	-0.375677	-0.0647797	-1.35842	-0.00465627	-0.00431161	-0.00384913	0	Apof
55	ENSMUSG00000059412	1.34395e-154	-3.47718	0.0261996	0.0763918	-0.194789	0.0678776	0.0748311	-1.13758	-4.73671	-1.66345	-2.80506	-0.092257	-0.123522	0.0591886	0.0605909	Fxyd2
55	ENSMUSG00000032399	4.28455e-167	-1.31614	-1.99045	-0.694412	-1.26142	-1.66321	-0.785448	-1.50321	-1.35914	-1.61663	-0.80503	-1.4032	-1.46858	-1.67897	-0.493403	Rpl4
56	ENSMUSG00000074227	3.5049e-100	-1.99699	-1.74572	-2.14676	-1.38638	-1.13955	-1.17795	-2.00306	-2.34111	-2.27646	-1.60843	-1.90985	-2.00042	-1.72388	-2.00081	Spint2
56	ENSMUSG00000005583	0	2.65729	2.64837	2.55978	2.59588	2.15017	1.79756	2.66132	2.66174	2.66225	2.66287	2.65713	2.65763	2.65679	2.58506	Mef2c
56	ENSMUSG00000006360	7.67184e-272	4.04731	4.50115	3.30366	5.69345	6.06856	5.93432	4.46192	4.31597	4.14548	5.54297	4.90667	3.68097	5.86097	5.75987	Crip1
57	ENSMUSG00000032366	0	2.90221	2.83561	2.50717	1.11489	0.842627	-0.807466	2.17988	3.04131	2.73178	4.229	1.65707	2.87197	3.83389	3.00687	Tpm1
57	ENSMUSG00000054146	0	0.404888	0.419857	-0.529176	-0.96834	-0.459572	-2.83926	0.332449	0.402934	0.28857	0.327385	0.36126	0.441845	0.402071	-0.574353	Krt15
57	ENSMUSG00000021268	0	2.56206	2.55715	2.51859	2.17724	2.08864	2.26956	2.56938	2.5713	2.56536	2.57438	2.56441	2.56567	2.56554	2.50742	Meg3
58	ENSMUSG00000020460	1.12973e-87	-1.24761	-1.90959	-1.00163	-1.35037	-1.5213	-0.488921	-1.44545	-1.20277	-1.4797	-0.978931	-1.47675	-1.49961	-1.99317	-0.986056	Rps27a
58	ENSMUSG00000045545	3.17733e-133	1.11948	0.983489	-0.825321	-3.10733	-3.22508	-4.15655	0.968489	1.23837	1.04211	1.04229	1.01431	1.14431	1.01117	-0.725859	Krt14
58	ENSMUSG00000022991	1.30212e-49	-0.211306	0.0235452	-1.05398	0.0189279	0.0166064	-0.0195237	0.00519997	0.0233289	0.0237815	0.0260454	-0.0248535	-0.430546	-0.150072	-5.06873	Lalba
58	ENSMUSG00000045394	0	-4.6021	-3.96291	-4.11786	-3.10071	-1.78704	-0.731262	-4.44044	-4.70991	-4.20405	-4.18197	-5.2878	-4.93111	-3.88725	-3.23655	Epcam
59	ENSMUSG00000018569	0	-2.14678	-1.82391	-1.84165	-0.308966	-0.049121	-0.0103507	-2.36639	-1.83145	-2.05696	-1.37232	-2.8705	-2.4735	-1.8842	-1.73602	Cldn7
59	ENSMUSG00000035557	0	1.20382	0.967324	-0.70312	-3.96913	-3.02941	-4.21369	0.893771	1.33552	0.95614	1.22401	0.900465	1.23314	1.16889	-0.814669	Krt17
59	ENSMUSG00000003355	1.67632e-07	-0.223683	-0.170823	-1.17297	-0.301364	-0.297271	-0.0467293	-0.0955075	-0.080276	-0.0652939	-0.208637	-0.121685	-0.386215	-1.10063	-3.38337	Fkbp11
60	ENSMUSG00000070436	0	2.49033	1.67681	1.9707	0.882131	0.30623	0.430498	2.4635	2.51867	2.58813	1.74161	2.3132	2.49479	2.33653	2.26152	Serpinh1
60	ENSMUSG00000032353	0	-2.77283	-0.645833	-0.818388	-0.324632	-0.314888	-0.0611523	-1.65388	-3.77863	-2.11996	-0.993899	-0.281417	-0.893905	-0.695752	-1.33279	Tmed3
60	ENSMUSG00000049382	5.7393e-154	-4.85714	-3.66843	-3.87984	-2.70541	-1.91232	-2.7432	-4.68562	-4.90147	-4.67383	-3.40888	-5.00038	-4.98806	-3.66914	-2.89175	Krt8
60	ENSMUSG00000023043	0	-5.87183	-4.2544	-4.37181	-2.59082	-0.809815	-0.858555	-5.6975	-5.98436	-5.67955	-4.50949	-5.81081	-5.94887	-4.49024	-3.12986	Krt18
60	ENSMUSG00000022548	0	0.0539087	0.0467085	-4.10077	0.163288	0.118082	0.0204761	0.111118	0.168601	0.166512	0.0660159	-0.0174958	-0.0241034	0.137073	-2.82307	Apod
61	ENSMUSG00000002265	5.80641e-14	0.0195324	-0.217955	0.0450467	0.0376236	-0.00320042	0.0168536	0.0542017	0.0114875	0.0686617	-1.45003	0.0491782	0.0502119	-0.148198	0.0327574	Peg3
61	ENSMUSG00000030605	9.49458e-15	-1.20958	0.0114446	-0.963815	1.2402	0.0394313	0.467532	0.43801	2.27619	2.269	2.04056	-1.00879	-2.68683	1.41176	-1.56924	Mfge8
62	ENSMUSG00000020911	1.46563e-196	-4.53045	-3.15225	-3.80283	-1.33939	-0.0589359	-1.50442	-4.25075	-5.32895	-4.82297	-3.42004	-3.48679	-3.64448	-2.94049	-2.86062	Krt19
63	ENSMUSG00000021508	3.88599e-42	1.21389	1.25182	-0.997284	-3.37858	-2.25355	-4.94739	1.14295	1.34446	1.20617	1.22476	1.17332	1.25295	1.30289	-0.711089	Cxcl14
63	ENSMUSG00000024526	2.55038e-42	-0.454349	-0.0129243	-0.52389	-0.00549631	0.00965594	-0.0245829	-0.129263	-0.0333831	-0.0477196	0.0159371	-0.293138	-0.892876	-0.0498528	-3.19028	Cidea
65	ENSMUSG00000025492	1.21038e-241	1.59453	1.87955	0.312575	-1.08747	-1.26655	-1.04894	1.3592	1.07897	1.08629	1.86252	2.13743	2.54567	2.47206	1.67996	Ifitm3
65	ENSMUSG00000047139	6.61029e-98	-2.75721	-3.15755	-2.67202	-1.25663	-1.72658	-2.36563	-3.10322	-2.96923	-3.66951	-3.23296	-1.94596	-2.63033	-3.21855	-2.21413	Cd24a
65	ENSMUSG00000021765	0	0.0162955	0.0189918	-0.0274553	-3.02477	-3.31383	-0.934573	-0.00187098	0.0997404	0.0492208	0.0428821	-0.0192166	0.00792112	0.0509406	0.0335446	Fst
65	ENSMUSG00000021728	1.8618e-06	-0.000679548	0.121732	0.144753	-0.599272	-0.952441	-0.0958116	0.168462	-0.0693569	0.161356	-2.28815	0.168122	0.173331	0.162571	0.180089	Emb
66	ENSMUSG00000026645	3.36083e-152	-0.0201571	-0.018902	-0.275972	0.012863	0.000549451	-0.000591456	0.00844334	0.00741962	0.00338964	-0.0896259	-0.00931364	-0.0426581	-0.660336	-1.79931	Olah
66	ENSMUSG00000020044	1.46414e-304	2.04417	1.68794	1.49876	1.1812	0.909914	0.551955	2.04293	2.29097	2.26925	2.23891	1.94817	2.00865	2.11611	1.99031	Timp3
66	ENSMUSG00000021250	1.17076e-65	1.66354	1.25833	-0.0381116	3.75621	3.03315	-0.318559	1.42958	2.126	1.51131	2.26633	1.81293	1.85652	2.00543	0.710296	Fos
67	ENSMUSG00000020577	0	-2.35538	-0.0112659	-0.14071	-0.328089	-0.119452	-0.0419617	-1.78919	-3.30386	-2.24075	-1.13379	-0.134855	-0.109596	-0.0612581	-0.176132	Tspan13
68	ENSMUSG00000090841	2.41869e-117	2.21361	2.5654	1.60863	0.875792	0.616748	-0.841501	2.15843	2.12242	2.12095	2.6805	1.93712	2.08024	2.57761	1.72429	Myl6
68	ENSMUSG00000061527	0	0.293984	0.286157	-0.287674	-2.07294	-1.58793	-2.68969	0.249596	0.310518	0.258316	0.295764	0.260682	0.290723	0.283212	-0.21609	Krt5
69	ENSMUSG00000072949	3.86933e-189	-1.17944	-0.990233	-0.413418	-0.176481	-0.842339	-0.066553	-1.11126	-1.8068	-1.42157	-2.99193	-0.0965614	-0.35936	-1.891	-0.67163	Acot1
70	ENSMUSG00000029283	6.76525e-183	-0.000202368	-0.0778755	0.0246464	0.0129717	-0.0206261	0.0130976	0.0102827	-0.00616358	0.0065937	-0.903692	-0.00425618	0.0128981	-0.0472735	-0.017049	Cdc7
70	ENSMUSG00000040952	5.31483e-64	-0.845482	-1.61552	-1.07523	-1.23806	-1.14073	-0.611044	-1.45373	-0.629053	-1.34369	-0.340478	-1.57158	-1.09889	-1.43024	-0.747947	Rps19
70	ENSMUSG00000035686	3.31367e-286	0.0240712	0.000911	-0.211391	0.0325856	-0.000278028	-0.0253207	0.0340011	0.0325093	0.032188	-0.0546946	0.0343854	0.00346095	-1.41464	-2.41647	Thrsp
70	ENSMUSG00000004044	1.44931e-287	2.20664	2.30995	1.90768	1.72623	1.73474	0.332743	2.18941	2.21157	2.1868	2.23602	2.28371	2.27109	2.32433	1.96464	Ptrf
70	ENSMUSG00000022587	0	-2.89738	-2.40717	-3.01372	-1.43159	-1.56382	-1.73662	-2.87857	-3.46886	-3.28945	-2.61528	-2.34516	-2.6131	-2.40927	-2.99887	Ly6e
71	ENSMUSG00000037563	7.71727e-318	-1.13935	-1.49091	-0.742945	-1.03325	-1.19949	-0.438056	-1.28382	-1.1002	-1.36662	-0.794544	-1.24463	-1.29876	-1.39617	-0.680906	Rps16
71	ENSMUSG00000031503	2.57702e-78	1.88108	1.82012	1.67681	0.995345	-0.846028	0.464144	1.88696	1.92098	1.90944	1.83715	1.87533	1.88639	1.87333	1.73167	Col4a2
71	ENSMUSG00000045763	3.97389e-07	-2.1275	-1.5484	-1.24294	-0.253012	-0.00317053	0.0242505	-2.72263	-0.898549	-1.85834	-0.154038	-3.17429	-2.66459	-0.410676	-1.23383	Basp1
71	ENSMUSG00000008668	0	-1.74476	-2.15299	-1.00705	-1.31492	-1.69595	-0.505844	-2.01254	-1.76491	-2.22202	-1.57552	-1.62497	-1.80533	-2.1568	-0.934728	Rps18
72	ENSMUSG00000031551	8.64282e-84	-1.04281	0	0	-0.0417959	-0.000527047	-0.000529345	-0.364438	-1.89586	-0.608332	0	-0.0239866	-0.033262	-0.000190595	0	Ido1
72	ENSMUSG00000037071	7.4292e-08	-1.47531	-0.633344	-0.418233	-0.0941232	-0.241019	-0.291329	-0.502908	-0.474211	-0.289818	-0.541922	-0.715486	-2.11537	-1.88969	-3.74967	Scd1
73	ENSMUSG00000092341	1.80694e-153	1.50558	2.76117	0.643509	2.15041	2.02868	1.01189	1.44198	0.906982	1.14433	1.76856	1.67179	1.58591	2.52462	0.520888	Malat1
74	ENSMUSG00000034127	1.80148e-114	-0.510092	-0.50661	-1.51147	-0.134944	-0.0598541	-0.0326952	-0.297804	-0.006958	-0.0375118	0.00637394	-0.744882	-0.950686	-0.20235	-0.855156	Tspan8
74	ENSMUSG00000045128	4.80751e-25	-1.32798	-1.78058	-0.765313	-0.814524	-1.39678	-0.374704	-1.40207	-1.2956	-1.54104	-0.803514	-1.23895	-1.40042	-1.63249	-0.495378	Rpl18a
75	ENSMUSG00000003429	1.79419e-30	-1.01624	-1.64786	-0.719338	-0.799209	-1.05563	-0.18269	-1.20413	-1.17276	-1.38118	-0.908756	-0.898391	-1.06711	-1.62917	-0.718572	Rps11
75	ENSMUSG00000000792	2.35855e-74	-1.09943	0.0224105	0.0325969	-0.0245842	0.0368122	0.036357	-0.384075	-1.685	-0.572333	-0.0883453	0.0131018	-0.00822564	0.0271519	-0.0953581	Slc5a5
75	ENSMUSG00000022037	1.51917e-124	-2.73763	-2.10016	-2.07348	-0.247436	-0.159351	-0.815781	-1.99365	-1.42866	-1.76229	-0.106334	-2.54023	-3.52052	-2.86723	-2.89297	Clu
76	ENSMUSG00000043681	3.92524e-295	-0.929207	-0.00996666	0	-0.213401	0	-0.00032392	-1.82111	-1.32914	-2.4885	-0.0621109	-0.126026	-0.0224123	0	0	Fam25c
76	ENSMUSG00000022491	0	0.0847842	-0.265746	-0.294624	0.0833339	-0.293335	-0.188747	0.0842224	0.0852723	0.0847684	-0.217021	0.0840494	0.0855603	-3.18463	-4.93342	Glycam1
76	ENSMUSG00000024608	5.61954e-160	-1.26131	-1.68138	-0.70127	-0.979888	-1.51401	-0.560271	-1.31539	-1.20112	-1.39753	-1.19407	-1.24956	-1.3614	-1.57919	-0.687784	Rps14
77	ENSMUSG00000022010	0	1.52316	1.60327	0.708031	2.0772	1.8584	-1.67571	1.16393	0.8048	0.931042	1.07115	1.81103	2.68605	1.77267	1.28426	Tsc22d1
77	ENSMUSG00000024578	7.04277e-35	0.00594134	-0.065687	-0.040644	-0.836855	-2.99826	-0.509223	-0.0059579	0.0132359	-0.00137657	-0.0351783	0.00295944	0.00960276	-0.0353869	-0.059748	Il17b
78	ENSMUSG00000060036	1.39302e-197	-1.39703	-2.04365	-0.702044	-0.698448	-1.39123	-0.700133	-1.55555	-1.38599	-1.66015	-1.11198	-1.32323	-1.50568	-1.80816	-0.13131	Rpl3
79	ENSMUSG00000038872	2.02103e-254	1.18615	1.1216	1.34545	1.40081	1.28121	1.29755	1.16851	1.22585	1.18143	1.30732	1.35361	1.29713	1.06112	1.18648	Zfhx3
79	ENSMUSG00000033022	0	-0.977289	-0.0415712	0.00199301	-0.124351	-0.0281292	-0.000773407	-1.08508	-1.68493	-1.58659	-2.14494	-0.0775366	-0.0155924	-0.0207703	-0.0192982	Cdo1
80	ENSMUSG00000040046	8.41392e-45	-0.196322	-0.0328984	0	-0.0286218	-0.00114894	-0.000957113	-0.203766	-0.348348	-0.249911	-1.36648	-0.00474833	-0.00237754	-0.00292696	-0.00602997	Tph1
80	ENSMUSG00000020388	4.36589e-09	-0.0937969	0.0693115	-0.439255	-1.35727	-1.45832	-1.97436	-0.244543	-0.244997	-0.329411	-1.16596	0.0307754	0.156404	0.168851	-0.277012	Pdlim4
81	ENSMUSG00000026234	1.02278e-100	-0.98777	-1.51377	-0.21177	-2.41256	-1.41209	-0.245489	-0.933689	-0.512194	-0.661571	-0.374384	-1.41866	-1.65717	-1.45358	0.354522	Ncl
81	ENSMUSG00000070803	3.97017e-83	-0.105226	-1.10204	-1.93282	0.0158728	-0.0160772	-0.174535	-0.198857	-0.0251228	-0.0272836	-0.216236	-0.442218	-0.214894	-1.37747	-1.18944	Cited4
81	ENSMUSG00000031765	1.06132e-14	0.854745	2.74611	-0.0129147	-0.952671	-0.90801	-3.34262	0.362766	1.2919	-0.439158	1.17293	2.05956	0.498052	0.25317	-0.991208	Mt1
81	ENSMUSG00000061666	9.73689e-11	-0.214146	-0.756187	-0.559054	-0.0360532	0.00134571	0.00779737	-0.385715	-0.333049	-0.403067	-1.53588	-0.284515	-0.094881	-0.378785	-0.00592318	Gdpd1
81	ENSMUSG00000023039	5.58294e-322	-2.91199	-1.03825	-0.624438	-0.538102	-0.0254471	-0.640286	-2.66514	-4.05591	-3.22996	-1.86695	-1.90184	-0.868469	-0.203404	-0.372797	Krt7
82	ENSMUSG00000027111	9.24839e-17	-1.36608	-0.680874	-0.538478	-1.59636	-2.54434	-1.81045	-1.35498	-1.26928	-1.19952	-1.15373	-1.06506	-0.764241	-1.03655	-0.825016	Itga6
82	ENSMUSG00000029359	9.31715e-78	0.531306	0.788668	0.786874	0.771177	0.79297	0.78648	0.612067	0.356882	0.541555	-0.417708	0.788336	0.786575	0.786809	0.795475	Tesc
82	ENSMUSG00000005667	9.61157e-293	-0.341267	-0.117629	-0.0166684	-1.382	-0.374758	0.00682148	-0.798388	-0.170472	-0.414346	-0.109788	-1.01597	-0.51004	-0.0702887	-0.0101172	Mthfd2
82	ENSMUSG00000008683	3.13949e-201	-0.837925	-1.74668	-0.657793	-1.22091	-1.46926	-0.540296	-1.38963	-0.709025	-1.33871	-0.944622	-1.40955	-1.1186	-1.70717	-0.317936	Rps15a
82	ENSMUSG00000032060	1.33999e-230	2.3045	1.0504	1.41292	2.28961	1.57798	0.962402	2.32472	2.62049	2.61911	2.61901	2.05107	2.04056	2.38698	2.06948	Cryab
82	ENSMUSG00000025153	2.62239e-221	-0.0985519	-0.177864	-0.102547	-0.0970654	-0.0980951	-0.0654512	-0.0689903	-0.0355402	-0.0341646	-0.234246	-0.0139155	-0.0940173	-0.341515	-1.6057	Fasn
83	ENSMUSG00000060802	1.42864e-23	-0.912604	-0.972498	-0.370832	-0.19373	-0.974638	0.0822652	-0.852718	-1.75819	-1.42342	-3.86556	0.338179	0.000317653	-2.01781	-0.81632	B2m
83	ENSMUSG00000024597	0	-2.02586	-0.243836	-0.230083	-0.478103	-0.0109756	-0.246903	-2.56619	-2.65337	-3.00087	-0.663954	-0.451428	-0.161075	-0.282673	-0.149142	Slc12a2
83	ENSMUSG00000024781	1.82126e-19	-0.356517	-0.0357212	-1.55832	0.118078	0.0290129	0.0622833	0.0876026	0.120008	0.117826	0.0941165	0.0333189	-0.715623	-0.707247	-1.98149	Lipa
84	ENSMUSG00000036111	8.58514e-166	0.0931295	0.061602	0.0385667	-1.24065	-0.914523	-0.182099	0.0652481	0.112209	0.089055	0.115945	0.075815	0.111332	0.0907978	0.0727292	Lmo1
84	ENSMUSG00000022816	5.19921e-224	1.92509	1.91685	1.86336	1.22743	0.642684	1.17717	1.93333	1.94482	1.93947	1.92861	1.92804	1.94145	1.92879	1.81732	Fstl1
84	ENSMUSG00000004864	5.55988e-121	-0.889299	-0.59562	-0.485317	-0.261448	-0.153851	-0.134966	-0.753692	-0.951392	-0.756356	-2.20239	-0.60191	-0.684814	-0.420696	-0.324154	Mapk13
85	ENSMUSG00000028525	9.56177e-09	-0.660148	-0.261646	-0.393491	-0.246595	-0.764078	-2.10381	-0.0566725	0.809669	0.634916	0.786465	-0.835427	-1.56322	-0.548332	-0.086077	Pde4b
85	ENSMUSG00000043336	5.65093e-286	2.20067	2.18949	2.15735	1.84813	1.82083	1.48859	2.09968	2.11127	2.0803	2.24051	2.25399	2.31156	2.27751	2.2253	Filip1l
85	ENSMUSG00000075010	1.22906e-24	-2.2095	-0.0248748	-0.0104266	-0.674005	0.00376755	0.00225701	-3.03366	-3.35506	-3.81968	-0.594029	-0.55237	-0.0777	-0.0493392	-0.0504052	AW112010
86	ENSMUSG00000050953	2.50257e-176	-0.0864901	-0.455647	-0.281731	-1.72296	-2.34009	-1.61759	-0.157979	0.0696965	-0.0365546	0.0783443	-0.280451	-0.175021	-0.109981	-0.153595	Gja1
86	ENSMUSG00000032350	9.31077e-85	-1.26088	0.0373516	0.084009	-0.273281	-0.189697	0.0625671	-0.966907	-1.59731	-1.14659	-0.298652	-0.0608364	-0.0930989	-0.0105408	0.0349952	Gclc
86	ENSMUSG00000032348	2.74579e-206	-0.527203	-0.0233729	-0.0199962	-0.0406474	-0.0632453	-0.0285793	-0.21606	-0.961513	-0.38606	-1.6833	-0.0169844	-0.0200983	-0.0230286	-0.00662106	Gsta4
86	ENSMUSG00000037095	8.77947e-97	-0.886178	0.00685834	-1.12321	-0.0116942	0.0380644	0.0172418	-0.386299	-0.0645883	-0.164077	0.0363775	-0.695443	-1.4653	-0.0521902	-2.11382	Lrg1
87	ENSMUSG00000075702	9.36583e-180	1.38373	1.34113	0.775471	0.679878	0.230725	-1.53515	1.37595	1.39399	1.36878	1.37374	1.38988	1.40469	1.38194	0.950312	Selm
87	ENSMUSG00000019326	0	1.22099	1.22442	1.18691	1.15049	1.00231	0.864705	1.22266	1.22484	1.22522	1.22556	1.22404	1.2231	1.22412	1.21114	Aoc3
88	ENSMUSG00000029322	3.46516e-139	-0.365208	0.006986	-0.000777004	-0.0536695	0.0113552	0.0241074	-0.647644	-0.756537	-0.977021	-1.58074	-0.0210753	0.0216051	0.00893167	-0.103905	Plac8
88	ENSMUSG00000060938	1.4995e-282	-1.31133	-1.62619	-1.0091	-1.0277	-1.20852	-0.599222	-1.52912	-1.3901	-1.66312	-1.11457	-1.44737	-1.45595	-1.49022	-0.702194	Rpl26
88	ENSMUSG00000024066	5.42806e-55	-0.274629	-0.154465	-1.30807	-0.0404509	-0.06591	-0.100113	-0.0104391	0.061778	0.0639047	-0.188143	-0.0859396	-0.543511	-0.54337	-1.97261	Xdh
88	ENSMUSG00000024140	1.20355e-265	1.89904	1.91817	1.76153	1.77779	1.62862	0.812655	1.93431	1.95825	1.96041	1.97921	1.90922	1.89201	1.90508	1.72382	Epas1
89	ENSMUSG00000026576	1.1573e-58	-0.941671	-0.819274	-1.01873	-0.111822	-0.0243079	-0.0381133	-0.647193	-1.05978	-0.539737	-2.15732	-0.721117	-0.71061	-0.661975	-0.20283	Atp1b1
89	ENSMUSG00000062991	4.14536e-38	0.0173436	0.00843045	-0.265974	-0.748763	-1.99233	-1.68229	-0.0302686	0.0492749	0.0451589	0.014991	-0.0904713	-0.0184029	0.0220508	-0.120944	Nrg1
90	ENSMUSG00000015932	6.27049e-126	1.55734	1.92914	0.858387	0.107491	0.273227	-1.74748	0.910703	1.18436	0.798996	1.55686	1.09076	1.81833	1.61393	1.08083	Dstn
90	ENSMUSG00000032359	1.93286e-110	-1.15721	-1.81988	-1.95473	-0.254871	-0.178478	-0.000525382	-0.895817	-0.563358	-0.553787	-0.258946	-1.39691	-1.71634	-1.50061	-1.47611	Ctsh
90	ENSMUSG00000023905	2.54499e-203	-2.71482	-1.05292	-0.728271	-2.64759	-2.21877	-1.16761	-2.54944	-2.68451	-2.47878	-0.812168	-2.93627	-3.0715	-0.988507	-0.586525	Tnfrsf12a
91	ENSMUSG00000048482	2.73786e-225	0.155319	0.167229	-0.0771727	-0.149961	-0.816284	-1.70043	0.107862	0.159739	0.110366	0.0599948	0.171166	0.166075	0.163378	0.00740312	Bdnf
91	ENSMUSG00000038400	3.76675e-09	-1.68357	-0.257404	-0.268861	-2.39095	-1.84314	-0.360778	-1.078	-0.790837	-0.852208	0.036703	-1.15484	-1.912	0.013904	-0.227502	Pmepa1
91	ENSMUSG00000018796	2.8125e-07	-0.0484122	-0.127348	-0.566917	0.0689709	0.0472911	0.0283049	0.0776471	0.106144	0.1105	0.0474849	0.0274195	-0.162355	-0.765889	-1.67265	Acsl1
91	ENSMUSG00000034634	1.86087e-73	-2.03205	-0.983797	-1.89774	-0.659338	-0.0157412	-0.00771848	-3.26028	-2.11198	-4.06816	0.00222051	-1.42128	-1.6342	-0.178018	-0.0116171	Ly6d
92	ENSMUSG00000005672	9.05135e-114	-0.193957	-1.15272	-0.784978	-0.00237408	-0.00653678	0.0130703	-0.215047	0.0119161	0.00474838	0.00156095	-0.479846	-0.33515	-0.522356	-0.217558	Kit
92	ENSMUSG00000019929	6.35497e-220	0.0725861	0.0933864	-0.154329	-0.55168	-2.05306	-1.6687	0.0953063	0.118413	0.105138	0.0932825	0.0912324	0.127216	0.100393	-0.105334	Dcn
92	ENSMUSG00000025809	2.32009e-181	1.70413	2.34118	2.02981	0.604961	0.770435	0.639269	1.59867	1.71729	1.72866	1.83806	1.58398	1.78953	2.5187	2.05111	Itgb1
92	ENSMUSG00000071415	1.63879e-127	-1.26162	-1.67374	-0.983083	-1.0039	-1.19025	-0.285382	-1.54115	-1.37188	-1.69898	-1.17458	-1.4709	-1.4042	-1.59618	-0.850369	Rpl23
92	ENSMUSG00000016559	5.2036e-112	-1.30966	-1.34696	-2.07141	-0.803612	-0.284399	-0.600072	-1.29159	-1.95891	-1.52353	-1.70004	-1.31081	-0.961568	-1.63946	-0.817638	H3f3b
92	ENSMUSG00000062328	0	-1.35364	-1.85759	-1.09474	-1.1772	-1.53106	-0.833378	-1.72465	-1.35756	-1.83952	-0.878301	-1.73504	-1.63181	-1.68451	-0.730768	Rpl17
93	ENSMUSG00000054342	5.59301e-65	-0.575067	-0.540561	-1.23931	-0.0739767	-0.0138327	-0.00552096	-0.688194	-0.00629623	-0.0338838	-0.0124524	-1.42116	-0.954194	-1.07876	-0.87422	Kcnn4
93	ENSMUSG00000057060	1.09289e-60	-0.182779	-0.00557155	-0.00814473	-0.0195178	-0.00190976	-0.00110862	-0.263209	-0.3176	-0.379784	-0.952749	-0.00317272	-0.00512431	-0.00292027	0	Slc35f3
93	ENSMUSG00000096215	9.70812e-181	-1.05994	-0.632077	-1.63622	-0.0869374	-0.0208772	-0.00862223	-0.835254	-1.2732	-1.01961	-0.819398	-0.553868	-0.798146	-1.15712	-2.18742	Smim22
93	ENSMUSG00000091971	6.78656e-269	3.13691	1.64305	0.189207	3.43641	2.84984	1.14826	3.23872	3.19601	3.21855	2.71239	3.26527	3.17847	2.33934	0.0918437	Hspa1a
94	ENSMUSG00000027239	4.89612e-28	-0.238901	-0.123219	-0.0600252	-0.749525	-1.78573	-0.618348	-0.12458	-0.189125	-0.0906267	-1.10912	-0.0775015	-0.222705	-0.0552959	0.00985717	Mdk
94	ENSMUSG00000032518	1.26068e-235	-1.45161	-2.34363	-1.04807	-1.35278	-1.69436	-0.276107	-1.63287	-1.32258	-1.6687	-1.18497	-1.60026	-1.69089	-2.2559	-0.772134	Rpsa
95	ENSMUSG00000021127	1.25357e-10	0.738954	-0.089761	-0.355282	0.811271	-0.828811	-2.04829	0.522447	1.0006	0.910032	1.41365	0.368486	0.935013	-0.0734284	0.587982	Zfp36l1
96	ENSMUSG00000031636	2.56715e-22	0.327603	0.0273887	-0.741487	0.0770655	-0.978665	-1.64484	0.416931	0.462148	0.457666	0.452817	0.267773	0.146931	-0.0188698	-0.151783	Pdlim3
96	ENSMUSG00000032033	5.71498e-179	-0.36059	-1.61326	-1.62339	-0.025213	-0.0463127	-0.24011	-0.288984	-0.023769	-0.00164823	-0.030129	-0.591679	-0.662494	-1.58459	-0.26363	Barx2
96	ENSMUSG00000034898	1.88818e-229	1.27617	1.27918	1.22511	1.25975	1.16253	0.761711	1.27918	1.27836	1.27858	1.27918	1.27713	1.27548	1.27791	1.25748	Filip1
97	ENSMUSG00000038393	1.47865e-76	2.02042	1.65431	-0.0437942	2.34992	2.17725	1.48738	2.11404	1.84271	2.06663	1.98779	2.21905	2.1761	1.22194	0.353747	Txnip
98	ENSMUSG00000026185	5.64951e-52	-1.07694	0.284851	-1.43715	-0.511062	-2.58157	0.624367	0.280815	1.60366	1.58731	-0.608611	-0.783401	-2.15227	0.247612	-0.257231	Igfbp5
98	ENSMUSG00000056895	7.93585e-27	-0.300622	-0.0548126	-0.00727374	-0.0315733	-0.00268768	-0.00218878	-0.204272	-0.58099	-0.29755	-1.12622	-0.0251366	-0.00789099	-0.0377983	-0.00756523	Hist3h2ba
99	ENSMUSG00000042784	3.24789e-154	-0.499871	-0.442988	-0.545842	-0.0335923	-0.010508	-7.31728e-05	-0.286864	-0.220173	-0.0445112	-0.419058	-0.585809	-0.800143	-0.363666	-1.47937	Muc1
99	ENSMUSG00000001930	2.4981e-10	-0.154063	0.0321961	0.0341107	0.019358	0.0171722	0.0123445	-0.0721219	-0.317869	-0.130515	-0.945283	0.0319769	0.0267172	0.0253437	-0.00137698	Vwf
99	ENSMUSG00000057113	0	-1.2884	-2.66663	-0.782564	-1.97364	-2.06555	-0.445928	-1.37685	-1.13864	-1.45825	-1.15626	-1.1174	-1.41917	-2.58332	-0.180656	Npm1
99	ENSMUSG00000022892	2.01949e-71	-0.426978	-0.279522	-0.57299	-0.783238	-1.07173	-1.71512	-0.214865	-0.523639	0.188362	0.312963	-0.679923	-0.251405	0.514039	0.407479	App
100	ENSMUSG00000025780	4.5095e-73	0.480202	0.713883	0.666512	0.75826	0.763924	0.79928	0.322451	0.38201	0.152172	-0.201348	0.709383	0.71468	0.789951	0.768437	Itih5
101	ENSMUSG00000049866	2.39093e-08	-0.322774	-0.637633	-0.413767	-1.97909	-1.61599	-0.947781	-0.372459	-0.188405	-0.215873	0.0639535	-0.516494	-0.49718	-0.251564	-0.0514342	Arl4c
101	ENSMUSG00000009633	2.68072e-11	0.238034	0.0104796	-0.933513	0.229102	0.0796297	-0.0216593	0.289247	0.312174	0.31096	0.313207	0.233503	0.147509	-0.323702	-2.27111	G0s2
101	ENSMUSG00000028517	3.74028e-36	0.706323	0.555449	0.182882	-0.0893543	-0.63447	-1.65898	0.742532	0.813201	0.800237	0.708592	0.672657	0.645612	0.684831	0.417291	Plpp3
101	ENSMUSG00000049115	2.57193e-31	-0.233102	0.385968	0.383586	0.302512	0.399006	0.399823	-0.539569	-0.710279	-0.872417	-1.55586	0.351465	0.394485	0.398271	0.381688	Agtr1a
101	ENSMUSG00000021614	3.20036e-272	-0.00822087	-0.0412791	-0.03958	-0.164926	-1.15152	-0.322692	-0.0107371	-0.00234798	-0.00586868	-0.0208774	-0.00554533	-0.0155503	-0.0222694	-0.0204979	Vcan
102	ENSMUSG00000031762	3.90839e-93	0.220816	1.84653	0.0338292	-2.45145	-1.20962	-3.31032	-0.42216	0.656159	-1.22287	0.421998	1.2284	-0.0561607	-0.441749	-0.880664	Mt2
102	ENSMUSG00000033863	1.12343e-143	1.68405	1.88746	1.59106	2.09349	1.58091	1.31281	1.70096	1.88311	1.81151	1.87974	1.80359	1.57764	1.57663	1.62408	Klf9
103	ENSMUSG00000031451	4.68506e-15	-0.885164	-0.873156	-0.664053	-0.307165	-0.9105	-1.70543	-0.306312	0.449907	0.548799	0.631675	-1.31312	-1.83345	0.465411	0.287857	Gas6
103	ENSMUSG00000020372	0	-1.59855	-2.22129	-1.00118	-1.59009	-2.02428	-0.438853	-1.63585	-1.5374	-1.79027	-1.35855	-1.5026	-1.7271	-2.26657	-1.09371	Gnb2l1
103	ENSMUSG00000021477	3.05116e-234	-0.694776	-0.00654282	-0.961496	-2.51645	-2.00251	-0.873116	-0.380252	-0.301748	-0.159304	-0.773242	-0.837434	-1.37196	-0.712372	-1.98749	Ctsl
104	ENSMUSG00000040152	5.59158e-64	0.776321	-0.547952	-0.556099	-0.930209	-3.01919	-2.06352	0.368758	1.49222	1.37374	1.31177	-0.328256	0.580465	-0.3467	0.460552	Thbs1
104	ENSMUSG00000032548	3.9133e-37	-0.697427	-0.112	-0.201538	-2.02371	-1.51694	-0.794053	-1.26888	-0.722601	-1.29698	-0.0360437	-0.583615	-0.40149	-0.0758733	-0.225235	Slco2a1
104	ENSMUSG00000032532	1.90663e-14	-1.2947	0.346446	-1.71464	0.423289	0.435671	0.224362	0.256004	0.408613	0.426998	0.312924	0.0094895	-1.81959	0.0157259	-2.48558	Cck
104	ENSMUSG00000010529	1.96816e-36	-0.0176147	-0.953221	-0.0595105	-0.0144851	-0.027469	0.00147581	-0.112505	0.00270084	-0.00138252	-0.0128407	-0.306799	-0.00861715	-0.679873	-0.00544821	Gm266
104	ENSMUSG00000041841	2.20345e-93	-0.618333	-1.09826	-0.927209	-0.807516	-0.777566	-0.484601	-1.28051	-0.639443	-1.42538	-0.583116	-1.10111	-0.776341	-1.03236	-0.818937	Rpl37
105	ENSMUSG00000043716	3.96807e-135	-0.772126	-1.43147	-0.748548	-1.08512	-1.52096	-0.922342	-1.13328	-0.659263	-1.17263	-0.572129	-1.20253	-1.05943	-1.32394	-0.0747571	Rpl7
105	ENSMUSG00000001911	1.11197e-39	-0.170411	-0.808768	-0.379185	-0.805412	-1.5126	-1.64524	-0.182603	0.224892	0.134331	0.224876	-0.339565	-0.28629	-0.64873	-0.0415211	Nfix
105	ENSMUSG00000017390	7.30845e-119	-0.951927	-0.530108	-1.27704	-0.0499017	-0.0627025	-0.074122	-0.280103	-0.39789	-0.162788	-0.911195	-0.552515	-1.37133	-0.915607	-1.93719	Aldoc
106	ENSMUSG00000028780	2.71414e-06	-0.0107483	-0.148071	-0.351965	-0.387168	-1.03077	-1.52436	-0.0163578	-0.00275157	0.0377342	-0.686092	-0.0241037	0.00551705	-0.0900963	-0.11872	Sema3c
106	ENSMUSG00000030287	1.92337e-40	-0.412619	-0.261068	-0.679527	-0.0602372	-0.10183	-0.0085813	-0.225649	-0.122948	-0.0635826	-1.23052	-0.409369	-0.542259	-0.140392	-0.347917	Itpr2
106	ENSMUSG00000096956	3.30617e-156	1.26635	1.25399	1.21518	1.16572	0.80235	0.823248	1.26477	1.27789	1.27637	1.27855	1.23751	1.26195	1.25803	1.15925	Snhg18
107	ENSMUSG00000042367	2.48932e-25	-0.343783	-0.0502989	-0.00984238	-1.26058	-0.680752	-0.155663	-0.271343	-0.54092	-0.383213	0.00190895	-0.0866919	-0.017493	-0.0107984	0.0105793	Gjb3
107	ENSMUSG00000025794	6.37976e-201	-0.887289	-1.49672	-0.738699	-0.786856	-0.796898	-0.350674	-1.0245	-0.802765	-1.17822	-0.654132	-1.10936	-1.22069	-1.50907	-0.602871	Rpl14
107	ENSMUSG00000046727	7.23374e-47	-1.30168	0.352065	0.595059	0.759761	1.1832	1.20246	-0.95673	-1.47749	-1.04788	-0.461782	-0.951462	-1.1922	0.581195	0.70725	Cystm1
108	ENSMUSG00000030170	1.28756e-10	-0.575886	-0.884258	-0.193029	-0.256996	-0.143439	-0.100014	-0.680985	0.0326344	0.00504666	0.0324608	-1.43691	-1.03006	-0.432513	-0.335142	Wnt5b
108	ENSMUSG00000022132	1.50713e-50	-0.640544	-0.0187907	-0.0129208	-0.0564326	-0.00373625	-0.00126255	-0.518558	-1.06412	-0.725386	-1.2752	-0.0210675	-0.0166023	-0.0137337	-0.0411061	Cldn10
109	ENSMUSG00000026147	1.65756e-161	-0.0742227	-0.098286	-0.264737	-0.0523833	-0.680448	-0.00952619	-0.0154586	-0.00147029	-0.00184678	-0.0379462	-0.0543891	-0.164291	-0.47909	-1.12218	Col9a1
109	ENSMUSG00000018417	2.2361e-101	0.803385	0.913174	1.14215	0.901031	0.788081	1.10883	0.704234	0.709869	0.674866	0.79827	0.911992	0.977493	1.07354	1.25241	Myo1b
109	ENSMUSG00000028776	7.35166e-206	1.87922	2.79578	2.24753	1.76774	0.880841	0.467593	2.07472	1.86961	2.17127	2.01526	1.86191	1.94145	2.12084	2.42294	Tinagl1
109	ENSMUSG00000051439	2.71588e-42	-1.27563	-0.895806	-1.75253	-0.0778757	-0.0175241	-0.0128581	-0.612731	-0.143472	-0.195937	-0.136897	-1.25702	-2.22462	-1.10627	-1.73336	Cd14
110	ENSMUSG00000026639	2.45903e-193	-0.0529049	-0.0923453	-0.248333	-0.598702	-0.776707	-1.37177	-0.0162257	0.00937047	0.000854987	0.0145249	-0.0462071	-0.0529704	-0.104544	-0.184817	Lamb3
110	ENSMUSG00000030659	1.61188e-28	-0.17729	-0.118935	-0.586909	0.0229531	0.0118398	0.0469748	-0.294316	-0.15198	-0.316036	-0.0743484	-0.187286	-0.220369	-0.36982	-1.56639	Nucb2
110	ENSMUSG00000000303	1.52158e-107	-1.49204	-1.20542	-0.60773	-0.948774	-0.714365	-0.26442	-1.8623	-1.20782	-1.52158	-0.537514	-1.99034	-1.36071	-1.10164	-0.349514	Cdh1
110	ENSMUSG00000039450	9.49016e-07	-0.390624	-0.503033	-1.34435	0.00552988	-0.0823278	-0.0435709	-0.171991	-0.230683	-0.202922	-0.325884	-0.198056	-0.482419	-0.781628	-0.869819	Dcxr
110	ENSMUSG00000076431	1.99174e-214	-0.735654	-2.21067	-0.899327	-2.31045	-2.92616	-1.39839	-1.39495	-0.143743	-1.00414	-1.42845	-1.33417	-1.00248	-2.51528	-0.639285	Sox4
110	ENSMUSG00000075602	1.23859e-29	-0.656612	0.0114238	-0.244278	-0.175641	0.0902008	0.0510931	-1.62159	-1.13152	-2.3488	-0.0704078	-0.209557	0.0622878	0.00290141	-0.69736	Ly6a
111	ENSMUSG00000044217	3.56471e-65	-1.78031	-0.196805	-1.62225	-0.106127	-0.00224686	-0.0055792	-0.940955	-2.38575	-1.13426	-0.416355	-0.442418	-0.615993	-0.25012	-0.970955	Aqp5
111	ENSMUSG00000050520	1.18293e-28	-0.281503	-0.193149	-0.396567	-0.0117402	-0.00611578	-0.00365827	-0.0837593	-0.386604	-0.142299	-1.06034	-0.0196075	-0.118951	-0.357579	-1.18217	Cldn8
112	ENSMUSG00000047945	3.07248e-09	-0.704289	-1.29592	-0.566031	-1.19365	-2.15421	-1.93153	-0.560139	-0.190689	-0.380386	-1.5332	-0.573646	-0.827113	-1.20835	-0.691878	Marcksl1
113	ENSMUSG00000061024	1.2138e-18	-0.527706	-0.476735	-0.218228	-1.41028	-0.775623	-0.0518373	-0.435584	-0.183181	-0.250369	-0.0226494	-0.765387	-0.958154	-0.361381	-0.266842	Rrs1
114	ENSMUSG00000026131	1.28673e-35	-0.545282	0.575852	0.301364	-0.567055	-0.922181	-1.73137	-0.776635	-0.526648	-0.777071	0.0154841	-0.11007	-0.142208	0.47287	0.116721	Dst
114	ENSMUSG00000000088	2.22128e-49	-1.00164	-0.825683	-0.473584	-0.472295	-0.128783	0.146668	-0.72268	-1.48656	-1.0324	-2.44842	-0.240701	-0.586	-1.44701	-1.25079	Cox5a
114	ENSMUSG00000072235	1.04032e-91	2.01385	2.10273	2.20059	1.5303	1.6318	1.16126	1.85591	1.99008	1.83363	0.448123	2.05577	2.14689	2.21533	2.32555	Tuba1a
115	ENSMUSG00000028766	9.33792e-19	-0.0857036	-0.0813654	-0.672672	-0.308394	-0.464009	-1.35827	-0.0365994	0.0756443	0.0696095	0.0216878	-0.19161	-0.208161	0.00717808	-0.126326	Alpl
116	ENSMUSG00000029003	2.25551e-52	-0.287758	-0.122163	-0.0894544	-0.0433336	-0.000706916	0.00324434	-0.292916	-0.469572	-0.418102	-1.14596	-0.0402896	-0.0549751	-0.129039	-0.181085	Mad2l2
116	ENSMUSG00000020484	2.46681e-15	-0.423308	-0.061292	-1.25322	-0.308729	-0.139769	0.163592	-0.448463	-0.301455	-0.381634	-0.408019	-0.426611	-0.46555	-0.72292	-2.06971	Xbp1
116	ENSMUSG00000052957	1.89715e-14	0.430531	0.292766	0.174374	-0.102865	-0.433978	-1.53286	0.422588	0.438623	0.435956	0.44018	0.409864	0.43045	0.34727	0.251819	Gas1
117	ENSMUSG00000002014	1.34787e-20	-0.920293	-1.04064	-1.54385	-0.445457	-0.573587	-0.126614	-0.761673	-0.768652	-0.869071	-0.881495	-0.608185	-1.06409	-1.73997	-2.5183	Ssr4
117	ENSMUSG00000046623	1.15029e-47	-0.310609	-0.0152074	0	-0.973951	-0.361925	-0.0196026	-0.285893	-0.464765	-0.427272	0	-0.0896435	-0.0324229	-0.00518741	0	Gjb4
117	ENSMUSG00000007892	5.69428e-257	-1.17327	-1.23676	-0.66523	-0.849289	-0.820536	0.0245904	-1.23266	-1.15427	-1.23866	-1.17506	-1.35914	-1.35965	-1.26077	-0.512658	Rplp1
118	ENSMUSG00000029380	2.50677e-46	0.579617	1.54613	0.963409	1.33155	2.26482	2.11728	0.262538	2.2794	1.81817	2.46865	-0.503391	-0.380328	2.21533	2.08933	Cxcl1
118	ENSMUSG00000029802	4.35094e-111	0.171373	0.187317	0.220191	0.262319	0.191119	0.24696	0.273438	0.275909	0.269755	0.059446	0.274795	0.103887	-0.229836	-1.1624	Abcg2
118	ENSMUSG00000000740	5.85639e-119	-0.802288	-1.35038	-0.743918	-0.824437	-1.13001	-0.467607	-1.17582	-0.635938	-1.15062	-0.361635	-1.22878	-1.08045	-1.16448	-0.288517	Rpl13
118	ENSMUSG00000017404	1.00191e-180	-1.08213	-1.4583	-0.774151	-0.892069	-1.1161	-0.351517	-1.16766	-1.28354	-1.36833	-0.82616	-1.06131	-1.14917	-1.43762	-0.549835	Rpl19
119	ENSMUSG00000003051	1.84521e-06	-0.789444	-0.555874	-1.40405	-0.117663	-0.0206919	-0.0496823	-0.633198	-0.564915	-0.530684	-0.259984	-0.758984	-1.00849	-0.316775	-0.360174	Elf3
119	ENSMUSG00000033161	1.03605e-68	-1.0062	-0.468644	-0.962109	-1.08358	-1.20327	-1.77352	-0.991976	-0.949961	-0.919191	-1.28157	-1.03644	-0.906322	-0.410738	-0.591134	Atp1a1
119	ENSMUSG00000049517	1.43812e-112	-0.943208	-1.39942	-0.716138	-0.94104	-1.05733	-0.738519	-1.2076	-0.870811	-1.21318	-0.62527	-1.29151	-1.14956	-1.33048	-0.531639	Rps23
119	ENSMUSG00000003970	7.92041e-22	-0.986986	-1.54586	-0.528922	-0.849748	-1.267	-0.345168	-1.08942	-1.06432	-1.17529	-0.594934	-1.0583	-1.09268	-1.52284	-0.383849	Rpl8
119	ENSMUSG00000022636	8.41114e-22	-0.867516	-0.556677	-0.268392	-0.255106	-0.641615	-0.160858	-1.41208	-1.23907	-1.67455	-0.83064	-0.317547	-0.244191	-0.211971	-0.0992566	Alcam
120	ENSMUSG00000039405	3.01837e-42	0.475189	1.17477	0.688205	-0.861173	-0.678134	-1.57752	0.741071	0.141697	0.555557	0.478107	1.13262	1.18759	1.18456	0.563324	Prss23
120	ENSMUSG00000042354	2.68846e-45	-0.467264	-0.199171	-0.0916791	-1.53155	-0.947027	0.00127103	-0.484087	-0.124956	-0.297083	-0.0279468	-0.740921	-0.846295	-0.197507	-0.00199986	Gnl3
120	ENSMUSG00000037805	0	-1.10504	-1.83493	-0.850326	-0.783991	-1.40345	-0.730092	-1.48488	-0.944952	-1.67052	-0.689595	-1.1286	-1.24627	-1.77871	-0.597605	Rpl10a
121	ENSMUSG00000004951	2.566e-53	2.48575	1.41733	-0.311067	1.79116	1.38554	-1.16838	2.08107	2.48744	2.2417	3.50586	1.67694	2.4268	2.26921	0.838158	Hspb1
121	ENSMUSG00000037706	1.86983e-169	0.799209	0.817056	-0.212997	1.8939	1.84863	1.69629	1.71738	1.82805	2.27548	1.7087	0.945197	-0.177963	0.766065	0.13692	Cd81
121	ENSMUSG00000022952	2.56325e-193	-1.20365	-0.348273	-0.308685	-2.16578	-2.12477	-1.72544	-1.42761	-1.36789	-1.47946	-0.293495	-0.941759	-0.537405	-0.172868	-0.106994	Runx1
122	ENSMUSG00000055322	6.29311e-99	1.80076	1.8141	1.43888	1.58157	1.24069	-0.301855	1.82982	1.84155	1.84167	1.84643	1.80352	1.7782	1.8362	1.41451	Tns1
122	ENSMUSG00000031633	3.74041e-48	1.79659	1.19789	1.75572	1.04803	0.0841161	-0.0479501	1.93951	1.5799	1.83978	1.44132	2.22382	2.11915	1.0318	2.13331	Slc25a4
122	ENSMUSG00000052397	1.9383e-28	-2.30022	-1.36786	-1.12043	-0.719942	-0.684064	-0.616941	-1.76085	-2.29705	-1.93177	-2.41507	-1.55359	-2.3382	-1.14718	-0.628043	Ezr
123	ENSMUSG00000028413	3.63455e-10	-0.295141	-0.0821764	-0.0964736	0.0571708	0.0456078	0.0805606	-0.334456	-0.203053	-0.415645	-0.111713	-0.0551972	-0.363617	-0.309918	-1.62273	B4galt1
123	ENSMUSG00000053113	1.48434e-104	1.54777	2.35032	1.14659	0.936231	1.88812	-1.7326	1.13553	1.38999	0.935316	2.27153	1.9788	1.85245	2.41479	1.29408	Socs3
124	ENSMUSG00000040652	2.29813e-296	1.44784	1.79886	1.73541	1.28115	1.41474	1.36459	1.45555	1.13196	1.30429	1.44297	1.72888	1.75697	1.85571	1.77906	Oaz2
125	ENSMUSG00000040690	4.60307e-219	0.0550049	0.0237297	0.04539	-0.487744	-1.04337	-0.140997	0.0386679	0.0552784	0.0846439	0.0392954	0.00433213	0.0793596	-0.0472454	0.0416251	Col16a1
125	ENSMUSG00000029632	3.39702e-219	-1.55861	-1.14794	-1.61796	-1.62823	-1.29583	-1.06768	-1.57532	-1.94078	-1.82013	-2.48745	-1.51102	-1.59826	-1.91041	-2.09386	Ndufa4
125	ENSMUSG00000003545	1.43389e-95	0.854003	0.862678	0.129531	2.55236	1.9795	0.0872263	0.914268	1.68301	1.371	1.18567	1.01748	0.783934	1.82031	0.537406	Fosb
125	ENSMUSG00000036533	8.77311e-246	-0.881051	-1.23518	-0.959798	-1.21515	-1.2105	-0.711985	-1.1607	0.290406	0.236659	0.277567	-2.27515	-1.58746	-0.594856	-0.269157	Cdc42ep3
125	ENSMUSG00000025064	7.76849e-168	0.0342813	0.0427524	-0.134251	-0.647107	-0.786737	-1.21458	0.0265768	0.0464318	0.0387363	0.0326528	0.0450887	0.0375042	0.0411062	-0.132036	Col17a1
126	ENSMUSG00000030218	8.24095e-12	0.537747	0.568263	0.46743	-0.481887	-1.96937	-0.122127	0.419468	0.592377	0.297685	0.471465	0.594321	0.579937	0.432648	0.526413	Mgp
127	ENSMUSG00000075705	2.27611e-157	0.227998	0.514311	-0.227677	-0.261075	-0.85407	-1.62336	0.469568	-0.0727618	0.304256	0.0382314	0.714865	0.442904	0.0419764	-0.627917	Msrb1
128	ENSMUSG00000026399	9.80788e-09	-0.74441	-0.339438	-0.378501	-0.0399919	-0.0228393	-0.0202215	-0.355966	-0.150792	-0.0949038	-0.0743593	-0.775742	-1.17171	-0.26531	-0.333193	Cd55
128	ENSMUSG00000030208	2.96794e-122	-1.98272	-0.845759	-0.841219	-0.475041	0.018471	-0.366794	-2.27394	-1.54034	-1.65421	-0.287672	-2.65018	-1.85132	0.00414879	0.222706	Emp1
128	ENSMUSG00000052997	1.97616e-112	0.998011	0.802512	1.00347	0.846775	0.898006	0.943049	0.98572	1.03706	1.02535	0.921398	0.935033	0.90702	0.754403	0.949491	Uba2
128	ENSMUSG00000021553	5.10405e-09	-0.625685	-0.201008	-0.621295	-0.0057044	0.00563298	0.00324127	-0.22188	-0.00527984	-0.00286924	0.00857452	-0.49792	-1.17735	-0.202522	-1.25272	Slc28a3
128	ENSMUSG00000020566	0	-0.0158482	-0.239087	-0.0163275	-0.0415765	-0.0728019	-0.0048799	-0.00396942	-0.000367211	-0.000298165	0	-0.0114851	-0.0194401	-1.06671	-0.0240494	Atp6v1c2
129	ENSMUSG00000034164	4.89216e-214	0.493331	0.393085	0.451573	-0.312858	-1.13664	0.213751	0.4463	0.500634	0.494648	0.501656	0.385253	0.499117	0.1449	0.467177	Emid1
129	ENSMUSG00000005417	3.71079e-89	0.876843	1.2108	1.31631	1.15244	1.14486	1.22303	0.713027	1.06218	0.895309	1.37406	0.859257	1.01352	1.34983	1.45468	Mprip
130	ENSMUSG00000040659	6.0226e-61	-0.702579	-0.354306	-0.130657	-1.36924	-0.555816	0.176731	-1.32661	0.342401	0.0668547	0.564467	-2.47656	-1.36108	-0.553742	0.330311	Efhd2
130	ENSMUSG00000025856	8.44642e-126	1.71279	1.95588	1.99381	1.62426	1.07105	0.915284	1.74261	1.75272	1.79702	2.28737	1.76505	1.73415	2.19885	2.20176	Pdgfa
130	ENSMUSG00000035105	7.47647e-211	-0.0822327	-0.766729	-0.234306	-0.420192	-1.17795	-0.153209	-0.520289	-0.00435502	-0.0274544	0	-0.898102	-0.097043	-0.438346	-0.117823	Egln3
131	ENSMUSG00000008136	4.54744e-197	-0.552015	-0.133632	-0.577883	-1.51004	-1.55681	-0.395177	-0.726351	-0.421673	-0.534339	-0.0269017	-0.879685	-0.590035	-0.0663376	-0.167472	Fhl2
131	ENSMUSG00000047907	1.11973e-53	0.735996	0.696357	0.486466	-0.0386066	-0.616401	-1.25927	0.751804	0.773647	0.76253	0.767896	0.730631	0.757197	0.765287	0.701365	Tshz2
131	ENSMUSG00000035498	8.26235e-64	-1.09946	-0.448503	-0.282821	-1.66342	-1.90711	-0.939819	-1.24419	-0.753974	-0.990452	-0.304013	-1.26752	-1.18833	-0.494169	-0.263342	Cdcp1
131	ENSMUSG00000038679	3.85407e-34	-1.13719	-1.51506	-1.09759	-0.292456	-0.664071	-0.661095	-0.846308	-1.02549	-0.756217	-2.27193	-0.58218	-1.04121	-1.57183	-0.87444	Trps1
132	ENSMUSG00000067006	3.8756e-153	-0.649717	-0.754078	-0.504703	-1.08634	-0.947896	-1.57573	-0.787605	-0.424407	-0.710158	-0.171058	-0.898236	-0.871385	-0.135979	-0.598438	Serpinb5
132	ENSMUSG00000037601	3.93823e-64	-1.19032	-1.23495	-0.698323	-1.59744	-0.687801	0.269067	-1.01695	-1.3129	-1.08526	-1.45402	-1.00685	-1.03305	-1.7846	-1.10525	Nme1
133	ENSMUSG00000058013	1.34086e-39	0.712514	0.63067	0.949492	0.418045	0.717513	1.05513	0.638206	1.07826	0.96689	0.891001	0.152621	0.499967	0.807741	1.03348	Sept11
133	ENSMUSG00000030122	5.71498e-179	1.90098	1.68229	1.01501	1.1458	1.00393	-0.203033	1.71696	1.69357	1.64455	1.61445	1.92836	2.17019	1.84373	1.87765	Ptms
133	ENSMUSG00000059070	4.88066e-128	-1.09694	-1.40939	-0.899728	-1.12246	-1.08164	-0.256164	-1.52758	-1.33936	-1.78853	-1.10439	-1.23416	-1.13918	-1.30577	-0.625572	Rpl18
133	ENSMUSG00000005054	2.65097e-15	-1.81779	-0.640222	-0.591957	-1.61711	-1.34475	-0.51858	-1.63404	-1.52966	-1.24936	-0.658432	-2.49196	-2.38898	-1.58987	-0.714741	Cstb
133	ENSMUSG00000000594	2.89499e-07	-0.272266	-0.622863	-1.34148	-0.00246642	-0.106085	-0.165804	-0.117839	-0.0600201	-0.0295643	-0.439353	-0.184859	-0.426981	-0.833942	-1.70101	Gm2a
134	ENSMUSG00000027570	4.0673e-08	-0.141236	-0.193409	-0.0386834	-0.440239	-0.931228	-0.158683	-0.061194	0.00425687	-0.00142459	-0.0192392	-0.180249	-0.233941	-0.192622	-0.0404425	Col9a3
134	ENSMUSG00000004558	7.33907e-148	1.08976	1.14434	1.09332	1.08403	0.850735	0.711518	1.09928	1.01237	1.06172	0.137678	1.11415	1.13634	1.14993	1.13612	Ndrg2
134	ENSMUSG00000037573	1.11983e-31	-0.207007	-0.290089	-1.99757	0.24361	-0.0235238	-0.162882	-0.0813135	-0.190025	-0.121621	-0.566198	-0.00373283	-0.20096	-0.578929	-1.32674	Tob1
135	ENSMUSG00000027356	3.5577e-22	-0.0959142	-0.198707	-0.140631	-1.28684	-0.635863	-0.485197	-0.405052	0.00354565	-0.418353	-0.00460223	-0.19002	-0.237838	-0.207868	-0.0234673	Fermt1
135	ENSMUSG00000005161	1.77017e-95	-1.06177	-1.12214	-0.487159	0.0181463	-0.302778	0.127031	-0.729494	-1.68938	-1.2103	-2.26852	0.182507	-0.224612	-1.37591	-0.587505	Prdx2
135	ENSMUSG00000041731	9.28793e-06	0.203237	0.204735	0.00248331	0.090424	-0.182892	-1.14893	0.203117	0.211643	0.210329	0.212255	0.198383	0.187383	0.208227	0.00642851	Pgm5
136	ENSMUSG00000027171	3.04196e-60	-0.409819	-0.453447	-0.116756	-0.584043	-0.330247	-0.0250386	-0.579223	-0.115201	-0.129462	-0.0886248	-1.19584	-0.620337	-0.342594	-0.212517	Prrg4
136	ENSMUSG00000041012	1.43418e-75	-0.992046	-0.579736	-0.726434	-0.0780613	-0.0438279	-0.05925	-0.82242	-1.19458	-0.983148	-1.5255	-0.293611	-0.609811	-0.710899	-0.759368	Cmtm8
136	ENSMUSG00000061878	1.10228e-07	-0.00420896	0.0112333	-0.121878	-0.325909	-0.471654	-1.37886	-0.070444	-0.065124	-0.109344	0.134706	-0.00985225	0.022774	0.0746355	-0.0710284	Sphk1
136	ENSMUSG00000025150	1.23076e-12	-0.148435	-0.221066	-1.60935	-0.158632	-0.628505	-0.848336	0.00348155	0.0378031	0.0420705	0.049845	-0.0996099	-0.351503	-0.245977	-0.638302	Cbr2
137	ENSMUSG00000006442	1.07413e-17	-0.240738	-0.205673	-0.197891	-1.2829	-0.921114	-0.052419	-0.164658	0.0369364	-0.0120479	-0.0166643	-0.397913	-0.507809	-0.364767	-0.645064	Srm
137	ENSMUSG00000019577	1.34917e-31	-1.65426	-0.182545	-0.141584	-0.0675044	-1.26528	-0.593364	0.043113	-0.163531	0.0350312	-0.214717	0.0327884	-2.24345	-0.69026	-0.752762	Pdk4
137	ENSMUSG00000001435	1.51917e-124	1.38554	1.40028	1.28892	0.847361	0.67488	0.763205	1.3521	1.39857	1.38872	1.37029	1.32493	1.3905	1.39235	1.27133	Col18a1
137	ENSMUSG00000032024	7.58244e-148	0.031382	0.0297	-0.106526	-0.078281	-0.313069	-1.0807	0.032862	0.0342379	0.0366325	0.037481	0.0351456	0.03092	0.0299838	-0.0324641	Clmp
137	ENSMUSG00000025650	1.90286e-198	-0.00523251	-0.00577422	-0.0666625	-0.358817	-1.0025	-0.327558	-0.0227724	-0.0126157	-0.0291943	0.0181422	0.00645683	0.0130949	0.00100412	-0.0569975	Col7a1
138	ENSMUSG00000026020	3.38232e-166	-0.469247	-0.421817	-0.0747998	-1.93629	-1.42618	-0.939992	-0.597973	-0.161795	-0.39677	-0.067347	-0.833732	-0.871493	-0.460811	-0.0319685	Nop58
138	ENSMUSG00000029672	2.55904e-22	-0.637693	-0.305461	-0.107044	-0.178554	-0.537667	-0.101686	-0.412254	-1.06702	-0.49332	-2.00371	-0.163939	-0.0214241	-0.892226	-0.302847	Fam3c
138	ENSMUSG00000056737	1.23302e-51	-0.75755	-0.726843	-1.49942	-0.270906	0.0183364	0.00792549	-0.642931	-0.684719	-0.607288	-0.103132	-0.893051	-0.863671	-0.480088	-0.775994	Capg
138	ENSMUSG00000021281	4.06479e-49	-0.0929092	-0.441014	-0.0825602	0.194893	0.261339	0.261263	-0.682257	0.122268	0.194548	0.25674	-1.38898	-0.270004	-0.124074	0.251006	Tnfaip2
138	ENSMUSG00000044533	0	-0.874808	-1.40227	-0.381573	-0.848425	-0.914023	-0.0731719	-1.0308	-0.927347	-1.21184	-0.710189	-0.760869	-1.02857	-1.43722	-0.220454	Rps2
139	ENSMUSG00000049775	3.23827e-21	-0.633249	0.223812	0.764122	1.72775	1.67869	-0.0146343	-0.0142378	-1.82635	-0.714498	-0.0284109	1.11881	1.53626	0.306725	1.42177	Tmsb4x
139	ENSMUSG00000061983	6.18664e-12	-1.0362	-1.75625	-0.897923	-1.23951	-1.35235	-0.302385	-1.159	-0.697302	-1.00301	-0.493456	-1.47063	-1.49282	-1.69849	-0.616972	Rps12
139	ENSMUSG00000034295	3.37545e-15	0.020996	-0.00639581	-0.117105	-0.210557	-0.376484	-1.09278	0.0291343	0.0378995	0.0371658	0.00833441	0.0134316	0.0176347	0.00572775	-0.100481	Fhod3
140	ENSMUSG00000041782	4.26659e-79	-0.594626	-0.569806	-0.610185	-0.36055	-0.134593	-0.0177148	-0.870455	-0.567422	-0.649271	-0.241164	-1.23777	-0.533535	-0.278643	-0.157271	Lad1
140	ENSMUSG00000041959	1.43089e-165	-1.09277	-0.135135	-0.658343	-2.0184	-1.42497	-1.14238	-1.44457	-1.23297	-1.45446	-1.37736	-1.84479	-1.32636	0.211051	0.566667	S100a10
140	ENSMUSG00000050931	1.87016e-33	-1.24605	-0.214793	-0.0776606	-0.328779	-0.0829595	-0.0596735	-1.1783	-1.49033	-1.18423	-0.363423	-0.821017	-0.494939	-0.181252	-0.0331272	Sgms2
140	ENSMUSG00000022150	9.68864e-08	-0.200379	-0.0692844	-0.144974	-0.0174422	-0.11172	-0.0994371	-0.00992972	0.0257442	0.0269282	0.0178769	-0.0776346	-0.382135	-0.599584	-1.1499	Dab2
141	ENSMUSG00000028234	8.84259e-108	-0.832565	-1.69185	-0.908179	-0.940286	-1.24895	-0.261147	-1.19117	-0.81271	-1.33047	-0.681418	-1.20088	-1.08614	-1.65074	-0.531731	Rps20
141	ENSMUSG00000048200	2.38312e-122	-0.522953	-0.887528	-1.23136	-0.02226	-0.0216843	-0.0635345	-0.216524	-0.26888	-0.217277	-0.163462	-0.292977	-0.73259	-1.05435	-1.24349	Cracr2b
141	ENSMUSG00000031596	2.20252e-295	-0.975187	0.154954	0.157559	-0.0491675	0.0302572	0.0941144	-0.879436	-1.29772	-1.00504	-0.271577	0.0795504	0.103789	0.160023	0.144178	Slc7a2
142	ENSMUSG00000090862	1.64708e-26	-1.15952	-1.65818	-0.936771	-1.29901	-1.12377	-0.33603	-1.50806	-1.09429	-1.63122	-1.02094	-1.4884	-1.42705	-1.54891	-0.795333	Rps13
142	ENSMUSG00000052151	5.97623e-62	-1.16481	-1.13141	-0.847601	-0.56677	-0.189239	-0.130352	-1.50416	-1.13295	-1.24257	-0.641158	-1.7485	-1.19424	-1.12937	-0.388939	Plpp2
142	ENSMUSG00000022676	7.09433e-192	0.0717502	0.0624593	0.0342188	-0.520087	-0.962057	-0.241412	0.0681012	0.07556	0.068263	0.0636678	0.0648724	0.0717942	0.0652391	0.00780203	Snai2
143	ENSMUSG00000006205	3.6372e-256	1.62236	1.6138	1.45968	0.875365	-0.271492	0.695847	1.58824	1.62823	1.60099	1.61968	1.61372	1.63705	1.6159	1.49541	Htra1
143	ENSMUSG00000036478	2.01566e-39	1.1492	0.956847	0.255211	1.65533	1.5834	1.60672	0.296657	1.18008	0.117524	1.89614	0.452061	1.09848	1.25848	1.04625	Btg1
143	ENSMUSG00000024511	6.21616e-262	-0.828154	-0.0904688	-0.0501557	-0.117106	-0.0458331	-0.0890194	-0.963943	-1.32037	-1.27258	-0.0630721	-0.166846	-0.0972634	-0.0700103	-0.00829411	Rab27b
144	ENSMUSG00000042116	2.73898e-136	0.0779131	0.0401313	-0.120412	-0.392374	-0.905335	-1.11271	0.0745877	0.0845267	0.0786214	0.0892138	0.0660859	0.0685544	0.0657692	-0.0400179	Vwa1
144	ENSMUSG00000036402	5.40795e-71	-1.56295	-0.023705	0.123704	-0.310507	-0.432257	-0.0760433	-0.955198	-2.15181	-1.06769	-0.514482	-0.253785	-0.0808206	-0.0499842	0.19732	Gng12
144	ENSMUSG00000025290	2.58511e-115	-0.76843	-1.39113	-0.753322	-0.920162	-0.995592	-0.371146	-1.07754	-0.741459	-1.06807	-0.622895	-1.37887	-1.17744	-1.32448	-0.595559	Rps24
145	ENSMUSG00000035268	1.81927e-29	0.340425	0.644115	0.649031	1.02405	1.04045	1.00616	0.392581	0.275729	0.252933	0.0904727	0.718392	0.638954	0.723531	0.900854	Pkig
145	ENSMUSG00000029614	1.34132e-287	-1.0271	-1.59242	-1.00117	-1.11854	-1.12225	-0.469454	-1.41237	-1.0865	-1.57637	-0.674437	-1.25561	-1.19337	-1.46223	-0.647091	Rpl6
145	ENSMUSG00000052837	2.04325e-153	1.32455	1.68139	0.034327	1.48814	2.05292	-0.0283905	1.31325	1.27407	1.30039	2.5933	1.04568	1.14346	1.81052	0.993474	Junb
146	ENSMUSG00000033917	7.24064e-124	-1.58424	-0.312657	-0.76958	-0.17324	-0.0172009	-0.0255554	-1.09714	-1.52785	-1.31484	-2.05353	-0.666815	-1.65863	-0.757845	-0.908411	Gde1
146	ENSMUSG00000036764	2.88618e-284	-0.665897	0.00128627	0.0248539	-0.00143182	0.0497602	0.0495848	-0.62906	-1.1128	-0.927783	-0.40294	-0.0131142	-0.0136359	-0.0128329	0.0216308	Dnajc12
146	ENSMUSG00000014846	6.66695e-10	0.705748	1.23683	0.231323	0.872585	1.09932	-1.48305	1.12463	0.519502	1.08541	0.830219	1.14023	0.866824	1.47547	0.995093	Tppp3
147	ENSMUSG00000001833	1.35135e-131	1.8008	1.59797	1.87235	1.4647	1.39778	1.348	1.78752	1.91414	1.94347	2.16805	1.59851	1.6112	1.66162	1.92827	Sept7
147	ENSMUSG00000020358	2.72461e-13	-1.14445	-1.40467	-0.57389	-1.75299	-1.34529	-0.422869	-1.08664	-0.7911	-0.803223	-1.04061	-1.28664	-1.42068	-1.33874	-0.386963	Hnrnpab
148	ENSMUSG00000032418	2.67871e-77	-0.44492	-0.127249	-0.409782	-0.0968224	-0.086542	-0.0635672	-0.24547	-0.11894	-0.1292	-0.149995	-0.392015	-0.665187	-0.439349	-1.25083	Me1
149	ENSMUSG00000047675	5.59955e-41	-0.792671	-1.21871	-0.684551	-1.02474	-0.979205	-0.271255	-1.23711	-0.815329	-1.32006	-0.686564	-1.21879	-1.074	-1.31221	-0.710384	Rps8
149	ENSMUSG00000028626	4.20459e-06	-0.0234084	-0.050336	-0.0471914	-0.522921	-0.875018	-0.243824	-0.0725359	-0.000360654	-0.00745983	0	-0.155222	-0.0404479	-0.0769831	-0.00259657	Col9a2
149	ENSMUSG00000041417	3.21772e-06	-0.182336	0.168398	-0.441537	0.241137	-0.0291537	-1.50958	0.317106	-0.047014	0.327811	-0.040967	0.242962	-0.282844	-0.230682	-0.772408	Pik3r1
149	ENSMUSG00000079620	3.87253e-53	-0.542946	-0.349902	-0.360681	-0.0161118	-0.0207457	0.00376575	-0.240866	-0.0171162	-0.0107812	-0.0162256	-0.505368	-1.06711	-0.531438	-0.0878221	Muc4
149	ENSMUSG00000035186	3.97382e-07	-0.0751468	-0.908091	-0.0287112	-0.0219668	-0.0449022	-0.00521792	-0.147466	-0.0615187	-0.162353	-0.0174123	-0.138024	-0.0374752	-1.28817	-0.0141315	Ubd
150	ENSMUSG00000034226	1.89581e-77	-0.490924	-1.02381	-1.04752	-0.0352352	-0.0166477	0.00190591	-0.343145	-0.222486	-0.240782	-0.32841	-0.493619	-0.633884	-0.756345	-0.508434	Rhov
150	ENSMUSG00000033860	2.88861e-186	-1.07658	-0.0190392	-0.00765893	-0.354716	-0.252116	-0.057745	-1.52408	-1.57975	-1.95491	-0.157557	-0.13644	-0.0327015	-0.00478542	0	Fgg
150	ENSMUSG00000000184	7.31956e-206	1.78958	1.77639	1.62154	0.966267	-0.035005	0.479825	1.78583	1.80045	1.79546	1.78625	1.78861	1.79431	1.78289	1.65165	Ccnd2
150	ENSMUSG00000024164	3.59154e-107	-0.142207	-0.774611	-0.066695	-0.130796	-0.25757	-0.0154969	-0.377932	-0.00290112	-0.0255904	-0.0737177	-0.727962	-0.191237	-1.38568	-0.186534	C3
150	ENSMUSG00000015176	2.94736e-10	-0.319622	-0.266297	-0.154854	-1.23515	-0.665417	-0.043023	-0.203981	0.0151466	-0.0804507	-0.0424775	-0.452722	-0.641321	-0.371477	-0.295571	Nolc1
151	ENSMUSG00000034640	4.74513e-125	0.234322	0.416556	0.208359	0.286524	0.0540718	-1.53012	0.343874	0.505066	0.463002	0.321002	0.350969	0.0639645	0.454382	0.406171	Tiparp
152	ENSMUSG00000026748	1.28697e-124	0.0798685	-0.0235067	-0.157219	-0.510618	-0.994123	-1.09162	0.0490757	0.141881	0.13006	0.144209	-0.0547833	0.0806224	-0.0353232	0.0396023	Plxdc2
152	ENSMUSG00000029580	9.52347e-56	1.54144	1.67906	1.19834	1.12924	0.867673	-0.130403	1.42337	1.26358	1.60673	2.3582	1.29004	1.81047	1.47498	0.987068	Actb
152	ENSMUSG00000061787	2.00754e-138	-0.954058	-1.49369	-0.822404	-1.03483	-1.09239	-0.41884	-1.25595	-1.03072	-1.3829	-1.01594	-1.24772	-1.21889	-1.51172	-0.789215	Rps17
152	ENSMUSG00000019960	1.72015e-41	-0.619307	-0.870352	-1.15613	-0.626166	-1.93365	-1.45676	-0.617778	-0.146069	-0.167819	0.183025	-1.11154	-0.921999	-0.871658	-0.287074	Dusp6
152	ENSMUSG00000043445	2.2016e-41	-0.230211	-0.148092	-1.34957	-0.0780098	0.00496326	0.188227	0.116215	0.189452	0.281456	0.0656984	-0.0969543	-0.534137	-0.734203	-1.11321	Pgp
153	ENSMUSG00000029108	2.25909e-14	0.0323278	0.044762	-0.117718	-0.366142	-0.456243	-0.992591	0.043508	0.0441315	0.0408501	0.0301947	0.0369478	0.0359707	0.0422796	-0.0374386	Pcdh7
153	ENSMUSG00000044786	8.09985e-39	1.54334	1.14686	-0.191424	2.08421	1.85116	-0.11199	1.29676	1.93447	1.61923	2.04874	1.34233	1.59884	1.24783	0.805656	Zfp36
153	ENSMUSG00000009585	8.89353e-53	-0.800824	-1.04471	-1.82994	-0.306501	-0.592276	-0.967537	-0.958791	-0.540187	-0.907661	-0.372917	-0.906624	-1.01237	-1.14971	-0.940964	Apobec3
154	ENSMUSG00000021453	4.78443e-162	1.03931	2.48432	1.04446	2.31257	2.1152	-0.763834	1.19033	0.23888	0.538123	2.12844	2.44127	2.08887	1.94141	0.122505	Gadd45g
155	ENSMUSG00000029673	1.46483e-29	-0.484471	-0.554167	-0.37775	-0.691686	-1.55074	-1.09042	-0.313891	0.0720507	0.0305014	0.0235856	-0.665716	-0.730723	-0.406979	-0.210567	Auts2
156	ENSMUSG00000037060	4.67965e-94	1.65116	1.97292	1.41663	1.33661	1.39949	0.341984	1.34207	1.81872	1.30198	2.37354	1.43472	1.70802	2.26756	1.95688	Prkcdbp
156	ENSMUSG00000038274	5.02164e-99	-0.918294	-1.03438	-0.69732	-0.902037	-0.682792	-0.398049	-1.14133	-0.935104	-1.30156	-0.541797	-1.14074	-1.1632	-1.02207	-0.7413	Fau
157	ENSMUSG00000026628	1.63204e-68	1.54269	0.243292	-1.12923	2.68717	1.31843	-1.174	0.934057	1.64017	0.847135	1.00809	2.13305	2.08985	0.355243	-0.0250493	Atf3
157	ENSMUSG00000008601	9.26495e-91	-1.21428	-1.26511	-1.18992	-0.198645	-0.0527829	-0.0770613	-1.08405	-1.4775	-1.29756	-0.743034	-0.640299	-1.02703	-1.17596	-0.6902	Rab25
157	ENSMUSG00000025503	3.00528e-11	-0.702003	-1.17392	-1.7263	0.000639801	-0.130759	-0.174301	-0.378478	-0.774286	-0.498022	-0.708582	-0.420583	-0.836205	-1.84874	-1.45529	Taldo1
157	ENSMUSG00000020439	1.57757e-07	0.355947	0.374712	0.173016	-0.241617	-0.318216	-1.14588	0.247421	0.399104	0.333822	0.473425	0.24137	0.349284	0.383118	0.222843	Smtn
157	ENSMUSG00000064373	7.04424e-07	-0.299937	-0.365601	-0.200064	0.0756035	-0.334869	-0.141943	0.102808	0.231756	0.365583	-1.77559	-0.108278	-0.569313	-1.34997	-1.18854	Sepp1
158	ENSMUSG00000029622	3.34882e-08	-1.50193	-1.18506	-0.434236	-0.326481	0.154655	0.197358	-1.49119	-1.9422	-1.7672	-0.654334	-0.851939	-1.20141	-0.994534	-0.883959	Arpc1b
158	ENSMUSG00000007891	2.14039e-22	-1.00826	-0.391269	-1.11395	-0.553832	-0.0454873	0.0788893	-0.668598	-1.08799	-0.97022	-0.733287	-0.420859	-1.16671	-0.382659	-1.95212	Ctsd
158	ENSMUSG00000020000	3.5617e-168	0.0381437	0.0270029	-0.0152215	-0.690182	-1.12252	-0.568274	0.0346028	0.048409	0.0410083	0.00402916	0.0328602	0.0412936	0.0351643	0.00801243	Moxd1
158	ENSMUSG00000020432	1.67716e-06	-0.168324	-0.00504323	-0.683262	-0.0959877	-0.17652	0.0621396	-0.125653	-0.170117	-0.183453	-1.26189	0.0310081	-0.1816	-0.12364	-1.15222	Tcn2
158	ENSMUSG00000092274	7.46645e-79	-1.42738	-0.443009	-0.870129	-1.60663	-1.86881	-1.61646	-1.27876	-1.29333	-1.3448	-0.37265	-0.887675	-1.71347	-0.895222	-0.628767	Neat1
159	ENSMUSG00000091956	6.36576e-46	-0.535358	-0.803723	-1.96312	-0.149401	-0.16955	-0.88867	-0.391187	-0.00182796	-0.00906034	0.0202384	-0.922653	-0.87222	-1.04499	-1.81964	C2cd4b
159	ENSMUSG00000040666	5.15695e-119	0.19005	0.18631	0.0332314	0.132907	0.00685981	-1.03665	0.193659	0.206197	0.203422	0.207304	0.186368	0.181369	0.192048	0.066934	Sh3bgr
160	ENSMUSG00000026479	1.29706e-62	-0.232273	0.00618017	-0.142924	-0.768621	-0.968349	-1.22985	-0.450314	-0.244594	-0.495949	-0.0524924	-0.239731	-0.0827761	0.0604628	-0.119763	Lamc2
160	ENSMUSG00000049686	1.64545e-20	-0.22428	-0.10325	-0.875051	-0.0542386	-0.124541	-0.0321413	-0.135381	-0.065894	-0.0630974	-0.208639	-0.220243	-0.34713	-0.293492	-1.08505	Orai1
160	ENSMUSG00000010307	3.34944e-07	-0.636912	0.000930574	0.0140932	-0.0307303	0.00648532	0.00727132	-0.214103	-1.15685	-0.359833	-0.0314355	-0.0132441	-0.00473696	-0.00122225	0.0140932	Tmem86a
160	ENSMUSG00000034006	2.90853e-149	-0.903341	-0.203589	-0.35031	-1.6849	-1.73828	-0.509933	-0.476034	-0.604513	-0.449056	-0.0859714	-0.517216	-1.15827	-0.558687	-0.279877	Pqlc1
161	ENSMUSG00000078812	4.48954e-12	-0.529477	-0.580475	-0.536092	-1.6713	-0.912089	-0.39547	-0.4271	-0.6337	-0.432159	-0.152684	-0.834625	-0.787219	-1.07004	-0.266972	Eif5a
162	ENSMUSG00000048096	3.80302e-50	1.69398	1.69664	1.31716	0.10262	-0.209183	-0.58084	1.71655	1.73044	1.72385	1.67844	1.71327	1.70358	1.70773	1.52248	Lmod1
162	ENSMUSG00000020027	1.84056e-07	-0.760818	-0.170103	-0.333439	-0.325751	-0.722699	-0.679607	-0.247271	-1.14687	-0.294	-1.84514	-0.111625	-0.109205	-0.157045	-0.0368356	Socs2
162	ENSMUSG00000041308	2.63045e-12	-0.0821195	-0.0108875	-0.00993067	-0.450304	-1.24565	-1.29545	-0.187279	-0.201293	-0.191532	0.0281413	-0.0453738	0.073935	0.0391094	0.108146	Sntb2
162	ENSMUSG00000039676	1.10487e-06	-0.709287	-0.106463	-0.208918	-0.0743251	-0.0507138	-0.0574657	-0.567583	-1.20017	-0.820131	-0.524739	-0.194538	-0.170184	-0.0257302	-0.031979	Capsl
163	ENSMUSG00000028755	4.04013e-33	-0.328657	-0.0647287	-0.0942539	-1.18594	-0.88872	-0.408887	-0.144447	-0.126838	-0.109981	-0.173091	-0.177004	-0.517127	-0.176931	-0.26408	Cda
163	ENSMUSG00000024338	3.29061e-189	-1.19634	-1.1362	-0.677973	-0.23042	-0.331481	-0.0359137	-0.823042	-1.64427	-0.995702	-0.308356	-0.356734	-0.589014	-1.39976	-0.452906	Psmb8
164	ENSMUSG00000049422	1.48804e-08	-0.742725	-0.547731	-0.628417	0.127843	0.20953	0.233774	-0.555344	-1.04128	-0.806286	-1.06862	-0.202811	-0.336733	-1.58523	-0.959753	Chchd10
164	ENSMUSG00000061477	2.11508e-165	-0.660712	-1.38362	-0.710396	-0.933981	-1.1355	-0.43198	-1.22422	-0.537473	-1.28146	-0.641222	-1.22632	-0.979426	-1.21267	-0.414856	Rps7
164	ENSMUSG00000021282	3.06246e-45	-1.11865	-0.761639	-0.490065	-1.71371	-1.03762	-0.330183	-0.942996	-0.857137	-0.688612	-0.286308	-1.13367	-1.42725	-1.15327	-0.395863	Eif5
164	ENSMUSG00000022371	8.70543e-63	0.0641703	0.0653218	-0.0517284	-0.770318	-1.22542	-0.750825	0.0601862	0.0772417	0.0673369	0.0588871	0.0628991	0.0749825	0.0680134	-0.0257022	Col14a1
165	ENSMUSG00000026483	2.57468e-16	0.924858	0.92502	0.560793	0.376283	-0.0663377	-1.09734	0.92359	0.956566	0.950207	0.948301	0.909699	0.885244	0.941657	0.672019	Fam129a
165	ENSMUSG00000039195	4.85809e-44	-0.567203	-0.404706	-1.00321	-0.353198	-0.259583	-0.257129	-0.531518	-0.793139	-0.571735	-0.78474	-0.461438	-0.295488	-0.640918	-1.71116	1110008P14Rik
165	ENSMUSG00000002602	1.47525e-53	1.20933	1.19796	1.11924	0.56004	0.589351	0.623121	1.21033	1.22298	1.21915	1.23357	1.19764	1.22163	1.21786	1.10566	Axl
166	ENSMUSG00000029810	2.91892e-238	-1.76194	-1.34219	-1.96158	-0.660352	-1.39	-0.875128	-0.803727	-2.18628	-1.07989	-0.569876	-0.515488	-1.47028	-1.93001	-1.54443	Tmem176b
167	ENSMUSG00000036856	8.95311e-52	-0.497174	-0.141316	-0.0332054	-0.0556581	-0.0717176	-0.179053	-0.669531	-0.53273	-0.784878	-1.16809	-0.096756	-0.0329873	-0.0988791	-0.0304395	Wnt4
167	ENSMUSG00000030792	6.82743e-69	-0.931838	-0.0334647	-0.070889	-0.0692277	-0.0025058	-0.000582235	-0.716275	-1.13122	-0.941345	-0.329562	-0.233599	-0.632739	-0.0316179	-0.187312	Dkkl1
167	ENSMUSG00000060636	3.19657e-40	-0.688664	-0.9831	-0.99832	-0.929694	-0.60663	-0.436071	-1.21073	-0.535828	-1.19576	-0.0612174	-1.34757	-0.93286	-0.941682	-0.786623	Rpl35a
168	ENSMUSG00000033831	8.29346e-100	-0.851977	-0.00571211	0	-0.180289	-0.00157507	-8.79133e-05	-1.47774	-1.19556	-1.92054	-0.0198221	-0.125691	-0.0331937	0	0	Fgb
168	ENSMUSG00000021843	3.71492e-07	-1.24926	0.11424	0.383103	-0.288605	-0.335844	-0.459401	-1.27825	-2.0362	-1.7285	-0.505079	-0.213331	0.0510763	0.143862	0.480331	Ktn1
168	ENSMUSG00000010663	7.47552e-95	-0.128549	-0.434622	-0.547642	0.0345851	-0.0118925	-0.0935469	0.0125989	0.0607096	0.0742035	-0.223723	-0.0700934	-0.251617	-0.636506	-1.02769	Fads1
168	ENSMUSG00000024736	2.25579e-11	0.0377626	-0.00841213	-0.104007	-0.0701463	-0.339356	-1.02622	0.0169646	0.0212216	0.0172305	-0.187127	0.0792402	0.0801775	-0.0483142	-0.0193865	Tmem132a
169	ENSMUSG00000020423	8.44334e-17	1.4806	0.858205	-1.3869	2.05829	1.10453	-1.25595	0.997595	1.67072	1.09376	1.35976	1.32423	1.46278	0.73967	-0.726073	Btg2
169	ENSMUSG00000027215	1.25865e-104	-1.2005	-0.378592	-0.744067	-0.0553509	0.125664	0.178403	-0.899278	-1.45483	-0.959522	-0.304385	-0.900573	-1.04633	-0.933765	-0.877553	Cd82
169	ENSMUSG00000034686	6.00194e-115	0.144377	0.0993505	-0.0478547	-0.23707	-0.15504	-1.06486	0.114905	0.15229	0.147918	0.0587216	0.0930361	0.139934	0.22297	0.127835	Prr7
169	ENSMUSG00000023010	2.0492e-150	-1.46976	-1.06563	-1.49226	-0.772346	-0.712233	-0.35264	-1.04457	-1.47386	-1.04563	-0.919405	-1.28393	-1.59476	-1.60637	-1.96915	Tmbim6
170	ENSMUSG00000028478	3.10875e-65	-0.750801	-1.49436	-1.25919	-0.236813	-0.191679	0.115504	-0.2696	-0.344603	-0.17486	-0.305374	-0.518572	-1.05818	-2.21117	-0.822035	Clta
170	ENSMUSG00000025362	3.46684e-71	-0.84616	-1.36469	-1.26228	-1.07915	-0.881766	-0.109032	-1.48044	-1.13716	-1.8407	-1.26279	-1.2752	-1.11369	-1.46746	-1.18167	Rps26
170	ENSMUSG00000031488	1.4148e-95	-0.88957	-0.574589	-0.399479	-0.145734	-0.0356177	-0.0132532	-1.14467	-0.437967	-0.778011	-0.161277	-1.22578	-0.948104	-0.547982	-0.213917	Rab11fip1
170	ENSMUSG00000022270	6.92711e-115	-0.922144	-0.367961	-0.531345	-0.266402	-1.18775	-1.34623	-0.764802	-1.01687	-0.814777	-0.688584	-0.412882	-0.674602	-0.790874	-1.00362	Fam134b
170	ENSMUSG00000024843	4.86945e-11	-0.486896	-0.968819	-1.76437	-0.0167418	-0.160136	-0.329492	-0.483335	-0.14817	-0.238852	-0.440591	-0.642149	-0.686793	-0.878453	-1.3315	Chka
171	ENSMUSG00000030538	2.76361e-43	-0.434838	-0.838632	-0.387921	0.0754947	0.0580898	0.0826086	-0.201597	-0.681181	-0.308181	-1.01611	-0.021749	-0.209558	-1.54732	-0.763193	Cib1
171	ENSMUSG00000021892	1.14661e-18	-0.205211	-0.0772408	-0.462201	-0.178862	-0.800261	-1.10923	-0.0230862	-0.04592	-0.0011502	-0.422497	-0.080252	-0.438035	-0.444105	-0.587444	Sh3bp5
171	ENSMUSG00000023944	2.39825e-16	-0.744338	-1.48654	-0.515721	-0.560996	-0.710329	-0.122759	-0.441357	-0.985365	-0.642072	-1.06541	-0.234312	-0.757004	-1.33975	-0.223015	Hsp90ab1
172	ENSMUSG00000026688	2.87138e-113	0.957789	1.25527	0.972057	1.21142	1.14117	1.03227	0.982335	0.818159	0.793322	0.939183	1.17	0.96715	1.15723	0.999433	Mgst3
172	ENSMUSG00000026864	2.21461e-10	-0.188235	-0.637389	-2.14914	-0.575962	-0.342376	0.267708	0.0997243	0.493432	0.512847	-0.000595761	-0.538354	-0.833858	-0.675801	-0.90126	Hspa5
172	ENSMUSG00000032307	1.12882e-120	-0.482538	-0.0181645	-0.000597357	-0.380738	-0.07331	-0.0702623	-1.13921	-0.644481	-1.3636	-0.0613798	-0.143177	-0.0714313	0.0197143	0.0468407	Ube2q2
172	ENSMUSG00000015837	2.92292e-51	-1.39149	0.157203	-0.438467	-0.589394	0.106467	0.130157	-0.629635	-0.57629	-0.350943	0.0388496	-1.0453	-2.09249	-0.0166782	-0.233553	Sqstm1
173	ENSMUSG00000063457	4.95025e-138	-0.653264	-1.15815	-0.463448	-0.823387	-1.09391	-0.328643	-0.912947	-0.723146	-1.03285	-0.234371	-0.907658	-0.889191	-0.964875	-0.363479	Rps15
173	ENSMUSG00000031995	3.37162e-62	-0.859715	-0.845703	-1.01066	-0.248606	-0.0683243	-0.0450681	-1.06834	-0.649811	-0.893224	-0.545746	-1.25241	-1.13784	-0.623442	-0.635241	St14
173	ENSMUSG00000005846	6.92509e-72	-0.589546	-0.724154	-0.305698	-1.28222	-0.644912	-0.0637454	-0.580892	-0.44934	-0.523962	-0.371577	-0.658878	-0.862761	-0.736921	-0.227179	Rsl1d1
174	ENSMUSG00000030067	8.23353e-09	-0.419906	-0.306186	-0.583455	-0.981039	-1.23053	-1.30983	-0.580299	-0.349641	-0.459952	-0.20036	-0.383557	-0.244952	0.0914834	0.0662302	Foxp1
174	ENSMUSG00000093674	1.23314e-44	-0.146594	-0.324765	-0.633691	-0.283218	0.239955	-0.0423424	-0.764789	-0.480809	-1.11727	-0.209081	-0.303964	-0.0822203	-0.439443	-1.12137	Rpl41
174	ENSMUSG00000038732	1.09207e-06	-0.681418	-0.200657	-0.0732563	-0.049341	0.0512256	0.0521556	-1.00938	-0.888176	-1.0991	-0.352852	-0.599206	-0.272474	-0.0979507	-0.00590074	Mboat1
175	ENSMUSG00000040435	4.46766e-116	0.95935	1.28568	0.451792	1.83848	1.27323	0.223681	1.01644	1.42975	1.35027	1.58343	0.862254	0.874701	1.53391	1.01811	Ppp1r15a
175	ENSMUSG00000021660	4.9773e-45	-0.99075	-1.24106	-0.741115	-0.922198	-0.650874	-0.197968	-1.62362	-1.26483	-1.95673	-0.813238	-0.90877	-0.832815	-1.18861	-0.0406031	Btf3
175	ENSMUSG00000035133	6.68867e-32	-0.566924	-0.310876	-0.54976	-1.03333	-0.923923	-1.29383	-0.540123	-0.244675	-0.294351	-0.0209146	-0.869708	-0.71606	-0.152107	-0.0895041	Arhgap5
175	ENSMUSG00000005125	2.24165e-148	-1.01342	-0.47984	-1.14822	-0.969498	-0.975565	-0.116225	-0.851235	-0.264554	-0.710053	-0.372914	-0.813847	-1.44709	-1.32385	-1.77879	Ndrg1
176	ENSMUSG00000059796	8.08398e-14	-0.80233	-1.08771	-0.625503	-1.61945	-0.852961	0.0828469	-0.811021	-0.716215	-0.814738	-0.730339	-1.12069	-1.31341	-1.26544	-0.568413	Eif4a1
176	ENSMUSG00000024236	1.3458e-09	-0.689206	-0.328724	-0.349605	-0.400032	-0.609151	-1.30615	-1.23445	-0.620189	-1.30474	0.068791	-0.81565	-0.551399	-0.102573	0.0655384	Svil
176	ENSMUSG00000024975	1.689e-08	-0.321887	-0.251055	-0.586599	0.0311371	-0.0349964	-0.364926	-0.422187	-0.301068	-0.485564	-0.449079	-0.104663	-0.222284	-0.76586	-1.55225	Pdcd4
177	ENSMUSG00000042613	2.26338e-27	0.711423	1.06078	0.622591	0.499665	0.555833	-1.19334	0.768951	0.66381	0.715966	0.790933	0.964889	0.842873	1.11554	0.811065	Pbxip1
177	ENSMUSG00000060032	4.97955e-13	-0.964072	-0.595635	-1.09323	-0.265306	-0.0366058	-0.145801	-1.42894	-1.14782	-1.70792	-0.929109	-0.886724	-0.822845	-1.02994	-1.89675	H2afj
177	ENSMUSG00000019997	2.81928e-06	0.104018	0.0299946	0.0827507	-0.172965	-1.35629	-0.42861	0.159769	0.239968	0.233455	0.224788	0.12536	0.0445654	0.137636	0.140156	Ctgf
177	ENSMUSG00000052560	1.13793e-95	-0.128203	-0.00863477	-0.110101	-1.20944	-0.860821	-0.903918	-0.14606	-0.0268735	-0.179843	0.00129833	-0.0538221	-0.127882	0.00570114	-0.145432	Cpne8
178	ENSMUSG00000028640	8.7558e-106	-0.0856394	-0.332636	-0.646097	-1.0355	-1.3498	-1.09823	-0.153914	0.083136	0.0531914	-0.00353095	-0.440804	-0.18009	-0.544314	-0.451613	Tfap2c
178	ENSMUSG00000028832	6.53608e-07	0.00650065	-1.31284	-0.296832	-0.0899183	-0.541186	-0.208231	-0.0351305	0.0564841	-0.0103262	-0.797739	-0.0926838	-0.0721461	-1.15406	-0.214112	Stmn1
178	ENSMUSG00000029675	2.30005e-140	1.37421	1.34854	1.20131	1.00351	0.450697	0.502617	1.36879	1.3788	1.37386	1.34865	1.36694	1.37679	1.35135	1.24574	Eln
178	ENSMUSG00000067288	2.12186e-42	-0.90658	-0.944354	-1.00298	-1.02663	-0.472588	-0.294782	-1.75904	-1.03499	-2.0096	-0.797778	-1.42772	-0.832406	-1.17585	-1.37484	Rps28
178	ENSMUSG00000023951	5.56355e-26	-0.721775	-0.105945	-0.377016	-0.74498	-1.4195	-0.45839	-0.278927	-0.539439	-0.32011	-0.288133	-0.170527	-0.671422	-0.15688	-0.680212	Vegfa
179	ENSMUSG00000063229	2.62729e-07	-0.518549	-0.197537	-1.86011	-1.32977	-1.0542	0.00531258	-0.203898	-0.491648	-0.141238	-0.444829	-0.384828	-0.682827	-0.614227	-1.19925	Ldha
179	ENSMUSG00000031504	4.17055e-20	-0.210698	-0.108524	-0.196797	-0.0201465	-0.568584	-1.21501	-0.0632471	-0.182144	-0.0601473	0.147454	-0.0574848	-0.246842	-0.112602	-0.246036	Rab20
179	ENSMUSG00000031584	1.95931e-90	-0.646438	-0.231991	-0.206543	-0.44231	-0.0871054	-0.0450478	-1.00058	-0.819906	-1.37247	-0.37799	-0.476518	-0.498656	-0.263264	-0.234338	Gsr
179	ENSMUSG00000022899	3.57196e-109	-0.327159	-0.917312	-0.235699	-0.0425243	-0.141558	-0.0208467	-0.211702	-0.108689	-0.075294	-0.105982	-0.395463	-0.522986	-0.538258	-0.262718	Slc15a2
179	ENSMUSG00000035885	3.97975e-119	0.7185	1.00235	0.895541	1.31937	1.21353	0.979763	0.747513	0.170556	0.316051	-0.0637523	1.48696	1.27928	0.281814	0.122001	Cox8a
180	ENSMUSG00000029430	1.99421e-67	-0.486494	-0.869587	-0.0518923	-1.60914	-0.584682	0.0347895	-0.591457	-0.269406	-0.314641	-0.309937	-0.934866	-0.753013	-1.03416	0.00579893	Ran
180	ENSMUSG00000002980	1.24609e-85	0.821145	1.18624	1.35892	0.383387	1.0511	1.03944	1.24025	1.18118	1.34292	1.39134	1.13763	0.593558	1.58344	1.38321	Bcam
180	ENSMUSG00000024516	1.58546e-74	-0.54579	-0.28148	-1.11654	-0.128283	-0.107662	-0.0879344	-0.446488	-0.605876	-0.35173	-0.525765	-0.541784	-0.364202	-0.897598	-1.59706	Sec11c
181	ENSMUSG00000090733	9.29649e-22	-0.434486	-0.585153	-0.509062	-0.945168	-0.716421	-0.536669	-1.09057	-0.357537	-1.17925	-0.155794	-1.17223	-0.791219	-0.455023	-0.279446	Rps27
181	ENSMUSG00000000567	4.9143e-126	-1.68085	-1.95676	-1.83883	-1.04433	-1.53212	-1.50567	-2.08914	-1.13645	-1.72657	-0.184688	-1.99557	-1.48506	-1.3678	-1.36681	Sox9
181	ENSMUSG00000034120	2.4487e-13	-0.650399	-0.624395	-0.16491	-1.599	-0.527396	0.158057	-0.605503	-0.26352	-0.468499	-0.206848	-1.13961	-1.3836	-0.682004	-0.557082	Srsf2
181	ENSMUSG00000061232	4.46063e-50	-1.58336	-1.37694	-1.37937	-0.951276	-1.10302	-0.206383	-1.09901	-1.90848	-1.31355	-0.456266	-0.885716	-1.36708	-2.25567	-1.33754	H2-K1
182	ENSMUSG00000020844	2.14926e-17	-0.0110317	-0.427684	-0.366115	-0.181908	-0.431783	-0.97604	-0.0281155	0.0348003	0.0453819	0.0254844	-0.0123786	0.00076336	-0.319387	-0.0943138	Nxn
182	ENSMUSG00000018102	6.2488e-45	-1.08446	0.0848853	-0.35069	0.361844	0.155525	-0.00951628	-0.838531	-2.10566	-1.42436	-1.66993	0.385693	0.486715	-0.606548	-0.402597	Hist1h2bc
183	ENSMUSG00000035530	2.81161e-81	-0.676239	-0.158269	-0.207502	-0.849521	-0.258304	-0.623581	-0.597647	-0.501181	-0.264191	-0.350447	-1.267	-1.19929	-0.0871035	0.316169	Eif1
183	ENSMUSG00000046768	2.24963e-41	1.20725	1.21181	-0.0856738	1.23106	0.715142	0.386366	1.40369	1.81501	1.79584	1.82676	0.945993	0.804553	1.28362	0.948052	Rhoj
183	ENSMUSG00000024587	1.44516e-08	-0.359926	-0.12853	-0.194093	-1.40105	-0.325455	0.0095841	-0.642532	-0.0556452	-0.240702	0.0129794	-1.12225	-0.565552	-0.336451	-0.224359	Nars
183	ENSMUSG00000010095	4.60872e-118	-0.820615	-0.156529	-0.49258	-1.17384	-0.909911	-1.32902	-0.417528	-0.0299122	-0.00216465	0.0373592	-0.917072	-1.50923	-0.325852	-0.718012	Slc3a2
184	ENSMUSG00000003617	1.49001e-33	-0.762722	-0.485095	-1.46599	-0.401017	-0.961915	-0.630746	-0.394492	0.142415	0.105714	0.134084	-0.967587	-1.37022	-0.456275	-1.48738	Cp
184	ENSMUSG00000025813	5.84066e-39	-0.608936	-0.30396	-0.197065	-0.0506927	-0.0505209	-0.0273682	-0.501935	-0.498694	-0.52995	-0.986655	-0.280354	-0.503986	-0.241201	-0.386384	Homer2
185	ENSMUSG00000062647	8.97012e-104	-0.96993	-1.51626	-0.803707	-0.713191	-0.953052	-0.0840285	-0.894051	-0.841975	-1.00688	-0.813961	-0.706979	-1.16513	-1.35435	-0.47172	Rpl7a
185	ENSMUSG00000037379	8.34091e-126	0.0595911	0.0496003	-0.0851082	-0.302079	-1.11681	-0.911448	0.0547748	0.0643696	0.055159	0.0659623	0.0556136	0.0602615	0.040764	-0.0597042	Spon2
185	ENSMUSG00000052146	4.53983e-44	-0.791753	-1.27774	-0.74973	-1.00497	-0.784119	-0.356219	-1.47272	-0.811914	-1.59254	-0.737762	-1.37045	-0.96047	-1.19163	-0.495271	Rps10
186	ENSMUSG00000027613	2.84893e-81	-0.742097	-0.358911	-0.172936	-1.53988	-0.712518	-0.228603	-0.735082	-0.485394	-0.519384	0.102987	-1.24585	-1.25483	-0.532307	-0.239543	Eif6
186	ENSMUSG00000022353	1.13681e-114	-1.29523	-0.180472	-0.114682	-0.108649	-0.612152	-1.37979	-1.36691	-1.71989	-1.53262	-0.570224	-0.0626646	-0.180507	-0.134077	-0.3129	Mtss1
186	ENSMUSG00000022893	1.78416e-150	1.98456	1.09696	1.26082	1.53198	0.890697	-0.759724	1.29756	2.16006	2.10698	2.14054	0.872092	1.994	1.79144	1.55836	Adamts1
187	ENSMUSG00000028583	8.47253e-118	-0.0186722	-0.0592225	-0.106765	-1.07417	-1.00026	-0.542522	-0.00254585	0.0114273	3.3668e-05	0.00318494	-0.0339027	-0.0129144	0.00496117	-0.0833531	Pdpn
187	ENSMUSG00000030647	2.61878e-54	-0.590486	-0.891646	-0.904951	-0.134697	-0.269701	-0.240848	-0.44252	-0.671936	-0.543631	-1.26556	-0.125685	-0.544836	-1.73873	-1.67534	Ndufc2
187	ENSMUSG00000038067	1.79234e-54	-1.1576	-0.0176224	-0.162193	-0.300249	-0.0363818	-0.530575	-0.914959	-0.0786185	-0.156458	0	-1.39894	-2.0321	-0.0300614	-0.0879421	Csf3
188	ENSMUSG00000040564	8.18533e-36	-0.559258	-0.111196	-0.354173	-1.0495	-2.05102	-1.55351	-0.586673	-0.541225	-0.632953	-0.525876	-0.40072	-0.304952	-0.64563	-0.31128	Apoc1
188	ENSMUSG00000033307	3.67886e-109	-0.459145	-0.899144	-1.34718	-1.49665	-1.10709	-1.29582	-0.505639	-0.532678	-0.789134	-0.526888	-0.445938	-0.58733	-1.3859	-1.19595	Mif
188	ENSMUSG00000036181	2.5631e-43	-1.13058	-0.373029	-1.27884	0.219881	-0.240289	0.135431	-0.781135	-2.1228	-1.17214	-0.436242	-0.0319438	0.360037	-0.498696	-0.00852649	Hist1h1c
188	ENSMUSG00000041057	2.669e-10	-0.410838	-0.27453	-0.071847	-1.11826	-0.572212	-0.0724506	-0.5145	-0.1062	-0.283813	-0.005663	-0.737438	-0.6934	-0.267904	-0.0795883	Wdr43
188	ENSMUSG00000071644	2.63165e-78	-1.07929	-1.67572	-0.719183	-1.04923	-1.41881	-0.0604284	-1.28835	-1.26968	-1.44543	-1.51223	-0.969287	-0.957144	-1.92743	-0.690687	Eef1g
189	ENSMUSG00000025481	2.14927e-229	-1.12644	-0.403225	-0.465649	-0.605564	-0.534735	-0.439282	-1.25016	-1.50991	-1.70119	-1.24618	-0.554584	-0.650814	-0.657161	-0.641349	Urah
189	ENSMUSG00000020303	7.70533e-80	-0.8118	0.0160948	0.00348842	-0.278696	-0.0161288	0.0158468	-0.490383	-1.16236	-0.773172	0.018244	-0.0748867	-0.066337	0.00673594	-0.0368446	Stc2
189	ENSMUSG00000048285	2.56612e-08	-0.0675069	-0.0833773	-0.216846	-0.647623	-0.462618	-1.03865	-0.152452	0.0633803	0.0854783	0.166105	-0.324108	-0.0336192	-0.0998759	-0.0127752	Frmd6
189	ENSMUSG00000022283	4.39304e-156	-0.978229	-1.5885	-0.637814	-1.49647	-1.58889	-0.492227	-1.34799	-0.680909	-1.13851	-1.14384	-1.53161	-1.27554	-1.56922	-0.0853618	Pabpc1
189	ENSMUSG00000024190	2.78359e-12	1.12106	1.13182	0.12725	2.02061	1.54426	-0.0641974	1.02121	1.84063	1.48823	1.70507	0.772089	0.965582	1.48972	1.02555	Dusp1
190	ENSMUSG00000031207	2.33443e-31	1.13881	1.07036	1.50772	0.157122	0.692877	0.784083	0.408034	1.27075	0.93046	1.41262	0.168349	1.16442	1.45375	1.45227	Msn
190	ENSMUSG00000019970	4.06716e-40	-1.27142	-0.611383	-0.57969	-0.921394	-1.45676	-1.63743	-1.24375	-0.997592	-1.2978	-0.779955	-0.971488	-1.08217	-1.07884	-0.712985	Sgk1
190	ENSMUSG00000073411	2.80125e-12	-1.53027	-1.01278	-1.1463	-0.665422	-0.781204	-0.551625	-1.03945	-2.03591	-1.31364	-0.376943	-0.858632	-1.42274	-1.50717	-0.846529	H2-D1
191	ENSMUSG00000030103	3.93392e-17	-0.342447	-0.00047895	-0.282276	0.0256651	-0.0170591	-1.35523	-0.270762	-0.570872	-0.290541	0.2758	0.173627	0.173506	0.027088	-0.299785	Bhlhe40
192	ENSMUSG00000026701	1.94936e-72	-1.21341	-0.514627	-0.480486	-0.700723	-0.572373	-0.036808	-1.19508	-1.73929	-1.77402	-1.00195	-0.2063	-0.638157	-0.753711	-0.547708	Prdx6
192	ENSMUSG00000062006	4.36162e-105	-0.63232	-0.94611	-0.678752	-0.913184	-0.732457	-0.538094	-1.20239	-0.702178	-1.36846	-0.721446	-1.02148	-0.769732	-0.906511	-0.510065	Rpl34
192	ENSMUSG00000008348	3.32839e-80	1.42844	1.87295	-0.763233	1.74327	1.19943	-0.611439	1.47206	1.50697	1.50035	1.70482	1.42512	1.30409	1.2536	-0.0589803	Ubc
192	ENSMUSG00000020205	5.98047e-138	0.292533	-0.822484	-0.901759	1.3462	0.166387	1.50979	0.261347	1.50762	1.56324	1.91957	-0.774046	-0.236851	-1.83713	1.33777	Phlda1
192	ENSMUSG00000025190	5.84562e-08	-0.542425	0.11914	0.0725931	0.00513753	0.0911982	0.122237	-0.162927	-0.834175	-0.263557	-1.04047	0.108578	-0.155453	-0.102437	-0.362117	Got1
193	ENSMUSG00000028266	1.99835e-60	-0.23717	-1.57558	-1.34033	-0.936382	-1.38385	-1.18531	-0.366632	0.104701	0.0329193	-0.203543	-0.737828	-0.514421	-1.36921	-0.52339	Lmo4
193	ENSMUSG00000021131	1.654e-39	-0.283057	-0.679285	-0.433527	-1.28534	-0.495524	-0.13595	-0.653686	-0.244139	-0.663668	-0.466558	-0.723897	-0.384229	-0.904246	-0.384693	Erh
194	ENSMUSG00000028936	4.25417e-86	-0.842132	-1.47402	-0.781843	-0.753905	-0.933697	-0.385914	-1.0858	-0.992882	-1.26611	-0.620277	-0.988521	-0.991902	-1.37273	-0.445671	Rpl22
194	ENSMUSG00000031870	1.42755e-66	-0.647639	-6.96688e-05	-0.0207843	-0.0673116	-0.0551545	-0.128438	-0.715399	-1.08368	-0.917256	-0.688069	-0.0133179	-0.00493725	0.00832713	0.00792608	Pgr
195	ENSMUSG00000025289	4.82078e-09	-0.319097	-0.661909	-0.275914	-0.174938	-0.478204	0.00339262	-0.0465576	0.243529	0.191823	-0.0264938	-0.318536	-0.807868	-0.956119	-1.3202	Prdx4
195	ENSMUSG00000045136	4.27273e-43	-0.464228	-1.01657	-0.174368	-0.159075	-0.0842351	-0.0800171	-0.465093	-0.193552	-0.280049	-1.13467	-0.610546	-0.666859	-0.581874	-0.227007	Tubb2b
195	ENSMUSG00000054889	3.29831e-08	-0.571994	-0.120543	-0.291361	-1.16218	-1.13436	-1.06935	-0.852049	-0.812617	-0.8631	-0.63989	-0.534104	-0.113585	0.0133979	-0.0528829	Dsp
195	ENSMUSG00000048490	7.31138e-75	-1.48213	-0.689443	-0.622083	-1.51266	-1.79292	-1.04983	-1.21732	-0.734033	-0.959015	-0.466529	-1.1484	-1.92065	-0.865387	-0.526392	Nrip1
196	ENSMUSG00000002580	1.87211e-105	-1.29852	-0.540689	-0.770897	0.00496174	0.0666768	0.0233863	-0.80028	-1.56558	-1.0064	-1.06849	-0.401682	-0.844322	-0.813863	-1.16455	Mien1
196	ENSMUSG00000047407	2.31536e-80	-1.49791	-1.08388	-1.00253	-1.23647	-1.19666	-0.479359	-1.7891	-1.57207	-1.8325	-0.648703	-1.54687	-1.27127	-1.24709	-0.744609	Tgif1
196	ENSMUSG00000025068	3.80019e-113	-0.496675	-0.382284	-0.588356	-1.44249	-1.34765	-0.791741	-0.358359	-0.302256	-0.32152	-0.0334391	-0.541394	-0.749143	-0.594454	-0.397803	Gsto1
197	ENSMUSG00000027800	1.89688e-66	-1.69867	-0.50042	-0.541162	-0.385282	-0.0481264	-1.43127	-1.4601	0.0999175	0.212586	2.11976	-2.55374	-2.59302	1.43546	0.983692	Tm4sf1
197	ENSMUSG00000028063	3.38908e-13	-1.26617	-0.1029	0.0369991	-0.785606	-0.00992929	-0.712661	-0.903257	-0.479581	-0.228924	0.538603	-1.79187	-2.06299	0.254692	0.436846	Lmna
197	ENSMUSG00000020737	7.71714e-68	-0.746588	-0.918764	-0.3296	-0.649704	-0.333657	0.0857001	-0.722619	-1.00719	-0.903877	-1.54235	-0.490542	-0.552221	-1.05615	-0.212676	Hn1
198	ENSMUSG00000028967	1.7487e-06	-0.10138	0.51413	0.39316	0.166509	-2.1609	-0.402272	0.0716274	0.576886	0.746334	0.874125	-0.204418	-0.127431	-0.13783	0.129308	Errfi1
198	ENSMUSG00000046223	5.58323e-154	-1.07179	-0.0333482	-0.0786225	-1.25861	-0.376157	-0.228362	-1.03506	-0.561111	-0.687518	-0.167586	-1.44916	-1.45254	-0.105609	-0.125779	Plaur
198	ENSMUSG00000023068	1.65169e-36	-0.846777	-0.443151	-0.247512	-0.439304	-0.326339	0.000716525	-0.450899	-0.0253178	-0.0775692	-0.194545	-0.891647	-1.48137	-0.59255	-0.175654	Nus1
198	ENSMUSG00000057322	2.0856e-113	-0.665535	-0.752586	-0.962983	-0.9304	-0.551901	-0.464434	-1.21105	-0.746008	-1.42646	-0.626363	-1.2171	-0.927445	-0.780815	-1.16414	Rpl38
198	ENSMUSG00000054364	1.20129e-30	1.41664	0.903361	1.03024	1.51155	1.35078	1.28466	0.996874	1.50111	0.99125	0.692551	1.27438	1.54404	0.883855	1.11279	Rhob
198	ENSMUSG00000049751	3.35382e-70	-0.86037	-0.92263	-1.44181	-1.14916	-0.306258	-0.0232109	-1.45928	-1.08286	-1.64955	-0.952377	-1.24109	-0.798676	-1.2367	-1.6727	Rpl36al
199	ENSMUSG00000031246	1.6968e-44	1.61916	1.66659	1.49481	1.00235	0.347285	-0.320337	1.49198	1.41681	1.41283	1.23073	1.602	1.79771	1.55506	1.5504	Sh3bgrl
199	ENSMUSG00000029822	7.42764e-75	-0.439458	-0.231028	-0.16685	-0.201937	-0.00506437	0.0122638	-0.676159	-0.331478	-0.245816	-0.0448387	-0.900422	-0.410462	-0.00528605	0.00824389	Osbpl3
199	ENSMUSG00000031917	3.40017e-50	-0.283163	-0.199067	-0.0412752	-0.845765	-0.433841	0.0249892	-0.261148	-0.149607	-0.152008	-0.116198	-0.343495	-0.504895	-0.215509	-0.0809644	Nip7
199	ENSMUSG00000001504	1.73229e-72	-0.656019	-0.986069	-1.32199	-0.473799	-0.543559	-0.523066	-0.559089	-0.400958	-0.459951	-0.366533	-0.681337	-0.771927	-1.14375	-1.49685	Irx2
200	ENSMUSG00000004885	3.70136e-25	-0.35156	-0.486965	-0.385726	-0.213027	-0.0907452	-0.0190712	-0.362848	-0.0043246	-0.0274026	-0.098992	-0.843911	-0.663206	-1.06089	-0.674164	Crabp2
200	ENSMUSG00000055723	3.62812e-153	-0.70516	-0.436334	-0.143768	-0.255233	-0.092636	0.0269404	-0.996214	-0.44058	-0.806844	-0.337713	-1.20749	-0.895197	-0.512711	0.00347943	Rras2
200	ENSMUSG00000025351	2.94619e-62	-0.847318	0.606111	0.294994	-1.517	-1.15576	-0.812922	-0.492584	-0.904232	-0.404765	-0.0684563	-0.83333	-1.07199	0.981563	0.226731	Cd63
200	ENSMUSG00000022108	9.56865e-19	-0.918461	0.304919	-0.523394	1.24036	0.573541	0.760815	0.628595	0.318994	1.08244	0.47107	-0.197398	-1.82326	-0.00522072	-0.206312	Itm2b
200	ENSMUSG00000013076	1.40831e-75	-0.0346626	0.0766898	0.0771263	-0.651759	-1.09183	-1.11142	0.0269104	0.242866	0.305764	0.222638	-0.187207	-0.013444	0.129029	0.167812	Amotl1
200	ENSMUSG00000001175	8.07895e-25	0.855019	1.10838	0.372721	0.74777	0.830837	0.51145	1.39657	1.58762	1.93173	1.98033	0.751371	0.183672	0.915678	0.772718	Calm1
201	ENSMUSG00000027808	1.17042e-08	-0.381909	-0.310723	-0.702677	-0.483779	-0.312021	0.0964108	-0.314918	-0.194372	-0.23273	-0.780106	-0.400031	-0.625028	-0.957693	-1.59032	Serp1
201	ENSMUSG00000028214	3.23614e-63	1.18152	1.09541	0.691534	0.560025	-0.174083	-1.23381	1.25598	1.27827	1.26759	0.971142	1.25002	1.11368	1.1822	1.01567	Gem
201	ENSMUSG00000030790	5.58505e-18	-0.000184382	0.00509383	-0.0941008	-0.4132	-1.10817	-0.290097	0.00423419	-0.00402155	-0.0362192	0.0417033	-0.00798059	0.0143947	-0.00230717	-0.0246575	Adm
201	ENSMUSG00000020733	1.42711e-227	-0.88735	-1.02267	-0.673643	-0.0284053	0.00775628	-0.036585	-0.70354	-0.643563	-0.591433	-0.65118	-0.778428	-1.03403	-1.4657	-0.591973	Slc9a3r1
203	ENSMUSG00000027797	3.96286e-07	-0.111873	-1.17481	-0.160097	-0.631614	-0.771145	-0.395799	-0.199497	0.0118976	0.00572723	-0.0433169	-0.585671	-0.200208	-0.20735	0.00085736	Dclk1
203	ENSMUSG00000020917	5.59062e-49	-0.196679	-0.128378	-0.0960515	0.12406	0.152115	0.0575554	-0.00404561	-0.175233	-0.0104067	-0.21069	0.100727	-0.107379	-0.568438	-1.10211	Acly
203	ENSMUSG00000021411	1.12299e-86	-0.213544	-0.200715	-0.46714	-0.921941	-1.18183	-1.11881	-0.35018	0.101175	-0.0352232	0.171161	-0.753082	-0.43032	0.110166	-0.128805	Pxdc1
203	ENSMUSG00000038418	2.77353e-09	1.81388	0.540376	-0.111989	2.05845	1.75293	-0.486942	1.51465	2.36655	2.22668	2.03314	1.26293	1.76029	1.47961	0.917764	Egr1
204	ENSMUSG00000028552	2.75292e-23	-0.241556	-0.0704661	0.00100896	-0.0594581	-0.0514501	-0.0290162	-0.338329	-0.308057	-0.343413	-0.981206	-0.164815	-0.0919408	-0.00472876	-0.00539863	Eps15
204	ENSMUSG00000020075	9.38466e-14	-0.293877	-0.185951	0.0423961	-1.18043	-0.515732	0.0889425	-0.425099	0.00762354	-0.217191	0.0630304	-0.520748	-0.523912	-0.16747	-0.0549156	Ddx21
205	ENSMUSG00000042079	1.12056e-21	-0.644358	-0.67795	-0.426836	-1.52632	-0.765163	-0.364176	-0.703638	-0.473325	-0.583511	-0.0638696	-1.05333	-1.05912	-0.693485	-0.137832	Hnrnpf
205	ENSMUSG00000074364	9.72407e-80	1.34158	1.33838	1.09723	1.07162	0.959718	-0.148957	1.21191	1.39758	1.34798	1.36955	1.08967	1.29215	1.42388	1.20016	Ehd2
205	ENSMUSG00000033060	4.24193e-188	-0.996575	0.0496831	-0.0833666	-0.00557558	-0.101359	-0.0634464	-1.15064	-1.30196	-1.40485	-0.112172	-0.000861641	0.0210515	0.0474842	0.110748	Lmo7
206	ENSMUSG00000045027	5.24862e-52	-0.636629	-0.042371	-0.0111168	-0.115945	-0.0995304	-0.00221961	-0.670917	-1.10496	-0.919092	-0.0156469	-0.335586	-0.259145	-0.11516	0	Prss22
207	ENSMUSG00000061315	8.37266e-97	-0.80434	-1.31075	-0.46016	-0.801801	-1.02537	-0.309623	-0.948868	-1.09864	-1.23736	-0.661221	-0.453781	-0.668607	-1.13029	-0.126948	Naca
207	ENSMUSG00000052727	3.04979e-24	-0.45271	0.691273	0.76466	-0.129401	0.596764	0.167199	-0.568319	-0.770143	-0.412555	-1.75516	-0.698003	-0.112025	0.86296	0.900407	Map1b
208	ENSMUSG00000017707	5.34485e-12	-0.938159	-0.135092	-1.39512	0.220917	0.407986	0.258185	-0.870553	-0.748368	-0.996075	-0.878263	-0.771465	-1.21777	-0.449784	-1.19454	Serinc3
208	ENSMUSG00000019966	4.03411e-20	0.364146	0.561966	0.306448	-0.318138	-0.91014	-1.1957	0.4449	0.518852	0.579376	0.339957	0.375517	0.290824	0.550976	0.506313	Kitl
208	ENSMUSG00000037742	6.55365e-114	-0.406256	-1.044	-0.431477	0.102644	-0.379138	-0.146378	-1.15344	-0.623969	-1.31901	-0.26158	-0.730841	-0.255707	-0.736424	0.287978	Eef1a1
208	ENSMUSG00000022661	4.96028e-33	-0.940496	0.583682	0.557756	0.376308	0.252705	0.146349	-0.952393	-1.52335	-1.48886	-1.32398	0.510939	0.00187767	0.644408	0.625115	Cd200
209	ENSMUSG00000041559	4.63321e-102	0.106277	0.099108	-0.0187117	-0.0335259	-0.979296	-0.831044	0.109242	0.110391	0.110072	0.111072	0.111072	0.110113	0.0971597	0.0370481	Fmod
209	ENSMUSG00000042747	4.33601e-23	-0.351704	-0.477044	-0.816026	0.0642019	-0.193949	-0.00399239	-0.375911	-0.27683	-0.382186	-0.420248	-0.204852	-0.288321	-0.72137	-1.60808	Krtcap2
209	ENSMUSG00000022312	2.35321e-49	-1.10854	-1.66654	-0.784961	-0.404661	-0.95934	-0.161749	-1.23478	-1.22934	-1.34366	-0.990396	-0.969606	-0.995802	-1.39864	-0.266943	Eif3h
209	ENSMUSG00000098274	5.27104e-73	-0.599188	-0.826234	-0.673796	-0.813696	-0.626604	-0.294001	-1.02867	-0.792543	-1.28921	-0.664379	-0.890954	-0.73356	-0.740173	-0.526911	Rpl24
209	ENSMUSG00000024486	6.05135e-137	-1.236	-0.0300932	0.306732	0.279844	0.552876	0.771373	-1.02545	-0.00302554	0.153604	0.56789	-1.68465	-1.48403	0.346824	0.230105	Hbegf
210	ENSMUSG00000015312	2.02811e-58	1.59957	1.49398	0.221683	1.59465	1.67662	-0.473374	1.31254	1.86805	1.56543	1.68818	1.11436	1.34029	2.0581	0.959625	Gadd45b
211	ENSMUSG00000019907	1.98261e-39	1.41617	1.54098	1.15642	0.726627	0.34816	-0.967114	1.33887	1.42391	1.36803	1.58777	1.28871	1.40672	1.5613	1.51897	Ppp1r12a
211	ENSMUSG00000044147	9.02699e-144	-1.11397	-0.906571	-0.754841	-1.20397	-1.24434	-0.651333	-1.11345	-0.454839	-0.531781	-0.396682	-1.75742	-1.58426	-0.814577	-0.351494	Arf6
212	ENSMUSG00000053317	2.18443e-25	-0.447176	-0.530955	-1.00678	-0.161093	-0.201521	0.147117	-0.411357	-0.629134	-0.603002	-1.57128	0.0011445	-0.216627	-1.4458	-1.64838	Sec61b
212	ENSMUSG00000035873	2.40856e-60	-0.0564298	0.0379931	0.000840965	-0.904218	-0.928497	-1.02365	-0.0647823	0.018355	0.0254157	0.0953401	-0.246167	-0.0994466	0.0462761	0.0226113	Pawr
213	ENSMUSG00000028645	1.31362e-61	-0.957359	-0.206416	-0.28725	-0.883101	-0.878948	-0.304347	-0.609093	-0.366807	-0.288161	-0.0883917	-1.0477	-1.48397	-0.365268	-0.585187	Slc2a1
213	ENSMUSG00000022510	1.24008e-69	0.00158382	0.0136993	-0.0903918	-0.971766	-0.784997	-0.794277	0.00472216	0.0155526	0.0117329	0.0242926	-0.00606641	0.00679734	0.0122158	-0.0468894	Trp63
213	ENSMUSG00000001525	1.21523e-25	0.183586	-1.89209	0.0775773	-0.305114	-0.765606	-0.335719	-0.100288	0.0501705	-0.113778	-1.30559	0.238761	0.320907	-1.57375	0.36856	Tubb5
215	ENSMUSG00000026202	1.55715e-41	-0.807625	-0.219427	-0.551168	-1.20681	-0.424688	-0.233636	-0.648442	-0.655494	-0.631291	-0.224771	-0.816993	-1.07489	-0.392852	-0.768297	Tuba4a
215	ENSMUSG00000021957	3.92041e-15	-0.626643	-1.16502	-0.686545	0.00579651	-0.0330384	-0.0519659	-0.403741	-0.480315	-0.426268	-0.386306	-0.36715	-0.738589	-1.57277	-1.4556	Tkt
215	ENSMUSG00000001036	5.32836e-95	0.567448	0.96486	0.827379	0.923765	0.978624	0.7653	0.480151	0.401438	0.43605	0.961948	0.746337	0.920986	1.0024	0.969202	Epn2
215	ENSMUSG00000063316	2.16284e-52	-0.368193	-0.909562	-1.01015	-0.824146	-0.424958	-0.427836	-1.38369	-0.553427	-1.68143	-0.71041	-0.934639	-0.193627	-0.77422	-0.893764	Rpl27
216	ENSMUSG00000027315	1.14051e-61	-0.84938	-0.40514	-0.634949	-0.172951	-0.0195484	-0.0107724	-1.09994	-0.971001	-1.0777	-0.541004	-1.01112	-0.651412	-0.401394	-0.433299	Spint1
216	ENSMUSG00000028262	9.34239e-69	-1.82752	-1.02022	-1.68484	-1.6542	-1.41845	-0.747162	-1.00962	-1.86078	-0.908364	-0.0637144	-1.21952	-1.70445	-0.111299	-1.0032	Clca3a2
216	ENSMUSG00000033685	7.83605e-62	-0.723911	-0.417056	-1.4433	-0.580116	-0.988249	-1.15362	-0.367408	-0.279195	-0.340354	-0.404649	-0.297283	-0.912305	-0.450348	-0.958835	Ucp2
217	ENSMUSG00000023367	4.69182e-10	-1.32521	-0.664907	-1.51108	-0.209581	-0.547282	-0.0140822	-0.459457	-1.59574	-0.72775	-0.0204312	-0.156011	-1.07146	-1.28738	-0.739039	Tmem176a
217	ENSMUSG00000020458	3.09192e-08	-1.04058	-0.495609	-0.148979	-1.56655	-1.15615	-0.405119	-1.23761	-1.07821	-1.07267	-0.743819	-1.6573	-1.18029	-0.667755	0.233627	Rtn4
217	ENSMUSG00000019505	3.86468e-78	1.14178	1.46844	0.0945929	0.920533	1.47233	0.0293055	1.14255	0.864204	0.836548	0.992984	1.21994	1.06195	1.1209	0.483391	Ubb
217	ENSMUSG00000024921	1.1729e-61	0.0973417	-0.0724772	-0.0136768	-0.106656	-0.868008	-0.913437	0.118801	0.163123	0.152315	0.0532437	0.124359	0.0902074	-0.0821566	0.0859971	Smarca2
218	ENSMUSG00000074656	5.27272e-37	-0.437138	-0.257291	-0.275184	-1.43259	-0.642367	-0.146216	-0.904738	-0.28395	-0.74713	-0.28005	-0.962181	-0.711014	-0.444796	-0.328953	Eif2s2
218	ENSMUSG00000019737	1.03681e-34	-0.485196	-0.806079	-0.523093	-0.0409835	-0.0399097	-0.00868382	-0.397833	-0.447619	-0.440478	-0.10663	-0.267713	-0.48916	-0.984083	-0.551126	Syne4
218	ENSMUSG00000015656	9.15164e-47	1.20845	-0.00540853	-0.169533	1.40853	1.22271	0.445637	1.43074	1.36276	1.13697	0.347074	1.97632	0.988392	0.199287	0.472216	Hspa8
218	ENSMUSG00000020538	1.78619e-44	-0.179422	-0.152275	-0.223457	-0.077879	-0.102269	-0.122281	-0.221853	-0.199689	-0.233863	-0.137237	-0.120621	-0.130589	-0.508807	-0.952898	Srebf1
218	ENSMUSG00000022895	2.36277e-15	-1.64594	-1.02986	-0.822855	-0.517673	-0.887559	-0.364132	-1.22781	-1.29463	-1.07371	-0.918647	-1.06238	-1.56729	-1.20165	-0.702449	Ets2
218	ENSMUSG00000024538	7.86452e-36	0.733487	0.677928	0.655665	0.372716	-0.163232	0.509637	0.731485	0.739838	0.733977	0.667642	0.727481	0.737082	0.712506	0.71619	Ppic
219	ENSMUSG00000026360	2.07856e-80	0.116079	0.0433357	-0.188707	0.0144771	-0.310443	-1.04847	0.0679308	0.0903957	0.0584961	-0.406249	0.116134	0.156908	0.0348922	-0.121489	Rgs2
219	ENSMUSG00000001056	3.06195e-10	-1.00868	-1.16969	-0.431608	-1.20692	-0.698278	0.0689663	-1.04227	-0.905486	-1.06114	-0.810192	-0.832868	-0.996176	-1.44463	-0.627741	Nhp2
219	ENSMUSG00000022241	1.02886e-08	-0.136065	-0.190326	-0.0559503	-0.874998	-0.225116	-0.0448544	-0.250202	-0.011783	-0.080167	-0.147548	-0.482412	-0.311804	-0.20643	-0.105464	Tars
220	ENSMUSG00000027405	6.05743e-25	-0.249644	-0.302545	-0.0670924	-1.08688	-0.45762	0.0334293	-0.335318	-0.221937	-0.328395	-0.119397	-0.376602	-0.470272	-0.22192	-0.0240298	Nop56
220	ENSMUSG00000041355	1.61489e-18	-0.446985	-0.772923	-0.679071	-0.743706	-0.652251	-0.0430729	-0.373196	-0.2417	-0.283791	-0.865162	-0.557511	-0.676227	-1.16872	-1.46304	Ssr2
220	ENSMUSG00000025509	5.28645e-42	0.292779	0.259957	-0.215805	0.559102	0.668949	0.714102	0.474642	0.33716	0.444987	0.348558	0.58747	0.222223	0.0812524	-0.111079	Pnpla2
220	ENSMUSG00000069769	4.80875e-10	-0.596919	-0.339619	-0.281075	-0.165719	-0.160222	-0.142834	-0.419814	-0.676946	-0.409468	-1.25264	-0.304806	-0.272425	-0.279602	-0.155625	Msi2
221	ENSMUSG00000025927	9.26122e-41	-0.359135	-0.173448	-0.262468	-0.474975	-0.698144	-0.827097	-0.469153	-0.632087	-0.561855	-1.34765	-0.243081	-0.00250546	-0.0745166	-0.0852842	Tfap2b
221	ENSMUSG00000029287	1.14931e-91	0.279374	0.292241	0.108965	-0.100174	-1.00917	-0.860681	0.328934	0.353	0.35223	0.358895	0.279347	0.22761	0.266363	0.128688	Tgfbr3
221	ENSMUSG00000032526	2.13661e-43	-0.106556	-0.493651	-0.68585	-0.183643	-0.110596	0.0267321	-0.0744477	-0.0540421	-0.0189704	-0.296578	-0.143004	-0.103321	-0.857703	-1.04537	Deb1
221	ENSMUSG00000020592	2.42973e-112	-0.0319492	-0.149227	0.177123	-1.08969	-0.300795	0.143539	-0.420896	-0.0840079	-0.442436	0.080837	-0.503366	0.0292994	0.00924881	0.237747	Sdc1
222	ENSMUSG00000026393	2.73361e-09	-0.75878	0.283155	0.0314549	0.179878	0.345336	-0.0187424	-1.2992	-1.1305	-1.60233	-0.724906	-0.402026	-0.0632523	0.313548	-0.0927282	Nek7
222	ENSMUSG00000025666	4.22396e-29	0.239693	0.0677492	0.0254495	-0.200466	-0.561538	-0.859703	0.216247	0.270353	0.269368	0.262382	0.137567	0.19551	-0.0823404	0.0606407	Tmem47
222	ENSMUSG00000001604	8.22936e-36	-0.120308	0.121556	0.0661273	0.137198	0.127804	0.104067	-0.150884	-0.328572	-0.272489	-0.735794	0.143045	0.161303	0.166674	0.157489	Tcea3
222	ENSMUSG00000033306	5.0081e-17	0.928829	1.10229	1.15884	0.905937	-0.0810997	-0.289618	0.948075	0.924322	0.985683	1.10884	1.34834	1.31591	1.13289	1.59812	Lpp
222	ENSMUSG00000056612	9.05673e-61	-0.905982	-0.857622	-0.308091	-0.777837	-0.338696	0.0623548	-1.21305	-0.786534	-1.03174	-0.968937	-0.913022	-0.669182	-0.799459	-0.414859	Ppp1r14b
223	ENSMUSG00000037876	1.24894e-12	-0.591061	-0.632783	-0.396641	-0.378582	-1.37817	-1.19488	-0.525488	-0.230604	-0.206446	-0.234319	-0.594208	-0.608204	-0.463298	-0.119287	Jmjd1c
223	ENSMUSG00000021242	1.51103e-35	-0.314992	-0.119858	0.168783	0.342101	0.216554	0.311158	-0.181855	-0.573254	-0.469192	-1.49492	0.363539	-0.0600042	-0.675946	-0.809975	Npc2
224	ENSMUSG00000020846	9.87203e-58	-0.0749896	-0.063588	-0.049914	-0.767381	-1.08428	-0.703397	-0.028476	0.112645	0.0962709	0.112457	-0.0860566	-0.117591	-0.0418967	-0.059743	Fam101b
225	ENSMUSG00000028249	6.30386e-28	-1.528	-0.758438	-1.05197	-0.949341	-1.00563	-0.653727	-1.24202	-1.26617	-1.0614	-0.437536	-1.66663	-1.77849	-1.0033	-0.931416	Sdcbp
225	ENSMUSG00000028392	6.78565e-35	-0.485297	-0.434873	-0.789291	-0.0907184	-0.017139	-0.00679412	-0.640879	-0.506016	-0.586073	-0.216045	-0.646422	-0.428002	-0.936204	-0.581042	Bspry
225	ENSMUSG00000028889	6.84343e-76	-1.00677	-0.531152	-0.266101	-1.12897	-0.770246	-0.0384899	-0.82646	-0.560126	-0.523853	-0.422608	-1.16514	-1.31755	-0.610634	-0.337609	Yrdc
225	ENSMUSG00000031029	2.49605e-96	-0.962285	-1.58332	-0.459425	-0.445158	-1.29983	-0.293644	-1.01519	-0.817912	-1.08304	-0.905827	-0.84648	-0.992938	-1.41564	-0.201727	Eif3f
225	ENSMUSG00000032231	9.35906e-179	-1.55985	-0.66242	-0.800101	-0.93362	0.404587	-0.702863	-1.25215	-1.37142	-1.17719	0.440652	-1.79823	-1.97703	0.617916	0.767501	Anxa2
225	ENSMUSG00000023048	1.18127e-39	-1.21974	-0.143539	-0.325714	-0.0764151	0.147537	-0.104939	-0.876767	-1.52544	-1.06754	-0.371151	-0.628891	-0.706117	-0.219924	-0.096601	Prr13
226	ENSMUSG00000020444	1.14223e-114	-0.728874	-0.200502	-0.0406763	-0.0267854	0.0322366	0.0836955	-0.667495	-1.1057	-0.90421	-1.31078	0.066404	0.062976	-0.170525	-0.145248	Guk1
226	ENSMUSG00000024501	1.10221e-74	0.142177	0.0748937	0.0278492	-0.149771	-0.84614	-0.736871	0.145973	0.147488	0.147411	0.111888	0.132833	0.140561	0.139337	0.0161716	Dpysl3
227	ENSMUSG00000079435	1.08768e-57	-0.755665	-1.30768	-0.684326	-0.779416	-0.82905	-0.232896	-1.20455	-0.727177	-1.36958	-0.322724	-1.11526	-0.997456	-1.22411	-0.603742	Rpl36a
227	ENSMUSG00000028447	7.83071e-134	-0.93829	-0.507618	-0.466184	-0.00969125	0.0312156	0.00971397	-0.748551	-1.23674	-0.927674	-1.35455	-0.481764	-0.590262	-0.63376	-0.570574	Dctn3
228	ENSMUSG00000008575	1.27744e-68	-0.237885	-1.3015	-1.06178	-0.658498	-1.46686	-1.08049	-0.417141	0.517258	0.0528927	0.303789	-0.808998	-0.841114	-1.06333	-0.420632	Nfib
228	ENSMUSG00000020349	1.45898e-07	-1.30955	-0.995195	-0.529721	-0.437474	-0.446198	-0.0732555	-1.0597	-0.310859	-0.323344	-0.249072	-1.46165	-1.76118	-0.780842	-0.111574	Ppp2ca
228	ENSMUSG00000064341	7.93632e-18	0.0796059	0.591519	0.933882	-0.462146	-0.258611	-0.55013	-0.281416	-0.15155	-0.331604	1.29796	-0.201674	0.0863286	-0.12889	-0.743686	mt-Nd1
229	ENSMUSG00000030431	3.41439e-48	-0.743143	-0.950178	-0.912526	-0.68382	-0.312003	-0.185668	-0.827432	-0.374536	-0.542925	-0.301189	-1.04456	-1.01027	-1.10078	-1.16364	Tmem238
229	ENSMUSG00000022111	3.85179e-12	-0.54167	-0.516911	-0.272091	-1.07168	-0.57294	-0.198023	-0.603524	-0.3061	-0.425844	-0.303787	-0.859192	-0.764546	-0.770255	-0.384292	Uchl3
229	ENSMUSG00000057863	2.32069e-187	-0.443555	-0.691591	-0.752331	-0.746393	-0.288891	-0.28743	-1.21354	-0.315182	-1.36411	-0.146874	-1.08287	-0.700216	-0.641428	-0.82276	Rpl36
230	ENSMUSG00000050315	2.97421e-102	1.06477	1.06121	0.713203	0.99461	0.831138	-0.862833	1.07129	1.07325	1.07319	1.07579	1.07224	1.06695	1.07179	0.892159	Synpo2
230	ENSMUSG00000019590	4.01075e-19	-0.776913	-0.417563	-0.498968	-0.24175	-0.122122	-0.0479689	-0.899912	-1.05201	-1.06931	-0.518382	-0.518779	-0.44435	-0.32524	-0.357683	Cyb561
230	ENSMUSG00000044986	4.28897e-34	-0.330248	-0.406705	-0.167315	-0.0208142	-0.0286366	0.0213331	-0.27526	-0.630217	-0.39831	-0.864759	-0.0772852	-0.105521	-0.321948	-0.0971509	Tst
230	ENSMUSG00000044279	2.7523e-55	-0.847939	-0.490821	-0.34728	-0.170685	-0.0185346	-0.00344183	-1.01246	-0.823396	-0.910217	-0.733743	-0.907653	-0.710808	-0.573706	-0.46951	Crb3
230	ENSMUSG00000024290	1.1995e-76	0.846719	0.960541	1.25194	0.525172	0.743055	0.830232	0.664148	0.844058	0.717314	1.11546	0.796257	0.875798	1.00453	1.26579	Rock1
231	ENSMUSG00000027523	2.86566e-56	0.761306	0.56639	1.09613	0.889023	0.434517	0.8495	1.03832	0.732526	1.06704	1.04753	0.931161	0.686381	0.784206	1.39897	Gnas
231	ENSMUSG00000058558	2.21183e-59	-1.09366	-1.51636	-0.897057	-1.22412	-1.10819	-0.434058	-1.43354	-1.0955	-1.49017	-0.747889	-1.51366	-1.38416	-1.46616	-0.498349	Rpl5
232	ENSMUSG00000031274	4.12434e-87	0.0792613	-0.111179	-0.0405365	-0.216407	-0.988498	-0.821681	0.0812158	0.185106	0.10086	0.112779	0.049812	0.01104	0.109758	-0.055413	Col4a5
232	ENSMUSG00000038650	4.36755e-75	-1.23127	-0.47741	-0.446729	-0.545432	-0.216443	-0.108475	-1.22849	-1.61926	-1.47169	-0.317765	-1.02077	-0.902354	-0.705861	-0.205989	Rnh1
232	ENSMUSG00000031825	7.52015e-14	1.36835	1.58073	1.42477	-0.0325343	-0.537954	0.451932	0.96175	1.45402	0.965148	1.59147	1.16994	1.41082	1.54655	1.23055	Crispld2
232	ENSMUSG00000022528	2.10759e-16	0.856512	0.700381	-0.458624	1.25429	1.42989	0.820529	0.32735	0.763432	0.247909	1.03186	0.666234	1.02486	0.772423	-0.235218	Hes1
233	ENSMUSG00000030738	5.60348e-33	-0.886532	-0.831109	-0.0175921	-1.38653	-0.590315	-0.124982	-0.838413	-0.786092	-0.704177	-0.399857	-0.926978	-0.833	-0.792114	-0.00295878	Eif3c
233	ENSMUSG00000021928	2.61587e-23	-0.180198	0.00657342	-0.00103356	0.0561454	-0.240464	-0.382998	-0.0989382	-0.309221	-0.186019	-1.02318	0.0562458	0.0171962	0.0193777	0.0260223	Ebpl
233	ENSMUSG00000007041	2.64704e-74	-1.4179	-1.07386	-0.777897	-0.7178	-0.22215	-0.153851	-1.32116	-1.71549	-1.4472	-0.247106	-1.53419	-1.51004	-1.14821	-0.297938	Clic1
234	ENSMUSG00000027276	9.58275e-90	0.889528	0.953239	0.939513	-0.323702	-0.0280068	0.514047	0.887237	0.830122	0.827134	0.688146	0.967949	0.972769	0.967734	0.952237	Jag1
234	ENSMUSG00000027506	8.58672e-55	-1.26741	-0.773831	-1.16248	-0.710812	-0.509319	-0.390327	-1.32255	-1.5227	-1.4367	-1.11804	-1.07665	-0.908276	-1.10799	-1.03063	Tpd52
234	ENSMUSG00000028798	1.65149e-15	-1.01438	-1.38001	-0.623313	-0.546887	-0.653967	-0.0361914	-0.849419	-1.113	-1.028	-0.880468	-0.537109	-0.837369	-1.59011	-0.656045	Eif3i
236	ENSMUSG00000041801	1.80228e-137	1.26473	1.16176	0.67383	-0.586993	-0.550747	-0.452577	1.22121	1.2549	1.25609	1.33963	1.15411	1.26522	1.27507	1.00362	Phlda3
236	ENSMUSG00000021939	3.79222e-58	-0.894761	0.00963909	-0.530425	-0.593528	-0.504069	-0.526994	-0.597823	-0.906445	-0.542907	0.203547	-0.643825	-1.08701	-0.523771	-1.67652	Ctsb
236	ENSMUSG00000053253	7.28224e-49	-1.00323	-0.320169	-0.115088	-0.726866	-0.495481	0.0156678	-0.948027	-0.663574	-0.539326	-0.114247	-1.42289	-1.27489	-0.786567	-0.395219	Ndfip2
237	ENSMUSG00000031007	1.54048e-12	-0.597985	-0.322753	-1.1146	-0.38251	-0.354163	-0.086958	-0.312966	-0.389861	-0.174794	-0.869369	-0.528008	-0.966894	-0.600834	-0.760541	Atp6ap2
237	ENSMUSG00000034109	1.41309e-36	0.0757878	0.123393	-0.0145791	-0.692355	-1.15957	-0.127824	0.0197104	0.299844	0.125449	0.35726	-0.0589069	-0.13718	0.146553	0.281046	Golim4
237	ENSMUSG00000006219	1.08747e-10	0.315569	0.325053	0.274625	-0.303406	-0.477385	-0.836066	0.310936	0.291096	0.32521	-0.0979037	0.287913	0.359925	0.312543	0.210085	Fblim1
237	ENSMUSG00000055148	9.86509e-64	1.27355	1.06408	0.956756	1.50831	1.32524	0.335446	1.32022	1.37523	1.35219	0.293522	1.39108	1.19605	1.25198	0.929331	Klf2
238	ENSMUSG00000028082	7.93006e-08	-0.408513	-0.112867	-0.063696	-0.0915678	-0.301239	-0.893877	-0.279726	-0.689601	-0.441007	0.00979377	0.0161868	-0.0279983	0.0155026	-0.00706341	Sh3d19
238	ENSMUSG00000070348	1.29506e-72	-0.143942	-1.24441	-0.767993	0.318579	0.303507	0.56428	0.0288401	0.0468837	0.314778	0.509906	-0.28695	-0.00819274	-0.43556	0.310545	Ccnd1
238	ENSMUSG00000032575	6.03852e-56	-0.540533	-0.691946	-1.27356	-0.671211	-0.429059	0.0402381	-0.561429	-0.445274	-0.458175	-0.922079	-0.817144	-0.703725	-0.761441	-0.933366	Manf
238	ENSMUSG00000020361	2.8719e-16	-1.3511	-0.330415	-0.060515	-0.788801	-0.478108	-0.0755105	-0.809399	-1.01817	-0.838897	-0.0749621	-0.672141	-1.54408	-0.424342	-0.101965	Hspa4
239	ENSMUSG00000026568	1.54911e-39	-0.862127	-0.670299	-0.424117	-0.187817	-0.179983	-0.190574	-0.436143	-0.872667	-0.504169	-0.661738	-0.243626	-0.706694	-0.997468	-1.45223	Mpc2
239	ENSMUSG00000034994	9.33187e-23	-0.693171	-0.993572	-0.337706	0.0947799	-0.550559	-0.124562	-1.19493	-0.978297	-1.52568	-0.844078	-0.701569	-0.526933	-0.888734	0.109767	Eef2
239	ENSMUSG00000031818	2.45638e-22	-0.541154	-0.319273	0.190145	0.263681	-0.215447	0.296753	-0.431859	-1.01724	-0.795459	-1.20534	0.26372	-0.188415	-0.891199	-0.67547	Cox4i1
239	ENSMUSG00000033998	6.62326e-90	-1.14311	-0.802328	-1.22569	-0.456367	-0.779452	-0.6445	-0.844444	-1.14288	-0.938362	-0.867983	-0.674166	-1.13831	-1.10035	-1.16723	Kcnk1
239	ENSMUSG00000005148	3.87501e-13	-1.13483	-0.824783	-0.544134	-0.618574	-0.824307	-0.270957	-1.20299	-0.817171	-0.936673	-0.231707	-1.39832	-1.22935	-0.924287	-0.149929	Klf5
239	ENSMUSG00000001270	5.47914e-78	1.30477	1.29903	0.749106	0.989575	-0.106547	-1.02207	1.31598	1.32713	1.32343	1.29061	1.27907	1.3144	1.29269	0.593601	Ckb
240	ENSMUSG00000002881	2.75473e-94	0.682888	0.876555	0.933784	1.04438	0.901735	0.800157	0.623045	0.936123	0.759565	0.951198	0.716905	0.615848	0.831161	1.09047	Nab1
240	ENSMUSG00000054766	9.58927e-16	-0.576878	-1.02793	-0.170945	-1.4362	-0.86777	-0.25804	-0.77931	-0.415004	-0.588547	-0.36831	-0.743032	-0.501817	-0.8685	0.135368	Set
240	ENSMUSG00000001552	1.89008e-77	-1.31333	-0.838302	-0.625183	-1.25446	-0.897347	-0.84517	-1.33778	-1.0265	-1.13949	-0.722366	-1.54924	-1.3579	-0.826706	-0.619331	Jup
240	ENSMUSG00000058672	5.37431e-17	-1.0459	-0.678678	-0.722633	-0.931994	-0.481832	-0.801587	-0.664355	0.0170232	0.00503358	0.108942	-1.54172	-1.7185	-0.773516	-0.567639	Tubb2a
240	ENSMUSG00000060969	7.50284e-56	-0.773731	-1.08869	-1.1098	-0.397607	-0.497159	-0.497652	-0.384526	-0.118093	-0.142338	-0.0693058	-0.674286	-0.930802	-1.26196	-0.844683	Irx1
241	ENSMUSG00000020089	2.22844e-13	-0.536756	-0.45711	-0.357042	-0.793483	-0.323752	-0.063376	-0.518577	-0.636581	-0.578091	-1.06848	-0.428676	-0.448823	-0.738035	-0.35319	Ppa1
241	ENSMUSG00000007817	4.39856e-45	-1.24606	-0.384247	-0.323283	-0.40144	-0.222173	-0.208124	-0.886139	-0.734494	-0.70326	-0.241849	-0.898389	-1.38466	-0.201464	-0.155318	Zmiz1
241	ENSMUSG00000047714	3.51913e-22	-0.648209	-0.986322	-1.30863	0.0406122	0.107379	0.0357914	-0.706237	-0.0337019	-0.0159335	-0.572594	-1.37255	-1.0499	-0.619759	-0.516727	Ppp1r2
242	ENSMUSG00000037580	8.07774e-164	-0.735731	-0.202867	-0.158122	-0.771096	-0.907648	-0.396008	-0.518501	-0.0957795	-0.183221	0.00189239	-0.865382	-1.25352	-0.240106	-0.246519	Gch1
242	ENSMUSG00000020315	2.83074e-54	0.89831	0.881947	1.13182	0.976702	0.516116	0.678575	1.01699	0.867427	1.02845	0.712848	1.18818	1.14266	1.07696	1.35511	Sptbn1
242	ENSMUSG00000023022	1.88985e-09	-0.369536	-0.384743	-0.329476	-0.726008	-1.19827	-0.506345	-0.52012	-0.230896	-0.451516	-0.386659	-0.209571	-0.328385	-0.159181	-0.0749305	Lima1
243	ENSMUSG00000009013	5.1081e-145	1.14439	1.06273	1.07211	0.729704	0.917363	0.194468	1.16756	0.909442	1.03234	0.59462	1.64092	1.48224	1.61279	1.4549	Dynll1
243	ENSMUSG00000030256	2.30805e-06	-0.722973	-0.44887	-0.588994	-0.306433	-0.359643	-1.14622	-1.27262	-0.89948	-1.38997	-0.232445	-0.715269	-0.275357	0.0839445	-0.0906574	Bhlhe41
243	ENSMUSG00000012405	5.18533e-70	-0.293123	-1.35028	-0.763532	-0.929911	-0.928176	-0.312121	-1.35887	-0.370369	-1.46374	-0.903356	-1.04388	-0.301587	-1.17546	-0.412894	Rpl15
243	ENSMUSG00000022865	5.01806e-49	-1.1248	-1.22731	-0.506575	-0.850465	-1.20674	-0.352255	-1.22535	-0.848836	-1.19437	-0.973129	-1.08469	-1.28395	-1.06767	-0.390753	Cxadr
243	ENSMUSG00000036372	5.02206e-51	-0.393834	-0.335437	-0.787629	-0.131975	-0.226872	-0.285221	-0.62694	-0.600726	-0.86119	-0.851333	-0.282788	-0.247801	-0.623016	-1.40538	Tmem258
244	ENSMUSG00000031681	9.83325e-100	-0.135013	-0.0906214	-0.0114103	-0.535354	-1.17278	-0.847561	-0.211233	-0.130121	-0.149475	0.0388587	-0.139118	-0.0101688	-0.0622393	0.0212177	Smad1
244	ENSMUSG00000034765	3.8102e-50	-0.702298	-0.473773	-1.17789	-0.217088	-0.672742	-0.555984	-0.644032	0.0018642	-0.107487	0.0221749	-1.03257	-0.827562	-0.508768	-0.549564	Dusp5
245	ENSMUSG00000032434	1.99071e-38	-0.34873	-0.0587377	-0.212031	-0.128668	-0.0784289	0.030886	-0.283568	-0.477446	-0.316272	-0.37556	-0.118803	-0.17197	-0.19291	-0.899599	Cmtm6
246	ENSMUSG00000050708	1.72712e-71	-1.29676	-0.322641	-0.330701	-0.853669	-0.69563	0.452542	-0.498207	-0.782091	-0.275013	-1.24822	-0.664137	-1.68342	-0.595545	-0.862863	Ftl1
246	ENSMUSG00000023175	1.42059e-15	-1.32417	-0.35928	-0.524177	-0.323108	-0.22557	0.161902	-0.966066	-1.57103	-1.2065	-1.02681	-0.859215	-1.45223	-0.324854	-0.156245	Bsg
246	ENSMUSG00000036781	3.75826e-24	-1.01269	-0.996087	-1.0266	-0.650131	-0.380805	-0.365703	-1.00228	-1.16859	-1.0745	-0.967246	-0.870764	-0.882331	-1.40052	-1.43806	Rps27l
246	ENSMUSG00000021699	1.37999e-13	-0.491706	-0.916596	-0.24404	-0.325996	-0.328727	-0.110443	-0.645675	-0.151354	-0.194544	0.0213035	-1.03328	-0.683933	-0.679405	-0.0815362	Pde4d
246	ENSMUSG00000011179	4.35732e-80	-0.0477882	0.031305	0.0354276	-1.15932	-1.26238	-0.505382	-0.177143	0.0465122	-0.0817127	0.0805406	-0.157532	-0.0289111	-0.0531521	-0.224976	Odc1
247	ENSMUSG00000028745	5.87438e-67	0.00176991	0.235118	0.266506	-0.358665	-0.646173	-1.0135	0.0609871	-0.131865	0.040795	0.137325	0.195714	0.221182	0.123526	0.246717	Capzb
247	ENSMUSG00000046865	4.69323e-09	-0.349789	-0.684398	-0.260826	-1.07982	-0.438055	0.026161	-0.336044	-0.109689	-0.239859	0.0121362	-0.655299	-0.654707	-0.562696	-0.0582795	Fbl
247	ENSMUSG00000005873	2.70008e-60	-0.746728	-1.13508	-1.22066	-0.344785	-0.864135	-0.721046	-0.587099	-0.400089	-0.248453	-0.437394	-1.12928	-0.951667	-1.39063	-1.50236	Reep5
247	ENSMUSG00000001473	5.46074e-12	-0.743539	0.158401	0.218691	-1.34344	-1.35441	-0.652177	-0.50753	0.26667	0.166684	0.407933	-1.19937	-1.45021	-0.0317147	0.140063	Tubb6
249	ENSMUSG00000001247	1.10206e-156	-0.98606	-0.849457	-0.480216	-0.904418	-0.374576	-0.183611	-1.05132	-1.21115	-1.11279	-0.612049	-0.954119	-0.879763	-0.640021	-0.40735	Lsr
249	ENSMUSG00000025508	1.04412e-16	-0.356823	-0.858757	-0.302788	-0.627931	-0.493875	0.133671	-0.737843	-0.29301	-0.831457	-0.046415	-0.770425	-0.660645	-0.880602	-0.308413	Rplp2
249	ENSMUSG00000054693	2.26161e-23	-0.75684	-0.0731689	0.0275185	-0.0716873	-0.120721	0.0062491	-0.981591	-1.02927	-1.21644	-0.942548	-0.0902186	-0.106693	-0.118958	-0.0152383	Adam10
249	ENSMUSG00000018932	2.83993e-50	-1.22841	-0.0839614	-0.500178	-1.27555	-0.927183	-1.09369	-1.32876	-1.21596	-0.973812	0.0518788	-1.62156	-1.31023	-0.256362	-0.221167	Map2k3
250	ENSMUSG00000068882	6.64735e-10	-0.498752	-0.60325	-0.274493	-1.32274	-0.757527	-0.326619	-0.432596	-0.460425	-0.437129	-0.40707	-0.522962	-0.632896	-0.755586	-0.0625591	Ssb
250	ENSMUSG00000030849	4.9307e-14	-0.915852	-0.0102742	-0.0702513	-0.371271	-0.400506	-0.460991	-1.00296	-1.19246	-1.20592	-0.391076	-0.0671111	-0.184854	0.00563495	-0.0421242	Fgfr2
251	ENSMUSG00000062997	5.90341e-16	-0.394554	-0.981421	-0.756443	-0.798434	-0.454694	-0.141671	-1.13066	-0.367273	-1.27709	-0.429366	-1.07735	-0.725384	-0.981171	-0.941106	Rpl35
252	ENSMUSG00000026994	1.63498e-58	-0.764315	-0.451061	-0.426579	-0.38382	-0.330589	-0.12629	-0.946496	-0.64693	-0.784328	-0.390374	-1.01599	-0.804928	-0.414726	-0.298798	Galnt3
253	ENSMUSG00000026547	1.60152e-48	-1.1636	-0.864332	-0.587574	-1.13015	-0.191797	-0.0859575	-1.26773	-1.76159	-1.42841	-0.812473	-1.24332	-0.709916	-0.0218686	0.755313	Tagln2
253	ENSMUSG00000004085	7.65877e-49	0.931697	1.04426	1.04431	0.71694	0.518234	0.135021	0.915128	1.04618	1.00184	1.20555	0.922753	0.969914	1.19748	1.17488	Zak
253	ENSMUSG00000057421	8.98384e-18	-0.723388	-0.605229	-0.434262	-0.291609	-0.126602	-0.0709697	-0.923263	-0.429554	-0.661514	-0.0571909	-1.26101	-0.978745	-0.834246	-0.180941	Las1l
253	ENSMUSG00000042712	4.26402e-09	-0.855233	-1.11176	-0.637756	-0.617948	-1.29565	-1.05407	-0.345823	-1.18434	-0.605576	-1.59211	0.0961499	-0.380593	-1.50597	-1.29615	Wbp5
253	ENSMUSG00000038612	9.12559e-155	-1.1735	-1.33684	-0.809204	-0.419186	-0.566487	-0.148189	-0.725825	-0.32277	-0.315529	-0.470959	-0.947278	-1.55573	-1.22312	-0.850052	Mcl1
254	ENSMUSG00000032679	8.38624e-66	0.0726389	0.095572	0.0228231	0.134114	0.0723582	-0.793181	0.111728	0.180651	0.204773	0.0488823	0.0132728	-0.0759888	0.0625232	-0.154253	Cd59a
254	ENSMUSG00000028465	1.339e-54	1.19171	1.184	1.16151	0.849966	0.153564	-0.146023	1.11034	1.2733	1.23309	1.39414	0.978817	1.1471	1.25078	1.31012	Tln1
254	ENSMUSG00000030701	5.60962e-15	-0.250175	-0.469739	-0.509168	-0.545157	-0.932369	-0.559348	-0.342394	-0.0832581	-0.0376102	-0.0785908	-0.632471	-0.338578	-0.111857	-0.169214	Plekhb1
254	ENSMUSG00000018217	2.99403e-115	1.15187	1.16265	0.932871	0.876395	0.602277	-0.24896	1.15703	1.18128	1.17693	1.18597	1.12926	1.11897	1.16867	1.00757	Pmp22
254	ENSMUSG00000024359	1.783e-09	-0.622038	-0.45783	0.0727446	-1.23648	-0.585714	0.0360102	-0.546111	-0.364792	-0.333624	-0.0566311	-0.814823	-0.875168	-0.769559	-0.0761555	Hspa9
255	ENSMUSG00000048332	4.80218e-87	1.18413	1.1961	1.06418	-0.306214	-0.414042	-0.441025	1.18111	1.16974	1.27296	0.83225	1.02636	1.26269	1.30228	1.08975	Lhfp
255	ENSMUSG00000042462	7.79008e-153	-0.170974	-0.812911	-0.2813	-0.29133	-0.243567	-0.0332545	-0.129705	-0.154212	-0.160049	-0.422397	-0.0788157	-0.117391	-0.880443	-0.357209	Dctpp1
255	ENSMUSG00000090137	4.00775e-85	0.565068	-0.774318	-0.568036	-0.87135	-0.290942	-0.0559436	-1.40617	0.62577	-1.45409	-0.397938	-1.22325	0.578113	-0.773173	-0.859066	Uba52
256	ENSMUSG00000079641	5.77621e-10	-0.132362	-0.606111	-0.50464	-0.355279	-0.29285	-0.179437	-0.84929	-0.477461	-1.23816	-0.331842	-0.581379	-0.366315	-0.609018	-0.554348	Rpl39
256	ENSMUSG00000032501	7.7836e-24	-0.762006	-0.954036	-1.12299	-0.160188	-0.535321	-1.11566	-0.844586	0.0618973	-0.307094	-0.287811	-1.22056	-0.948626	-0.679708	-0.281778	Trib1
257	ENSMUSG00000014867	4.50629e-09	-0.474293	-0.231853	-0.434078	-0.249932	-0.272286	0.00613511	-0.372067	-0.267525	-0.275311	-0.41101	-0.274164	-0.495597	-0.405721	-1.00658	Surf4
257	ENSMUSG00000054871	2.49237e-163	-0.575456	-0.0278813	0.0400783	-0.842166	-0.920369	-0.214126	-1.03278	-0.935796	-1.33451	-0.233429	-0.170384	-0.0375284	-0.0229886	0.0502537	Tmem158
258	ENSMUSG00000021379	1.20701e-45	0.701251	0.700472	0.656761	-0.937723	-0.558159	0.132525	0.692854	0.718569	0.70135	0.710908	0.691312	0.691044	0.699926	0.676498	Id4
259	ENSMUSG00000070544	9.5296e-31	-0.896892	-0.351327	-0.185558	-1.40997	-1.3056	-0.126147	-0.855424	-0.0828971	-0.462201	-0.357502	-1.23596	-1.47901	-0.718139	-0.0929165	Top1
259	ENSMUSG00000050732	2.52916e-22	-1.04563	-1.0934	-0.973353	-0.416046	-0.41598	-0.563931	-0.691886	-1.02865	-0.737742	-0.983203	-0.648929	-1.11691	-1.56746	-0.887305	Vamp8
260	ENSMUSG00000073702	8.68117e-44	-0.376222	-0.833338	-0.752595	-0.790538	-0.636121	-0.409912	-0.970802	-0.573993	-1.17745	-0.213747	-0.937639	-0.593213	-0.802208	-0.569235	Rpl31
260	ENSMUSG00000028152	4.86391e-55	-0.0177656	-0.0432514	-0.00553251	-0.66769	-0.843817	-0.416188	-0.0467673	-0.0129875	0.0127188	-0.717085	-0.107258	0.000736131	-0.00120985	0.0381087	Tspan5
260	ENSMUSG00000030282	3.15012e-29	-0.483383	-0.723507	-0.529664	-0.12042	-0.0171802	-0.0121115	-0.501275	-0.12441	-0.148131	-0.195919	-0.900683	-0.716392	-0.650647	-0.345362	Cmas
261	ENSMUSG00000109324	1.27142e-10	-0.39177	-0.683515	-0.0345368	-1.19577	-0.725983	-0.191219	-0.298035	-0.424375	-0.351051	-0.471041	-0.359013	-0.477972	-0.6228	0.0646843	Prmt1
261	ENSMUSG00000084786	1.235e-14	-0.907769	-0.455429	-0.812278	-0.283391	0.115102	-0.0213887	-0.980748	-1.39603	-1.36503	-1.43457	-0.46046	-0.419065	-0.722256	-0.862784	Ubl5
262	ENSMUSG00000039105	9.72139e-97	-1.09854	-0.432471	-0.938743	-0.204568	-0.00788777	-0.276479	-1.05995	-1.5095	-1.23989	-1.12354	-0.866203	-0.627451	-0.7221	-1.03681	Atp6v1g1
262	ENSMUSG00000041025	2.43959e-09	-0.0616957	-0.367856	-0.359796	-0.549528	-0.910175	-0.396208	-0.143344	0.126974	0.0721126	0.109011	-0.176146	-0.0629565	-0.0203667	-0.00955736	Iffo2
262	ENSMUSG00000036390	8.64155e-64	-1.55758	-0.0530829	-0.0822639	-0.177431	-0.388522	-1.27873	-1.29936	-1.91404	-1.41705	-0.596232	-0.74517	-0.953894	-0.449571	-0.308891	Gadd45a
263	ENSMUSG00000063275	3.71383e-09	0.602327	0.493946	0.405421	-0.118215	-0.346358	-0.801903	0.597877	0.646098	0.638879	0.624831	0.514216	0.582015	0.458581	0.334931	Hacd1
263	ENSMUSG00000020440	3.52928e-99	-1.12708	-1.20915	-0.776724	-0.7299	-0.621482	-0.260169	-1.12897	-1.44746	-1.24708	-1.42357	-1.19971	-0.863426	-0.999016	-0.496203	Arf5
263	ENSMUSG00000031799	5.90789e-18	0.56451	0.804509	0.980018	-0.439449	-0.38037	0.0123991	0.100669	0.57299	0.438165	0.79984	0.00617004	0.574621	1.26643	1.48143	Tpm4
265	ENSMUSG00000054808	1.01068e-16	0.563557	0.633392	0.701054	0.0641769	-0.270939	-0.41698	0.22356	0.913376	0.719684	1.4729	-0.16414	0.520245	0.576803	0.822776	Actn4
265	ENSMUSG00000031565	8.27476e-13	-0.457749	0.030898	-0.240345	-0.727563	-1.13878	-0.511389	-0.555042	-0.286151	-0.194996	0.0309256	-0.863475	-0.235028	0.131655	0.158012	Fgfr1
265	ENSMUSG00000058546	1.00683e-07	-0.29754	-0.720966	-0.756558	-0.610174	-0.260037	-0.325974	-0.840462	-0.186776	-0.889267	0.118719	-1.12191	-0.691788	-0.577812	-0.338876	Rpl23a
266	ENSMUSG00000031734	1.41498e-24	-0.76585	-1.05265	-0.95572	-0.400801	-0.453158	-0.275399	-0.758264	-0.510861	-0.515627	-0.898981	-1.21573	-1.01034	-1.0929	-0.639668	Irx3
266	ENSMUSG00000062825	2.08772e-08	-0.792648	-0.409664	-0.971856	-0.853633	-1.03485	-1.14117	-1.27121	-1.26324	-1.35093	-0.416931	-1.189	-0.400578	-0.59844	-0.649866	Actg1
267	ENSMUSG00000064246	5.36376e-89	-0.872071	-0.0441226	-0.263207	-1.24516	-1.28411	-0.734081	-0.218088	-0.00383436	-0.0322342	0.00205337	-0.479229	-1.31695	-0.0984599	-0.505482	Chil1
267	ENSMUSG00000027750	1.77847e-41	1.08182	0.964274	0.672328	-0.318445	-0.790592	-0.893155	1.05248	1.0926	1.06541	1.07873	1.0394	1.07816	1.02204	0.764941	Postn
267	ENSMUSG00000033577	2.36508e-28	-0.398757	-0.659139	-0.74158	0.00175346	-0.0647299	-0.0187231	-0.50413	-0.0783269	-0.0929399	-0.0151537	-0.881732	-0.62676	-0.397197	-0.339744	Myo6
268	ENSMUSG00000027953	7.55736e-10	-0.188739	-0.0466329	-0.147279	0.135427	-0.0488049	0.0242214	-0.0424483	-0.367573	-0.183383	-0.572425	0.117814	0.0160919	-0.189529	-0.917265	Slc50a1
269	ENSMUSG00000019734	4.45952e-34	-0.761936	-0.578465	-0.647357	-0.0845785	-0.0257208	-0.0297071	-0.786099	-0.936091	-0.97829	-0.911122	-0.458555	-0.607672	-0.47758	-0.45914	Tmc4
269	ENSMUSG00000024754	5.1365e-06	-0.760689	-0.176716	-0.110636	-0.133916	-0.16871	-0.0261169	-0.669832	-0.900337	-0.692899	-0.31781	-0.196118	-0.169199	-0.16295	-0.0191734	Tmem2
269	ENSMUSG00000064370	2.66238e-30	0.0803401	0.284782	0.762957	-0.182898	-0.412796	0.0696736	-0.00471399	-0.485485	-0.349354	0.0354082	0.384359	0.300133	-0.531903	-1.04376	mt-Cytb
270	ENSMUSG00000016921	1.56259e-55	-0.621567	-0.749268	-0.313056	-1.15525	-0.652884	-0.0620123	-0.654591	-0.236837	-0.473876	-0.442383	-0.923814	-0.944765	-0.880673	-0.316742	Srsf6
270	ENSMUSG00000053931	7.11732e-88	-0.603218	0.0157637	0.100934	-0.778525	-1.26681	-0.646069	-0.605449	-1.08223	-0.847984	-0.277446	0.0704624	0.312845	0.269061	0.293458	Cnn3
270	ENSMUSG00000023232	2.0005e-53	-0.772288	-0.227783	-0.394569	-0.489692	-0.283769	-0.230828	-0.91323	-0.821749	-0.867395	-0.593265	-1.0074	-0.656148	-0.174755	-0.246239	Serinc2
270	ENSMUSG00000037712	1.70653e-19	1.0775	1.16158	1.20954	0.602826	-0.0155997	-0.202937	1.04889	1.3599	1.24442	1.41424	0.932167	1.10704	0.977598	1.0233	Fermt2
270	ENSMUSG00000025731	9.40965e-71	-0.757061	-0.541005	-0.386464	-0.0545073	-0.0336852	-0.00175662	-0.511274	-1.08146	-0.766713	-0.612439	-0.183271	-0.400906	-0.614317	-0.422949	0610011F06Rik
271	ENSMUSG00000026821	1.01901e-45	-0.935253	-0.613615	-0.535465	-0.33282	-0.758508	-0.993159	-0.727681	-0.864315	-0.684914	-0.259767	-0.690624	-0.905609	-0.549541	-0.397795	Ralgds
271	ENSMUSG00000029247	3.93852e-13	-0.370453	-0.989129	-0.25204	-0.122164	-0.201349	0.0310325	-0.378917	-0.419314	-0.502149	-0.346969	-0.0906144	-0.192011	-0.719196	-0.0699064	Paics
271	ENSMUSG00000009291	4.68297e-14	-0.806783	0.12402	0.104134	-0.884731	-0.454511	-0.0136008	-0.853846	-0.57688	-0.439585	-0.00563001	-1.35709	-1.00079	0.177913	0.177901	Pttg1ip
271	ENSMUSG00000053559	4.78506e-37	-0.725916	-0.593489	-0.493591	-0.00254024	0.0600203	0.0569689	-0.907226	-0.885869	-0.995719	-0.0135073	-0.474828	-0.570635	-0.471655	-0.295972	Smagp
272	ENSMUSG00000048706	3.45403e-101	-0.488553	-0.716109	-0.46089	-0.254825	-0.165512	-0.0311053	-0.378942	0.175769	0.0837761	0.124643	-0.975593	-0.888406	-0.111551	-0.08421	Lurap1l
272	ENSMUSG00000046718	1.01068e-16	-0.27151	-0.528798	-0.468489	0.313797	0.160095	0.265386	-0.0491442	-0.369853	-0.13092	-0.0967701	0.0826613	-0.168157	-1.01221	-0.97464	Bst2
272	ENSMUSG00000031960	2.25715e-09	-0.446483	-0.34566	-0.274054	-0.887167	-0.419924	-0.0403573	-0.408389	-0.153347	-0.228246	-0.271508	-0.615445	-0.789475	-0.438146	-0.195753	Aars
272	ENSMUSG00000025372	2.32414e-12	-0.897082	-0.669022	-1.06511	-0.732423	-0.342393	-0.936273	-0.984766	-0.41275	-0.533551	-0.173917	-1.34811	-1.24633	-0.302435	-0.492431	Baiap2
273	ENSMUSG00000024912	1.28981e-29	-0.640039	-0.170277	-0.100621	-0.727411	-0.556481	-0.19663	-0.55041	-0.101501	-0.142652	-0.0392287	-0.927973	-1.02909	-0.131684	-0.0583477	Fosl1
274	ENSMUSG00000030057	5.59502e-33	-0.737174	-0.550118	-0.290855	-1.35128	-0.931211	-0.373595	-0.463446	-0.49243	-0.254977	0.145454	-0.833491	-1.28367	-0.703843	0.0367016	Cnbp
276	ENSMUSG00000090394	1.06722e-17	-0.698735	0.721177	0.923336	0.418951	-0.237008	0.134944	-0.698521	-1.32311	-0.989056	0.86664	0.219079	0.481583	1.22008	1.47774	4930523C07Rik
276	ENSMUSG00000086503	1.21225e-82	-0.725251	-0.772156	-0.61698	0.17794	-1.06651	-0.0952857	-0.81355	-1.0686	-0.954591	-1.30969	-0.399907	-0.620556	-0.483734	-0.367026	Xist
276	ENSMUSG00000018821	3.74768e-07	-0.738653	-0.104253	-0.205569	0.0895081	0.131263	-0.0898877	-0.451574	-1.18986	-0.743027	-1.10711	-0.086637	-0.145372	-0.243452	-0.000204813	Avpi1
277	ENSMUSG00000090553	5.16932e-50	-0.529393	-1.23947	-0.430513	-0.769117	-0.480953	-0.043868	-0.702757	-0.653681	-0.825739	-0.877459	-0.576394	-0.452941	-1.32128	-0.344871	Snrpe
277	ENSMUSG00000021149	1.1667e-60	-0.476174	-0.379987	0.0443497	-1.01178	-0.6849	0.0240496	-0.448651	-0.129548	-0.239015	-0.171873	-0.764289	-0.789997	-0.453515	0.0965511	Gtpbp4
278	ENSMUSG00000060675	1.19916e-15	-0.199108	0.0960348	0.346125	0.475486	0.565304	0.612866	0.00243595	-0.313901	-0.193263	0.0949103	0.356182	0.00891963	-0.138008	0.0277385	Pla2g16
279	ENSMUSG00000053565	1.60913e-49	-1.03832	-1.32639	-0.615448	-0.379666	-0.924852	-0.44067	-1.00958	-1.10823	-1.16172	-0.541171	-0.628319	-0.810419	-1.26938	-0.408738	Eif3k
279	ENSMUSG00000003814	7.84684e-15	-0.744732	-1.03883	-1.30099	-0.688749	-0.69444	0.0397476	-0.257009	-0.509773	0.0751064	-0.72862	-0.546144	-0.850839	-1.00352	-0.518703	Calr
280	ENSMUSG00000032381	6.0657e-20	-0.159561	-0.327476	-0.195718	0.0106674	0.120379	0.103493	-0.105242	-0.307992	-0.180078	-0.778971	-0.0263983	-0.0218199	-0.512985	-0.198232	Fam96a
280	ENSMUSG00000073639	1.01917e-15	-0.216016	0.0742555	-0.6989	-0.396105	-0.362413	-0.444683	-0.232171	-0.524687	-0.41249	0.0426835	-0.100195	-0.208606	-0.160702	-1.30688	Rab18
280	ENSMUSG00000095098	3.72072e-56	0.271581	0.271899	0.191225	-0.306068	-0.881409	-0.807386	0.147561	0.243986	0.135236	0.308364	0.216104	0.325232	0.290329	0.216773	Ccdc85b
281	ENSMUSG00000028035	6.99913e-95	0.874657	0.840488	0.524711	1.01384	0.788586	0.72557	0.829337	0.690774	0.783258	0.708092	1.0873	1.0014	0.951127	0.758534	Dnajb4
281	ENSMUSG00000028639	3.78889e-06	0.269318	-0.0334495	0.533622	0.0267011	0.10294	0.214325	0.319914	-0.00468191	0.306407	0.0850573	0.38977	0.508857	0.0841819	1.19305	Ybx1
281	ENSMUSG00000021870	6.39698e-56	0.237731	-0.178836	-0.0615184	0.241889	-0.173486	-0.91823	0.260286	0.368895	0.293798	0.44571	0.240382	0.1492	-0.186831	0.113664	Slmap
281	ENSMUSG00000041881	5.0034e-36	-0.801113	-0.0432839	-0.40458	0.374188	0.364719	-0.0130942	-0.904347	-1.48199	-1.42664	-1.03616	0.0793133	-0.0911255	-0.570077	-0.875673	Ndufa7
282	ENSMUSG00000025364	1.45767e-57	-0.672292	-0.757848	-0.227734	-1.143	-0.652995	-0.0960613	-0.483694	-0.757778	-0.596665	-0.146092	-0.407517	-0.513396	-0.848447	-0.26218	Pa2g4
282	ENSMUSG00000035356	2.29727e-73	0.386766	0.425601	-0.114769	1.05555	1.10485	0.723725	0.155905	0.902697	0.74594	1.06569	-0.0718252	0.232391	0.842107	0.719494	Nfkbiz
282	ENSMUSG00000022956	2.56207e-17	-0.41542	-0.544756	-0.354389	-0.0391644	-0.136939	0.294781	-0.237546	-0.690114	-0.439395	-1.06947	0.00877883	-0.108984	-1.39901	-1.08163	Atp5o
283	ENSMUSG00000039361	7.9404e-24	0.847597	0.832166	0.935107	0.84985	0.323967	0.5221	0.74719	0.929701	0.828629	0.853992	0.733891	0.917733	0.806031	0.905811	Picalm
283	ENSMUSG00000039697	1.87173e-07	0.169029	-0.535815	-0.213306	0.0554455	-0.230299	0.00739401	-0.000243955	0.265011	0.239167	0.240814	-0.340553	0.0875499	-0.996802	-0.0632606	Ncoa7
283	ENSMUSG00000034880	4.07007e-09	-0.0461281	-0.361037	-0.228962	0.124999	0.0858032	0.027782	-0.00104684	-0.159075	-0.108975	-0.940543	0.15118	0.0804553	-0.714347	-0.464594	Mrpl34
283	ENSMUSG00000048758	4.99834e-08	-0.45925	-1.01934	-0.349213	-0.569355	-0.669965	-0.115431	-0.944769	-0.653828	-1.12457	-0.49265	-0.642469	-0.461503	-0.89356	-0.192733	Rpl29
283	ENSMUSG00000024661	6.10071e-13	0.11123	0.922688	0.463297	0.336623	0.497952	0.11969	0.885659	0.321579	0.780071	0.162704	0.953955	-0.362064	-0.638311	-0.951365	Fth1
284	ENSMUSG00000074578	1.52171e-55	-0.589305	-1.37041	-0.483566	-1.04767	-0.817732	-0.112271	-1.17381	-0.435246	-1.34577	-1.06024	-0.621675	-0.472594	-1.05878	-0.574556	Zfos1
284	ENSMUSG00000039001	2.05332e-22	-0.480254	-0.729925	-0.645625	-0.626036	-0.350864	-0.311247	-1.00587	-0.45132	-1.20265	-0.539355	-0.950239	-0.748422	-0.853595	-0.759633	Rps21
284	ENSMUSG00000034160	6.52219e-11	-0.401714	-0.0748805	-0.217783	-0.353303	-0.563708	-0.128965	-0.712119	-0.559881	-0.802004	-1.14331	-0.220285	-0.220992	0.0147985	-0.404669	Ogt
284	ENSMUSG00000070319	1.08693e-83	-0.459974	-0.532384	-0.322215	-1.17921	-0.573816	-0.112199	-0.447021	-0.28795	-0.361735	-0.203296	-0.615277	-0.756568	-0.764813	-0.376443	Eif3g
284	ENSMUSG00000035021	3.66427e-84	-0.624398	-0.516628	-0.117771	-0.890945	-0.886371	-0.103718	-0.502828	-0.0646532	-0.125271	-0.139469	-0.899333	-0.956803	-0.459369	-0.0378105	Baz1a
284	ENSMUSG00000023939	6.8456e-10	-1.06832	-0.97628	-1.01621	0.0659945	0.0363726	-0.139692	-0.762962	-1.31322	-0.886431	-0.910896	-0.610889	-0.8053	-1.0019	-0.623955	Mrpl14
285	ENSMUSG00000074884	1.26836e-129	1.29092	1.04455	0.444115	1.13866	1.18248	0.930185	0.662612	1.23679	0.509718	0.858493	1.05002	1.50607	0.825028	0.224851	Serf2
285	ENSMUSG00000028333	3.48108e-37	-0.364948	-1.1363	-0.137171	-1.17077	-0.47951	0.0459922	-0.67609	-0.0573738	-0.145048	0.0411159	-1.44986	-0.808897	-0.999018	0.159083	Anp32b
285	ENSMUSG00000051627	3.16627e-44	-0.250851	-0.989111	-0.873469	-0.0445996	-0.289166	0.0470415	-0.266281	-0.306249	-0.159802	-0.02403	-0.434299	-0.0655786	-0.694534	-0.141066	Hist1h1e
285	ENSMUSG00000015575	4.00178e-111	-0.928358	-0.0437163	-0.252987	-0.096749	0.0881938	0.155381	-0.606425	-1.29201	-0.920684	-1.34235	-0.184772	-0.626659	-0.659341	-0.455696	Atp6v0e
286	ENSMUSG00000035227	2.08187e-27	-0.639953	-0.43275	-0.842363	-0.389246	-0.30035	-0.0252987	-0.593382	-0.802038	-0.669497	-0.90702	-0.518423	-0.610373	-1.09301	-1.16855	Spcs2
286	ENSMUSG00000032026	4.87962e-12	0.526632	0.373689	0.201365	0.264112	0.209809	-0.966999	0.627983	0.755416	0.833947	0.85203	0.427045	0.419775	-0.0164236	-0.0968224	Rexo2
286	ENSMUSG00000061613	1.58354e-13	-0.488282	-0.455468	-0.248985	-1.16864	-0.366511	-0.17914	-0.566837	-0.196604	-0.437653	-0.22825	-0.930719	-0.94546	-0.552381	-0.212532	U2af1
287	ENSMUSG00000028044	2.54935e-19	-0.322759	-0.960187	-0.383711	-0.427669	-0.797419	-0.180614	-0.296119	-0.0905168	-0.154592	-0.652056	-0.459261	-0.595105	-1.02244	-0.441541	Cks1b
287	ENSMUSG00000028435	1.94959e-77	-1.13264	-0.0210659	-0.00981005	-1.03089	-0.231489	-0.0499943	-0.665053	-0.969624	-0.608221	-0.354662	-0.697987	-1.26129	-0.116984	-0.046869	Aqp3
287	ENSMUSG00000032562	1.07694e-16	0.00184599	0.51319	0.726772	0.509942	0.208153	0.0329238	0.213645	-0.106797	0.162462	0.610286	0.565551	0.584028	0.718042	1.29947	Gnai2
287	ENSMUSG00000034751	2.30857e-31	-1.08059	-0.373612	-0.346821	-0.46233	-0.881432	-1.08075	-0.794668	-0.156223	-0.424366	0.426898	-1.12702	-1.6119	-0.483313	-0.190542	Mast4
288	ENSMUSG00000032666	8.83909e-09	-0.0825814	-0.439543	-0.250337	-0.644468	-1.08511	-0.760688	0.0729789	0.154391	0.288363	-0.137028	-0.201798	-0.259934	-0.422394	-0.137606	1700025G04Rik
288	ENSMUSG00000039103	7.78521e-25	1.03615	1.04001	0.834307	0.552294	0.397267	-0.750661	1.04085	1.04272	1.04122	1.00328	1.03944	1.03982	1.04111	0.969788	Nexn
288	ENSMUSG00000018171	9.09651e-14	-0.876789	-0.11005	-0.276699	-0.590523	-0.540211	-0.248471	-1.09057	-1.18511	-1.33532	-0.453178	-0.460222	-0.404173	-0.158678	-0.207033	Vmp1
289	ENSMUSG00000007739	1.6257e-39	-0.89426	-1.26809	-0.279789	-0.68703	-0.744951	-0.175554	-0.912292	-0.860957	-1.05092	-0.517129	-0.651819	-0.820695	-1.21773	-0.203624	Cct4
289	ENSMUSG00000098178	9.69545e-21	-0.687508	-1.0813	-0.576076	-0.752035	-0.687856	0.0304006	-0.570199	-0.237898	-0.316891	-0.698814	-0.604311	-0.905477	-1.1632	-1.54153	Gm42418
290	ENSMUSG00000025935	1.51143e-27	-0.542019	-0.379848	-0.692506	-0.222014	-0.0927567	0.00971248	-0.484961	-0.522763	-0.409107	-0.385595	-0.437474	-0.570087	-0.44943	-1.04485	Tram1
290	ENSMUSG00000052512	1.46521e-94	-0.656114	-0.112169	-0.110416	-1.12425	-1.10168	-0.561378	-1.07067	-0.0639598	-0.607485	0.296907	-1.32082	-0.839244	0.0270224	0.29025	Nav2
290	ENSMUSG00000030695	3.43531e-11	-0.0526806	1.41906	-0.270246	-0.117592	0.459882	-0.104373	0.392833	-0.467767	0.0100502	0.612205	0.842363	0.326747	0.704574	0.261427	Aldoa
290	ENSMUSG00000032423	5.88568e-12	-0.437346	-0.488066	-0.0348274	-1.04624	-0.712824	-0.0813345	-0.365596	-0.015581	-0.169659	-0.119854	-0.618462	-0.697975	-0.437624	0.00694123	Syncrip
290	ENSMUSG00000020719	4.05076e-20	-0.581635	-0.241795	-0.390986	-0.397313	-0.51737	-0.800886	-0.482301	-0.765373	-0.576441	-0.417553	-0.499281	-0.71133	-0.307522	0.00130593	Ddx5
291	ENSMUSG00000015619	3.21467e-16	-0.873768	-0.715876	-1.0145	-0.485428	-0.619028	-0.868848	-0.741282	-0.733235	-0.862165	-1.0401	-0.521473	-0.886323	-0.862243	-0.688362	Gata3
291	ENSMUSG00000027397	2.75831e-12	-0.474275	-0.261116	-0.202858	-0.335846	-0.883715	-0.297585	-0.214743	-0.0256276	-0.0677072	-0.0171797	-0.390151	-0.688468	-0.639909	-0.446168	Slc20a1
291	ENSMUSG00000079215	5.1504e-111	-0.829785	-0.178383	-0.0733093	-0.445359	-0.254648	-0.141185	-0.886682	-1.11856	-1.06547	-1.07978	-0.279944	-0.259735	-0.180095	-0.0849938	Zfp664
292	ENSMUSG00000024158	1.66074e-37	-0.679854	-0.238996	-0.267344	0.0121061	0.0816216	0.0284199	-0.527518	-1.09093	-0.631917	-0.717853	-0.345985	-0.186715	-0.426411	-0.316375	Hagh
293	ENSMUSG00000032966	1.41156e-16	0.714925	0.8175	1.15398	0.551843	0.848127	0.77463	0.513321	0.504006	0.317593	0.538171	0.700266	0.860203	0.890831	1.26384	Fkbp1a
293	ENSMUSG00000049327	3.7022e-11	-1.02784	-0.450412	-0.247174	-0.425163	-0.368102	-0.315943	-1.1366	-1.27496	-1.2075	-0.24064	-0.467772	-0.430959	-0.707298	-0.323345	Setd8
293	ENSMUSG00000032216	4.26564e-10	0.725912	-0.0945563	0.676595	0.0101846	-1.20388	-0.551677	0.719605	0.881964	0.756936	0.810557	0.939266	0.814235	0.0473805	1.07349	Nedd4
293	ENSMUSG00000020376	1.09752e-12	-0.798107	-0.45536	-0.44591	-0.145279	-0.230671	-0.192281	-0.627434	-0.710539	-0.635173	-1.01354	-0.484952	-0.747174	-0.467564	-0.465048	Rnf130
294	ENSMUSG00000015143	4.78839e-46	0.385085	0.404194	0.412927	-0.94486	-0.711999	-0.902273	-0.319211	0.543258	0.206987	1.00237	-0.465711	0.576444	0.744655	0.784453	Actn1
294	ENSMUSG00000002477	9.73582e-81	-0.525141	-0.962542	-0.248244	-1.05401	-0.510025	0.0198381	-0.549086	-0.445819	-0.463322	-0.382823	-0.778058	-0.805355	-0.948459	-0.208028	Snrpd1
295	ENSMUSG00000046330	1.86646e-32	-0.196657	-0.513189	-0.764022	-0.534525	-0.29507	-0.547916	-0.777132	-0.0498601	-0.928906	0.000511307	-0.791656	-0.479771	-0.531558	-0.814624	Rpl37a
295	ENSMUSG00000027495	7.21182e-132	-0.464046	-0.0669859	-0.0222531	0.0071031	-0.0180791	0.074351	-0.674053	-0.647317	-0.969559	-0.300629	0.00668383	-0.083689	-0.633407	-0.319651	Fam210b
296	ENSMUSG00000028793	1.27262e-10	-0.765545	-0.370391	-0.353813	-0.182956	-0.171853	-0.197108	-0.648914	-0.241178	-0.319117	-0.0867442	-0.805895	-0.984411	-0.325494	-0.150297	Rnf19b
296	ENSMUSG00000037405	4.7923e-52	-0.118304	-0.270906	-0.0962032	-1.03874	-1.01843	-0.784316	-0.238273	-0.00230372	-0.121177	0.0684684	-0.333357	-0.263705	-0.402841	-0.0100052	Icam1
296	ENSMUSG00000025130	8.94588e-20	-0.688108	-0.722413	-0.607413	-0.3693	-0.620732	0.0608887	-0.580844	-0.371348	-0.477633	-0.916552	-0.325185	-0.611776	-0.878064	-1.06279	P4hb
297	ENSMUSG00000054428	6.3846e-25	-0.174035	0.112442	-0.368845	0.410305	0.153978	-0.246885	-0.122012	-0.765869	-0.574506	-1.22298	0.525361	0.27112	0.0328972	0.0100801	Atpif1
297	ENSMUSG00000021493	1.26319e-07	0.374486	0.631583	0.432779	-0.644584	-0.490079	-0.826746	0.131362	0.187284	0.139952	0.501584	0.198204	0.645904	0.713657	0.567331	Pdlim7
297	ENSMUSG00000022336	3.3609e-71	-0.564361	-1.33317	-0.253892	-0.565316	-1.09538	-0.302534	-0.885613	-0.498533	-0.947894	-0.427531	-0.613597	-0.689565	-1.09521	0.112045	Eif3e
298	ENSMUSG00000050212	1.61032e-34	0.443402	0.379777	-0.0145517	0.951117	0.692639	0.680496	0.613034	0.649125	0.66154	0.419904	0.633839	0.471513	0.435843	0.343135	Eva1b
298	ENSMUSG00000006728	3.59831e-38	-0.4071	-1.05574	-0.0664223	-0.378697	-0.675706	0.0171323	-0.502531	-0.498024	-0.60056	-1.05012	-0.195704	-0.158619	-0.866616	0.021497	Cdk4
298	ENSMUSG00000036461	1.77368e-51	-1.05996	-0.614269	-0.158053	-0.916213	-0.90162	-0.329912	-1.28356	-1.17346	-1.24178	-0.389628	-0.966942	-0.527069	-0.741296	-0.137359	Elf1
299	ENSMUSG00000079523	4.19266e-10	0.66753	-0.0942058	0.743264	-0.634683	-0.776818	-0.940204	-0.204106	0.695779	-0.00581835	-0.630164	-0.447379	0.583849	0.640849	1.02637	Tmsb10
300	ENSMUSG00000005087	7.63401e-45	-0.458052	-0.193133	-0.308033	-0.848298	-0.795949	-0.653779	-0.529184	0.288616	0.173717	0.293925	-1.1907	-0.811599	0.112603	0.0881443	Cd44
300	ENSMUSG00000022094	1.36859e-31	-0.567655	-0.0914747	-0.411039	-0.214813	-0.265022	-0.323016	-0.202054	-0.0812251	-0.0595731	-0.039833	-0.34857	-0.979924	-0.27527	-0.670276	Slc39a14
300	ENSMUSG00000032051	1.30054e-07	-1.0658	-0.252145	-0.439502	-0.308055	-0.172624	-0.0862295	-1.02203	-1.28115	-1.21911	-0.930029	-0.801719	-0.880998	-0.499112	-0.597114	Fdx1
300	ENSMUSG00000095677	6.55999e-24	-0.101367	-0.433927	-0.172085	0.0839044	-0.00887595	0.041128	-0.205946	-0.229541	-0.335516	-0.701434	0.0039071	-0.00908741	-0.516841	-0.168171	Dynlt1f
301	ENSMUSG00000064181	2.47467e-126	-0.835137	-0.227195	-0.23262	-0.0617427	-0.0705853	0.0330659	-0.519976	-0.955334	-0.574681	-0.428512	-0.539432	-0.721161	-0.315056	-0.24204	Rab3ip
301	ENSMUSG00000022505	1.33381e-50	-0.0684135	0.00543636	0.00693951	-0.0698988	-0.17037	-0.821009	-0.120226	-0.205963	-0.0295803	0.375604	-0.280333	0.148949	0.173204	0.337868	Emp2
301	ENSMUSG00000023904	4.09853e-18	0.727649	0.853756	0.734468	1.25742	0.696461	0.082838	0.754347	0.535676	0.635432	0.299972	0.889041	0.916514	0.705807	1.08194	Hcfc1r1
302	ENSMUSG00000028010	1.79021e-45	-0.362857	-0.493722	-0.168908	-0.867868	-0.356733	0.0050584	-0.522581	-0.0755265	-0.298509	0.0176485	-0.791049	-0.605887	-0.459066	-0.0914393	Gar1
302	ENSMUSG00000022378	9.48961e-51	-0.309276	-0.233556	-0.142378	-0.581836	-0.921259	-0.785646	-0.454734	-0.371519	-0.455915	-0.244475	-0.445866	-0.23276	-0.280129	-0.106087	Fam49b
303	ENSMUSG00000026991	4.88374e-10	-0.013182	-0.121891	-0.146722	-0.611785	-0.858067	-0.270264	-0.0336121	0.035186	0.077904	-0.0433877	-0.105275	-0.067617	-0.0385466	0.0847587	Pkp4
303	ENSMUSG00000030654	5.10586e-10	-0.411491	-0.193739	-0.0529714	0.138114	7.07395e-06	0.065224	-0.309183	-0.656616	-0.355127	-1.21215	0.0263506	0.0375404	-0.150478	0.255196	Arl6ip1
303	ENSMUSG00000019947	4.62411e-20	0.266241	0.432628	0.208037	-0.33725	-0.366192	-0.921638	-0.118215	0.14417	-0.302652	0.375364	0.45264	0.602068	0.252905	0.337296	Arid5b
304	ENSMUSG00000027533	2.55321e-06	0.39773	-0.340241	-0.100374	-0.503313	-1.20583	0.0614792	0.188664	0.633146	0.593262	0.585437	-0.324083	0.226131	-1.0072	-0.731951	Fabp5
304	ENSMUSG00000002043	2.81872e-53	-0.88004	-0.642147	-0.485704	-0.0797545	-0.207149	-0.159185	-0.688523	-1.12213	-0.918404	-1.06367	-0.252965	-0.450668	-0.709332	-0.798867	Trappc6a
304	ENSMUSG00000039218	3.50854e-46	-1.0221	-0.342808	-0.163578	-1.2527	-0.926494	-0.221879	-0.912838	-0.953519	-0.951778	-0.565708	-0.999531	-1.1398	-0.109383	0.142128	Srrm2
305	ENSMUSG00000001089	1.07666e-06	-0.162344	0.130935	0.418072	-0.888387	-1.18273	-0.476133	-0.157174	-0.132355	-0.107439	0.36175	0.133399	0.108067	0.468866	0.578379	Luzp1
305	ENSMUSG00000054065	1.80895e-10	-0.499919	-0.244223	-0.214731	-0.890638	-0.54942	-0.747492	-0.786547	-0.531481	-0.679914	-0.106791	-1.0006	-0.471587	-0.32489	-0.193376	Pkp3
306	ENSMUSG00000045954	1.4171e-11	0.43083	-0.21954	0.136952	0.00406485	-0.274846	-0.719841	0.165299	0.472706	0.457531	0.46134	-0.0590922	0.410714	0.335354	0.36698	Sdpr
306	ENSMUSG00000038296	1.1563e-76	0.176334	-0.0131239	0.1865	-0.107588	-0.879387	-0.407929	0.148019	0.0499257	0.147173	0.237636	0.195267	0.297092	0.12334	0.258299	Galnt18
306	ENSMUSG00000040415	6.59848e-73	0.639619	1.03945	0.902084	0.747583	0.663687	0.46474	0.555674	0.470198	0.464317	0.880058	0.874842	0.947019	1.11233	1.03369	Dtx3
306	ENSMUSG00000037960	2.78762e-86	-0.523084	0.140732	-0.0510692	-0.171575	0.115851	0.146891	-0.762363	-0.549141	-0.530062	0.00616462	-0.975285	-0.32177	0.0766947	0.013152	Card19
307	ENSMUSG00000009927	1.0709e-71	-0.42622	-0.82425	-0.49761	-0.943118	-0.716576	-0.300162	-0.82264	-0.503507	-0.958413	-0.09179	-0.824851	-0.676674	-0.812024	-0.516298	Rps25
308	ENSMUSG00000028618	1.06095e-12	-0.996695	-0.452361	-0.685717	-0.392791	-0.668814	-0.195349	-0.543151	-1.20096	-0.656882	-1.36495	-0.518057	-1.16949	-0.83609	-0.849525	Tmem59
309	ENSMUSG00000026238	8.2748e-120	-0.372365	-1.06721	-0.944436	-0.638442	0.0412204	-0.427945	-0.542425	-0.850306	-0.830213	-0.603435	-0.400706	-0.339949	-1.1939	0.214607	Ptma
310	ENSMUSG00000056501	1.1525e-67	0.385598	0.58026	-0.760573	-0.571423	-0.392887	-0.918083	0.707129	1.1972	1.13035	1.2607	0.219653	-0.225955	-0.0944669	-0.888499	Cebpb
310	ENSMUSG00000058571	8.20392e-12	0.148685	0.0789362	-0.053405	-0.0849378	-0.772854	-0.256689	-0.158418	0.291366	0.278195	0.264966	-0.633016	0.0815795	0.269211	0.272852	Gpc6
311	ENSMUSG00000051223	7.52855e-24	-0.605763	-0.400238	-0.20221	-1.03664	-0.641497	0.00720812	-0.503809	-0.292577	-0.286883	-0.542869	-0.852867	-0.915215	-0.635786	-0.158949	Bzw1
311	ENSMUSG00000026223	4.02586e-12	-0.491781	0.124325	-0.0998797	-0.311594	-1.14383	-0.816733	-0.238119	-0.743319	-0.416815	-0.333811	0.0556367	-0.0979215	0.0362402	-0.145024	Itm2c
311	ENSMUSG00000046364	8.69327e-38	-0.256655	-0.86952	-0.616261	-0.551683	-0.196588	-0.146897	-1.11699	-0.241127	-1.26964	-0.48218	-0.960467	-0.293475	-0.682788	-0.432197	Rpl27a
311	ENSMUSG00000020571	1.58985e-18	-0.486019	-0.641343	-0.847158	-0.776727	-0.624555	-0.134645	-0.425975	-0.766281	-0.477086	-1.18061	-0.42792	-0.366549	-0.73202	-0.918649	Pdia6
311	ENSMUSG00000019579	6.16611e-09	-0.461581	-0.439545	-0.500919	-0.441752	-0.295748	0.046783	-0.386335	-0.512885	-0.425687	-0.590634	-0.347268	-0.426909	-0.63076	-0.945535	Mydgf
312	ENSMUSG00000058756	7.49628e-28	0.540746	0.68003	0.682515	0.902968	0.78403	0.609897	0.610599	0.57948	0.596692	0.847956	0.797028	0.683748	0.882512	0.847127	Thra
312	ENSMUSG00000064351	1.34522e-13	0.311686	-0.0989091	0.0182108	-0.130737	-0.264817	-0.131664	-0.549705	0.54725	-0.550167	-0.0437642	-0.218034	0.342541	-0.260979	-1.18671	mt-Co1
313	ENSMUSG00000016319	6.23122e-24	-0.376279	-0.863238	-0.23337	-0.744337	-0.41275	0.538703	-0.287257	-0.592252	-0.506536	-1.2955	0.232873	-0.177828	-1.36213	-0.389804	Slc25a5
313	ENSMUSG00000023106	3.44241e-28	-0.651307	-0.466916	-0.253007	-0.881695	-0.25416	-0.00374674	-0.988336	-0.552831	-0.859725	-0.322214	-1.09018	-0.722771	-0.498905	-0.290111	Denr
313	ENSMUSG00000038695	2.74797e-08	0.299786	-0.0382909	-0.0981142	0.238878	-0.250177	-0.718248	0.253508	0.292108	0.270784	0.27719	0.272845	0.317437	-0.0626908	-0.0176721	Josd2
313	ENSMUSG00000075706	1.04802e-97	-0.71624	-0.824523	-0.750899	-0.209943	0.163322	-0.0965902	-0.437506	-0.205633	-0.0761787	-0.00775758	-0.915603	-1.2665	-1.34549	-0.453232	Gpx4
313	ENSMUSG00000034024	1.16061e-55	-0.728279	-1.14295	-0.178045	-0.709286	-0.624769	-0.0575528	-0.695336	-0.864682	-0.786733	-0.86525	-0.516634	-0.662334	-1.09944	-0.314976	Cct2
313	ENSMUSG00000032294	3.9295e-17	-0.777891	-0.00327953	-1.20523	-0.756032	-0.384262	-0.606159	-0.566803	-1.30236	-0.924159	-0.665026	-0.225391	-0.343096	-0.210075	-1.04336	Pkm
314	ENSMUSG00000026510	7.72873e-13	-0.540804	-0.898143	-0.628584	-0.292133	-0.449756	-0.223897	-0.638554	-0.211482	-0.313947	-0.182876	-0.882436	-0.699989	-0.611723	-0.333538	Trp53bp2
314	ENSMUSG00000021917	2.44587e-12	-0.984156	-0.513473	-0.408578	-0.73284	-0.714182	-0.289559	-0.766152	-1.22805	-0.888805	-1.23139	-0.40402	-0.692635	-0.872858	-0.766367	Spcs1
314	ENSMUSG00000039168	9.81519e-121	-0.5484	0.112149	-0.197469	0.097339	-0.0175109	-0.186001	-0.484878	-1.22762	-0.860981	-0.776067	0.13193	0.176918	-0.185153	-0.53483	Dap
315	ENSMUSG00000028729	1.40536e-77	-0.268915	-0.299522	-0.128618	-0.936019	-0.304531	-0.104819	-0.308121	-0.272112	-0.211347	-0.0893945	-0.45703	-0.464251	-0.349201	-0.164248	Ebna1bp2
315	ENSMUSG00000020108	1.62014e-06	0.186888	-0.0448949	-0.856923	-0.286038	-0.399417	0.03863	0.19821	0.16328	0.106308	0.183496	0.254523	0.186192	0.0294149	-0.687288	Ddit4
315	ENSMUSG00000004665	5.33551e-100	0.887541	0.992396	0.910336	0.00396549	-0.230663	-0.167872	0.755253	0.811594	0.795725	1.13811	0.808128	1.07566	1.11467	0.998206	Cnn2
316	ENSMUSG00000053716	1.40442e-73	-0.467014	0.00848425	-0.0311677	-0.690427	-0.771135	-0.202185	-0.508004	-0.523851	-0.545432	-0.0789148	-0.122167	-0.12747	-0.0210996	-0.133391	Dusp7
316	ENSMUSG00000046876	1.22775e-25	0.0253516	0.0832429	0.0726678	-0.534416	-0.876613	-0.650967	-0.059114	0.112922	0.0892663	0.114454	-0.0906196	0.0249959	0.143693	0.0944138	Atxn1
316	ENSMUSG00000014769	8.55629e-23	-0.93238	-1.07372	-0.697303	-0.487574	-0.611508	-0.195651	-0.774343	-1.17822	-1.08854	-1.26203	-0.381821	-0.723667	-1.24853	-0.618074	Psmb1
317	ENSMUSG00000041488	1.85632e-70	-0.935127	-0.395615	-0.240266	-0.389319	-0.561014	-0.15471	-0.81751	-0.585003	-0.61347	-0.443002	-0.933684	-1.03619	-0.428565	-0.344381	Stx3
318	ENSMUSG00000067367	4.26864e-25	-0.198116	-0.419213	-0.0416656	-0.924831	-0.398042	-0.0613055	-0.292808	-0.0161825	-0.123914	0.0635894	-0.497127	-0.408589	-0.47433	-0.14854	Lyar
318	ENSMUSG00000018920	2.12423e-20	-0.677791	-0.808896	-0.519226	-0.668744	-0.476883	-0.404901	-0.690391	-0.344219	-0.349904	0.00805506	-1.03763	-0.925686	-0.432056	-0.336647	Cxcl16
318	ENSMUSG00000006057	1.00799e-15	-0.585177	-0.626609	-0.650285	-0.633056	-0.0300554	0.23688	-0.475893	-0.517051	-0.454917	-0.705243	-0.477971	-0.515795	-1.33173	-1.19075	Atp5g1
318	ENSMUSG00000020644	4.1801e-09	0.0178702	-0.205534	-0.917358	0.447317	-0.0364972	-0.958498	0.458842	0.538963	0.560596	0.213755	0.227457	-0.273123	-0.23434	-0.857679	Id2
319	ENSMUSG00000028719	3.93434e-09	-0.878291	-0.448655	-0.385421	-0.0267479	-0.0357671	0.0915076	-0.864048	-1.17387	-1.0602	-0.654159	-0.714207	-0.65057	-0.818238	-0.362409	Cmpk1
319	ENSMUSG00000020849	1.91252e-38	-0.998491	-1.13868	-0.644481	-0.924871	-0.650818	-0.220196	-0.920403	-1.03387	-0.8567	-1.10997	-1.05577	-1.21215	-1.32612	-0.235648	Ywhae
320	ENSMUSG00000029616	7.06864e-09	-0.204691	-0.693242	-0.186468	-0.0422274	-0.214692	0.110939	-0.209765	-0.311956	-0.302087	-1.07609	-0.0370709	-0.0473401	-0.630886	-0.337754	Erp29
320	ENSMUSG00000031505	1.88735e-24	-0.723027	-0.375881	-0.468288	-0.165964	-0.202212	-0.169632	-0.562146	-1.04899	-0.802568	-0.683039	-0.298314	-0.45376	-0.683804	-0.379514	Carkd
320	ENSMUSG00000006356	4.00122e-26	-0.261906	-0.0675909	-0.0136563	0.249818	0.806784	0.885437	-0.115175	-0.101777	-0.170495	0.260958	-0.250588	-0.694436	0.0329632	1.13684	Crip2
320	ENSMUSG00000071172	3.40233e-21	-0.328464	-0.839043	-0.0888586	-1.26333	-0.694737	0.0527475	-0.507138	-0.216892	-0.321882	-0.187261	-1.01621	-0.632901	-0.775294	0.156304	Srsf3
321	ENSMUSG00000040462	1.10845e-21	-0.301709	-0.150128	-0.216281	-0.0184081	-0.0678152	0.0480763	-0.242046	-0.289999	-0.243535	-0.788524	-0.241451	-0.405306	-0.194973	-0.276056	Os9
321	ENSMUSG00000031490	7.73209e-27	-0.286538	0.211946	0.127027	-1.17671	0.0263373	0.155164	-0.762745	-0.108137	-0.466891	0.47044	-0.795869	-0.379292	-0.0968283	-0.366787	Eif4ebp1
321	ENSMUSG00000058600	1.14538e-81	-0.290616	-0.84356	-0.564234	-0.89058	-0.590251	-0.34457	-1.04411	-0.463348	-1.14531	-0.432403	-1.1047	-0.450372	-0.802191	-0.570317	Rpl30
322	ENSMUSG00000029777	7.9066e-16	-0.139077	-0.0634213	0.0391407	-0.709096	0.060341	0.124685	-0.381103	-0.0115606	-0.172961	0.0686951	-0.711995	-0.292638	-0.0957366	-0.117217	Gars
322	ENSMUSG00000030062	3.32984e-10	-0.327593	-0.339109	-0.496801	-0.30019	-0.183982	-0.0400458	-0.400034	-0.291823	-0.323713	-0.385368	-0.324862	-0.272627	-0.410488	-0.847046	Rpn1
322	ENSMUSG00000025504	1.80972e-13	-0.646742	-0.270706	-0.294203	-0.368912	-0.206928	-0.315343	-0.816266	-0.54928	-0.657873	-0.138109	-0.937973	-0.736744	-0.220901	-0.188803	Eps8l2
323	ENSMUSG00000029649	3.70057e-115	-0.807109	-0.57434	-0.415045	-0.418588	-0.302021	-0.075639	-0.671696	-1.3237	-0.998268	-0.824793	-0.348066	-0.437832	-0.984062	-0.724472	Pomp
323	ENSMUSG00000031848	5.17383e-10	-0.7778	-0.960841	-0.447412	-0.141352	-0.374045	-0.106153	-0.525626	-0.971544	-0.652938	-0.974	-0.310376	-0.374841	-1.25357	-0.39905	Lsm4
323	ENSMUSG00000001627	2.53779e-35	-0.90041	-0.386636	-1.50934	0.386501	-0.373101	-0.992649	-0.247568	0.152163	0.124429	0.89985	-0.495745	-1.54056	-1.17591	-0.778326	Ifrd1
323	ENSMUSG00000022205	8.37417e-12	-0.637351	-0.832297	-0.548027	-1.17592	-1.15348	-0.367656	-0.591604	-0.261533	-0.418879	-0.227051	-1.05263	-1.06041	-1.26444	-0.611506	Sub1
324	ENSMUSG00000037242	4.99243e-21	-0.510454	0.601735	0.638921	-1.3545	-0.829786	-0.311204	-0.54795	-0.250169	-0.388631	0.73957	-0.312046	-0.125535	0.634408	0.809235	Clic4
325	ENSMUSG00000070733	2.29755e-71	-0.12777	-0.0142825	0.0182959	-0.31787	-0.858266	-0.598437	-0.150734	-0.0353553	-0.0936334	0.103163	-0.100476	-0.104343	0.0276099	0.061226	Fryl
326	ENSMUSG00000026469	3.88442e-09	-0.150897	-0.0214059	-0.0179182	-0.0818676	-0.2602	-0.305083	-0.119991	-0.137143	-0.114723	-0.837775	-0.0084518	-0.0120586	-0.0125535	0.0794283	Xpr1
326	ENSMUSG00000053007	1.0887e-23	0.121702	-0.849627	-0.113731	0.0925442	-0.15064	-0.81002	-0.275132	0.265061	0.073183	0.174286	-0.369862	0.0428577	-0.324161	0.168506	Creb5
326	ENSMUSG00000020225	2.94351e-22	-0.887057	-0.173802	-0.313727	-0.128675	-0.0346788	0.0340809	-0.622902	-1.05719	-0.679513	-0.747289	-0.418596	-0.512659	-0.449056	-0.377484	Tmbim4
326	ENSMUSG00000031737	2.15621e-34	-0.52628	-1.01643	-0.770699	-0.46583	-0.860324	-0.598092	-0.482728	-0.311879	-0.296731	-0.493087	-0.688139	-0.586464	-0.957323	-0.302138	Irx5
326	ENSMUSG00000018446	9.42894e-110	-0.529844	-0.897899	-0.259429	-0.947308	-0.408918	0.056079	-0.413035	-0.295798	-0.340174	-0.464455	-0.541316	-0.633942	-1.06241	-0.299287	C1qbp
327	ENSMUSG00000029994	2.20968e-18	-0.257388	-0.266168	-0.0604275	0.0119633	0.0156058	-0.0205538	-0.343289	-0.355019	-0.367691	-0.828565	-0.189523	-0.124612	-0.208297	0.0303229	Anxa4
328	ENSMUSG00000031075	2.17981e-18	-0.583776	0.0991071	-0.266119	0.0967402	-0.138324	-0.506224	-0.297219	-0.512894	-0.178203	-1.18779	-0.089459	-0.263333	-0.298572	-0.300601	Ano1
328	ENSMUSG00000055681	3.19418e-34	-0.348556	-0.25116	-0.732091	-0.127488	-0.218357	0.0217024	-0.172605	-0.450137	-0.224444	-0.28545	-0.0181431	-0.368573	-0.635576	-0.996434	Cope
328	ENSMUSG00000049470	6.04911e-13	-1.23076	-0.0958792	0.0411122	-0.466984	-0.461615	-0.225176	-0.957544	-1.35073	-1.1386	-0.3335	-0.399255	-0.700301	-0.0613837	0.0242678	Aff4
328	ENSMUSG00000056851	2.17396e-36	-0.91417	-1.22623	-0.310174	-0.631146	-0.728228	-0.250141	-0.883926	-0.566904	-0.771849	-0.860997	-0.78479	-0.864731	-1.12229	-0.0586797	Pcbp2
329	ENSMUSG00000025980	4.04587e-46	-0.149889	-1.23551	-0.304017	-0.939817	-0.416445	0.137132	-0.17239	-0.0563886	-0.194264	-0.207731	-0.144569	-0.214354	-1.24903	-0.34236	Hspd1
329	ENSMUSG00000004451	1.11e-79	-0.352991	-0.20945	-0.0349353	-0.150143	0.00940532	0.127939	-0.443302	-0.096922	-0.200774	0.0533719	-0.930198	-0.659015	-0.092891	-0.0442181	Ralb
329	ENSMUSG00000038366	3.07703e-113	-0.545335	0.0897576	0.0841892	0.235101	0.29894	0.267362	-0.54034	-0.814326	-0.659805	0.0085616	0.0480153	0.130107	0.0625768	0.218457	Lasp1
329	ENSMUSG00000024659	5.47578e-34	-0.859253	-0.344923	-1.15354	0.652683	1.28395	0.804306	-1.075	-0.887368	-1.12396	0.689646	-1.26745	-0.993934	0.506892	0.983778	Anxa1
330	ENSMUSG00000062867	1.02599e-11	-0.274751	-0.979996	-0.116334	-0.348152	0.00162854	0.219329	-0.316806	-0.103905	-0.346887	0.154521	-0.11935	-0.344452	-0.867752	0.0921606	Impdh2
331	ENSMUSG00000036693	2.6348e-24	-0.204956	-0.208441	0.0181621	-0.805495	-0.194412	0.0156317	-0.306297	-0.0526232	-0.145564	0.101864	-0.46265	-0.425426	-0.181273	0.0220722	Nop14
331	ENSMUSG00000060002	1.79935e-08	-0.22318	-0.0319294	-0.745069	0.233362	0.0865028	-0.0640056	0.008735	-0.00957154	0.0432233	-0.109021	0.0413823	-0.281935	-0.449242	-0.911637	Chpt1
331	ENSMUSG00000032803	1.30382e-30	-0.733102	-0.857215	-0.262525	-0.942937	-0.996627	-0.182694	-0.747146	-0.0653973	-0.249274	-0.113646	-1.02945	-0.989759	-0.657327	-0.0946361	Cdv3
331	ENSMUSG00000024812	3.32303e-13	-0.703472	-0.507529	-0.372542	-0.750604	-0.500002	-0.40258	-1.01547	-0.523491	-0.718277	-0.153594	-1.0416	-0.658343	-0.492603	-0.125798	Tjp2
332	ENSMUSG00000035093	3.59188e-08	-0.147305	0.00986943	-0.333913	-0.0386013	-0.0847403	-0.266029	-0.130503	-0.0029001	-0.0554965	0.0060059	-0.144093	-0.264463	-0.280052	-0.867631	Secisbp2l
332	ENSMUSG00000033545	1.24397e-15	-0.560268	-0.304282	-0.124584	-0.439136	-0.461093	-0.14471	-0.931013	-0.65898	-0.98239	-0.540578	-0.431	-0.364147	-0.347166	-0.172842	Znrf1
332	ENSMUSG00000033487	2.71061e-08	-0.446308	-0.217993	-0.359289	-0.911961	-0.730241	-0.0903205	-0.500665	-0.230633	-0.415714	-0.230725	-0.454207	-0.527277	-0.334499	-0.367131	Fndc3a
333	ENSMUSG00000029229	1.44663e-48	-0.985388	-0.795408	-0.319596	-0.530226	-0.829407	-0.0963751	-1.14443	-0.970704	-1.00093	-0.457921	-1.15723	-0.819705	-1.00389	-0.228674	Chic2
333	ENSMUSG00000021823	1.98014e-24	0.71995	0.84326	0.88888	0.49151	-0.233807	-0.36744	0.519727	0.897809	0.74904	1.19072	0.441987	0.775569	0.933326	0.933239	Vcl
334	ENSMUSG00000070493	1.36868e-10	0.0961289	0.373566	0.439543	0.363269	0.686414	0.689005	0.382371	-0.329358	0.14761	-0.386429	0.768397	0.391477	-0.103859	0.183725	Chchd2
334	ENSMUSG00000019210	7.72597e-21	-0.603906	-0.0633867	-0.862476	-0.167229	-0.0130585	-0.0123907	-0.401646	-0.895492	-0.651948	-0.683979	-0.216319	-0.524473	-0.434592	-1.02674	Atp6v1e1
334	ENSMUSG00000042406	2.67134e-48	-0.79624	-0.533975	-0.58284	-1.01529	-1.00675	-0.55	-0.592988	-0.136079	-0.286394	-0.201414	-1.0238	-1.41872	-0.721249	-0.387289	Atf4
335	ENSMUSG00000066456	1.32354e-73	0.915783	0.222159	0.597144	1.05408	0.301536	0.237038	0.928421	1.07727	1.11174	0.427757	0.72107	0.83768	0.807397	1.00093	Hmgn3
336	ENSMUSG00000021109	5.91628e-13	0.747483	1.24276	1.14543	0.397952	-0.420396	-0.148474	0.262781	0.464339	0.0148024	0.911911	1.15625	1.26356	1.15836	1.10957	Hif1a
336	ENSMUSG00000055044	1.76296e-09	0.108172	-0.404443	-0.0284753	0.0823157	0.45024	0.557695	0.358696	0.440956	0.561146	0.381548	0.0725464	-0.258652	-0.0157544	0.316367	Pdlim1
337	ENSMUSG00000031807	7.97115e-53	-0.572252	-1.01973	-0.470345	0.162198	-0.188916	0.211803	-0.56862	-0.798079	-0.736902	-0.808101	-0.0538425	-0.196196	-1.05756	-0.411936	Pgls
337	ENSMUSG00000021876	9.86121e-09	0.266812	0.280328	0.147783	-0.245089	-0.73104	-0.372483	0.274116	0.276237	0.270484	0.237813	0.280219	0.279197	0.282053	0.247403	Rnase4
337	ENSMUSG00000020321	1.07382e-82	-0.213403	-0.289808	-0.718302	0.131386	-0.0330022	0.0253807	0.000305544	-0.460167	-0.135526	-0.253238	0.2154	-0.204051	-1.07449	-1.05978	Mdh1
338	ENSMUSG00000036752	1.08176e-10	-0.880168	-0.542249	-0.47314	-0.718331	-0.0159377	0.168187	-0.629603	-0.532021	-0.343492	-0.392971	-1.11064	-1.30687	-0.567921	-0.278373	Tubb4b
339	ENSMUSG00000030201	7.27998e-06	-0.202334	-0.208643	-0.0155634	-0.663869	-0.885201	-0.220033	-0.167124	-0.107102	-0.0774304	-0.166039	-0.119605	-0.104833	-0.0509378	-0.0778442	Lrp6
339	ENSMUSG00000030224	2.11317e-72	-0.408678	-0.349998	0.242614	-1.05966	-0.732067	0.0560066	-0.458727	-0.182464	-0.245481	-0.287445	-0.698643	-0.582232	-0.331214	0.319695	Strap
340	ENSMUSG00000016382	1.1594e-53	0.766758	0.571789	0.617665	0.278525	0.0165669	0.323373	0.599852	0.78951	0.779409	0.869807	0.371563	0.683802	0.516437	0.790695	Pls3
340	ENSMUSG00000055762	3.4448e-103	-0.902723	-1.16112	-0.926993	-0.775856	-0.886952	-0.522724	-0.869942	-1.19047	-1.17859	-0.796339	-0.678594	-0.94255	-1.2734	-0.805039	Eef1d
340	ENSMUSG00000024048	1.35027e-18	-0.613653	-0.444793	-0.170242	-0.676145	-0.917928	-0.628073	-0.924544	-0.893755	-0.65154	0.0287811	-1.26894	-0.550904	0.0766981	0.11718	Myl12a
341	ENSMUSG00000018583	6.55648e-09	-0.707509	-0.756278	-0.174378	-1.02141	-0.484197	-0.203232	-0.622624	-0.172979	-0.323515	0.0336587	-1.0049	-1.21119	-0.706154	-0.160406	G3bp1
342	ENSMUSG00000027248	3.19637e-28	-0.735592	-0.529024	-1.07353	-0.579259	-0.564811	-0.00618068	-0.460842	-0.798811	-0.399921	-0.699255	-0.573577	-0.798197	-0.665364	-0.230357	Pdia3
343	ENSMUSG00000048234	6.3552e-24	-0.544632	-0.347866	-0.309317	-0.518409	-0.772877	-0.101478	-0.357523	-0.330823	-0.294644	-0.413446	-0.478002	-0.656389	-0.57088	-0.608438	Rnf149
343	ENSMUSG00000026727	2.2719e-27	0.530568	0.538263	0.420292	0.036524	-0.317766	-0.714942	0.57021	0.574872	0.602412	0.546119	0.568547	0.501669	0.553211	0.48742	Rsu1
344	ENSMUSG00000031231	2.07187e-21	-0.180186	-0.0933699	-0.311336	0.0737121	0.142965	0.219071	-0.252432	-0.729831	-0.637422	-1.11796	0.233281	0.144453	-0.74439	-1.11526	Cox7b
344	ENSMUSG00000034786	1.79999e-36	-0.224894	0.310752	0.335933	0.397085	0.429373	0.418744	-0.143986	-0.658441	-0.345544	-0.132608	0.328081	0.307193	0.353583	0.265575	Gpsm3
345	ENSMUSG00000031812	1.10161e-08	-0.26578	0.0679815	-0.689144	-0.342502	-0.225048	-0.699814	0.0885767	-0.368512	-0.154028	-0.619503	0.221864	-0.336023	-0.348786	-1.1438	Map1lc3b
346	ENSMUSG00000068523	5.65096e-12	0.0398086	0.560035	-0.144651	-0.00501818	0.735019	0.792387	-0.397037	0.264886	-0.222095	0.38218	-0.57632	-0.0593468	0.421907	-0.202282	Gng5
346	ENSMUSG00000061904	1.72423e-27	-0.520097	-0.892548	-0.0556374	-0.323071	-0.316151	0.286983	-0.331759	-0.589262	-0.413384	-0.713132	-0.291865	-0.682515	-1.23317	0.0407544	Slc25a3
346	ENSMUSG00000018585	4.64225e-18	-0.684942	-0.243129	-0.280986	0.0744419	0.2184	0.202122	-0.971344	-1.32882	-1.27652	-1.10764	-0.480759	0.0031219	-0.528509	-0.738909	Atox1
347	ENSMUSG00000021709	8.45901e-38	-0.882278	-0.741264	-0.653418	-0.751072	-1.04732	-0.715891	-0.876715	-0.465728	-0.575282	-0.379233	-1.16409	-1.09426	-0.633658	-0.458058	Erbb2ip
347	ENSMUSG00000062203	1.51328e-42	-0.558719	-0.557558	-0.121088	-0.993221	-0.512419	-0.048759	-0.480292	-0.420895	-0.374798	-0.209524	-0.585311	-0.712101	-0.691981	-0.260062	Gspt1
348	ENSMUSG00000029621	1.4812e-50	-0.624892	-0.577914	-0.345191	-0.389982	-0.176275	0.0940445	-0.717422	-0.839519	-0.848222	-0.959097	-0.360812	-0.414556	-0.724771	-0.410222	Arpc1a
348	ENSMUSG00000020029	1.44914e-06	0.39341	0.0282376	0.342241	0.524338	0.00404336	0.771579	0.762429	0.925527	1.01066	0.757428	0.479726	0.150863	-0.269922	0.551774	Nudt4
348	ENSMUSG00000038462	2.69972e-13	-0.556408	-0.709933	-0.218361	-0.144711	-0.248023	0.206234	-0.489577	-0.698852	-0.595534	-0.532741	-0.212417	-0.260611	-1.16625	-0.357984	Uqcrfs1
348	ENSMUSG00000021701	2.56469e-06	-0.823533	-0.506217	-0.377559	-0.650816	-0.608335	-0.676347	-1.22277	-1.13177	-1.28893	-0.387884	-0.895854	-0.286772	-0.371702	-0.0857255	Plk2
348	ENSMUSG00000021025	6.969e-36	-0.196087	-1.05062	-1.17646	0.618601	1.65055	0.565986	-0.842698	0.234228	-0.25991	0.5653	-1.28204	-0.360217	-0.445148	0.712436	Nfkbia
348	ENSMUSG00000024571	1.53319e-70	-0.732597	-0.619424	-0.18697	-1.02145	-0.775271	-0.148558	-0.535712	-0.419444	-0.412589	-0.405511	-0.642574	-0.922403	-0.547948	-0.0206427	Gm16286
349	ENSMUSG00000056708	3.37419e-12	-0.52032	-0.594288	-1.08769	0.3591	-0.0259841	0.247686	-0.520099	0.0712813	-0.169696	0.367773	-0.86033	-0.880021	-1.10975	-0.511473	Ier5
349	ENSMUSG00000028211	1.15861e-17	-0.31091	-0.133548	-0.2073	0.0372834	-0.117812	-0.0446734	-0.778355	-0.371318	-0.915144	-0.0590743	-0.0109422	-0.148038	-0.3478	-0.180539	Trp53inp1
349	ENSMUSG00000006519	6.39045e-102	-0.512844	-0.749654	-0.264407	-0.0381484	-0.0740077	0.286319	-0.356591	-0.107972	-0.0178395	-0.252253	-0.838599	-0.933127	-1.10677	-0.660105	Cyba
349	ENSMUSG00000032515	2.68438e-39	0.106679	0.110408	-0.51967	0.397029	-0.18906	-0.7509	0.029253	0.349206	0.240313	0.495872	0.0130855	0.163194	0.167593	0.0268409	Csrnp1
350	ENSMUSG00000045624	5.96162e-17	-0.192609	-0.0868843	0.0330985	-0.750406	-0.258169	-0.0190644	-0.210175	0.00561794	-0.0986262	0.130791	-0.370163	-0.360165	-0.133606	0.0636191	Esf1
350	ENSMUSG00000028207	1.38123e-09	0.321036	0.27555	0.234379	-0.245117	-0.836157	-0.451433	0.270766	0.324874	0.256329	0.258228	0.318703	0.351524	0.327036	0.271392	Asph
350	ENSMUSG00000023067	8.98384e-18	0.320023	1.29778	0.887364	0.694765	-0.02385	-0.332158	0.340049	0.692268	0.62105	1.3576	0.331104	0.396686	1.38907	1.14081	Cdkn1a
352	ENSMUSG00000061518	2.46597e-18	-0.128363	0.05793	0.0549541	0.0282027	0.330457	0.335444	-0.126716	-0.525497	-0.417421	-1.17375	0.231154	0.123535	-0.732585	-0.732928	Cox5b
352	ENSMUSG00000073676	7.39606e-17	-0.126271	-1.24229	-0.708324	-0.636916	-0.73023	-0.0107121	-0.312775	-0.302338	-0.451311	-0.501734	0.0776791	0.0779903	-1.43944	-1.24613	Hspe1
352	ENSMUSG00000026305	7.19345e-08	-0.292092	0.344462	0.19075	-0.70826	-0.428216	-0.789629	-0.51638	-0.23652	-0.343587	0.501157	-0.721454	-0.282532	0.357549	0.514477	Lrrfip1
352	ENSMUSG00000008475	6.17558e-15	-0.211889	-0.379911	-0.346807	-0.571459	-1.12401	-0.420403	-0.392388	-0.344568	-0.303391	-0.481536	-0.552151	-0.281073	-0.54057	-0.126969	Arpc5
353	ENSMUSG00000028412	6.0368e-36	-0.366674	-0.465962	-0.0899523	-0.107989	-0.109276	0.0283587	-0.566331	-0.191609	-0.328097	-0.0938491	-0.748577	-0.351258	-0.453981	-0.121011	Slc44a1
353	ENSMUSG00000019738	2.07009e-08	0.0511435	-0.128862	-0.275687	-0.0332903	0.113989	-0.0426335	-0.0384061	0.0444404	-0.0258662	-0.196239	0.0382057	0.0557897	-0.249459	-0.766495	Polr2i
353	ENSMUSG00000024360	9.83174e-17	-0.706764	-0.388964	-0.0426804	-1.00705	-0.776357	-0.0377372	-0.537969	-0.35179	-0.359177	-0.0363884	-0.656305	-0.867759	-0.411109	-0.0765253	Etf1
354	ENSMUSG00000027293	8.59104e-68	-0.92009	-0.267855	-0.182508	-0.180503	0.136989	0.200965	-0.858301	-0.807872	-0.803325	0.156191	-0.678758	-0.823869	-0.490038	-0.251326	Ehd4
354	ENSMUSG00000028691	2.65831e-14	-0.754585	-0.691414	-1.10621	-1.12168	-0.606122	-0.786683	-0.345281	-0.969231	-0.528809	-0.834582	-0.71695	-1.27666	-1.36697	-1.10385	Prdx1
354	ENSMUSG00000067995	4.39535e-07	-0.188321	-0.275311	-0.232649	-0.837539	-0.679111	-0.403943	-0.218709	-0.152605	-0.168604	0.000848595	-0.254741	-0.293633	-0.288331	-0.0812075	Gtf2f2
354	ENSMUSG00000039016	3.11062e-06	-0.273741	-0.143032	-0.182382	-0.185079	-0.0403882	0.0654587	-0.297417	-0.522408	-0.415722	-0.98907	-0.0268264	0.0427995	-0.208652	-0.796426	Timm8b
355	ENSMUSG00000036854	9.7523e-24	0.581621	0.553497	0.346567	0.507596	0.427016	-0.583089	0.56698	0.577843	0.577207	0.598752	0.549559	0.571199	0.5598	0.416346	Hspb6
355	ENSMUSG00000032112	2.04489e-14	-0.373985	-0.282552	-0.162476	-0.339781	-0.151141	-0.00406354	-0.391538	-0.589962	-0.475738	-0.788206	-0.21307	-0.122758	-0.176067	-0.26375	Trappc4
356	ENSMUSG00000030782	7.1779e-58	0.740458	0.743328	0.541778	-0.0535398	-0.172728	-0.59169	0.686581	0.757524	0.738041	0.740065	0.668716	0.747074	0.749419	0.663868	Tgfb1i1
356	ENSMUSG00000056313	3.43208e-13	-0.311791	-0.379523	-1.05036	-0.19345	-0.0253875	-0.342557	-0.245569	0.0916469	-0.0464896	0.481593	-0.505598	-0.609145	-0.159892	-0.163206	1810011O10Rik
356	ENSMUSG00000001289	6.04201e-30	-1.01963	-0.752655	-0.53028	-0.306052	-0.669174	-0.64993	-0.93098	-1.1767	-1.14131	-0.624107	-0.7457	-0.825307	-0.470122	-0.265614	Pfdn5
357	ENSMUSG00000005687	4.63925e-17	-0.524618	-0.764517	-0.552662	-0.588736	-0.579912	-0.177728	-0.47129	-0.341409	-0.332508	-0.569921	-0.568046	-0.719796	-1.10816	-0.418644	Bcas2
357	ENSMUSG00000004264	1.8686e-96	-0.776586	-1.01996	-0.286358	-0.890546	-0.677336	0.0557311	-0.688521	-0.851587	-0.777588	-0.53164	-0.637215	-0.719226	-1.12017	-0.105296	Phb2
357	ENSMUSG00000020869	8.59005e-91	-0.528789	-0.45863	-0.123636	-0.732367	-0.353601	0.0284233	-0.502783	-0.203388	-0.249797	-0.283274	-0.863028	-0.886799	-0.588727	-0.423139	Lrrc59
357	ENSMUSG00000039640	2.74677e-07	-0.383574	-0.602186	-0.213268	-0.881341	-0.302108	0.0579028	-0.301006	-0.219251	-0.214481	-0.348118	-0.39376	-0.552265	-0.884901	-0.460013	Mrpl12
357	ENSMUSG00000062929	7.41252e-06	0.341648	0.363515	0.215076	0.0291902	-0.395705	-0.736454	0.00528187	0.278472	0.0593092	0.446571	0.0658157	0.484887	0.334152	0.512334	Cfl2
358	ENSMUSG00000041453	1.5358e-52	-0.43364	-0.783707	-0.186203	-0.303805	-0.537643	0.0882045	-0.59176	-0.546954	-0.704158	-0.0819153	-0.662206	-0.65197	-0.516206	0.329912	Rpl21
358	ENSMUSG00000029922	5.34963e-35	-0.749496	-0.67094	-0.349479	-0.588083	-0.443195	-0.230225	-0.819409	-0.639287	-0.637918	-0.877194	-1.02557	-0.788084	-0.872858	-0.181289	Mkrn1
358	ENSMUSG00000075701	1.90856e-10	-0.247241	0.0215369	-0.400969	-0.395113	-0.272107	0.0937934	-0.203195	-0.311627	-0.228761	-0.507867	-0.224824	-0.27378	-0.365724	-0.845304	Vimp
359	ENSMUSG00000015961	1.42957e-51	-0.892393	-0.712769	-0.20318	-0.742458	-0.547264	-0.274869	-1.09637	-0.935597	-1.12389	-0.105779	-0.917486	-0.737807	-0.719319	-0.0838872	Adss
359	ENSMUSG00000026655	1.39293e-09	-0.812023	0.0239583	0.546374	0.361245	0.469298	0.393437	-0.636607	0.177188	0.0551936	0.465016	-1.12559	-1.13035	0.25442	0.655496	Fam107b
359	ENSMUSG00000004535	6.16456e-33	-0.855039	-0.384582	-0.494388	-0.711415	-1.1093	-0.771212	-0.624235	-1.04345	-0.755823	-0.466504	-0.484189	-0.771541	-0.880949	-0.571454	Tax1bp1
359	ENSMUSG00000020267	1.72862e-12	-0.68935	-1.05419	-0.472263	-0.463039	-0.489492	-0.406329	-0.634833	-1.12968	-0.961649	-1.14872	0.0275058	-0.201352	-1.12668	-0.759617	Hint1
359	ENSMUSG00000024772	1.69068e-17	-0.677693	0.416768	0.270902	0.141691	0.311947	0.33387	-0.377054	-0.335231	-0.362625	0.560899	-0.49215	-1.08143	0.36937	0.342629	Ehd1
360	ENSMUSG00000039953	2.23804e-08	0.131018	0.123694	0.0263301	0.0543264	-0.227319	-0.613339	0.156635	0.139	0.196941	-0.00410094	0.274193	0.294356	0.104377	-0.0497081	Clstn1
360	ENSMUSG00000039910	2.66705e-09	-0.0362566	-0.333949	-0.653021	0.391072	0.152373	-0.822308	0.0771952	0.627924	0.570363	0.534276	-0.470576	-0.498835	-1.03	-1.23561	Cited2
361	ENSMUSG00000040297	1.92336e-12	-0.280673	-0.0147575	-0.0247083	-0.431684	-0.947781	-0.683372	-0.206549	-0.0386737	-0.0807023	-0.0331648	-0.238344	-0.388777	-0.0615704	-0.00302431	Suco
361	ENSMUSG00000047260	1.02287e-25	-0.824297	-0.758173	-0.626224	-0.752062	-0.551657	-0.123424	-0.748984	-0.689452	-0.640731	-0.555129	-0.761435	-0.87741	-0.828028	-0.896353	Emc6
362	ENSMUSG00000020580	1.02252e-37	0.237384	0.639548	0.812256	0.198289	0.184189	0.388351	-0.0490337	0.519267	0.180205	0.956029	-0.0449935	0.226879	0.724188	0.980018	Rock2
362	ENSMUSG00000022533	6.86444e-13	-0.966417	-0.232404	-0.304258	-0.576648	-0.462664	-0.373203	-0.999032	-1.11261	-1.025	-0.579713	-0.468078	-0.491609	-0.270102	-0.46508	Atp13a3
362	ENSMUSG00000040681	3.55692e-36	-0.844994	-1.02357	-0.205131	-0.763447	-0.892262	-0.718957	-1.07762	-0.989101	-1.06059	-0.72586	-1.02406	-0.661917	-0.853182	0.400899	Hmgn1
363	ENSMUSG00000029455	3.79803e-18	0.76709	0.73273	0.218385	0.259286	-0.0997053	-0.474348	0.923476	1.00523	1.01545	1.07117	0.697952	0.532438	0.54925	0.280229	Aldh2
363	ENSMUSG00000029467	2.19719e-30	0.401859	0.753619	0.543053	0.13906	-0.544412	-0.772368	0.496347	0.472376	0.492487	0.524429	0.745455	0.730882	0.765348	0.77135	Atp2a2
363	ENSMUSG00000053898	6.05392e-37	0.290872	0.632185	0.428772	1.02824	0.734813	0.37099	0.834559	0.707749	0.80389	0.695246	0.788263	-0.0540432	0.399024	0.421613	Ech1
364	ENSMUSG00000052033	1.12088e-52	-0.169803	-0.277171	-0.0377226	-0.666134	-0.700536	-0.0837459	-0.161198	-0.0753539	-0.148887	-0.211917	-0.255345	-0.181495	-0.412077	-0.151953	Pfdn4
364	ENSMUSG00000028163	8.17727e-95	-0.805529	-0.327	-0.217504	-0.377875	-0.392893	-0.314198	-0.606306	-0.0838166	-0.194772	0.0999481	-0.754642	-1.09518	-0.072015	-0.00168685	Nfkb1
364	ENSMUSG00000038412	1.98524e-31	-0.341908	-0.167506	-0.450507	-0.688776	-0.340761	-0.186509	-0.367493	-0.446605	-0.418206	-1.01801	-0.336358	-0.248223	-0.431824	-0.593177	Higd1a
364	ENSMUSG00000069833	2.11462e-07	-0.732249	0.356518	0.267212	-0.203767	0.537262	-0.465009	-0.747472	0.102247	-0.203101	0.74233	-1.25622	-1.25403	1.03656	1.1303	Ahnak
365	ENSMUSG00000050856	8.2896e-11	0.808928	0.992774	0.282773	0.8001	1.09092	0.425726	0.615515	0.548697	0.406893	0.309281	0.869473	1.09086	0.49342	-0.188446	Atp5k
365	ENSMUSG00000025647	1.82326e-20	-0.47066	-0.0990507	-0.767668	-0.0762489	0.0353955	-0.00354204	-0.222754	-0.425957	-0.210028	-0.212396	-0.202063	-0.487201	0.0526908	-0.33887	Shisa5
365	ENSMUSG00000063480	1.24538e-08	-0.13987	-0.185734	-0.0961425	-0.96145	-0.197908	0.0503829	-0.29587	0.080052	-0.264636	0.0134739	-0.319535	-0.316706	-0.161639	-0.26818	Nhp2l1
365	ENSMUSG00000022708	7.69363e-13	0.421907	0.322448	0.337156	0.359637	-0.549565	-0.547914	0.426509	0.698163	0.670292	0.986679	0.441167	0.474837	0.620207	1.11683	Zbtb20
366	ENSMUSG00000043866	1.54607e-09	-0.76491	-0.776174	-0.358838	-0.251852	-0.149817	0.0460933	-0.757455	-0.618141	-0.563418	-0.386488	-0.625289	-0.541517	-0.784318	-0.403585	Taf10
366	ENSMUSG00000045193	2.56678e-32	-0.798011	-0.242007	0.00828339	-0.20739	-0.473778	-0.684884	-0.851828	-1.23223	-1.05296	-0.446077	-0.606082	-0.444763	-0.0587881	0.206052	Cirbp
366	ENSMUSG00000036438	7.56378e-13	0.791899	0.584257	0.259244	0.615782	0.440775	-0.47856	0.900836	0.468599	0.817098	0.232406	0.972239	0.853241	0.330017	0.999225	Calm2
367	ENSMUSG00000027673	2.46468e-13	-0.326495	-0.666375	-0.207487	0.103744	-0.33154	0.103902	-0.225603	-0.383998	-0.323604	-0.94731	0.00676743	-0.224161	-1.19891	-0.696116	Ndufb5
368	ENSMUSG00000037072	1.06024e-11	0.490399	0.771761	0.452792	0.801336	0.354099	0.748653	0.573929	0.09173	0.403961	0.20085	0.887905	0.73992	0.514988	0.501472	Sep15
368	ENSMUSG00000057522	1.57792e-42	0.717282	0.820533	0.698324	0.861416	0.690351	0.205453	0.59896	0.584675	0.508775	0.936622	0.863293	0.883036	0.742621	0.973494	Spop
369	ENSMUSG00000037894	6.90893e-38	0.157693	-0.962348	-0.27847	-0.695756	-0.174404	0.00337806	-0.218072	0.254976	-0.0716766	-0.0442927	-0.213648	0.117427	-0.98254	-0.016133	H2afz
369	ENSMUSG00000028382	4.81875e-60	-1.02471	-0.688716	-0.318375	-0.420237	-0.327082	-0.0167426	-1.05296	-0.950617	-1.06552	-0.974144	-0.810183	-0.81078	-0.870411	-0.248862	Ptbp3
369	ENSMUSG00000002064	3.80675e-58	-0.646418	-0.473584	-0.286894	-0.154979	-0.0796021	0.145482	-0.500959	-0.909216	-0.715259	-0.796639	-0.108146	-0.35334	-0.580416	-0.539311	Sdf2
369	ENSMUSG00000022863	4.55925e-10	-0.560273	-0.133362	-0.400843	-0.496718	-0.581467	-0.291492	-0.419075	-0.586127	-0.416348	-0.890821	-0.308691	-0.418128	-0.331335	-0.54002	Btg3
370	ENSMUSG00000101609	3.23404e-37	-0.505791	-0.169737	-0.110747	-0.908956	-0.729479	-0.13539	-0.707442	-0.294276	-0.434996	-0.210014	-0.712675	-0.667226	-0.102028	-0.0836784	Kcnq1ot1
370	ENSMUSG00000041126	3.48718e-17	-0.420703	-1.0261	-0.124365	0.144221	-0.557266	-0.0911704	-0.436989	-0.692215	-0.593143	-1.07879	0.13049	-0.00610922	-0.96332	0.0284209	H2afv
371	ENSMUSG00000000628	6.71917e-49	-0.546319	-0.0810904	-0.0804524	-0.181434	-0.231439	-0.230477	-0.828538	-0.467973	-0.956078	0.0186929	-0.12108	-0.396512	-0.156027	-0.436206	Hk2
372	ENSMUSG00000053560	9.14488e-12	0.179352	-0.315718	-1.29955	0.0246114	0.305112	-0.53523	-0.0117128	0.300793	0.145793	0.69886	-0.173211	0.0671382	-0.192922	-0.674989	Ier2
372	ENSMUSG00000005732	6.13807e-07	-0.526092	-1.106	-0.124943	-0.923532	-0.203838	0.0424047	-0.550981	-0.41849	-0.306958	-0.540669	-0.852637	-0.727085	-0.933269	0.0843995	Ranbp1
372	ENSMUSG00000024583	5.11251e-27	-0.991923	-0.729916	-0.263535	-0.768825	-0.627666	-0.0958082	-0.745642	-0.969563	-0.725649	-0.544347	-0.900282	-1.13973	-0.938279	-0.618623	Txnl1
373	ENSMUSG00000028156	3.15188e-19	-0.596127	-0.217372	-0.0461479	-1.05874	-0.970584	-0.430666	-0.665579	-0.524429	-0.601913	-0.361144	-0.7095	-0.676956	-0.336065	0.00747923	Eif4e
373	ENSMUSG00000024339	4.69537e-09	-0.576046	-0.491083	-0.404551	-0.0996463	-0.0769592	-0.0312576	-0.367121	-0.876788	-0.434042	-0.123208	-0.218476	-0.256274	-0.628251	-0.201013	Tap2
374	ENSMUSG00000032883	3.93852e-13	-0.425881	-0.552022	-0.240373	-0.542509	-0.84983	-0.13407	-0.145281	-0.159386	-0.109186	-0.168998	-0.0563935	-0.400768	-0.901154	-0.111901	Acsl3
374	ENSMUSG00000026566	4.49099e-42	-0.509616	-0.503402	-0.719877	-0.33081	-0.394066	-0.114904	-0.37931	-0.202673	-0.234003	-0.562405	-0.660404	-0.897137	-0.802858	-0.650816	Mpzl1
375	ENSMUSG00000045503	2.83282e-14	-0.807428	-0.525057	-0.151531	-0.375854	-0.198365	0.0616758	-0.904786	-0.979551	-0.991465	-0.4143	-0.536105	-0.428655	-0.221107	-0.169549	Sys1
375	ENSMUSG00000027763	4.6202e-08	0.697259	0.748404	0.768527	0.348208	-0.0725962	-0.603904	0.586854	0.777997	0.731332	1.07415	0.655609	0.807785	0.939412	0.941414	Mbnl1
375	ENSMUSG00000038690	4.94598e-14	0.0118286	0.177969	-0.187635	0.350201	0.499169	0.264407	-0.0495816	-0.458527	-0.427779	-0.865991	0.348676	0.313065	-0.37779	-1.03289	Atp5j2
375	ENSMUSG00000030452	2.76311e-61	-0.284754	-0.213222	-0.107034	-0.854713	-0.803639	-0.314946	-0.460407	-0.305714	-0.403863	-0.292009	-0.435882	-0.278194	-0.197921	-0.0732112	Nipa2
375	ENSMUSG00000056209	1.04554e-27	-0.289149	-0.729262	-0.173085	-0.686184	-0.608514	-0.171892	-0.348459	-0.0037746	-0.236857	-0.0524457	-0.471142	-0.485729	-0.955383	-0.0334931	Npm3
376	ENSMUSG00000025499	5.77076e-35	-0.289489	-0.199127	-0.302296	-0.544383	-0.532498	-0.672191	-0.297434	-0.181183	-0.166048	-0.483621	-0.324584	-0.208545	-0.186385	-0.070059	Hras
376	ENSMUSG00000050912	3.55052e-22	-0.185786	0.128611	0.240815	-0.0929892	-0.12728	-0.0815124	-0.287185	-0.44162	-0.512915	-0.937887	0.266179	0.300087	0.0384245	0.41508	Tmem123
376	ENSMUSG00000090000	6.08608e-12	-0.366808	-0.169323	-0.341736	-0.60435	-0.248258	0.112629	-0.441934	-0.349632	-0.432763	-0.580044	-0.516311	-0.419195	-0.361905	-0.894748	Ier3ip1
377	ENSMUSG00000027160	6.75222e-93	0.018951	-0.599327	0.0166566	0.183705	-0.132819	0.121586	0.130622	0.073037	0.115824	-0.353215	0.18244	0.0668449	-0.807204	-0.294042	Ccdc34
377	ENSMUSG00000004285	2.67954e-07	-0.992916	-0.386635	-0.432761	-0.309358	-0.107151	-0.133205	-0.651733	-1.21923	-0.745894	-0.533244	-0.532093	-0.889857	-0.411978	-0.43338	Atp6v1f
377	ENSMUSG00000034892	1.38012e-18	0.068858	-0.191028	-0.698641	-0.432274	0.162236	-0.437845	-0.686755	0.0656779	-0.833784	-0.00718217	-0.681431	-0.0361841	-0.211189	-0.913458	Rps29
377	ENSMUSG00000022358	4.07297e-07	0.336827	0.235629	0.1219	-0.169045	-0.287009	-0.633005	0.263844	0.401015	0.367083	0.448996	0.131988	0.266334	0.318581	0.24472	Fbxo32
378	ENSMUSG00000027712	6.53152e-10	0.0751631	0.352874	0.563706	-0.0136362	0.423701	0.32481	0.0676004	0.0874033	0.221156	1.15992	-0.259398	-0.0837689	0.735116	0.88765	Anxa5
378	ENSMUSG00000020250	1.53694e-07	-0.725088	-0.224806	-0.0961387	-0.957172	-1.01205	-0.523216	-0.4278	-0.310308	-0.306962	-0.223637	-0.582872	-0.935818	-0.344149	-0.0965408	Txnrd1
378	ENSMUSG00000096210	8.08748e-18	-0.684384	-0.0433748	-0.513696	0.394108	0.165762	-0.0962629	-0.519004	-1.3496	-0.484398	-0.45584	-0.248709	0.57451	0.0283478	0.111924	H1f0
379	ENSMUSG00000040731	1.61728e-31	-0.457891	-0.410674	-0.165882	-1.037	-0.651996	-0.213931	-0.524153	-0.433359	-0.466909	-0.354404	-0.662995	-0.693853	-0.482213	-0.0848148	Eif4h
379	ENSMUSG00000035199	2.85236e-93	-0.757173	0.0272829	-0.114506	-0.485499	-0.281417	-0.0840723	-0.58844	-1.13294	-0.735397	0.158153	-0.390075	-0.545393	-0.0616933	-0.037113	Arl6ip5
380	ENSMUSG00000030774	4.07216e-09	-0.897551	-0.472964	-0.373212	-0.755357	-0.499028	-0.380211	-0.742351	-0.988229	-0.73721	-0.852319	-0.646569	-0.720808	-0.279837	-0.28175	Pak1
380	ENSMUSG00000058799	8.26284e-11	0.100097	-0.990873	0.0824574	-0.409871	-0.338213	0.00562312	0.0360166	0.365356	0.224013	0.374507	-0.258692	0.0198064	-0.693272	0.342204	Nap1l1
380	ENSMUSG00000024646	1.09981e-18	0.456942	0.6468	-0.698689	0.897258	0.678825	0.539123	0.783238	0.640503	0.71046	0.365228	0.852142	0.315505	0.563559	-0.841708	Cyb5a
381	ENSMUSG00000062604	2.52709e-34	-0.156714	-0.348005	-0.0532033	-0.0442327	-0.526819	-0.727701	-0.125635	-0.174751	-0.229478	-0.478018	0.130079	0.0623526	-0.549469	0.139519	Srpk2
381	ENSMUSG00000025381	4.91961e-18	-0.785107	-0.903917	-0.868878	-0.219145	-0.494895	-0.124863	-0.468328	-0.823045	-0.573528	-0.786298	-0.254464	-0.742406	-1.02434	-0.76786	Cnpy2
381	ENSMUSG00000047446	5.27295e-18	-0.127201	-0.631977	-0.372447	0.219916	0.0603701	0.174447	0.0342144	0.244194	0.192309	0.0205262	-0.0955454	-0.371585	-0.360501	-0.660854	Arl4a
381	ENSMUSG00000057561	1.91121e-07	-0.788561	-0.17043	-0.0602702	-1.07532	-1.03349	-0.324599	-0.88245	-0.834013	-0.873195	-0.236075	-0.799675	-0.747746	-0.311139	0.194885	Eif1a
382	ENSMUSG00000046432	8.12001e-38	-0.546971	-0.728445	-0.0779144	-0.14775	-0.849779	-0.736055	-0.336657	-0.751065	-0.389335	-1.01334	-0.160506	-0.180076	-0.791771	-0.206228	Ngfrap1
383	ENSMUSG00000004667	2.29116e-09	-0.425213	-0.711224	-0.471484	-0.454574	-0.254563	-0.0122137	-0.280289	-0.382208	-0.263143	-0.370161	-0.26905	-0.503254	-0.865493	-0.439456	Polr2e
384	ENSMUSG00000066043	1.48741e-20	-0.432746	0.051363	0.0844585	0.016659	0.170279	0.110289	-0.567577	-0.640098	-0.772598	0.170638	-0.145529	0.0111357	0.0491669	0.19558	Phactr4
384	ENSMUSG00000036940	3.40168e-39	-0.785147	-0.501511	-0.0351009	-0.726306	-0.568579	-0.0691991	-0.954298	-0.650572	-0.771027	-0.263733	-0.755621	-0.536421	-0.390799	-0.00604148	Kdm1a
384	ENSMUSG00000063015	3.43332e-16	-0.21199	-0.37058	-0.208687	-0.0297796	-0.510292	-0.683284	-0.250215	-0.131541	-0.158474	-0.0197004	-0.223971	-0.213338	-0.276059	0.0151492	Ccni
386	ENSMUSG00000076437	4.3055e-36	-0.164691	-0.690226	-0.0773071	0.115073	-0.163394	0.180143	-0.153866	-0.241786	-0.25051	-0.622101	0.182681	-0.0198234	-0.580888	0.00228943	2700094K13Rik
386	ENSMUSG00000000563	3.53969e-90	-0.432054	-0.566892	-0.233702	-0.159204	-0.291735	0.211492	-0.190564	-0.537885	-0.313108	-0.714264	-0.00305716	-0.378776	-1.18383	-0.489931	Atp5f1
386	ENSMUSG00000039202	4.05842e-78	-0.624633	-0.135681	-0.00618571	-0.285381	-0.167818	-0.0543544	-0.628405	-0.803608	-0.763817	-0.7746	-0.303337	-0.147655	-0.069284	-0.00388755	Abhd2
386	ENSMUSG00000022255	1.5306e-11	-0.449947	-0.121408	0.178753	-1.05968	-0.805003	0.022717	-0.493334	-0.365085	-0.331846	-0.020614	-0.505719	-0.363677	-0.118726	0.170105	Mtdh
387	ENSMUSG00000055320	6.67747e-17	0.00580807	0.0977679	0.113601	-0.289339	-0.827512	-0.480248	-0.347739	0.17602	0.0710868	0.15269	-0.461386	0.076831	0.165136	0.266443	Tead1
387	ENSMUSG00000021756	3.90767e-33	0.0427594	0.21127	0.228409	-0.00822157	-0.00237668	-0.584308	-0.169449	0.14785	-0.102337	0.237347	0.0516379	0.17793	0.291358	0.259313	Il6st
387	ENSMUSG00000023034	1.21902e-41	0.962716	0.250791	-0.789805	1.21075	0.335107	-0.439131	1.11464	1.262	1.28358	1.16555	1.08188	0.933159	0.385138	0.275222	Nr4a1
388	ENSMUSG00000030759	7.91514e-20	-0.502039	-0.71415	-0.664794	-0.211396	-0.203077	-0.10191	-0.543411	-0.0428087	-0.211671	0.0149026	-0.872234	-0.868946	-0.310509	-0.513712	Far1
388	ENSMUSG00000030793	1.17323e-09	0.10923	-0.376032	-0.174042	0.284327	0.157327	0.138285	0.12159	0.0958739	0.0976778	0.0388656	0.0543262	0.0501622	-0.861539	-0.525617	Pycard
388	ENSMUSG00000022234	6.51519e-25	-0.57738	-1.03152	-0.331209	-0.64861	-0.616644	-0.016755	-0.591115	-0.530207	-0.63906	-0.355738	-0.432769	-0.613732	-1.06038	-0.082602	Cct5
389	ENSMUSG00000001794	1.65521e-63	-0.487667	0.074211	0.0411992	-1.00425	-0.80651	-0.706291	-0.601139	-0.465946	-0.23889	0.419065	-1.18887	-0.625837	0.178501	0.426652	Capns1
389	ENSMUSG00000039952	3.87078e-07	0.458838	0.156484	0.583344	0.151815	-0.923893	0.0648419	0.473346	0.523876	0.586753	0.604108	0.607905	0.615233	0.506222	0.732395	Dag1
390	ENSMUSG00000038387	1.41085e-23	0.643012	0.612381	0.766042	0.828269	0.359986	-0.413218	0.708544	0.665877	0.805673	0.971459	0.874902	0.950832	0.843755	0.797517	Rras
390	ENSMUSG00000024985	6.15677e-29	-0.0114261	-0.780264	-0.849222	0.292114	-0.0914218	-0.414607	-0.00381048	0.27854	0.156908	0.267105	-0.0910703	-0.188532	-0.50795	-0.656234	Tcf7l2
391	ENSMUSG00000027566	1.07998e-16	-0.610256	-0.796945	-0.679053	-0.978279	-0.415037	-0.24574	-0.395041	-0.827967	-0.58707	-1.09331	-0.448318	-0.688309	-1.14399	-0.817299	Psma7
391	ENSMUSG00000028837	4.82245e-53	-0.7454	-0.640758	-0.365524	-0.923916	-0.461226	-0.193514	-0.486384	-0.895446	-0.630397	-0.509384	-0.56351	-0.865958	-1.14536	-0.734551	Psmb2
391	ENSMUSG00000001847	9.72615e-11	-1.15926	-0.230228	0.109816	-0.108334	-0.219316	-0.0147995	-0.977575	-1.17188	-1.08255	0.16343	-0.691947	-0.96571	-0.395674	0.0705259	Rac1
391	ENSMUSG00000039680	8.56574e-11	0.145445	0.119181	-0.630252	0.0645874	0.0822702	-0.343837	0.285582	0.308284	0.309031	-0.017432	0.247317	0.0249836	-0.0835839	-0.864207	Mrps6
393	ENSMUSG00000026478	3.86088e-63	0.640015	0.687197	0.72438	0.290906	-0.739408	0.0626652	0.602632	0.60829	0.592875	0.240482	0.737611	0.785908	0.754154	0.66852	Lamc1
393	ENSMUSG00000026970	9.13774e-09	0.11578	0.656238	0.662925	-0.512524	-0.412113	0.0678382	-0.182655	0.536076	0.348513	0.758694	-0.424296	0.0894565	0.807007	0.980796	Rbms1
393	ENSMUSG00000025260	3.47206e-10	-0.348988	-0.528237	-0.360607	-0.396938	-0.892218	-0.684187	-0.326039	-0.381852	-0.387202	-0.342748	-0.0884967	-0.190572	-0.710823	-0.160055	Hsd17b10
393	ENSMUSG00000020163	7.24085e-21	0.359683	0.817384	0.0568679	0.665847	1.02598	0.400254	0.0407952	-0.0827501	-0.384216	-0.00859934	0.772319	0.808355	0.0678658	-0.708276	Uqcr11
395	ENSMUSG00000061353	1.8458e-29	0.700639	0.716214	0.657998	-0.37373	-0.390577	0.154955	0.701372	0.726936	0.718754	0.721293	0.667517	0.697616	0.719676	0.63307	Cxcl12
397	ENSMUSG00000041560	1.2043e-17	-0.512938	-0.785506	-0.494428	-0.419709	-1.0312	-0.719141	-0.729668	-0.464749	-0.829694	-0.318949	-0.614605	-0.544837	-0.553084	0.182611	Gltscr2
397	ENSMUSG00000043154	2.71799e-13	-0.184585	-0.265817	-0.139609	-0.37853	-0.228029	-0.314758	-0.437368	0.0577639	0.00687844	0.10195	-0.81088	-0.330428	-0.302721	-0.0729927	Ppp2r3a
397	ENSMUSG00000090877	6.85383e-54	0.938147	0.4416	-0.249775	1.03017	0.86078	-0.225355	0.915369	0.990164	0.957554	0.800468	1.0061	0.966046	0.634144	-0.375656	Hspa1b
398	ENSMUSG00000038235	1.09189e-35	-0.887426	-0.465211	-0.827969	-0.783727	-0.50556	-0.438454	-0.815371	-0.890042	-0.786874	-0.760392	-0.832691	-0.868997	-0.648403	-0.678163	F11r
398	ENSMUSG00000029484	1.72379e-36	-0.0797923	0.353695	0.339225	-0.38085	0.0354245	0.143014	-0.724457	-0.274443	-0.626837	-0.851914	-0.597063	0.30384	0.588181	0.462984	Anxa3
398	ENSMUSG00000019961	2.39999e-15	-0.0472112	-0.75833	-0.0362519	0.00136526	-0.13757	-0.0179745	-0.201416	0.0938219	0.00432888	-0.124595	-0.389543	-0.11838	-0.68926	0.115513	Tmpo
398	ENSMUSG00000059534	6.60618e-49	0.689702	0.876749	0.318629	0.993203	1.02399	0.406969	0.472114	0.133488	0.101546	-0.239123	1.09573	1.1292	0.250436	-0.161556	Uqcr10
399	ENSMUSG00000053907	2.23255e-06	-0.0149194	0.5333	0.261872	-1.01253	-0.26599	0.267274	0.00407295	0.639113	0.457987	0.679182	-0.383734	-0.549021	0.670247	0.419777	Mat2a
399	ENSMUSG00000051495	1.10348e-42	-0.166153	-0.350813	-0.503106	-0.162319	-0.744103	-0.230465	-0.0169775	0.0694301	0.0327825	-0.059667	-0.0999091	-0.236993	-0.614166	-0.196986	Irf2bp2
399	ENSMUSG00000032383	2.982e-17	-0.161786	-0.447504	-0.62561	-0.405511	-0.513471	0.0326151	-0.130285	-0.352806	-0.198592	-1.06094	-0.108081	-0.216666	-0.523027	-0.91533	Ppib
399	ENSMUSG00000020612	3.37397e-09	0.437027	0.837374	0.724652	0.185282	0.260323	0.67216	0.58434	0.482492	0.676386	0.627825	0.386915	0.328061	0.577358	0.769699	Prkar1a
399	ENSMUSG00000014313	4.63389e-09	0.795977	0.645945	0.451382	0.49641	0.656278	0.138541	0.464688	0.310701	0.114014	-0.493393	0.846829	1.08228	0.175159	-0.206251	Cox6c
400	ENSMUSG00000044080	1.95885e-29	-0.802995	-0.0579619	-0.927536	-0.215244	-0.229745	-0.236788	-0.605369	-1.18362	-0.885324	-0.0213625	-0.56319	-0.660418	-0.369163	-0.795879	S100a1
400	ENSMUSG00000020390	3.09616e-35	-0.733981	-0.69571	-0.294137	-0.53451	-1.01549	-0.547311	-0.82381	-0.765656	-0.809972	-0.597761	-0.632865	-0.689986	-0.741932	-0.269506	Ube2b
401	ENSMUSG00000028559	6.03152e-13	-0.294173	-0.150221	-0.177536	-0.0442805	-0.0382102	-0.0760217	-0.339848	-0.332871	-0.380725	-0.66887	-0.263403	-0.146655	-0.0689856	-0.0470834	Osbpl9
401	ENSMUSG00000047547	3.19057e-57	-0.946528	0.0462969	-0.329306	-0.967306	-0.339121	-0.43741	-0.903499	-0.979845	-0.7483	0.223537	-1.13987	-0.950655	0.192111	-0.0841674	Cltb
401	ENSMUSG00000021024	1.69048e-11	-0.419017	-0.663756	-0.309921	-0.457061	-0.286023	-0.110886	-0.300765	-0.484542	-0.257756	-0.403547	-0.460769	-0.471737	-1.00421	-0.257048	Psma6
401	ENSMUSG00000003955	1.08804e-30	0.683131	0.634268	0.713921	0.525028	0.255104	0.555009	0.653487	0.539442	0.569749	-0.0226915	0.896216	0.902854	0.638362	0.794946	Fam162a
403	ENSMUSG00000027170	7.62739e-36	-0.701405	-0.974016	-0.371039	-0.41159	-0.665164	-0.136453	-0.741322	-0.710207	-0.825064	-0.566719	-0.426593	-0.602446	-0.92721	-0.163607	Eif3m
404	ENSMUSG00000036371	5.20443e-09	-0.419967	-0.948406	-0.198597	-0.982455	-0.626823	-0.296502	-0.400056	-0.455486	-0.46134	-0.232808	-0.502507	-0.604749	-1.05005	0.172108	Serbp1
404	ENSMUSG00000021969	5.90505e-09	-0.327732	-0.231351	-0.108788	-0.661602	-0.698326	-0.1946	-0.337406	-0.241243	-0.257221	-0.171956	-0.269172	-0.258039	-0.198631	-0.0156227	Zdhhc20
405	ENSMUSG00000024042	1.38448e-09	-0.263088	-0.257128	-0.808327	-0.0900223	-0.342944	-0.448062	-0.2938	-0.0104145	-0.152153	-0.0996434	-0.282813	-0.384383	-0.104013	-0.312236	Sik1
406	ENSMUSG00000066278	3.29962e-14	-0.578709	0.0358916	-0.517522	0.282313	0.406633	0.5122	-0.297629	-0.522498	-0.25793	-0.0308296	-0.389629	-0.817595	-0.0999687	-0.286369	Vps37b
406	ENSMUSG00000021134	4.87938e-11	-0.75907	-0.244756	-0.161598	-1.03815	-0.439308	-0.105841	-0.661487	-0.509011	-0.545717	-0.103664	-1.0036	-1.22842	-0.248351	-0.0959677	Srsf5
407	ENSMUSG00000078578	1.99057e-20	-0.844608	-0.517285	-0.246297	-0.80924	-0.746135	-0.522376	-0.870827	-0.694574	-0.763949	-0.159199	-1.00924	-1.16192	-0.54184	-0.106616	Ube2d3
407	ENSMUSG00000022404	2.17345e-06	-0.224787	-0.288463	-0.0806545	0.0780079	-0.049845	0.0280904	-0.247506	-0.317354	-0.36081	-0.67867	-0.00229269	-0.0281336	-0.267538	-0.280906	Slc25a17
408	ENSMUSG00000000787	1.27045e-51	-0.390402	0.0518491	0.216342	-0.716115	-1.04994	-0.631334	-0.194348	0.0565327	0.0661196	0.0918672	-0.132322	-0.461419	-0.32438	-0.037375	Ddx3x
408	ENSMUSG00000054717	3.06465e-68	-0.00585405	-0.973114	-0.075874	0.162401	-0.0470287	0.0673355	-0.232975	-0.0868507	-0.188522	-0.202246	-0.429377	0.0835259	-0.988775	0.152047	Hmgb2
408	ENSMUSG00000024038	1.16997e-22	0.0307738	0.299235	-0.231802	0.680247	0.64263	0.294909	0.146554	-0.127598	-0.126557	-0.39121	0.604584	0.378692	-0.18681	-0.873344	Ndufv3
409	ENSMUSG00000004843	2.42068e-33	-0.7681	-0.963633	-0.554341	-0.430973	-0.485698	-0.356773	-0.750116	-0.670514	-0.6638	-0.339529	-0.955655	-0.944336	-0.79571	-0.270061	Chmp2b
409	ENSMUSG00000049760	1.51863e-08	-0.76224	-0.54924	-0.623666	-0.114898	-0.164931	0.0429011	-0.719681	-0.951231	-1.02542	-0.667432	-0.169009	-0.380725	-0.787499	-0.604756	2410015M20Rik
410	ENSMUSG00000023852	1.98536e-21	-0.308402	-0.27085	-0.0210634	-0.668647	-0.781273	-0.0204738	-0.406573	-0.0800133	-0.220675	0.03882	-0.395192	-0.479343	-0.233372	0.0477565	Chd1
411	ENSMUSG00000024081	6.45156e-24	-0.252761	-0.256383	-0.000156473	-0.711284	-0.171131	0.0269785	-0.304354	-0.0618689	-0.166834	-0.127446	-0.469419	-0.329267	-0.231832	0.0111295	Cebpz
412	ENSMUSG00000028161	2.42863e-32	-0.652883	-0.333093	-0.161783	-0.958909	-0.661603	-0.659608	-0.86042	-0.58457	-0.895195	-0.00337551	-0.487451	-0.401631	-0.297515	-0.0910998	Ppp3ca
412	ENSMUSG00000006589	2.41958e-30	-0.552393	-0.542152	-0.162924	-0.901759	-0.639147	-0.0653395	-0.477161	-0.670298	-0.557172	-0.24167	-0.497048	-0.480184	-0.57403	-0.127831	Aprt
412	ENSMUSG00000063856	9.37938e-09	-0.404594	-0.0277034	-0.336425	0.0263329	0.606918	0.396881	-0.439149	-0.45898	-0.477942	-0.731279	-0.12972	-0.146998	-0.347801	-0.989721	Gpx1
413	ENSMUSG00000016427	3.58658e-16	0.197358	0.629403	0.15275	0.118878	0.283651	0.0307619	0.0878401	-0.0339027	-0.180613	-0.0975518	0.469241	0.55374	0.130895	-0.93669	Ndufa1
413	ENSMUSG00000058655	1.45678e-13	-0.519972	-0.863933	-0.299966	-0.44433	-0.623468	-0.134469	-0.702496	-0.477368	-0.754946	-0.489176	-0.358621	-0.385858	-0.736984	-0.211636	Eif4b
415	ENSMUSG00000025724	1.00039e-17	-0.402691	-0.550034	-0.290069	-0.50473	-0.314577	-0.0746438	-0.231251	-0.305635	-0.238243	-0.908581	-0.242699	-0.505984	-0.779073	-0.468312	Sec11a
416	ENSMUSG00000026796	1.62025e-14	-0.485619	-0.222061	-0.407485	-0.427348	-0.136623	-0.171962	-0.575927	-0.220008	-0.342879	-0.0107036	-0.791976	-0.59012	-0.150258	-0.186044	Fam129b
416	ENSMUSG00000002379	1.82247e-28	-0.161646	-0.176911	-0.376048	-0.092372	-0.284478	-0.674018	0.0232023	-0.270349	-0.156241	-0.569437	0.060775	0.0302419	-0.485193	-0.916243	Ndufa11
416	ENSMUSG00000024425	1.90779e-09	-0.297991	-0.146171	-0.17762	-0.173975	-0.179981	-0.0249856	-0.160997	-0.237687	-0.16995	-0.662855	-0.22175	-0.311657	-0.255297	-0.388435	Ndfip1
417	ENSMUSG00000010406	2.64462e-11	-0.597235	-0.279431	-0.307987	-0.277871	-0.120334	0.0892135	-0.857323	-0.882289	-1.10311	-0.122821	-0.444613	-0.179746	-0.292271	-0.476047	Mrpl52
418	ENSMUSG00000020483	6.95816e-16	-0.305816	-0.650293	-0.25511	-0.223463	-0.387352	-0.339979	-0.0929373	-0.0489564	0.0441451	-0.34173	-0.11107	-0.307778	-1.04826	-0.499592	Dynll2
421	ENSMUSG00000068739	9.5091e-17	-0.35529	-0.273133	-0.494993	-0.766568	-0.20552	-0.0670885	-0.476791	-0.402919	-0.514504	-0.164477	-0.485838	-0.374937	-0.399755	-0.756065	Sars
421	ENSMUSG00000029030	7.20962e-17	0.74959	0.881874	0.689167	0.800481	0.307393	-0.27516	0.544538	0.792337	0.648407	0.989992	0.532011	0.817939	0.87723	0.923143	Tprgl
422	ENSMUSG00000063524	1.22566e-14	-0.0532266	-0.145088	-0.928955	-0.396585	-0.635472	-0.478464	0.013491	-0.0989439	-0.0164787	0.2898	-0.196223	-0.165872	-0.569223	-0.911234	Eno1
423	ENSMUSG00000005610	9.90288e-11	-0.44806	-0.262801	0.305901	-1.03933	-0.707392	-0.389549	-0.397784	-0.225621	-0.2146	-0.537267	-0.476584	-0.597148	-0.46558	0.512608	Eif4g2
423	ENSMUSG00000040785	9.37938e-09	-0.26295	-0.409514	0.0274227	-0.251856	-0.713532	-0.194158	-0.349247	-0.312593	-0.349228	-0.580379	-0.124434	-0.0555842	-0.252273	0.0483023	Ttc3
424	ENSMUSG00000026003	3.9625e-07	-0.866436	-0.263507	-0.554415	-0.132896	-0.33795	-0.00125591	-0.510284	-0.936922	-0.731406	-0.567331	-0.321714	-0.931788	-0.248662	-0.6524	Acadl
424	ENSMUSG00000020048	1.09302e-39	-0.191335	-0.311307	-1.00091	-0.12993	-0.966113	-0.141312	0.113988	-0.161584	0.361857	-0.350017	-0.0901198	-0.0491796	-0.498846	-0.230472	Hsp90b1
425	ENSMUSG00000023087	6.9271e-10	-0.601772	-0.385019	-0.184879	-0.527715	-0.733206	-0.363363	-0.908518	-0.510564	-0.658824	-0.259721	-0.883971	-0.526743	-0.310076	-0.0457329	Noct
425	ENSMUSG00000020547	3.45733e-64	-0.655378	-0.562386	-0.523998	-0.498647	-0.404019	-0.18991	-0.785667	-0.845535	-0.923799	-0.446433	-0.350809	-0.46242	-0.586898	-0.532969	Bzw2
425	ENSMUSG00000056201	1.12787e-15	0.0445842	0.184294	0.792414	-0.685611	-0.489449	-0.0479238	-0.0179809	-0.428439	-0.188703	-0.066303	0.111808	0.44732	0.205312	0.899847	Cfl1
426	ENSMUSG00000036432	3.20652e-07	-0.229189	-0.254945	-0.181637	-0.340442	-0.69475	-0.251218	-0.174191	0.0218318	-0.0190521	-0.0717225	-0.260585	-0.401495	-0.320359	-0.0314407	Siah2
426	ENSMUSG00000028792	1.06938e-68	-0.678674	-0.711471	-0.3253	-0.33647	-0.397888	-0.201364	-0.424517	-0.352929	-0.396024	-0.235568	-0.41724	-0.855062	-0.835867	-0.743827	Ak2
426	ENSMUSG00000021360	7.25297e-36	0.137311	0.778809	0.590521	0.467138	0.625039	0.218077	0.0839043	-0.0451751	-0.112426	0.479488	0.750688	0.704685	0.834473	0.696557	Gcnt2
426	ENSMUSG00000017778	4.99204e-12	0.124589	0.187054	-0.0415757	0.75531	0.822733	0.516505	-0.305701	-0.346156	-0.657442	-0.971265	0.41476	0.680912	-0.255349	-0.776943	Cox7c
426	ENSMUSG00000043091	5.82611e-54	-0.184206	0.122822	-0.31544	-0.827421	-0.151004	-0.150106	-0.183786	0.054877	-0.00988325	0.116056	-0.556164	-0.642233	0.017472	-0.157356	Tuba1c
426	ENSMUSG00000024576	6.00883e-16	-0.60994	-0.383334	-0.154675	-0.759243	-0.857633	-0.628199	-0.542111	-0.583314	-0.57073	-0.336907	-0.594499	-0.693764	-0.472686	0.153845	Csnk1a1
427	ENSMUSG00000014301	1.19221e-11	-0.339604	-0.451466	-0.673557	0.142948	0.167897	0.143304	-0.132799	-0.318908	-0.170844	-0.612337	0.0521417	-0.226602	-0.473345	-0.633314	Pam16
430	ENSMUSG00000045767	1.53694e-07	0.605005	0.77655	0.720624	0.309778	0.313335	-0.00791208	0.493995	0.663418	0.546102	0.567519	0.721392	0.753759	0.880004	0.832985	B230219D22Rik
431	ENSMUSG00000004032	3.55689e-06	-0.0890716	-0.301548	-0.229573	-0.253167	-0.681327	-0.501329	-0.0193927	0.0120601	0.03721	-0.0310116	-0.0842585	-0.136711	-0.199824	-0.248042	Gstm5
431	ENSMUSG00000051391	2.44418e-36	-0.648991	-0.207349	0.111697	-0.804328	-0.615096	0.0292675	-0.663026	-0.467042	-0.618957	-0.444539	-0.577425	-0.561557	-0.20932	0.120055	Ywhag
431	ENSMUSG00000002395	1.37613e-19	-0.798512	-0.762969	-0.330642	-0.291887	-0.919004	-0.393607	-0.711075	-0.7028	-0.77076	-0.337096	-0.584278	-0.724832	-0.580231	-0.33633	Use1
432	ENSMUSG00000028788	1.03202e-15	-0.929874	-0.637411	-0.302231	-0.410933	-0.547821	-0.0413617	-0.915918	-0.49209	-0.514821	-0.512472	-0.977589	-1.03404	-0.605007	-0.0786202	Ptp4a2
433	ENSMUSG00000032002	3.70715e-06	-0.419822	-0.318898	-0.124841	-0.809838	-0.402394	-0.0347928	-0.52532	-0.274169	-0.432677	-0.497778	-0.643465	-0.624079	-0.593625	-0.407782	Dcun1d5
433	ENSMUSG00000023004	4.45016e-27	0.752719	-0.314675	0.286077	0.661534	0.679712	0.60938	0.786896	0.99041	0.932528	0.757536	0.465498	0.556494	-0.217329	0.748613	Tuba1b
435	ENSMUSG00000026457	9.31473e-20	-0.734224	-0.453698	-0.258035	-0.117618	-0.174161	-0.150156	-0.959064	-0.810839	-0.968363	-0.421484	-0.516593	-0.487776	-0.495911	-0.166949	Adipor1
435	ENSMUSG00000078713	1.77277e-09	-0.150569	-0.203912	-0.0458948	-0.774185	-0.14676	0.131442	-0.270217	0.0283417	-0.12924	0.0478148	-0.325789	-0.306716	-0.425839	-0.124733	Tomm5
435	ENSMUSG00000064363	4.7431e-15	-0.133301	-0.00698862	0.424284	-0.266969	-0.566395	-0.178481	-0.26587	-0.376932	-0.387198	-0.0708008	0.0979204	0.139455	-0.59639	-0.920809	mt-Nd4
436	ENSMUSG00000027067	3.94016e-10	-0.368254	-0.789329	-0.134241	-0.391925	-0.229239	-0.0626938	-0.360785	-0.272065	-0.236397	-0.368392	-0.365103	-0.327174	-0.684461	0.0140038	Ssrp1
436	ENSMUSG00000036751	3.21996e-14	-0.122983	-0.10548	-0.338015	0.256534	0.497328	0.436585	-0.269924	-0.678893	-0.735405	-0.956589	0.259239	0.11158	-0.745142	-0.853493	Cox6b1
437	ENSMUSG00000040225	1.53306e-26	-0.625079	-0.588962	0.0199291	-0.938388	-0.930882	-0.194954	-0.729918	-0.543507	-0.661746	-0.736157	-0.628867	-0.766297	-0.520342	0.228359	Prrc2c
437	ENSMUSG00000042659	1.48496e-24	-0.636785	-0.732887	-0.371646	-0.101808	-0.0914825	-0.287566	-0.478704	-0.106184	-0.268961	-0.269843	-0.674529	-0.944082	-0.684703	-0.652797	Arrdc4
438	ENSMUSG00000027108	7.8114e-08	-0.342489	-0.643722	-0.207607	-0.214141	-0.251252	-0.0808646	-0.35441	-0.469373	-0.456975	-0.442726	-0.196684	-0.153405	-0.791021	-0.108907	Ola1
438	ENSMUSG00000005871	6.80828e-40	-0.644211	-0.188653	-0.0851054	-0.240047	-0.182745	-0.0517598	-0.583288	-0.81283	-0.588144	-0.41786	-0.326078	-0.206014	-0.196498	0.024259	Apc
439	ENSMUSG00000039221	6.44993e-25	0.0048651	-0.912287	-0.0733331	-0.176233	-0.155679	0.617457	-0.479958	0.223616	-0.477329	-0.0302489	-0.532728	-0.171202	-1.12506	-0.179437	Rpl22l1
441	ENSMUSG00000053819	1.09025e-20	0.248268	0.422488	0.568905	0.201832	-0.259572	0.096088	0.0494824	0.719744	0.395107	0.878667	-0.380541	-0.0855557	0.506975	0.796353	Camk2d
441	ENSMUSG00000042608	7.70642e-25	-0.590732	-0.234463	-0.165178	-0.402922	-0.498786	-0.0505508	-0.630395	-0.189563	-0.312178	-0.0392083	-0.779149	-0.796315	-0.380224	-0.102252	Stk40
441	ENSMUSG00000032330	6.98438e-26	0.276606	0.526942	0.187485	0.775031	0.759692	0.608306	0.267286	-0.262047	-0.146077	-0.378102	0.756364	0.811372	-0.0556852	-0.319861	Cox7a2
442	ENSMUSG00000027184	8.97925e-31	-0.366285	-0.542492	-0.0908997	-0.628271	-0.436012	-0.0533319	-0.424351	-0.314463	-0.374396	-0.804357	-0.328224	-0.345733	-0.626372	-0.0964989	Caprin1
442	ENSMUSG00000000058	9.03191e-19	0.408502	0.734501	0.660521	0.142906	0.39357	0.041639	0.117034	0.156809	-0.166084	0.699997	0.198441	0.564556	0.829278	0.795008	Cav2
442	ENSMUSG00000005483	2.2492e-28	0.818732	0.256442	-0.692789	1.4798	0.784829	-0.380783	1.09892	1.01099	1.02893	1.39397	1.36534	0.936909	0.581731	-0.140656	Dnajb1
443	ENSMUSG00000026353	5.17337e-26	-0.887399	-0.308542	-0.057004	-0.968796	-0.843191	-0.645949	-0.805373	-0.595297	-0.651074	-0.171007	-0.931363	-0.990126	-0.43805	-0.0761452	Ubxn4
443	ENSMUSG00000038489	1.72381e-11	-0.219037	0.0349939	-0.237245	-0.712314	-0.125065	-0.142539	-0.464503	-0.300937	-0.558656	-0.072222	-0.220961	-0.0992015	0.0031709	-0.535218	Polr2l
443	ENSMUSG00000017466	1.57584e-29	0.427343	0.42469	0.618922	0.569933	0.0533032	-0.0424267	0.567698	0.744284	0.654641	0.923676	0.506295	0.243753	0.520352	0.345135	Timp2
443	ENSMUSG00000022564	7.73135e-06	-0.445384	0.00446992	-0.0231864	-0.0324066	0.00832797	0.0718906	-0.501048	-0.741702	-0.636939	-0.408049	-0.0704269	-0.101443	-0.0132808	-0.171199	Grina
444	ENSMUSG00000028820	3.23625e-17	-0.27728	-0.658416	-0.0967269	-0.892902	-0.479444	0.0540977	-0.299204	0.0127886	-0.0967567	-0.275648	-0.525077	-0.560243	-0.677103	0.127804	Sfpq
444	ENSMUSG00000046447	1.69112e-13	-0.735244	0.184075	-0.0781987	0.0515832	0.110923	-0.23732	-0.728791	-0.786916	-0.698574	-0.877105	-0.546383	-0.565294	0.511872	0.429454	Camk2n1
444	ENSMUSG00000079197	1.37836e-24	-0.651895	-0.517936	-0.360977	-0.344718	-0.193901	-0.119711	-0.495471	-0.978662	-0.692359	-0.616574	-0.206215	-0.194082	-0.661859	-0.316076	Psme2
444	ENSMUSG00000050299	1.44717e-23	-0.33698	-0.35723	-0.539057	-0.568921	-0.165799	-0.246617	-0.80677	-0.261073	-0.921184	-0.29635	-0.672223	-0.384821	-0.336398	-0.670399	Gm9843
445	ENSMUSG00000060591	8.65254e-12	0.498795	0.734735	0.0798083	-0.0778045	-0.348867	-0.534941	0.39316	0.0456324	0.0725245	0.73874	0.872292	1.12873	0.527935	0.821195	Ifitm2
445	ENSMUSG00000032212	1.7536e-18	-0.566595	-0.485511	-0.161071	-0.871117	-0.502785	-0.207912	-0.52094	-0.34967	-0.441311	-0.0913874	-0.522834	-0.769648	-0.446893	-0.106215	Sltm
445	ENSMUSG00000003541	7.96868e-36	-0.330516	0.169254	-0.715522	-0.218803	-0.484095	-0.790885	-0.563621	0.467669	-0.162457	1.01979	-1.09104	-0.940022	0.0315691	0.0546784	Ier3
446	ENSMUSG00000020219	7.00075e-12	-0.458531	-0.449823	-0.500302	-0.230147	0.190101	0.212598	-0.408229	-0.57082	-0.493452	-0.833677	-0.239217	-0.326182	-0.810246	-0.827471	Timm13
446	ENSMUSG00000017428	4.65289e-31	-0.521935	-0.398685	-0.125192	-0.859323	-0.448804	-0.152815	-0.472098	-0.36899	-0.286201	-0.275027	-0.690872	-0.659856	-0.400515	0.12674	Psmd11
448	ENSMUSG00000018293	4.30942e-06	0.333564	0.403791	0.225756	-0.225334	-0.0177606	-0.604995	0.0304565	0.320747	0.0509101	0.529896	-0.0123107	0.345084	0.327227	0.175046	Pfn1
449	ENSMUSG00000025959	2.18011e-08	0.0390681	-0.148493	0.332751	0.135795	-0.124194	0.070324	-0.457012	0.559751	0.317502	0.468568	-0.93449	-0.163139	-0.358805	0.51953	Klf7
449	ENSMUSG00000002984	7.8787e-15	-0.275348	-0.275956	-0.0352561	-0.691837	-0.190114	0.0791142	-0.289726	-0.240037	-0.175165	-0.114537	-0.379309	-0.304994	-0.445576	-0.0834717	Tomm40
449	ENSMUSG00000025510	6.20093e-42	0.571987	0.865841	0.723575	0.217962	0.584119	0.172252	0.61997	0.224135	0.509722	0.26693	0.865107	0.894343	0.905808	0.849098	Cd151
449	ENSMUSG00000004040	1.03152e-12	-0.4639	-0.322718	-0.168897	-0.774719	-0.907343	-0.428124	-0.384612	-0.100061	-0.197741	-0.0513556	-0.346607	-0.546513	-0.318281	0.0192491	Stat3
450	ENSMUSG00000054091	8.02289e-28	-0.37218	0.0804315	-0.396562	0.0190654	-0.275159	-0.620117	-0.289196	-0.688858	-0.562289	-0.611928	0.175227	0.119367	-0.0908253	-0.76392	1810037I17Rik
450	ENSMUSG00000069662	2.2621e-22	0.519247	0.56855	0.872339	0.0483656	0.164833	-0.273721	0.422567	0.32338	0.268584	-0.587832	0.940401	0.878004	0.522471	0.822328	Marcks
450	ENSMUSG00000024248	3.05735e-68	-0.140683	-0.553011	-0.339198	0.108291	-0.295047	-0.153021	-0.887953	-0.290125	-1.09901	-0.51057	-0.274781	0.107911	-0.373867	0.0951943	Cox7a2l
451	ENSMUSG00000021576	1.01763e-10	-0.66301	-0.559725	-0.284904	-0.795068	-0.339888	-0.0448221	-0.591324	-0.664608	-0.513455	-0.393378	-0.616325	-0.678698	-0.646676	-0.157434	Pdcd6
451	ENSMUSG00000014294	1.0747e-09	0.536345	0.538817	0.14403	0.721352	0.897779	0.432008	0.448208	0.29134	0.23932	0.251651	0.728575	0.847065	0.272287	-0.261929	Ndufa2
451	ENSMUSG00000040385	2.71905e-27	-0.618606	-0.859079	-0.461135	-0.252314	0.0662521	0.359652	-0.447101	-0.584016	-0.350295	-0.488162	-0.646839	-0.60712	-0.863046	-0.429707	Ppp1ca
452	ENSMUSG00000026083	1.84314e-11	-0.291751	-0.272415	0.162732	-0.98869	-0.380347	-0.224441	-0.538212	0.251292	-0.111702	0.348481	-1.05447	-0.8089	-0.419446	-0.188955	Eif5b
452	ENSMUSG00000033751	6.81259e-09	-0.40454	-0.446511	-0.236626	-0.734101	-0.242294	-0.0751042	-0.268583	-0.259569	-0.269347	-0.302455	-0.386196	-0.58727	-0.590785	-0.546068	Gadd45gip1
452	ENSMUSG00000006932	6.6625e-28	-0.275601	-0.864585	-0.264392	-0.187664	-0.325431	-0.21223	-0.313058	-0.167057	-0.180591	-0.349526	-0.288568	-0.182082	-0.507871	-0.00368085	Ctnnb1
452	ENSMUSG00000064210	4.48322e-07	-0.404806	-0.00100709	0.084819	-0.396796	-0.176857	-0.219578	-0.873108	-0.232162	-0.617203	0.0551736	-0.775836	-0.26928	0.181424	0.314379	Ano6
453	ENSMUSG00000027602	1.41526e-11	0.282544	0.984021	0.56847	0.47398	0.303383	-0.217523	0.446104	0.0612175	0.38518	0.386788	0.271755	0.440711	0.905073	0.593829	Map1lc3a
453	ENSMUSG00000015671	2.23082e-13	-0.789127	-0.651535	-0.582572	-0.832865	-0.418529	-0.176538	-0.522271	-1.04963	-0.655695	-0.901958	-0.609112	-0.742871	-0.996423	-0.498695	Psma2
455	ENSMUSG00000039607	6.45918e-24	0.353835	0.497176	0.495264	0.197609	-0.318151	-0.497098	0.303493	0.233116	0.299491	0.479942	0.584849	0.65201	0.66866	0.553827	Rbms3
456	ENSMUSG00000031996	8.87836e-24	0.453774	0.196159	0.284416	-0.25479	-0.686864	-0.599498	0.640411	0.590533	0.730218	0.569403	0.357982	0.439555	0.335667	0.819772	Aplp2
456	ENSMUSG00000051483	6.77804e-15	-0.356475	-0.140555	-0.216419	0.0691911	0.00189884	-0.028146	-0.152896	-0.580731	-0.360786	-0.617069	0.0884715	-0.0232752	-0.30356	-0.245727	Cbr1
457	ENSMUSG00000018770	1.64197e-71	-0.180679	-0.40813	-0.0651606	-0.270479	-0.293335	0.260839	-0.117972	-0.282475	-0.11752	-0.57993	0.096911	-0.0948261	-1.05512	-0.56793	Atp5g3
457	ENSMUSG00000093904	4.03207e-16	-0.353875	-0.231529	-0.0993392	-0.79186	-0.4317	0.00637618	-0.591336	-0.280635	-0.605042	-0.250841	-0.497506	-0.342031	-0.23986	-0.0333681	Tomm20
457	ENSMUSG00000006050	2.21461e-10	-0.480655	-0.165156	-0.387179	-0.103219	0.0379613	0.127684	-0.358556	-0.637285	-0.409756	-0.674615	-0.243321	-0.348075	-0.35395	-0.514746	Sra1
458	ENSMUSG00000037710	5.78849e-08	-0.0942668	0.115102	0.0700761	-0.097381	-0.287614	-0.532392	0.0644478	-0.350547	-0.0330369	-0.414235	0.340473	0.29008	-0.00585387	-0.0611404	Cisd1
459	ENSMUSG00000030403	1.28225e-19	0.443716	0.755997	0.77258	-0.0129419	0.0375764	0.215513	0.275841	0.29186	0.28165	0.607375	0.238408	0.533727	0.712419	0.822399	Vasp
460	ENSMUSG00000028998	8.95882e-10	-0.390716	-0.234412	-0.529371	-0.0216552	0.106852	-0.274263	-0.684724	-0.711936	-1.05057	-0.75585	-0.168642	-0.0546359	-0.439917	-0.672506	Tomm7
460	ENSMUSG00000071662	1.7884e-12	-0.148308	-0.118088	-0.173463	0.00108142	0.088945	0.0501211	0.0283497	-0.323696	-0.0394361	-0.650558	0.0700456	0.0209977	-0.12937	-0.111981	Polr2g
461	ENSMUSG00000021417	1.74196e-07	-0.461152	-0.601121	-0.262872	-0.0605212	-0.461605	-0.0985966	-0.292253	-0.592851	-0.470561	-0.757076	-0.0725442	-0.257429	-0.613899	-0.244365	Eci2
462	ENSMUSG00000030265	7.65217e-66	-0.759458	-0.238726	0.00121601	-0.528407	-0.302863	0.0188515	-0.74429	-0.330272	-0.513914	-0.308104	-0.869402	-0.906634	-0.311322	0.283414	Kras
462	ENSMUSG00000035086	3.0234e-14	-0.177903	-0.0904899	0.0173452	-0.0640268	0.0551397	-0.000339	-0.248302	-0.337851	-0.276413	-0.678568	-0.13843	-0.0197154	-0.0111487	0.123621	Becn1
463	ENSMUSG00000030890	7.89846e-11	0.757511	0.599229	0.606386	0.352042	0.19153	-0.20089	0.710559	0.842436	0.795527	0.802617	0.657128	0.673234	0.569173	0.629939	Ilk
464	ENSMUSG00000032220	2.75079e-45	-0.644788	0.0178417	0.0738738	-0.733034	-0.424205	-0.0513927	-0.815567	-0.445895	-0.709026	0.151234	-0.725015	-0.734803	-0.04458	0.0703605	Myo1e
465	ENSMUSG00000018326	9.41292e-10	0.363317	0.498409	0.739142	0.134434	0.349889	0.55209	0.405233	0.45789	0.509951	0.615633	0.314017	0.332858	0.522596	0.563182	Ywhab
465	ENSMUSG00000022354	4.5927e-11	0.05773	0.0378159	0.224095	0.553547	0.258351	0.191142	0.163237	-0.132578	-0.00658339	-0.88807	0.460925	0.213739	-0.731624	-0.886185	Ndufb9
466	ENSMUSG00000029147	5.47848e-10	-0.403634	-0.404646	-0.101011	-0.729614	-0.212881	-0.0287865	-0.445555	-0.381911	-0.356813	-0.249414	-0.448415	-0.503606	-0.335919	-0.0866663	Ppm1g
466	ENSMUSG00000032504	1.81015e-14	-0.620672	-0.39177	-0.253524	-0.410271	-0.280612	-0.17605	-0.621079	-0.310482	-0.323302	-0.0354263	-0.812491	-0.68272	-0.358449	-0.323757	Pdcd6ip
466	ENSMUSG00000048277	6.59352e-18	-0.491315	-0.439101	-0.348898	0.0153381	0.130972	0.0791336	-0.432767	-0.713319	-0.522607	-0.304036	-0.191968	-0.20512	-0.260791	-0.210912	Syngr2
467	ENSMUSG00000002233	5.03639e-08	-0.247842	0.691052	0.47522	-0.128046	-0.192562	-0.501436	-0.411663	-0.908424	-0.735223	0.194692	0.128636	0.44417	1.07949	0.49075	Rhoc
467	ENSMUSG00000030035	2.76086e-12	-0.0784596	0.0364888	0.0962138	0.165792	0.0803947	0.0656573	-0.0961078	-0.258554	-0.221552	-0.527256	0.174298	0.157771	0.0399482	0.139687	Wbp1
467	ENSMUSG00000035929	1.24242e-13	0.039014	0.0658251	0.0965062	0.205588	0.2239	-0.697175	-0.383757	-0.115773	-0.553871	0.500998	0.209535	0.233421	-0.145536	-0.118682	H2-Q4
468	ENSMUSG00000018677	1.44744e-22	-0.407287	-0.036269	-0.00165297	-0.0222146	0.0341688	0.105721	-0.467979	-0.677251	-0.570696	-0.302996	-0.0114245	0.0241615	-0.13434	-0.0362264	Slc25a39
469	ENSMUSG00000029860	9.95232e-06	0.133443	0.2433	0.167656	0.102769	-0.253141	-0.525374	-0.31009	0.331765	0.000338017	0.537993	-0.318993	0.103036	0.364327	0.145145	Zyx
470	ENSMUSG00000028124	7.4032e-11	-0.490585	-0.100629	-0.167813	-0.788149	-0.507735	-0.199256	-0.394653	-0.43117	-0.45543	-0.395047	-0.196064	-0.424696	-0.364295	-0.273343	Gclm
471	ENSMUSG00000048874	1.68982e-07	-0.566039	-0.646371	-0.18239	-0.324976	-0.273273	-0.0607226	-0.796964	-0.56046	-0.652618	-0.262756	-0.527633	-0.369419	-0.304622	0.0567789	Phf3
471	ENSMUSG00000060152	3.71503e-19	0.152341	-0.141874	-0.0288364	0.354811	0.392828	0.390819	0.334804	0.158612	0.294719	-0.232222	0.364407	0.150252	-0.348435	-0.110372	Pop5
471	ENSMUSG00000018286	3.94159e-21	-0.78245	-0.632212	-0.616404	-0.759636	-0.528363	-0.264422	-0.453806	-0.834205	-0.528082	-0.606864	-0.644854	-0.921289	-1.05687	-0.739586	Psmb6
472	ENSMUSG00000006304	5.60962e-15	-0.316381	0.298927	0.450037	-0.337092	2.77583e-05	0.0577887	-0.305485	-0.350552	-0.102531	0.486621	-0.560178	-0.20992	0.458808	0.895268	Arpc2
475	ENSMUSG00000091086	5.85381e-11	-0.314831	-0.391893	-0.415278	-0.401115	-0.176557	-0.150501	-0.770879	-0.172252	-0.814613	-0.00919957	-0.580847	-0.239887	-0.316063	-0.373058	Rpl6l
475	ENSMUSG00000040883	1.63347e-09	-0.476407	-0.198048	-0.169596	0.104218	0.0965228	0.0527171	-0.271466	-0.681462	-0.401088	-0.62233	-0.00680308	-0.247006	-0.242296	-0.451339	Tmem205
476	ENSMUSG00000050565	2.70115e-40	-0.26043	-0.275831	-0.147273	-0.319997	-0.726858	-0.175991	-0.190115	-0.183009	-0.116124	-0.16249	-0.109567	-0.254461	-0.355393	-0.183828	Tor1aip2
476	ENSMUSG00000038467	7.94597e-42	-0.981135	-0.0584639	-0.236853	-0.577962	-0.0164528	0.243007	-0.879505	-0.797961	-0.730413	-0.192124	-0.961217	-0.93977	-0.247051	-0.000343126	Chmp4b
477	ENSMUSG00000068798	1.39756e-09	0.564954	0.652717	0.714728	0.279201	0.351106	0.136883	0.480211	0.730514	0.55015	0.881392	0.313135	0.353475	0.470412	0.700119	Rap1a
477	ENSMUSG00000048100	5.51754e-46	-0.191544	-0.133179	-0.260434	-0.740989	-0.255967	-0.369142	-0.143579	-0.234007	-0.133652	-0.249344	-0.159252	-0.143343	-0.181128	-0.0850729	Taf13
477	ENSMUSG00000030591	3.46696e-12	-0.685166	-0.851267	-0.350848	-0.369081	-0.297063	0.140398	-0.667049	-0.810455	-0.669342	-0.872277	-0.60047	-0.711037	-0.881497	-0.577491	Psmd8
477	ENSMUSG00000031708	3.52741e-09	-0.488816	-0.445722	-0.367814	0.0856674	-0.118282	-0.578012	-0.240149	-0.711853	-0.409234	-0.790994	0.108047	-0.179247	-0.797534	-0.801516	Tecr
478	ENSMUSG00000006315	1.74641e-08	-0.322234	-0.538231	-0.478861	-0.181953	-0.0566856	0.040147	-0.3537	-0.386862	-0.351921	-0.49312	-0.285726	-0.161061	-0.824504	-0.612964	Tmem147
479	ENSMUSG00000028843	3.3424e-19	-0.101486	-0.44676	-0.691211	0.294765	-0.0236578	0.0509687	-0.0818062	-0.0265695	-0.158016	0.0606368	-0.0613627	-0.0594129	-0.466813	-0.168687	Sh3bgrl3
479	ENSMUSG00000029405	2.1861e-18	-0.535187	-0.0604694	-0.0132233	-0.402214	-0.204881	-0.191385	-0.419135	-0.869835	-0.617797	-0.597592	0.091061	-0.0385464	0.0182103	0.0378246	G3bp2
480	ENSMUSG00000033047	1.90146e-25	-0.570714	-0.712283	-0.14008	-0.351683	-0.212788	-0.00417916	-0.465283	-0.600349	-0.610142	-0.52073	-0.24845	-0.319638	-0.613003	-0.262039	Eif3l
480	ENSMUSG00000025066	1.21451e-07	-0.0677096	-0.25702	0.334994	-0.388291	-0.180202	-0.243874	0.0374609	0.0906523	0.183043	0.524695	-0.0485368	-0.152538	-0.104273	0.909469	Sfr1
481	ENSMUSG00000051154	2.05588e-15	-0.0732955	-0.258016	-0.160174	0.206586	0.0763416	0.0940555	-0.0731114	-0.229096	-0.212499	-0.645649	0.148262	0.0950706	-0.341673	-0.159824	Commd3
481	ENSMUSG00000028609	2.83088e-08	-0.224686	-0.584203	-0.23153	-0.541412	-0.316574	-0.0914354	-0.130869	-0.0755667	-0.0699426	-0.133198	-0.298232	-0.400251	-0.812328	-0.130153	Magoh
481	ENSMUSG00000031701	8.14082e-29	-0.71508	-0.519988	-0.241862	-0.831772	-0.492489	-0.144379	-0.501048	-0.57257	-0.418349	-0.458981	-0.631448	-0.843495	-0.739305	-0.389606	Dnaja2
483	ENSMUSG00000007815	3.25795e-19	0.361426	0.490562	0.429736	0.44972	0.581099	0.565484	0.429011	0.211517	0.356787	0.0748296	0.397616	0.227375	0.434553	0.591108	Rhoa
483	ENSMUSG00000020720	9.14347e-45	-0.537081	-0.317416	-0.150168	-0.764203	-0.400607	-0.102878	-0.383319	-0.472563	-0.295114	-0.123599	-0.540049	-0.64022	-0.436686	-0.125634	Psmd12
484	ENSMUSG00000014956	7.17187e-61	0.728991	0.369764	0.263695	0.768493	0.769057	0.109881	0.827855	0.773665	1.03167	0.75959	0.443033	0.504655	-0.0692811	0.655541	Ppp1cb
484	ENSMUSG00000004268	8.89235e-22	-0.451094	-0.687941	-0.380488	-0.776762	-0.373019	0.0246169	-0.440598	-0.42194	-0.436291	-0.221138	-0.390451	-0.521372	-0.710049	-0.346627	Emg1
484	ENSMUSG00000070047	1.97796e-21	-0.099604	0.0166827	0.192842	-0.266493	-0.552567	-0.502382	-0.120254	0.0438129	-0.0483123	0.34177	0.0871405	0.028139	0.121233	0.202725	Fat1
484	ENSMUSG00000097971	5.61881e-38	-0.0632973	-0.773535	-0.355538	-0.218176	-0.721085	0.0814877	-0.50421	0.0196159	-0.374614	-0.639803	-0.389196	0.0101499	-0.891858	-0.38742	Gm26917
485	ENSMUSG00000030357	6.12457e-21	-0.289894	-0.785751	-0.311847	-0.505571	-0.541773	-0.549816	-0.223383	-0.299752	-0.211872	-0.377692	-0.324271	-0.280555	-0.862105	-0.400046	Fkbp4
486	ENSMUSG00000028062	1.16314e-16	-0.46652	-0.152031	-0.460668	0.409579	0.161162	-0.102976	-0.222543	-0.780717	-0.48176	-0.171707	0.249097	-0.0166261	-0.324287	-0.782155	Lamtor2
487	ENSMUSG00000028426	1.31737e-26	-0.803961	-0.665071	-0.175252	-0.84345	-0.621126	-0.163023	-0.763092	-0.779686	-0.695018	-0.558901	-0.659555	-0.693633	-0.513348	-0.104742	Rad23b
487	ENSMUSG00000020477	2.39255e-13	-0.0935892	-0.337837	-0.262038	0.0927459	0.158761	0.0940857	0.0421227	-0.0304082	0.018638	-0.826514	0.0515655	0.0577066	-0.408194	-0.336742	Mrps24
487	ENSMUSG00000022200	6.26801e-20	-0.572337	-0.559785	-0.659138	-0.349655	-0.438051	-0.187903	-0.478041	-0.355128	-0.395507	-0.287294	-0.375823	-0.574872	-0.861211	-0.629922	Golph3
488	ENSMUSG00000015536	8.25291e-36	-0.13321	-0.0524118	-0.0792332	-0.367333	-0.722567	-0.503837	0.0121873	-0.117592	-0.0232787	-0.0403902	0.0681423	-0.110947	-0.427788	-0.279321	Mocs2
488	ENSMUSG00000041736	1.53643e-15	-0.623272	-0.178571	-0.284216	-0.0388668	0.476277	0.271807	-0.37037	-0.93726	-0.607558	-0.118034	-0.310537	-0.540558	-0.101899	-0.220968	Tspo
489	ENSMUSG00000031245	7.06206e-66	-0.0993812	-0.485945	-0.233711	0.0488028	-0.0622493	-0.0650624	-0.127711	-0.0836294	-0.0941234	-0.100824	-0.102386	-0.0650224	-0.714801	-0.287427	Hmgn5
489	ENSMUSG00000025868	2.96846e-12	-0.476931	-0.352134	-0.24125	0.215717	-0.0803773	-0.126288	-0.446144	-0.840807	-0.669689	-0.86104	0.154339	-0.0943568	-0.505272	-0.254277	Higd2a
489	ENSMUSG00000022433	1.21597e-38	-0.714442	-0.182487	0.121801	0.0794019	0.0364807	0.29516	-0.768766	-0.733384	-0.670563	-0.35592	-0.417408	-0.29738	0.0932854	0.160824	Csnk1e
490	ENSMUSG00000001416	9.60109e-17	-0.229891	-0.489536	-0.0516882	-0.831508	-0.508545	-0.107823	-0.159134	-0.180977	-0.176581	-0.133687	-0.171639	-0.463878	-0.653657	0.0449074	Cct3
491	ENSMUSG00000026281	4.53493e-09	-0.121562	-0.620038	-0.0291713	-0.0795292	-0.273556	-0.0663819	-0.104851	-0.0853686	-0.0837615	-0.335351	-0.0806006	-0.0992688	-0.69642	-0.0654211	Dtymk
491	ENSMUSG00000026740	5.83985e-10	-0.284628	-0.0708472	-0.0179066	-0.21203	-0.666488	-0.196832	-0.308529	-0.34753	-0.310622	-0.152414	-0.15281	-0.132763	-0.118091	0.0791709	Dnajc1
491	ENSMUSG00000025630	8.41812e-17	-0.391923	-0.256538	-0.175045	-0.788083	-0.40715	-0.34961	-0.322805	-0.739722	-0.492464	-0.196686	-0.181268	-0.22285	-0.427628	-0.15335	Hprt
491	ENSMUSG00000054312	2.53813e-13	0.0626788	0.0759088	-0.340787	0.419197	0.434754	0.211488	-0.0203085	-0.112686	-0.202882	-0.409015	0.310771	0.325614	-0.162965	-0.704779	Mrps21
492	ENSMUSG00000023286	7.13496e-33	-0.626641	-0.42768	-0.178814	-0.700822	-0.396593	0.0805584	-0.570786	-0.410486	-0.475187	-0.393819	-0.633866	-0.799996	-0.489511	-0.219187	Ube2j2
492	ENSMUSG00000030541	1.41848e-13	0.239106	-0.316098	0.0341701	0.420345	0.119283	0.365559	0.331873	0.297728	0.317502	-0.210074	0.220969	0.106044	-0.40863	0.0698626	Idh2
492	ENSMUSG00000006169	2.19505e-38	-0.569584	-0.307428	-0.237323	-0.593759	-0.672822	-0.120725	-0.605775	-0.223212	-0.45221	-0.190735	-0.610112	-0.676844	-0.666592	-0.378634	Clint1
493	ENSMUSG00000065990	1.13312e-13	-0.72333	-0.375527	-0.165748	-0.227654	-0.0602207	0.0151038	-0.4153	-0.855196	-0.571694	-0.673619	-0.149149	-0.392151	-0.549612	-0.250875	Aurkaip1
493	ENSMUSG00000031939	8.50761e-08	0.21661	-0.0234316	-0.366716	-0.316981	-0.18202	0.0760141	0.120635	0.396491	0.185432	0.339926	-0.0279222	-0.0723501	-0.0342759	-0.716092	Taf1d
493	ENSMUSG00000094483	8.85875e-38	-0.160213	-0.228849	0.171995	-0.472323	-0.761385	-0.445621	-0.138963	0.191257	0.120938	-0.167538	-0.144105	-0.165	-0.0661649	0.206253	Purb
493	ENSMUSG00000037058	8.41946e-07	-0.35664	-0.249973	-0.193632	-0.0142439	-0.376807	-0.319928	-0.198766	-0.645083	-0.352321	-0.908421	0.0695159	-0.0144431	-0.548532	0.0618379	Paip2
494	ENSMUSG00000019188	7.31861e-16	-0.45675	-0.257486	-0.31549	-0.399634	-0.175277	0.00224511	-0.562146	-0.45866	-0.580704	-0.675124	-0.416806	-0.399359	-0.366564	-0.630733	H13
495	ENSMUSG00000026750	2.30438e-12	-0.495833	-0.590951	-0.313133	-0.446899	-0.281147	-0.11736	-0.274684	-0.589668	-0.389738	-0.480066	-0.295196	-0.4276	-0.923571	-0.393397	Psmb7
495	ENSMUSG00000021290	3.10216e-12	0.39184	0.594386	0.170721	0.479929	0.71903	0.544122	0.112137	-0.0502082	-0.303105	-0.281348	0.361178	0.602064	0.0805687	-0.524587	2010107E04Rik
495	ENSMUSG00000046516	2.01703e-16	0.066158	0.398905	-0.0816611	0.59847	0.724077	0.214073	-0.146982	-0.243213	-0.440749	-0.388323	0.196945	0.447728	0.344818	-0.115422	Cox17
495	ENSMUSG00000024498	5.22302e-07	-0.348261	-0.314694	0.00125637	-0.674373	-0.570998	-0.178345	-0.435847	-0.104125	-0.264808	-0.0715972	-0.479017	-0.51467	-0.283438	0.0221399	Tcerg1
496	ENSMUSG00000001016	1.16198e-10	-0.271049	-0.677122	-0.141743	-0.52212	-0.494448	-0.0258746	-0.26107	-0.250345	-0.210794	-0.57954	-0.229638	-0.310933	-0.518422	0.033093	Ilf2
496	ENSMUSG00000030704	3.35976e-21	-0.175835	-0.104356	-0.0323945	-0.623355	-0.820349	-0.455134	-0.22248	-0.101521	-0.181668	0.118156	-0.290404	-0.247795	0.0483668	0.202612	Rab6a
497	ENSMUSG00000035569	9.39407e-14	-0.328075	-0.26924	0.173437	-0.698374	-0.786711	-0.0787165	-0.522686	0.0379311	-0.143679	0.0171637	-0.665039	-0.412383	-0.0903653	0.207837	Ankrd11
498	ENSMUSG00000018567	1.0533e-22	-0.706059	-0.217382	-0.441417	0.0998078	-0.118292	-0.115671	-0.342639	-0.909726	-0.565969	-0.896157	-0.0274115	-0.507085	-0.463106	-0.424602	Gabarap
498	ENSMUSG00000022285	6.84799e-08	-0.45273	-0.181851	0.00974243	-0.384606	-0.355223	-0.560003	-0.677277	-0.271484	-0.456625	-0.0355675	-0.788267	-0.447006	-0.0816608	0.422073	Ywhaz
499	ENSMUSG00000031532	1.1051e-37	-0.302372	0.105628	-0.00648534	-0.62223	-0.753768	-0.0166396	-0.0437754	-0.32889	-0.0246313	-0.30372	-0.132667	-0.329984	-0.0141805	-0.0780024	Saraf
499	ENSMUSG00000036199	5.03209e-10	0.0274868	0.664923	0.0584973	0.922915	0.764515	0.371775	0.140663	-0.326948	-0.252569	-0.141579	0.797912	0.391702	0.27216	-0.361638	Ndufa13
499	ENSMUSG00000024208	6.82157e-15	-0.393134	-0.227272	-0.692492	-0.0939256	-0.0845132	-0.442924	-0.455105	-0.750468	-0.606236	-0.862678	-0.27082	0.147148	-0.272726	-0.476803	Uqcc2
499	ENSMUSG00000024997	8.31309e-10	-0.306401	-0.408113	-0.242334	0.0623464	0.109832	0.0801149	-0.287332	-0.492044	-0.407025	-0.600791	0.00339579	-0.126204	-0.699493	-0.508332	Prdx3
500	ENSMUSG00000031813	1.568e-08	-0.492286	-0.381494	-0.246878	-0.0491882	-0.105906	-0.128159	-0.335969	-0.713676	-0.492748	-0.54041	-0.0818028	-0.23067	-0.429745	-0.298001	Mvb12a
501	ENSMUSG00000052534	2.45808e-23	0.169224	-0.663506	-0.133341	-0.299692	-0.369368	-0.507773	0.223749	0.588931	0.569873	0.591837	-0.152235	-0.082563	-0.0450636	0.421153	Pbx1
501	ENSMUSG00000019873	2.56242e-37	0.189058	0.308366	0.292495	-0.355528	-0.712121	-0.0956463	0.187734	0.350666	0.391886	0.301839	0.0392397	0.225219	0.390419	0.41604	Reep3
502	ENSMUSG00000071866	5.62213e-14	0.673178	0.209893	-0.559827	0.172869	0.503267	-0.268376	0.283677	0.3462	0.0592661	0.656351	0.439978	0.875781	-0.119944	0.122379	Ppia
503	ENSMUSG00000033701	2.95803e-22	-0.534563	-0.584608	-0.342745	-0.641671	-0.528771	-0.366339	-0.547687	-0.573883	-0.613118	-0.75226	-0.354905	-0.439831	-0.519396	-0.174183	Acbd6
504	ENSMUSG00000030751	7.43098e-18	-0.400102	-0.612866	-0.394079	-0.398956	-0.285943	-0.184997	-0.339897	-0.515335	-0.404407	-0.536601	-0.304528	-0.402446	-0.823698	-0.356247	Psma1
506	ENSMUSG00000037820	3.57741e-36	-0.488817	0.219391	0.106835	0.345607	0.374514	-0.516257	-0.498085	-1.00102	-0.784177	0.42524	0.416453	0.445695	0.269537	0.302339	Tgm2
506	ENSMUSG00000004865	1.42693e-13	-0.442595	-0.466316	-0.104699	-0.673401	-0.34794	-0.0955071	-0.444222	-0.372843	-0.379475	-0.432755	-0.441299	-0.40474	-0.388811	-0.171193	Srpk1
507	ENSMUSG00000027404	1.16115e-42	-0.359765	-0.586127	-0.155543	-0.914747	-0.581215	-0.140914	-0.147908	-0.260499	-0.00426348	-0.110684	-0.529198	-0.659088	-0.680834	0.0846268	Snrpb
507	ENSMUSG00000008763	1.76436e-11	-0.389579	-0.313493	-0.304488	-0.474394	-0.71891	-0.486821	-0.444932	-0.368266	-0.382266	-0.465275	-0.427667	-0.353422	-0.33857	-0.401568	Man1a2
507	ENSMUSG00000020402	1.04351e-06	-0.305627	-0.212119	-0.00279257	0.27176	0.39411	0.342624	-0.182656	-0.959034	-0.607618	-0.0637181	0.426753	0.300069	-0.257188	0.327514	Vdac1
508	ENSMUSG00000025283	3.98332e-09	-0.219283	-0.0724519	-0.631077	-0.274512	-0.33807	-0.658865	-0.201968	-0.106712	-0.283203	-0.193052	-0.0613971	-0.32158	-0.973208	-0.610615	Sat1
508	ENSMUSG00000022216	1.16792e-09	-0.637629	-0.661322	-0.423687	-0.365957	-0.264214	-0.0194125	-0.546309	-0.886651	-0.836139	-0.332881	-0.248374	-0.394193	-0.829117	-0.12659	Psme1
508	ENSMUSG00000020485	9.0263e-15	-0.406334	-0.601274	-0.464144	-0.213345	-0.0442665	0.0200507	-0.331131	-0.432765	-0.402461	-0.415352	-0.160672	-0.326147	-0.721683	-0.343758	Supt4a
508	ENSMUSG00000039219	1.50197e-17	-0.578215	-0.63426	-0.0489151	-0.646673	-0.710015	-0.232023	-0.484715	-0.423316	-0.428005	-0.535162	-0.395801	-0.683817	-0.563804	-0.140148	Arid4b
508	ENSMUSG00000021361	5.43992e-11	-0.315254	-0.442219	-0.383338	-0.0312923	-0.145612	-0.133697	-0.193899	-0.57582	-0.389642	-0.80024	0.0715899	-0.149012	-0.869051	-0.599837	Tmem14c
509	ENSMUSG00000020362	2.61675e-13	-0.18184	-0.321087	-0.0759188	-0.129126	-0.213693	0.0461854	-0.306936	-0.174886	-0.283466	-0.611309	-0.159687	-0.0617598	-0.315228	-0.126126	Cnot6
510	ENSMUSG00000029328	3.64115e-08	-0.399092	-0.57471	0.0150014	-0.902747	-0.73875	-0.0563545	-0.406029	-0.309107	-0.333788	-0.119581	-0.536355	-0.499657	-0.509797	0.184201	Hnrnpdl
510	ENSMUSG00000012422	2.59424e-15	-0.205321	-0.261557	-0.0369366	-0.255606	0.00633167	0.241444	-0.283157	-0.228357	-0.277195	-0.512875	-0.306219	-0.187076	-0.360825	-0.599536	Tmem167
511	ENSMUSG00000049550	1.40139e-42	-0.283303	-0.305332	-0.0529763	-0.00990396	0.103536	0.0572905	-0.501511	-0.0830165	-0.27076	0.157421	-0.751694	-0.359141	0.17735	0.324623	Clip1
511	ENSMUSG00000031513	2.65478e-20	-0.200718	0.103062	0.158045	-0.0755408	-0.0291049	0.121736	-0.151693	-0.337786	-0.163754	-0.521267	-0.0452634	0.0552456	0.0744044	0.0401209	Leprotl1
511	ENSMUSG00000034252	6.37708e-28	-0.681071	-0.47444	0.0246214	-0.671539	-0.728916	-0.198078	-0.719309	-0.425147	-0.501057	-0.14372	-0.652448	-0.548451	-0.262308	0.155631	Senp6
511	ENSMUSG00000008393	1.56459e-33	0.512547	0.436758	0.427527	0.284542	0.533623	0.362559	0.375265	0.504216	0.389728	-0.105543	0.399946	0.50521	0.44787	0.285632	Carhsp1
512	ENSMUSG00000000568	7.5544e-14	-0.196134	-0.558626	-0.0281952	-0.54913	-0.705993	-0.107182	-0.272098	0.0723666	0.0747176	0.135838	-0.51859	-0.346769	-0.403526	0.135831	Hnrnpd
512	ENSMUSG00000078453	4.3495e-19	-0.166846	-0.41925	-0.358867	-0.130074	-0.184895	-0.480365	-0.265085	-0.272773	-0.302747	-0.501999	-0.0383228	-0.0829181	-0.507596	-0.461179	Abracl
512	ENSMUSG00000071654	7.0348e-53	-0.451954	-0.52964	-0.504028	-0.0768198	-0.0203077	-0.0105457	-0.46717	-0.627334	-0.673704	-0.376847	-0.139377	-0.131533	-0.675947	-0.408484	Uqcc3
513	ENSMUSG00000023020	1.26996e-13	-0.493174	-0.325683	-0.508417	0.155239	-0.00896158	-0.0418989	-0.333916	-0.767183	-0.502826	-0.79994	0.0160649	-0.0809539	-0.546186	-0.509576	Cox14
513	ENSMUSG00000025016	1.68022e-07	-0.796748	-0.362152	-0.286086	-0.390198	-0.316251	-0.10945	-0.730891	-0.916396	-0.770655	-0.658456	-0.608007	-0.470972	-0.497071	-0.388279	Tm9sf3
514	ENSMUSG00000086290	4.33088e-14	-0.0198195	-0.71661	-0.0819738	-0.349735	-0.187911	-0.0829113	-0.158122	0.0672193	-0.158281	-0.106124	-0.0799712	-0.0648176	-0.384974	-0.054391	Snhg12
515	ENSMUSG00000024829	3.93516e-11	-0.274564	-0.410613	-0.222208	-0.273512	-0.108794	-0.0176174	-0.274018	-0.297303	-0.301446	-0.439524	-0.309754	-0.245522	-0.716273	-0.275722	Mrpl21
516	ENSMUSG00000060743	3.15047e-16	-0.181794	-0.706757	-0.36548	-0.108342	-0.338766	-0.486541	-0.394419	-0.60121	-0.711023	-0.871205	0.0259085	0.156484	-0.663762	0.121033	H3f3a
516	ENSMUSG00000027660	5.15156e-23	-0.600968	-0.489704	-0.231068	-0.450323	-0.591571	0.0166086	-0.59096	-0.301542	-0.338793	-0.0237923	-0.762118	-0.824166	-0.362387	-0.567265	Skil
517	ENSMUSG00000027087	2.12409e-19	-0.882562	-0.0339742	-0.128282	-0.350501	-0.733385	-0.453302	-0.800814	-0.510552	-0.588271	-0.264587	-0.765745	-0.88801	0.0116519	-0.072021	Itgav
517	ENSMUSG00000027940	2.00083e-06	-0.530687	-0.189967	-0.0264344	-0.748739	-0.314817	-0.0319294	-0.781117	-0.627522	-0.71397	-0.372904	-0.937241	-0.686688	-0.00913031	0.22229	Tpm3
517	ENSMUSG00000035828	1.93191e-16	-0.0364731	-0.0498792	-0.658571	0.252446	0.175535	-0.199645	-0.115324	-0.139385	-0.118739	0.0172861	0.0538043	0.110273	-0.176819	-0.372777	Pim3
518	ENSMUSG00000028383	1.8334e-32	-0.645135	-0.181724	-0.178304	0.0453883	-0.10422	-0.0371566	-0.33119	-0.594655	-0.365509	-0.36225	-0.145422	-0.753589	-0.554206	-0.144782	Hsdl2
518	ENSMUSG00000028964	4.45392e-07	-0.650913	-0.56702	-0.549221	0.367605	-0.092379	-0.41969	-0.363357	-0.964671	-0.67461	-0.575068	0.0127121	-0.313715	-0.830799	-0.545253	Park7
518	ENSMUSG00000041697	7.37265e-25	0.352825	0.743235	0.292895	0.677898	0.664253	0.351453	0.414941	-0.154658	0.033025	-0.783692	0.709256	0.550246	-0.122808	-0.795552	Cox6a1
518	ENSMUSG00000022443	9.80392e-08	-0.20685	0.262242	0.444809	-0.315303	-0.736008	0.136951	-0.534459	-0.222792	-0.341181	0.38062	-0.335928	0.158336	0.269069	0.303209	Myh9
520	ENSMUSG00000004897	2.88737e-22	-0.463052	-0.815316	-0.257561	-0.459874	-0.144185	0.171949	-0.590772	-0.22526	-0.24053	-0.160857	-0.812628	-0.572529	-0.713354	0.127685	Hdgf
521	ENSMUSG00000014226	5.15568e-16	-0.360065	-0.58441	-0.249924	-0.743579	-0.635947	-0.270977	-0.264315	-0.311978	-0.189244	-0.35503	-0.395221	-0.425662	-0.709042	-0.0156794	Cacybp
521	ENSMUSG00000063694	3.67443e-07	0.340553	0.461108	0.129284	0.0416406	0.553951	0.481014	-0.0863052	0.259715	0.0230872	0.10166	-0.262702	0.3125	0.0976756	-0.381654	Cycs
521	ENSMUSG00000042622	7.42134e-18	-0.685415	-0.155503	-0.311518	-0.513888	-0.800731	-0.0128275	-0.593462	-0.409264	-0.392722	0.0451218	-0.587137	-0.509019	-0.215132	0.135167	Maff
522	ENSMUSG00000017677	6.83204e-14	-0.246795	-0.277928	-0.128916	-0.456761	-0.727712	-0.407125	-0.223872	-0.170529	-0.231232	-0.168756	-0.262324	-0.347594	-0.253571	0.00436	Wsb1
523	ENSMUSG00000054452	4.93869e-06	-0.509099	-0.337971	-0.248683	0.298612	-0.00539806	-0.121104	-0.328077	-0.722377	-0.410875	-0.8234	0.0695668	0.0834374	-0.194317	0.059619	Aes
523	ENSMUSG00000024014	1.76615e-27	-0.490174	-0.141647	-0.442038	0.103165	-0.308952	-0.0902006	-0.214168	0.247457	0.207034	0.294796	-0.651851	-0.848196	-0.272706	-0.223602	Pim1
524	ENSMUSG00000033916	1.49587e-15	-0.61415	-0.0894747	-0.397264	0.045162	0.139185	-0.107505	-0.397726	-0.928447	-0.664919	-0.263624	-0.369498	-0.485184	-0.287879	-0.314513	Chmp2a
524	ENSMUSG00000035011	2.26627e-19	-0.35132	-0.180968	0.0597102	-0.656311	-0.426736	-0.0349524	-0.55367	-0.153369	-0.274324	0.27872	-0.826928	-0.507522	-0.0635114	0.157334	Zbtb7a
524	ENSMUSG00000014856	2.71216e-06	-0.476198	-0.335173	-0.301454	-0.16503	-0.136386	0.0320857	-0.353657	-0.660458	-0.496789	-0.459631	-0.154663	-0.238435	-0.554243	-0.600722	Tmem208
524	ENSMUSG00000025144	3.24585e-16	0.203864	0.0390047	0.146442	0.520972	0.330374	0.376688	0.324061	0.177813	0.193802	0.0250798	0.550033	0.275409	-0.356529	0.0669348	Stra13
525	ENSMUSG00000020859	9.72084e-19	-0.551327	-0.378577	0.1562	-0.536071	-0.3272	0.128134	-0.450469	0.0929129	-0.0352383	0.142122	-0.703852	-0.874403	-0.162504	0.0987002	Spag9
526	ENSMUSG00000042312	1.94224e-09	-0.640663	0.274469	-0.0406859	0.0236724	0.249923	0.0971447	-0.536487	-0.89418	-0.789683	0.226552	-0.386798	-0.652578	0.21662	0.0436383	S100a13
527	ENSMUSG00000022193	5.43122e-11	-0.344984	-0.237729	-0.448457	-0.37804	-0.0260567	0.00734528	-0.277424	-0.551195	-0.396221	-0.59391	-0.225237	-0.307942	-0.526945	-0.683784	Psmb5
527	ENSMUSG00000024750	7.04701e-34	-0.625199	-0.176604	-0.212646	-0.311225	-0.88094	0.229041	-0.687063	-0.909496	-0.796473	0.171326	-0.542446	-0.519056	-1.09273	-0.0199967	Zfand5
528	ENSMUSG00000040824	8.00923e-18	-0.108622	-0.392919	-0.330351	-0.357979	-0.0255036	-0.522726	-0.490785	-0.350568	-0.708692	-0.568033	-0.102371	0.0699224	-0.367809	-0.333371	Snrpd2
528	ENSMUSG00000034345	1.89166e-10	-0.382395	-0.176664	-0.12591	-0.0705605	-0.0665019	0.0792218	-0.419611	-0.612278	-0.637262	-0.757907	-0.00462831	-0.0104662	-0.426746	0.00972799	Gtf2h5
529	ENSMUSG00000031299	3.38975e-06	-0.10736	-0.292389	-0.197448	-0.0239725	-0.0761503	-0.148754	-0.176134	-0.177658	-0.193902	-0.169886	-0.00791782	-0.000367572	-0.827667	-0.488783	Pdha1
529	ENSMUSG00000021520	2.24515e-31	-0.311248	-0.0226864	-0.319622	-0.11925	0.183623	0.0350822	-0.188033	-0.764399	-0.518354	-0.784685	-0.0929172	-0.083776	-0.569635	-0.848302	Uqcrb
530	ENSMUSG00000032239	6.84679e-24	-0.511379	-0.620866	-0.581767	-0.144971	-0.181037	-0.0662158	-0.614247	-0.308401	-0.618239	-0.410036	-0.32857	-0.457296	-0.560889	-0.481074	Rp9
530	ENSMUSG00000058569	8.20014e-15	-0.732092	-0.457144	-0.447312	-0.770172	-0.566834	0.193735	-0.470101	-0.709658	-0.44939	-0.690927	-0.647623	-0.907463	-0.650602	-0.346451	Tmed9
530	ENSMUSG00000022911	5.18957e-06	-0.412732	-0.35603	0.0350165	-0.355841	-0.715599	-0.43456	-0.28171	-0.0744483	-0.140365	0.0275745	-0.307747	-0.560741	-0.273168	0.205891	Arl13b
531	ENSMUSG00000028419	5.07105e-07	-0.376399	-0.0450273	-0.379618	0.185184	0.162702	-0.153109	-0.162159	-0.822542	-0.423471	-0.676704	0.101239	0.00189982	-0.194935	-0.182857	Chmp5
532	ENSMUSG00000009549	1.18953e-20	-0.445642	0.0504201	-0.134786	0.119687	-0.0429568	-0.210315	-0.25943	-0.905838	-0.553623	-0.654557	0.216868	0.111947	-0.140571	-0.511125	Srp14
532	ENSMUSG00000040407	5.4773e-07	-0.501782	-0.319612	-0.0632362	-0.232849	-0.228381	0.053812	-0.667462	-0.671284	-0.801427	-0.320099	-0.240624	-0.281096	-0.304509	-0.0940595	Akap9
532	ENSMUSG00000019433	1.3019e-16	-0.0929241	-0.057119	0.0505348	0.241115	0.360998	0.342733	-0.462088	-0.308949	-0.451305	-0.17342	-0.337631	0.104909	-0.207827	0.0485863	Gipc1
534	ENSMUSG00000032324	3.00373e-22	-0.311794	0.520693	0.639112	-0.408159	-0.613889	-0.0198815	-0.140106	-0.776411	-0.458865	-0.827635	0.573911	0.322232	0.855468	0.455737	Tspan3
535	ENSMUSG00000083012	1.12279e-24	-0.551835	0.0457923	0.210781	-0.0228443	0.00969395	0.127331	-0.571213	-0.632762	-0.673906	-0.395931	-0.142965	-0.358261	-0.00634494	0.0237501	Fam220a
536	ENSMUSG00000021807	1.46838e-09	-0.430939	-0.826678	-0.224482	-0.155375	-0.576728	-0.282376	-0.575346	-0.574752	-0.763839	-0.625815	-0.177806	-0.17135	-0.722422	-0.39378	2700060E02Rik
537	ENSMUSG00000020922	1.75606e-38	-0.568849	-0.456298	-0.20067	-0.674974	-0.577484	-0.147696	-0.535451	-0.388328	-0.408336	-0.635402	-0.50714	-0.572783	-0.506814	-0.177251	Lsm12
537	ENSMUSG00000021764	7.71783e-42	-0.299715	-0.326528	-0.187324	-0.283498	-0.252935	-0.0869329	-0.349043	-0.45423	-0.513991	-0.727461	-0.165387	-0.201275	-0.703471	-0.487354	Ndufs4
538	ENSMUSG00000005779	3.08485e-20	-0.52447	-0.678412	-0.409726	-0.547823	-0.572275	-0.127959	-0.360123	-0.649557	-0.456847	-0.756919	-0.288456	-0.528651	-0.848025	-0.386449	Psmb4
538	ENSMUSG00000025613	1.86042e-16	-0.279413	-0.689589	-0.0311652	-0.736201	-0.456685	-0.072904	-0.208656	-0.176913	-0.207695	-0.252147	-0.313758	-0.425562	-0.723512	-0.0936969	Cct8
539	ENSMUSG00000018965	6.82894e-13	-0.0901763	-0.191133	-0.0088422	-0.127312	-0.0799527	-0.501664	-0.372955	0.205873	-0.0466945	0.0634833	-0.873799	-0.452431	-0.184784	0.344991	Ywhah
539	ENSMUSG00000034566	3.9603e-07	-0.339121	-0.202066	-0.140609	0.395463	0.21823	0.288786	-0.128771	-0.818913	-0.461546	-0.805811	0.400484	-0.0263918	-0.63939	-0.206266	Atp5h
539	ENSMUSG00000095041	8.81998e-09	-0.225057	-0.0955906	-0.149704	0.286989	0.271419	0.167726	-0.414836	-0.458006	-0.652008	-0.368641	0.0851971	0.0702966	-0.190327	-0.16984	PISD
540	ENSMUSG00000067847	4.40026e-11	-0.112878	0.352546	-0.250197	0.00965644	0.417243	0.100728	-0.302989	-0.401784	-0.577784	-0.551463	0.0753594	0.240033	0.113805	-0.75499	Romo1
540	ENSMUSG00000051579	7.66416e-14	-0.425145	-0.60018	-0.37287	-0.432959	-0.67996	-0.119051	-0.185944	-0.207672	-0.14322	-0.699447	-0.214137	-0.520604	-0.788756	-0.212627	Tceal8
540	ENSMUSG00000057130	1.76007e-28	-0.396804	-0.463655	-0.182228	-0.646404	-0.540766	-0.127148	-0.374946	-0.20372	-0.275014	-0.311101	-0.53949	-0.516194	-0.475652	-0.51066	Txnl4a
541	ENSMUSG00000033938	5.62417e-09	-0.0172338	0.235646	0.0314823	0.378054	0.744777	0.380615	-0.0212124	-0.265454	-0.144661	-0.258903	0.255633	0.258162	-0.190604	-0.462268	Ndufb7
541	ENSMUSG00000000326	1.67139e-16	0.0571012	-0.0368714	0.10615	0.0184576	0.108648	-0.46147	0.020652	-0.00989285	0.00705842	-0.118638	0.111016	0.0581413	-0.0796707	0.12547	Comt
543	ENSMUSG00000025428	9.17352e-09	-0.0637501	-0.45549	0.166834	-0.0616601	-0.392919	0.14992	0.0618758	-0.183354	0.0683462	0.216429	0.0149957	-0.136712	-0.972283	-0.134037	Atp5a1
545	ENSMUSG00000019777	2.77719e-09	0.0568004	-0.200765	0.107972	-0.169995	-0.203014	-0.0491678	-0.00565827	-0.00386131	0.00296435	-0.588353	0.0617972	0.0962581	-0.180809	0.217929	Hdac2
545	ENSMUSG00000032525	2.53591e-06	-0.259539	-0.227374	-0.460776	0.235957	-0.202636	0.447714	-0.3374	-0.142998	-0.190512	-0.580298	-0.134941	-0.200355	-0.0358614	-0.14859	Nktr
545	ENSMUSG00000055447	1.43668e-21	0.0295298	-0.733355	0.254493	0.163818	0.120727	0.158699	-0.0813793	0.311965	0.320962	0.316653	-0.519591	-0.190457	-0.728583	0.101459	Cd47
546	ENSMUSG00000025132	3.38294e-08	-0.0794922	0.126538	0.227666	-0.100461	0.375228	0.424785	-0.125367	0.0631508	0.0280127	0.177756	-0.311307	-0.301391	0.159929	0.39671	Arhgdia
547	ENSMUSG00000032314	3.22536e-56	-0.269213	-0.40523	-0.0959565	0.0936566	-0.128869	0.0838635	0.0148316	-0.159636	0.00815821	-0.147336	-0.0599174	-0.355891	-0.717791	-0.343466	Etfa
547	ENSMUSG00000021102	1.74032e-17	-0.695805	-0.397434	-0.27954	-0.706691	-0.456011	-0.0605285	-0.464833	-0.454924	-0.301834	-0.529148	-0.676678	-0.640192	-0.607904	-0.375769	Glrx5
548	ENSMUSG00000042133	1.58942e-15	-0.489234	-0.455553	-0.0661028	-0.823746	-0.619929	-0.232272	-0.657767	-0.376809	-0.47386	-0.276926	-0.754298	-0.604506	-0.685142	0.175964	Ppig
548	ENSMUSG00000022565	1.02363e-24	-0.269605	0.375645	0.577512	-0.155641	0.231604	0.102332	-0.576544	-0.398336	-0.566963	0.468464	-0.208011	0.271861	0.636811	0.683275	Plec
549	ENSMUSG00000041084	3.51082e-06	-0.0671069	-0.312112	-0.153504	-0.235743	-0.297574	0.0804103	-0.176064	-0.13899	-0.180384	-0.612686	-0.0178368	0.0125642	-0.493632	-0.340551	Ostc
550	ENSMUSG00000036707	5.01301e-31	-0.660243	-0.358025	-0.141519	-0.44931	-0.35309	-0.199959	-0.687176	-0.462189	-0.464198	-0.281309	-0.715911	-0.674141	-0.362934	-0.171159	Cab39
550	ENSMUSG00000071014	8.56847e-32	-0.0804542	-0.0760426	-0.0867427	-0.0763856	-0.0492727	0.0305906	0.00404341	-0.208395	-0.115149	-0.318351	0.079851	0.000174041	-0.647452	-0.695013	Ndufb6
550	ENSMUSG00000040616	3.58658e-16	0.128769	0.203488	0.131443	-0.188656	-0.612164	-0.396637	0.117553	0.0924976	0.0646321	0.171027	0.125349	0.145286	0.0883595	0.103003	Tmem51
550	ENSMUSG00000042043	1.42159e-20	-0.530116	-0.684407	-0.218221	-0.284571	-0.223262	-0.190285	-0.593066	-0.662044	-0.676515	-0.802021	-0.621422	-0.452095	-0.665724	-0.420988	Tbca
551	ENSMUSG00000021248	1.00961e-14	-0.693321	-0.261483	-0.669555	-0.444307	-0.21511	-0.168516	-0.613479	-0.890174	-0.722256	-0.634326	-0.514342	-0.588417	-0.447485	-0.597426	Tmed10
552	ENSMUSG00000027236	7.38403e-08	-0.2407	-0.0562145	-0.223146	-0.754809	-0.078878	0.126218	-0.464958	-0.00809939	-0.331225	0.107383	-0.506773	-0.473072	-0.292661	-0.345001	Eif3j1
552	ENSMUSG00000022400	1.02935e-06	-0.177753	-0.35569	-0.409966	-0.289084	0.101299	0.100874	-0.229802	-0.334596	-0.332538	-0.15817	-0.26761	-0.141096	-0.509855	-0.729266	Rbx1
554	ENSMUSG00000016308	2.954e-21	-0.346223	-0.185113	-0.117666	-0.673029	-0.491704	-0.0406298	-0.222125	-0.201477	-0.161396	-0.359781	-0.315871	-0.430865	-0.521698	-0.421824	Ube2a
554	ENSMUSG00000028757	3.47506e-20	-0.247392	-0.302737	-0.567248	-0.206767	-0.261859	0.0410632	-0.110235	-0.142197	-0.114223	-0.34054	-0.0880739	-0.325293	-0.469058	-0.463169	Ddost
554	ENSMUSG00000055204	3.98443e-14	-0.520674	-0.541227	-0.0733171	-0.382276	-0.63851	-0.107613	-0.559055	-0.153282	-0.32652	-0.465564	-0.447597	-0.628911	-0.428114	0.0922301	Ankrd17
555	ENSMUSG00000073481	1.30486e-16	-0.205022	-0.257456	-0.157633	0.0339431	-0.103062	-0.16201	0.0868804	0.0677785	0.117425	0.139051	-0.00994856	-0.399838	-0.717475	-0.35248	Marc2
556	ENSMUSG00000055436	8.36321e-14	-0.457864	-0.458118	-0.0433166	-0.544542	-0.760559	0.0125516	-0.494645	-0.330374	-0.461275	-0.600199	-0.401899	-0.62077	-0.370615	0.12338	Srsf11
557	ENSMUSG00000061136	9.40746e-10	-0.462678	-0.591018	-0.219949	-0.525829	-0.162562	0.00552739	-0.493896	-0.39026	-0.425737	-0.660296	-0.598585	-0.514588	-0.593231	-0.0431213	Prpf40a
557	ENSMUSG00000056629	7.1206e-14	-0.499197	-0.325079	-0.621277	0.0330458	-0.0525094	-0.255	-0.221573	-0.695267	-0.286134	-0.586229	-0.0407528	-0.236704	-0.488033	-0.669389	Fkbp2
557	ENSMUSG00000024991	6.6407e-09	-0.421271	-0.53087	0.0937934	-0.846597	-0.720019	-0.011878	-0.530737	-0.165786	-0.400855	-0.0866674	-0.692541	-0.549173	-0.658592	0.180498	Eif3a
558	ENSMUSG00000026755	1.6479e-13	-0.368439	-0.0706118	0.0172692	-0.16941	0.100059	0.163218	-0.433639	-0.670155	-0.580712	-0.636141	-0.124969	0.0225562	-0.20544	0.00826768	Arpc5l
558	ENSMUSG00000048076	8.93262e-16	-0.702113	-0.339976	-0.304025	-0.471884	-0.131079	0.185026	-0.512374	-0.740053	-0.503951	-0.338474	-0.693777	-0.886553	-0.465243	-0.299272	Arf1
560	ENSMUSG00000039041	1.74049e-15	-0.563852	-0.260657	-0.240812	-0.690832	-0.315599	-0.1278	-0.429076	-0.473561	-0.324025	-0.328746	-0.573094	-0.689647	-0.396123	-0.209631	Adrm1
560	ENSMUSG00000035642	1.9765e-06	0.137451	0.0199088	0.0627513	0.251746	0.115561	0.03258	0.214937	0.142103	0.176101	-0.479179	0.243112	0.165106	-0.0426641	-0.0071423	Aamdc
560	ENSMUSG00000004771	3.84909e-22	-0.615912	-0.293045	-0.32538	-0.356016	-0.279433	-0.12884	-0.574586	-0.523091	-0.511028	-0.383585	-0.707651	-0.717136	-0.374403	-0.358321	Rab11a
561	ENSMUSG00000027829	1.94898e-22	0.198013	0.0987766	0.0775554	0.694599	0.252598	-0.117336	0.164891	0.657212	0.562456	0.881599	-0.153113	-0.0874924	0.099235	0.712257	Ccnl1
561	ENSMUSG00000063882	6.92811e-16	-0.0684554	-0.0540122	0.270149	0.282319	-0.206777	0.446958	-0.0744974	-0.463601	-0.42536	-0.688009	0.593866	0.321577	-0.351894	-0.294074	Uqcrh
562	ENSMUSG00000020949	3.3897e-09	-0.214393	-0.546848	-0.344203	-0.0867335	-0.0525406	-0.0398099	-0.141524	-0.217864	-0.165947	-0.566232	-0.124826	-0.137679	-0.635171	-0.226313	Fkbp3
563	ENSMUSG00000032288	7.30254e-18	-0.457578	-0.513249	-0.238883	-0.300079	-0.170454	0.0534614	-0.431761	-0.637971	-0.629886	-0.295883	-0.113048	-0.174362	-0.566231	-0.191093	Imp3
565	ENSMUSG00000044627	1.32706e-18	-0.524501	-0.339182	-0.279269	-0.313239	-0.31854	-0.105563	-0.380502	-0.876089	-0.531774	-0.417198	-0.109939	-0.233881	-0.600752	-0.385715	Swi5
565	ENSMUSG00000031422	5.88656e-13	-0.301057	-0.203077	-0.660316	-0.71022	-0.639205	0.0451413	-0.297291	-0.254758	-0.181173	-0.276293	-0.483822	-0.477711	-0.335861	-0.10005	Morf4l2
565	ENSMUSG00000028945	4.64812e-09	-0.111257	0.37913	0.3803	-0.529131	-0.397029	0.0941907	0.00344456	0.0828493	0.162329	0.811716	-0.106291	-0.233857	0.238252	-0.0759788	Rheb
565	ENSMUSG00000030536	5.00004e-29	-0.518711	-0.354825	0.12866	0.0139016	0.120755	0.201924	-0.622896	-0.0346154	-0.176053	0.22627	-0.850855	-0.680165	-0.262839	0.134038	Iqgap1
565	ENSMUSG00000025393	2.85006e-15	0.186833	0.166191	0.435225	0.390965	0.330142	0.505972	0.572492	-0.202391	0.28064	-0.168314	0.780496	0.306239	-0.597405	0.151847	Atp5b
565	ENSMUSG00000021546	1.37436e-35	-0.366379	-0.382512	-0.0888692	-0.847279	-0.459272	-0.106747	-0.240668	-0.346554	-0.236679	-0.160958	-0.579056	-0.664103	-0.49907	-0.0320602	Hnrnpk
566	ENSMUSG00000063406	5.76401e-08	-0.367925	-0.179883	-0.0337309	-0.77063	-0.652023	-0.0370862	-0.361359	0.0957021	-0.162772	0.0878211	-0.484501	-0.781445	-0.529353	-0.0334759	Tmed5
566	ENSMUSG00000042682	4.51338e-14	0.000714935	0.404579	0.114084	0.514992	0.106434	0.476101	0.280991	-0.0640762	0.279915	-0.169252	0.141877	0.0711752	0.210803	0.101268	Selk
566	ENSMUSG00000022174	4.07297e-07	-0.525111	0.0315221	-0.29678	-0.0847972	0.0498619	0.224873	-0.176384	-0.839756	-0.328124	-0.73379	0.15199	-0.163054	-0.310766	-0.743649	Dad1
567	ENSMUSG00000017781	9.9318e-12	-0.536001	-0.302624	-0.330253	-0.563679	-0.2325	-0.140232	-0.437711	-0.0570578	-0.050229	-0.368955	-0.75367	-0.773203	-0.395338	-0.161746	Pitpna
567	ENSMUSG00000022698	2.43961e-13	-0.40719	-0.595745	-0.204562	-0.682094	-0.510304	-0.0763123	-0.181852	-0.00680031	0.0415646	-0.0844824	-0.451581	-0.747463	-0.827692	-0.0366689	Naa50
567	ENSMUSG00000068039	3.14377e-12	-0.438086	-0.717115	-0.0841051	-0.580719	-0.451701	-0.0370183	-0.50338	-0.461986	-0.492113	-0.386348	-0.429176	-0.460877	-0.72022	-0.101197	Tcp1
568	ENSMUSG00000030007	3.35137e-20	-0.659748	-0.763297	-0.349847	-0.768903	-0.547767	-0.216127	-0.511293	-0.769491	-0.579642	-0.650417	-0.446523	-0.635264	-0.817115	-0.388562	Cct7
568	ENSMUSG00000003269	1.88729e-08	-0.551507	-0.453759	-0.090918	-0.21361	-0.199927	-0.109806	-0.591268	-0.557412	-0.578813	-0.648291	-0.393751	-0.433143	-0.274011	0.00896032	Cyth2
569	ENSMUSG00000026511	1.11874e-34	-0.517708	-0.492844	-0.597039	-0.50469	-0.218112	0.0919045	-0.487043	-0.329069	-0.402765	-0.180192	-0.563914	-0.501448	-0.664122	-0.658432	Srp9
569	ENSMUSG00000035242	1.08867e-14	0.184067	0.123359	-0.163741	-0.254146	0.0088192	-0.450261	-0.116671	0.360548	-0.0900241	0.444869	-0.0795533	0.0692143	-0.0787863	-0.0549652	Oaz1
570	ENSMUSG00000020224	4.95859e-17	-0.274896	-0.239831	-0.337874	-0.634023	-0.0708424	-0.0307959	-0.448791	-0.199354	-0.450994	-0.313953	-0.580397	-0.401425	-0.270839	-0.279401	Llph
572	ENSMUSG00000025781	7.66884e-16	-0.231072	-0.532681	-0.0232128	0.597091	0.168893	0.377919	-0.156888	-0.631716	-0.485289	-0.780632	0.541661	0.21901	-0.889809	-0.0562686	Atp5c1
572	ENSMUSG00000038708	2.13047e-14	-0.596801	-0.262094	-0.13864	-0.417194	-0.20872	0.00771692	-0.702806	-0.416939	-0.580844	-0.358953	-0.637908	-0.630586	-0.214232	0.0940402	Golga4
573	ENSMUSG00000034868	4.29535e-15	-0.434245	-0.530292	-0.35716	0.193825	0.237501	0.206122	-0.440731	-0.678983	-0.605772	-0.494223	-0.340938	-0.191693	-0.126417	0.0371896	Myl12b
574	ENSMUSG00000030842	2.48858e-12	-0.361538	-0.116165	-0.0705768	-0.16787	-0.0188315	-0.0283039	-0.396642	-0.674017	-0.483111	-0.289843	-0.191847	-0.0643112	-0.277849	-0.185973	Lamtor1
574	ENSMUSG00000020773	2.42916e-36	0.0418457	-0.05394	0.0206904	0.113094	0.289932	0.0531376	-0.171813	0.23027	0.103277	0.392343	-0.583723	-0.154204	0.0374173	0.294539	Trim47
574	ENSMUSG00000062397	2.07378e-21	-0.645149	-0.525644	-0.14185	-0.42069	-0.256271	0.138411	-0.650431	-0.661108	-0.703756	-0.379578	-0.455827	-0.480423	-0.848052	-0.435784	Zfp706
574	ENSMUSG00000025204	8.23353e-09	-0.133561	-0.126322	-0.106723	0.184487	0.107322	0.0506404	0.00285	-0.152938	-0.0399203	-0.790011	-0.0121587	-0.0865866	-0.646823	-0.563111	Ndufb8
575	ENSMUSG00000063787	7.56043e-51	-0.364749	-0.427949	-0.265849	-0.184514	-0.0147092	-0.0174079	-0.35139	-0.442242	-0.408509	-0.437368	-0.200811	-0.222905	-0.674836	-0.381108	Chchd1
575	ENSMUSG00000060143	2.39766e-06	-0.134291	-0.329628	-0.370932	-0.19482	-0.0395873	-0.0493248	-0.557423	-0.174839	-0.66475	-0.226154	-0.255752	-0.0356908	-0.310925	-0.472406	Gm10076
576	ENSMUSG00000029066	6.60859e-12	-0.193938	-0.0674413	0.0379052	-0.400404	-0.112931	0.00584615	-0.0300103	-0.314473	-0.106494	-0.680518	0.0157553	0.0626238	-0.370152	-0.268668	Mrpl20
577	ENSMUSG00000058267	3.55942e-18	-0.333109	-0.528852	-0.33248	-0.162136	-0.0829478	-0.0310845	-0.248753	-0.457625	-0.374519	-0.315539	-0.178834	-0.206161	-0.769869	-0.199841	Mrps14
577	ENSMUSG00000026502	3.85172e-24	-0.565219	-0.165036	0.0330151	-0.633023	-0.20951	0.151887	-0.585007	-0.430452	-0.536081	-0.325738	-0.379563	-0.457023	-0.487085	0.0165109	Desi2
577	ENSMUSG00000040481	1.42522e-17	-0.407466	-0.366163	0.027207	-0.412418	-0.50994	-0.273981	-0.717627	-0.261107	-0.448979	-0.123109	-0.485955	-0.236455	-0.186009	0.144356	Bptf
578	ENSMUSG00000027803	1.10765e-10	-0.451956	-0.489769	-0.0766511	-0.416762	-0.420801	-0.303955	-0.27013	0.206285	0.271189	0.120319	-0.75029	-0.752531	-0.0669953	0.0733732	Wwtr1
578	ENSMUSG00000000078	1.35476e-07	-0.586202	-0.547573	-0.533192	0.987942	0.282077	-0.442901	-0.69975	-0.0422927	-0.490555	0.25493	-0.539365	-0.60012	-0.941712	0.212192	Klf6
579	ENSMUSG00000031059	6.985e-27	-0.487748	-0.21429	-0.189446	0.174169	-0.0610302	0.0793407	-0.349085	-0.871205	-0.65373	-0.614082	0.265082	-0.150821	-0.637453	-0.577809	Ndufb11
579	ENSMUSG00000038502	7.92416e-12	-0.257569	-0.570117	-0.0165701	-0.151815	-0.432304	-0.373087	-0.217156	-0.388492	-0.301052	-0.745115	-0.0574368	-0.0894913	-0.402607	-0.0331003	Ptov1
579	ENSMUSG00000051510	9.39378e-19	-0.568298	-0.00902359	-0.0230476	-0.494038	-0.628265	-0.105711	-0.599868	-0.579277	-0.570479	-0.0451866	-0.464937	-0.506058	-0.163023	0.0383475	Mafg
581	ENSMUSG00000024067	7.96134e-14	-0.231282	-0.499966	-0.211086	0.0073217	-0.0811512	-0.110817	-0.135305	-0.243123	-0.154563	-0.272202	-0.0734706	-0.148011	-0.67913	-0.17721	Dpy30
582	ENSMUSG00000027433	2.06975e-07	-0.213996	-0.341255	0.0372705	-0.616571	-0.221362	-0.000294426	-0.364226	-0.177394	-0.332253	-0.256063	-0.346398	-0.290586	-0.333991	0.0198145	Xrn2
582	ENSMUSG00000031447	3.6225e-24	0.354087	0.781222	0.394128	0.431187	0.236145	-0.0787276	0.395749	0.0661974	0.315541	0.201701	0.436495	0.510795	0.623361	0.387494	Lamp1
582	ENSMUSG00000021967	1.86315e-23	-0.303905	-0.270431	-0.35167	-0.0653282	0.0263131	0.061635	-0.365734	-0.492268	-0.427314	-0.606664	-0.146049	-0.07217	-0.480289	-0.584913	Mrpl57
582	ENSMUSG00000024181	7.42731e-09	-0.262666	-0.281503	-0.197479	0.00749525	-0.0190247	0.065898	-0.15392	-0.324576	-0.214473	-0.560283	-0.019408	-0.169305	-0.5489	-0.174403	Mrpl28
583	ENSMUSG00000034343	2.2696e-33	-0.714039	-0.19739	-0.268877	-0.367754	-0.268432	-0.0457672	-0.568376	-0.600212	-0.478139	-0.10104	-0.690904	-0.682	-0.247645	-0.475456	Ube2f
583	ENSMUSG00000059005	6.1551e-28	0.0572996	-0.756434	-0.261135	-0.712796	-0.398914	-0.0420183	-0.156836	0.0107118	-0.103283	0.0880545	-0.303227	0.00722562	-0.690366	0.167573	Hnrnpa3
583	ENSMUSG00000029642	1.12635e-25	-0.502896	-0.595266	-0.381146	-0.657684	-0.433046	0.129329	-0.762636	-0.436	-0.784349	-0.445681	-0.719013	-0.652291	-0.753694	-0.35444	Polr1d
583	ENSMUSG00000022890	1.86022e-14	-0.293377	0.0830376	-0.0727419	0.386539	0.372253	0.16384	-0.0863748	-0.868177	-0.473333	-0.592692	0.361268	0.23618	-0.342285	-0.544691	Atp5j
584	ENSMUSG00000041645	4.47351e-34	-0.15198	0.140424	0.270007	-0.722225	-0.138954	0.180596	-0.143363	-0.0628224	-0.0393893	0.100456	-0.257888	-0.217798	0.0999866	0.404776	Ddx24
586	ENSMUSG00000028034	9.88873e-08	-0.462903	-0.391413	-0.0849176	-0.349534	-0.371536	0.10533	-0.392161	-0.516658	-0.416943	-0.611001	-0.279875	-0.277346	-0.189272	-0.0922004	Fubp1
586	ENSMUSG00000056076	1.31801e-27	-0.315512	-0.369142	-0.119421	-0.650784	-0.292908	-0.125741	-0.40792	-0.0952454	-0.164722	0.0134206	-0.59727	-0.486143	-0.479929	-0.0762482	Eif3b
586	ENSMUSG00000021458	4.9874e-23	0.43524	0.653793	0.59185	0.138158	-0.479244	-0.262947	0.49918	0.550002	0.493514	0.649023	0.729509	0.566171	0.563786	0.265617	2010111I01Rik
588	ENSMUSG00000015714	2.49504e-16	-0.493403	-0.189918	-0.248994	-0.183674	0.0328661	0.0784612	-0.453448	-0.61059	-0.351567	-0.26256	-0.543743	-0.376361	-0.126702	-0.231688	Cers2
588	ENSMUSG00000036299	5.46369e-14	-0.440266	0.0225311	-0.449317	0.119681	-0.0310941	-0.426916	-0.223997	-0.783887	-0.348069	-0.720676	-0.0805344	-0.0645926	-0.0994867	-0.240341	BC031181
589	ENSMUSG00000068749	6.48679e-10	-0.493049	-0.598047	-0.231564	-0.57436	-0.345223	-0.0578171	-0.443288	-0.502999	-0.561854	-0.560258	-0.230048	-0.471061	-0.766872	-0.24285	Psma5
590	ENSMUSG00000036499	4.62695e-07	0.00832937	0.214358	0.0992484	-0.604286	-0.24497	0.0497263	-0.212147	0.240098	0.0508559	0.153446	-0.339082	-0.111723	0.186454	0.296754	Eea1
591	ENSMUSG00000026977	7.55965e-22	-0.553624	-0.495279	-0.248215	-0.207312	-0.467659	-0.0910394	-0.679042	-0.477694	-0.548409	-0.396201	-0.569821	-0.526363	-0.627152	-0.0665552	March7
591	ENSMUSG00000021877	8.45675e-14	-0.146784	0.228363	-0.0599073	-0.498062	-0.384434	0.456705	0.134187	-0.0775811	0.113958	0.130599	-0.037395	-0.507912	-0.0250446	0.0264604	Arf4
592	ENSMUSG00000050552	1.73466e-06	-0.299546	-0.200874	-0.348602	0.170847	0.12188	-0.0559556	-0.112728	-0.387305	-0.221742	-0.406787	0.130083	-0.193451	-0.465476	-0.600725	Lamtor4
593	ENSMUSG00000030189	3.9323e-33	-0.371024	-0.404397	-0.10232	-0.580926	-0.398707	-0.0299134	-0.497592	-0.0832116	-0.257108	0.0739997	-0.506302	-0.382301	-0.280586	0.0350109	Ybx3
594	ENSMUSG00000078671	3.84328e-08	-0.33944	-0.40615	-0.271844	-0.323235	-0.632667	-0.205654	-0.427585	-0.24952	-0.34448	-0.264745	-0.325019	-0.318634	-0.441394	-0.0677845	Chd2
594	ENSMUSG00000035247	1.58277e-20	-0.708545	-0.318032	-0.0338538	-0.420092	-0.368459	-0.0858339	-0.688703	-0.650872	-0.56186	-0.174526	-0.66472	-0.581449	-0.465635	0.0292552	Hectd1
594	ENSMUSG00000071655	1.96469e-17	-0.43319	-0.0530224	0.144609	0.0698374	0.210479	0.168656	-0.240773	-0.847411	-0.516367	0.0516573	0.0857935	0.0537182	-0.0454751	0.314922	Ubxn1
595	ENSMUSG00000027642	2.68409e-23	-0.306071	-0.278568	-0.454181	-0.0394766	0.0813849	0.10515	-0.163412	-0.418512	-0.249769	-0.383706	-0.0959454	-0.206065	-0.502462	-0.592889	Rpn2
595	ENSMUSG00000006058	4.04203e-08	-0.156401	0.0386666	-0.0610051	0.152245	0.244048	0.200132	-0.191528	-0.212567	-0.147923	-0.580103	-0.232195	-0.0233521	-0.0511069	-0.0383814	Snf8
595	ENSMUSG00000024953	1.46245e-07	-0.469279	0.162735	0.0542054	0.386294	0.182874	0.107228	-0.112277	-0.865741	-0.331273	-0.247614	0.0398981	-0.229686	-0.0697101	0.0384748	Prdx5
596	ENSMUSG00000028649	6.78047e-12	0.266044	0.304995	0.345052	-0.0475366	0.0726958	0.0186715	0.0653971	0.372527	0.141143	0.154721	0.140144	0.399513	0.610269	0.627291	Macf1
596	ENSMUSG00000003072	6.23374e-27	-0.277226	-0.245275	-0.0208738	0.0867229	0.0992939	0.386648	-0.0550189	-0.646932	-0.311925	-0.749008	0.385202	-0.0807886	-0.627582	-0.312456	Atp5d
596	ENSMUSG00000071072	2.82877e-12	-0.221342	-0.272637	-0.120961	-0.801757	-0.303775	-0.326405	-0.34057	-0.141537	-0.288137	0.0979366	-0.464119	-0.4476	-0.42543	0.117002	Ptges3
596	ENSMUSG00000024925	7.45665e-48	-0.172516	-0.546515	-0.290643	0.0535932	-0.0993625	0.033832	-0.0553383	-0.165462	-0.0981855	-0.506048	-0.038163	-0.143618	-0.637519	-0.47777	Rnaseh2c
597	ENSMUSG00000022452	2.56029e-20	-0.431256	-0.106218	-0.217665	0.496281	0.58363	0.336709	-0.235565	-0.728172	-0.308188	-0.747509	0.109418	0.000987502	-0.357518	-0.473024	Smdt1
598	ENSMUSG00000059734	1.16663e-24	-0.383804	-0.196384	-0.267178	0.0284734	-0.0761982	-0.0821686	-0.131504	-0.664667	-0.34817	-0.669448	0.124309	-0.0268048	-0.538524	-0.391987	Ndufs8
599	ENSMUSG00000005881	2.32302e-10	-0.607913	-0.506266	-0.390898	-0.284715	-0.585202	-0.296687	-0.584343	-0.7218	-0.642807	-0.717158	-0.350045	-0.451197	-0.547895	-0.355964	Ergic3
600	ENSMUSG00000031622	2.8435e-22	-0.523031	-0.330257	-0.247112	-0.547376	-0.504427	-0.161628	-0.338708	-0.416565	-0.402155	-0.619493	-0.466359	-0.701441	-0.582048	-0.19884	Sin3b
600	ENSMUSG00000015937	8.07695e-18	-0.390629	-0.670552	-0.0581488	-0.160883	-0.269614	0.0468566	-0.369874	-0.330836	-0.243211	-0.384556	-0.400668	-0.319393	-0.403354	0.211065	H2afy
601	ENSMUSG00000060904	4.1395e-09	-0.14843	-0.118014	-0.181372	-0.735377	-0.65155	-0.30906	-0.168667	-0.120175	-0.144623	-0.019129	-0.380271	-0.392634	-0.334359	-0.133848	Arl1
601	ENSMUSG00000024758	1.64924e-13	-0.2122	-0.208222	-0.227051	0.0961229	0.225913	0.365578	-0.149119	-0.142975	-0.111539	-0.278675	-0.0813892	-0.250554	-0.460174	-0.428476	Rtn3
602	ENSMUSG00000026434	1.19138e-34	-0.172123	-0.733655	0.198067	-0.0453284	-0.170512	0.0550002	-0.237031	-0.183016	-0.129654	0.153304	-0.110628	0.0540868	-0.721396	0.330428	Nucks1
602	ENSMUSG00000018076	1.33445e-13	-0.411601	-0.19254	-0.0498333	-0.249168	-0.521782	-0.381444	-0.475187	-0.0738682	-0.229992	0.0611909	-0.399849	-0.368873	-0.10502	0.0411063	Med13l
602	ENSMUSG00000057278	3.18675e-17	-0.104553	-0.698345	-0.416523	-0.756874	-0.155743	-0.199242	-0.642404	-0.0706594	-0.7197	-0.505627	-0.527905	-0.0728331	-0.716219	-0.136337	Snrpg
603	ENSMUSG00000028291	8.09878e-31	-0.625428	-0.407564	-0.0505132	-0.307383	-0.280231	-0.186496	-0.68012	-0.687299	-0.675191	-0.529633	-0.628077	-0.408422	-0.585051	-0.015621	Akirin2
604	ENSMUSG00000028530	7.1659e-25	-0.455471	-0.147114	0.0310375	-0.50618	-0.617596	-0.0787931	-0.362165	-0.159457	-0.221311	0.11227	-0.43361	-0.551623	-0.16384	0.0906048	Jak1
604	ENSMUSG00000022146	1.45134e-20	-0.292768	0.263156	0.259169	-0.542199	-0.455143	-0.380663	-0.375955	-0.0209607	-0.179005	0.377563	-0.424209	-0.335875	0.346433	0.207943	Osmr
604	ENSMUSG00000022427	3.19857e-38	-0.419541	-0.670131	-0.13107	-0.387028	-0.186203	0.0951522	-0.396725	-0.500764	-0.40744	-0.702359	-0.340377	-0.323532	-0.7152	-0.00700086	Tomm22
605	ENSMUSG00000062270	1.06416e-06	0.40046	0.765902	0.386263	0.336114	0.481031	0.00526965	0.260723	0.258239	0.222644	0.383612	0.153937	0.571164	0.596076	0.580669	Morf4l1
606	ENSMUSG00000000171	1.3312e-08	-0.18191	-0.364786	-0.134247	-0.102119	0.000962806	0.154439	-0.0632611	-0.254207	-0.144991	-0.262726	0.0392606	-0.189413	-0.61576	-0.24125	Sdhd
606	ENSMUSG00000061665	4.70095e-12	-0.651028	-0.516188	-0.414716	-0.397146	-0.340816	-0.300132	-0.618651	-0.620812	-0.694662	-0.528274	-0.56913	-0.545323	-0.503737	-0.358713	Cd2ap
607	ENSMUSG00000021377	1.78235e-07	0.179438	-0.533282	0.156074	-0.47655	-0.350027	-0.442105	0.146204	0.257366	0.218881	0.245998	0.0466713	0.126436	-0.307448	0.54626	Dek
609	ENSMUSG00000015092	7.34969e-08	-0.397006	-0.454178	-0.286678	0.168194	-0.0414864	-0.222866	-0.191179	-0.837412	-0.404787	-0.414929	-0.0214461	0.0153137	-0.852921	-0.561657	Edf1
609	ENSMUSG00000032336	1.95919e-13	0.459924	0.459604	0.423251	0.0908935	0.109611	-0.38801	0.428205	0.503221	0.486906	0.465021	0.421168	0.51835	0.600768	0.479616	Nptn
610	ENSMUSG00000030795	1.6862e-08	-0.108992	-0.120099	0.276679	-0.105952	0.0554194	0.185128	-0.198951	-0.108786	-0.195608	-0.161376	-0.327276	-0.337378	0.0786375	0.716554	Fus
612	ENSMUSG00000022139	4.02483e-07	-0.0875679	0.647996	0.412422	-0.229879	-0.0603863	-0.341006	-0.0845803	-0.196768	-0.0461715	0.295815	0.211052	0.32817	0.563721	0.70884	Mbnl2
612	ENSMUSG00000024811	7.54437e-10	-0.351154	-0.370675	0.0230971	-0.332551	-0.606117	-0.0665725	-0.362626	-0.327982	-0.362716	-0.29576	-0.195856	-0.24175	-0.252831	0.245593	Tnks2
613	ENSMUSG00000060373	6.08404e-40	-0.559783	-0.719644	-0.226107	-0.654046	-0.433475	-0.255853	-0.510333	-0.374582	-0.487988	-0.383065	-0.431671	-0.73821	-0.772091	-0.126719	Hnrnpc
613	ENSMUSG00000018501	1.98549e-08	0.069442	0.130858	0.406455	0.259225	0.164388	0.281468	0.0139527	0.0346095	0.0650326	0.0964579	0.183108	0.335218	0.219296	0.673137	Ncor1
614	ENSMUSG00000027593	3.90148e-10	-0.385166	-0.726487	0.00658899	-0.41328	-0.230892	0.102699	-0.174039	-0.112392	-0.0333648	-0.359299	-0.416491	-0.528178	-0.553695	0.272253	Raly
614	ENSMUSG00000029198	3.11018e-18	-0.57868	-0.258252	-0.0853473	-0.463137	-0.140822	-0.065348	-0.50043	-0.452977	-0.539387	-0.138292	-0.43946	-0.682177	-0.556592	-0.355856	Grpel1
614	ENSMUSG00000055839	1.19772e-08	-0.0708223	0.485538	0.127476	-0.0291334	0.264218	-0.252944	-0.369857	-0.591022	-0.771004	-0.117629	0.183904	0.447727	0.410456	0.0989027	Tceb2
615	ENSMUSG00000076432	1.09656e-08	-0.198831	0.0934229	0.291546	-0.302456	0.0575207	-0.0843195	-0.180035	-0.449987	-0.133021	-0.280405	-0.243349	-0.136925	0.252469	0.706538	Ywhaq
616	ENSMUSG00000031198	1.16945e-12	0.170017	-0.275183	0.310639	0.422961	0.120865	0.375922	0.326242	0.293969	0.329934	0.233129	0.422967	0.239407	-0.279801	0.135806	Fundc2
616	ENSMUSG00000020954	1.81313e-06	0.0435692	0.359384	0.51064	0.00384808	-0.0715576	0.202259	-0.0455088	0.148091	0.0871233	0.216961	0.151017	0.251904	0.43502	0.585001	Strn3
617	ENSMUSG00000004591	6.06548e-16	-0.545737	-0.43138	0.0597387	-0.582413	-0.601017	-0.163981	-0.743133	-0.216903	-0.460465	-0.0124799	-0.633491	-0.622949	-0.342385	0.20325	Pkn2
618	ENSMUSG00000037475	6.73068e-07	-0.261544	-0.0870695	-0.103123	-0.188493	-0.21061	-0.162705	-0.544124	-0.372897	-0.670349	-0.579867	-0.17369	-0.0909913	-0.0831042	0.0274848	Thoc2
619	ENSMUSG00000051695	1.36906e-17	-0.660256	-0.629693	-0.294274	-0.364176	-0.384512	0.150915	-0.519446	-0.363877	-0.328379	-0.522592	-0.531058	-0.772156	-0.735543	-0.261155	Pcbp1
620	ENSMUSG00000054405	3.12822e-12	0.0303548	-0.00554177	0.0988439	-0.289217	-0.0669579	-0.411134	-0.00892732	0.0468815	-0.021189	0.126221	-0.0129947	0.0864706	0.0862442	0.273969	Dnajc8
620	ENSMUSG00000035674	2.83742e-07	0.371114	0.342968	0.0853955	0.575951	0.686065	0.218926	0.153754	0.129801	-0.172427	-0.306722	0.491836	0.606136	0.130004	-0.489586	Ndufa3
621	ENSMUSG00000024096	4.06211e-16	-0.673696	-0.576685	-0.588263	-0.149752	-0.00162827	-0.150864	-0.628742	-0.722002	-0.620011	-0.380866	-0.418922	-0.489828	-0.818987	-0.476917	Ralbp1
622	ENSMUSG00000006024	6.5417e-20	-0.563024	-0.1612	-0.179285	-0.336971	-0.117897	-0.0597603	-0.394707	-0.710561	-0.517866	-0.25978	-0.375568	-0.520433	-0.32766	-0.377458	Napa
622	ENSMUSG00000024097	3.88868e-30	-0.152128	-0.252	-0.226526	-0.668013	-0.294355	0.0123521	-0.199229	-0.00184362	-0.0796696	0.196039	-0.409533	-0.376128	-0.0375747	0.0308651	Srsf7
623	ENSMUSG00000026155	1.43116e-12	-0.251448	-0.070517	-0.00663889	-0.567987	-0.435359	-0.384945	-0.275839	-0.224872	-0.242587	-0.284077	-0.184479	-0.121829	-0.124046	0.11168	Smap1
623	ENSMUSG00000027806	5.98625e-09	-0.214762	-0.24796	-0.213331	0.0215541	-0.664817	-0.34129	-0.137895	0.0299514	-0.0512461	0.0209224	-0.0310821	-0.166161	-0.114547	-0.255337	Tsc22d2
624	ENSMUSG00000025982	1.74874e-07	-0.472499	-0.560296	-0.301762	-0.544122	-0.629314	-0.0264861	-0.390785	-0.271765	-0.296766	-0.161873	-0.65568	-0.852455	-0.704337	0.00266325	Sf3b1
624	ENSMUSG00000006412	5.78823e-30	-0.565728	-0.349122	-0.201822	-0.699521	-0.35822	-0.0524649	-0.476079	-0.556654	-0.438023	-0.378516	-0.527711	-0.612191	-0.25291	-0.106254	Pfdn2
624	ENSMUSG00000028692	1.22775e-25	-0.566953	-0.500917	-0.291136	-0.11003	-0.254334	-0.00495609	-0.431874	-0.824361	-0.64048	-0.490363	-0.223414	-0.461346	-0.494643	-0.0999609	Akr1a1
626	ENSMUSG00000038374	2.27302e-18	-0.286454	-0.548522	-0.215708	-0.688741	-0.429026	-0.112148	-0.281954	-0.273126	-0.242107	-0.169619	-0.454432	-0.50264	-0.480671	-0.133193	Rbm8a
627	ENSMUSG00000028195	8.12946e-14	-0.26696	-0.164733	-0.562226	0.900226	-0.542042	-0.272715	-0.299579	1.07276	0.676656	1.08839	-0.911608	-0.504762	0.0868479	-0.120196	Cyr61
627	ENSMUSG00000028173	4.10701e-12	0.0382566	0.361215	0.279311	-0.0453654	-0.50795	-0.361274	0.0914785	-0.0300153	0.00414696	0.308461	0.369772	0.261866	0.277827	0.129086	Wls
627	ENSMUSG00000022450	1.92276e-06	0.0102027	0.245407	-0.248603	0.756746	0.429098	0.141266	-0.132362	-0.327198	-0.542612	-0.268512	0.389331	0.29936	0.0587778	-0.450273	Ndufa6
628	ENSMUSG00000025981	1.09558e-09	-0.21838	-0.309629	-0.128763	-0.112156	-0.397576	-0.0606684	-0.124067	-0.0116238	0.0890869	0.327407	-0.36052	-0.548332	-0.819052	-0.319665	Coq10b
628	ENSMUSG00000031556	8.54145e-08	-0.224329	-0.157477	-0.180317	-0.201029	-0.217002	-0.18354	-0.145787	-0.333613	-0.199636	-0.562248	-0.0387744	-0.0754655	-0.236113	-0.232427	Tm2d2
629	ENSMUSG00000019362	5.48595e-12	-0.262702	-0.207762	-0.279382	0.0479889	0.474055	0.410757	-0.0621957	-0.035038	0.065028	-0.333184	-0.14152	-0.362139	-0.313408	-0.268397	D8Ertd738e
629	ENSMUSG00000060073	4.28101e-28	-0.717368	-0.555805	-0.337791	-0.727643	-0.349947	-0.241977	-0.61347	-0.824656	-0.582358	-0.468281	-0.747904	-0.811902	-0.645477	-0.353853	Psma3
631	ENSMUSG00000079658	1.26641e-06	-0.264598	-0.0702817	-0.0672627	-0.602314	-0.561627	-0.414657	-0.274828	-0.349477	-0.390616	-0.346265	-0.168636	-0.200022	-0.29399	-0.311156	Tceb1
632	ENSMUSG00000022462	6.22755e-09	-0.205768	-0.178267	0.0317759	-0.504161	-0.63577	-0.323912	-0.407784	0.0925976	-0.226779	-0.153762	-0.169199	-0.216504	-0.316129	-0.34792	Slc38a2
633	ENSMUSG00000033379	7.5345e-41	-0.494656	0.204853	-0.349527	-0.0764819	0.0403809	0.0683513	-0.217133	-0.760433	-0.254708	-0.556182	-0.0607817	-0.13111	-0.0733726	-0.360615	Atp6v0b
633	ENSMUSG00000021905	5.65302e-36	-0.427681	-0.288481	-0.0245177	-0.287653	-0.20381	-0.153017	-0.664286	-0.461147	-0.670261	-0.336531	-0.541295	-0.312256	-0.294452	-0.209632	Dph3
635	ENSMUSG00000063077	3.11165e-08	-0.325127	-0.137951	0.0299081	-0.0946053	-0.123557	0.00568211	-0.33634	-0.262324	-0.235306	-0.569759	-0.180265	-0.162766	-0.130539	0.109782	Kif1b
636	ENSMUSG00000050608	2.61447e-07	0.00120935	0.202391	0.102476	-0.170373	0.0948175	0.217279	0.191848	-0.270734	-0.0146479	-0.74027	0.276413	0.152503	-0.273289	-0.0316139	Minos1
637	ENSMUSG00000037815	3.51122e-09	-0.458485	-0.0888729	0.107699	-0.741054	-0.545403	-0.325607	-0.562366	-0.355549	-0.469028	0.0863106	-0.428772	-0.259735	-0.0935719	0.369799	Ctnna1
638	ENSMUSG00000041133	8.20403e-16	-0.0293168	-0.459472	0.175591	-0.278045	-0.653702	-0.237801	0.037238	-0.00874024	0.0590003	-0.0495874	0.085181	0.013744	-0.475429	0.312662	Smc1a
639	ENSMUSG00000018042	3.57866e-13	0.352947	0.594563	0.557264	0.465339	0.550537	0.141255	0.390937	0.139034	0.374648	0.680912	0.450187	0.583012	0.451244	0.412685	Cyb5r3
640	ENSMUSG00000039067	4.70095e-12	-0.283204	-0.324531	-0.0525966	-0.732894	-0.442964	-0.200312	-0.117688	-0.09061	0.0847323	0.0555871	-0.265124	-0.478478	-0.497619	-0.117072	Psmd7
641	ENSMUSG00000052681	1.05171e-27	-0.400015	-0.136329	-0.122118	-0.525438	-0.689057	-0.316351	-0.339567	0.0914979	0.0676119	0.470328	-0.762082	-0.831372	-0.417919	0.0638622	Rap1b
641	ENSMUSG00000031879	2.18814e-08	0.175229	0.263072	0.453598	0.256644	0.305133	0.287638	0.16817	0.136679	0.225563	-0.104696	0.207598	0.300661	0.223671	0.522873	Fam96b
642	ENSMUSG00000034088	2.31657e-10	-0.570581	-0.46931	-0.26212	-0.627971	-0.576448	-0.213522	-0.480417	-0.376898	-0.437836	-0.346385	-0.432248	-0.752859	-0.752996	-0.643669	Hdlbp
642	ENSMUSG00000027810	8.59624e-36	-0.199402	-0.550761	-0.167544	-0.0634066	-0.151237	0.026882	-0.295063	-0.194023	-0.320187	-0.0660059	-0.15542	-0.189408	-0.585518	-0.0284995	Eif2a
642	ENSMUSG00000024012	2.6854e-09	-0.156621	-0.272652	0.124311	0.309003	0.293136	0.307152	-0.0962361	-0.21545	-0.1385	-0.346999	0.0868659	0.123667	-0.284233	0.210402	Mtch1
644	ENSMUSG00000085438	9.44118e-19	0.275062	0.313181	0.334349	0.448416	0.458843	0.243657	0.220525	0.297366	0.246621	-0.0741439	0.428608	0.454113	0.412061	0.502389	1700020I14Rik
644	ENSMUSG00000000957	8.14086e-09	-0.103156	0.0932231	0.110668	-0.23484	-0.27112	-0.10542	-0.0598285	-0.261614	-0.103997	-0.515019	0.00478604	0.175661	0.277891	0.309459	Mmp14
645	ENSMUSG00000024974	3.40863e-06	-0.0581559	-0.59084	0.0822507	-0.303319	-0.325024	-0.114694	0.0285188	0.119335	0.129154	-0.00776905	-0.183099	-0.246578	-0.670703	0.0851402	Smc3
646	ENSMUSG00000027133	1.1556e-16	-0.090636	-0.223482	-0.434437	-0.146285	0.0357155	-0.167728	-0.186285	-0.411855	-0.489787	-0.450899	0.242087	0.286214	-0.515393	-0.658017	Nop10
646	ENSMUSG00000051234	3.58796e-28	-0.206396	-0.12804	-0.104577	-0.649001	-0.426566	0.0156134	-0.248931	-0.295313	-0.222364	-0.224952	-0.220027	-0.15369	-0.327682	0.0708075	Rnf7
647	ENSMUSG00000032667	6.61549e-23	-0.297251	0.0466498	-0.0316622	-0.0411665	0.0940659	0.160317	-0.526462	-0.508011	-0.5479	-0.146071	-0.45491	-0.0670276	-0.0042387	0.245075	Pon2
647	ENSMUSG00000044894	2.31915e-08	0.415085	0.714623	0.359466	0.0844715	0.604678	0.377555	0.324661	0.0296333	0.0920073	-0.318227	0.58616	0.800182	0.0893195	-0.666988	Uqcrq
647	ENSMUSG00000024099	3.84329e-24	-0.256294	-0.209585	-0.164815	0.0422118	0.0676942	-0.020989	-0.144846	-0.47701	-0.324173	-0.621027	0.0587673	0.0436739	-0.528808	-0.230461	Ndufv2
648	ENSMUSG00000026670	1.4558e-19	-0.229534	-0.130354	0.0912457	-0.0786787	-0.155074	-0.107889	-0.0786169	0.349896	0.213363	0.342041	-0.549282	-0.731157	-0.175508	0.204288	Uap1
649	ENSMUSG00000026034	3.56662e-06	0.249149	-0.097043	0.0758001	0.478919	0.216886	0.380539	0.133458	0.22866	0.0880798	0.102983	0.307152	0.307065	0.0207872	0.237135	Clk1
649	ENSMUSG00000062963	3.60711e-22	-0.336362	-0.214999	-0.303713	0.00317024	0.0831722	0.1212	-0.201611	-0.461991	-0.392365	-0.555962	0.0373367	-0.163389	-0.376084	-0.336431	Ufc1
650	ENSMUSG00000021910	4.1426e-08	-0.352449	0.0170528	0.106472	-0.0573452	-0.323036	-0.0817927	-0.61486	-0.370108	-0.671035	-0.533542	-0.228201	-0.112984	0.0754429	0.173286	Nisch
650	ENSMUSG00000001105	1.11779e-07	-0.0887352	-0.0883382	-0.273003	-0.195752	-0.115466	-0.14742	-0.135466	-0.161417	-0.144822	-0.17222	0.0984452	0.016471	-0.42052	-0.54521	Ift20
652	ENSMUSG00000006005	7.62917e-09	-0.222115	-0.559485	0.115871	-0.727406	-0.417765	-0.259268	-0.482795	-0.117434	-0.288509	-0.303256	-0.654866	-0.357371	-0.513983	0.29009	Tpr
652	ENSMUSG00000028797	1.24511e-31	-0.481749	-0.405631	-0.408524	0.0575615	0.143754	0.196065	-0.540603	-0.748397	-0.673178	-0.537961	-0.184584	-0.222387	-0.435605	-0.285322	Tmem234
652	ENSMUSG00000020585	7.34439e-25	-0.141127	0.441979	0.229839	0.0183232	-0.462456	-0.263796	-0.00822221	-0.638995	-0.329804	-0.0901016	0.563577	0.297145	0.332574	0.649046	Laptm4a
653	ENSMUSG00000022641	1.20893e-23	0.0487792	-0.165351	0.00575973	-0.229488	-0.532708	-0.325803	-0.0381079	0.0654763	0.0292186	0.0362418	-0.0205693	0.06701	-0.0173665	0.147391	Bbx
654	ENSMUSG00000027479	4.10951e-15	-0.259395	-0.114311	0.150091	-0.512218	-0.633681	-0.349866	-0.287034	0.027557	-0.0986413	0.0129578	-0.505962	-0.364268	-0.0901312	0.217069	Mapre1
654	ENSMUSG00000027637	4.00563e-10	-0.119261	0.0851391	0.0137086	-0.652511	-0.355383	0.276246	0.114698	0.174858	0.275701	-0.182704	0.00512222	-0.354266	-0.398337	-0.332122	1110008F13Rik
654	ENSMUSG00000028470	3.73078e-24	-0.665049	-0.474679	-0.343546	-0.0443386	-0.143032	-0.269485	-0.46848	-0.664718	-0.523447	-0.532511	-0.277533	-0.552818	-0.675933	-0.389431	Hint2
654	ENSMUSG00000018666	5.9799e-08	-0.136699	-0.55929	-0.279781	-0.337601	-0.218721	-0.179363	-0.208079	-0.245712	-0.222208	-0.644394	-0.200129	-0.15194	-0.671604	-0.300666	Cbx1
656	ENSMUSG00000028191	2.16217e-15	-0.50261	-0.521002	-0.151464	-0.366346	-0.516967	-0.0349821	-0.513177	-0.470599	-0.5099	-0.328345	-0.643915	-0.605186	-0.709591	-0.102469	Bcl10
656	ENSMUSG00000036112	3.56598e-21	-0.422655	-0.381419	0.212445	-0.73208	-0.175994	0.0102038	-0.601115	-0.19787	-0.527273	-0.00425102	-0.648954	-0.452349	-0.359719	0.500655	Metap2
657	ENSMUSG00000027091	1.04364e-15	-0.535205	-0.410157	-0.141132	-0.676085	-0.444086	-0.00414719	-0.602972	-0.475345	-0.516201	-0.382221	-0.59283	-0.666255	-0.401762	0.123964	Zc3h15
657	ENSMUSG00000031229	6.6294e-07	-0.206166	-0.504807	0.169395	-0.329703	-0.632276	-0.0456638	-0.252598	-0.0824828	-0.148409	-0.402624	-0.135626	-0.2205	-0.577175	0.114549	Atrx
657	ENSMUSG00000022338	6.7937e-08	-0.212909	-0.341077	-0.320638	-0.508318	-0.319818	-0.119462	-0.187916	-0.299478	-0.224624	-0.240669	-0.158852	-0.242799	-0.555141	-0.569185	Eny2
658	ENSMUSG00000002015	3.82202e-10	-0.457362	-0.248204	-0.506856	-0.392858	-0.480164	-0.277663	-0.301814	-0.577136	-0.352308	-0.322116	-0.171585	-0.338216	-0.501611	-0.471201	Bcap31
659	ENSMUSG00000002289	1.24947e-09	-0.331237	0.862359	0.699408	-0.156964	-0.424497	-0.35805	0.651004	-0.0881183	0.474428	0.887975	0.8928	-0.491313	0.275951	-0.0370354	Angptl4
660	ENSMUSG00000026895	5.55813e-23	-0.354864	-0.215569	-0.221773	-0.0320601	-0.176351	-0.077577	-0.184947	-0.534381	-0.334659	-0.623767	0.0664562	-0.0481818	-0.633473	-0.401581	Ndufa8
660	ENSMUSG00000041629	2.10764e-07	-0.0702547	0.190567	0.452092	-0.253971	-0.179387	0.189831	-0.062305	-0.03857	-0.0111746	0.178977	-0.00993023	-0.0801354	0.209117	0.615011	Fam104a
661	ENSMUSG00000031839	9.36134e-07	-0.119575	0.015277	-0.342087	-0.0538138	-0.213304	-0.110585	-0.0438274	-0.175644	-0.0494757	-0.693451	-0.0429763	-0.0406202	-0.230157	-0.140259	Hsbp1
661	ENSMUSG00000045983	2.41934e-11	-0.4287	-0.33691	-0.0247023	-0.566825	-0.343589	-0.101326	-0.548853	-0.18613	-0.363079	-0.133434	-0.666462	-0.457253	-0.429124	-0.241437	Eif4g1
662	ENSMUSG00000031715	1.10587e-08	-0.218982	-0.467804	0.185656	-0.680236	-0.355437	0.0224744	-0.395366	0.0508047	-0.0976161	0.0833109	-0.603133	-0.498071	-0.292871	0.276774	Smarca5
663	ENSMUSG00000042737	8.28903e-06	0.0342851	0.235659	-0.117534	0.414123	0.385054	0.153354	0.00619133	-0.00465454	-0.128661	0.0142076	0.231745	0.234991	0.0760569	-0.514304	Dpm3
663	ENSMUSG00000029390	4.07297e-07	-0.214915	-0.277327	-0.478571	-0.448914	-0.0747566	0.0468309	-0.629457	-0.193854	-0.641984	-0.262494	-0.648578	-0.322094	-0.266697	-0.520704	Tmed2
663	ENSMUSG00000032253	3.31555e-15	-0.00527924	-0.56427	-0.146713	0.189725	-0.0747862	0.0147622	-0.0386558	0.104886	0.0558312	-0.106063	-0.0770267	-0.0521289	-0.311204	0.0778964	Phip
664	ENSMUSG00000019054	1.14755e-16	-0.438264	-0.224433	-0.111008	-0.123633	0.0906992	0.107661	-0.366601	-0.694624	-0.454211	-0.436213	-0.0285372	0.0202571	-0.150741	0.0525034	Fis1
664	ENSMUSG00000010608	1.10222e-07	-0.529683	-0.426774	-0.119732	-0.655308	-0.498321	0.00910805	-0.556016	-0.356889	-0.46875	-0.705597	-0.543432	-0.703584	-0.423543	-0.0133612	Rbm25
666	ENSMUSG00000021270	2.83456e-09	-0.00665353	-0.504228	-0.71498	-0.825675	-0.417524	-0.179935	0.246982	0.279315	0.427204	-0.675847	-0.0152823	-0.439369	-0.478955	-0.640119	Hsp90aa1
666	ENSMUSG00000033228	3.37321e-13	-0.522645	-0.425116	-0.0124015	-0.593415	-0.453709	-0.13438	-0.601855	-0.409861	-0.426356	-0.22592	-0.693724	-0.500049	-0.317225	0.134594	Scaf11
667	ENSMUSG00000006818	2.02577e-28	-0.328852	-0.0270553	-0.156618	-0.279973	-0.166126	-0.0126854	0.00831505	-0.174794	0.016202	-0.358386	-0.253646	-0.670173	-0.712537	-0.607398	Sod2
667	ENSMUSG00000024844	1.47538e-39	-0.143934	-0.551859	-0.171172	-0.180212	-0.181247	-0.133704	-0.159349	-0.0794073	-0.0716439	-0.409735	-0.19612	-0.135668	-0.630595	-0.186485	Banf1
668	ENSMUSG00000035851	1.23825e-08	-0.238899	-0.003211	0.162325	-0.0128841	-0.160749	0.00976207	-0.156917	0.183745	0.0444185	0.200913	-0.147582	-0.384069	0.0125571	0.638513	Ythdc1
669	ENSMUSG00000041740	3.35119e-07	-0.304407	0.0594986	0.0929078	-0.694468	-0.299728	-0.0976634	-0.371533	-0.341943	-0.396592	-0.0362488	-0.292663	-0.267292	0.0822917	0.35394	Rnf10
670	ENSMUSG00000030884	1.50022e-39	-0.196509	-0.441092	-0.174138	-0.0156753	-0.172239	0.0588271	-0.0738664	-0.224418	-0.184388	0.138898	0.0351505	-0.185482	-0.680935	-0.0965136	Uqcrc2
670	ENSMUSG00000008859	1.74101e-13	-0.464797	-0.39734	-0.152914	-0.205071	-0.180316	-0.100147	-0.525161	-0.346744	-0.375541	-0.459086	-0.645413	-0.401879	-0.349802	-0.00321423	Rala
670	ENSMUSG00000043998	6.62376e-23	-0.333973	-0.137614	-0.17797	-0.542885	-0.277905	0.051543	-0.315104	-0.0391054	-0.0775966	0.135648	-0.507737	-0.519918	-0.152885	-0.22711	Mgat2
670	ENSMUSG00000107002	9.26777e-11	-0.203035	-0.401308	-0.205102	-0.0480917	-0.0381114	0.0789461	-0.218609	-0.102414	-0.178833	-0.477142	-0.188922	-0.195903	-0.507777	-0.434446	0610012G03Rik
671	ENSMUSG00000028790	7.54765e-12	-0.415507	-0.488142	-0.0302476	-0.483003	-0.354385	-0.0543732	-0.555588	-0.338714	-0.487032	-0.327481	-0.587916	-0.502983	-0.323469	0.0264837	Khdrbs1
671	ENSMUSG00000021774	6.23061e-25	-0.292701	-0.381491	-0.093723	-0.549813	-0.353257	-0.131542	-0.275828	-0.194762	-0.181345	-0.52793	-0.376539	-0.317272	-0.479424	-0.0879725	Ube2e1
671	ENSMUSG00000069744	7.52445e-38	-0.512776	-0.324801	-0.494709	-0.508898	-0.157683	-0.107082	-0.290951	-0.755011	-0.513802	-0.671326	-0.235678	-0.496472	-0.751785	-0.50089	Psmb3
672	ENSMUSG00000026078	2.66115e-10	0.0522894	0.166504	0.0880425	-0.213115	-0.218093	-0.368649	0.0486746	-0.0503209	0.152804	0.292163	-0.108343	0.164647	0.0048043	0.31785	Pdcl3
675	ENSMUSG00000031078	1.37334e-22	-0.56961	-0.213455	-0.0730831	-0.284034	-0.388306	-0.141808	-0.598377	-0.594348	-0.555824	-0.224967	-0.60119	-0.49802	-0.153099	-0.0528219	Cttn
678	ENSMUSG00000026254	1.75617e-15	-0.349723	-0.496018	-0.175932	-0.38994	-0.437257	-0.0437946	-0.45847	-0.373736	-0.518573	-0.517169	-0.360739	-0.321941	-0.611021	-0.172096	Eif4e2
679	ENSMUSG00000008036	9.36438e-07	-0.0404592	-0.179699	-0.107832	0.192217	0.270018	0.31902	-0.0333131	-0.276071	-0.167867	-0.203015	0.156822	0.181333	-0.256501	-0.371761	Ap2s1
679	ENSMUSG00000034932	1.2083e-38	-0.414252	-0.382685	-0.137948	-0.0654386	0.00607377	0.0013877	-0.567296	-0.587305	-0.611798	-0.55326	-0.450041	-0.234075	-0.688225	-0.366994	Mrpl54
680	ENSMUSG00000026615	2.82769e-18	-0.455772	-0.311846	0.139712	-0.651068	-0.529953	0.00528034	-0.329433	0.047466	-0.051517	-0.109664	-0.53641	-0.72161	-0.413705	0.0866473	Eprs
680	ENSMUSG00000027540	6.64156e-20	-0.549472	0.121544	0.210842	-0.470444	-0.460687	-0.0304816	-0.447457	-0.641064	-0.601379	-0.0409213	-0.105977	-0.135061	0.114859	0.265728	Ptpn1
680	ENSMUSG00000078348	1.09299e-06	-0.266649	-0.486814	-0.186597	-0.124886	-0.0276898	0.00300252	-0.198979	-0.413501	-0.2648	-0.537395	-0.0968038	-0.114344	-0.671814	-0.139665	Sf3b5
681	ENSMUSG00000028273	2.9986e-10	-0.112079	0.04447	0.211742	-0.0730879	-0.0538181	0.276582	-0.43241	-0.0330183	-0.22471	-0.0298777	-0.446895	0.0812353	-0.0383799	0.361176	Pdlim5
681	ENSMUSG00000025651	1.95036e-06	-0.176738	-0.294393	-0.19537	-0.192672	-0.207796	-0.0984626	-0.113187	-0.276882	-0.161196	0.10431	-0.114883	-0.178899	-0.706654	-0.460122	Uqcrc1
681	ENSMUSG00000024194	4.18223e-07	-0.306094	-0.340597	-0.25969	0.248028	0.0077513	0.0425598	-0.101788	-0.459617	-0.224572	-0.398476	0.15245	-0.0268171	-0.62109	-0.511801	Cuta
683	ENSMUSG00000022800	3.78572e-13	-0.385472	-0.213181	-0.0671998	-0.614874	-0.441178	-0.174971	-0.428129	-0.393861	-0.422567	-0.392934	-0.375741	-0.332007	-0.267437	0.0945927	Fyttd1
684	ENSMUSG00000037720	2.56919e-06	-0.132489	-0.0393542	0.0140115	-0.0444781	0.0338916	0.0868368	-0.0217136	-0.212804	-0.0793167	-0.474956	0.108427	-0.000486723	-0.153982	-0.210107	Tmem33
685	ENSMUSG00000001964	4.59604e-10	0.354353	0.3253	0.324602	-0.293342	-0.375595	-0.357598	0.424622	0.49816	0.500906	0.485395	0.258086	0.232156	0.321093	0.477477	Emd
685	ENSMUSG00000066551	6.6407e-09	0.201986	-0.368977	0.0104134	-0.293135	-0.154359	-0.245119	0.119892	-0.0595234	-0.0904907	0.123359	0.1293	0.152957	-0.400472	0.657959	Hmgb1
685	ENSMUSG00000029817	6.7418e-10	-0.378744	-0.561775	-0.406061	0.0312196	-0.115794	0.0684285	-0.455433	-0.218502	-0.385944	-0.611903	-0.286996	-0.350887	-0.38051	-0.25333	Tra2a
686	ENSMUSG00000057236	1.16328e-12	-0.188154	-0.347004	-0.124719	-0.375987	-0.219049	-0.109225	-0.142793	-0.363149	-0.284794	-0.54784	-0.127954	-0.160478	-0.334805	-0.00293194	Rbbp4
686	ENSMUSG00000029038	1.5155e-36	-0.400472	-0.189443	-0.146164	-0.0738716	0.00557292	0.0247813	-0.366686	-0.638358	-0.414844	-0.478939	-0.27729	-0.0561139	-0.299319	-0.215963	Ssu72
687	ENSMUSG00000027304	4.25126e-25	-0.227474	-0.1959	0.116403	-0.613747	-0.260735	-0.0882513	-0.309032	-0.0740878	-0.25888	0.054074	-0.222253	-0.205938	-0.0551287	0.245134	Rtf1
688	ENSMUSG00000022186	4.43377e-14	0.473643	0.149232	0.102214	0.125089	-0.49441	-0.327087	0.496781	0.42675	0.469424	0.445893	0.516211	0.59641	-0.00264301	-0.048241	Oxct1
689	ENSMUSG00000041028	2.0815e-36	-0.535284	-0.238422	-0.304663	-0.137966	0.0192597	0.00284313	-0.484984	-0.661872	-0.517971	-0.228971	-0.275292	-0.255813	-0.36016	-0.0941412	Ghitm
689	ENSMUSG00000037361	2.56419e-15	-0.452856	-0.514065	-0.0828949	-0.59218	-0.200179	-0.0449883	-0.428041	-0.641941	-0.537047	-0.418973	-0.460433	-0.417057	-0.570395	-0.081928	Sf3b6
689	ENSMUSG00000071528	1.80584e-21	0.137732	0.563396	0.0199975	0.00842644	0.613513	0.326608	-0.045881	-0.0043696	-0.288404	-0.630567	0.0873007	0.365046	0.166257	-0.348555	Usmg5
690	ENSMUSG00000030002	1.1111e-10	-0.492926	-0.488026	-0.230797	-0.475936	-0.30879	-0.220582	-0.644516	-0.346447	-0.578589	-0.298493	-0.415844	-0.46099	-0.531163	-0.18713	Dusp11
691	ENSMUSG00000019998	3.22453e-06	0.139966	0.353606	0.00321057	-0.0554229	-0.277999	-0.325298	0.126119	0.0720267	0.119153	0.151737	0.123598	0.132395	0.237195	0.296051	Stx7
693	ENSMUSG00000021585	1.54509e-08	-0.224943	-3.50403e-05	-0.0434799	-0.109156	0.0415702	0.0371495	-0.321161	-0.0852938	-0.233648	0.313774	-0.545977	-0.383825	0.0488731	0.24181	Cast
694	ENSMUSG00000020088	1.96204e-07	-0.470647	-0.0146559	-0.00627118	-0.569872	-0.295892	-0.00149025	-0.213824	-0.159234	-0.0547062	-0.119781	-0.415057	-0.666545	-0.199295	-0.118715	Sar1a
695	ENSMUSG00000035478	4.04899e-17	-0.254426	-0.442011	-0.208216	-0.540189	-0.319533	-0.0912141	-0.266154	-0.204138	-0.174428	-0.431464	-0.175543	-0.087443	-0.402237	-0.103364	Mbd3
695	ENSMUSG00000035027	6.35166e-36	-0.530709	-0.33837	-0.154538	-0.600793	-0.220832	-0.0477781	-0.540765	-0.689016	-0.565182	-0.5662	-0.308622	-0.344041	-0.421927	-0.269632	Map2k2
695	ENSMUSG00000064326	6.336e-07	0.0823157	-0.504233	0.0618455	0.0634063	-0.50021	-0.171389	0.0806317	0.102411	0.0706941	-0.00632372	0.230006	0.150376	-0.250956	0.182803	Siva1
696	ENSMUSG00000056342	1.04013e-24	-0.314318	-0.180859	-0.0201218	-0.582489	-0.413081	-0.189493	-0.42402	-0.271436	-0.376467	-0.0891984	-0.316386	-0.252695	-0.110893	0.0754214	Usp34
697	ENSMUSG00000029169	2.07759e-08	-0.229378	-0.251079	0.0488174	-0.522319	-0.335962	-0.0792357	-0.287142	-0.0210028	-0.116982	-0.0638145	-0.338151	-0.269438	-0.221581	-0.0857349	Dhx15
698	ENSMUSG00000047721	3.87131e-08	-0.333583	-0.268982	-0.255578	-0.544795	-0.0229399	-0.0139865	-0.58653	-0.322017	-0.588893	-0.2116	-0.458124	-0.226056	-0.279408	-0.384179	Bola2
698	ENSMUSG00000032320	6.50163e-07	-0.228082	0.164729	-0.0858905	-0.393654	-0.504159	-0.200618	-0.056614	-0.313703	-0.102826	-0.538268	0.0210383	-0.133341	0.252072	-0.0100772	Rcn2
698	ENSMUSG00000035048	4.75971e-14	-0.209872	0.0352711	-0.342124	0.468129	0.399408	0.0169482	-0.215597	-0.49447	-0.451402	-0.1464	0.211569	0.273649	-0.216627	-0.567889	Anapc13
699	ENSMUSG00000029472	7.27836e-08	0.492869	0.127449	0.404067	0.312772	0.0515537	0.133652	0.437332	0.660271	0.539005	0.402502	0.303695	0.360762	0.0892149	0.48185	Anapc5
699	ENSMUSG00000015733	2.70147e-06	0.240658	0.263671	0.316574	-0.239507	0.00203181	-0.161698	0.272059	0.25417	0.306518	0.417734	0.0338128	-0.0653771	0.200709	0.601754	Capza2
700	ENSMUSG00000026087	2.65831e-14	-0.230608	-0.629308	-0.11148	-0.0711091	-0.159451	-0.121523	-0.338938	-0.214427	-0.393532	-0.35606	-0.195114	-0.130978	-0.597043	-0.258626	Mrpl30
701	ENSMUSG00000009907	7.57134e-21	-0.392315	-0.287963	-0.0544142	-0.491281	-0.189503	-0.0425748	-0.548016	-0.318587	-0.463123	-0.192644	-0.570973	-0.433051	-0.275261	0.0592123	Vps4b
701	ENSMUSG00000036241	1.57514e-24	-0.588442	-0.278381	-0.0124437	-0.253851	-0.25021	-0.0467332	-0.637571	-0.569814	-0.561711	-0.523375	-0.271211	-0.270212	-0.253918	0.0399606	Ube2r2
701	ENSMUSG00000079111	1.45115e-24	-0.242844	-0.172851	-0.095655	-0.527794	-0.383287	0.12426	-0.138846	-0.0483498	-0.0593502	-0.0667446	-0.191796	-0.488437	-0.330127	-0.283823	Kdelr2
702	ENSMUSG00000064367	1.31422e-08	-0.0772509	0.330439	0.0156772	-0.280733	-0.0504406	0.101956	-0.357809	-0.383227	-0.525249	-0.365618	0.0267089	0.13201	-0.185833	-0.626704	mt-Nd5
703	ENSMUSG00000034269	9.78324e-11	-0.179869	-0.0564116	0.0808553	-0.359884	-0.504799	-0.110962	-0.375258	-0.275685	-0.340672	-0.272361	-0.170225	-0.0373262	-0.0386718	0.102237	Setd5
703	ENSMUSG00000019428	2.84683e-12	-0.465591	-0.318209	-0.175187	-0.01761	-0.129579	-0.23119	-0.335014	-0.686189	-0.399924	-0.500808	-0.0878573	-0.192579	-0.24807	-0.107439	Fkbp8
703	ENSMUSG00000022500	1.91462e-34	-0.220547	0.277564	-0.196157	0.150191	0.274297	0.133678	0.0436715	0.295086	0.126912	0.314901	-0.186044	-0.776327	0.0742784	0.0787492	Litaf
704	ENSMUSG00000016252	1.21292e-09	0.234125	0.501939	-0.0443404	0.410443	0.580048	0.153919	-0.0191652	-0.292471	-0.407256	-0.286109	0.524318	0.725967	0.0339582	-0.428767	Atp5e
704	ENSMUSG00000036323	6.15327e-11	-0.357218	-0.462003	-0.113033	-0.28891	-0.256621	0.00478831	-0.430003	-0.526673	-0.499797	-0.487292	-0.251577	-0.312819	-0.623614	-0.174635	Srp72
706	ENSMUSG00000016534	1.35453e-20	-0.363446	0.167732	0.0596709	-0.29711	-0.599696	-0.235191	-0.351098	-0.553585	-0.456723	-0.519563	0.0274667	-0.147959	0.119121	-0.0701059	Lamp2
707	ENSMUSG00000025135	1.38005e-17	0.199497	0.230013	0.274212	0.472282	0.199614	-0.0418796	0.265826	0.163537	0.18773	-0.00226915	0.497573	0.438337	0.259216	0.489705	Anapc11
708	ENSMUSG00000006299	3.75826e-24	-0.171934	-0.303003	-0.205175	-0.573255	-0.25063	0.0418233	-0.159664	-0.16423	-0.166711	-0.26584	-0.235252	-0.218541	-0.428486	-0.204881	Aamp
710	ENSMUSG00000018340	6.77757e-08	0.490279	0.148024	0.403558	0.397281	-0.0732169	-0.28655	0.597218	0.436094	0.609637	0.585141	0.602554	0.506878	0.457013	0.401253	Anxa6
711	ENSMUSG00000073155	9.37325e-08	-0.324219	-0.101481	-0.00998269	-0.167801	-0.186579	-0.0991632	-0.541269	-0.47803	-0.618975	-0.452701	-0.333133	-0.076998	-0.239441	0.134381	1810058I24Rik
711	ENSMUSG00000001472	2.658e-17	-0.601574	-0.317522	-0.245904	-0.366314	-0.0647463	-0.0941889	-0.649661	-0.546101	-0.598145	-0.328364	-0.695528	-0.666162	-0.298341	-0.205166	Tcf25
711	ENSMUSG00000024853	4.93234e-14	-0.322174	-0.623912	-0.00580467	-0.168339	-0.0984924	-0.109642	-0.231231	-0.462504	-0.3062	-0.470432	-0.100241	-0.242957	-0.713588	0.0387758	Sf3b2
712	ENSMUSG00000052040	1.41222e-22	-0.347148	-0.165481	-0.160464	-0.375181	-0.368282	-0.111293	-0.660982	-0.206072	-0.414633	-0.180127	-0.628661	-0.302089	0.0597188	0.02767	Klf13
712	ENSMUSG00000022551	2.26562e-36	-0.152903	-0.118465	-0.0540416	-0.184551	-0.0366865	0.0427627	-0.0200779	-0.285496	-0.0523166	-0.327795	-0.0285595	-0.04989	-0.689571	-0.348764	Cyc1
714	ENSMUSG00000027422	1.94565e-13	0.163057	0.245633	-0.113575	-0.520636	-0.54875	-0.372183	-0.0295137	0.321307	0.186527	0.576996	-0.107562	0.0743562	-0.0388073	-0.290032	Rrbp1
716	ENSMUSG00000042675	4.6543e-11	-0.208547	0.313388	0.0382956	0.324947	0.122663	0.0837938	-0.230283	-0.648421	-0.446348	0.0655433	0.391201	0.479798	0.363995	0.206642	Ypel3
717	ENSMUSG00000029048	1.09686e-13	-0.617163	-0.327147	-0.22793	-0.201653	-0.0362722	0.0593091	-0.352959	-0.673367	-0.415182	-0.555152	-0.253386	-0.418785	-0.389008	-0.508198	Rer1
717	ENSMUSG00000022521	4.07378e-11	-0.256224	-0.206766	0.0772577	-0.384108	-0.518081	-0.29636	-0.351402	-0.127769	-0.247188	-0.0569131	-0.291737	-0.266378	-0.225805	0.136599	Crebbp
718	ENSMUSG00000022781	7.12598e-15	-0.530989	-0.226825	0.0332163	-0.548606	-0.387766	-0.316349	-0.668449	-0.472553	-0.529429	-0.130787	-0.636739	-0.58448	-0.194217	0.23044	Pak2
719	ENSMUSG00000024346	1.86366e-07	-0.292018	-0.353109	-0.00109853	0.0213821	0.206493	0.229884	-0.309034	-0.475638	-0.378919	-0.510751	-0.297113	-0.161802	-0.351665	-0.252657	Pfdn1
721	ENSMUSG00000022051	3.33881e-15	-0.15016	-0.0645313	-0.0289355	0.160828	-0.0828402	0.0623877	-0.30948	-0.386608	-0.53647	-0.265942	0.192814	0.184792	-0.11213	0.208215	Bnip3l
722	ENSMUSG00000028648	1.19744e-21	0.325252	0.397931	0.0907837	0.403446	0.487767	0.160828	0.0366742	0.135484	-0.147626	0.0135867	0.315795	0.486795	0.271484	-0.209879	Ndufs5
722	ENSMUSG00000029064	7.75127e-06	-0.141685	0.0640926	0.25097	0.02383	0.0553878	0.235337	-0.189816	0.132211	0.0188929	-0.00730463	-0.196564	-0.0703508	0.144952	0.605967	Gnb1
722	ENSMUSG00000029465	9.77997e-17	-0.595	-0.51274	-0.314058	-0.450915	-0.104848	0.141833	-0.283387	-0.711311	-0.415887	-0.415203	-0.201371	-0.73403	-0.669689	-0.277782	Arpc3
723	ENSMUSG00000020149	6.38194e-30	-0.447216	-0.314111	-0.281777	-0.146861	-0.281137	-0.0304232	-0.255307	-0.239108	-0.134292	-0.233051	-0.288578	-0.669792	-0.714046	-0.444692	Rab1a
723	ENSMUSG00000020708	6.53356e-09	-0.370735	-0.253982	-0.303174	-0.57851	-0.114509	-0.161469	-0.175818	-0.346086	-0.144907	-0.248279	-0.324181	-0.369862	-0.466686	-0.214306	Psmc5
724	ENSMUSG00000021114	6.85418e-12	-0.38353	-0.14924	-0.139199	-0.00879568	0.142765	0.123589	-0.237186	-0.567269	-0.382865	-0.368431	-0.0753406	-0.0946633	-0.346635	-0.117261	Atp6v1d
725	ENSMUSG00000004207	7.64868e-34	0.0942048	-0.0555366	-0.281162	0.12405	-0.138839	-0.0424046	0.324234	0.755094	0.676475	0.344019	-0.343014	-0.406581	-0.407158	-0.516283	Psap
726	ENSMUSG00000005625	2.17595e-11	-0.503637	-0.251979	-0.213381	-0.412192	-0.0528324	-0.181801	-0.405016	-0.711821	-0.432182	-0.531616	-0.427052	-0.403244	-0.408851	-0.0544681	Psmd4
726	ENSMUSG00000007867	2.27886e-06	0.000207424	0.198249	0.226263	0.581738	0.322843	0.142531	0.254879	-0.0171275	0.136094	0.0384579	0.287322	-0.0444951	0.308615	0.501331	Ift43
727	ENSMUSG00000026509	1.39941e-15	-0.127915	0.168715	0.386749	-0.229859	0.0913193	0.099759	-0.376693	-0.139903	-0.285889	0.354774	-0.375891	-0.0041981	0.387654	0.389191	Capn2
728	ENSMUSG00000019877	6.20581e-08	0.0276975	0.270454	0.398254	0.158775	0.0927965	0.271689	0.0798808	0.1529	0.092548	-0.0324305	0.107151	0.0843066	0.12845	0.443134	Serinc1
728	ENSMUSG00000032047	5.06998e-07	0.122204	-0.296752	0.106334	0.278224	0.0107752	0.192553	0.275925	0.270963	0.281267	-0.0248268	0.248774	0.0213779	-0.540341	0.103098	Acat1
729	ENSMUSG00000021264	2.42807e-16	-0.246106	-0.54744	-0.0683476	-0.317259	-0.403539	0.00888708	-0.184298	-0.121944	-0.105994	-0.117051	-0.0775245	-0.244702	-0.430897	0.17707	Yy1
730	ENSMUSG00000023089	4.51501e-11	0.449582	0.535313	0.0750973	0.262175	0.573363	0.192161	0.337952	0.346808	0.226001	-0.439407	0.437046	0.479834	-0.0264694	-0.468152	Ndufa5
732	ENSMUSG00000028580	2.43025e-12	-0.441823	-0.421941	-0.121274	-0.373145	-0.433085	-0.0794701	-0.517528	-0.347633	-0.480336	-0.509624	-0.271073	-0.331236	-0.379971	-0.0368355	Pum1
734	ENSMUSG00000028410	4.15719e-08	0.296558	0.0876795	-0.150812	0.158119	0.119342	-0.386585	0.292147	0.444966	0.301688	0.03154	0.31318	0.259507	0.0153215	-0.0908154	Dnaja1
735	ENSMUSG00000028759	1.16882e-05	-0.162683	-0.161192	0.142978	-0.194992	-0.248785	-0.0729933	-0.275216	-0.187807	-0.237084	-0.0345302	-0.101664	-0.0535332	0.0149492	0.52127	Hp1bp3
735	ENSMUSG00000106918	4.99834e-08	0.0185515	-0.0669262	-0.296031	0.332972	0.310846	0.311489	-0.320056	-0.101572	-0.395011	-0.216034	-0.297862	0.0337349	-0.202524	-0.426646	Mrpl33
736	ENSMUSG00000015804	8.64752e-06	-0.142655	-0.0624222	0.0381893	0.00759163	0.103272	-0.00873805	-0.149798	-0.310154	-0.20735	-0.526248	0.0684094	0.11016	-0.0494317	0.0667115	Med28
736	ENSMUSG00000033004	3.12443e-06	0.253642	0.264498	0.383603	-0.188823	-0.370604	0.00576534	0.157729	0.404323	0.2444	0.43875	0.202248	0.282927	0.351684	0.473029	Mycbp2
737	ENSMUSG00000046434	1.33312e-15	0.00463186	-0.473407	-0.0204389	-0.417058	-0.175755	0.0943713	-0.37098	-0.020283	-0.372694	-0.0932595	-0.255415	0.041279	-0.363664	0.077299	Hnrnpa1
738	ENSMUSG00000028809	1.18276e-11	-0.623674	-0.33772	0.106163	-0.419888	-0.30569	-0.13837	-0.511225	-0.572012	-0.542487	-0.235879	-0.573242	-0.667438	-0.297453	0.57036	Srrm1
738	ENSMUSG00000022961	3.94662e-24	0.197554	0.582762	0.479951	-0.262188	-0.295553	-0.124753	-0.0138577	0.4916	0.198466	0.602571	-0.0874799	0.068931	0.614593	0.513674	Son
739	ENSMUSG00000037152	1.09197e-17	0.0193204	0.37676	0.0248878	0.565886	0.497659	0.141953	-0.0931257	-0.447785	-0.390833	-0.61413	0.454669	0.519311	0.00222248	-0.432303	Ndufc1
739	ENSMUSG00000006095	2.19429e-32	-0.35575	-0.303842	-0.23772	-0.154799	-0.137175	-0.279081	-0.271368	-0.62391	-0.316378	-0.447772	-0.164397	-0.164774	-0.342678	-0.168707	Tbcb
739	ENSMUSG00000021500	6.05328e-19	-0.319545	-0.500322	0.0225111	-0.550713	-0.440496	-0.144701	-0.393019	-0.191061	-0.272629	-0.085922	-0.524136	-0.414814	-0.446811	-0.0633633	Ddx46
740	ENSMUSG00000064215	5.39245e-17	0.282756	0.368406	-0.294685	0.409349	0.0866085	0.0229551	0.65445	0.385688	0.694374	0.4328	0.593466	0.0116326	0.11877	-0.327913	Ifi27
741	ENSMUSG00000019132	4.29367e-12	-0.23966	-0.296412	-0.038986	-0.0805754	-0.433407	-0.310219	-0.284801	-0.0505745	0.00620674	-0.159082	-0.383835	-0.294802	-0.310444	-0.279107	BC005537
742	ENSMUSG00000020018	4.25208e-15	-0.183005	-0.569174	-0.220363	-0.607849	-0.151094	0.11419	-0.554453	-0.20852	-0.632198	-0.466993	-0.485331	-0.0677377	-0.575674	0.0613297	Snrpf
742	ENSMUSG00000017421	3.7317e-08	-0.149949	-0.366547	-0.0225096	-0.129114	-0.108998	0.0778414	-0.155022	-0.157127	-0.236898	-0.464925	0.0347261	0.0118747	-0.308858	0.0936993	Zfp207
743	ENSMUSG00000032249	2.43348e-20	-0.145449	-0.579223	-0.129813	0.327282	0.0156397	-0.0838892	-0.0460575	-0.238031	-0.147951	-0.279583	0.0447992	-0.0677049	-0.522718	0.0357266	Anp32a
744	ENSMUSG00000038646	1.6995e-18	-0.219961	-0.24719	-0.167019	-0.149882	0.012499	-0.0741073	-0.35481	-0.369396	-0.385363	-0.496448	-0.238281	-0.128712	-0.427917	-0.189939	Fam103a1
744	ENSMUSG00000006740	8.04441e-14	-0.323154	0.211608	0.494233	-0.52905	-0.388115	-0.229506	-0.363932	-0.359126	-0.325271	-0.151218	-0.278146	-0.166261	0.156488	0.474978	Kif5b
746	ENSMUSG00000027282	1.85342e-06	-0.292274	-0.214003	-0.0582007	-0.194243	-0.234049	-0.0749344	-0.239255	-0.245806	-0.2441	-0.502805	-0.144563	-0.133559	-0.542025	-0.175642	Mtch2
750	ENSMUSG00000032959	1.77646e-08	-0.190154	-0.224966	-0.222496	-0.534245	-0.344741	-0.289573	-0.435262	-0.299419	-0.610599	-0.549647	-0.265197	0.0298041	-0.377171	-0.358011	Pebp1
754	ENSMUSG00000062580	2.21851e-08	-0.337585	-0.211163	-0.049672	-0.516283	-0.182208	0.0776457	-0.262667	-0.246858	-0.172992	-0.172144	-0.46598	-0.387005	-0.215161	0.0278496	Timm17a
757	ENSMUSG00000047187	1.58942e-15	-0.645436	-0.262603	-0.409294	-0.328321	-0.514933	-0.186265	-0.432926	-0.707572	-0.430001	-0.360041	-0.445751	-0.620913	-0.532052	-0.338492	Rab2a
758	ENSMUSG00000015094	6.01308e-08	-0.324192	-0.0166336	-0.256807	0.255023	0.165816	0.260587	-0.248284	-0.504071	-0.447681	-0.26612	0.176334	-0.039509	-0.0859972	-0.409195	Npdc1
759	ENSMUSG00000019710	1.74753e-16	-0.390237	-0.442987	-0.244049	0.113613	-0.15441	-0.101189	-0.340846	-0.494519	-0.550678	-0.369025	-0.0631369	-0.194742	-0.425772	-0.17736	Mrpl24
761	ENSMUSG00000027011	1.54716e-15	-0.211637	-0.495588	-0.325556	-0.247656	-0.442508	-0.0473209	-0.268061	-0.189091	-0.214831	-0.431266	-0.218641	-0.162093	-0.39492	-0.0788664	Ube2e3
761	ENSMUSG00000009079	9.19729e-08	-0.249638	-0.286532	-0.132791	-0.446009	-0.357928	-0.295904	-0.296292	-0.212815	-0.22126	-0.127394	-0.314123	-0.267969	-0.332299	0.0515711	Ewsr1
762	ENSMUSG00000063511	1.1659e-18	-0.296369	-0.416829	-0.259338	-0.556008	-0.400179	-0.30137	-0.325611	-0.281524	-0.346058	-0.186656	-0.249494	-0.305039	-0.260066	-0.331763	Snrnp70
762	ENSMUSG00000090258	6.48842e-06	-0.413846	-0.0235325	-0.176399	0.137002	0.109224	-0.0666403	-0.286524	-0.582126	-0.463384	-0.506503	0.050034	-0.0193885	-0.176675	-0.213322	Churc1
763	ENSMUSG00000021832	5.14171e-20	-0.195024	-0.357369	-0.103755	-0.517612	-0.282684	-0.0743519	-0.229244	-0.22795	-0.259051	-0.173999	-0.212853	-0.288158	-0.462611	-0.1757	Psmc6
765	ENSMUSG00000028165	2.71838e-10	-0.357202	-0.325463	-0.138702	-0.489277	-0.392772	0.0351651	-0.448022	-0.333626	-0.335704	-0.412515	-0.483689	-0.336674	-0.474569	-0.353062	Cisd2
765	ENSMUSG00000021218	6.0236e-09	-0.380932	-0.555437	-0.262854	-0.135631	-0.0887217	0.031988	-0.344599	-0.509754	-0.430728	-0.174517	-0.234205	-0.349686	-0.697664	-0.242374	Gdi2
767	ENSMUSG00000037266	3.64318e-07	0.0129081	0.161134	-0.113054	0.307644	0.181363	0.304538	-0.20677	-0.317963	-0.369129	-0.526949	0.186201	0.30888	0.293356	-0.0820503	Rsrp1
768	ENSMUSG00000041408	5.78536e-18	-0.416075	-0.290138	0.0707693	-0.30531	-0.218858	0.0676106	-0.545411	-0.285045	-0.319937	-0.05068	-0.41468	-0.454601	-0.254812	0.149921	Wapl
769	ENSMUSG00000045962	1.93923e-17	-0.470964	-0.173193	0.153671	-0.15759	-0.186505	-0.0469914	-0.58423	-0.285724	-0.47587	-0.254608	-0.304644	-0.316781	-0.101643	0.21403	Wnk1
769	ENSMUSG00000020671	2.19683e-10	-0.474742	-0.118518	0.340989	-0.458522	-0.453125	-0.323554	-0.384254	-0.363588	-0.343522	-0.114186	-0.434078	-0.396466	-0.120266	0.310844	Rab10
769	ENSMUSG00000007039	1.95733e-07	-0.0998489	-0.439828	0.350536	0.270428	0.195394	0.0776939	0.059941	-0.148789	0.0122661	-0.220358	0.143188	0.0690625	0.0515649	0.372407	Ddah2
769	ENSMUSG00000024914	8.77209e-07	-0.409988	0.0245639	0.146817	0.0269432	-0.00229601	-0.240677	-0.364992	-0.338536	-0.142499	-0.138004	-0.307992	-0.114011	0.240852	0.514687	Drap1
770	ENSMUSG00000033020	8.16336e-08	-0.313401	-0.460165	-0.422162	-0.448199	-0.0629043	-0.229011	-0.430587	-0.632694	-0.566459	-0.363937	-0.183103	-0.160917	-0.425958	-0.341917	Polr2f
771	ENSMUSG00000037197	2.09182e-07	-0.281961	-0.308655	0.0248084	-0.529596	-0.249931	-0.0971781	-0.428653	-0.165367	-0.346617	-0.0160683	-0.522558	-0.315829	-0.271857	0.204884	Rbm17
771	ENSMUSG00000021606	2.31046e-14	-0.190059	0.0425269	-0.186223	0.116286	0.182405	-0.113918	-0.0752057	-0.386339	-0.294801	-0.564329	0.14571	0.16229	-0.472387	-0.52736	Ndufs6
774	ENSMUSG00000045690	1.61893e-12	0.0296488	-0.0722404	-0.0382572	-0.335202	0.127981	0.0660216	-0.448979	0.120475	-0.536169	0.222488	-0.409468	0.0284532	-0.0590764	-0.282675	Wdr89
775	ENSMUSG00000020153	4.15619e-06	0.168308	0.1641	-0.0513377	0.363096	0.499025	0.176956	0.303738	0.107257	0.251374	0.166118	0.374365	0.304817	-0.252076	-0.275173	Ndufs7
776	ENSMUSG00000078974	2.14032e-07	0.287965	0.154014	-0.143589	-0.0297188	0.230156	0.113828	-0.103385	0.188635	-0.19386	-0.211974	-0.0755166	0.294136	-0.0651941	-0.44928	Sec61g
779	ENSMUSG00000026021	3.7094e-15	-0.411654	-0.419714	-0.239196	-0.596152	-0.244842	-0.0221322	-0.428935	-0.468219	-0.464434	-0.383875	-0.54446	-0.533011	-0.694457	-0.164096	Sumo1
779	ENSMUSG00000025337	1.90095e-13	-0.463254	-0.106747	-0.231717	-0.313326	-0.0258408	-0.0960135	-0.397033	-0.464879	-0.427835	-0.123246	-0.406279	-0.596909	-0.116065	-0.0327308	Sbds
780	ENSMUSG00000003032	2.05046e-06	-0.548566	-0.69259	-0.420402	0.315016	0.177795	-0.402063	-0.410602	-0.279419	-0.106108	0.00931197	-0.429273	-0.322273	0.0943798	0.424287	Klf4
781	ENSMUSG00000014077	3.93435e-07	-0.230943	-0.0313245	-0.0645691	0.215552	0.289963	0.237015	-0.32093	-0.239271	-0.281119	-0.358254	-0.101381	-0.0565606	-0.0895063	0.0888264	Chp1
782	ENSMUSG00000025544	7.03565e-05	-0.223218	-0.0900328	-0.151089	-0.0929205	-0.02788	-0.0367664	-0.21691	-0.186736	-0.146394	-0.433815	-0.112856	-0.100758	-0.11265	-0.224817	Tm9sf2
784	ENSMUSG00000053119	1.51209e-06	-0.0786731	0.154671	-0.0327303	0.376762	0.475649	0.146066	-0.162457	-0.237995	-0.26424	-0.102056	0.179066	0.252001	0.205391	0.292713	Chmp3
785	ENSMUSG00000020232	1.57207e-15	0.210831	0.0713165	0.131567	0.436833	0.350108	0.262362	0.118746	-0.032534	-0.0444199	-0.0517323	0.391047	0.429949	0.117117	0.354533	Hmg20b
785	ENSMUSG00000022136	5.63597e-27	-0.469134	0.190099	-0.23535	-0.0908069	-0.141527	0.086135	-0.148905	-0.61503	-0.265664	-0.293883	0.0422334	-0.0918599	0.0218439	-0.445585	Dnajc3
786	ENSMUSG00000004980	2.34323e-07	-0.158597	-0.477212	-0.147961	-0.5673	-0.412086	-0.0940278	-0.0646974	-0.227257	-0.027236	-0.391264	-0.144041	-0.185423	-0.737045	-0.200463	Hnrnpa2b1
786	ENSMUSG00000022185	5.97136e-19	-0.305141	-0.416579	-0.1642	-0.528248	-0.244	-0.0153267	-0.366739	-0.058098	-0.177039	0.17237	-0.267281	-0.407184	-0.392883	0.118001	Acin1
786	ENSMUSG00000022884	1.35933e-06	-0.27861	0.0475566	0.210165	0.319584	0.356713	-0.0194652	-0.341039	-0.53971	-0.655391	-0.277955	0.354464	0.0525632	0.157826	0.141083	Eif4a2
787	ENSMUSG00000025609	1.73779e-11	-0.439117	-0.219559	-0.137756	-0.167469	-0.229257	-0.052295	-0.428003	-0.348472	-0.373503	-0.475271	-0.270486	-0.338436	-0.129847	-0.0836003	Mkln1
788	ENSMUSG00000021996	1.10507e-10	-0.400739	-0.545437	-0.051096	-0.416387	-0.387568	-0.0176765	-0.22891	-0.450446	-0.322154	-0.505	-0.225436	-0.410705	-0.428166	0.00396402	Esd
789	ENSMUSG00000000827	1.16317e-23	-0.282159	-0.126378	-0.0530003	-0.183085	-0.00342697	0.0932998	-0.40019	-0.415773	-0.499777	0.0527644	-0.271406	-0.247767	-0.14797	0.0725189	Tpd52l2
791	ENSMUSG00000029094	6.00354e-14	0.0248769	0.241401	0.239074	-0.204243	-0.438868	-0.269763	-0.0819383	0.084623	-0.00132536	0.307055	-0.0599739	0.000897289	0.335273	0.447168	Afap1
791	ENSMUSG00000054823	5.19596e-14	-0.515781	-0.23311	-0.0951156	-0.281958	-0.488071	-0.155857	-0.510515	-0.470896	-0.413069	-0.307525	-0.354573	-0.386739	-0.223858	0.0609843	Whsc1l1
792	ENSMUSG00000028868	2.63825e-05	-0.240078	-0.0117234	0.214595	0.269931	0.146021	0.0411952	-0.322087	-0.198747	-0.180884	0.148583	-0.229739	-0.0324757	0.0666806	0.47838	Wasf2
797	ENSMUSG00000028053	6.82244e-13	-0.498185	-0.241507	0.0503758	-0.412382	-0.430333	-0.166719	-0.541568	-0.371318	-0.437872	-0.289041	-0.420451	-0.436551	-0.116948	0.03737	Ash1l
799	ENSMUSG00000028563	4.25905e-21	-0.310959	0.0316833	-0.0729034	-0.0147125	0.0586571	0.10105	-0.281343	-0.433583	-0.278733	-0.436807	-0.227458	-0.147871	-0.103792	-0.269957	Tm2d1
800	ENSMUSG00000015839	3.21632e-07	0.0760276	0.248852	0.143635	-0.495342	-0.292412	-0.207273	0.120287	0.114266	0.210813	0.281232	0.167812	0.130111	0.230189	0.130359	Nfe2l2
802	ENSMUSG00000026341	5.02962e-08	0.0448218	0.109526	0.246876	-0.578065	-0.358328	-0.0546386	-0.151226	0.143454	0.0910554	0.37053	-0.504775	-0.00876212	-0.0585277	0.420637	Actr3
802	ENSMUSG00000021771	1.77853e-17	-0.391851	-0.391772	0.0478824	-0.259085	-0.316255	0.0592312	-0.194675	-0.371363	-0.242074	-0.212725	-0.284763	-0.517827	-0.667262	-0.0587468	Vdac2
803	ENSMUSG00000024072	1.33691e-25	-0.212666	-0.0811391	-0.158524	-0.0868498	-0.0499865	-0.173796	-0.063639	-0.600591	-0.246537	-0.234401	0.0388869	-0.0572969	-0.431558	-0.260121	Yipf4
806	ENSMUSG00000002010	1.23162e-29	-0.06014	-0.255674	0.027093	0.104643	-0.00574305	0.0433519	0.08011	-0.0938334	-0.020118	0.0346456	0.171922	-0.0285001	-0.548063	-0.193008	Idh3g
807	ENSMUSG00000027706	7.94385e-07	-0.379224	0.0285821	-0.42465	-0.587853	-0.346774	-0.230797	-0.281849	-0.446297	-0.372585	-0.419423	-0.255275	-0.386203	-0.343178	-0.463844	Sec62
808	ENSMUSG00000028522	4.64117e-05	-0.206796	0.0853552	0.3204	-0.147295	0.0684597	0.13755	-0.276774	-0.138775	-0.216704	0.0259731	-0.181377	-0.106226	0.119628	0.428663	Mier1
808	ENSMUSG00000038803	5.58211e-11	0.10268	0.360768	-0.0129739	0.412862	0.415148	0.283314	0.0573184	0.0606497	0.0172202	0.18058	0.258054	0.305996	0.389484	0.0309878	Ost4
808	ENSMUSG00000064345	6.0742e-11	0.427808	0.623818	0.43552	-0.244341	0.168601	-0.22536	-0.126616	0.329343	-0.203805	0.57681	-0.0207124	0.532672	0.166048	-0.416948	mt-Nd2
809	ENSMUSG00000043991	0.000145392	-0.121903	0.0269366	0.287517	0.116474	0.152485	0.0200138	-0.109649	-0.100275	0.0432628	0.157836	0.0426715	0.144865	0.209407	0.450104	Pura
811	ENSMUSG00000025410	9.12053e-07	-0.284924	-0.424174	-0.347957	-0.166062	-0.177254	-0.262474	-0.306134	-0.427935	-0.369125	-0.229172	-0.216923	-0.276444	-0.3514	-0.0803568	Dctn2
811	ENSMUSG00000032301	1.92491e-14	-0.275246	-0.413709	-0.148808	-0.466178	-0.335605	-0.12791	-0.1665	-0.46945	-0.252878	-0.182373	-0.0498222	-0.177138	-0.616795	-0.159033	Psma4
812	ENSMUSG00000052738	3.74285e-29	-0.0894678	-0.0860778	0.0262948	0.0396393	-0.0498104	0.0360094	0.075769	-0.245839	-0.0332419	-0.146774	0.133674	-0.0302536	-0.529045	-0.295416	Suclg1
815	ENSMUSG00000030335	2.63821e-06	0.0102573	-0.067365	-0.0810306	-0.0991041	0.182701	0.233827	0.0984986	0.0424139	0.0172345	0.224806	0.141009	-0.0954642	-0.322916	-0.281617	Mrpl51
815	ENSMUSG00000020260	1.80565e-07	0.0977304	0.339553	0.316798	0.0241602	-0.0457275	0.139357	-0.0988346	0.278801	0.0588718	0.261947	-0.305735	0.0513436	0.362224	0.271289	Pofut2
815	ENSMUSG00000019471	4.57693e-07	-0.197309	-0.527478	-0.26828	-0.236856	-0.151518	-0.0973082	-0.203195	-0.245419	-0.295235	-0.285952	-0.110811	-0.13627	-0.607794	0.0614402	Cdc37
816	ENSMUSG00000053453	1.12988e-17	-0.191756	-0.323495	-0.331179	-0.486848	-0.179389	-0.0910122	-0.151974	-0.156414	-0.192077	-0.42883	-0.169142	-0.266264	-0.33305	-0.222092	Thoc7
817	ENSMUSG00000037499	3.53947e-12	0.156725	0.295381	0.368044	0.464528	0.000648308	-0.158755	0.25741	0.105348	0.187598	0.413397	0.489799	0.373775	0.685464	0.325429	Nenf
820	ENSMUSG00000022858	4.99394e-15	0.454321	0.280734	0.232724	0.21801	0.143838	-0.121851	0.245149	0.637097	0.382215	0.505337	0.146384	0.45466	0.493946	0.511902	Tra2b
822	ENSMUSG00000020994	1.56611e-08	-0.120192	-0.336862	0.0495702	-0.501128	-0.373158	0.0063383	-0.214428	-0.0430914	-0.162337	-0.311651	-0.297132	-0.312986	-0.215517	0.0974787	Pnn
822	ENSMUSG00000023915	1.64655e-10	-0.0444593	0.448701	0.303917	0.172954	-0.111628	-0.0788011	-0.182624	-0.327671	-0.424143	-0.473971	0.322172	0.388646	0.414507	0.0163099	Tnfrsf21
824	ENSMUSG00000073616	6.77834e-16	0.199531	0.419204	-0.08128	0.343219	0.309266	0.0961051	-0.045876	-0.0754288	-0.276157	-0.280548	0.306654	0.508216	0.181308	-0.487559	Myeov2
824	ENSMUSG00000030629	2.8067e-21	-0.326938	-0.112791	-0.305873	0.141699	0.0803376	-0.0421648	-0.330924	-0.579645	-0.383057	-0.522374	-0.223624	-0.163398	-0.533812	-0.19696	Zfand6
825	ENSMUSG00000028248	9.59395e-16	-0.210466	0.0739868	-0.0795184	-0.147722	-0.116459	-0.0734817	-0.351111	-0.443703	-0.491608	-0.507277	0.0256228	0.145756	0.232161	0.282381	Pnisr
825	ENSMUSG00000047843	6.06731e-06	-0.404203	0.0412742	-0.156846	-0.411826	-0.20406	-0.26825	-0.476666	-0.353044	-0.321774	-0.293585	-0.600051	-0.323925	0.0229533	0.267838	Bri3
825	ENSMUSG00000004610	3.33024e-09	-0.242684	0.216067	-0.00402948	0.326345	0.157581	0.211708	0.0524313	-0.50435	-0.178895	-0.225548	0.366192	0.198271	-0.101673	0.0481982	Etfb
828	ENSMUSG00000036835	9.64756e-07	-0.282118	-0.236127	-0.351302	0.0873478	0.207944	0.0837553	-0.223192	-0.26774	-0.234083	-0.211262	-0.176134	-0.237423	-0.417747	-0.416945	Psenen
828	ENSMUSG00000020570	1.70921e-08	-0.429477	-0.187364	-0.34818	-0.226608	-0.190663	-0.26324	-0.253063	-0.465227	-0.327631	-0.163258	-0.241282	-0.305508	-0.416185	-0.295781	Sypl
829	ENSMUSG00000009863	4.80152e-28	-0.217629	-0.181358	-0.0903509	-0.152621	-0.258371	-0.209412	-0.14636	-0.409276	-0.251162	-0.299788	-0.136947	-0.119385	-0.630834	-0.462004	Sdhb
829	ENSMUSG00000033940	7.85315e-24	-0.427603	-0.179173	-0.150034	0.0227318	0.0294305	0.1877	-0.270614	-0.563251	-0.404874	-0.361754	-0.0852051	-0.1029	-0.34597	-0.150097	Brk1
829	ENSMUSG00000022744	5.9116e-14	-0.106354	0.0523488	0.188967	-0.46642	-0.473688	-0.260559	-0.027779	0.219981	0.274291	-0.0216253	-0.295935	-0.362464	0.0726984	0.126175	Cldnd1
830	ENSMUSG00000013593	7.16317e-13	0.0730664	-0.126861	0.331752	0.499105	0.146611	0.253497	0.175842	-0.28307	-0.0468164	-0.175702	0.51064	0.403664	-0.240367	0.0617513	Ndufs2
830	ENSMUSG00000027620	1.94974e-11	-0.421055	-0.312519	0.174494	-0.0558684	-0.376627	0.244247	-0.571332	-0.392653	-0.519242	0.0966062	-0.395179	-0.377861	-0.00581408	0.305183	Rbm39
833	ENSMUSG00000032050	1.81246e-08	-0.342463	-0.246438	0.093173	-0.518191	-0.346497	-0.0448546	-0.361839	-0.102441	-0.249416	-0.0498816	-0.389183	-0.378379	-0.313205	-0.116262	Rdx
835	ENSMUSG00000021040	3.82034e-06	0.0229392	0.0470436	0.0775084	0.20153	0.282553	0.228417	-0.149344	-0.204076	-0.338452	-0.373144	0.0838478	0.24402	-0.0687957	-0.11071	Slirp
840	ENSMUSG00000016256	1.22367e-11	-0.211797	0.0719068	0.299237	0.0704047	-0.177789	0.102436	-0.0181107	-0.376119	-0.098998	-0.220697	0.128753	0.00100186	0.0194439	-0.425776	Ctsz
840	ENSMUSG00000044408	8.96046e-08	0.210915	-0.196183	0.0668815	0.232475	-0.138443	-0.000756996	0.277041	0.165634	0.230923	0.10468	0.372511	0.283421	-0.545075	0.140755	Sptssa
841	ENSMUSG00000027881	1.03836e-06	-0.316477	-0.49526	-0.312964	-0.416169	-0.371737	0.116634	-0.322791	-0.0424067	-0.0866883	0.0303767	-0.40791	-0.508529	-0.337779	-0.0735533	Prpf38b
841	ENSMUSG00000024387	1.03471e-09	-0.341369	-0.360572	-0.274952	-0.257066	-0.0853557	-0.00034609	-0.18223	-0.333032	-0.23883	-0.264854	-0.072845	-0.31556	-0.534832	-0.257023	Csnk2b
842	ENSMUSG00000040128	7.95254e-11	-0.307733	-0.298172	-0.365002	0.43077	0.204087	-0.312028	-0.544827	-0.447144	-0.64745	0.147562	-0.345884	-0.155124	-0.476653	0.326701	Pnrc1
842	ENSMUSG00000029655	2.40333e-23	-0.370308	-0.219774	-0.0762913	-0.464072	-0.285001	-0.0397236	-0.370842	-0.382533	-0.365949	-0.182068	-0.447242	-0.536925	-0.243344	-0.0718024	N4bp2l2
844	ENSMUSG00000030417	5.16036e-08	0.150183	0.524545	0.391997	-0.0822682	0.345133	0.0132574	-0.0311688	0.00893371	-0.0700477	-0.166566	0.124471	0.380171	0.390469	0.379519	Pdcd5
846	ENSMUSG00000026032	3.70455e-07	-0.142121	-0.0438208	-0.226302	0.341002	0.168159	-0.0158434	-0.0246896	-0.291764	-0.218471	-0.37117	0.120006	0.0348194	-0.456087	-0.437938	Ndufb3
846	ENSMUSG00000027828	1.49467e-05	0.0140139	0.00793897	0.0922727	-0.231668	-0.278536	0.23947	-0.00853304	0.0551548	-0.0255233	-0.435796	0.132225	-0.0610785	-0.242818	-0.111778	Ssr3
848	ENSMUSG00000031683	1.66337e-10	-0.250646	-0.441538	-0.274221	0.161949	0.147649	0.11801	-0.23748	-0.247887	-0.151511	-0.21925	-0.223741	-0.0597688	-0.32153	-0.116778	Lsm6
849	ENSMUSG00000030341	3.52201e-11	0.0736846	0.494452	0.332435	-0.313799	-0.394144	-0.0627447	0.0804563	0.0547642	0.00976145	0.392305	0.259502	0.117276	0.452333	0.423017	Tnfrsf1a
850	ENSMUSG00000002416	1.08067e-06	0.19493	0.525893	0.0959814	0.126818	0.397666	0.18241	0.0869389	-0.108382	-0.227472	-0.0305052	0.29927	0.304486	0.0306114	-0.463765	Ndufb2
851	ENSMUSG00000025745	2.52016e-09	-0.108259	-0.1702	0.156029	-0.0763974	-0.416683	-0.0551571	0.0943216	0.027947	0.12955	-0.14595	0.129277	-0.123146	-0.306641	0.139518	Hadha
851	ENSMUSG00000029823	1.38385e-10	-0.439091	-0.180979	0.041404	-0.281391	-0.441649	-0.279556	-0.460684	-0.407825	-0.49033	-0.0434225	-0.208873	-0.365967	-0.059232	0.119964	Luc7l2
851	ENSMUSG00000040028	5.10109e-08	-0.225397	-0.270994	0.0918338	-0.459673	-0.371753	-0.0950768	-0.193541	-0.149404	-0.128017	-0.0920777	-0.19934	-0.297815	-0.279209	-0.0501498	Elavl1
855	ENSMUSG00000037236	1.2587e-13	-0.178014	-0.442153	0.188044	-0.471349	-0.472144	-0.134247	-0.170658	-0.136328	-0.177744	-0.415244	-0.0948864	-0.236282	-0.30283	0.19879	Matr3
857	ENSMUSG00000028452	9.26801e-12	-0.360707	-0.1345	-0.161101	-0.495223	-0.211647	-0.165642	-0.40129	-0.307698	-0.386066	-0.11833	-0.366236	-0.419559	-0.334268	-0.341654	Vcp
858	ENSMUSG00000059518	2.62919e-07	-0.109072	-0.101945	-0.185745	0.0146941	0.0956746	-0.100382	-0.143444	-0.265365	-0.273859	-0.440808	0.104094	0.047178	-0.190665	-0.292898	Znhit1
859	ENSMUSG00000038762	5.31025e-16	-0.209876	-0.300169	-0.131545	-0.458307	-0.123558	-0.00109319	-0.190214	-0.120726	-0.163858	-0.0690108	-0.180117	-0.237449	-0.458958	-0.16843	Abcf1
861	ENSMUSG00000019179	9.98447e-24	-0.262907	-0.295245	-0.0233473	-0.244591	-0.19197	-0.108529	-0.129554	-0.49538	-0.24037	-0.546878	0.057827	-0.0867725	-0.614297	-0.149266	Mdh2
863	ENSMUSG00000020496	7.71381e-06	0.142449	0.0214898	0.339531	0.083164	0.115212	0.0271517	0.262617	0.00446044	0.218936	-0.0840219	0.334328	0.389483	0.0560606	0.24932	Rnf187
864	ENSMUSG00000037062	0.000113238	-0.247942	-0.0388734	0.329355	0.239898	0.0757321	0.243572	-0.301608	-0.119493	-0.248266	0.136533	-0.227519	-0.217085	-0.209173	0.462249	Sh3glb1
866	ENSMUSG00000031353	1.6171e-15	-0.0323343	-0.287855	0.0633941	-0.437224	-0.353217	-0.131471	-0.0189129	0.116129	0.120657	0.13471	-0.162458	-0.134456	-0.30539	0.195586	Rbbp7
866	ENSMUSG00000037822	4.5282e-08	-0.259117	0.0135969	-0.28916	0.352924	0.16128	0.045907	-0.231558	-0.548028	-0.499394	-0.459876	0.235607	0.145363	-0.313236	-0.128089	Smim14
867	ENSMUSG00000007850	5.20268e-06	0.0187349	-0.255479	0.37266	-0.330577	-0.308195	0.0848533	0.0961979	0.292801	0.306432	-0.228529	-0.00472267	-0.0790023	-0.17795	0.253346	Hnrnph1
868	ENSMUSG00000003873	2.31603e-21	-0.172814	-0.0771311	0.0748652	0.059781	0.0837004	0.0218712	-0.128009	-0.537535	-0.207562	-0.454315	0.126322	0.17903	-0.119361	0.169058	Bax
868	ENSMUSG00000020022	2.11462e-07	0.260111	0.246521	-0.161251	0.0147221	0.447688	0.0101019	0.0022791	0.137193	-0.0843842	0.0614774	0.0454453	0.304414	-0.0448514	-0.314285	Ndufa12
869	ENSMUSG00000045948	4.54239e-07	-0.126436	-0.352325	-0.171231	0.0548067	0.112184	0.0785746	-0.133651	-0.209384	-0.144615	-0.417051	0.0176928	-0.0873845	-0.438572	-0.326166	Mrps12
870	ENSMUSG00000063200	1.11816e-08	-0.106077	-0.47317	-0.209981	0.0240732	0.00453736	-0.0995524	-0.236042	-0.125125	-0.186872	0.122982	-0.30819	-0.142134	-0.579433	0.0335391	Nol7
872	ENSMUSG00000025979	5.68319e-07	-0.305455	-0.16658	-0.144095	-0.342249	-0.245565	-0.088748	-0.343647	-0.485941	-0.424269	-0.252063	-0.213728	-0.262224	-0.319204	-0.0109396	Mob4
874	ENSMUSG00000028851	9.50326e-15	-0.402671	-0.422614	-0.0601178	-0.465422	-0.0516073	-0.140404	-0.493845	-0.551011	-0.458797	-0.384002	-0.544415	-0.32187	-0.373157	0.247483	Nudc
875	ENSMUSG00000021427	3.33398e-07	0.111712	0.0256616	0.0381935	-0.356829	-0.264139	0.187518	-0.0550717	0.208862	0.0907247	-0.155898	-0.104647	-0.0724515	-0.0929439	-0.354229	Ssr1
877	ENSMUSG00000041203	2.18857e-07	-0.334007	-0.476404	-0.283615	-0.305429	-0.0524091	-0.116158	-0.303884	-0.318854	-0.243525	-0.325023	-0.321031	-0.25156	-0.304729	-0.251959	2310036O22Rik
887	ENSMUSG00000074748	1.33636e-09	-0.328848	-0.30795	-0.0645997	-0.36166	-0.229134	0.121177	-0.398139	-0.2655	-0.230307	-0.313416	-0.492384	-0.364269	-0.230028	0.0763959	Atxn7l3b
888	ENSMUSG00000091537	7.99369e-08	0.238105	0.0511778	-0.087361	-0.0738394	0.340772	0.232939	-0.0599369	0.268637	-0.0238316	-0.323936	-0.167099	0.316264	-0.0113706	-0.0600264	Tma7
889	ENSMUSG00000025871	4.33354e-08	0.00363735	0.280512	0.153707	0.073441	0.216393	-0.000380198	-0.00058516	-0.0794995	-0.0182582	-0.40595	0.140081	0.243955	0.271581	0.168565	4833439L19Rik
892	ENSMUSG00000020745	5.32205e-08	-0.504344	-0.0819242	0.175871	-0.292571	-0.308038	-0.0194491	-0.414853	-0.227332	-0.265693	-0.104751	-0.473781	-0.589089	-0.0795792	0.45454	Pafah1b1
895	ENSMUSG00000010067	4.95747e-12	-0.165612	-0.0111569	-0.00204385	-0.31729	-0.410872	-0.22337	-0.0970019	0.0699109	0.0145433	0.058392	-0.209368	-0.390309	-0.121321	-0.0284479	Rassf1
895	ENSMUSG00000077450	7.75216e-09	0.164112	0.364262	0.34595	0.194576	0.150364	-0.0467215	0.0637669	0.108294	-0.0178612	0.117283	0.204446	0.159729	0.335858	0.243148	Rab11b
897	ENSMUSG00000006301	2.20631e-13	-0.208807	0.0133705	0.0195479	-0.0891797	0.112921	0.194942	-0.068648	0.191804	0.159407	0.349755	-0.3957	-0.406281	0.0505651	0.225667	Tmbim1
905	ENSMUSG00000056429	5.72766e-06	-0.466957	0.00894598	-0.0397498	-0.126083	0.00774009	0.0318045	-0.293862	-0.157757	-0.0965038	-0.095382	-0.251237	-0.479207	-0.175595	-0.299327	Tgoln1
906	ENSMUSG00000007656	6.5709e-10	-0.270848	-0.360677	-0.373847	-0.480513	-0.0725162	-0.237229	-0.307346	-0.224362	-0.283207	-0.315866	-0.433556	-0.391122	-0.392113	-0.269856	Arpp19
906	ENSMUSG00000023307	2.51462e-06	-0.302365	-0.352646	0.0572587	-0.414602	-0.418084	0.06206	-0.322767	-0.310702	-0.25799	-0.189751	-0.333362	-0.275622	-0.339569	0.163351	March5
907	ENSMUSG00000035585	7.60298e-09	-0.0593533	-0.426107	-0.012687	0.0312775	-0.0697257	-0.0634865	0.00397205	-0.15033	-0.0544098	-0.113658	0.0992557	-0.0120735	-0.427416	0.124686	Tsen34
907	ENSMUSG00000000346	1.21778e-10	-0.521796	-0.396603	-0.247054	0.0555492	-0.0168593	-0.0918737	-0.395922	-0.411129	-0.348718	-0.330982	-0.315762	-0.483618	-0.418417	-0.196596	Dazap2
908	ENSMUSG00000059323	6.07984e-19	-0.32922	0.0287328	-0.285854	0.17817	0.179178	-0.0349625	-0.00357321	-0.477262	-0.141227	0.0803408	0.0308948	-0.213184	-0.138703	0.0683679	Tonsl
909	ENSMUSG00000055943	5.22979e-08	-0.257639	-0.0576775	-0.111233	-0.430452	-0.237785	-0.0314848	-0.186392	-0.292241	-0.164434	-0.296423	-0.206857	-0.287811	-0.207828	-0.347806	Emc7
910	ENSMUSG00000039630	1.02845e-08	-0.12137	-0.440611	-0.0157924	-0.152422	-0.156172	0.026451	-0.0818242	0.141243	0.104785	-0.241803	-0.163723	-0.191101	-0.382393	-0.0184881	Hnrnpu
910	ENSMUSG00000038717	1.10234e-07	0.345694	0.152051	-0.106978	0.0626518	0.254638	-0.00480586	-0.360532	0.349525	-0.479701	-0.177389	-0.0543106	0.498074	0.0470277	-0.160749	Atp5l
911	ENSMUSG00000026260	2.66766e-22	-0.0384521	-0.343995	-0.0419038	0.151228	-0.00464893	0.158985	-0.0886472	-0.187244	-0.166763	-0.0815187	0.103698	0.0863682	-0.502034	-0.157947	Ndufa10
911	ENSMUSG00000029068	1.76041e-07	-0.38427	-0.164987	-0.122422	-0.122646	-0.280606	-0.03462	-0.344132	-0.294255	-0.385672	-0.460253	-0.120591	-0.294046	-0.135225	-0.192607	Ccnl2
917	ENSMUSG00000033184	1.42137e-08	-0.21515	-0.0516806	-0.0679068	-0.312949	-0.294651	-0.0380133	-0.189663	-0.321073	-0.218381	-0.407945	-0.135155	-0.159677	-0.186414	-0.106035	Tmed7
922	ENSMUSG00000029713	2.86831e-07	-0.3758	-0.110852	-0.0268514	0.402407	0.354094	0.21401	-0.155042	-0.536599	-0.258262	-0.0414926	-0.169018	-0.545495	-0.183311	0.149887	Gnb2
923	ENSMUSG00000047459	1.48665e-11	0.165346	0.323719	0.251176	0.430178	0.456289	0.220408	0.352124	-0.10944	0.229353	-0.105851	0.413711	0.404476	0.103481	0.270235	Dynlrb1
923	ENSMUSG00000019804	4.66953e-08	0.0396667	0.0449306	-0.138283	0.236548	0.144788	0.236285	0.190507	0.0703739	0.248388	-0.246068	0.182135	0.0873703	-0.342714	-0.280972	Snx3
925	ENSMUSG00000014504	6.92999e-19	-0.00492653	-0.0735397	-0.287383	-0.375861	-0.0297344	0.174835	-0.0790911	-0.0278616	-0.11831	-0.334574	-0.0774209	-0.0377064	-0.433323	-0.108442	Srp19
932	ENSMUSG00000068290	7.20399e-07	-0.333868	-0.0802473	-0.154291	0.0394077	-0.00925821	-0.213171	-0.187171	-0.402735	-0.283847	-0.27066	-0.0688342	-0.2015	-0.240583	-0.263863	Ddrgk1
937	ENSMUSG00000024695	4.94856e-05	-0.0291545	-0.336909	0.306627	0.0372158	-0.180037	0.0875959	-0.0862306	0.161259	0.195892	-0.0751815	-0.0129439	-0.0307604	-0.213809	0.304715	Zfp91
938	ENSMUSG00000029076	9.61537e-18	-0.322905	0.11308	-0.0827187	-0.117204	0.0276453	-0.00856717	-0.280535	-0.445884	-0.371592	-0.285923	0.0161669	-0.0534529	0.134197	-0.0417312	Sdf4
938	ENSMUSG00000029623	5.88074e-13	-0.0292091	-0.291264	-0.106865	-0.484959	0.0904821	0.0272403	-0.221685	-0.0970734	-0.212361	-0.162275	-0.129882	0.155806	-0.214557	-0.139638	Pdap1
939	ENSMUSG00000027835	3.07753e-13	-0.283499	0.0268308	0.0884732	-0.409303	-0.196735	0.0541467	-0.32596	-0.210243	-0.320219	0.103176	-0.283332	-0.390082	-0.0607978	0.114895	Pdcd10
943	ENSMUSG00000028029	1.41661e-09	-0.158661	-0.411356	-0.1227	-0.0137064	0.0704924	0.0251607	-0.270228	-0.158531	-0.334409	-0.241268	-0.0965544	-0.0685248	-0.491098	-0.13621	Aimp1
944	ENSMUSG00000028416	1.09163e-06	-0.30369	-0.223071	-0.3099	0.034747	0.37249	0.147655	-0.24684	-0.407764	-0.300294	-0.473648	-0.00655136	-0.141869	-0.253386	-0.246177	Bag1
945	ENSMUSG00000022812	8.59953e-06	-0.333066	0.037962	0.118371	0.153636	0.0229897	0.000143855	-0.16079	-0.239666	-0.0964631	-0.0875528	0.0780324	-0.15405	0.071666	0.397719	Gsk3b
947	ENSMUSG00000019432	1.06114e-07	-0.100921	-0.41024	0.0639501	-0.22007	-0.165887	-0.0841898	-0.0533731	-0.123731	-0.079195	-0.0391413	-0.104363	-0.151794	-0.386518	0.0715859	Ddx39b
950	ENSMUSG00000030869	1.52178e-10	0.110229	0.139106	-0.136774	0.135496	0.389589	0.0719642	0.0264119	-0.133815	-0.190759	0.0767226	0.227885	0.279289	-0.173997	-0.360064	Ndufab1
952	ENSMUSG00000030879	5.39096e-20	-0.251623	-0.215555	-0.120819	-0.272321	-0.15046	0.0831406	-0.19202	-0.21851	-0.212895	-0.314831	-0.111298	-0.166809	-0.449682	-0.1647	Mrpl17
954	ENSMUSG00000003161	5.16256e-10	-0.209808	-0.0606491	-0.0368371	0.380028	0.276868	0.182703	-0.187924	-0.337953	-0.314999	0.0697353	-0.00861866	-0.124809	-0.0973245	0.185173	Sri
955	ENSMUSG00000029840	0.000430151	-0.158304	-0.0820255	0.328867	0.0236083	-0.172612	-0.0932185	-0.193909	-0.0564643	-0.0974228	-0.380656	-0.0155162	0.0283657	-0.0385726	0.355066	Mtpn
956	ENSMUSG00000022403	2.28594e-15	-0.203117	-0.243256	-0.0927538	0.0572708	0.0407336	-0.00214622	-0.315531	-0.279053	-0.472262	-0.344109	-0.112346	-0.0792969	-0.399971	0.0103011	St13
957	ENSMUSG00000033543	2.12688e-06	-0.247017	-0.170027	0.000416215	-0.187899	-0.197704	-0.0751974	-0.311344	-0.259517	-0.235653	-0.413415	-0.156183	-0.0958286	-0.259624	-0.119358	Gtf2a2
960	ENSMUSG00000019659	8.12946e-14	-0.403399	-0.345367	-0.261575	-0.0324142	0.237419	-0.0335797	-0.445721	-0.402878	-0.400698	-0.337422	-0.430509	-0.227856	-0.28607	0.0295466	Ccdc12
963	ENSMUSG00000005506	5.26263e-08	-0.237544	-0.114627	0.15913	-0.10028	-0.302182	-0.149322	-0.360379	-0.0762508	-0.213145	-0.405831	-0.179137	-0.0772513	-0.0971896	0.103054	Celf1
964	ENSMUSG00000047126	7.35768e-17	-0.348765	-0.0638632	0.0458442	-0.121711	-0.163743	0.170024	-0.28094	-0.0269728	-0.0540016	-0.0622217	-0.322832	-0.4359	-0.219708	-0.17751	Cltc
964	ENSMUSG00000038615	4.73183e-10	0.0404417	0.179475	0.213238	0.203943	0.365277	0.184081	-0.0283044	0.126923	0.14686	0.0775138	-0.0874555	0.145492	0.239827	0.213546	Nfe2l1
965	ENSMUSG00000008140	4.79986e-10	-0.019166	-0.00204717	-0.0180977	-0.179078	-0.394993	-0.13659	0.0437508	-0.0977499	-0.0177127	-0.229872	0.197386	0.0180265	-0.221602	0.00912134	Emc10
966	ENSMUSG00000016344	4.03214e-09	-0.102119	-0.122658	-0.300641	0.260275	0.120368	0.01297	-0.0570255	-0.330844	-0.19621	-0.255021	0.161252	0.262406	-0.0875171	-0.111247	Ppdpf
969	ENSMUSG00000068823	0.00222899	-0.13742	-0.0993155	0.199745	-0.0438238	-0.0709122	-0.0394796	-0.253852	0.0143893	-0.200601	-0.462789	-0.0728165	-0.0521277	-0.0306974	0.410791	Csde1
970	ENSMUSG00000017188	2.51364e-08	-0.139485	-0.209467	-0.102167	0.292753	0.325984	0.122283	-0.00248521	-0.390498	-0.0955868	-0.182817	0.185103	0.168589	-0.366645	-0.00299666	Coa3
970	ENSMUSG00000040048	3.06014e-12	-0.0893461	0.041126	-0.0935673	0.461599	0.289917	0.12361	0.234423	-0.219651	0.06116	-0.343462	0.480336	0.0850274	-0.345765	-0.306093	Ndufb10
974	ENSMUSG00000030779	5.36699e-09	-0.419195	-0.0851196	0.137084	-0.385148	-0.326381	-0.0143878	-0.450343	-0.354322	-0.371898	-0.22319	-0.386394	-0.372203	-0.150461	0.109595	Rbbp6
977	ENSMUSG00000020368	4.29853e-06	0.190021	0.100599	0.182486	0.0287016	-0.149948	0.0762204	0.147636	0.0845621	0.223743	-0.0239373	0.158434	0.315191	0.0849097	0.406089	Canx
979	ENSMUSG00000030120	5.80683e-10	0.185819	0.283504	0.317535	0.00308783	-0.0882265	-0.194834	0.179163	0.13094	0.153725	0.193292	0.27444	0.380978	0.185217	0.365532	Mlf2
979	ENSMUSG00000017776	5.6049e-12	-0.16511	-0.0804125	0.0622434	-0.244447	-0.151585	0.087429	-0.300755	0.050966	-0.0602088	-0.0029953	-0.383412	-0.275972	-0.136421	0.15637	Crk
982	ENSMUSG00000024335	4.99626e-16	-0.298742	-0.134901	-0.145259	-0.0779812	-0.143639	-0.100412	-0.189236	0.203947	0.155618	0.159994	-0.275674	-0.508601	-0.111894	0.141757	Brd2
987	ENSMUSG00000059355	3.19239e-09	-0.23413	-0.297456	-0.128727	-0.0935074	-0.0651291	0.0814028	-0.169105	-0.301516	-0.197693	-0.0404046	-0.0368822	-0.127341	-0.434783	-0.176022	Wdr83os
991	ENSMUSG00000034243	1.69155e-08	-0.258579	-0.196594	-0.207882	0.0988189	0.00274535	0.0828674	-0.442806	-0.256195	-0.383817	0.053073	-0.34151	-0.127132	-0.0185176	-0.122054	Golgb1
993	ENSMUSG00000043962	1.46212e-10	-0.217771	-0.289961	0.0636313	-0.37786	-0.157464	0.100869	-0.350099	-0.0690416	-0.242737	-0.0819584	-0.401848	-0.341075	-0.270704	0.111038	Thrap3
995	ENSMUSG00000003380	1.17336e-15	-0.269247	0.204688	-0.192242	0.230112	0.256066	-0.122044	0.153403	0.0413321	0.207687	0.43948	-0.0531348	-0.524471	-0.0085567	-0.370795	Rabac1
995	ENSMUSG00000062981	1.35694e-06	0.184282	-0.182521	-0.0635192	0.315144	0.215184	-0.0604143	0.296704	0.1502	0.26021	-0.00448048	0.39309	0.304161	-0.275348	-0.0426829	Mrpl42
997	ENSMUSG00000024091	9.20374e-08	-0.350143	-0.117739	0.128618	-0.467288	-0.258368	-0.0910709	-0.171725	-0.336685	-0.152712	0.181778	-0.39464	-0.51211	-0.287339	0.269602	Vapa
1003	ENSMUSG00000055302	5.53274e-08	0.212986	0.197997	0.0714425	-0.383559	0.0136159	-0.181093	-0.041951	0.0963758	-0.10629	0.069134	0.0582807	0.266329	0.189121	0.384452	Mrfap1
1003	ENSMUSG00000029203	1.07645e-05	-0.171925	0.00477612	0.119821	-0.296319	-0.00365258	0.194267	-0.0966134	-0.0983781	-0.059371	0.0713071	-0.0561475	-0.183224	-0.143381	0.105101	Ube2k
1005	ENSMUSG00000029767	4.87259e-09	0.124666	0.216485	0.217421	-0.200688	-0.301324	0.117442	0.135561	0.235104	0.226519	0.211666	0.0765672	0.0378654	0.186599	0.103321	Calu
1006	ENSMUSG00000028676	2.70151e-06	-0.0481062	-0.0733207	0.0442819	-0.279711	-0.211971	0.0228974	-0.0711115	0.0193407	-0.0244352	-0.202504	-0.0772686	-0.0409075	-0.0304689	0.317531	Srsf10
1011	ENSMUSG00000022635	5.40868e-11	-0.0785894	0.023782	0.124111	-0.42265	-0.0536543	-0.0873922	-0.13943	0.0199858	0.0185401	0.0154391	-0.30234	-0.0336004	0.0107238	0.172842	Zcrb1
1015	ENSMUSG00000091896	6.38267e-11	-0.0502608	0.124696	0.151249	-0.387179	0.00608724	-0.112684	-0.242995	0.00308877	-0.209956	0.0283208	-0.226955	-0.0374529	0.109639	0.258062	Ube2d2a
1019	ENSMUSG00000053768	1.56541e-06	0.0933212	-0.153865	0.219966	0.2733	0.138364	0.113625	0.104611	0.0159654	0.0453002	-0.181641	0.219443	0.241827	-0.219026	0.299082	Chchd3
1020	ENSMUSG00000021413	8.10573e-11	0.00367422	-0.0689301	-0.0291752	-0.411122	-0.235214	0.0516399	-0.101079	0.0405556	-0.111243	0.0804837	-0.137112	-0.0642323	-0.00998866	0.188137	Prpf4b
1023	ENSMUSG00000002778	1.51155e-06	-0.175688	-0.184845	-0.00177358	0.227909	0.0837982	0.179936	-0.132153	-0.271135	-0.296317	-0.231987	0.153459	-0.0109093	-0.223384	0.0394025	Kdelr1
1024	ENSMUSG00000025326	9.43232e-11	-0.138163	-0.0439193	0.141288	-0.385913	-0.167444	0.0137894	-0.212251	-0.134101	-0.1409	0.0120398	-0.23482	-0.0714435	-0.0188058	0.21981	Ube3a
1025	ENSMUSG00000061032	2.70151e-06	-0.251172	-0.247663	0.00447421	-0.403771	-0.192532	-0.0996743	-0.170302	-0.288196	-0.152117	0.095847	-0.329607	-0.452268	-0.267443	0.190968	Rrp1
1028	ENSMUSG00000029422	1.27072e-10	-0.169309	-0.158851	-0.0215509	-0.0726396	-0.124896	-0.0139959	-0.419999	-0.285079	-0.371646	-0.270851	-0.459623	-0.17167	-0.0213422	0.296081	Rsrc2
1037	ENSMUSG00000021486	1.66863e-10	-0.156421	-0.276663	-0.149672	-0.131706	-0.132016	0.155394	-0.43578	-0.195013	-0.338191	0.100554	-0.316824	-0.115648	-0.337585	-0.156321	Prelid1
1038	ENSMUSG00000042323	1.69285e-10	-0.199323	-0.374782	0.235686	-0.0489713	-0.241739	-0.155041	-0.449101	-0.080763	-0.306817	-0.201978	-0.248107	-0.0402371	-0.290592	0.290876	Pbrm1
1044	ENSMUSG00000032745	2.88497e-08	-0.149951	-0.294306	-0.0984524	-0.164911	-0.157895	0.133631	-0.228328	-0.155403	-0.175711	-0.372238	-0.31752	-0.320423	-0.189533	0.277155	Gpbp1
1046	ENSMUSG00000028822	1.55033e-13	-0.15184	0.123908	0.0469364	0.199314	-0.0857953	-0.0552758	-0.0712956	-0.404391	-0.21223	-0.0804498	0.278265	0.0692643	0.0596525	-0.080741	Tmem50a
1046	ENSMUSG00000031954	1.53761e-06	-0.0728798	-0.372173	0.124047	-0.322268	-0.0641464	-0.0835317	-0.097214	0.0445797	-0.0241599	-0.170673	-0.176469	-0.0698236	-0.275093	0.201931	Cfdp1
1047	ENSMUSG00000010376	0.000353562	0.0241246	-0.165865	0.0449271	-0.0772487	0.000578023	-0.0737995	0.143711	-0.219288	0.0191713	-0.423025	0.224443	0.256205	-0.220141	-0.06838	Nedd8
1049	ENSMUSG00000063870	0.010356	-0.166387	-0.0663279	0.262871	-0.132063	-0.147713	-0.200179	-0.210221	0.0969011	-0.0528522	0.109105	-0.0297849	-0.133134	0.0677066	0.299421	Chd4
1052	ENSMUSG00000042520	6.7083e-06	-0.157723	-0.1204	0.04848	-0.197088	-0.0461022	0.0713953	-0.282394	-0.0853737	-0.228898	-0.327053	-0.195037	-0.103334	-0.024152	0.140182	Ubap2l
1057	ENSMUSG00000024146	0.000692493	-0.0513507	-0.0525343	-0.0624848	0.0279001	0.128601	0.00538771	-0.124286	-0.125334	-0.133333	-0.339769	-0.00267236	-0.0471986	-0.193575	0.149365	Cript
1058	ENSMUSG00000028367	2.79762e-10	-0.230442	-0.1644	0.10306	-0.0166849	0.296833	0.127914	-0.10668	-0.413172	-0.346689	-0.437743	-0.0894244	-0.427419	-0.408806	0.146102	Txn1
1059	ENSMUSG00000005103	1.36654e-09	0.0127795	0.0590551	0.0857977	-0.392505	-0.209719	-0.112643	-0.360563	-0.0114074	-0.191653	0.226547	-0.357076	0.174615	0.230499	0.24275	Wdr1
1059	ENSMUSG00000040242	1.7091e-08	-0.0110606	0.160761	0.251873	0.000544928	0.144405	0.127829	-0.13503	-0.00383846	-0.0722837	0.0718344	-0.0339355	0.14296	0.316585	0.314747	Fgfr1op2
1061	ENSMUSG00000079477	9.07963e-07	-0.178309	0.305976	0.193865	-0.0597533	0.149955	0.177729	-0.0914466	-0.175469	-0.0460992	0.13537	-0.21523	-0.306206	0.0157224	-0.0130905	Rab7
1062	ENSMUSG00000028603	1.06926e-12	-0.241153	0.0256593	-0.105252	0.280869	0.254864	0.106666	-0.0588985	-0.396436	-0.253977	-0.257898	0.0994755	-0.0719595	-0.0862025	0.0359228	Scp2
1067	ENSMUSG00000031176	2.79513e-09	-0.035857	0.170671	-0.110502	0.352981	0.225465	0.0190941	-0.0179717	-0.199667	-0.0722004	-0.1738	0.122538	0.149258	0.0969108	0.300774	Dynlt3
1068	ENSMUSG00000031783	2.33981e-09	-0.236103	-0.161198	-0.0593307	-0.351915	-0.124195	-0.143593	-0.179089	-0.189485	-0.0988506	-0.17362	-0.273227	-0.289509	-0.2072	0.100883	Polr2c
1078	ENSMUSG00000036427	0.000309647	0.141633	-0.15941	0.129707	0.140275	0.0334986	0.164428	-0.00514895	0.111907	-0.105578	-0.049024	0.248054	0.158245	-0.128622	0.222081	Gpi1
1085	ENSMUSG00000004096	2.35454e-09	-0.0355893	-0.231463	0.0344064	0.0676032	0.213923	0.158026	0.0824714	-0.111066	0.0138833	-0.201519	0.023158	0.0518078	-0.323304	-0.0537999	Cwc15
1093	ENSMUSG00000024002	9.74139e-09	-0.283269	-0.20105	0.214323	-0.15386	-0.208758	0.0430751	-0.372383	-0.112898	-0.238064	-0.0415994	-0.359228	-0.253994	-0.150635	0.208645	Brd4
1094	ENSMUSG00000021963	7.85945e-09	0.0123445	-0.0341622	-0.10482	-0.364884	0.0403555	0.0424965	-0.0612832	0.0999528	-0.027093	0.143788	-0.18394	-0.114543	-0.108936	-0.096655	Sap18
1096	ENSMUSG00000070394	1.26779e-06	-0.0283909	0.14244	-0.18141	0.379134	0.248239	-0.138052	-0.0302285	-0.293897	-0.223902	-0.317317	0.295854	0.332016	0.116791	-0.320693	Tmem256
1100	ENSMUSG00000037608	1.26175e-08	-0.183042	-0.299608	0.0727006	-0.351463	-0.226763	-0.00598425	-0.33057	-0.198503	-0.374856	-0.287106	-0.129813	-0.131991	-0.238157	0.0929845	Bclaf1
1102	ENSMUSG00000087260	9.93204e-06	-0.114416	-0.0984661	-0.100234	0.12096	0.26075	0.052758	0.0657539	-0.116819	0.0386009	-0.330488	0.112145	0.0915444	-0.225118	-0.0717053	Lamtor5
1107	ENSMUSG00000036309	4.25379e-06	-0.126262	-0.0124749	-0.249523	-0.271256	-0.10352	-0.0760287	-0.128342	-0.258613	-0.266387	-0.344512	0.0184954	-0.0131056	-0.0539413	-0.102912	Skp1a
1118	ENSMUSG00000019494	2.51812e-07	-0.228931	-0.0810519	-0.0982759	0.04509	0.0130134	-0.0548438	-0.0771481	-0.347108	-0.101864	-0.182504	0.0167321	-0.0596453	-0.273233	-0.161336	Cops6
1124	ENSMUSG00000006699	1.11488e-07	-0.139125	-0.0102314	-0.0724022	-0.0542443	-0.0629262	0.0757658	-0.0272841	-0.124668	-0.0280869	-0.0712599	-0.131068	-0.357372	-0.287305	0.326231	Cdc42
1126	ENSMUSG00000023456	0.000123027	0.0360558	-0.00406107	-0.244419	-0.138602	0.0195615	0.166895	0.236532	-0.260073	0.0468494	0.0796911	0.275319	0.101849	-0.22347	-0.060927	Tpi1
1127	ENSMUSG00000054604	9.44988e-10	-0.37248	-0.310822	0.0829986	-0.195453	-0.171603	0.0859344	-0.391995	-0.0934786	-0.248597	-0.0732316	-0.292689	-0.353358	-0.244288	0.199246	Cggbp1
1129	ENSMUSG00000029131	8.84869e-06	-0.0101734	0.0438894	0.029863	-0.336845	0.0658591	0.0670472	-0.227607	-0.0106784	-0.25212	0.0136754	-0.264666	0.0133239	0.0271409	0.22051	Dnajb6
1132	ENSMUSG00000040459	5.4642e-07	-0.179798	-0.11679	-0.0478726	-0.14877	-0.250895	-0.0786982	-0.360251	-0.0841691	-0.248928	-0.348397	-0.334072	-0.166374	-0.0857261	0.132575	Arglu1
1139	ENSMUSG00000046229	4.58481e-08	0.00329541	-0.00619889	0.0609627	0.33844	0.209102	0.138257	-0.0305765	-0.126372	-0.07816	-0.0638398	0.173909	0.200324	-0.107327	-0.0223574	Scand1
1148	ENSMUSG00000020803	2.00933e-11	-0.371205	-0.268944	-0.272738	-0.312796	0.0624635	-0.165909	-0.286231	-0.328655	-0.287839	-0.134485	-0.185824	-0.291291	-0.422991	-0.0965452	Txndc17
1150	ENSMUSG00000037916	1.45855e-06	0.0337927	0.0118439	0.0531391	0.268076	0.20864	0.13054	0.168502	-0.0697341	0.0566021	0.205326	0.234879	0.122764	-0.323779	0.207088	Ndufv1
1164	ENSMUSG00000021111	4.71232e-06	-0.0820626	-0.167843	0.168181	-0.183174	-0.289658	-0.108684	-0.205531	-0.043697	-0.102671	-0.242794	-0.166984	-0.0600187	-0.213716	0.183932	Papola
1175	ENSMUSG00000006373	5.90591e-08	-0.299075	-0.0357879	0.117278	-0.254994	-0.142762	0.114944	-0.0940307	-0.327614	-0.1553	-0.24903	-0.124491	-0.299052	0.100828	0.148537	Pgrmc1
1197	ENSMUSG00000057666	2.94339e-07	0.230832	0.189912	-0.109043	-0.223918	0.250509	0.0359729	0.412395	0.146029	0.331534	0.351744	0.365333	0.235583	-0.170931	0.0937331	Gapdh
[truncated: 12 more rows]
