# Supplementary material for: Differentiation dynamics of mammary epithelial cells revealed by single-cell RNA sequencing
Source: Nat Commun. 2017 Dec 11;8:2128. doi: 10.1038/s41467-017-02001-5 (PMC5723634; doi:10.1038/s41467-017-02001-5)
Supplement: Supplementary file 19 — Supplementary Data 16 [file 41467_2017_2001_MOESM19_ESM.xlsx]

## Sheet: Supplementary Data 16
Supplementary Data 16. List of genes with pseudo-time dependent gene expression with same overall trend in the two branches.
Gene	HormoneSensing.PValue	HormoneSensing.gradient	HormoneSensing.PAdjust	Secretory.PValue	Secretory.gradient	Secretory.PAdjust	pValRank
Rrs1	3.14e-98	-1	1.73e-95	4.88e-54	-1	6.64e-52	358
Cox5b	4.2e-113	1	2.51e-110	1.00828655148489e-316	1	9.30648487020556e-314	108
Eif5b	4.18e-157	-1	2.96e-154	2.91e-88	-1	1.24e-85	253
Fhl2	1.08e-65	-1	4.16e-63	5.39e-304	-1	4.93e-301	113
Sdpr	6.99e-176	-1	5.2e-173	5.25e-131	-1	3.37e-128	230
Hspe1	1.93e-50	1	4.76e-48	0	1	0	1
Ndufb3	1.14e-37	1	1.48e-35	9.11e-112	1	5.16e-109	327
Klf7	2.09e-289	-1	1.8e-286	2.21e-63	-1	4.64e-61	125
Igfbp5	0	-1	0	3.96e-153	-1	2.82e-150	2
Arpc2	1.71e-57	-1	5.32e-55	4.15e-217	-1	3.48e-214	175
Tmbim1	4.72e-100	-1	2.64e-97	2.5e-69	-1	6.7e-67	352
Ptma	6.14e-102	1	3.46e-99	1.67e-226	1	1.42e-223	170
3110079O15Rik	0	-1	0	0	-1	0	3
Lrrfip1	1.93e-52	-1	5.21e-50	2.79e-289	-1	2.51e-286	126
Ralb	1.19e-128	-1	7.57e-126	2.4e-184	-1	1.88e-181	216
Actr3	6.22e-91	-1	3.23e-88	1.94e-60	-1	3.56e-58	376
Ubxn4	1.15e-21	-1	2.53e-20	5.14e-61	-1	9.71e-59	430
Cd55	6.19e-243	-1	5.12e-240	4.75e-111	-1	2.65e-108	159
Mapkapk2	9.94e-34	-1	1.04e-31	7.21e-71	-1	2.05e-68	416
Rab7b	2.6e-202	-1	2.05e-199	2.28e-37	-1	7.31e-36	192
Chil1	3.64e-116	-1	2.21e-113	2.31e-96	-1	1.13e-93	321
Csrp1	4.85e-174	-1	3.6e-171	1.54e-135	-1	1.02e-132	233
Lad1	1.74e-77	-1	8.05e-75	0	-1	0	4
Pkp1	7.03e-181	-1	5.29e-178	1.37e-231	-1	1.17e-228	166
Prdx6	0	1	0	9.6e-87	1	3.94e-84	5
Mpc2	2.53e-20	1	4.05e-19	1.08e-158	1	7.82e-156	251
Pbx1	5.35e-151	-1	3.72e-148	1.03e-72	-1	3.06e-70	262
Ndufs2	1.5e-63	1	5.51e-61	9.7e-124	1	5.99e-121	309
Ufc1	1.73e-44	1	3.41e-42	3.25e-57	1	5.34e-55	436
H3f3a	7.84e-120	1	4.81e-117	3.31e-110	1	1.83e-107	317
Atf3	1.62e-93	1	8.68e-91	4.16e-202	1	3.4e-199	195
Fam107b	3.46e-250	-1	2.88e-247	0	-1	0	6
Atp5c1	3.15e-196	1	2.45e-193	0	1	0	7
Tubb4b	1.67e-110	-1	9.86e-108	2.81e-55	-1	4.1e-53	330
Edf1	7.08e-42	1	1.25e-39	1.85e-183	1	1.44e-180	218
Swi5	9.35e-40	1	1.44e-37	3.79e-68	1	9.67e-66	419
Lcn2	0	-1	0	0	-1	0	8
Fam129b	1.73e-58	-1	5.5e-56	1.78e-148	-1	1.24e-145	267
Ndufa8	1.34e-43	1	2.56e-41	1.13e-129	1	7.19e-127	299
Rbms1	1.88e-161	-1	1.35e-158	0	-1	0	9
Ccdc141	2.98e-198	-1	2.33e-195	3.57e-241	-1	3.08e-238	161
Itgav	4.56e-29	-1	3.23e-27	1.66e-178	-1	1.28e-175	224
2700094K13Rik	3.98e-61	1	1.36e-58	9.48e-151	1	6.67e-148	264
Cd44	0	-1	0	0	-1	0	10
Prrg4	0	-1	0	1.33e-200	-1	1.08e-197	11
Eif3m	4.71e-34	1	5.18e-32	5.5e-54	1	7.38e-52	441
Nop10	6.83e-116	1	4.13e-113	8.92e-143	1	6.06e-140	273
Thbs1	0	-1	0	5.33e-68	-1	1.34e-65	12
Srp14	8.85e-118	1	5.4e-115	1.62e-50	1	1.74e-48	319
B2m	1.79e-219	1	1.45e-216	0	1	0	13
Smox	2.47512066597089e-319	-1	2.15830522072662e-316	3.56e-231	-1	3.04e-228	106
Cst3	0	-1	0	0	-1	0	14
Mapre1	5.69e-47	-1	1.23e-44	1.75e-47	-1	1.62e-45	448
Eif6	9.52e-104	-1	5.41e-101	2.09e-137	-1	1.39e-134	283
Top1	1.53e-122	-1	9.47e-120	3.08e-68	-1	7.98e-66	312
Sdc4	2.63e-189	-1	2.02e-186	0	-1	0	15
Sulf2	8.21e-160	-1	5.87e-157	1.3e-150	-1	9.1e-148	248
Zfos1	6.55e-75	1	2.93e-72	3.93e-65	1	8.68e-63	406
Fam210b	4.74e-159	1	3.37e-156	3.5e-178	1	2.68e-175	225
Pmepa1	1.76e-19	-1	1.85e-18	1.17e-301	-1	1.06e-298	116
Atp5e	2.54e-238	1	2.08e-235	4.34e-97	1	2.13e-94	164
Ebp	1.46e-40	1	2.39e-38	1e-101	1	5.21e-99	346
Ndufb11	4.4e-159	1	3.13e-156	4.2e-215	1	3.51e-212	179
Slc25a5	6.31e-86	1	3.12e-83	0	1	0	16
Ndufa1	1.32e-92	1	7.01e-90	3.22e-97	1	1.59e-94	361
Ssr4	1.12e-20	1	2.02e-19	0	1	0	17
Las1l	2.02e-59	-1	6.73e-57	3.94e-35	-1	9.06e-34	433
Msn	4.18e-154	-1	2.93e-151	0	-1	0	18
Igbp1	1.84e-48	1	4.25e-46	3.7e-38	1	1.33e-36	447
Cox7b	1.71e-161	1	1.23e-158	6.02e-292	1	5.43e-289	124
Armcx2	6.39e-113	-1	3.82e-110	7.46e-195	-1	5.98e-192	205
Wbp5	6.05e-80	1	2.86e-77	0	1	0	19
Tmsb4x	1.26e-299	1	1.09e-296	1.81e-195	1	1.46e-192	117
Cp	0	-1	0	6.16e-80	-1	2.24e-77	20
Ndufb5	3.44e-28	1	2.23e-26	0	1	0	21
Anxa5	2.47e-46	-1	5.14e-44	2.62e-193	-1	2.09e-190	206
Noct	2.53e-30	-1	2.03e-28	3.12e-95	-1	1.51e-92	366
Ndufc1	5.47e-133	1	3.57e-130	1.99e-114	1	1.14e-111	292
Dclk1	2.18e-195	-1	1.7e-192	2.24e-202	-1	1.84e-199	191
Tm4sf1	0	-1	0	0	-1	0	22
Wwtr1	3.79e-299	-1	3.28e-296	8.18e-151	-1	5.77e-148	118
Rap2b	1e-128	-1	6.38e-126	6.42e-117	-1	3.8e-114	303
Mme	8.64e-214	-1	6.92e-211	1.57e-303	-1	1.43e-300	115
Lmna	3.04077537968679e-313	-1	2.64547458032751e-310	0	-1	0	23
Rab25	2.89e-89	1	1.48e-86	6.08e-63	1	1.24e-60	380
Lamtor2	6.34e-129	1	4.06e-126	9.57e-79	1	3.38e-76	302
S100a16	4.54e-255	-1	3.81e-252	0	-1	0	24
S100a10	2.48e-64	-1	9.2e-62	0	-1	0	25
Mrps21	1.78e-62	1	6.38e-60	4.31e-68	1	1.09e-65	420
Igsf3	1.03e-141	-1	6.9e-139	4.75e-69	-1	1.27e-66	277
Cttnbp2nl	1.02e-184	-1	7.76e-182	6.73e-45	-1	5.18e-43	214
Csf1	8.2e-261	-1	6.88e-258	1.91e-210	-1	1.58e-207	150
Celsr2	8.76e-100	-1	4.87e-97	3.77e-60	-1	6.86e-58	354
Ntng1	3.63e-250	-1	3.02e-247	1.16e-175	-1	8.78e-173	157
1810037I17Rik	7.04e-110	1	4.14e-107	9.94e-49	1	9.94e-47	331
Camk2d	2.63e-141	-1	1.76e-138	1.14e-223	-1	9.67e-221	172
Nfkb1	2.07e-76	-1	9.42e-74	5.54e-149	-1	3.86e-146	266
Pdlim5	3.48e-33	-1	3.44e-31	4.85e-47	-1	4.32e-45	449
2015-09-01	6.92e-48	1	1.54e-45	1.89e-55	1	2.81e-53	439
Clca3a2	3.88e-19	-1	3.05e-18	0	-1	0	26
Cyr61	7.92e-271	-1	6.71e-268	3.6e-88	-1	1.53e-85	143
Sdcbp	3.15e-76	-1	1.43e-73	1.74e-108	-1	9.47e-106	335
Anp32b	6.68e-253	-1	5.57e-250	2.75e-70	-1	7.66e-68	156
Sec61b	8.29e-85	1	4.06e-82	0	1	0	27
Klf4	7.19e-22	-1	1.72e-20	9.96e-106	-1	5.36e-103	340
Lurap1l	1.25e-276	-1	1.07e-273	1.64e-259	-1	1.43e-256	140
Uqcrh	9.52e-254	1	7.96e-251	2.45e-272	1	2.17e-269	142
Slc2a1	1.66e-172	-1	1.23e-169	3.81e-142	-1	2.58e-139	235
Yrdc	8.85e-110	-1	5.18e-107	7.09e-80	-1	2.55e-77	332
Zc3h12a	1.55e-171	-1	1.14e-168	1.5e-240	-1	1.29e-237	162
Stk40	4.62e-81	-1	2.21e-78	4.04e-48	-1	3.88e-46	391
Map7d1	3.36e-21	-1	6.72e-20	3.83e-95	-1	1.84e-92	367
Rnf19b	3.7e-100	-1	2.07e-97	1.04e-75	-1	3.42e-73	351
Eif3i	8.44e-53	1	2.31e-50	1e-259	1	8.81e-257	151
Tinagl1	1.48e-35	-1	1.8e-33	1.78e-93	-1	8.41e-91	371
Atpif1	1.03e-298	1	8.93e-296	3.5e-68	1	8.95e-66	119
Sfn	8.84e-66	-1	3.42e-63	0	-1	0	28
Clic4	2.16e-24	-1	6.69e-23	7.09e-191	-1	5.63e-188	208
Rpl11	6.04e-150	1	4.17e-147	4.48e-216	1	3.75e-213	177
Minos1	1.73e-27	1	1.02e-25	6.09e-124	1	3.76e-121	308
Efhd2	0	-1	0	0	-1	0	29
Park7	6.58e-123	1	4.1e-120	8.99e-159	1	6.5e-156	250
Ywhah	2.26e-134	-1	1.48e-131	2.32e-103	-1	1.22e-100	290
Wdr1	1.55e-24	-1	4.97e-23	5.47e-99	-1	2.77e-96	355
Smim14	1.07e-97	1	5.87e-95	1.28e-103	1	6.79e-101	344
Cxcl1	0	-1	0	0	-1	0	30
Cxcl2	5.15e-181	-1	3.88e-178	2.52e-202	-1	2.07e-199	193
2011-09-01	2.62e-230	-1	2.13e-227	9.69e-134	-1	6.31e-131	167
Anxa3	1.24e-36	-1	1.57e-34	0	-1	0	31
Atp5k	1.94e-65	1	7.43e-63	1.95e-98	1	9.84e-96	356
Cox6a1	3.32e-121	1	2.06e-118	0	1	0	32
Clip1	1.02e-62	-1	3.67e-60	1.05e-287	-1	9.47e-285	127
Denr	2.35e-26	-1	1.2e-24	2.45e-79	-1	8.76e-77	396
Chchd2	9.98e-129	1	6.38e-126	2.85e-285	1	2.55e-282	130
Cldn4	5.13e-20	-1	7.18e-19	1.91e-222	-1	1.61e-219	173
Hspb1	7.65e-23	-1	2.07e-21	1.27e-38	-1	5.07e-37	454
Lamtor4	1.6e-38	1	2.17e-36	2.5e-107	1	1.35e-104	337
Atp5j2	1.12e-148	1	7.74e-146	5.64e-215	1	4.72e-212	180
Pomp	3.83e-99	1	2.12e-96	1.08e-105	1	5.78e-103	341
Hmgb1	2.42e-41	1	4.14e-39	3.83e-55	1	5.51e-53	440
Ndufa4	6.7e-59	1	2.16e-56	8.97e-136	1	5.92e-133	285
Met	7.65e-253	-1	6.37e-250	8.91e-263	-1	7.85e-260	149
Fam3c	1.91e-25	1	7.44e-24	2.55e-146	1	1.76e-143	268
Ndufa5	8.14e-25	1	2.93e-23	3.18e-133	1	2.06e-130	291
Cald1	1.86e-203	-1	1.47e-200	1.27e-140	-1	8.52e-138	190
Ndufb2	3.36e-71	1	1.43e-68	1.12e-130	1	7.16e-128	296
Zyx	1.84e-65	-1	7.04e-63	8.98e-191	-1	7.13e-188	209
Arhgef5	1.26e-33	-1	1.31e-31	9.22e-68	-1	2.29e-65	421
Tmem176b	1.4e-102	1	7.93e-100	0	1	0	33
Tmem176a	4.99e-87	1	2.49e-84	1.17e-254	1	1.02e-251	152
Osbpl3	2.84e-148	-1	1.95e-145	0	-1	0	34
Creb5	9.67e-73	-1	4.21e-70	1.02e-38	-1	4.29e-37	412
Gars	1.53e-73	-1	6.73e-71	2.27e-158	-1	1.64e-155	252
Tacstd2	4.8e-42	-1	8.64e-40	0	-1	0	35
Mat2a	1.48e-164	-1	1.07e-161	2.54788124773003e-314	-1	2.34659862915936e-311	111
Tmsb10	6.24e-54	-1	1.77e-51	0	-1	0	36
Mthfd2	1.8e-105	-1	1.03e-102	0	-1	0	37
Atp6v1b1	4.8e-267	-1	4.05e-264	1.11e-108	-1	6.06e-106	145
Hnrnpf	1.29e-39	-1	1.96e-37	1.82e-31	-1	2.55e-30	453
Wnt5b	0	-1	0	6.38e-288	-1	5.74e-285	38
Erc1	1.26e-126	-1	7.94e-124	3.99e-178	-1	3.05e-175	226
Atp6v1e1	2.46e-54	1	7.05e-52	2.56e-66	1	6.02e-64	423
Tpi1	3.32e-30	1	2.62e-28	4.52e-62	1	8.9e-60	429
Emp1	3.46e-183	-1	2.62e-180	0	-1	0	39
H2afj	3.83e-155	1	2.69e-152	9.39e-92	1	4.36e-89	256
Strap	1.67e-51	-1	4.29e-49	2.5e-39	-1	1.15e-37	444
Kras	2.02e-49	-1	4.81e-47	2.01e-74	-1	6.34e-72	408
Ndufa3	6.62e-107	1	3.83e-104	1.24e-49	1	1.3e-47	338
Fosb	6.35e-32	-1	5.53e-30	1.29e-100	-1	6.65e-98	350
Trappc6a	2.43e-101	1	1.37e-98	3.05e-47	1	2.75e-45	347
Apoe	6.89e-146	-1	4.7e-143	3.87e-76	-1	1.28e-73	269
Kcnn4	0	-1	0	5.94e-89	-1	2.58e-86	40
Plaur	6.83e-176	-1	5.09e-173	0	-1	0	41
Cadm4	3.31e-67	-1	1.32e-64	1.77e-181	-1	1.37e-178	221
Lypd3	0	-1	0	0	-1	0	42
Ceacam1	0	-1	0	5.89e-157	-1	4.24e-154	43
Fcgbp	0	-1	0	0	-1	0	44
Lgals7	1.56e-279	-1	1.33e-276	4.05e-81	-1	1.51e-78	137
Actn4	1.5e-161	-1	1.08e-158	7.12e-116	-1	4.17e-113	246
Eif3k	6.41e-65	1	2.42e-62	4.43e-111	1	2.48e-108	328
Capns1	3.31e-161	-1	2.37e-158	7.27862450109783e-318	-1	6.72544903901439e-315	107
Cox6b1	4.75e-274	1	4.02e-271	0	1	0	45
Dmkn	9.19e-127	-1	5.79e-124	1.11e-32	-1	1.9e-31	306
Fxyd3	0	-1	0	2.25e-144	-1	1.54e-141	46
Etfb	7.54e-82	1	3.63e-79	1.69e-88	1	7.24e-86	381
Rps11	8.88e-116	1	5.36e-113	0	1	0	47
Rpl13a	1.91e-142	1	1.29e-139	8.45e-286	1	7.59e-283	128
Ppp1r15a	1.41e-58	-1	4.51e-56	1.93e-76	-1	6.45e-74	399
Nav2	3.42e-102	-1	1.94e-99	0	-1	0	48
Klf13	1.95e-19	-1	1.85e-18	9.26e-135	-1	6.06e-132	289
Aldh1a3	0	-1	0	0	-1	0	49
Mfge8	0	-1	0	0	-1	0	50
Iqgap1	3.8e-121	-1	2.35e-118	1.29e-73	-1	3.96e-71	315
Ndufc2	1.11e-39	1	1.69e-37	0	1	0	51
Plekhb1	2.78e-212	-1	2.22e-209	3.28e-208	-1	2.72e-205	184
Tead1	1.4e-144	-1	9.5e-142	1.73e-176	-1	1.32e-173	229
Far1	5.33e-95	-1	2.87e-92	1.99e-98	-1	1e-95	357
Rras2	6.07e-44	-1	1.18e-41	1.19e-127	-1	7.49e-125	305
Gde1	8.22e-60	1	2.75e-57	2.63e-29	1	1.85e-28	432
Ndufab1	1.09e-58	1	3.5e-56	5.36e-98	1	2.67e-95	360
Aldoa	2.89e-129	1	1.86e-126	1.45e-90	1	6.55e-88	300
Pkp3	4.51e-28	-1	2.8e-26	4.57e-153	-1	3.25e-150	259
Eps8l2	6.64e-29	-1	4.65e-27	8.65e-206	-1	7.14e-203	187
Ctsd	1.06e-53	1	2.99e-51	1.09e-48	1	1.08e-46	442
Kcnq1ot1	1.94e-33	-1	1.96e-31	1.78e-124	-1	1.1e-121	307
Ccnd1	6.08e-100	-1	3.38e-97	5.8e-73	-1	1.74e-70	353
Ifngr1	1.23e-172	-1	9.09e-170	8.26e-69	-1	2.17e-66	234
Marcks	6.93e-83	1	3.36e-80	8.8e-56	1	1.33e-53	386
Cd24a	1.97626258336499e-323	1	1.727253497861e-320	0	1	0	52
Cisd1	2.04e-44	1	4.01e-42	2.02e-62	1	4.03e-60	426
Ddt	1.53e-76	1	6.98e-74	5.99e-120	1	3.61e-117	316
Mif	7.82e-39	1	1.09e-36	4.69e-195	1	3.76e-192	203
Chchd10	1.24e-95	1	6.71e-93	0	1	0	53
Pofut2	4.77e-45	-1	9.63e-43	6.4e-195	-1	5.13e-192	204
Pttg1ip	1.33e-189	-1	1.02e-186	0	-1	0	54
Cstb	2.41e-263	-1	2.02e-260	1.88e-228	-1	1.6e-225	148
Plpp2	6.34e-59	-1	2.05e-56	8.28e-95	-1	3.96e-92	369
Atp5d	7.35e-119	1	4.5e-116	4.7e-285	1	4.21e-282	131
Uqcr11	7.17e-280	1	6.13e-277	3e-248	1	2.6e-245	136
Gadd45b	4.89e-40	-1	7.82e-38	5.22e-210	-1	4.33e-207	186
Zbtb7a	8.85e-61	-1	3.01e-58	4.68e-142	-1	3.16e-139	276
Cry1	1.4e-188	-1	1.07e-185	2.16e-82	-1	8.34e-80	211
Cep83	5.87e-57	-1	1.8e-54	1.64e-74	-1	5.21e-72	407
Eea1	2.08e-62	-1	7.44e-60	2.29e-115	-1	1.33e-112	324
Atp2b1	0	-1	0	0	-1	0	55
Dusp6	6.33e-182	-1	4.78e-179	1.99e-24	-1	3.98e-24	220
Tspan8	1.49e-227	-1	1.21e-224	5.08e-124	-1	3.15e-121	169
Rap1b	4.07e-151	-1	2.83e-148	4.62e-30	-1	4.62e-29	261
Cdk4	6.61e-42	1	1.18e-39	2.85e-117	1	1.69e-114	320
Naca	4.27e-203	1	3.37e-200	2.91e-254	1	2.53e-251	153
Atp5b	1.29e-47	1	2.84e-45	0	1	0	56
Cnpy2	1.32e-25	1	5.53e-24	9.26e-132	1	5.97e-129	293
Cd63	9.32e-62	-1	3.25e-59	0	-1	0	57
Carkd	9.97e-62	1	3.47e-59	3.69e-74	1	1.15e-71	410
Gas6	0	-1	0	0	-1	0	58
Fgfr1	5.08e-151	-1	3.54e-148	0	-1	0	59
Rab11fip1	1.37e-61	-1	4.76e-59	1.26e-115	-1	7.36e-113	322
Eif4ebp1	7.88e-31	-1	6.54e-29	8.3e-138	-1	5.54e-135	282
Palld	6.02e-177	-1	4.5e-174	3.61e-125	-1	2.24e-122	228
Ndufa13	8.9e-215	1	7.14e-212	1.27e-99	1	6.48e-97	181
Lsm4	8.01e-29	1	5.45e-27	1.55e-171	1	1.16e-168	236
Pgls	1.01e-95	1	5.47e-93	1.13e-205	1	9.31e-203	188
Tpm4	1.2e-76	-1	5.5e-74	6.59e-297	-1	5.99e-294	120
Ndufb7	1.44e-32	1	1.34e-30	7.73e-96	1	3.75e-93	363
Tecr	1.38e-48	1	3.2e-46	8.39e-181	1	6.45e-178	222
Prdx2	7.74e-288	1	6.66e-285	0	1	0	60
Junb	1.38e-24	-1	4.61e-23	9.47e-57	-1	1.52e-54	438
Mt2	4.3e-192	1	3.34e-189	0	1	0	61
Mt1	1.96e-269	1	1.65e-266	0	1	0	62
Cdh1	9.64e-79	-1	4.5e-76	1.05e-156	-1	7.56e-154	254
Cotl1	1.02e-283	-1	8.75e-281	4.8e-241	-1	4.13e-238	132
Cox4i1	0	1	0	0	1	0	63
Map1lc3b	2.97e-37	1	3.8e-35	6.8e-95	1	3.26e-92	368
Piezo1	5.88e-298	-1	5.09e-295	1.00789391751614e-320	-1	9.33309767619948e-318	105
Ankrd11	2.29e-77	-1	1.06e-74	2.95e-87	-1	1.23e-84	382
Itgb1	2.42e-26	-1	1.21e-24	7.4e-184	-1	5.78e-181	217
2700060E02Rik	2.08e-63	1	7.65e-61	2.32e-72	1	6.9e-70	413
Vcl	4.32e-39	-1	6.3e-37	1e-80	-1	3.71e-78	392
Spcs1	4.34e-39	1	6.3e-37	5.92e-80	1	2.16e-77	394
Gnl3	2.71e-60	-1	9.17e-58	3.99e-81	-1	1.5e-78	390
Gch1	2.85e-185	-1	2.18e-182	1.35e-163	-1	9.85e-161	213
Lgals3	1.77e-92	-1	9.39e-90	0	-1	0	64
Dad1	2.1e-49	1	4.97e-47	4.38e-101	1	2.26e-98	348
Psme1	3.94e-71	1	1.68e-68	1.25e-68	1	3.28e-66	415
Psme2	4.81e-58	1	1.51e-55	2.56e-45	1	2.12e-43	435
Itm2b	3.97e-216	-1	3.19e-213	1.49e-68	-1	3.89e-66	176
Klf5	7.74e-52	-1	2.04e-49	1.94e-51	-1	2.23e-49	443
Ndfip2	3.13e-167	-1	2.28e-164	7.76e-98	-1	3.85e-95	240
Gpc6	0	-1	0	0	-1	0	65
Ldlr	1.19e-87	-1	5.98e-85	1.29e-130	-1	8.23e-128	297
Hspa8	9.4e-86	1	4.64e-83	0	1	0	66
Plet1	0	-1	0	0	-1	0	67
Cryab	1.69e-165	-1	1.22e-162	8.69e-246	-1	7.53e-243	158
Imp3	1.95e-62	1	6.98e-60	1.05e-51	1	1.24e-49	427
Cox5a	5.01e-117	1	3.05e-114	0	1	0	68
Tpm1	4.97e-236	-1	4.07e-233	0	-1	0	69
Anxa2	7.31e-89	-1	3.72e-86	0	-1	0	70
Cox7a2	1.54e-211	1	1.22e-208	1.93e-253	1	1.67e-250	154
Myo6	1.33e-201	-1	1.04e-198	1.73e-73	-1	5.28e-71	196
Tmed3	2.52e-266	1	2.12e-263	1.17e-74	1	3.72e-72	146
Ppp2r3a	2.76e-200	-1	2.16e-197	1.33e-83	-1	5.19e-81	197
Anapc13	2.49e-95	1	1.35e-92	8.66e-61	1	1.62e-58	365
Cdv3	3.48e-143	-1	2.36e-140	1.15e-46	-1	1.01e-44	272
Ltf	6.3e-275	-1	5.35e-272	1.03e-243	-1	8.92e-241	141
Ccrl2	1.36e-170	-1	9.97e-168	3.05e-132	-1	1.98e-129	237
Pdcd6ip	1.36e-80	-1	6.49e-78	1.66e-56	-1	2.62e-54	393
Cmtm8	6.66e-92	1	3.48e-89	1.39e-69	1	3.79e-67	374
Cdcp1	1.56e-51	-1	4.04e-49	8.65e-164	-1	6.32e-161	245
Slc35e4	2.13e-63	-1	7.78e-61	5.41e-123	-1	3.33e-120	310
Lif	2.76e-211	-1	2.19e-208	9.9e-264	-1	8.74e-261	147
Uqcr10	3.65e-201	1	2.86e-198	2.32e-214	1	1.94e-211	182
Ppia	4.33e-74	1	1.91e-71	1.98e-109	1	1.09e-106	333
H2afv	5.86e-110	1	3.45e-107	3.08e-183	1	2.39e-180	219
Mdh1	5.68e-40	1	9.03e-38	0	1	0	71
Cct4	5.78e-32	1	5.09e-30	2.8e-74	1	8.76e-72	409
Rtn4	6.16e-99	-1	3.4e-96	1.07e-177	-1	8.14e-175	227
Sqstm1	1.17e-85	-1	5.79e-83	8.54e-196	-1	6.88e-193	201
Ppp2ca	2.13e-240	-1	1.76e-237	2.13e-100	-1	1.09e-97	163
Vdac1	2.89e-215	1	2.32e-212	1.56e-90	1	7.03e-88	178
Uqcrq	2.6e-59	1	8.54e-57	9.07e-170	1	6.78e-167	239
Hint1	1.94e-184	1	1.48e-181	8.53e-242	1	7.35e-239	160
G3bp1	6.1e-92	-1	3.19e-89	4.36e-25	-1	1.31e-24	373
Map2k3	5.94e-113	-1	3.55e-110	0	-1	0	72
Map2k4	4.03e-28	-1	2.58e-26	1.36e-106	-1	7.32e-104	339
Ntn1	2.77e-293	-1	2.39e-290	0	-1	0	73
Naa38	1.05e-45	1	2.14e-43	3.67e-75	1	1.18e-72	404
Cldn7	4.35e-112	-1	2.58e-109	3.74e-195	-1	3.01e-192	202
Gabarap	2.52e-66	1	9.88e-64	1.44e-64	1	3.11e-62	424
Cxcl16	6.73e-141	-1	4.5e-138	6.96e-104	-1	3.7e-101	279
Pitpna	2.46e-142	-1	1.66e-139	2.37e-39	-1	1.11e-37	275
Sdf2	6.26e-73	1	2.73e-70	5.39e-51	1	5.98e-49	411
Spag9	5.1e-131	-1	3.3e-128	3.19e-65	-1	7.11e-63	294
Psmb3	3.47e-34	1	3.88e-32	1.16e-89	1	5.08e-87	379
Mien1	8.26e-70	1	3.43e-67	2.14e-75	1	6.92e-73	403
Csf3	3.17e-218	-1	2.56e-215	0	-1	0	74
Eif1	1.68476385231865e-321	-1	1.47079884307418e-318	0	-1	0	75
Jup	6.59e-50	-1	1.61e-47	3.94e-119	-1	2.36e-116	318
Sox9	8.55e-34	-1	9.07e-32	3.27e-68	-1	8.43e-66	418
Atp5h	1.08e-175	1	8.06e-173	0	1	0	76
Trim47	2.08e-136	-1	1.37e-133	8.34e-146	-1	5.72e-143	270
Srsf2	1.42e-94	-1	7.64e-92	8.47e-42	-1	5.17e-40	370
Baiap2	2.02e-150	-1	1.4e-147	1.06e-303	-1	9.69e-301	114
Stra13	1.27e-50	1	3.17e-48	3.84e-205	1	3.16e-202	189
Hist1h2bc	0	1	0	1.94e-140	1	1.3e-137	77
Hist1h1c	9.5e-96	1	5.18e-93	9.32e-30	1	8.39e-29	364
Acot13	1.35e-50	1	3.37e-48	6.72e-80	1	2.43e-77	395
Tubb2a	0	-1	0	1.02e-121	-1	6.21e-119	78
Tubb2b	1.38e-50	-1	3.42e-48	3.97e-45	-1	3.22e-43	446
Pxdc1	2.05e-167	-1	1.5e-164	0	-1	0	79
Eci2	4.9e-48	1	1.1e-45	7.3e-76	1	2.4e-73	400
Tmem14c	3.85e-62	1	1.36e-59	2.54e-202	1	2.07e-199	194
Edn1	7.18e-141	-1	4.79e-138	8.73e-74	-1	2.7e-71	280
Card19	2.09e-59	-1	6.95e-57	0	-1	0	80
Gadd45g	1.35e-237	1	1.1e-234	2.21e-171	1	1.65e-168	165
Higd2a	3.15e-129	1	2.03e-126	3.46e-95	1	1.67e-92	301
Cltb	1.04e-54	-1	3.02e-52	0	-1	0	81
Uqcrb	1.49e-62	1	5.35e-60	6.39e-123	1	3.92e-120	311
Ndufs6	2.06e-54	1	5.95e-52	1.86e-135	1	1.22e-132	286
Cast	2.29e-34	-1	2.61e-32	6.18e-128	-1	3.91e-125	304
Cox7c	7.16e-294	1	6.18e-291	5.81e-160	1	4.22e-157	122
F2rl1	9.02e-170	-1	6.61e-167	2.13e-101	-1	1.1e-98	238
Map1b	2.37e-30	-1	1.92e-28	0	-1	0	82
Mast4	3.23e-92	-1	1.71e-89	5.92e-68	-1	1.48e-65	372
Erbb2ip	3.71e-69	-1	1.53e-66	6.1e-67	-1	1.46e-64	417
Ndufs4	1.82e-26	1	9.72e-25	3.72e-98	1	1.86e-95	359
Rock2	1.42e-29	-1	1.08e-27	1.95e-174	-1	1.47e-171	232
Hpcal1	7.89e-131	1	5.09e-128	1.03e-61	1	2e-59	295
Gm17056	2.42e-62	-1	8.63e-60	5.36e-56	-1	8.26e-54	428
Arhgap5	1.51e-71	-1	6.46e-69	3.77e-141	-1	2.54e-138	278
Egln3	3.62e-283	-1	3.11e-280	1.58e-87	-1	6.66e-85	133
Baz1a	7.24e-193	-1	5.62e-190	1.47e-54	-1	2.04e-52	207
Nfkbia	5.62e-101	-1	3.16e-98	7.04e-51	-1	7.75e-49	349
Arf6	9.16e-281	-1	7.85e-278	3.12e-169	-1	2.33e-166	135
Actn1	5.57e-144	-1	3.78e-141	0	-1	0	83
Srsf5	2.36e-47	-1	5.14e-45	1.76e-115	-1	1.03e-112	323
Acot1	1.34e-213	1	1.07e-210	0	1	0	84
Npc2	1.95e-106	1	1.12e-103	7.2e-278	1	6.38e-275	139
Tnfaip2	0	-1	0	7.76e-268	-1	6.86e-265	85
Mark3	7.34e-111	-1	4.34e-108	1.48e-71	-1	4.3e-69	329
2010107E04Rik	1.77e-105	1	1.02e-102	9.66e-65	1	2.11e-62	343
Basp1	9.53e-214	-1	7.63e-211	0	-1	0	86
Dap	6.65e-166	1	4.83e-163	1.29e-70	1	3.62e-68	243
Cox6c	3.56e-160	1	2.54e-157	3.29e-166	1	2.43e-163	242
Pabpc1	7.74e-50	-1	1.87e-47	2.88e-63	-1	6.02e-61	425
Ywhaz	4.49e-36	-1	5.52e-34	1.59e-114	-1	9.13e-112	325
Trps1	2.02e-34	1	2.32e-32	1.36e-159	1	9.85e-157	249
Ndufb9	1.48e-51	1	3.86e-49	0	1	0	87
Trib1	5.21e-137	-1	3.45e-134	1.24e-69	-1	3.41e-67	284
Eef1d	7.65e-78	1	3.56e-75	2.34e-90	1	1.05e-87	377
Myh9	1.8e-25	-1	7.19e-24	3.91e-102	-1	2.04e-99	345
Maff	3.71e-26	-1	1.82e-24	1.81e-30	-1	1.99e-29	456
Smdt1	1.5e-33	1	1.55e-31	6.57e-82	1	2.51e-79	389
Ndufa6	1.6e-184	1	1.22e-181	3.02e-33	1	5.73e-32	215
Ano6	1.26e-18	-1	6.32e-18	0	-1	0	88
Scaf11	1.56e-20	-1	2.65e-19	1.71e-38	-1	6.65e-37	455
Tuba1c	9.92e-111	-1	5.86e-108	5.52e-135	-1	3.62e-132	288
Cox14	1.62e-65	1	6.23e-63	8.81e-86	1	3.55e-83	383
Krt8	3.67e-43	-1	6.94e-41	7.32e-297	-1	6.65e-294	121
Krt18	1.55e-41	-1	2.66e-39	1.24e-285	-1	1.11e-282	129
Smim22	3.18e-45	1	6.45e-43	7.78e-153	1	5.52e-150	260
Ppl	2.01e-114	-1	1.21e-111	2.11e-121	-1	1.28e-118	314
Senp2	2.67e-61	-1	9.2e-59	5.25e-109	-1	2.89e-106	334
Ppp1r2	3.72907281251467e-316	-1	3.24802241970028e-313	2.46e-119	-1	1.47e-116	109
Nfkbiz	8.81e-156	-1	6.19e-153	7.87e-212	-1	6.54e-209	185
Atp5j	9.52e-184	1	7.22e-181	1.64e-187	1	1.3e-184	212
App	1.51e-126	-1	9.46e-124	0	-1	0	89
Adamts1	0	-1	0	1.02e-197	-1	8.31e-195	90
Son	7.44e-30	-1	5.73e-28	5.95e-108	-1	3.23e-105	336
Atp5o	1.47e-49	1	3.53e-47	0	1	0	91
Cbr1	4.75e-73	1	2.08e-70	1.3e-75	1	4.26e-73	401
Psmb1	1.28e-118	1	7.83e-116	1.82e-179	1	1.4e-176	223
Tnfrsf12a	6.76e-92	-1	3.53e-89	0	-1	0	92
Rps2	4.89e-93	1	2.61e-90	1.58e-304	1	1.45e-301	112
Ndufb10	7.11e-50	1	1.73e-47	8.8e-175	1	6.65e-172	231
Msrb1	1.08e-41	1	1.87e-39	6.58e-150	1	4.61e-147	265
0610011F06Rik	3.16e-90	1	1.63e-87	5.31e-55	1	7.59e-53	378
Dusp1	8.2e-65	-1	3.09e-62	1.49e-75	-1	4.84e-73	402
Atp6v0e	1.92e-96	1	1.05e-93	3.22e-82	1	1.24e-79	362
Cuta	2.32e-42	1	4.25e-40	8.63e-154	1	6.17e-151	258
Hmga1	3.26e-95	-1	1.76e-92	4.2e-226	-1	3.56e-223	171
Rpl10a	9.81e-105	1	5.59e-102	2.88e-228	1	2.45e-225	168
Cdkn1a	3.44e-38	-1	4.58e-36	1.66e-282	-1	1.47e-279	134
Btbd9	9.74e-71	-1	4.12e-68	7.43e-112	-1	4.22e-109	326
Ndufv3	1.45e-117	1	8.83e-115	6.05e-197	1	4.9e-194	199
U2af1	2.7e-59	-1	8.85e-57	3.74e-42	-1	2.39e-40	434
Ndufa7	0	1	0	3.17e-129	1	2.01e-126	93
Cd320	1.55e-51	1	4e-49	1.63e-166	1	1.21e-163	241
Rps18	6.32e-141	1	4.23e-138	1.94e-190	1	1.53e-187	210
H2-K1	2.31e-32	1	2.08e-30	0	1	0	94
Psmb8	3.46e-76	1	1.56e-73	6.82e-196	1	5.5e-193	200
Clic1	2.18e-32	-1	1.98e-30	3.33e-44	-1	2.5e-42	450
Tnf	7.4e-133	-1	4.82e-130	3.71e-135	-1	2.44e-132	287
H2-D1	3.66e-46	1	7.57e-44	3.42e-130	1	2.18e-127	298
Ier3	7.14e-82	-1	3.44e-79	2.38e-142	-1	1.61e-139	274
Tubb5	3e-38	1	4.03e-36	0	1	0	95
Lrg1	2.85e-92	-1	1.51e-89	1.45e-198	-1	1.18e-195	198
2410015M20Rik	3e-155	1	2.1e-152	4.52e-99	1	2.3e-96	255
Ndufa11	4.74e-26	1	2.28e-24	6.6e-91	1	3.02e-88	375
Ndufv2	8.76e-50	1	2.11e-47	1.53e-105	1	8.18e-103	342
Myl12a	2.52e-105	-1	1.44e-102	0	-1	0	96
Wdr43	2.08e-67	-1	8.34e-65	9.48e-79	-1	3.36e-76	397
Yipf4	5.22e-34	1	5.69e-32	9.28e-72	1	2.73e-69	414
Ltbp1	5.58e-198	-1	4.35e-195	5.72e-279	-1	5.09e-276	138
Cdc42ep3	0	-1	0	0	-1	0	97
Socs5	1.95e-146	-1	1.33e-143	1.5e-220	-1	1.26e-217	174
Epcam	1.5e-277	-1	1.27e-274	0	-1	0	98
Rab18	1.83e-30	1	1.5e-28	3.72e-39	1	1.64e-37	452
Egr1	2.44e-122	-1	1.51e-119	7.59e-51	-1	8.27e-49	313
Paip2	1.53e-34	1	1.78e-32	6.3e-82	1	2.41e-79	388
Hbegf	0	-1	0	0	-1	0	99
Ndufa2	1.9e-67	1	7.65e-65	4.23e-63	1	8.76e-61	422
1500015A07Rik	2.74e-142	-1	1.85e-139	2.96e-213	-1	2.47e-210	183
Nars	1.97e-147	-1	1.35e-144	1.59e-161	-1	1.16e-158	247
Tubb6	0	-1	0	3.95252516672997e-323	-1	3.66399082955868e-320	100
Ndufs8	8.64e-67	1	3.41e-64	2.4e-143	1	1.63e-140	271
Fosl1	1.04e-268	-1	8.81e-266	9.48e-262	-1	8.33e-259	144
Rela	1.04e-28	-1	6.97e-27	7.7e-51	-1	8.31e-49	445
Fkbp2	1.69e-19	1	1.85e-18	6.05e-57	1	9.74e-55	437
Cox8a	0	1	0	0	1	0	101
Pla2g16	7.94e-71	1	3.37e-68	1e-77	1	3.45e-75	398
Slc3a2	8.83e-151	-1	6.13e-148	2.34e-87	-1	9.8e-85	263
Uqcc3	7.5e-84	1	3.66e-81	8.08e-68	1	2.01e-65	385
Eef1g	6.3e-59	1	2.04e-56	7.66e-293	1	6.93e-290	123
Ahnak	1.8e-191	-1	1.39e-188	0	-1	0	102
Fth1	1.17e-25	1	5.01e-24	0	1	0	103
Tmem258	1.32e-82	1	6.36e-80	1.1e-57	1	1.83e-55	387
Stx3	3.09e-41	-1	5.21e-39	5.54e-75	-1	1.77e-72	405
Anxa1	5.64e-23	-1	1.58e-21	0	-1	0	104
Tjp2	4.13e-58	-1	1.3e-55	6.58e-84	-1	2.59e-81	384
Usmg5	2.85e-41	1	4.84e-39	6.26e-41	1	3.5e-39	451
Dusp5	4.11e-253	-1	3.43e-250	1.03e-65	-1	2.35e-63	155
Pdcd4	3.87e-35	1	4.68e-33	7.36e-165	1	5.41e-162	244
Prdx3	1.21e-52	1	3.3e-50	3.16e-154	1	2.26e-151	257
mt-Nd4	1.22e-48	1	2.87e-46	5.4e-138	1	3.61e-135	281
mt-Nd5	1.85e-42	1	3.42e-40	9.79e-61	1	1.82e-58	431
mt-Cytb	7.15e-147	1	4.9e-144	6.99317660683808e-315	1	6.44770883150471e-312	110
