# Supplementary material for: Differentiation dynamics of mammary epithelial cells revealed by single-cell RNA sequencing
Source: Nat Commun. 2017 Dec 11;8:2128. doi: 10.1038/s41467-017-02001-5 (PMC5723634; doi:10.1038/s41467-017-02001-5)
Supplement: Supplementary file 20 — Supplementary Data 17 [file 41467_2017_2001_MOESM20_ESM.xlsx]

## Sheet: Supplementary Data 17
Supplementary Data 17. List of genes with pseudo-time dependent gene expression with different trends in the two branches.
Gene	HormoneSensing.PValue	HormoneSensing.gradient	HormoneSensing.PAdjust	Secretory.PValue	Secretory.gradient	Secretory.PAdjust	pValRank
Msc	6.73929e-73	1	2.93833e-70	NA	0	1	592
Rdh10	4.31914e-28	1	2.72106e-26	NA	0	1	977
Ogfrl1	1.57193e-179	-1	1.18052e-176	0	1	0	1
Dst	1.13244e-47	1	2.50268e-45	1.80414e-113	-1	1.03377e-110	338
Rpl31	2.25228e-54	1	6.48656e-52	NA	0	1	783
Coq10b	2.13267e-49	-1	5.0331e-47	1.32251e-51	1	1.54733e-49	815
Bzw1	9.05811e-74	-1	3.99463e-71	NA	0	1	585
Nop58	3.27469e-56	-1	9.88956e-54	NA	0	1	763
Acadl	9.8594e-46	1	2.02118e-43	NA	0	1	862
Ikzf2	7.00939e-182	-1	5.29209e-179	NA	0	1	166
Dnpep	1.73653e-94	1	9.32518e-92	NA	0	1	412
Agfg1	2.99839e-53	-1	8.33552e-51	NA	0	1	797
Cab39	1.9969e-28	-1	1.31795e-26	NA	0	1	976
Itm2c	6.79947e-49	1	1.59788e-46	NA	0	1	835
Ncl	8.59937e-128	-1	5.452e-125	NA	0	1	287
Mlph	3.41805e-132	1	2.21831e-129	NA	0	1	273
Myeov2	5.83746e-79	1	2.73193e-76	NA	0	1	539
Dbi	3.8672e-250	-1	3.20978e-247	0	1	0	2
Nek7	5.10033e-194	1	3.96296e-191	2.22834e-181	-1	1.72028e-178	140
Glul	0	1	0	NA	0	1	3
Ier5	7.93159e-80	-1	3.74371e-77	1.24281e-30	1	1.49138e-29	533
Stx6	2.61543e-51	-1	6.6432e-49	NA	0	1	825
Qsox1	1.27856e-159	1	9.11614e-157	NA	0	1	208
4930523C07Rik	6.40964e-121	1	3.94834e-118	5.3229e-213	-1	4.42865e-210	124
Mgst3	7.36897e-48	1	1.63591e-45	NA	0	1	847
Uap1	3.98992e-139	-1	2.6533e-136	NA	0	1	250
Trp53bp2	1.97533e-81	-1	9.48159e-79	NA	0	1	518
Dusp10	7.79667e-68	1	3.15765e-65	NA	0	1	643
Eprs	2.3307e-56	-1	7.06203e-54	NA	0	1	761
Tgfb2	1.01039e-219	-1	8.17407e-217	NA	0	1	119
Phyh	3.76818e-241	1	3.10875e-238	NA	0	1	101
Gata3	6.14189e-34	1	6.63325e-32	NA	0	1	958
Itih5	1.58878e-76	1	7.22894e-74	NA	0	1	562
Npdc1	3.53643e-73	1	1.55249e-70	NA	0	1	590
Gle1	1.19587e-60	1	4.05399e-58	NA	0	1	723
Ptges	8.40455e-134	-1	5.50498e-131	NA	0	1	266
Slc25a25	6.53573e-60	-1	2.19601e-57	NA	0	1	729
Hspa5	4.4944e-102	-1	2.53933e-99	NA	0	1	382
Gsn	1.67176e-33	1	1.70519e-31	4.94065645841247e-324	-1	4.58492919340677e-321	65
Arpc5l	6.40956e-31	1	5.44813e-29	NA	0	1	969
Kif5c	1.00994e-128	1	6.43334e-126	NA	0	1	284
Rnd3	1.07855e-89	-1	5.54373e-87	NA	0	1	453
Stk39	2.83081e-146	-1	1.93344e-143	NA	0	1	237
Ppig	2.16398e-23	-1	6.49194e-22	NA	0	1	994
Agps	1.46878e-86	1	7.29986e-84	NA	0	1	490
Muc15	1.36939e-300	-1	1.19e-297	0	1	0	4
Serf2	4.618e-72	1	1.99036e-69	NA	0	1	597
Snrpb	2.13258e-58	-1	6.78162e-56	NA	0	1	743
Dynlrb1	2.40637e-27	1	1.39569e-25	NA	0	1	980
Romo1	2.37006e-97	1	1.30116e-94	NA	0	1	400
Ctnnbl1	2.39976e-102	1	1.36066e-99	NA	0	1	381
Tgm2	1.76285e-123	1	1.10178e-120	NA	0	1	302
Snhg11	3.16907e-158	1	2.24687e-155	NA	0	1	211
Srsf6	1.27001e-55	-1	3.78463e-53	NA	0	1	771
Tox2	5.97068e-54	1	1.69567e-51	NA	0	1	789
R3hdml	4.51557e-70	1	1.88751e-67	NA	0	1	620
Serinc3	6.96427e-30	1	5.43213e-28	3.091e-45	-1	2.53462e-43	863
Pkig	1.83256e-46	1	3.86669e-44	NA	0	1	858
Wfdc2	0	1	0	1.35475e-283	-1	1.20979e-280	5
Cebpb	2.09086e-224	-1	1.69987e-221	4.84642e-54	1	6.6396e-52	111
Ddx3x	8.19386e-23	-1	2.1304e-21	NA	0	1	996
Rpl39	7.02242e-157	1	4.95783e-154	NA	0	1	213
Lamp2	9.75725e-39	1	1.3465e-36	NA	0	1	932
Thoc2	2.54535e-40	1	4.14892e-38	NA	0	1	908
Hprt	7.41428e-34	1	7.93328e-32	NA	0	1	959
Ogt	3.66552e-53	1	1.01168e-50	NA	0	1	799
Cited1	2.4216e-224	1	1.96634e-221	NA	0	1	112
Xist	1.99745e-31	1	1.7178e-29	NA	0	1	968
Mum1l1	4.211e-42	1	7.62191e-40	NA	0	1	890
Prdx4	4.48491e-109	-1	2.61919e-106	1.13164e-119	1	6.81247e-117	315
Fabp5	2.29339e-221	-1	1.85764e-218	2.28612e-81	1	8.64152e-79	117
Car2	4.85569e-279	-1	4.14191e-276	9.24132e-258	1	8.07692e-255	82
Prkci	3.50998e-67	-1	1.39697e-64	NA	0	1	653
Skil	2.08085e-39	-1	3.12127e-37	NA	0	1	920
Ccnl1	3.41522e-88	-1	1.7281e-85	NA	0	1	468
Fgg	7.24097e-159	1	5.14109e-156	NA	0	1	210
Fgb	3.53746e-105	1	2.02343e-102	NA	0	1	373
Sh3d19	1.3475e-56	1	4.09639e-54	NA	0	1	760
Hdgf	1.89268e-72	-1	8.19531e-70	NA	0	1	594
Mrpl24	6.88116e-55	1	2.0093e-52	NA	0	1	780
Crabp2	4.42219e-291	-1	3.81193e-288	3.72354e-81	1	1.40005e-78	76
Bglap3	4.16077e-175	-1	3.08729e-172	NA	0	1	179
Muc1	4.54908e-178	-1	3.41181e-175	NA	0	1	171
Dpm3	3.4734e-53	1	9.62131e-51	NA	0	1	798
S100a1	2.96441e-50	1	7.29244e-48	1.70563e-59	-1	3.00191e-57	731
S100a13	1.78119e-38	1	2.4046e-36	7.89527e-90	-1	3.49761e-87	448
S100a6	5.4822e-158	1	3.8814e-155	0	-1	0	6
Sprr1a	3.27729e-34	1	3.70334e-32	NA	0	1	956
S100a11	2.93153e-216	1	2.35988e-213	0	-1	0	7
Mcl1	2.2767e-90	-1	1.17933e-87	NA	0	1	443
Rhoc	6.49969e-116	1	3.93231e-113	1.05954e-303	-1	9.68741e-301	70
Gnai3	3.39238e-48	-1	7.70071e-46	NA	0	1	842
Tmem56	3.4116e-245	1	2.82139e-242	NA	0	1	98
Cnn3	1.36797e-112	1	8.13941e-110	NA	0	1	340
Gar1	2.41191e-80	-1	1.14566e-77	NA	0	1	528
Manba	5.90282e-61	1	2.01286e-58	NA	0	1	720
Lmo4	5.3708e-176	-1	4.00661e-173	2.91802e-98	1	1.46484e-95	176
Gipc2	0	1	0	NA	0	1	8
Chchd7	9.71965e-166	-1	7.05646e-163	NA	0	1	196
Chd7	4.94218e-92	-1	2.60947e-89	NA	0	1	424
Trp53inp1	7.44308e-110	1	4.36909e-107	NA	0	1	356
Pnisr	6.67685e-40	1	1.04159e-37	NA	0	1	915
Chmp5	8.48713e-75	1	3.79375e-72	NA	0	1	574
Enho	5.26312e-92	1	2.7684e-89	NA	0	1	426
Dctn3	5.67971e-39	1	8.06519e-37	NA	0	1	927
Slc44a1	5.20047e-56	-1	1.55494e-53	NA	0	1	767
Txn1	9.22407e-26	1	4.05859e-24	NA	0	1	989
Atp6v1g1	8.13081e-35	1	9.51305e-33	NA	0	1	953
Nfib	9.81017e-97	-1	5.36616e-94	NA	0	1	404
Plin2	1.56852e-126	-1	9.83464e-124	0	1	0	9
Pde4b	0	-1	0	NA	0	1	10
Scp2	1.60957e-44	1	3.18696e-42	NA	0	1	869
Cmpk1	6.36548e-27	1	3.56467e-25	NA	0	1	982
Tspan1	4.23854e-239	1	3.48832e-236	NA	0	1	103
Akr1a1	1.3939e-38	1	1.90965e-36	NA	0	1	934
Prdx1	2.43376e-36	-1	3.06654e-34	8.04538e-184	1	6.28344e-181	161
Ndufs5	6.2002e-59	1	2.01507e-56	NA	0	1	740
Gnl2	7.10008e-35	-1	8.37809e-33	NA	0	1	951
Sfpq	6.66663e-39	-1	9.35397e-37	NA	0	1	929
Marcksl1	2.12038e-32	-1	1.95075e-30	2.07596e-83	1	8.07549e-81	508
Tmem234	9.23523e-40	1	1.43146e-37	NA	0	1	917
Ptp4a2	3.73765e-66	-1	1.45395e-63	NA	0	1	669
Phactr4	6.18822e-69	1	2.53098e-66	NA	0	1	635
Cd164l2	2.98084e-114	1	1.7885e-111	NA	0	1	337
Tmem50a	8.20316e-65	1	3.09086e-62	NA	0	1	682
Rsrp1	4.83518e-41	1	8.02641e-39	NA	0	1	903
Fuca1	3.13357e-145	1	2.13396e-142	NA	0	1	240
Id3	2.4381e-68	1	9.92308e-66	NA	0	1	639
Tcea3	2.63632e-48	1	6.03718e-46	NA	0	1	839
Kdm1a	3.86156e-21	-1	7.33697e-20	NA	0	1	998
Wnt4	5.02928e-85	1	2.46938e-82	NA	0	1	498
Ddi2	3.41285e-52	1	9.18058e-50	NA	0	1	810
Fbxo6	2.67184e-51	1	6.75975e-49	NA	0	1	826
Errfi1	8.66355e-185	-1	6.61895e-182	4.93111e-17	0	4.93111e-17	156
Aurkaip1	8.62961e-52	1	2.26096e-49	NA	0	1	818
Akap9	1.56973e-55	1	4.66211e-53	NA	0	1	772
Tomm7	6.62092e-184	1	5.0319e-181	NA	0	1	159
Snx17	4.3855e-71	-1	1.86384e-68	NA	0	1	609
Ppp1cb	1.3136e-57	-1	4.09843e-55	3.73616e-71	1	1.07228e-68	606
Prom1	3.35204e-62	1	1.18997e-59	NA	0	1	707
Rell1	1.40524e-44	1	2.79643e-42	NA	0	1	868
Rbm47	5.98744e-42	1	1.07175e-39	NA	0	1	892
Chic2	3.12554e-20	-1	4.68831e-19	NA	0	1	999
Csn3	0	-1	0	0	1	0	11
Cxcl15	4.31599e-205	1	3.41395e-202	NA	0	1	130
Areg	0	1	0	9.93649e-174	-1	7.48217e-171	12
G3bp2	3.84661e-95	1	2.07717e-92	NA	0	1	410
Hnrnpd	8.49755e-109	-1	4.94557e-106	NA	0	1	361
Plac8	7.52291e-134	1	4.93503e-131	NA	0	1	265
Fam69a	5.08881e-69	1	2.0915e-66	NA	0	1	633
Dynll1	8.05996e-52	1	2.11977e-49	NA	0	1	816
Pebp1	4.27294e-33	1	4.18748e-31	NA	0	1	963
Setd8	9.32236e-64	1	3.43995e-61	NA	0	1	693
Zfp664	3.21676e-88	1	1.6309e-85	NA	0	1	467
Ran	1.27997e-85	-1	6.29743e-83	NA	0	1	494
Auts2	8.12911e-255	-1	6.80406e-252	NA	0	1	94
Fis1	5.51031e-33	1	5.2348e-31	NA	0	1	965
Znhit1	3.32786e-39	1	4.95851e-37	NA	0	1	922
Actb	2.14296e-21	-1	4.50021e-20	9.09317e-26	0	3.63727e-25	983
Fam220a	3.49012e-39	1	5.16537e-37	NA	0	1	923
Arpc1a	1.86977e-51	1	4.78661e-49	NA	0	1	822
Arpc1b	4.07426e-129	1	2.61567e-126	NA	0	1	282
Cyp3a57	5.11736e-62	1	1.80131e-59	NA	0	1	709
Cav2	2.47639e-66	1	9.73223e-64	5.96795e-260	-1	5.23986e-257	90
Cav1	6.89321e-29	1	4.75632e-27	NA	0	1	975
Ptn	0	1	0	0	-1	0	13
Ubn2	2.26868e-51	1	5.78513e-49	NA	0	1	824
Mkrn1	1.38815e-40	-1	2.29044e-38	NA	0	1	907
Snx10	1.59513e-70	1	6.7155e-68	NA	0	1	614
Znrf2	2.70679e-67	-1	1.08272e-64	NA	0	1	652
Tnip3	5.29194e-45	1	1.06368e-42	NA	0	1	865
Gng12	2.13612e-57	1	6.62198e-55	NA	0	1	750
Gadd45a	2.11573e-26	1	1.10018e-24	8.16119e-44	-1	5.79445e-42	874
Rpia	8.91386e-89	-1	4.52824e-86	NA	0	1	463
Chmp3	4.18167e-47	1	9.07422e-45	NA	0	1	850
Hk2	5.29031e-84	1	2.58696e-81	NA	0	1	505
Cnbp	1.15355e-77	-1	5.35247e-75	NA	0	1	551
Hdac11	1.68978e-72	1	7.33363e-70	NA	0	1	593
Arl6ip5	1.31808e-26	1	7.24945e-25	NA	0	1	984
Bhlhe40	7.56763e-26	1	3.40543e-24	NA	0	1	988
Brk1	1.7998e-26	1	9.71894e-25	NA	0	1	985
Grcc10	6.53301e-90	1	3.37103e-87	NA	0	1	447
Cd9	5.12047e-33	0	4.96686e-31	3.75123e-65	-1	8.32773e-63	676
Tspan9	1.65643e-65	1	6.36068e-63	NA	0	1	675
Ybx3	1.9523e-29	-1	1.46422e-27	NA	0	1	972
Mgst1	0	-1	0	0	1	0	14
Cmas	1.768e-181	-1	1.33307e-178	NA	0	1	167
Bhlhe41	7.18291e-38	1	9.48144e-36	3.21557e-301	-1	2.92617e-298	72
Tmc4	2.08092e-53	1	5.82657e-51	NA	0	1	795
Cdc42ep5	1.2731e-48	1	2.96632e-46	NA	0	1	836
Tmem238	3.91101e-66	-1	1.51747e-63	NA	0	1	670
Chmp2a	4.10548e-41	1	6.8972e-39	NA	0	1	901
Snrpd2	6.1478e-86	1	3.04931e-83	NA	0	1	493
Cxcl17	3.82064e-58	1	1.20732e-55	NA	0	1	746
Fbl	7.71053e-47	-1	1.64234e-44	NA	0	1	853
Spint2	4.36537e-67	1	1.73305e-64	NA	0	1	655
Sbsn	4.71621e-56	-1	1.41486e-53	NA	0	1	766
Dkkl1	2.6297e-99	1	1.45686e-96	NA	0	1	393
Tead2	3.52291e-59	1	1.15199e-56	NA	0	1	737
Ftl1	3.94765e-56	-1	1.18824e-53	NA	0	1	765
Rpl18	2.01341e-139	1	1.34093e-136	NA	0	1	249
Kdelr1	1.04074e-43	1	1.99823e-41	NA	0	1	879
Fam174b	8.22841e-68	1	3.32428e-65	NA	0	1	644
Prss23	7.27068e-67	1	2.87919e-64	NA	0	1	658
Dgat2	2.00008e-55	1	5.92024e-53	NA	0	1	774
Inppl1	1.00688e-70	1	4.24902e-68	NA	0	1	612
Swap70	3.00183e-100	-1	1.68403e-97	NA	0	1	388
Calca	2.19957e-48	1	5.05902e-46	NA	0	1	838
Arl6ip1	3.78134e-29	1	2.79819e-27	NA	0	1	973
Nupr1	0	1	0	0	-1	0	15
Ypel3	3.89539e-123	1	2.43072e-120	NA	0	1	303
Fgfr2	1.96041e-201	1	1.53892e-198	NA	0	1	134
Dmbt1	2.26411e-43	1	4.30181e-41	NA	0	1	882
Urah	1.09352e-208	1	8.66067e-206	NA	0	1	127
Ifitm2	2.02693e-133	1	1.32561e-130	NA	0	1	269
Ifitm3	2.40551e-134	1	1.58042e-131	2.78767e-102	-1	1.45795e-99	263
Rnh1	1.52331e-39	1	2.30019e-37	1.09972e-28	-1	6.59834e-28	919
Cd81	2.33563e-212	-1	1.8615e-209	5.39415e-45	1	4.26138e-43	125
Esr1	3.48229e-88	1	1.75856e-85	NA	0	1	469
Cited2	5.45535e-279	-1	4.64796e-276	8.94218e-59	1	1.53806e-56	83
Nhsl1	1.06071e-127	-1	6.71431e-125	NA	0	1	289
Sgk1	2.64671e-17	1	1.05869e-16	NA	0	1	1004
Rps12	3.09381e-58	-1	9.80739e-56	NA	0	1	744
Ncoa7	4.3602e-166	-1	3.17422e-163	1.12701e-65	1	2.55831e-63	195
Cd164	0	1	0	NA	0	1	16
Aim1	3.0652e-66	-1	1.19543e-63	NA	0	1	667
Ascc3	6.41285e-40	-1	1.00682e-37	NA	0	1	914
Nus1	7.33615e-170	-1	5.38473e-167	NA	0	1	185
Psap	3.72862e-142	-1	2.50936e-139	NA	0	1	245
Ddx21	4.61851e-40	-1	7.4358e-38	NA	0	1	911
Dnajc12	1.84401e-171	1	1.35904e-168	NA	0	1	183
Jmjd1c	4.4055e-41	-1	7.35719e-39	NA	0	1	902
Arid5b	2.39822e-69	1	9.90465e-67	NA	0	1	629
Ggt1	2.12298e-83	1	1.03389e-80	NA	0	1	509
Bsg	1.15395e-49	1	2.76949e-47	3.13851e-67	-1	7.62658e-65	650
Gpx4	1.35484e-122	-1	8.42713e-120	3.73202e-93	1	1.75405e-90	307
Cirbp	2.51758e-59	1	8.308e-57	8.00965e-90	-1	3.54026e-87	449
Eef2	5.13493e-186	1	3.93335e-183	NA	0	1	152
Hmg20b	6.19995e-44	1	1.19659e-41	NA	0	1	877
Aes	5.10506e-39	1	7.35129e-37	NA	0	1	925
Hsp90b1	2.45421e-36	-1	3.06776e-34	NA	0	1	945
Tmpo	4.16941e-62	-1	1.4718e-59	NA	0	1	708
Tmcc3	4.92174e-26	1	2.28449e-24	NA	0	1	986
Nudt4	2.13884e-55	-1	6.30959e-53	6.60657e-88	1	2.79458e-85	472
Btg1	3.80271e-29	1	2.79819e-27	8.54294e-126	-1	5.31371e-123	299
Phlda1	0	-1	0	4.49119e-177	1	3.42229e-174	17
Dtx3	1.09368e-37	1	1.43273e-35	NA	0	1	939
Rpl41	3.18791e-231	1	2.60133e-228	NA	0	1	109
Rps26	3.87847e-120	1	2.38526e-117	NA	0	1	312
Pet100	3.76275e-34	1	4.17665e-32	NA	0	1	957
Defb1	6.84949e-31	1	5.75357e-29	NA	0	1	970
1810011O10Rik	3.90239e-42	-1	7.10234e-40	NA	0	1	889
Ido1	1.33639e-74	1	5.94695e-72	NA	0	1	577
Gsr	4.9709e-129	1	3.18635e-126	NA	0	1	283
Mtmr7	5.64792e-145	1	3.84058e-142	NA	0	1	241
Slc7a2	1.04752e-150	1	7.25929e-148	NA	0	1	224
Ssbp4	3.33944e-54	1	9.55081e-52	NA	0	1	785
Slc5a5	7.71625e-88	1	3.88127e-85	NA	0	1	473
Mvb12a	1.56334e-52	1	4.23665e-50	NA	0	1	807
Large	4.21081e-55	1	1.23798e-52	NA	0	1	777
Smarca5	5.91382e-62	-1	2.07575e-59	NA	0	1	711
Ddx39	2.40116e-97	-1	1.31583e-94	NA	0	1	401
Calr	9.78043e-57	-1	2.99281e-54	5.73101e-45	1	4.47019e-43	755
Irx3	1.4922e-92	-1	7.9385e-90	NA	0	1	420
Irx5	3.97675e-51	-1	1.00214e-48	NA	0	1	827
Hp	5.14005e-35	1	6.16806e-33	NA	0	1	949
Znrf1	7.32573e-47	1	1.56771e-44	NA	0	1	852
Slc7a5	3.35038e-121	-1	2.07053e-118	NA	0	1	310
Cyba	5.32622e-115	-1	3.20638e-112	NA	0	1	334
Trappc2l	8.53502e-42	1	1.49363e-39	NA	0	1	894
Flnb	8.50049e-62	-1	2.97517e-59	NA	0	1	713
Wnt5a	1.3848e-69	1	5.73309e-67	NA	0	1	627
Nisch	6.63402e-39	1	9.35397e-37	NA	0	1	930
Fam25c	0	1	0	NA	0	1	18
Fermt2	1.95816e-42	-1	3.60301e-40	NA	0	1	886
Ktn1	0	1	0	NA	0	1	19
Mrpl52	1.20421e-90	1	6.24984e-88	NA	0	1	440
Clu	6.4606e-51	-1	1.62161e-48	1.14352e-43	1	8.00463e-42	828
Bnip3l	6.55653e-117	1	3.97982e-114	NA	0	1	324
Tpt1	5.80842e-156	-1	4.08913e-153	NA	0	1	215
Tsc22d1	4.00226e-76	1	1.80502e-73	NA	0	1	566
Uchl3	2.86502e-61	-1	9.85568e-59	NA	0	1	717
Lmo7	5.49164e-177	1	4.11324e-174	NA	0	1	173
Gm10076	3.09776e-32	1	2.75701e-30	NA	0	1	967
Cldn10	1.29373e-99	1	7.18023e-97	NA	0	1	391
Tmem123	1.37478e-128	1	8.72988e-126	NA	0	1	285
Pgr	1.2953e-137	1	8.6008e-135	NA	0	1	253
Amotl1	6.01189e-125	-1	3.76344e-122	NA	0	1	300
Ubl5	1.64906e-188	1	1.26483e-185	NA	0	1	150
Tmem205	1.71976e-53	1	4.83252e-51	NA	0	1	794
2007-09-01	6.83581e-35	-1	8.13461e-33	NA	0	1	950
Upk2	1.39369e-64	1	5.21239e-62	NA	0	1	684
Atp5l	5.6049e-39	1	8.01501e-37	NA	0	1	926
Fxyd2	1.08939e-131	1	7.05927e-129	NA	0	1	276
Timm8b	5.16626e-33	1	4.96686e-31	NA	0	1	964
Fdx1	1.97722e-25	1	7.51345e-24	6.8485e-56	-1	1.04097e-53	764
Acsbg1	4.63927e-68	1	1.88354e-65	NA	0	1	642
Ube2q2	5.77642e-154	1	4.03771e-151	NA	0	1	217
Tspan3	2.89453e-161	1	2.07538e-158	NA	0	1	206
Pkm	7.75652e-83	1	3.75416e-80	NA	0	1	512
Uaca	1.86025e-132	-1	1.21102e-129	NA	0	1	270
Usp3	1.07126e-67	1	4.31719e-65	NA	0	1	648
C2cd4b	1.80436e-280	-1	1.54453e-277	NA	0	1	81
Adam10	4.30387e-192	1	3.3355e-189	NA	0	1	145
Gclc	2.32182e-132	1	1.50918e-129	NA	0	1	271
Gsta4	6.91341e-47	1	1.48638e-44	NA	0	1	851
Eef1a1	1.23319e-112	1	7.34981e-110	9.22293e-134	-1	6.01335e-131	267
Syncrip	1.26058e-57	-1	3.94562e-55	NA	0	1	749
Rasgrf1	3.7126e-80	1	1.75977e-77	NA	0	1	530
Ctsh	8.23463e-127	-1	5.19605e-124	NA	0	1	294
Slco2a1	2.80528e-53	1	7.82672e-51	6.81424e-165	-1	5.01528e-162	199
Trf	0	-1	0	0	1	0	20
Rpl29	4.37956e-77	1	2.0146e-74	NA	0	1	554
Mapkapk3	3.24122e-89	-1	1.65626e-86	NA	0	1	457
Vill	4.52835e-65	1	1.7253e-62	NA	0	1	678
Cck	8.58623e-152	-1	5.99319e-149	7.16024e-152	1	5.06229e-149	222
Tmem158	1.46029e-136	1	9.65249e-134	NA	0	1	257
Purb	8.44904e-47	-1	1.7912e-44	NA	0	1	854
Stc2	1.68659e-71	1	7.21861e-69	NA	0	1	603
Fbxw11	5.20569e-61	1	1.78034e-58	NA	0	1	719
Hnrnpab	6.06411e-48	-1	1.35836e-45	NA	0	1	845
Aff4	4.10031e-72	1	1.77134e-69	NA	0	1	596
Pdlim4	3.92082e-39	1	5.7636e-37	NA	0	1	924
Gpx3	0	1	0	1.01466e-221	-1	8.55359e-219	21
Atox1	2.56861e-137	1	1.70299e-134	NA	0	1	256
Guk1	5.54244e-165	1	4.01273e-162	NA	0	1	197
Ubb	5.27546e-53	1	1.45075e-50	NA	0	1	801
Chd3	1.1179e-79	1	5.25411e-77	NA	0	1	535
Tmem256	1.83054e-64	1	6.82792e-62	NA	0	1	685
Eif5a	2.63924e-57	-1	8.15527e-55	2.05924e-80	1	7.53683e-78	527
Spag7	4.17168e-29	1	3.00361e-27	NA	0	1	974
Pafah1b1	3.81773e-19	-1	3.05418e-18	NA	0	1	1002
Crk	3.67851e-36	-1	4.56135e-34	NA	0	1	946
Wfdc18	0	-1	0	0	1	0	22
Vmp1	5.52112e-76	1	2.4845e-73	NA	0	1	568
Abcc3	1.3496e-42	1	2.52375e-40	NA	0	1	884
Lrrc59	8.27714e-109	-1	4.82557e-106	NA	0	1	360
Npepps	6.85246e-89	-1	3.49475e-86	NA	0	1	461
Lasp1	8.34136e-90	1	4.2958e-87	NA	0	1	451
Krt19	1.6047e-231	1	1.31104e-228	2.26473e-77	-1	7.74537e-75	108
Rpl27	5.81564e-199	1	4.54783e-196	NA	0	1	136
Slc25a39	1.46852e-66	1	5.78595e-64	NA	0	1	660
Cyb561	1.05371e-79	1	4.96298e-77	NA	0	1	534
Bptf	4.46766e-23	-1	1.29562e-21	NA	0	1	995
Pitpnc1	2.58938e-167	-1	1.89025e-164	NA	0	1	193
Ubald2	3.88637e-43	1	7.30638e-41	NA	0	1	883
Socs3	6.761e-81	1	3.23176e-78	3.48502e-88	-1	1.4881e-85	466
Klf6	2.67148e-14	-1	5.34297e-14	NA	0	1	1005
Gtpbp4	7.95629e-63	-1	2.89609e-60	NA	0	1	699
Sox4	5.87513e-27	-1	3.34882e-25	1.44473e-190	1	1.14567e-187	147
Agtr1a	3.53142e-171	1	2.59913e-168	NA	0	1	184
Serpinb6a	6.26878e-111	-1	3.71739e-108	NA	0	1	351
Cdyl	1.82989e-47	-1	4.00746e-45	NA	0	1	849
Gcnt2	1.75361e-131	1	1.13459e-128	NA	0	1	278
Nedd9	1.47327e-189	-1	1.13442e-186	NA	0	1	148
Msx2	6.02866e-65	1	2.28486e-62	NA	0	1	680
Slc28a3	2.9471e-168	-1	2.15728e-165	NA	0	1	189
Ctsl	3.67463e-88	-1	1.85201e-85	1.6289e-104	1	8.66577e-102	375
Btf3	1.55285e-238	1	1.27644e-235	NA	0	1	104
Pde4d	1.66101e-176	-1	1.24078e-173	NA	0	1	174
Rhob	1.13952e-19	1	1.36742e-18	NA	0	1	1001
Laptm4a	2.43663e-149	1	1.68128e-146	NA	0	1	228
Fam84a	6.80785e-81	1	3.24734e-78	NA	0	1	523
Prkar2b	4.51948e-59	1	1.47335e-56	NA	0	1	738
Tspan13	0	1	0	NA	0	1	23
Bzw2	2.09618e-63	1	7.67203e-61	NA	0	1	695
Ifrd1	5.34133e-65	-1	2.02971e-62	1.30957e-153	1	9.35033e-151	218
Stxbp6	2.07612e-74	1	9.19722e-72	NA	0	1	581
Foxa1	8.59786e-78	1	3.99801e-75	NA	0	1	549
Rpl36al	1.28013e-69	1	5.31254e-67	NA	0	1	626
Mgat2	4.15341e-57	-1	1.27925e-54	NA	0	1	753
Frmd6	2.75625e-127	-1	1.74195e-124	NA	0	1	292
Hif1a	7.05091e-157	1	4.97089e-154	NA	0	1	214
Rhoj	1.2593e-249	-1	1.04396e-246	NA	0	1	95
Churc1	1.21328e-56	1	3.7005e-54	NA	0	1	759
Arg2	1.04013e-106	1	6.01196e-104	NA	0	1	368
Tmed10	5.37425e-20	1	7.18151e-19	NA	0	1	1000
Fos	1.32884e-12	1	1.32884e-12	6.997e-26	-1	3.4985e-25	981
Slirp	1.94971e-46	1	4.09439e-44	NA	0	1	859
Nrxn3	2.18407e-87	1	1.09203e-84	NA	0	1	477
Calm1	5.27672e-203	-1	4.15805e-200	1.07212e-31	0	1.60818e-30	131
Glrx5	3.37737e-48	-1	7.7004e-46	NA	0	1	841
Hsp90aa1	6.54893e-33	-1	6.15599e-31	9.44959e-31	1	1.22845e-29	966
Eif5	4.72126e-55	-1	1.38333e-52	NA	0	1	778
Crip1	2.4012e-61	1	8.30817e-59	9.54223e-170	-1	7.12804e-167	186
Esyt2	1.24533e-64	-1	4.66999e-62	NA	0	1	683
Sepp1	9.41899e-105	-1	5.37824e-102	0	1	0	24
Lifr	5.91367e-70	1	2.466e-67	NA	0	1	622
Capsl	6.09607e-91	1	3.17605e-88	NA	0	1	435
Prlr	0	1	0	NA	0	1	25
Dnajc21	1.9563e-37	-1	2.52363e-35	NA	0	1	942
Tars	3.4767e-77	-1	1.60276e-74	NA	0	1	553
Sub1	5.36802e-77	-1	2.45855e-74	NA	0	1	557
Klf10	2.97038e-64	-1	1.09904e-61	NA	0	1	689
Mtss1	1.66659e-213	1	1.32994e-210	NA	0	1	123
Ly6d	0	1	0	0	-1	0	26
Ly6e	6.16112e-268	1	5.19382e-265	NA	0	1	87
Ly6a	0	1	0	NA	0	1	27
Grina	1.95534e-68	1	7.97778e-66	NA	0	1	637
Mpst	2.63365e-66	1	1.02976e-63	NA	0	1	665
Polr2f	2.36627e-44	1	4.61423e-42	NA	0	1	873
Csnk1e	7.92285e-22	1	1.82226e-20	4.84322e-94	-1	2.29569e-91	415
Atf4	1.86963e-106	-1	1.07878e-103	NA	0	1	370
St13	1.19278e-27	1	7.15669e-26	NA	0	1	979
Tspo	8.1627e-25	1	2.93211e-23	NA	0	1	992
Atxn10	1.0743e-44	1	2.1486e-42	NA	0	1	867
Tuba1b	7.51216e-50	-1	1.82545e-47	5.89575e-59	1	1.01996e-56	736
Aqp5	1.23146e-59	1	4.11309e-57	NA	0	1	732
Smagp	2.30556e-59	1	7.6314e-57	NA	0	1	734
Krt7	2.12249e-147	1	1.45603e-144	0	-1	0	28
Krt6a	1.11545e-54	1	3.2348e-52	NA	0	1	782
Pfdn5	3.86789e-52	1	1.0366e-49	NA	0	1	811
Ranbp1	2.76754e-60	-1	9.3266e-58	NA	0	1	724
Eif4g1	4.30704e-25	-1	1.59361e-23	NA	0	1	991
Eif4a2	1.35277e-163	1	9.75346e-161	NA	0	1	204
Cldn1	1.24167e-270	-1	1.05045e-267	NA	0	1	86
Atp13a3	6.10829e-40	1	9.6511e-38	NA	0	1	913
Fam43a	2.38102e-83	1	1.15718e-80	NA	0	1	510
Muc4	7.85623e-184	-1	5.96288e-181	NA	0	1	160
Cox17	5.75866e-92	1	3.0233e-89	NA	0	1	427
Naa50	1.09652e-62	-1	3.95844e-60	NA	0	1	703
Cd200	0	1	0	NA	0	1	29
Cd47	3.80373e-142	-1	2.55611e-139	NA	0	1	246
Alcam	4.96079e-238	1	4.06785e-235	NA	0	1	105
Col8a1	9.17086e-52	1	2.3936e-49	NA	0	1	819
Cldnd1	3.61651e-108	-1	2.09757e-105	NA	0	1	365
Rcan1	4.69353e-48	1	1.06074e-45	NA	0	1	844
Tmprss2	4.98353e-93	1	2.66121e-90	NA	0	1	418
Gtf2h5	1.11287e-74	1	4.96338e-72	NA	0	1	575
Hcfc1r1	1.21848e-22	1	3.04621e-21	NA	0	1	997
Tceb2	6.40121e-223	1	5.19138e-220	NA	0	1	115
Prss22	4.59505e-52	1	1.22228e-49	NA	0	1	813
Uqcc2	1.59081e-25	1	6.52234e-24	NA	0	1	990
Srsf3	1.53817e-74	-1	6.82948e-72	NA	0	1	578
Pim1	4.47761e-192	-1	3.46119e-189	NA	0	1	146
Rps28	1.93521e-87	1	9.6954e-85	NA	0	1	476
Tap2	7.80817e-28	1	4.76298e-26	NA	0	1	978
Gpsm3	2.97729e-87	1	1.48567e-84	NA	0	1	478
H2-Q4	6.0896e-69	1	2.49674e-66	NA	0	1	634
H2-T22	1.24804e-52	1	3.39467e-50	NA	0	1	805
Gm42418	5.14948e-16	-1	1.54484e-15	4.2344e-57	1	6.90207e-55	751
Tnfrsf21	2.55482e-108	1	1.48435e-105	NA	0	1	364
Mrpl14	4.86061e-26	1	2.28449e-24	NA	0	1	987
C3	4.48317e-247	-1	3.71207e-244	2.98229e-94	1	1.41659e-91	96
Myl12b	1.35493e-24	1	4.60677e-23	NA	0	1	993
Lpin2	7.86435e-72	1	3.38167e-69	NA	0	1	599
Clip4	3.21616e-79	1	1.50838e-76	NA	0	1	538
Cox7a2l	3.58871e-119	1	2.19988e-116	5.59333e-40	-1	2.79666e-38	318
Reep5	5.64159e-100	-1	3.148e-97	3.75918e-90	1	1.67659e-87	390
Hspa9	6.44161e-46	-1	1.32697e-43	NA	0	1	860
Cxxc5	2.62391e-70	1	1.09942e-67	NA	0	1	618
Cd14	1.04909e-218	-1	8.46617e-216	NA	0	1	121
Nr3c1	8.11398e-135	-1	5.34711e-132	NA	0	1	261
Cdo1	8.32145e-211	1	6.59891e-208	NA	0	1	126
Tnfaip8	4.38457e-52	1	1.17068e-49	NA	0	1	812
Slc12a2	0	1	0	NA	0	1	30
Iigp1	5.48036e-52	1	1.4523e-49	NA	0	1	814
Smim3	1.79486e-42	1	3.33844e-40	NA	0	1	885
Piezo2	1.28391e-109	1	7.51087e-107	NA	0	1	357
Rab27b	1.16178e-163	1	8.38804e-161	NA	0	1	203
Chka	3.35534e-40	-1	5.43565e-38	NA	0	1	910
Gstp1	2.09098e-70	1	8.78211e-68	NA	0	1	616
Sf1	2.80551e-33	-1	2.80551e-31	NA	0	1	961
Prdx5	7.11578e-42	1	1.25341e-39	NA	0	1	893
Ubxn1	9.81386e-63	1	3.56243e-60	NA	0	1	702
AW112010	0	1	0	1.47035e-203	-1	1.20863e-200	31
Tmem2	8.78158e-42	1	1.52799e-39	NA	0	1	895
Ffar4	1.21394e-89	1	6.22752e-87	NA	0	1	454
Pdlim1	7.75488e-76	-1	3.48194e-73	NA	0	1	569
Avpi1	5.13631e-77	1	2.35757e-74	NA	0	1	556
Nolc1	2.13022e-64	-1	7.9244e-62	NA	0	1	687
Sfr1	5.5724e-19	-1	3.34344e-18	NA	0	1	1003
PISD	5.05709e-92	1	2.66509e-89	NA	0	1	425
Ly96	NA	0	1	9.10857e-71	1	2.56862e-68	611
Col9a1	NA	0	1	3.92454e-186	1	3.09646e-183	151
Hspd1	NA	0	1	5.29883e-169	1	3.94233e-166	188
Eef1b2	NA	0	1	2.69067e-146	1	1.85118e-143	236
Tuba4a	NA	0	1	9.66563e-91	-1	4.38819e-88	438
Acsl3	NA	0	1	6.65773e-123	1	4.08119e-120	304
Arl4c	NA	0	1	1.48332e-78	-1	5.20644e-76	542
Ube2f	NA	0	1	1.89479e-60	-1	3.48641e-58	722
Ndufa10	NA	0	1	3.80351e-92	1	1.77624e-89	422
Dtymk	NA	0	1	6.27581e-80	1	2.27184e-77	531
Serpinb5	NA	0	1	6.99846e-262	-1	6.15864e-259	89
Pigr	NA	0	1	7.21684e-186	1	5.67965e-183	154
Nucks1	NA	0	1	1.23171e-73	1	3.78135e-71	584
Snrpe	NA	0	1	4.9563e-120	1	2.99361e-117	314
Btg2	NA	0	1	5.52995e-44	1	4.03686e-42	871
Rgs16	NA	0	1	8.82624e-87	1	3.64524e-84	483
Mrps14	NA	0	1	1.02984e-86	1	4.21206e-84	486
Sdhc	NA	0	1	4.49515e-72	1	1.33057e-69	595
Tagln2	NA	0	1	2.04615e-294	-1	1.85586e-291	73
Parp1	NA	0	1	1.28301e-71	1	3.75922e-69	600
Capn2	NA	0	1	2.75635e-264	-1	2.43386e-261	88
2002-03-01	NA	0	1	2.4779e-153	1	1.76674e-150	219
Cenpf	NA	0	1	1.44858e-80	1	5.31628e-78	526
Irf6	NA	0	1	1.37436e-76	-1	4.61786e-74	561
G0s2	NA	0	1	4.01053e-89	1	1.74458e-86	459
Olah	NA	0	1	0	1	0	32
Commd3	NA	0	1	1.18934e-73	1	3.66317e-71	583
Rpl7a	NA	0	1	4.03281e-244	1	3.48838e-241	99
1110008P14Rik	NA	0	1	3.49276e-89	1	1.52634e-86	456
Psmb7	NA	0	1	1.84813e-116	1	1.0867e-113	327
Cytip	NA	0	1	1.47844e-123	1	9.1072e-121	301
Tank	NA	0	1	8.14178e-67	1	1.93774e-64	657
Galnt3	NA	0	1	3.16262e-132	-1	2.04621e-129	272
Ola1	NA	0	1	4.38249e-82	1	1.68287e-79	514
Atp5g3	NA	0	1	0	1	0	33
Trp53i11	NA	0	1	1.38765e-103	-1	7.34068e-101	376
Cd82	NA	0	1	4.75178e-88	1	2.01951e-85	470
Ehf	NA	0	1	2.20561e-278	1	1.95637e-275	85
Elf5	NA	0	1	0	1	0	34
Ccdc34	NA	0	1	2.15047e-181	1	1.66231e-178	168
Spint1	NA	0	1	1.14086e-121	-1	6.93641e-119	309
Nusap1	NA	0	1	6.22332e-77	1	2.11593e-74	555
Ehd4	NA	0	1	2.40034e-32	-1	3.84055e-31	962
Eif3j1	NA	0	1	3.3319e-41	-1	1.95335e-39	896
Dut	NA	0	1	2.09338e-102	1	1.09693e-99	380
Eid1	NA	0	1	4.7218e-81	1	1.75651e-78	521
Idh3b	NA	0	1	1.16165e-76	1	3.92636e-74	559
Flrt3	NA	0	1	5.12572e-92	-1	2.38859e-89	423
Dstn	NA	0	1	5.64255e-70	-1	1.55734e-67	619
Snx5	NA	0	1	6.49485e-60	1	1.16907e-57	726
Srxn1	NA	0	1	5.59251e-165	-1	4.12168e-162	198
Pdrg1	NA	0	1	5.89575e-115	-1	3.40185e-112	335
Chmp4b	NA	0	1	1.17484e-108	-1	6.41461e-106	363
Eif2s2	NA	0	1	1.43535e-69	-1	3.90415e-67	623
Map1lc3a	NA	0	1	7.50051e-70	-1	2.06264e-67	621
Rbm39	NA	0	1	2.97244e-79	-1	1.05819e-76	537
1110008F13Rik	NA	0	1	5.34892e-78	1	1.86142e-75	545
Rpn2	NA	0	1	3.35925e-73	1	1.01449e-70	588
Ube2c	NA	0	1	6.55755e-112	1	3.73125e-109	343
Psma7	NA	0	1	9.97443e-135	1	6.52328e-132	262
Bcap31	NA	0	1	1.50286e-43	1	1.02195e-41	876
Idh3g	NA	0	1	2.89587e-136	1	1.91707e-133	259
Naa10	NA	0	1	4.06962e-80	1	1.48541e-77	529
Rpl10	NA	0	1	1.15971e-129	1	7.37576e-127	280
Lage3	NA	0	1	1.16547e-110	1	6.46836e-108	354
Fundc2	NA	0	1	3.82426e-98	1	1.90831e-95	397
Rps4x	NA	0	1	4.82212e-207	1	3.98307e-204	129
Atrx	NA	0	1	1.58422e-39	1	7.60424e-38	912
Magt1	NA	0	1	1.72992e-60	1	3.20035e-58	721
Hmgn5	NA	0	1	7.0195e-78	1	2.42173e-75	548
Tceal8	NA	0	1	3.27219e-66	1	7.65693e-64	662
Ngfrap1	NA	0	1	9.37825e-75	1	2.99166e-72	573
Acsl4	NA	0	1	1.06997e-111	1	6.05602e-109	344
Hsd17b10	NA	0	1	6.39907e-87	1	2.65561e-84	481
Smc1a	NA	0	1	5.37541e-66	1	1.23634e-63	668
Sat1	NA	0	1	1.46405e-144	1	1.00141e-141	242
Pdha1	NA	0	1	2.40801e-176	1	1.83008e-173	175
Rab9	NA	0	1	2.14075e-97	1	1.05967e-94	399
Mrps28	NA	0	1	4.17727e-68	1	1.06103e-65	640
Rpl22l1	NA	0	1	8.90766e-96	1	4.32022e-93	408
Sec62	NA	0	1	1.83634e-33	1	3.67267e-32	955
Actl6a	NA	0	1	2.32525e-51	1	2.65078e-49	820
Ccna2	NA	0	1	2.88056e-74	1	8.98734e-72	580
Serp1	NA	0	1	3.30664e-181	1	2.54942e-178	169
Eif2a	NA	0	1	2.54339e-47	1	2.31448e-45	848
Ssr3	NA	0	1	1.60331e-45	1	1.34678e-43	861
Smc4	NA	0	1	1.47535e-90	1	6.65381e-88	441
Trim2	NA	0	1	1.76728e-62	1	3.55222e-60	701
Rps3a1	NA	0	1	1.4687e-240	1	1.26161e-237	102
Cct3	NA	0	1	4.945e-52	1	5.934e-50	808
Pmf1	NA	0	1	1.78235e-86	1	7.23633e-84	489
Ssr2	NA	0	1	3.31083e-141	1	2.2315e-138	248
Fdps	NA	0	1	6.95858e-69	1	1.84402e-66	631
Krtcap2	NA	0	1	8.90863e-71	1	2.52114e-68	610
Slc50a1	NA	0	1	1.14539e-65	1	2.58858e-63	672
Cks1b	NA	0	1	5.15915e-69	1	1.37233e-66	630
Pmvk	NA	0	1	3.00558e-71	1	8.68612e-69	604
Tpm3	NA	0	1	2.721e-175	-1	2.06251e-172	177
Rps27	NA	0	1	4.97736e-247	-1	4.31537e-244	97
S100a14	NA	0	1	1.33489e-183	-1	1.04121e-180	162
Mrpl9	NA	0	1	1.64881e-67	1	4.03959e-65	647
Psmb4	NA	0	1	1.7337e-74	1	5.47849e-72	576
Cers2	NA	0	1	3.57281e-66	-1	8.32464e-64	663
Otud7b	NA	0	1	2.36276e-112	-1	1.34677e-109	342
Txnip	NA	0	1	1.08156e-148	1	7.51683e-146	231
Phgdh	NA	0	1	3.93174e-116	1	2.30793e-113	328
Atp1a1	NA	0	1	2.61267e-91	-1	1.20183e-88	432
Ngf	NA	0	1	4.75858e-219	-1	3.99721e-216	120
Bcas2	NA	0	1	4.15155e-66	1	9.6316e-64	664
Bcl2l15	NA	0	1	1.83302e-110	1	1.01549e-107	355
Atp5f1	NA	0	1	0	1	0	35
Psma5	NA	0	1	8.96862e-60	1	1.59641e-57	728
F3	NA	0	1	0	-1	0	36
Ostc	NA	0	1	1.29348e-53	1	1.69446e-51	788
Hadh	NA	0	1	9.87094e-79	1	3.47457e-76	541
Sgms2	NA	0	1	3.85919e-168	-1	2.86738e-165	190
Ube2d3	NA	0	1	4.32194e-63	-1	8.90319e-61	696
H2afz	NA	0	1	1.44983e-82	1	5.61082e-80	513
Adh5	NA	0	1	2.31094e-69	1	6.21643e-67	628
Eif4e	NA	0	1	2.26417e-38	-1	8.60386e-37	928
Pkn2	NA	0	1	1.92743e-35	-1	4.81857e-34	947
Gng5	NA	0	1	5.17287e-202	-1	4.22106e-199	133
Rps20	NA	0	1	1.21944e-167	1	9.04826e-165	191
Ndufb6	NA	0	1	1.88984e-185	1	1.48542e-182	155
B4galt1	NA	0	1	4.78337e-78	1	1.6694e-75	544
Aqp3	NA	0	1	8.3561e-164	-1	6.11667e-161	202
Clta	NA	0	1	0	1	0	37
Nans	NA	0	1	4.29704e-126	1	2.68565e-123	296
Coro2a	NA	0	1	4.09101e-77	1	1.39504e-74	552
Smc2	NA	0	1	9.10223e-87	1	3.74102e-84	485
Hsdl2	NA	0	1	5.99366e-63	1	1.2287e-60	697
Bspry	NA	0	1	1.3778e-54	1	1.92892e-52	779
Psip1	NA	0	1	1.27917e-56	1	2.03388e-54	754
Tmem59	NA	0	1	3.16324e-58	1	5.3775e-56	741
Magoh	NA	0	1	1.23976e-65	1	2.78947e-63	673
Atp6v0b	NA	0	1	7.92006e-42	1	4.91044e-40	888
Cdc20	NA	0	1	1.5497e-77	1	5.31546e-75	550
Cited4	NA	0	1	7.99456e-126	1	4.98061e-123	298
Macf1	NA	0	1	6.6983e-109	-1	3.67737e-106	359
Cdca8	NA	0	1	1.0722e-111	1	6.0579e-109	345
Rspo1	NA	0	1	0	1	0	38
Psmb2	NA	0	1	4.18373e-117	1	2.48095e-114	322
Ak2	NA	0	1	1.91319e-56	1	3.00371e-54	756
Serinc2	NA	0	1	2.066e-306	-1	1.89865e-303	68
Fabp3	NA	0	1	0	1	0	39
Snhg12	NA	0	1	1.61007e-40	1	8.53339e-39	904
Hmgn2	NA	0	1	2.10998e-53	1	2.67968e-51	793
Stmn1	NA	0	1	1.35589e-171	1	1.01828e-168	182
Ddost	NA	0	1	5.42415e-54	1	7.3226e-52	784
Camk2n1	NA	0	1	0	-1	0	40
Sdhb	NA	0	1	3.35873e-85	1	1.35021e-82	495
Eno1	NA	0	1	2.49368e-74	1	7.83016e-72	579
Rpl22	NA	0	1	3.94945e-109	1	2.17614e-106	358
Mrpl20	NA	0	1	2.25279e-56	1	3.49183e-54	758
Cd36	NA	0	1	0	1	0	41
Srpk2	NA	0	1	1.60319e-90	1	7.19833e-88	442
Rheb	NA	0	1	7.32403e-38	-1	2.49017e-36	935
Cenpa	NA	0	1	2.35892e-98	1	1.18653e-95	395
Plb1	NA	0	1	8.66757e-167	1	6.41401e-164	194
Afap1	NA	0	1	2.90703e-76	-1	9.68042e-74	564
Tbc1d1	NA	0	1	5.70879e-131	-1	3.65934e-128	279
Rpl9	NA	0	1	1.67516e-136	1	1.11063e-133	258
Kit	NA	0	1	2.23906e-100	-1	1.1464e-97	387
Paics	NA	0	1	8.62227e-102	1	4.48358e-99	384
Csn1s1	NA	0	1	0	1	0	42
Csn2	NA	0	1	0	1	0	43
Csn1s2a	NA	0	1	0	1	0	44
Cxcl10	NA	0	1	4.88385e-39	1	2.10005e-37	918
Spp1	NA	0	1	2.54249e-137	1	1.68821e-134	255
Pop5	NA	0	1	1.99101e-146	1	1.37579e-143	234
Rnf10	NA	0	1	6.65741e-37	-1	1.93065e-35	940
Rplp0	NA	0	1	9.37984e-123	1	5.74046e-120	305
Vsig10	NA	0	1	2.85348e-184	-1	2.23713e-181	157
Erp29	NA	0	1	1.96359e-69	1	5.3017e-67	625
Arpc3	NA	0	1	1.4229e-49	1	1.47982e-47	830
Rsrc2	NA	0	1	5.26647e-45	-1	4.21317e-43	864
Vps37b	NA	0	1	1.2105e-43	-1	8.35242e-42	875
Ncor2	NA	0	1	1.96957e-102	-1	1.03599e-99	378
Ubc	NA	0	1	1.338e-87	1	5.63297e-85	475
Gtf2i	NA	0	1	6.02461e-78	1	2.08451e-75	547
Cldn3	NA	0	1	3.93969e-84	1	1.55618e-81	503
Abhd11	NA	0	1	5.00043e-49	1	5.10044e-47	832
Mdh2	NA	0	1	2.97682e-118	1	1.77716e-115	319
Ywhag	NA	0	1	4.36152e-46	-1	3.7509e-44	856
Tsc22d4	NA	0	1	3.5034e-85	-1	1.40486e-82	496
Fam20c	NA	0	1	3.5997e-100	1	1.83945e-97	389
Pdgfa	NA	0	1	7.28035e-118	-1	4.33909e-115	320
Rac1	NA	0	1	3.84809e-34	-1	8.46581e-33	952
Bri3	NA	0	1	2.34483e-94	-1	1.11614e-91	414
Slc7a1	NA	0	1	1.37393e-155	-1	9.85111e-153	216
Hsph1	NA	0	1	3.49053e-52	1	4.22354e-50	806
Pon2	NA	0	1	7.48087e-69	-1	1.97495e-66	632
Pdk4	NA	0	1	2.86039e-129	1	1.81635e-126	281
Hilpda	NA	0	1	9.55001e-82	1	3.629e-79	516
1110001J03Rik	NA	0	1	2.92905e-70	1	8.14276e-68	615
Cycs	NA	0	1	8.35291e-82	-1	3.18246e-79	515
Hnrnpa2b1	NA	0	1	2.46092e-66	1	5.80778e-64	661
Abcg2	NA	0	1	4.43211e-235	1	3.79389e-232	107
Fam13a	NA	0	1	1.12559e-80	1	4.15343e-78	524
Serbp1	NA	0	1	8.24225e-91	1	3.75022e-88	437
Vamp8	NA	0	1	2.94086e-175	1	2.22623e-172	178
Suclg1	NA	0	1	2.40663e-159	1	1.7424e-156	209
Pradc1	NA	0	1	1.24467e-80	1	4.58038e-78	525
Rab7	NA	0	1	2.3089e-29	-1	1.84712e-28	971
Suclg2	NA	0	1	6.41402e-88	1	2.71955e-85	471
Foxp1	NA	0	1	1.34026e-98	-1	6.78173e-96	394
Rpl32	NA	0	1	2.01081e-235	1	1.72326e-232	106
Phb2	NA	0	1	5.31862e-44	1	3.93578e-42	870
Cdca3	NA	0	1	1.50727e-119	1	9.05869e-117	316
Gapdh	NA	0	1	1.1985e-84	1	4.77002e-82	500
Mrpl51	NA	0	1	3.9989e-71	1	1.14369e-68	607
Ndufa9	NA	0	1	2.04744e-127	1	1.28579e-124	291
Fkbp4	NA	0	1	1.8554e-51	1	2.15226e-49	817
Gabarapl1	NA	0	1	1.81113e-57	1	2.98836e-55	748
Lockd	NA	0	1	1.23329e-92	1	5.78411e-90	419
Tsen34	NA	0	1	1.64951e-59	1	2.91963e-57	730
Rps9	NA	0	1	1.2391e-159	1	8.99587e-157	207
Rps5	NA	0	1	9.94551e-302	1	9.0703e-299	71
Lig1	NA	0	1	2.33264e-54	1	3.21904e-52	781
Sepw1	NA	0	1	3.89235e-58	-1	6.57808e-56	742
Ap2s1	NA	0	1	3.0528e-43	1	2.01485e-41	880
Vasp	NA	0	1	1.53934e-68	-1	4.00229e-66	636
Apoc1	NA	0	1	2.47979e-71	1	7.1914e-69	602
Bcam	NA	0	1	3.04221e-192	-1	2.4216e-189	144
Rps19	NA	0	1	1.25009e-131	-1	8.0381e-129	277
Pafah1b3	NA	0	1	3.16415e-63	1	6.58142e-61	694
Mrps12	NA	0	1	1.18183e-52	1	1.46546e-50	802
Ech1	NA	0	1	2.10156e-43	1	1.40805e-41	878
Yif1b	NA	0	1	2.58358e-59	1	4.52127e-57	733
2200002D01Rik	NA	0	1	0	-1	0	45
Syne4	NA	0	1	1.79202e-116	1	1.0555e-113	326
Tmem147	NA	0	1	1.23783e-83	1	4.85229e-81	506
Gpi1	NA	0	1	4.44069e-38	1	1.55424e-36	933
Emc10	NA	0	1	3.31076e-41	1	1.95335e-39	897
Ptov1	NA	0	1	2.37145e-40	1	1.23315e-38	905
Ldha	NA	0	1	1.29859e-111	1	7.32406e-109	346
Vimp	NA	0	1	7.35154e-55	1	1.03657e-52	776
Idh2	NA	0	1	1.59936e-88	1	6.89323e-86	464
Cib1	NA	0	1	0	1	0	46
Prc1	NA	0	1	7.77312e-73	1	2.32416e-70	591
Sec11a	NA	0	1	1.46326e-61	1	2.82408e-59	712
Abhd17c	NA	0	1	7.98999e-92	1	3.71535e-89	428
Thrsp	NA	0	1	0	1	0	47
Serpinh1	NA	0	1	3.67359e-147	-1	2.5458e-144	232
Rps3	NA	0	1	0	1	0	48
Spcs2	NA	0	1	3.35323e-136	1	2.21648e-133	260
Chrdl2	NA	0	1	0	1	0	49
Folr1	NA	0	1	0	1	0	50
Prkcdbp	NA	0	1	1.84385299027953e-320	-1	1.70556401600857e-317	66
Mrpl17	NA	0	1	6.39237e-60	1	1.15702e-57	725
Eif3f	NA	0	1	5.08654e-144	1	3.46902e-141	243
Rpl27a	NA	0	1	1.24391e-64	-1	2.69928e-62	681
Psma1	NA	0	1	4.57031e-66	1	1.05574e-63	666
Uqcrc2	NA	0	1	1.8234e-115	1	1.0594e-112	331
Dctpp1	NA	0	1	9.71671e-138	1	6.48105e-135	252
Fus	NA	0	1	4.51453e-46	-1	3.83735e-44	857
Pycard	NA	0	1	2.13703e-220	1	1.79725e-217	118
Mki67	NA	0	1	1.93018e-112	1	1.10213e-109	341
Echs1	NA	0	1	1.40327e-105	1	7.52155e-103	371
Taldo1	NA	0	1	0	1	0	51
Pnpla2	NA	0	1	4.18417e-91	1	1.92053e-88	433
Cracr2b	NA	0	1	5.57294e-152	1	3.94564e-149	221
Cttn	NA	0	1	1.70296e-69	-1	4.61503e-67	624
Ano1	NA	0	1	8.30031e-64	1	1.75137e-61	692
Sf3b5	NA	0	1	4.42956e-85	1	1.77182e-82	497
Abracl	NA	0	1	7.24844e-64	1	1.53667e-61	691
Perp	NA	0	1	5.7136e-57	-1	9.25603e-55	752
Amd1	NA	0	1	5.57109e-102	-1	2.90254e-99	383
Snx3	NA	0	1	3.40301e-68	1	8.74572e-66	638
Cdk1	NA	0	1	1.33024e-71	1	3.8843e-69	601
D10Jhu81e	NA	0	1	8.283e-116	1	4.84556e-113	329
Polr2e	NA	0	1	6.22519e-83	1	2.41537e-80	511
Ndufs7	NA	0	1	2.15428e-146	1	1.48646e-143	235
Timm13	NA	0	1	3.64254e-96	1	1.77756e-93	406
Chpt1	NA	0	1	1.06033e-110	1	5.89546e-108	353
Slc5a8	NA	0	1	2.73485e-115	-1	1.58348e-112	332
Slc25a3	NA	0	1	1.22501e-280	1	1.09026e-277	80
Ndufa12	NA	0	1	6.64138e-42	1	4.18407e-40	887
Mrpl42	NA	0	1	1.74246e-114	1	1.00191e-111	336
Nap1l1	NA	0	1	1.79895e-93	1	8.49105e-91	416
Cct2	NA	0	1	3.49244e-67	1	8.45171e-65	651
Tmem5	NA	0	1	1.77029e-73	-1	5.38167e-71	586
Cs	NA	0	1	1.44838e-75	1	4.72171e-73	570
Myl6	NA	0	1	6.43233e-84	-1	2.53434e-81	504
Pa2g4	NA	0	1	6.40648e-43	1	4.16421e-41	881
Dusp4	NA	0	1	5.18842e-117	1	3.07154e-114	323
Slc25a4	NA	0	1	1.6363e-283	1	1.45958e-280	79
Acsl1	NA	0	1	0	1	0	52
Hmgb2	NA	0	1	7.70464e-54	1	1.01701e-51	787
Lpl	NA	0	1	0	1	0	53
Cope	NA	0	1	1.90493e-145	1	1.30488e-142	239
Uba52	NA	0	1	6.1827e-126	-1	3.85801e-123	297
Kxd1	NA	0	1	3.451e-62	1	6.86749e-60	704
Mpv17l2	NA	0	1	3.63358e-75	1	1.17001e-72	572
Ifi30	NA	0	1	1.28583e-76	1	4.33323e-74	560
Rpl18a	NA	0	1	4.14738e-173	1	3.11883e-170	181
Mrpl34	NA	0	1	6.83589e-214	1	5.70113e-211	122
Bst2	NA	0	1	7.94324e-224	1	6.72793e-221	114
Dnajb1	NA	0	1	1.02325e-76	1	3.46882e-74	558
Nfix	NA	0	1	1.77059e-47	1	1.62894e-45	846
Arl2bp	NA	0	1	4.43885e-111	-1	2.48132e-108	350
Tmem208	NA	0	1	3.58323e-73	1	1.07855e-70	589
Rpl13	NA	0	1	3.94533e-128	-1	2.49739e-125	286
Tcf25	NA	0	1	9.25167e-40	-1	4.53332e-38	909
Rab4a	NA	0	1	1.70791e-79	1	6.1143e-77	536
Kcnk1	NA	0	1	4.83634e-51	1	5.4167e-49	823
Irf2bp2	NA	0	1	1.82238e-65	1	4.08213e-63	674
Pdhb	NA	0	1	7.45579e-95	1	3.57132e-92	411
Anxa7	NA	0	1	7.92874e-72	-1	2.33898e-69	598
Chchd1	NA	0	1	5.05225e-68	1	1.27317e-65	641
Adk	NA	0	1	1.17718e-127	1	7.41621e-125	290
Zmiz1	NA	0	1	1.7575e-157	-1	1.2654e-154	212
Slmap	NA	0	1	4.90659e-41	1	2.79676e-39	898
Tkt	NA	0	1	7.17200736498109e-311	1	6.59825e-308	67
Sh3bp5	NA	0	1	4.88647e-87	1	2.03277e-84	480
Psmb5	NA	0	1	5.1309e-53	1	6.46493e-51	796
Gjb2	NA	0	1	5.64822e-196	1	4.56376e-193	139
Gjb6	NA	0	1	4.76262e-229	1	4.06251e-226	110
Mrpl57	NA	0	1	1.89893e-50	1	2.01286e-48	829
Shisa2	NA	0	1	4.68826e-120	1	2.8364e-117	313
Ctsb	NA	0	1	7.39955e-74	1	2.29386e-71	582
Sesn3	NA	0	1	2.2108e-126	1	1.38396e-123	295
Cdc37	NA	0	1	9.51669e-53	1	1.18959e-50	800
Spc24	NA	0	1	1.72256e-111	1	9.69802e-109	347
St14	NA	0	1	1.22657e-106	-1	6.62349e-104	369
Barx2	NA	0	1	4.09241e-184	1	3.20436e-181	158
Ets1	NA	0	1	0	-1	0	54
H2afx	NA	0	1	5.94834e-44	1	4.2828e-42	872
Rexo2	NA	0	1	1.62591e-88	1	6.9914e-86	465
Sdhd	NA	0	1	4.88205e-121	1	2.95852e-118	311
Acat1	NA	0	1	4.25663e-142	1	2.87748e-139	247
Psma4	NA	0	1	5.38023e-78	1	1.86694e-75	546
Etfa	NA	0	1	3.96043e-115	1	2.28913e-112	333
Anp32a	NA	0	1	1.57234e-70	1	4.40256e-68	613
Rpl4	NA	0	1	3.16612e-146	1	2.17513e-143	238
Rab11a	NA	0	1	2.80288e-38	-1	1.03707e-36	931
2810417H13Rik	NA	0	1	3.30741e-95	1	1.59748e-92	409
Ppib	NA	0	1	2.4611e-37	1	7.6294e-36	937
Fam96a	NA	0	1	6.47988e-81	1	2.40404e-78	522
Rps27l	NA	0	1	6.58833e-164	1	4.83583e-161	200
Myo1e	NA	0	1	8.61731e-149	-1	5.99764e-146	230
Ccnb2	NA	0	1	2.739e-92	1	1.28185e-89	421
Nedd4	NA	0	1	1.75099e-183	1	1.36402e-180	163
Senp6	NA	0	1	2.51193e-51	-1	2.83848e-49	821
Hmgn3	NA	0	1	7.49122e-91	-1	3.416e-88	436
Me1	NA	0	1	9.2878e-65	1	2.03403e-62	679
Morf4l1	NA	0	1	3.28283e-48	-1	3.18435e-46	837
Rasa2	NA	0	1	9.10564e-79	-1	3.2325e-76	540
Rbp1	NA	0	1	1.20893e-107	1	6.5524e-105	367
Gpx1	NA	0	1	2.08203e-37	1	6.87071e-36	936
Impdh2	NA	0	1	1.29321e-122	1	7.90149e-120	306
Uqcrc1	NA	0	1	2.61008e-134	1	1.70438e-131	264
Lrrfip2	NA	0	1	1.13151e-150	-1	7.95449e-148	225
Golga4	NA	0	1	8.89744e-49	-1	8.98642e-47	833
Rpsa	NA	0	1	4.65039e-293	1	4.21326e-290	74
Rpl14	NA	0	1	4.18377e-132	1	2.70271e-129	274
Ctnnb1	NA	0	1	4.94969e-59	1	8.61245e-57	735
Deb1	NA	0	1	3.02268e-149	1	2.10983e-146	229
Higd1a	NA	0	1	1.42976e-53	1	1.85868e-51	790
Abhd5	NA	0	1	1.69017e-133	1	1.09861e-130	268
Xbp1	NA	0	1	2.13196e-111	1	1.19816e-108	348
Mrps24	NA	0	1	3.62557e-55	1	5.25708e-53	773
Wap	NA	0	1	0	1	0	55
Rab1a	NA	0	1	2.38325e-91	1	1.10106e-88	430
Rps27a	NA	0	1	7.10613e-193	1	5.66359e-190	143
Npm1	NA	0	1	0	1	0	56
Gnb2l1	NA	0	1	1.4525e-242	1	1.25351e-239	100
Nhp2	NA	0	1	2.79617e-76	1	9.3392e-74	563
Gm2a	NA	0	1	3.62379e-96	1	1.77203e-93	405
Mprip	NA	0	1	1.97092e-102	-1	1.03599e-99	379
Srebf1	NA	0	1	1.20033e-86	1	4.88534e-84	488
Specc1	NA	0	1	6.80038e-96	-1	3.31179e-93	407
Mpdu1	NA	0	1	1.42495e-67	1	3.51962e-65	645
Tnfsf13os	NA	0	1	7.36294e-127	1	4.61657e-124	293
Psmb6	NA	0	1	3.77281e-76	1	1.25257e-73	565
Slc25a11	NA	0	1	2.30373e-55	1	3.38648e-53	770
C1qbp	NA	0	1	7.59598e-52	1	9.03921e-50	809
Traf4	NA	0	1	3.5771e-70	1	9.90857e-68	617
Rpl23a	NA	0	1	1.80795e-167	-1	1.33969e-164	192
Aldoc	NA	0	1	8.74348e-60	1	1.56508e-57	727
Ift20	NA	0	1	1.90942e-113	1	1.09219e-110	339
Gdpd1	NA	0	1	5.39885e-64	-1	1.14995e-61	690
Supt4a	NA	0	1	7.04964e-76	1	2.32638e-73	567
Dynll2	NA	0	1	7.19168e-164	1	5.2715e-161	201
Nme1	NA	0	1	4.26543e-197	1	3.455e-194	138
Tob1	NA	0	1	2.85833e-78	1	1.00042e-75	543
Atp5g1	NA	0	1	7.09389e-257	1	6.19297e-254	92
Cbx1	NA	0	1	1.39496e-48	1	1.36706e-46	834
Rpl19	NA	0	1	8.13111e-117	1	4.79736e-114	325
Ormdl3	NA	0	1	7.0909e-86	1	2.86472e-83	492
Top2a	NA	0	1	2.02055e-93	1	9.51678e-91	417
Krt23	NA	0	1	1.94098e-146	-1	1.34316e-143	233
Acly	NA	0	1	8.8279e-203	1	7.24771e-200	132
Coa3	NA	0	1	2.43614e-84	1	9.6471e-82	502
Tanc2	NA	0	1	1.32783e-169	-1	9.9056e-167	187
Fam20a	NA	0	1	6.04961e-255	1	5.27526e-252	93
1700012B07Rik	NA	0	1	1.17219e-290	1	1.05731e-287	77
Rpl38	NA	0	1	7.64607e-87	-1	3.16547e-84	482
Slc9a3r1	NA	0	1	4.48273e-108	1	2.4386e-105	366
Hn1	NA	0	1	2.05943e-55	1	3.04796e-53	769
Birc5	NA	0	1	4.10402e-111	1	2.30235e-108	349
Actg1	NA	0	1	3.63892e-61	-1	6.91394e-59	716
Mrpl12	NA	0	1	3.22231e-71	1	9.28025e-69	605
P4hb	NA	0	1	2.48673e-67	1	6.06763e-65	649
Arhgdia	NA	0	1	6.329e-61	-1	1.18985e-58	718
Dcxr	NA	0	1	3.43614e-103	1	1.81085e-100	377
Fasn	NA	0	1	9.07363e-128	1	5.72546e-125	288
Gdi2	NA	0	1	7.40244e-41	1	4.07134e-39	899
Psma2	NA	0	1	1.05427e-61	1	2.04529e-59	710
Hist1h1b	NA	0	1	5.81502e-67	1	1.40142e-64	654
Btn1a1	NA	0	1	2.32391e-122	1	1.41759e-119	308
Hist1h2ae	NA	0	1	2.22125e-49	1	2.28788e-47	831
Mboat1	NA	0	1	1.67735e-163	-1	1.22279e-160	205
Uqcrfs1	NA	0	1	1.28118e-207	1	1.05954e-204	128
Foxq1	NA	0	1	1.76002e-81	1	6.67049e-79	517
Dsp	NA	0	1	0	-1	0	57
Cks2	NA	0	1	6.86039e-85	1	2.7373e-82	499
Pdlim7	NA	0	1	2.06781e-193	-1	1.65218e-190	142
Irx1	NA	0	1	6.11519e-71	1	1.74283e-68	608
Irx2	NA	0	1	4.26991e-40	1	2.17765e-38	906
Sdha	NA	0	1	8.93095e-87	1	3.67955e-84	484
Pik3r1	NA	0	1	5.92526e-58	1	9.95443e-56	745
Plk2	NA	0	1	2.11802e-75	-1	6.86238e-73	571
Mocs2	NA	0	1	9.24868e-105	1	4.92955e-102	374
Sdc1	NA	0	1	2.69484e-86	-1	1.09141e-83	491
Atp6v1c2	NA	0	1	3.47897e-285	1	3.11367e-282	78
Ywhaq	NA	0	1	1.40633e-55	-1	2.1095e-53	768
Id2	NA	0	1	1.98003e-36	1	5.14808e-35	944
Rps7	NA	0	1	2.40504e-91	-1	1.10872e-88	431
Sptssa	NA	0	1	1.0946e-188	1	8.65826e-186	149
1110008L16Rik	NA	0	1	3.16092e-97	1	1.56149e-94	402
Psma6	NA	0	1	3.25692e-73	1	9.86847e-71	587
Fkbp3	NA	0	1	6.76035e-65	1	1.48728e-62	677
Rps29	NA	0	1	1.23879e-62	-1	2.51475e-60	698
Dhrs7	NA	0	1	8.89911e-116	1	5.19708e-113	330
Zfp36l1	NA	0	1	1.93184e-35	1	4.81857e-34	948
Ddx24	NA	0	1	8.18537e-37	-1	2.2919e-35	941
Ifi27	NA	0	1	9.47022e-59	1	1.61941e-56	739
Gm266	NA	0	1	1.94211e-138	1	1.30121e-135	251
Siva1	NA	0	1	3.66631e-64	1	7.88257e-62	686
Oxct1	NA	0	1	9.42802e-92	1	4.36517e-89	429
Dab2	NA	0	1	0	1	0	58
Osmr	NA	0	1	0	-1	0	59
Golph3	NA	0	1	7.59365e-54	1	1.00996e-51	786
Fam134b	NA	0	1	1.79424e-66	1	4.25235e-64	659
Cct5	NA	0	1	1.77345e-83	1	6.91647e-81	507
Eif3e	NA	0	1	8.04767e-89	1	3.48464e-86	460
Eif3h	NA	0	1	6.64645e-90	1	2.95102e-87	446
Ndrg1	NA	0	1	8.55836e-223	1	7.23181e-220	116
Plec	NA	0	1	1.52691e-292	-1	1.38033e-289	75
Cyc1	NA	0	1	8.53798e-178	1	6.52301e-175	172
Rpl8	NA	0	1	2.97669e-182	1	2.30693e-179	165
Lgals1	NA	0	1	1.34671e-84	-1	5.34643e-82	501
Eif3l	NA	0	1	5.07064e-34	1	1.06483e-32	954
Rpl3	NA	0	1	3.29705e-197	1	2.67391e-194	137
Aco2	NA	0	1	3.96181e-89	1	1.72735e-86	458
Samm50	NA	0	1	2.32377e-52	1	2.85824e-50	803
Lalba	NA	0	1	5.73597e-98	1	2.85078e-95	398
Fkbp11	NA	0	1	0	1	0	60
Tmbim6	NA	0	1	3.54406e-98	1	1.77557e-95	396
Gpd1	NA	0	1	8.28599e-132	1	5.34447e-129	275
Nr4a1	NA	0	1	5.00258e-64	1	1.07055e-61	688
Eif4b	NA	0	1	2.49414e-44	1	1.89555e-42	866
Prr13	NA	0	1	8.86719e-48	-1	8.33516e-46	843
Pcbp2	NA	0	1	4.74226e-62	1	9.29483e-60	706
Copz1	NA	0	1	6.82923e-48	1	6.48777e-46	840
Glycam1	NA	0	1	0	1	0	61
Pam16	NA	0	1	1.49239e-62	1	3.01463e-60	700
Rogdi	NA	0	1	4.97146e-259	1	4.35003e-256	91
Emp2	NA	0	1	7.01927e-80	-1	2.52694e-77	532
Pak2	NA	0	1	2.71874e-52	-1	3.31687e-50	804
Rpl35a	NA	0	1	1.15875e-108	-1	6.33838e-106	362
Cldn8	NA	0	1	1.49641e-67	1	3.68117e-65	646
Runx1	NA	0	1	8.48315e-153	-1	6.01456e-150	220
Dynlt1f	NA	0	1	1.28598e-87	1	5.42684e-85	474
Ezr	NA	0	1	4.68429e-37	-1	1.40529e-35	938
Mrpl18	NA	0	1	4.49629e-81	1	1.67712e-78	520
Sod2	NA	0	1	3.32053e-143	1	2.25796e-140	244
Srrm2	NA	0	1	2.91486e-151	-1	2.05789e-148	223
Eci1	NA	0	1	2.30575e-61	1	4.42704e-59	714
Pgp	NA	0	1	5.0185e-183	1	3.89436e-180	164
Mrpl28	NA	0	1	2.54168e-89	1	1.11325e-86	455
Angptl4	NA	0	1	1.24771e-193	1	9.98166e-191	141
Psmb9	NA	0	1	1.98899e-117	1	1.18345e-114	321
Rnf5	NA	0	1	1.88532e-101	1	9.76596e-99	385
Hspa1b	NA	0	1	2.93852e-46	1	2.55651e-44	855
Hspa1a	NA	0	1	7.12193e-66	1	1.63092e-63	671
Ddah2	NA	0	1	8.35211e-101	-1	4.30134e-98	386
Csnk2b	NA	0	1	1.49007e-57	1	2.47352e-55	747
H2-Q6	NA	0	1	1.01935e-89	1	4.48514e-87	452
H2-Q7	NA	0	1	9.67216e-150	1	6.76084e-147	227
Ubd	NA	0	1	1.51513e-174	1	1.14392e-171	180
Gm26917	NA	0	1	2.60019e-39	1	1.17009e-37	916
Hsp90ab1	NA	0	1	0	1	0	62
Mdfi	NA	0	1	1.01937e-110	-1	5.67791e-108	352
Rpl36	NA	0	1	4.23266e-91	-1	1.93856e-88	434
Crb3	NA	0	1	1.19419e-38	-1	4.89616e-37	921
Xdh	NA	0	1	6.59462e-186	1	5.19656e-183	153
Dpy30	NA	0	1	2.1558e-94	1	1.02832e-91	413
Calm2	NA	0	1	2.91013e-90	1	1.30083e-87	444
Svil	NA	0	1	5.83169e-181	-1	4.49041e-178	170
Kif5b	NA	0	1	8.5961e-41	-1	4.64189e-39	900
Riok3	NA	0	1	1.61244e-41	-1	9.67464e-40	891
Nrep	NA	0	1	6.57785e-90	1	2.92714e-87	445
Srp19	NA	0	1	5.45387e-56	1	8.34442e-54	762
Ctnna1	NA	0	1	5.12918e-33	-1	9.23253e-32	960
Ecscr	NA	0	1	9.8633e-89	1	4.26095e-86	462
Cystm1	NA	0	1	0	-1	0	63
Diaph1	NA	0	1	2.98852e-61	-1	5.70808e-59	715
Eif1a	NA	0	1	2.222e-56	-1	3.46632e-54	757
Rps14	NA	0	1	1.6881e-105	1	9.01447e-103	372
Sec11c	NA	0	1	2.1533e-137	1	1.43195e-134	254
Acaa2	NA	0	1	8.02672e-67	1	1.91839e-64	656
Atp5a1	NA	0	1	2.19614e-278	1	1.95017e-275	84
Ndufv1	NA	0	1	1.64932e-99	1	8.39505e-97	392
Sf3b2	NA	0	1	4.28198e-87	1	1.78559e-84	479
Drap1	NA	0	1	9.30852e-90	-1	4.10506e-87	450
Rnaseh2c	NA	0	1	3.09007e-81	1	1.16496e-78	519
Malat1	NA	0	1	1.45485e-200	-1	1.18425e-197	135
Ehd1	NA	0	1	2.86217e-224	-1	2.42712e-221	113
Rtn3	NA	0	1	6.766e-55	1	9.60773e-53	775
Fads1	NA	0	1	4.52573e-97	1	2.22213e-94	403
Zfand5	NA	0	1	9.86031e-91	1	4.46672e-88	439
Lipa	NA	0	1	0	1	0	64
Got1	NA	0	1	2.31886e-119	1	1.39132e-116	317
Scd1	NA	0	1	4.07562e-304	1	3.73735e-301	69
Ndufb8	NA	0	1	2.39418e-150	1	1.67832e-147	226
Npm3	NA	0	1	3.73855e-62	1	7.40233e-60	705
Smc3	NA	0	1	2.03825e-53	1	2.60896e-51	792
Tcf7l2	NA	0	1	1.73058e-53	1	2.23245e-51	791
mt-Nd1	NA	0	1	1.13595e-86	1	4.63468e-84	487
mt-Nd2	NA	0	1	1.49108e-36	-1	4.0259e-35	943
